# Supplementary material for: Fast and accurate excited states predictions: machine learning and diabatization
Source: Phys Chem Chem Phys. 2024 Jan 9;26(5):4306–19. doi: 10.1039/d3cp05685f (PMC10829538; doi:10.1039/d3cp05685f)
Supplement: CP-026-D3CP05685F-s001 [file CP-026-D3CP05685F-s001.zip]

Archive with 16 entries (16 files):
- FNO_b3lyp_6-31gs_10s_eenes.txt
- FNO_b3lyp_6-31gs_10s_tdms.txt
- FNO_b3lyp_6-31gs_10s_toms.txt
- FNO_b3lyp_6-31gs_10s_tqms.txt
- FNO_b3lyp_6-31gs_wigmovie.xyz
- CH2O_b3lyp_6-31gs_10s_eenes.txt
- CH2O_b3lyp_6-31gs_10s_tdms.txt
- CH2O_b3lyp_6-31gs_10s_toms.txt
- CH2O_b3lyp_6-31gs_10s_tqms.txt
- CH2O_b3lyp_6-31gs_wigmovie.xyz
- indices_160_train.txt
- indices_20_train.txt
- indices_320_train.txt
- indices_40_train.txt
- indices_80_train.txt
- README.txt
