# Supplementary material for: Fast and accurate excited states predictions: machine learning and diabatization
Source: Phys Chem Chem Phys. 2024 Jan 9;26(5):4306–19. doi: 10.1039/d3cp05685f (PMC10829538; doi:10.1039/d3cp05685f)
Supplement: CP-026-D3CP05685F-s001 [file CP-026-D3CP05685F-s001.zip › FNO_b3lyp_6-31gs_10s_eenes.txt]

1.5248445627e-01
2.1032059011e-01
2.5111624082e-01
3.4913277352e-01
3.5789113155e-01
3.6212838498e-01
3.9708461445e-01
4.0472187279e-01
4.7224250949e-01
5.1465483911e-01
1.4960672090e-01
2.0094276048e-01
2.2452426258e-01
2.9369440611e-01
3.0447982638e-01
3.7516687410e-01
3.9542966535e-01
4.0633582118e-01
4.5690067926e-01
5.0234172551e-01
1.3597692690e-01
2.1308984955e-01
2.7027676338e-01
3.3732922823e-01
3.7694805132e-01
3.8491496928e-01
3.9965712962e-01
3.9987960520e-01
4.5481169609e-01
5.1571906471e-01
1.4151611281e-01
1.8522290197e-01
2.1657260340e-01
2.9316823141e-01
3.0170004630e-01
3.3323217926e-01
3.6626610525e-01
3.7252138939e-01
4.2940672890e-01
4.5866087906e-01
1.3561005291e-01
1.8891324720e-01
2.2737600058e-01
3.1486042557e-01
3.1992354198e-01
3.2571720791e-01
3.5816281297e-01
3.6861185979e-01
4.2889393685e-01
4.5710204381e-01
1.3491602464e-01
2.1150113368e-01
2.6313233922e-01
3.3208217736e-01
3.6312955606e-01
3.8119734841e-01
3.8642992781e-01
3.9269852086e-01
4.4637611474e-01
5.0108725609e-01
1.3531711558e-01
1.7709086995e-01
2.0471792585e-01
2.7229750496e-01
2.8052621940e-01
3.2010905025e-01
3.5501259185e-01
3.5906704448e-01
4.0628767173e-01
4.3523291405e-01
1.5295415131e-01
2.2368156702e-01
2.7061127445e-01
3.6397642756e-01
3.7941324634e-01
3.9506839915e-01
4.0821852991e-01
4.1652279061e-01
4.8161448685e-01
5.3621280018e-01
1.3520564034e-01
1.9244868143e-01
2.3189107066e-01
3.1687234670e-01
3.2010321886e-01
3.3146456742e-01
3.6068189696e-01
3.6764521979e-01
4.2219281309e-01
4.5657293170e-01
1.5177613818e-01
2.0272947360e-01
2.3708953257e-01
3.2370253504e-01
3.3364470662e-01
3.5724726588e-01
3.9293464484e-01
3.9601971438e-01
4.5865873150e-01
4.9885338998e-01
1.3946029048e-01
1.8221465646e-01
2.1305117619e-01
2.8789940124e-01
2.9620207282e-01
3.2830195817e-01
3.6125172423e-01
3.6774620870e-01
4.2340867648e-01
4.5090857624e-01
1.6028231906e-01
2.2729197000e-01
2.7299927983e-01
3.7855302516e-01
3.8334737446e-01
3.9747759204e-01
4.1999282866e-01
4.2598001662e-01
4.9809408072e-01
5.5197494884e-01
1.3480825311e-01
1.7668656535e-01
2.0702157820e-01
2.7923086482e-01
2.8719575270e-01
3.1649932786e-01
3.5031215073e-01
3.5699882593e-01
4.1043153086e-01
4.3435766328e-01
1.5083622667e-01
1.9116538011e-01
2.2016179282e-01
2.9527143855e-01
3.0373677745e-01
3.6132690337e-01
3.9006831459e-01
3.9151867113e-01
4.5551663966e-01
4.9002333834e-01
1.5353363704e-01
2.3261058694e-01
2.7254457970e-01
3.7291953245e-01
3.7369436427e-01
3.9411111895e-01
4.1997659531e-01
4.2316092516e-01
4.8423138097e-01
5.4250762840e-01
1.3920718068e-01
1.9768874994e-01
2.3555241318e-01
3.2352735457e-01
3.2650796407e-01
3.3576481198e-01
3.7049725808e-01
3.7617870255e-01
4.3022022257e-01
4.6818799973e-01
1.3513859649e-01
1.8425205683e-01
2.1879118581e-01
2.9895872178e-01
3.0785511066e-01
3.1580304698e-01
3.5423951799e-01
3.6098096534e-01
4.1557262657e-01
4.4331131081e-01
1.4582361634e-01
2.1279851007e-01
2.5773239330e-01
3.4579105291e-01
3.5958570649e-01
3.7414367193e-01
3.9068770243e-01
3.9908459985e-01
4.5917855499e-01
5.0756428874e-01
1.4022202887e-01
2.0785470530e-01
2.4025796314e-01
3.2267199520e-01
3.3715547262e-01
3.4059578844e-01
3.8521443587e-01
3.8605043602e-01
4.3424307363e-01
4.7998646378e-01
1.3709144484e-01
2.0942041326e-01
2.6183995890e-01
3.3316015629e-01
3.6639961642e-01
3.7995314544e-01
3.8522197055e-01
3.9266872923e-01
4.4859318782e-01
5.0231703939e-01
1.3557475998e-01
1.9609138338e-01
2.4141659686e-01
3.2173093490e-01
3.3834879612e-01
3.5016129844e-01
3.6442895725e-01
3.7582542878e-01
4.3404740980e-01
4.7221621613e-01
1.4673768730e-01
2.1858497215e-01
2.6606225638e-01
3.5119937953e-01
3.7172320343e-01
3.8843773632e-01
3.9747446379e-01
4.0667333883e-01
4.6715952306e-01
5.2040869001e-01
1.3628506398e-01
1.9343218440e-01
2.3181233645e-01
3.1898891861e-01
3.1914466911e-01
3.3055572165e-01
3.6302926502e-01
3.6931274703e-01
4.2320384512e-01
4.5827083218e-01
1.4492756733e-01
2.1648365459e-01
2.6795272129e-01
3.4816436491e-01
3.7754098911e-01
3.9197242792e-01
3.9560312195e-01
4.0584677007e-01
4.6675652655e-01
5.2151242152e-01
1.4013122857e-01
1.7552345499e-01
2.0236763728e-01
2.6898815800e-01
2.7622795891e-01
3.3569109157e-01
3.6333197244e-01
3.6865400741e-01
4.2243411470e-01
4.4984781887e-01
1.3881505866e-01
1.8625544775e-01
2.1243966777e-01
2.8063014889e-01
2.9041997040e-01
3.3442387183e-01
3.7040534586e-01
3.7095683662e-01
4.1744582447e-01
4.5400002466e-01
1.3788152159e-01
1.8467153025e-01
2.0834469859e-01
2.7213660686e-01
2.8200345918e-01
3.3846600019e-01
3.7105145400e-01
3.7264843182e-01
4.1644899563e-01
4.5403970665e-01
1.5337565532e-01
2.0342572860e-01
2.3040633436e-01
3.0585243714e-01
3.1595986467e-01
3.7477217276e-01
3.9986800624e-01
4.0711214405e-01
4.6272508290e-01
5.0813318320e-01
1.4649448340e-01
1.9750186020e-01
2.2955988664e-01
3.1066054867e-01
3.2070464654e-01
3.4602819136e-01
3.8308232444e-01
3.8569147981e-01
4.4145098260e-01
4.8057516588e-01
1.5681759326e-01
2.2075139446e-01
2.5511933839e-01
3.4731471748e-01
3.6078601026e-01
3.7612726048e-01
4.1336077168e-01
4.1584520953e-01
4.7809551979e-01
5.2968133878e-01
1.3889494124e-01
1.7450885750e-01
2.0037089190e-01
2.6462807938e-01
2.7184692773e-01
3.3371806642e-01
3.6250165235e-01
3.6660791128e-01
4.1637762369e-01
4.4587908954e-01
1.4802057234e-01
2.1303659740e-01
2.6187531203e-01
3.5213302068e-01
3.6987427859e-01
3.8362298737e-01
3.9343140127e-01
4.0684992042e-01
4.7208676119e-01
5.2054472853e-01
1.3823949484e-01
1.8289985775e-01
2.1403321853e-01
2.8909817194e-01
2.9763489868e-01
3.2415068329e-01
3.5967130942e-01
3.6529203470e-01
4.1826488577e-01
4.4724763050e-01
1.4213142319e-01
1.9801228264e-01
2.3665660522e-01
3.2685193095e-01
3.3227199596e-01
3.3832162464e-01
3.7357077574e-01
3.8083048500e-01
4.3902825924e-01
4.7579277680e-01
1.3697868881e-01
1.9420775587e-01
2.2721852592e-01
3.0706568199e-01
3.1863599391e-01
3.2392783983e-01
3.6731441585e-01
3.7028214290e-01
4.1881660407e-01
4.5605396268e-01
1.3760925231e-01
1.8080157770e-01
2.0489012143e-01
2.6807813160e-01
2.7702288778e-01
3.3570175601e-01
3.6851507589e-01
3.6858756156e-01
4.1403137220e-01
4.4943844029e-01
1.4033626524e-01
1.8905282877e-01
2.2358769644e-01
3.0580613694e-01
3.1500583262e-01
3.2881088565e-01
3.6518627421e-01
3.7235230808e-01
4.2999687080e-01
4.6029698124e-01
1.4781322829e-01
2.0572172711e-01
2.4548745790e-01
3.4013738777e-01
3.4616723603e-01
3.5223702481e-01
3.8699317114e-01
3.9389730342e-01
4.5561807137e-01
4.9697268484e-01
1.5090370064e-01
2.0336572132e-01
2.3895762859e-01
3.2751435138e-01
3.3770020680e-01
3.5457624544e-01
3.9119179557e-01
3.9537647081e-01
4.5791989364e-01
4.9799058390e-01
1.4129725080e-01
1.8416344985e-01
2.1500315444e-01
2.9048949811e-01
2.9887687191e-01
3.3301745899e-01
3.6562593668e-01
3.7174266872e-01
4.2813645785e-01
4.5713191693e-01
1.5670859663e-01
2.2960329884e-01
2.8287698565e-01
3.7466130519e-01
4.0218601288e-01
4.1578078969e-01
4.1994797982e-01
4.2993029264e-01
4.9946604874e-01
5.5934694145e-01
1.3772678515e-01
1.6212446443e-01
1.8391451723e-01
2.3798448532e-01
2.4359262330e-01
3.4691227157e-01
3.6617590769e-01
3.6920345888e-01
4.2092714039e-01
4.4846198377e-01
1.3978118835e-01
2.2595429522e-01
2.9707325092e-01
3.6184862261e-01
4.0489152013e-01
4.1480271864e-01
4.3059207754e-01
4.4852734387e-01
4.8765579223e-01
5.6843195892e-01
1.3976715510e-01
2.0851440387e-01
2.6211340888e-01
3.3734119594e-01
3.7128498172e-01
3.8093964623e-01
3.8696227973e-01
3.9656509223e-01
4.5514543680e-01
5.0836359557e-01
1.3584893314e-01
1.8069919209e-01
2.1140615502e-01
2.8489991498e-01
2.9345072116e-01
3.1819112827e-01
3.5487418105e-01
3.6010021570e-01
4.1101904557e-01
4.3908854271e-01
1.3743511620e-01
1.8069817973e-01
2.1196314345e-01
2.8709448445e-01
2.9543706152e-01
3.2341887066e-01
3.5662717235e-01
3.6385734263e-01
4.1998819455e-01
4.4535667810e-01
1.4384390674e-01
2.1299779324e-01
2.6318840898e-01
3.4403853119e-01
3.7069084162e-01
3.8526053952e-01
3.8966519713e-01
4.0088119496e-01
4.6143405334e-01
5.1320401828e-01
1.5005522167e-01
1.9976430042e-01
2.2760984289e-01
3.0315419258e-01
3.1320079104e-01
3.6304102058e-01
3.9336334862e-01
3.9666398204e-01
4.5133351751e-01
4.9450484741e-01
1.4060373429e-01
1.9396728465e-01
2.3121432601e-01
3.1834345162e-01
3.2702430998e-01
3.3047756772e-01
3.6853116335e-01
3.7576399501e-01
4.3331081563e-01
4.6717955322e-01
1.3981862596e-01
1.8988705553e-01
2.2522169612e-01
3.0866972780e-01
3.1797082564e-01
3.2736193666e-01
3.6476371802e-01
3.7195580549e-01
4.2926076160e-01
4.6018940076e-01
1.4341184840e-01
1.8822488856e-01
2.1757773034e-01
2.9162680348e-01
3.0044508933e-01
3.3998902013e-01
3.7408852589e-01
3.7705654032e-01
4.3003890128e-01
4.6504272698e-01
1.4043937210e-01
2.0611921422e-01
2.5183977513e-01
3.3342138216e-01
3.5157449938e-01
3.6561164791e-01
3.7901768508e-01
3.8818121639e-01
4.4587929121e-01
4.9127094420e-01
1.4398328863e-01
1.9007558924e-01
2.1859057608e-01
2.9188382609e-01
3.0106900311e-01
3.4345051292e-01
3.7779552464e-01
3.7934932369e-01
4.3165979404e-01
4.6876260556e-01
1.4640509462e-01
1.8591259288e-01
2.1468088916e-01
2.8754838362e-01
2.9555244421e-01
3.4909642122e-01
3.7841091969e-01
3.8186690052e-01
4.4033711828e-01
4.7286364136e-01
1.4822806952e-01
1.8652683653e-01
2.1344794040e-01
2.8323897385e-01
2.9095377515e-01
3.5771075392e-01
3.8587336641e-01
3.8595500572e-01
4.4377876888e-01
4.8002998748e-01
1.3866086659e-01
1.9196587877e-01
2.2969940499e-01
3.1678033882e-01
3.2361164120e-01
3.2783838300e-01
3.6424311755e-01
3.7209589847e-01
4.2967764692e-01
4.6193429151e-01
1.4841950104e-01
2.0291727528e-01
2.3979422237e-01
3.2978471823e-01
3.4013365591e-01
3.4840154475e-01
3.8653794282e-01
3.9191242803e-01
4.5280234929e-01
4.9259835600e-01
1.3271622155e-01
2.1883282646e-01
2.6255013983e-01
3.3507355057e-01
3.5051370576e-01
3.8137711280e-01
3.8968382199e-01
3.9628067818e-01
4.4471023551e-01
4.9811653526e-01
1.3400532213e-01
1.6677496229e-01
1.9189966447e-01
2.5399119742e-01
2.6087625933e-01
3.2441075499e-01
3.4952167523e-01
3.5690032294e-01
4.1026551003e-01
4.3074196747e-01
1.3355404528e-01
2.0426685272e-01
2.5121362329e-01
3.2270692041e-01
3.4685323957e-01
3.6459817394e-01
3.7253967655e-01
3.8031436115e-01
4.3279724841e-01
4.8007373250e-01
1.5444306718e-01
1.9808587871e-01
2.2607014722e-01
3.0130447243e-01
3.0991938680e-01
3.7302480844e-01
3.9858856647e-01
4.0332339469e-01
4.6271141636e-01
5.0476025742e-01
1.4697302713e-01
1.9670852657e-01
2.2489790692e-01
2.9987580132e-01
3.0996272397e-01
3.5362726590e-01
3.8737283176e-01
3.8848516865e-01
4.4180932874e-01
4.8310727164e-01
1.6979889158e-01
2.2037698538e-01
2.4986928190e-01
3.3486440493e-01
3.4450311273e-01
4.1183912602e-01
4.2557828863e-01
4.4589587425e-01
5.1202632081e-01
5.6265626168e-01
1.4533470974e-01
2.0314509003e-01
2.2844291972e-01
3.0093981726e-01
3.1367304966e-01
3.5913971374e-01
3.9011345245e-01
3.9603981452e-01
4.4331888781e-01
4.8888033122e-01
1.3629770977e-01
1.8096065699e-01
2.1245393163e-01
2.8744420715e-01
2.9588323870e-01
3.1905784652e-01
3.5492759289e-01
3.6102675528e-01
4.1411760457e-01
4.4110414268e-01
1.5124452435e-01
1.9540394597e-01
2.2447812168e-01
3.0059532320e-01
3.0931071657e-01
3.6176657083e-01
3.9247079293e-01
3.9324779238e-01
4.5267919758e-01
4.9232215167e-01
1.4528444875e-01
1.8629297438e-01
2.1574078580e-01
2.9028272323e-01
2.9881716757e-01
3.4667498925e-01
3.7592436169e-01
3.8104967110e-01
4.4171647759e-01
4.7172341324e-01
1.4881250085e-01
1.9935106109e-01
2.3432908168e-01
3.2071433954e-01
3.3054915726e-01
3.4952994406e-01
3.8535367090e-01
3.9042865417e-01
4.5205785045e-01
4.8939142473e-01
1.5112421227e-01
1.9818362557e-01
2.2363234932e-01
2.9484219828e-01
3.0437775997e-01
3.7218263045e-01
3.9537908414e-01
4.0281216230e-01
4.5650400402e-01
5.0025390778e-01
1.3867259300e-01
1.6566823104e-01
1.8721320112e-01
2.4142199118e-01
2.4736459964e-01
3.5044840704e-01
3.7126254153e-01
3.7178787806e-01
4.2245154007e-01
4.5373621165e-01
1.3955419097e-01
1.9245925492e-01
2.2581425411e-01
3.0649782198e-01
3.1681331256e-01
3.2772684413e-01
3.6819710871e-01
3.7242939943e-01
4.2427351755e-01
4.5967500202e-01
1.5072047873e-01
1.8913807963e-01
2.1559664898e-01
2.8541686166e-01
2.9314479758e-01
3.6606195419e-01
3.9098342673e-01
3.9380997589e-01
4.5169864127e-01
4.9009830389e-01
1.5484927117e-01
2.0579569197e-01
2.3342846950e-01
3.1071988955e-01
3.2096664128e-01
3.7738179301e-01
4.0259723163e-01
4.1016000752e-01
4.6701968178e-01
5.1322789337e-01
1.4567954554e-01
2.1104913885e-01
2.4437969351e-01
3.3034819553e-01
3.4478126057e-01
3.5042170771e-01
3.9366509502e-01
3.9450548547e-01
4.4772625190e-01
4.9496878074e-01
1.3250938041e-01
1.8753116905e-01
2.2168454807e-01
3.0070930698e-01
3.0946187452e-01
3.1296797823e-01
3.5503096785e-01
3.5879940006e-01
4.0737210842e-01
4.3973855842e-01
1.4288981302e-01
2.0460905867e-01
2.3999815459e-01
3.2676682133e-01
3.3755806405e-01
3.4135308981e-01
3.8266485500e-01
3.8595469144e-01
4.3887082714e-01
4.8189553034e-01
1.4286142030e-01
2.0217682774e-01
2.3411896839e-01
3.1559053023e-01
3.2823834628e-01
3.4076295283e-01
3.8282251996e-01
3.8421370488e-01
4.3522433599e-01
4.7775243859e-01
1.4420649821e-01
1.7332843045e-01
1.9702016597e-01
2.5751014660e-01
2.6384515873e-01
3.5700765453e-01
3.7933099467e-01
3.7958305994e-01
4.3630582557e-01
4.6807558652e-01
1.4918030241e-01
2.0395278539e-01
2.3610017309e-01
3.1941727030e-01
3.3045482655e-01
3.5449891734e-01
3.9247615382e-01
3.9324069626e-01
4.5044608350e-01
4.9363273085e-01
1.4966618465e-01
1.9884607190e-01
2.2861862396e-01
3.0686190104e-01
3.1663432585e-01
3.5749061245e-01
3.9153245429e-01
3.9200318505e-01
4.4917844500e-01
4.9059936653e-01
1.4127777701e-01
1.8203698418e-01
2.0908889857e-01
2.7753135700e-01
2.8566514672e-01
3.3791289023e-01
3.6965093967e-01
3.7236893715e-01
4.2290574869e-01
4.5623416182e-01
1.4591742339e-01
1.7599956634e-01
1.9854208651e-01
2.5754007003e-01
2.6392799566e-01
3.6713580481e-01
3.8455807080e-01
3.8947345449e-01
4.4347176781e-01
4.7926750388e-01
1.3500107362e-01
1.7690247494e-01
2.0480979912e-01
2.7276459712e-01
2.8098181017e-01
3.1879032920e-01
3.5393865432e-01
3.5817261051e-01
4.0563423204e-01
4.3406595358e-01
1.4308882747e-01
1.9157123369e-01
2.2251606101e-01
3.0193843797e-01
3.1291863574e-01
3.4588245266e-01
3.7620332249e-01
3.8428339904e-01
4.4979800575e-01
4.7748564507e-01
1.4303889944e-01
1.8942579286e-01
2.1781860868e-01
2.9066507219e-01
2.9993527417e-01
3.4116250503e-01
3.7596249601e-01
3.7763108849e-01
4.2899958887e-01
4.6579718906e-01
1.3881388489e-01
1.6934005148e-01
1.9358220931e-01
2.5375384496e-01
2.6022199466e-01
3.3883489204e-01
3.6331833057e-01
3.6751126881e-01
4.1826023508e-01
4.4644030463e-01
1.3640755859e-01
1.7520850386e-01
2.0215512081e-01
2.6824713899e-01
2.7593967341e-01
3.2414702750e-01
3.5640786247e-01
3.6090125530e-01
4.0912116587e-01
4.3750282962e-01
1.4263750159e-01
2.2063023890e-01
2.6949610514e-01
3.4774701030e-01
3.7285431820e-01
3.9370650803e-01
3.9766849264e-01
4.0676217604e-01
4.6371946370e-01
5.1992525889e-01
1.4117964035e-01
1.9736556769e-01
2.3474847167e-01
3.2267755439e-01
3.2992283943e-01
3.3457975809e-01
3.7239787167e-01
3.7845969041e-01
4.3427756229e-01
4.7142100968e-01
1.2477515146e-01
1.9061442856e-01
2.3889073999e-01
3.0251117207e-01
3.3084628295e-01
3.4567612021e-01
3.5189311321e-01
3.5934647129e-01
4.0855518541e-01
4.5149207966e-01
1.4324813132e-01
2.0718513043e-01
2.5307792818e-01
3.3892588435e-01
3.5471835168e-01
3.6784912902e-01
3.8252832272e-01
3.9270687384e-01
4.5318484574e-01
4.9815665209e-01
1.4272054323e-01
2.0114628634e-01
2.4243459116e-01
3.3491892771e-01
3.3705716197e-01
3.4877952829e-01
3.7652768953e-01
3.8512227641e-01
4.4500806784e-01
4.8386156735e-01
1.4738865267e-01
2.1861805722e-01
2.5466242527e-01
3.4601948071e-01
3.5527293516e-01
3.6388003105e-01
4.0134239699e-01
4.0325903851e-01
4.5844344371e-01
5.0956617387e-01
1.4417506295e-01
1.9913816053e-01
2.3694630053e-01
3.2665357144e-01
3.3573004857e-01
3.3925499194e-01
3.7733126404e-01
3.8409629163e-01
4.4308048901e-01
4.8041570882e-01
1.4527236928e-01
2.0028745092e-01
2.3405720677e-01
3.1824007878e-01
3.2916341060e-01
3.4267878723e-01
3.8233434102e-01
3.8557158816e-01
4.4065421808e-01
4.8092143754e-01
1.4195995391e-01
1.9105755808e-01
2.2474101857e-01
3.0616822381e-01
3.1552410273e-01
3.3252283454e-01
3.6962969958e-01
3.7530323489e-01
4.3119646197e-01
4.6434909620e-01
1.3501621548e-01
1.8179439994e-01
2.1431209513e-01
2.9080935458e-01
2.9952699512e-01
3.1537035566e-01
3.5312280715e-01
3.5906297473e-01
4.1172236566e-01
4.3895997428e-01
1.3516974352e-01
1.8613475594e-01
2.2271153486e-01
3.0651016089e-01
3.1469679389e-01
3.1805845147e-01
3.5521778428e-01
3.6351067443e-01
4.2083930348e-01
4.4849420679e-01
1.3670667934e-01
1.9271567362e-01
2.3356641860e-01
3.2176764783e-01
3.2481022181e-01
3.3572947102e-01
3.6227347237e-01
3.7227620381e-01
4.3142311430e-01
4.6409523529e-01
1.4128543126e-01
2.2186183014e-01
2.5834494816e-01
3.4722052324e-01
3.4846184185e-01
3.7116708729e-01
3.9909952538e-01
4.0222485695e-01
4.5195904665e-01
5.0504099590e-01
1.4797338728e-01
2.0563591045e-01
2.3921744989e-01
3.2490495068e-01
3.3664960991e-01
3.5103643523e-01
3.9095438420e-01
3.9273077914e-01
4.4913114653e-01
4.9285214703e-01
1.4064663780e-01
1.7474300547e-01
2.0078675019e-01
2.6569315438e-01
2.7271833624e-01
3.3871693776e-01
3.6553867761e-01
3.7003054591e-01
4.2292926754e-01
4.5162041250e-01
1.5279218578e-01
2.0749139628e-01
2.4453351380e-01
3.3654692398e-01
3.4714663898e-01
3.5908941696e-01
3.9636709428e-01
4.0057681715e-01
4.6508166813e-01
5.0723308300e-01
1.4643004624e-01
1.8488165439e-01
2.1027140975e-01
2.7696122987e-01
2.8473638771e-01
3.5719869794e-01
3.8372038922e-01
3.8512742927e-01
4.3926706068e-01
4.7645481171e-01
1.4769321182e-01
2.1137755109e-01
2.5419975620e-01
3.4817510005e-01
3.5396594138e-01
3.6730997274e-01
3.9137238269e-01
3.9889158310e-01
4.6016198327e-01
5.0634919257e-01
1.4243917666e-01
1.8955034802e-01
2.1442383098e-01
2.8178514949e-01
2.9156373597e-01
3.4852609349e-01
3.7943285562e-01
3.8169385671e-01
4.2948079105e-01
4.6906873875e-01
1.3984340014e-01
1.9717173980e-01
2.3527446493e-01
3.2377815285e-01
3.2741819352e-01
3.3558969694e-01
3.7049679238e-01
3.7671796851e-01
4.3196978146e-01
4.6918656762e-01
1.5284504276e-01
2.2226310129e-01
2.5733925310e-01
3.4991968507e-01
3.6516670449e-01
3.6957411987e-01
4.1115070678e-01
4.1164193820e-01
4.7131101965e-01
5.2404827832e-01
1.4038117350e-01
1.8727620062e-01
2.1781261937e-01
2.9531621410e-01
3.0561179070e-01
3.3864688530e-01
3.6860290187e-01
3.7725294732e-01
4.4077840705e-01
4.6612808050e-01
1.5080215172e-01
1.9135707493e-01
2.2047724812e-01
2.9584595361e-01
3.0435176338e-01
3.6104388734e-01
3.8991616023e-01
3.9149711818e-01
4.5548639830e-01
4.8998107495e-01
1.4515291927e-01
1.9488606012e-01
2.2895088956e-01
3.1233505991e-01
3.2189420271e-01
3.4048055331e-01
3.7702857444e-01
3.8229930505e-01
4.4027963990e-01
4.7569000627e-01
1.3989231689e-01
1.8560108460e-01
2.1729838009e-01
2.9409637418e-01
3.0285036625e-01
3.2808048734e-01
3.6376510668e-01
3.6929223678e-01
4.2326041028e-01
4.5377275960e-01
1.3706807597e-01
1.8520753507e-01
2.1965364896e-01
3.0053929827e-01
3.0950044519e-01
3.2138010877e-01
3.5764591120e-01
3.6546170929e-01
4.2275886347e-01
4.4989907150e-01
1.4222417225e-01
2.1401357116e-01
2.4917150350e-01
3.3662758584e-01
3.4399983331e-01
3.5523322180e-01
3.9197645047e-01
3.9408698999e-01
4.4471168563e-01
4.9356740205e-01
1.4479656610e-01
2.0698415494e-01
2.5132293028e-01
3.4137182540e-01
3.5156810013e-01
3.6422942979e-01
3.8391286092e-01
3.9353073648e-01
4.5495302785e-01
4.9852702050e-01
1.4231211868e-01
2.0126556567e-01
2.4451894677e-01
3.3625923700e-01
3.4191454387e-01
3.5393145637e-01
3.7631005556e-01
3.8772629073e-01
4.5023070527e-01
4.8842270814e-01
1.2929601690e-01
1.5295070122e-01
1.7418600341e-01
2.2441157044e-01
2.2980940425e-01
3.2297957084e-01
3.4434527040e-01
3.5082436673e-01
3.9493588997e-01
4.1693744815e-01
1.4725892191e-01
2.0628685782e-01
2.4610012331e-01
3.4076477376e-01
3.4526581778e-01
3.5302243970e-01
3.8683315627e-01
3.9340726996e-01
4.5405976360e-01
4.9623797064e-01
1.4406663185e-01
2.0375128757e-01
2.4206179010e-01
3.3318545785e-01
3.3833642799e-01
3.4586009847e-01
3.8146127135e-01
3.8701194378e-01
4.4377075184e-01
4.8525882407e-01
1.5578769206e-01
2.0717040934e-01
2.3673182717e-01
3.1753688651e-01
3.2774459280e-01
3.7533309770e-01
4.0387401009e-01
4.0915527532e-01
4.6847754731e-01
5.1443719060e-01
1.5334424866e-01
2.0137454147e-01
2.3435591215e-01
3.1889734149e-01
3.2921528430e-01
3.6452383171e-01
3.9684994857e-01
4.0007299688e-01
4.6850969600e-01
5.0523263753e-01
1.4442491772e-01
1.9751748991e-01
2.3490256535e-01
3.2382063718e-01
3.3358318327e-01
3.3902911593e-01
3.7645486426e-01
3.8389809939e-01
4.4441180902e-01
4.7980130545e-01
1.4322639436e-01
1.9768231215e-01
2.2719128767e-01
3.0409851321e-01
3.1546006903e-01
3.4264931446e-01
3.8172467289e-01
3.8216753142e-01
4.3287254688e-01
4.7385388759e-01
1.3904786342e-01
1.7812589810e-01
2.0579051492e-01
2.7570047342e-01
2.8395422506e-01
3.3467313585e-01
3.6205070322e-01
3.6920979395e-01
4.2789076735e-01
4.5186167946e-01
1.4772415000e-01
2.1808650050e-01
2.5622202889e-01
3.5037123629e-01
3.5414605666e-01
3.6746810209e-01
4.0001839083e-01
4.0339142094e-01
4.5992522685e-01
5.1067994997e-01
1.4483827994e-01
1.8676660583e-01
2.1667799589e-01
2.9147715111e-01
2.9977504184e-01
3.4293371098e-01
3.7446685111e-01
3.7881356092e-01
4.3572196813e-01
4.6809171932e-01
1.4248271981e-01
2.0160678984e-01
2.3635430880e-01
3.2157535978e-01
3.3321820245e-01
3.3753503671e-01
3.7959294667e-01
3.8299994507e-01
4.3580316742e-01
4.7698927874e-01
1.5103729727e-01
1.9596865793e-01
2.2732859350e-01
3.0735362399e-01
3.1629250313e-01
3.5766666486e-01
3.8984148303e-01
3.9210624347e-01
4.5430461732e-01
4.9142604380e-01
1.4606329171e-01
2.1977749612e-01
2.6410620815e-01
3.5111441080e-01
3.6521859455e-01
3.8369505906e-01
3.9849329390e-01
4.0580876710e-01
4.6377587596e-01
5.1678511452e-01
1.3809137703e-01
1.9349728960e-01
2.2706221704e-01
3.0788741344e-01
3.1880878771e-01
3.2521098224e-01
3.6740068927e-01
3.7112968668e-01
4.2141981900e-01
4.5775954253e-01
1.6453196287e-01
2.3050658522e-01
2.6937087452e-01
3.7192981611e-01
3.8501715162e-01
3.9178503397e-01
4.2854191152e-01
4.3133927315e-01
5.0265195028e-01
5.5740201294e-01
1.5306514100e-01
2.2086168353e-01
2.6672519344e-01
3.6247701383e-01
3.7390647176e-01
3.8837879063e-01
4.0567131575e-01
4.1370674717e-01
4.7931255448e-01
5.3149867942e-01
1.4562507503e-01
2.0579145825e-01
2.4175982412e-01
3.3037607820e-01
3.4171162974e-01
3.4539149253e-01
3.8646419511e-01
3.9007261530e-01
4.4572671811e-01
4.8902924535e-01
1.5969480143e-01
2.1624599486e-01
2.4805034712e-01
3.3542222348e-01
3.4670953491e-01
3.8339688168e-01
4.1309630309e-01
4.1931630557e-01
4.8194530554e-01
5.3142975477e-01
1.4615244977e-01
2.0748316887e-01
2.5213407101e-01
3.4487787947e-01
3.5338889738e-01
3.6594867892e-01
3.8595757575e-01
3.9666890530e-01
4.6020616871e-01
5.0323570700e-01
1.5046860800e-01
2.1937272799e-01
2.5118689974e-01
3.3807868150e-01
3.5415368228e-01
3.6651812657e-01
4.0627989782e-01
4.0882999700e-01
4.6365213821e-01
5.1536603796e-01
1.3664317713e-01
2.0346198278e-01
2.4721969249e-01
3.2554879970e-01
3.4186417924e-01
3.5714640432e-01
3.7337365902e-01
3.8056603810e-01
4.3438453984e-01
4.7842494085e-01
1.5094543942e-01
2.0951030586e-01
2.3851851781e-01
3.1892687788e-01
3.3139121452e-01
3.6655010305e-01
3.9964381229e-01
4.0401095140e-01
4.5811150868e-01
5.0559758166e-01
1.4299227838e-01
1.7629626844e-01
2.0204895003e-01
2.6707328103e-01
2.7405875925e-01
3.4640514770e-01
3.7187644534e-01
3.7532311431e-01
4.3065334576e-01
4.6055511945e-01
1.5046267886e-01
1.8990892827e-01
2.1400564684e-01
2.8013767033e-01
2.8810094050e-01
3.7382158749e-01
3.9270042276e-01
4.0063876304e-01
4.5493101873e-01
4.9589497282e-01
1.4125611639e-01
2.0155230298e-01
2.3786349710e-01
3.2488728919e-01
3.3269610665e-01
3.3829618904e-01
3.7729376783e-01
3.8154700505e-01
4.3455685876e-01
4.7545379716e-01
1.3843557401e-01
1.9316540499e-01
2.2814219956e-01
3.1106744233e-01
3.2114386088e-01
3.2526573990e-01
3.6650005219e-01
3.7131238336e-01
4.2363204797e-01
4.5896467881e-01
1.3824658467e-01
1.7273232535e-01
1.9804034142e-01
2.6083337223e-01
2.6787821655e-01
3.3333863611e-01
3.6139693393e-01
3.6552301166e-01
4.1466065505e-01
4.4377036095e-01
1.2808077180e-01
1.9190844208e-01
2.3513819387e-01
3.0543285940e-01
3.2382687867e-01
3.3795941916e-01
3.5446280378e-01
3.6023204418e-01
4.1038373191e-01
4.4870924003e-01
1.5931854395e-01
2.1537848771e-01
2.5222475507e-01
3.4681153369e-01
3.5781202604e-01
3.7558532376e-01
4.1254807187e-01
4.1299624618e-01
4.8283399225e-01
5.2948610076e-01
1.5688534008e-01
1.9976492834e-01
2.2870721134e-01
3.0602560440e-01
3.1452828480e-01
3.7701078575e-01
4.0232826329e-01
4.0724669741e-01
4.6982214897e-01
5.1162890119e-01
1.5825384893e-01
2.1308529284e-01
2.5063246389e-01
3.4538862795e-01
3.5650719863e-01
3.7285118264e-01
4.0905007350e-01
4.1167475843e-01
4.8257026700e-01
5.2657059745e-01
1.5107597650e-01
2.2334600297e-01
2.5844389558e-01
3.5064984020e-01
3.6524598370e-01
3.6937106538e-01
4.1067857405e-01
4.1070300359e-01
4.6888597960e-01
5.2233944987e-01
1.4202234764e-01
1.9526073857e-01
2.3188125414e-01
3.1861594313e-01
3.2820347985e-01
3.3295129398e-01
3.7169423940e-01
3.7828095260e-01
4.3564341107e-01
4.7068506090e-01
1.4290719445e-01
1.8147112459e-01
2.0970084668e-01
2.8084970392e-01
2.8886434524e-01
3.4199618118e-01
3.7009795904e-01
3.7559504801e-01
4.3406127630e-01
4.6215349014e-01
1.4419801556e-01
2.2287851951e-01
2.8442416663e-01
3.5660584427e-01
4.0103932544e-01
4.0348309707e-01
4.2004088883e-01
4.2526513093e-01
4.8007980256e-01
5.4854399450e-01
1.3839030262e-01
1.9073618097e-01
2.1745893979e-01
2.8773944470e-01
2.9885521940e-01
3.3367052322e-01
3.7237280257e-01
3.7257417059e-01
4.1809809318e-01
4.5660936801e-01
1.3475756175e-01
1.8633156394e-01
2.1822283710e-01
2.9441461477e-01
3.0454004908e-01
3.1622785359e-01
3.5775321220e-01
3.6141573322e-01
4.0977146783e-01
4.4194038934e-01
1.3619492811e-01
1.7268858534e-01
2.0008329280e-01
2.6662781499e-01
2.7389706642e-01
3.2358354554e-01
3.5330194954e-01
3.5957568931e-01
4.1145075535e-01
4.3590069794e-01
1.3257220994e-01
1.7081831159e-01
1.9606465312e-01
2.5788000121e-01
2.6557938376e-01
3.1677681842e-01
3.4989773360e-01
3.5368207803e-01
3.9770818484e-01
4.2519968560e-01
1.4829378300e-01
1.9291439253e-01
2.2275160692e-01
2.9923892137e-01
3.0801729224e-01
3.5236786218e-01
3.8498595902e-01
3.8667218079e-01
4.4428435578e-01
4.8170265281e-01
1.3545208204e-01
1.9159499358e-01
2.3182107666e-01
3.2244113412e-01
3.2331522866e-01
3.3412559855e-01
3.6083561713e-01
3.7352411301e-01
4.3558715197e-01
4.6506847423e-01
1.4296541204e-01
1.9116598405e-01
2.2298429019e-01
3.0164720638e-01
3.1100321518e-01
3.3624603321e-01
3.7280669082e-01
3.7696714075e-01
4.3111820395e-01
4.6600195893e-01
1.3888622332e-01
1.8964094935e-01
2.2594215631e-01
3.1080264735e-01
3.2007210957e-01
3.2619028231e-01
3.6304385762e-01
3.7140929095e-01
4.3029928004e-01
4.5996448466e-01
1.4939516118e-01
2.0898877981e-01
2.4120741984e-01
3.2599930122e-01
3.3853339181e-01
3.5743594523e-01
3.9695782728e-01
3.9726924855e-01
4.5375231553e-01
4.9993196197e-01
1.4355552700e-01
1.9040542884e-01
2.2119921262e-01
2.9813339811e-01
3.0728233351e-01
3.3867487462e-01
3.7416962427e-01
3.7775681648e-01
4.3164117695e-01
4.6680722058e-01
1.4374108207e-01
1.7917623868e-01
2.0466183850e-01
2.6974713603e-01
2.7698835991e-01
3.4887598311e-01
3.7589599367e-01
3.7739087927e-01
4.3088506281e-01
4.6435530555e-01
1.3640884254e-01
2.0402944529e-01
2.5961928629e-01
3.3294043983e-01
3.6918615512e-01
3.7473588137e-01
3.8452513730e-01
3.9438987205e-01
4.5029231439e-01
5.0453111035e-01
1.4687752782e-01
1.9805719809e-01
2.2636308950e-01
3.0192976893e-01
3.1239169593e-01
3.5363010910e-01
3.8791218039e-01
3.8922568508e-01
4.4212030295e-01
4.8407278644e-01
1.2483688480e-01
1.8063699133e-01
2.2211015019e-01
2.9853697494e-01
3.0947288949e-01
3.1951263318e-01
3.3907984651e-01
3.4993968091e-01
4.0635962461e-01
4.3272543248e-01
1.4972671609e-01
1.9670182004e-01
2.2897629328e-01
3.1054296329e-01
3.1975723249e-01
3.5327340071e-01
3.8705908541e-01
3.9016507305e-01
4.5085198907e-01
4.8821766448e-01
1.4512160258e-01
2.1519928735e-01
2.5567407597e-01
3.4691668865e-01
3.5133681831e-01
3.6822030739e-01
3.9362894037e-01
3.9886701642e-01
4.5483145453e-01
5.0428060439e-01
1.3323574623e-01
1.8175584578e-01
2.1658597963e-01
2.9668889081e-01
3.0533481320e-01
3.1235062181e-01
3.4955685693e-01
3.5742323770e-01
4.1375599579e-01
4.3846866565e-01
1.3846072345e-01
1.9525271533e-01
2.3633548190e-01
3.2533004637e-01
3.2864175552e-01
3.3978569355e-01
3.6644441275e-01
3.7592359085e-01
4.3497510411e-01
4.6971696182e-01
1.3281698199e-01
1.9007288690e-01
2.3132034389e-01
3.1241455467e-01
3.2107872191e-01
3.3204832003e-01
3.5572549538e-01
3.6412082580e-01
4.1975307929e-01
4.5272511399e-01
1.3575839190e-01
1.8997868806e-01
2.2561892203e-01
3.0824548987e-01
3.1637136544e-01
3.1999852214e-01
3.6004033119e-01
3.6534448633e-01
4.1751734678e-01
4.5047537700e-01
1.4103004691e-01
1.8758133951e-01
2.1742205818e-01
2.9184001669e-01
3.0099414294e-01
3.3318454868e-01
3.6926090090e-01
3.7267115153e-01
4.2387075323e-01
4.5808197092e-01
1.4396192011e-01
1.9381088382e-01
2.2321745098e-01
2.9897578919e-01
3.0901402309e-01
3.4290598528e-01
3.7952068382e-01
3.8084430265e-01
4.3286772549e-01
4.7160349328e-01
1.5714260258e-01
2.2275201191e-01
2.5407802677e-01
3.4239436187e-01
3.5678808715e-01
3.8254578099e-01
4.1498300013e-01
4.2154281377e-01
4.8057891569e-01
5.3360893694e-01
1.4181020766e-01
2.0596648719e-01
2.5338097405e-01
3.3664011645e-01
3.5629039126e-01
3.6935066819e-01
3.8007934362e-01
3.9158633161e-01
4.5200816809e-01
4.9716638003e-01
1.5259461678e-01
2.0381839575e-01
2.3194409492e-01
3.0931998492e-01
3.1966980857e-01
3.6995348649e-01
3.9861923899e-01
4.0364071462e-01
4.5962640167e-01
5.0468784314e-01
1.3610042217e-01
1.8965936127e-01
2.2792062246e-01
3.1558037959e-01
3.2223762766e-01
3.2692934769e-01
3.5974627294e-01
3.7084674012e-01
4.3226429667e-01
4.6018666994e-01
1.3940597468e-01
1.7233429727e-01
1.9751251654e-01
2.6010169883e-01
2.6691985048e-01
3.3734031733e-01
3.6372340533e-01
3.6794152028e-01
4.1885653235e-01
4.4766203332e-01
1.4940346278e-01
2.1506003225e-01
2.5805846860e-01
3.5310541363e-01
3.5917424512e-01
3.7324666924e-01
3.9674097680e-01
4.0369547163e-01
4.6552369304e-01
5.1409813707e-01
1.3513009932e-01
1.7636593794e-01
2.0506245141e-01
2.7423420173e-01
2.8221406591e-01
3.1801568236e-01
3.5252240579e-01
3.5763203329e-01
4.0704097650e-01
4.3383071277e-01
1.3684359779e-01
2.3500850507e-01
2.7340217462e-01
3.5593033292e-01
3.5976311006e-01
3.9869702124e-01
4.1078934820e-01
4.1793510127e-01
4.6547017070e-01
5.2442595754e-01
1.3645161995e-01
1.7040520440e-01
1.9601616553e-01
2.5869552738e-01
2.6561160691e-01
3.2747151082e-01
3.5571992667e-01
3.6094736735e-01
4.1004572533e-01
4.3655169103e-01
1.5106250116e-01
2.1494886439e-01
2.5240002257e-01
3.4638431453e-01
3.5728125351e-01
3.6125837104e-01
4.0073568215e-01
4.0352118577e-01
4.6358523052e-01
5.1192886590e-01
1.4325396080e-01
1.9885548564e-01
2.3882416302e-01
3.3158183913e-01
3.3651246981e-01
3.4314064029e-01
3.7558378526e-01
3.8515114860e-01
4.4736428131e-01
4.8289624735e-01
1.3693457853e-01
1.9664301259e-01
2.2880810823e-01
3.0790657208e-01
3.2056919992e-01
3.2596058914e-01
3.7038686052e-01
3.7237723810e-01
4.1948905513e-01
4.5868768656e-01
1.4480864634e-01
2.0117331236e-01
2.3493484553e-01
3.1921740689e-01
3.3054454923e-01
3.4218457477e-01
3.8261031493e-01
3.8560000846e-01
4.3994889850e-01
4.8092063174e-01
1.5868337124e-01
2.2148387983e-01
2.6242775819e-01
3.6456702478e-01
3.7324611836e-01
3.7818339407e-01
4.1427876062e-01
4.1745061241e-01
4.8680478622e-01
5.3718311930e-01
1.5389728258e-01
2.2496799162e-01
2.7348541451e-01
3.6637131363e-01
3.8495776024e-01
4.0045583972e-01
4.1033212951e-01
4.1951679479e-01
4.8595339376e-01
5.4166876389e-01
1.4244787253e-01
1.8980380193e-01
2.2342472560e-01
3.0476764496e-01
3.1390921344e-01
3.3444014274e-01
3.6939001015e-01
3.7616732219e-01
4.3472290119e-01
4.6566847518e-01
1.4377551653e-01
2.1822070097e-01
2.6427844372e-01
3.4675068142e-01
3.6586957484e-01
3.8490784874e-01
3.9492745452e-01
4.0322635128e-01
4.6039672582e-01
5.1352837055e-01
1.5048857743e-01
2.0755345250e-01
2.4601408451e-01
3.3975030865e-01
3.5005421537e-01
3.5421829136e-01
3.9249728366e-01
3.9792366938e-01
4.6065175581e-01
5.0312819133e-01
1.3736374541e-01
1.7390575021e-01
2.0139848987e-01
2.6866831714e-01
2.7601804876e-01
3.2709489961e-01
3.5603594751e-01
3.6244998915e-01
4.1579827233e-01
4.4050190619e-01
1.5050253759e-01
1.9091428564e-01
2.1980463434e-01
2.9433635774e-01
3.0250279569e-01
3.5976087873e-01
3.8917508739e-01
3.9004775617e-01
4.5144919685e-01
4.8754144512e-01
1.3813237228e-01
2.1395566216e-01
2.6625648061e-01
3.3790920977e-01
3.7027487606e-01
3.8579889529e-01
3.9191756770e-01
3.9821471407e-01
4.5407806787e-01
5.0997071423e-01
1.4424716304e-01
2.0816913497e-01
2.4743430857e-01
3.4052642204e-01
3.4099197060e-01
3.5461661982e-01
3.8578957651e-01
3.9107151253e-01
4.4722170300e-01
4.9196083830e-01
1.5851387981e-01
2.2373701121e-01
2.5968248677e-01
3.5522298683e-01
3.6883187295e-01
3.7935935068e-01
4.1741767754e-01
4.1939988547e-01
4.8415529721e-01
5.3688903601e-01
1.4331161747e-01
1.8494543562e-01
2.1417265268e-01
2.8717172394e-01
2.9537020032e-01
3.3955531168e-01
3.7152319536e-01
3.7560065265e-01
4.3010879280e-01
4.6246106917e-01
1.3973612888e-01
1.6935240098e-01
1.9326334736e-01
2.5291924415e-01
2.5927352775e-01
3.4290263889e-01
3.6633216444e-01
3.6993767434e-01
4.2172465324e-01
4.5046902456e-01
1.5073510366e-01
1.9546865289e-01
2.2470890156e-01
3.0110137376e-01
3.0992298863e-01
3.6015892854e-01
3.9167278278e-01
3.9208773800e-01
4.5123320381e-01
4.9082120675e-01
1.4213067511e-01
1.9602567730e-01
2.2834069195e-01
3.0878908626e-01
3.1961291082e-01
3.3561664463e-01
3.7566396054e-01
3.7865699574e-01
4.3060237740e-01
4.6898071242e-01
1.4625742712e-01
2.0483522990e-01
2.4407518817e-01
3.3738508507e-01
3.4275797493e-01
3.4960903922e-01
3.8452372620e-01
3.9089323207e-01
4.5051932009e-01
4.9194416688e-01
1.3103585714e-01
1.8390093132e-01
2.0657301391e-01
2.6831291047e-01
2.8007510519e-01
3.2202806901e-01
3.6000969764e-01
3.6239072317e-01
3.9849792377e-01
4.3515138359e-01
1.3678754083e-01
1.7061861422e-01
1.9354007303e-01
2.5485733210e-01
2.6253644822e-01
3.4073822965e-01
3.6244436052e-01
3.6848158643e-01
4.2672719354e-01
4.4892887316e-01
1.3673512558e-01
2.0575206198e-01
2.5238405591e-01
3.2786556011e-01
3.5043625608e-01
3.6659908982e-01
3.7604976511e-01
3.8452814085e-01
4.3921326640e-01
4.8624479451e-01
1.4264409892e-01
1.6977362436e-01
1.9255157513e-01
2.5096875964e-01
2.5712576908e-01
3.5649169210e-01
3.7706948281e-01
3.7790430368e-01
4.3533825539e-01
4.6483124572e-01
1.5469855774e-01
2.3051942852e-01
2.7272238759e-01
3.7263379688e-01
3.7653468258e-01
3.9544337308e-01
4.1802534089e-01
4.2241003717e-01
4.8572795563e-01
5.4304301285e-01
1.3354693441e-01
2.0398421756e-01
2.4999819330e-01
3.2220434949e-01
3.4460481446e-01
3.6230886266e-01
3.7210436705e-01
3.7943943710e-01
4.3157496099e-01
4.7808736460e-01
1.5255502200e-01
2.1601085962e-01
2.6061575790e-01
3.5950309430e-01
3.6514268075e-01
3.7831973863e-01
4.0084613775e-01
4.0935811677e-01
4.7581792002e-01
5.2386097387e-01
1.4731413109e-01
2.3265253956e-01
2.7334551519e-01
3.6481058446e-01
3.7046690403e-01
3.9696925472e-01
4.1438623368e-01
4.2023278975e-01
4.7558910426e-01
5.3457828729e-01
1.4470122143e-01
2.1548820103e-01
2.5234062482e-01
3.4319882685e-01
3.4806768594e-01
3.6090457432e-01
3.9500684765e-01
3.9798110350e-01
4.5145278756e-01
5.0096790911e-01
1.4400458650e-01
1.9140978815e-01
2.2379458699e-01
3.0356997309e-01
3.1272649140e-01
3.3831397657e-01
3.7391477715e-01
3.7871144294e-01
4.3489485455e-01
4.6908004836e-01
1.3497732906e-01
1.7690494091e-01
2.0702505017e-01
2.7881869782e-01
2.8679800731e-01
3.1668140462e-01
3.5096216460e-01
3.5721091711e-01
4.0961733049e-01
4.3442425296e-01
1.3945082332e-01
1.8600591990e-01
2.1821511776e-01
2.9584509678e-01
3.0471716510e-01
3.2667461666e-01
3.6301754707e-01
3.6868667521e-01
4.2270866392e-01
4.5316991236e-01
1.3933262535e-01
1.7453041579e-01
2.0129339843e-01
2.6748873055e-01
2.7468157444e-01
3.3366429969e-01
3.6134286861e-01
3.6691557656e-01
4.2025508960e-01
4.4699058121e-01
1.5121546956e-01
2.0049211773e-01
2.2444804825e-01
2.9402985127e-01
3.0420057497e-01
3.7812991527e-01
3.9721284641e-01
4.0843984497e-01
4.6067375921e-01
5.0593112832e-01
1.4644530507e-01
2.1576447191e-01
2.6280344815e-01
3.4881274482e-01
3.6782710876e-01
3.8320812369e-01
3.9420038367e-01
4.0352265901e-01
4.6438182128e-01
5.1552830051e-01
1.3576460337e-01
1.8900673127e-01
2.2628328597e-01
3.1135664765e-01
3.1673699729e-01
3.2204738329e-01
3.5832874405e-01
3.6546785540e-01
4.2085678894e-01
4.5184051963e-01
1.3198940198e-01
1.8128592247e-01
2.1406782128e-01
2.9271756500e-01
3.0270202935e-01
3.1768183329e-01
3.4985766733e-01
3.6075969971e-01
4.2245827308e-01
4.4243017732e-01
1.4145980783e-01
2.0010065788e-01
2.3758369935e-01
3.2612799010e-01
3.3187595796e-01
3.3860491201e-01
3.7541585066e-01
3.8080187256e-01
4.3563532377e-01
4.7506042428e-01
1.3807494694e-01
1.9677400658e-01
2.3143524288e-01
3.1435981883e-01
3.2446307405e-01
3.2803556770e-01
3.7002710493e-01
3.7365008508e-01
4.2386475591e-01
4.6222685714e-01
1.4281119767e-01
1.7284745176e-01
1.9706433294e-01
2.5843641477e-01
2.6492556361e-01
3.5092770848e-01
3.7397435368e-01
3.7618325246e-01
4.3150954434e-01
4.6170076756e-01
1.3848808131e-01
2.0995115059e-01
2.7160235601e-01
3.4271671702e-01
3.8414245122e-01
3.8825439861e-01
4.0599024847e-01
4.0819433111e-01
4.6177363611e-01
5.2774561429e-01
1.4024249279e-01
2.2248624519e-01
2.6307645923e-01
3.4647620351e-01
3.5526289680e-01
3.8082320108e-01
3.9799441775e-01
4.0368913867e-01
4.5460777598e-01
5.0871904086e-01
1.3863987707e-01
1.7317700296e-01
1.9949139164e-01
2.6501232799e-01
2.7221836445e-01
3.3375144374e-01
3.6004057283e-01
3.6623699286e-01
4.2098954000e-01
4.4587876857e-01
1.4539156488e-01
2.0646689963e-01
2.3736825629e-01
3.1890672879e-01
3.3226366678e-01
3.4968402826e-01
3.9071098227e-01
3.9109316905e-01
4.4317436163e-01
4.8849528209e-01
1.5468190754e-01
2.2126921475e-01
2.5860243571e-01
3.5466882964e-01
3.6735129158e-01
3.7100085611e-01
4.1119061431e-01
4.1222435704e-01
4.7511867679e-01
5.2686590138e-01
1.3816120406e-01
2.0351179194e-01
2.5023194451e-01
3.2871055816e-01
3.4993477897e-01
3.6371134956e-01
3.7444674276e-01
3.8422546330e-01
4.4127132044e-01
4.8598744780e-01
1.4795716465e-01
1.9125680183e-01
2.2158015624e-01
2.9841802046e-01
3.0698244020e-01
3.5064370531e-01
3.8247670805e-01
3.8546851697e-01
4.4430982840e-01
4.7958234617e-01
1.4595671517e-01
2.0707647732e-01
2.4610050848e-01
3.3936070988e-01
3.4336398287e-01
3.5237861873e-01
3.8648972925e-01
3.9201034712e-01
4.5006861088e-01
4.9356368307e-01
1.5233105254e-01
2.0337275017e-01
2.3306158157e-01
3.1272216107e-01
3.2291665482e-01
3.6557658995e-01
3.9751224661e-01
4.0010882303e-01
4.5783401160e-01
5.0183708945e-01
1.4973368638e-01
2.1754473753e-01
2.6163223295e-01
3.5503601277e-01
3.6460723639e-01
3.7947548644e-01
3.9933677675e-01
4.0662749461e-01
4.6865588684e-01
5.1915916840e-01
1.3780548055e-01
1.8544314955e-01
2.1560025273e-01
2.8955567367e-01
2.9891228099e-01
3.2445079337e-01
3.6244220508e-01
3.6616568461e-01
4.1545308976e-01
4.4797525252e-01
1.4164813082e-01
2.1410798831e-01
2.6964749933e-01
3.4396001204e-01
3.8171564339e-01
3.8870659230e-01
3.9925324890e-01
4.0422625307e-01
4.6334700882e-01
5.2147469168e-01
1.3829915970e-01
2.0024766008e-01
2.4482187896e-01
3.2689549460e-01
3.4195840631e-01
3.5443791236e-01
3.7100733534e-01
3.8059942569e-01
4.3835506395e-01
4.7909980784e-01
1.4347872590e-01
1.9388176237e-01
2.2884529898e-01
3.1314291529e-01
3.2272102876e-01
3.3612611879e-01
3.7324974085e-01
3.7944910394e-01
4.3744445706e-01
4.7157403076e-01
1.3817894361e-01
1.8421719287e-01
2.1527182856e-01
2.9232676999e-01
3.0200153435e-01
3.3120414238e-01
3.6184725944e-01
3.7089231843e-01
4.3258757749e-01
4.5642838183e-01
1.4901371958e-01
2.0744234120e-01
2.3847558421e-01
3.2106966066e-01
3.3336737332e-01
3.5757570724e-01
3.9560187470e-01
3.9666936229e-01
4.5182137362e-01
4.9756974790e-01
1.3960489648e-01
1.7808443303e-01
2.0533435632e-01
2.7294091903e-01
2.8060146104e-01
3.3259696509e-01
3.6344242374e-01
3.6770840392e-01
4.1844592745e-01
4.4849302544e-01
1.4935551084e-01
2.0083344583e-01
2.3268787658e-01
3.1470564463e-01
3.2487762245e-01
3.5397028174e-01
3.9033756952e-01
3.9160823126e-01
4.4950526671e-01
4.9078597854e-01
1.4438923066e-01
1.9840574869e-01
2.2947469954e-01
3.0904617560e-01
3.2006484104e-01
3.4311120686e-01
3.8210272829e-01
3.8365203454e-01
4.3624524661e-01
4.7678763895e-01
1.4963830879e-01
1.9579855106e-01
2.2809281136e-01
3.0949656067e-01
3.1864636557e-01
3.5321162667e-01
3.8628797609e-01
3.8993007791e-01
4.5157445020e-01
4.8774773938e-01
1.3867173032e-01
1.8723469201e-01
2.2182553455e-01
3.0352492020e-01
3.1261585969e-01
3.2493065668e-01
3.6139362073e-01
3.6889739718e-01
4.2627928716e-01
4.5510370629e-01
1.4372939265e-01
2.1699906602e-01
2.7522807493e-01
3.5026013928e-01
3.9194442393e-01
3.9381172299e-01
4.0956537540e-01
4.1175241683e-01
4.7182938979e-01
5.3396944164e-01
1.4488229466e-01
2.2252905727e-01
2.6634329363e-01
3.5188512113e-01
3.6574516692e-01
3.8708819055e-01
4.0073353600e-01
4.0788097997e-01
4.6399230733e-01
5.1868482768e-01
1.2995757339e-01
1.7338400536e-01
1.9987186116e-01
2.6410449397e-01
2.7279452680e-01
3.0748942230e-01
3.4560943968e-01
3.4839690226e-01
3.9113098224e-01
4.1848907581e-01
1.2977784073e-01
2.0779348932e-01
2.3849025643e-01
3.1428866172e-01
3.2248697010e-01
3.3784295306e-01
3.7597695374e-01
3.7680087308e-01
4.1575321424e-01
4.6108303809e-01
1.4140209600e-01
2.0397282908e-01
2.5028086965e-01
3.3500859147e-01
3.5150390585e-01
3.6411715098e-01
3.7767419074e-01
3.8914684897e-01
4.4977851413e-01
4.9269388911e-01
1.5360405717e-01
2.0944351803e-01
2.4641525978e-01
3.3894610616e-01
3.4976071332e-01
3.6136784959e-01
3.9915480708e-01
4.0254295295e-01
4.6695213512e-01
5.1068525003e-01
1.4729561483e-01
2.0094392511e-01
2.3837923134e-01
3.2860031798e-01
3.3871811098e-01
3.4576372931e-01
3.8313760503e-01
3.8984797662e-01
4.5167941108e-01
4.8934498428e-01
1.5154025791e-01
2.0867580204e-01
2.4606080086e-01
3.3869053627e-01
3.4960164610e-01
3.5667868679e-01
3.9542387029e-01
3.9950696086e-01
4.6191224416e-01
5.0552531747e-01
1.4462483871e-01
2.1826075595e-01
2.7156222927e-01
3.4960200419e-01
3.8286034411e-01
3.9467721218e-01
4.0129531396e-01
4.0860354336e-01
4.6923129429e-01
5.2669716099e-01
1.3606107020e-01
1.7631730299e-01
2.0419076382e-01
2.7207734884e-01
2.7996521031e-01
3.2163120886e-01
3.5514034648e-01
3.5989633479e-01
4.0872970116e-01
4.3662842558e-01
1.5817502521e-01
2.1209775043e-01
2.4157425530e-01
3.2393120685e-01
3.3471874496e-01
3.8300561073e-01
4.0928637119e-01
4.1725453264e-01
4.7712721205e-01
5.2547338339e-01
1.4257908212e-01
2.2428030716e-01
2.7644322597e-01
3.5183657047e-01
3.8220631092e-01
4.0008447402e-01
4.0812892457e-01
4.1330047428e-01
4.7075893322e-01
5.3103773444e-01
1.5326765387e-01
2.0068516424e-01
2.3265916234e-01
3.1509048634e-01
3.2441309874e-01
3.6286838345e-01
3.9625625983e-01
3.9707653805e-01
4.6035647458e-01
5.0055321438e-01
1.3852576178e-01
1.8631738175e-01
2.1370168870e-01
2.8372149997e-01
2.9347510138e-01
3.3103928600e-01
3.6800071491e-01
3.6955217347e-01
4.1644063574e-01
4.5200933269e-01
1.4301348162e-01
1.8563549267e-01
2.0888798536e-01
2.7236461820e-01
2.8117940850e-01
3.5508835293e-01
3.8047895645e-01
3.8436583181e-01
4.3259413742e-01
4.7165193434e-01
1.3920932617e-01
2.0965484123e-01
2.5743420927e-01
3.3433393816e-01
3.5844568403e-01
3.7502959769e-01
3.8221371935e-01
3.9141245393e-01
4.4764928428e-01
4.9723989873e-01
1.2709189867e-01
1.8646818010e-01
2.3195664266e-01
3.0481616314e-01
3.2504369455e-01
3.3602782662e-01
3.4751073080e-01
3.5923804702e-01
4.1424199837e-01
4.4846107819e-01
1.4351991482e-01
1.9241151202e-01
2.2561625855e-01
3.0683646723e-01
3.1623263078e-01
3.3667469079e-01
3.7333009344e-01
3.7839816151e-01
4.3453329127e-01
4.6899322042e-01
1.4723483849e-01
2.0343379706e-01
2.3398497704e-01
3.1453392414e-01
3.2622433033e-01
3.5249983528e-01
3.9083224730e-01
3.9117148082e-01
4.4537013107e-01
4.8911545244e-01
1.4464796455e-01
2.0451433524e-01
2.3819121950e-01
3.2304633851e-01
3.3550671527e-01
3.4384546336e-01
3.8573344643e-01
3.8794166060e-01
4.4130798069e-01
4.8457705307e-01
1.3856300932e-01
2.0673100236e-01
2.4158961411e-01
3.2624189014e-01
3.3268551961e-01
3.4329259662e-01
3.8096709676e-01
3.8331049713e-01
4.3175110331e-01
4.7658343872e-01
1.4353421929e-01
2.1118250401e-01
2.5827270386e-01
3.4152964041e-01
3.6162349130e-01
3.7629217895e-01
3.8693343562e-01
3.9667358873e-01
4.5624623476e-01
5.0500669887e-01
1.4528142453e-01
2.0224019829e-01
2.4069201205e-01
3.3215246730e-01
3.3971270809e-01
3.4428359334e-01
3.8125459421e-01
3.8764641928e-01
4.4671669239e-01
4.8638360231e-01
1.4478300574e-01
2.0539039214e-01
2.4725313948e-01
3.4021933880e-01
3.4388691532e-01
3.5625155134e-01
3.8268076662e-01
3.9068204483e-01
4.5081845449e-01
4.9287847874e-01
1.5225847884e-01
2.1876797002e-01
2.5851376827e-01
3.5674096691e-01
3.6118649249e-01
3.7156239637e-01
4.0460123444e-01
4.0841887551e-01
4.7022808212e-01
5.2065766048e-01
1.4054478044e-01
1.6630293184e-01
1.8848521023e-01
2.4493013026e-01
2.5085689981e-01
3.5318254583e-01
3.7277472004e-01
3.7454722918e-01
4.3028904452e-01
4.5848725187e-01
1.5775145738e-01
2.5182715984e-01
3.0280804861e-01
3.9421618928e-01
4.1649790567e-01
4.4016474017e-01
4.5017127831e-01
4.5487085969e-01
5.1919520928e-01
5.8542251248e-01
1.4317931827e-01
1.7451154262e-01
1.9650515492e-01
2.5414398228e-01
2.6076542869e-01
3.6140017397e-01
3.8029081761e-01
3.8403538691e-01
4.3557900821e-01
4.7109382957e-01
1.4007588757e-01
1.9486052809e-01
2.3073199225e-01
3.1572290483e-01
3.2543508347e-01
3.2914504236e-01
3.6946837402e-01
3.7488381256e-01
4.2908852430e-01
4.6500335042e-01
1.4331982050e-01
2.1610946483e-01
2.6521510128e-01
3.4493912178e-01
3.7045950372e-01
3.8765294192e-01
3.9254033594e-01
4.0232533663e-01
4.6101469959e-01
5.1447121962e-01
1.5156507608e-01
1.9488363443e-01
2.2316022052e-01
2.9782521744e-01
3.0639724117e-01
3.6429064866e-01
3.9309538197e-01
3.9499722093e-01
4.5364734269e-01
4.9370906283e-01
1.3605553764e-01
2.0318948604e-01
2.4348709800e-01
3.2440172217e-01
3.3333873761e-01
3.4937665518e-01
3.7312669436e-01
3.7827341203e-01
4.2935129700e-01
4.7242926150e-01
1.4220025714e-01
2.1169028446e-01
2.6329796568e-01
3.4140687756e-01
3.7148673895e-01
3.8492519298e-01
3.8842664409e-01
3.9930494280e-01
4.5906444584e-01
5.1162418626e-01
1.4812022651e-01
2.0343881946e-01
2.4179724305e-01
3.3404086562e-01
3.4400036293e-01
3.4823543886e-01
3.8592677215e-01
3.9258792046e-01
4.5479267859e-01
4.9420870473e-01
1.3627771475e-01
1.8253736207e-01
2.1574169058e-01
2.9412126320e-01
3.0281600504e-01
3.1973824742e-01
3.5502763461e-01
3.6270032014e-01
4.1942188498e-01
4.4497778249e-01
1.4522540651e-01
1.8452179455e-01
2.1327449842e-01
2.8591983015e-01
2.9399118763e-01
3.4658962619e-01
3.7543857880e-01
3.7987842766e-01
4.3883399522e-01
4.6946261387e-01
1.4877662922e-01
2.0180884339e-01
2.3877931665e-01
3.2875892378e-01
3.3898559322e-01
3.4933239628e-01
3.8614987829e-01
3.9237892794e-01
4.5519829307e-01
4.9327714926e-01
1.5557637306e-01
1.9630837386e-01
2.2502146587e-01
3.0090739410e-01
3.0916162366e-01
3.7372949594e-01
3.9959241698e-01
4.0298761091e-01
4.6645456006e-01
5.0596364177e-01
1.5217200768e-01
2.0191280059e-01
2.3547575003e-01
3.2114626545e-01
3.3212800493e-01
3.6267103914e-01
3.9530264695e-01
3.9994436462e-01
4.6891082642e-01
5.0472093287e-01
1.4096290109e-01
1.8969537822e-01
2.2403804201e-01
3.0614316179e-01
3.1536640815e-01
3.3016203265e-01
3.6667163047e-01
3.7345749360e-01
4.3076010525e-01
4.6187123596e-01
1.4523468877e-01
2.0895898677e-01
2.4788017963e-01
3.4099221105e-01
3.4327779196e-01
3.5503154160e-01
3.8771689637e-01
3.9272243712e-01
4.4933660947e-01
4.9445581984e-01
1.3584643194e-01
1.8378219903e-01
2.1280466103e-01
2.8432493388e-01
2.9390393224e-01
3.2085425295e-01
3.5964016461e-01
3.6262414320e-01
4.0941392525e-01
4.4180721793e-01
1.5069406644e-01
2.0665781700e-01
2.4088880403e-01
3.2823942780e-01
3.3935454211e-01
3.5637203565e-01
3.9486684832e-01
3.9669713306e-01
4.5623827380e-01
5.0000118617e-01
1.3939988593e-01
1.7655793009e-01
2.0400210751e-01
2.7165849203e-01
2.7909465705e-01
3.3193525389e-01
3.6159539156e-01
3.6679241390e-01
4.1909233146e-01
4.4712917930e-01
1.5526699070e-01
2.2300852164e-01
2.6214004886e-01
3.6121907301e-01
3.6937040726e-01
3.7660111278e-01
4.1245658590e-01
4.1463674540e-01
4.7861867370e-01
5.3119238920e-01
1.3976577012e-01
1.9667282060e-01
2.3429595730e-01
3.2201574901e-01
3.2706796140e-01
3.3383061923e-01
3.7010413941e-01
3.7610955049e-01
4.3102091974e-01
4.6795984668e-01
1.4506566857e-01
1.8670326402e-01
2.1158834617e-01
2.7805539320e-01
2.8651476744e-01
3.5527236625e-01
3.8254705685e-01
3.8478405608e-01
4.3615713229e-01
4.7467393244e-01
1.3581954552e-01
1.9400744855e-01
2.3712742558e-01
3.2330499757e-01
3.3160868919e-01
3.4325981504e-01
3.6292474835e-01
3.7567866643e-01
4.3639850040e-01
4.7006538540e-01
1.3368816733e-01
2.0519319753e-01
2.4248915905e-01
3.2315303281e-01
3.2716338887e-01
3.4634474875e-01
3.7444723280e-01
3.7743207829e-01
4.2414961686e-01
4.6843623619e-01
1.3779405049e-01
2.0081431581e-01
2.4231133636e-01
3.2547648162e-01
3.3485459942e-01
3.4837239186e-01
3.7154430544e-01
3.7831047052e-01
4.3273677810e-01
4.7368991695e-01
1.4412394083e-01
1.9063469939e-01
2.2195947002e-01
2.9986472300e-01
3.0890448285e-01
3.3947315511e-01
3.7456892591e-01
3.7864024178e-01
4.3381163142e-01
4.6847375971e-01
1.3331233544e-01
2.0312950175e-01
2.6031769097e-01
3.2750016014e-01
3.6858167259e-01
3.7209283771e-01
3.8507047652e-01
3.8904802935e-01
4.4235155420e-01
4.9974897056e-01
1.4931049461e-01
2.2796830644e-01
2.9037810803e-01
3.6698967192e-01
4.0992601339e-01
4.1518204362e-01
4.3000318275e-01
4.3562228392e-01
4.9308647445e-01
5.6306194531e-01
1.4611810826e-01
1.8869902096e-01
2.1622658509e-01
2.8762736180e-01
2.9610785305e-01
3.5079200444e-01
3.8212946759e-01
3.8273831485e-01
4.3732548188e-01
4.7449243349e-01
1.5103367995e-01
2.0840098470e-01
2.4402952530e-01
3.3393835508e-01
3.4524696597e-01
3.5659374631e-01
3.9572623433e-01
3.9833899528e-01
4.5877200249e-01
5.0308651789e-01
1.4767455222e-01
2.1310949519e-01
2.6118519508e-01
3.5023634963e-01
3.6816940842e-01
3.8172525057e-01
3.9274113066e-01
4.0438536136e-01
4.6839338138e-01
5.1710727421e-01
1.5174726979e-01
2.3778263239e-01
2.9437225685e-01
3.7527873633e-01
4.1153450386e-01
4.2102642798e-01
4.3777642444e-01
4.3898399889e-01
5.0111520044e-01
5.6853527675e-01
1.4269920268e-01
1.8303721226e-01
2.1023038788e-01
2.7926458706e-01
2.8731155873e-01
3.4157086214e-01
3.7259994103e-01
3.7510075929e-01
4.2706159493e-01
4.6088757996e-01
1.3464412171e-01
1.8841286052e-01
2.2748348149e-01
3.1529514707e-01
3.1705397206e-01
3.2582000206e-01
3.5631797321e-01
3.6629416045e-01
4.2539291126e-01
4.5417037093e-01
1.5427535022e-01
1.9847315533e-01
2.2884578018e-01
3.0809288302e-01
3.1688248526e-01
3.6743308102e-01
3.9790160064e-01
3.9876150131e-01
4.6247087318e-01
5.0220994499e-01
1.4619751413e-01
1.9537003168e-01
2.3003618836e-01
3.1475961029e-01
3.2438301805e-01
3.4358838701e-01
3.7866448243e-01
3.8502245627e-01
4.4619097362e-01
4.8029524599e-01
1.4852064902e-01
2.0440750877e-01
2.3894930456e-01
3.2584335790e-01
3.3690185543e-01
3.5055126321e-01
3.8966760219e-01
3.9250290664e-01
4.5044898574e-01
4.9281590482e-01
1.4466230675e-01
1.9886135066e-01
2.2768502553e-01
3.0407963987e-01
3.1540542985e-01
3.4768146602e-01
3.8514143076e-01
3.8573055318e-01
4.3693353673e-01
4.7897273252e-01
1.4124671347e-01
2.0484462104e-01
2.5232877359e-01
3.3549581756e-01
3.5504307708e-01
3.6791091605e-01
3.7848839554e-01
3.9050691791e-01
4.5103767315e-01
4.9541936084e-01
1.4190740660e-01
2.1040648818e-01
2.4958218386e-01
3.3880037065e-01
3.4160957416e-01
3.5807058743e-01
3.8608942807e-01
3.9083292268e-01
4.4418747273e-01
4.9092487569e-01
1.4282862950e-01
2.1898686286e-01
2.7862799000e-01
3.5101761569e-01
3.9533524112e-01
3.9560802788e-01
4.1343917024e-01
4.1521692922e-01
4.7279571412e-01
5.3778217074e-01
1.3657798348e-01
1.7341811371e-01
2.0097190187e-01
2.6797422987e-01
2.7530174086e-01
3.2431780652e-01
3.5422442131e-01
3.6042117420e-01
4.1244623024e-01
4.3730520239e-01
1.4505554449e-01
1.8232536680e-01
2.0839709921e-01
2.7542987635e-01
2.8297185325e-01
3.5098480844e-01
3.7901195154e-01
3.7997243986e-01
4.3441554845e-01
4.6917124248e-01
1.3972459862e-01
2.0383873620e-01
2.4604525357e-01
3.3042928704e-01
3.4065928880e-01
3.5452592309e-01
3.7630776421e-01
3.8342853470e-01
4.3900400078e-01
4.8184088282e-01
1.3994937356e-01
2.1100917901e-01
2.5522805857e-01
3.3578283937e-01
3.5226411400e-01
3.6980993713e-01
3.8422173754e-01
3.9150659978e-01
4.4618030771e-01
4.9477835295e-01
1.3434886894e-01
1.8410336794e-01
2.0408898746e-01
2.6204403467e-01
2.7301291046e-01
3.4090911117e-01
3.6861602149e-01
3.7463438732e-01
4.1235954019e-01
4.5123691065e-01
1.4284145139e-01
1.8385655573e-01
2.1350923890e-01
2.8754055323e-01
2.9591864547e-01
3.3972852470e-01
3.6958106709e-01
3.7565460706e-01
4.3453653675e-01
4.6288769602e-01
1.3983447984e-01
1.7533062274e-01
2.0224392548e-01
2.6894739008e-01
2.7620223104e-01
3.3478659976e-01
3.6251446415e-01
3.6800855596e-01
4.2180501347e-01
4.4885544621e-01
1.4272581290e-01
2.0571042207e-01
2.4427351668e-01
3.3550371669e-01
3.3708730618e-01
3.4936011392e-01
3.8202925403e-01
3.8711721962e-01
4.4204055024e-01
4.8535624065e-01
1.5717944818e-01
2.0194872069e-01
2.2925099085e-01
3.0464061766e-01
3.1344292865e-01
3.8275652673e-01
4.0401635368e-01
4.1296545152e-01
4.7235343704e-01
5.1681746596e-01
1.4528883876e-01
1.7633303146e-01
2.0088699354e-01
2.6377033168e-01
2.7041149146e-01
3.5674856096e-01
3.8034129720e-01
3.8088791199e-01
4.3825470986e-01
4.7049489146e-01
1.3865394500e-01
1.6671102683e-01
1.8893564242e-01
2.4465608493e-01
2.5075803799e-01
3.4675952006e-01
3.6872571731e-01
3.7040571609e-01
4.2040413695e-01
4.5107739704e-01
1.5040648941e-01
2.0898848007e-01
2.4591398263e-01
3.3773349087e-01
3.4899935827e-01
3.5491201298e-01
3.9455719203e-01
3.9817667242e-01
4.5869832842e-01
5.0308462699e-01
1.3081776088e-01
1.7078203683e-01
1.9880793300e-01
2.6508253596e-01
2.7274575446e-01
3.0714391891e-01
3.4233141466e-01
3.4739239282e-01
3.9512259697e-01
4.1824066382e-01
1.3548897823e-01
2.0207365374e-01
2.4150860269e-01
3.2283697559e-01
3.2993615407e-01
3.4581845943e-01
3.7162981593e-01
3.7631695524e-01
4.2663760159e-01
4.6892531898e-01
1.4671418468e-01
2.0984817713e-01
2.4966715745e-01
3.4470175180e-01
3.4607155384e-01
3.5830455609e-01
3.8975358298e-01
3.9530770206e-01
4.5380393075e-01
4.9915484673e-01
1.4245342265e-01
1.8313043538e-01
2.1214882022e-01
2.8429983832e-01
2.9233024292e-01
3.3758120975e-01
3.6903684986e-01
3.7357616648e-01
4.2793355526e-01
4.5901424851e-01
1.4526032886e-01
2.1383377923e-01
2.5737085348e-01
3.4556585038e-01
3.5705900556e-01
3.7269868836e-01
3.9151315029e-01
3.9875358543e-01
4.5707275137e-01
5.0606689141e-01
1.5077151854e-01
2.1550568898e-01
2.5540297608e-01
3.5281524694e-01
3.5648207414e-01
3.6694767911e-01
3.9967514166e-01
4.0425646236e-01
4.6535977473e-01
5.1386281976e-01
1.2176521102e-01
1.7749054470e-01
2.1870384242e-01
2.9325217053e-01
3.0471309754e-01
3.1453662419e-01
3.3325745094e-01
3.4437929755e-01
4.0032521600e-01
4.2491470268e-01
1.4155928739e-01
1.9588973620e-01
2.3438924079e-01
3.2398426023e-01
3.3081309584e-01
3.3533337729e-01
3.7103016944e-01
3.7915815914e-01
4.3851521577e-01
4.7306434333e-01
1.3496703915e-01
1.8509967600e-01
2.2091057097e-01
3.0327590801e-01
3.1195482510e-01
3.1642751943e-01
3.5426396639e-01
3.6202400051e-01
4.1845912867e-01
4.4578802879e-01
1.4525417218e-01
1.9380208261e-01
2.2142367395e-01
2.9452766811e-01
3.0438757386e-01
3.4971208319e-01
3.8371064552e-01
3.8433864782e-01
4.3642570343e-01
4.7647070909e-01
1.4796093844e-01
2.1806582202e-01
2.7424237430e-01
3.5820616279e-01
3.9108363594e-01
3.9859589125e-01
4.0814909515e-01
4.1910865896e-01
4.8233608450e-01
5.4099452406e-01
1.3284876000e-01
1.8577003847e-01
2.2185612006e-01
3.0373558772e-01
3.0953965254e-01
3.1443830564e-01
3.5251020488e-01
3.5835804422e-01
4.1093645302e-01
4.4064554602e-01
1.4115566409e-01
1.8988841144e-01
2.2158533037e-01
2.9948890229e-01
3.0896347053e-01
3.3180013312e-01
3.6930749054e-01
3.7348010557e-01
4.2609655778e-01
4.6036100376e-01
1.4071576324e-01
2.2599867608e-01
2.7567059866e-01
3.5100520673e-01
3.7610580453e-01
4.0063115176e-01
4.0613356279e-01
4.1311871570e-01
4.6817434278e-01
5.2781026414e-01
1.4574850473e-01
2.0041217805e-01
2.3207646813e-01
3.1325584414e-01
3.2437406203e-01
3.4615106073e-01
3.8510657527e-01
3.8662248040e-01
4.4057171043e-01
4.8199813208e-01
1.3050647357e-01
1.8782888037e-01
2.2993995840e-01
3.1308879534e-01
3.2106496632e-01
3.3233965658e-01
3.5192411584e-01
3.6515355520e-01
4.2483737655e-01
4.5411974286e-01
1.4576288422e-01
1.8774877272e-01
2.1670530652e-01
2.9015836492e-01
2.9845768974e-01
3.4667270620e-01
3.7820575923e-01
3.8092469292e-01
4.3663680640e-01
4.7139272477e-01
1.4395679647e-01
1.9885388576e-01
2.3511605919e-01
3.2240393684e-01
3.3261524278e-01
3.3800005578e-01
3.7757805788e-01
3.8300289014e-01
4.3984455775e-01
4.7791392096e-01
1.4001630922e-01
1.8105782711e-01
2.0976102610e-01
2.8060046584e-01
2.8865284260e-01
3.3129817125e-01
3.6392088910e-01
3.6852842152e-01
4.2038925259e-01
4.5068538785e-01
1.4227748278e-01
1.7998019986e-01
2.0794084167e-01
2.7801556170e-01
2.8577483201e-01
3.4017412614e-01
3.6829370072e-01
3.7370166825e-01
4.3075665237e-01
4.5883086159e-01
1.2641290435e-01
1.7001372134e-01
2.0123705207e-01
2.7217974487e-01
2.7991347899e-01
2.9493069862e-01
3.3237533052e-01
3.3815045253e-01
3.9011108146e-01
4.0848001914e-01
1.4111164354e-01
2.0168323899e-01
2.4331755951e-01
3.3177833247e-01
3.3778997337e-01
3.5014144465e-01
3.7534448554e-01
3.8318841744e-01
4.4088081167e-01
4.8119907769e-01
1.3667482623e-01
1.7824723695e-01
2.0740012029e-01
2.7796538087e-01
2.8600890686e-01
3.2168614120e-01
3.5578709673e-01
3.6106890975e-01
4.1179664301e-01
4.3937802364e-01
1.4396785198e-01
2.1172342441e-01
2.4368347249e-01
3.2744205232e-01
3.4320155778e-01
3.4913187535e-01
3.9340714607e-01
3.9351106870e-01
4.4442589280e-01
4.9232607341e-01
1.5326801712e-01
2.0848430025e-01
2.4462631109e-01
3.3563888947e-01
3.4637583205e-01
3.6080986731e-01
3.9843222058e-01
4.0130569075e-01
4.6489651167e-01
5.0841706422e-01
1.4960387991e-01
1.9926330619e-01
2.3166497210e-01
3.1511267943e-01
3.2645832902e-01
3.5924485594e-01
3.9093262948e-01
3.9659763322e-01
4.6523210138e-01
4.9846732068e-01
1.3907704795e-01
1.9383516684e-01
2.2789172792e-01
3.0975748439e-01
3.2038689335e-01
3.2699401052e-01
3.6848584454e-01
3.7268181048e-01
4.2427441572e-01
4.6047487819e-01
1.4172384960e-01
1.9374036050e-01
2.2942448491e-01
3.1440434251e-01
3.2408686823e-01
3.3184568710e-01
3.7041701742e-01
3.7669609069e-01
4.3342281612e-01
4.6768541576e-01
1.3586270876e-01
1.9669678658e-01
2.3820166687e-01
3.2007790782e-01
3.2970388983e-01
3.4220893936e-01
3.6543837182e-01
3.7264177242e-01
4.2718171985e-01
4.6534226964e-01
1.2624630671e-01
1.7291459258e-01
2.0574694469e-01
2.8113170498e-01
2.8950154368e-01
2.9990580060e-01
3.3426431521e-01
3.4331325737e-01
4.0143129644e-01
4.1760419933e-01
1.5538623513e-01
2.0545251948e-01
2.3663801622e-01
3.1940018970e-01
3.2922485816e-01
3.7043132843e-01
4.0216533748e-01
4.0451445019e-01
4.6633073201e-01
5.1036672685e-01
1.3333423538e-01
1.7054334436e-01
1.9455261839e-01
2.5431176722e-01
2.6193513265e-01
3.2237081805e-01
3.5380613146e-01
3.5691205490e-01
4.0019732513e-01
4.2942990357e-01
1.4162550248e-01
1.9767352977e-01
2.3448799632e-01
3.2176204595e-01
3.3058506908e-01
3.3420680911e-01
3.7346538902e-01
3.7912353999e-01
4.3460276512e-01
4.7211262730e-01
1.3974425935e-01
1.8656424866e-01
2.1959105255e-01
2.9957886331e-01
3.0893781627e-01
3.3083858895e-01
3.6382942737e-01
3.7230888822e-01
4.3284302674e-01
4.5946279234e-01
1.4398091304e-01
2.0584054758e-01
2.4001182525e-01
3.2564743546e-01
3.3848148808e-01
3.4324285367e-01
3.8591227129e-01
3.8822574731e-01
4.4103673340e-01
4.8506192198e-01
1.3751150508e-01
1.6753494894e-01
1.9093378482e-01
2.5066874099e-01
2.5734944561e-01
3.3965624076e-01
3.6135946666e-01
3.6696680811e-01
4.2198134717e-01
4.4580857267e-01
1.2868207997e-01
1.7353902806e-01
2.0562450495e-01
2.7993748182e-01
2.8812100909e-01
3.0370382030e-01
3.3804394034e-01
3.4637518930e-01
4.0319001956e-01
4.2104997256e-01
1.4762550430e-01
1.9380095741e-01
2.1894004096e-01
2.8818661037e-01
2.9761452891e-01
3.6280901928e-01
3.8887240357e-01
3.9377377735e-01
4.4533521768e-01
4.8714671956e-01
1.4700055557e-01
2.0942564226e-01
2.4955214227e-01
3.4506269487e-01
3.4625059495e-01
3.5833414239e-01
3.8950400759e-01
3.9539153094e-01
4.5457963883e-01
4.9949215169e-01
1.4531749277e-01
1.8669008937e-01
2.1568195926e-01
2.8889293668e-01
2.9708371941e-01
3.4537323778e-01
3.7659862549e-01
3.7979550027e-01
4.3559744009e-01
4.6943136478e-01
1.4977048672e-01
2.2317738550e-01
2.6585645988e-01
3.5938282440e-01
3.6724957049e-01
3.8528395800e-01
4.0560183182e-01
4.1150075519e-01
4.7137532663e-01
5.2538348141e-01
1.3630926421e-01
1.8414392619e-01
2.1843431089e-01
2.9894407506e-01
3.0790914629e-01
3.2037878747e-01
3.5592213019e-01
3.6425495908e-01
4.2230515905e-01
4.4805985229e-01
1.3995038651e-01
1.7571172011e-01
2.0128114231e-01
2.6540016248e-01
2.7267043664e-01
3.3754710722e-01
3.6599020869e-01
3.6931959455e-01
4.1935953545e-01
4.5029321743e-01
1.4007748497e-01
1.8827423345e-01
2.1819483105e-01
2.9280259819e-01
3.0235500949e-01
3.3099917782e-01
3.6840354902e-01
3.7152771959e-01
4.2160915674e-01
4.5631751538e-01
1.5935730591e-01
1.9464707599e-01
2.2062043256e-01
2.9137806766e-01
2.9892520292e-01
3.9043698728e-01
4.0600799986e-01
4.1817473429e-01
4.8169899891e-01
5.2179248273e-01
1.4423541857e-01
1.8520198227e-01
2.1484876607e-01
2.8887291274e-01
2.9705592560e-01
3.4198799270e-01
3.7270881220e-01
3.7754095626e-01
4.3485448642e-01
4.6586599496e-01
1.4282961840e-01
1.8451934807e-01
2.1386940742e-01
2.8692991933e-01
2.9512664975e-01
3.3808691584e-01
3.7021693375e-01
3.7455728443e-01
4.2893161038e-01
4.6079650441e-01
1.3669153288e-01
1.7264651664e-01
1.9982773803e-01
2.6614125910e-01
2.7336955299e-01
3.2560598844e-01
3.5449627522e-01
3.6086361096e-01
4.1336833374e-01
4.3777855824e-01
1.3390718779e-01
1.7553054797e-01
2.0560346107e-01
2.7694356045e-01
2.8483092201e-01
3.1411361002e-01
3.4830599947e-01
3.5474843931e-01
4.0724947118e-01
4.3080871609e-01
1.3991767509e-01
1.8892803149e-01
2.2094104745e-01
2.9891465835e-01
3.0839900198e-01
3.2837351411e-01
3.6646993679e-01
3.7093633176e-01
4.2314614439e-01
4.5653935359e-01
1.2986308327e-01
1.8874861059e-01
2.3116808264e-01
3.0675679650e-01
3.2087490094e-01
3.3224810114e-01
3.5183305594e-01
3.5967785976e-01
4.1343805144e-01
4.4732430178e-01
1.3300974740e-01
1.9637028553e-01
2.4611562097e-01
3.2289440063e-01
3.4768396410e-01
3.6033532066e-01
3.6421419367e-01
3.8087709141e-01
4.3828637290e-01
4.8086251983e-01
1.4000513524e-01
1.7193752145e-01
1.9704301722e-01
2.5960976444e-01
2.6632230446e-01
3.3967380264e-01
3.6483209582e-01
3.6928911931e-01
4.2187945892e-01
4.4991084137e-01
1.5295113260e-01
2.2958719253e-01
2.8191942137e-01
3.6868965824e-01
3.9758984726e-01
4.1252643614e-01
4.1746125041e-01
4.2557676122e-01
4.9104025243e-01
5.5193678393e-01
1.5253046800e-01
2.3144508993e-01
2.8187513820e-01
3.6930842735e-01
3.9451432499e-01
4.1326463136e-01
4.1724988974e-01
4.2613708949e-01
4.9012243435e-01
5.5111913257e-01
1.4800543199e-01
2.0957843867e-01
2.4763834782e-01
3.4059705695e-01
3.4863400375e-01
3.5413686709e-01
3.9165642467e-01
3.9606055678e-01
4.5464787760e-01
4.9972739676e-01
1.4883214954e-01
2.1256961275e-01
2.5361839720e-01
3.5102438871e-01
3.5151251793e-01
3.6510380162e-01
3.9423429314e-01
4.0024095473e-01
4.6096504572e-01
5.0773604422e-01
1.4602111805e-01
2.1812399673e-01
2.6444427970e-01
3.4974554254e-01
3.6813016545e-01
3.8530230791e-01
3.9644431336e-01
4.0498019705e-01
4.6434579460e-01
5.1699234107e-01
1.3881958661e-01
1.8768213955e-01
2.2068705102e-01
2.9975758394e-01
3.0903825835e-01
3.2485979844e-01
3.6301621876e-01
3.6840727404e-01
4.2167786273e-01
4.5326444795e-01
1.3837568717e-01
1.8504780360e-01
2.1509073473e-01
2.8885618285e-01
2.9798813800e-01
3.2583642790e-01
3.6300268202e-01
3.6690778350e-01
4.1676924704e-01
4.4904138583e-01
1.4757929971e-01
2.1035454072e-01
2.4794584342e-01
3.4024848867e-01
3.4860982504e-01
3.5429820319e-01
3.9221626564e-01
3.9613545565e-01
4.5373218302e-01
4.9954462778e-01
1.2784944578e-01
1.5527561748e-01
1.7768074108e-01
2.3216542879e-01
2.3812537317e-01
3.1488596916e-01
3.3704742090e-01
3.4512681272e-01
3.9505702207e-01
4.1088845247e-01
1.3840053654e-01
1.7415794401e-01
2.0077679172e-01
2.6630763125e-01
2.7351672143e-01
3.3071880230e-01
3.5970154014e-01
3.6480752690e-01
4.1579144785e-01
4.4340588043e-01
1.4919556265e-01
1.9142874412e-01
2.2095838485e-01
2.9659480800e-01
3.0498891948e-01
3.5507356288e-01
3.8596538287e-01
3.8772723311e-01
4.4719694079e-01
4.8343526597e-01
1.4062475025e-01
2.0878200754e-01
2.3989102645e-01
3.2096725966e-01
3.3708024853e-01
3.4196366109e-01
3.8739746750e-01
3.8754952380e-01
4.3526471840e-01
4.8173452622e-01
1.4322475868e-01
1.8010690239e-01
2.0745606496e-01
2.7613518911e-01
2.8362211078e-01
3.4286407742e-01
3.7117825010e-01
3.7514253327e-01
4.3017444863e-01
4.6083626603e-01
1.6022571764e-01
2.1857897454e-01
2.5663449994e-01
3.5402735177e-01
3.6543535450e-01
3.7781878915e-01
4.1561443693e-01
4.1622934329e-01
4.8694393399e-01
5.3527237743e-01
1.3967853111e-01
1.8848723219e-01
2.2330923616e-01
3.0586648514e-01
3.1509385791e-01
3.2773795019e-01
3.6374116081e-01
3.7152423352e-01
4.2999155038e-01
4.5922454060e-01
1.3912188583e-01
2.0755713640e-01
2.6213036399e-01
3.3682859989e-01
3.7212029893e-01
3.7983518054e-01
3.8756690304e-01
3.9680793633e-01
4.5490497652e-01
5.0883587751e-01
1.5123670930e-01
2.3034804821e-01
2.7476125538e-01
3.6693842366e-01
3.7913477986e-01
4.0041390853e-01
4.1413582325e-01
4.2105622686e-01
4.8173911934e-01
5.4007299222e-01
1.3982039807e-01
1.9743847495e-01
2.3741009644e-01
3.2764170034e-01
3.2866817759e-01
3.4020138262e-01
3.7013758901e-01
3.7778063625e-01
4.3501241698e-01
4.7195663986e-01
1.3808435119e-01
2.0034699269e-01
2.4019660722e-01
3.2572107212e-01
3.3064096161e-01
3.4407401066e-01
3.7164896114e-01
3.7758355029e-01
4.3114731576e-01
4.7149399402e-01
1.5339758133e-01
2.1789874392e-01
2.5191809006e-01
3.4224944636e-01
3.5611717841e-01
3.6829980998e-01
4.0787086973e-01
4.0902392041e-01
4.6875814429e-01
5.1920550162e-01
1.4824156214e-01
1.9202001391e-01
2.2314215696e-01
3.0183297717e-01
3.1080640634e-01
3.5175462475e-01
3.8282232179e-01
3.8722402861e-01
4.4954398463e-01
4.8269498884e-01
1.4100719305e-01
1.8399880698e-01
2.1405333882e-01
2.8796346641e-01
2.9632521683e-01
3.3233437522e-01
3.6592950626e-01
3.7088237007e-01
4.2444749492e-01
4.5524708329e-01
1.4078444652e-01
1.9753479094e-01
2.3630655654e-01
3.2617303522e-01
3.2941531910e-01
3.3770166397e-01
3.7158775723e-01
3.7857481334e-01
4.3549997320e-01
4.7242863119e-01
1.4822331411e-01
1.9839763873e-01
2.3081581604e-01
3.1290492514e-01
3.2271477592e-01
3.4980343378e-01
3.8594546192e-01
3.8858506232e-01
4.4637035196e-01
4.8561103199e-01
1.4407982760e-01
1.8692239005e-01
2.1108895989e-01
2.7646940801e-01
2.8525565425e-01
3.5498231003e-01
3.8171347679e-01
3.8481450266e-01
4.3442135954e-01
4.7350665585e-01
1.4218259459e-01
1.9989725657e-01
2.3889818468e-01
3.2985746008e-01
3.3298589916e-01
3.4168119057e-01
3.7533244437e-01
3.8211123234e-01
4.3944632857e-01
4.7800012361e-01
1.3498813020e-01
1.9958690245e-01
2.5079625257e-01
3.2599961967e-01
3.5480670069e-01
3.6675509444e-01
3.6983642281e-01
3.8436384896e-01
4.4154580334e-01
4.8772174513e-01
1.5015526234e-01
2.2811498642e-01
2.8570642085e-01
3.6565722344e-01
4.0561053370e-01
4.0981005529e-01
4.2571426293e-01
4.2615701167e-01
4.9025805964e-01
5.5520549537e-01
1.3995246254e-01
2.1552698811e-01
2.7405987989e-01
3.4439551825e-01
3.8706581263e-01
3.8990878674e-01
4.0656432149e-01
4.0717910854e-01
4.6422283487e-01
5.2701254206e-01
1.3135306586e-01
2.0292365121e-01
2.5356203580e-01
3.2052967093e-01
3.5132055036e-01
3.6837920385e-01
3.7164115564e-01
3.7960734381e-01
4.3179409248e-01
4.8191011826e-01
1.5934595399e-01
2.3003416579e-01
2.7066066741e-01
3.7434625724e-01
3.8024780769e-01
3.9041996938e-01
4.2318478236e-01
4.2459615873e-01
4.9268252489e-01
5.4854800842e-01
1.4146584404e-01
1.9824139515e-01
2.3503948603e-01
3.2232822974e-01
3.3077049118e-01
3.3474753480e-01
3.7386840172e-01
3.7929601297e-01
4.3429063998e-01
4.7235963217e-01
1.3928205898e-01
1.8674189551e-01
2.1836857653e-01
2.9515717009e-01
3.0429383651e-01
3.2670679934e-01
3.6401133138e-01
3.6878252220e-01
4.2098478017e-01
4.5294206330e-01
1.4028422192e-01
2.0428252286e-01
2.4657385118e-01
3.3161107265e-01
3.4162309671e-01
3.5539550699e-01
3.7723944281e-01
3.8447714196e-01
4.4048987798e-01
4.8349935816e-01
1.4501092802e-01
2.0477929710e-01
2.4839652460e-01
3.4221565871e-01
3.4755084192e-01
3.5983576445e-01
3.8243316672e-01
3.9339694848e-01
4.5692323134e-01
4.9743386889e-01
1.4868906219e-01
1.9517313481e-01
2.2796327495e-01
3.1009007776e-01
3.1950388630e-01
3.5132615489e-01
3.8405416467e-01
3.8904567639e-01
4.5197404476e-01
4.8625178914e-01
1.2496978143e-01
1.6714230503e-01
1.9765993187e-01
2.6697560516e-01
2.7442610898e-01
2.9221775462e-01
3.2841245226e-01
3.3448163257e-01
3.8712842449e-01
4.0301066692e-01
1.4180695145e-01
1.9951901735e-01
2.3553117687e-01
3.2199049496e-01
3.3187503935e-01
3.3536571320e-01
3.7595435869e-01
3.8056874817e-01
4.3454537502e-01
4.7386729205e-01
1.4283848850e-01
1.9133160018e-01
2.2083429987e-01
2.9593134667e-01
3.0561141708e-01
3.3920317639e-01
3.7559704503e-01
3.7771669986e-01
4.2922195737e-01
4.6630430854e-01
1.3090838916e-01
1.9290393053e-01
2.4016211638e-01
3.1880555156e-01
3.3809055310e-01
3.5087892401e-01
3.5842729196e-01
3.7538506569e-01
4.3354880803e-01
4.7115859409e-01
1.4718168668e-01
2.1415257415e-01
2.5868224134e-01
3.4878876139e-01
3.6076948366e-01
3.7531525850e-01
3.9337472662e-01
4.0141146707e-01
4.6217746578e-01
5.1103926056e-01
1.3909898206e-01
1.8686823433e-01
2.2099339958e-01
3.0226971731e-01
3.1145099970e-01
3.2728834391e-01
3.6212512621e-01
3.7030768868e-01
4.2940130059e-01
4.5698543548e-01
1.4730566522e-01
2.0278181071e-01
2.4127333270e-01
3.3340809251e-01
3.4297283824e-01
3.4665964759e-01
3.8424088848e-01
3.9110060571e-01
4.5276878608e-01
4.9186121148e-01
1.4089308360e-01
2.1186044865e-01
2.6675747918e-01
3.4129500408e-01
3.7785317043e-01
3.8564073677e-01
3.9454161729e-01
4.0119688646e-01
4.6004593194e-01
5.1640242047e-01
1.4901964179e-01
1.9122407247e-01
2.1508576778e-01
2.8133834216e-01
2.8991131496e-01
3.7081875021e-01
3.9106976072e-01
3.9872767017e-01
4.5123031366e-01
4.9279614609e-01
1.4139409964e-01
1.9009274495e-01
2.2426943320e-01
3.0624609516e-01
3.1548382860e-01
3.3116219129e-01
3.6769296178e-01
3.7423018444e-01
4.3134898093e-01
4.6296389884e-01
1.5484981127e-01
2.1562420013e-01
2.5647590396e-01
3.5632183541e-01
3.6352232506e-01
3.6926969576e-01
4.0421320631e-01
4.0938206234e-01
4.7602342209e-01
5.2310943966e-01
1.3951750043e-01
1.8843370749e-01
2.2124210587e-01
3.0028545649e-01
3.0962706715e-01
3.2673647366e-01
3.6476865702e-01
3.6993565236e-01
4.2318149003e-01
4.5547905635e-01
1.4676158143e-01
1.9616472018e-01
2.1933981334e-01
2.8624970291e-01
2.9663816150e-01
3.6772780373e-01
3.8986753481e-01
3.9862647898e-01
4.4741887427e-01
4.9101658180e-01
1.3162495050e-01
1.8785293323e-01
2.2537611279e-01
3.0809539047e-01
3.0895273392e-01
3.2023561138e-01
3.5308406305e-01
3.5844027904e-01
4.0990656270e-01
4.4184033485e-01
1.3868654775e-01
1.7960005005e-01
2.0749425271e-01
2.7647837453e-01
2.8454678664e-01
3.2891452595e-01
3.6192709710e-01
3.6607360751e-01
4.1586571338e-01
4.4630604233e-01
1.5018619656e-01
2.0583881909e-01
2.4262786392e-01
3.3347070369e-01
3.4414088096e-01
3.5304708609e-01
3.9148715231e-01
3.9589264545e-01
4.5732206369e-01
4.9923473361e-01
1.3941840258e-01
1.8136783625e-01
2.1046668803e-01
2.8197229497e-01
2.9016010601e-01
3.2914215356e-01
3.6263407339e-01
3.6735982381e-01
4.1897154585e-01
4.4908197854e-01
1.3774078896e-01
1.7944912004e-01
2.0897914738e-01
2.8060562888e-01
2.8867521460e-01
3.2420238154e-01
3.5789155415e-01
3.6339555063e-01
4.1534410672e-01
4.4321703983e-01
1.5516025229e-01
1.9647975202e-01
2.2568399488e-01
3.0246811230e-01
3.1087977067e-01
3.7171920375e-01
3.9901546415e-01
4.0130626100e-01
4.6559243134e-01
5.0452528603e-01
1.4767912345e-01
2.0584749757e-01
2.4624464137e-01
3.4179035296e-01
3.4610434819e-01
3.5380378925e-01
3.8676381393e-01
3.9422110154e-01
4.5644498537e-01
4.9772716574e-01
1.4223044466e-01
2.1205438999e-01
2.6771482481e-01
3.4435553273e-01
3.8087485247e-01
3.8709422577e-01
3.9686542215e-01
4.0470431982e-01
4.6444848042e-01
5.2122160668e-01
1.5912696589e-01
2.3349000369e-01
2.7277807771e-01
3.7504259151e-01
3.8335045022e-01
3.9305814163e-01
4.2706629295e-01
4.2725806140e-01
4.9434046282e-01
5.5205751308e-01
1.5380335796e-01
2.0597281564e-01
2.4012772547e-01
3.2751591551e-01
3.3770472490e-01
3.6284632133e-01
3.9880722695e-01
4.0031688442e-01
4.6391687484e-01
5.0650113059e-01
1.3759089482e-01
1.7975607739e-01
2.0985672747e-01
2.8357185625e-01
2.9204932773e-01
3.2697074491e-01
3.5758275104e-01
3.6550006411e-01
4.2371055417e-01
4.4736859032e-01
1.5252316028e-01
2.0964960774e-01
2.4658366185e-01
3.3896096569e-01
3.5001235612e-01
3.5923986340e-01
3.9787020150e-01
4.0121235747e-01
4.6404336602e-01
5.0836322987e-01
1.4374452396e-01
2.0743026551e-01
2.5438559661e-01
3.4064324447e-01
3.5772774699e-01
3.7071471217e-01
3.8332353100e-01
3.9484882109e-01
4.5660596854e-01
5.0176989431e-01
1.4586898997e-01
2.1646854817e-01
2.6492379760e-01
3.4864619879e-01
3.7136956944e-01
3.8720286219e-01
3.9454933758e-01
4.0450922440e-01
4.6523377468e-01
5.1775598609e-01
1.4541340545e-01
1.9632859738e-01
2.2882039763e-01
3.1013872120e-01
3.2011051763e-01
3.4267186976e-01
3.8007609927e-01
3.8339094299e-01
4.3877965191e-01
4.7685202624e-01
1.5437211382e-01
2.1296557515e-01
2.4769269720e-01
3.3798472347e-01
3.4974883116e-01
3.6643573986e-01
4.0509590489e-01
4.0523536101e-01
4.6799291726e-01
5.1520277472e-01
1.5478160218e-01
1.8926210002e-01
2.1442827507e-01
2.8201039975e-01
2.8910432014e-01
3.8124408697e-01
3.9825227671e-01
4.0716654749e-01
4.6667849068e-01
5.0617410988e-01
1.4384131358e-01
2.2157466750e-01
2.7221887118e-01
3.5036236105e-01
3.7864482914e-01
3.9709555957e-01
4.0134041565e-01
4.0969424744e-01
4.6812831316e-01
5.2574176840e-01
1.4693294361e-01
1.7084747148e-01
1.9219548541e-01
2.4790306165e-01
2.5346717057e-01
3.7625652042e-01
3.8798116049e-01
3.9684879922e-01
4.5332192169e-01
4.8715853688e-01
1.4927388040e-01
2.0483781911e-01
2.3593052592e-01
3.1792862683e-01
3.2931240654e-01
3.5672728504e-01
3.9414750386e-01
3.9463902012e-01
4.5091117532e-01
4.9515033944e-01
1.4533937457e-01
2.0512077536e-01
2.4419472193e-01
3.3702817699e-01
3.4120586270e-01
3.4958133998e-01
3.8385753058e-01
3.8982581605e-01
4.4807421770e-01
4.9013732147e-01
1.4389913881e-01
1.9180033196e-01
2.2579767956e-01
3.0854728027e-01
3.1801148018e-01
3.3890873705e-01
3.7307199899e-01
3.8028203169e-01
4.4114980671e-01
4.7235164227e-01
1.3895366716e-01
1.9316215397e-01
2.2897160283e-01
3.1328598832e-01
3.2273452229e-01
3.2632395350e-01
3.6657416190e-01
3.7214534351e-01
4.2603099605e-01
4.6078491260e-01
1.4714991399e-01
2.0991868385e-01
2.5626165174e-01
3.4846322352e-01
3.6039639161e-01
3.7347750724e-01
3.8939807545e-01
4.0136278431e-01
4.6606275774e-01
5.1109390971e-01
1.3920199788e-01
1.9184512303e-01
2.2956630740e-01
3.1722416886e-01
3.2620316613e-01
3.2966363434e-01
3.6522708726e-01
3.7506770856e-01
4.3623287284e-01
4.6623179713e-01
1.3965743990e-01
1.7898166244e-01
2.0791069851e-01
2.7894887657e-01
2.8676926310e-01
3.3099777655e-01
3.6143125692e-01
3.6759107513e-01
4.2259321492e-01
4.4946384208e-01
1.3570552430e-01
1.9766486826e-01
2.3670241583e-01
3.2023793098e-01
3.2470977440e-01
3.3821342487e-01
3.6693492867e-01
3.7220990802e-01
4.2396652052e-01
4.6288004040e-01
1.3981362945e-01
1.9305366659e-01
2.3063472192e-01
3.1795761686e-01
3.2588369478e-01
3.2946610160e-01
3.6664537337e-01
3.7437999241e-01
4.3232861519e-01
4.6526930906e-01
1.5563634703e-01
2.2014920217e-01
2.6555620200e-01
3.6710163405e-01
3.7275656308e-01
3.8629762478e-01
4.0815735406e-01
4.1636452335e-01
4.8538754355e-01
5.3557711842e-01
1.3430496206e-01
1.9426183083e-01
2.3668788388e-01
3.1662082591e-01
3.2870041611e-01
3.4063088840e-01
3.6138780387e-01
3.6948515695e-01
4.2463561115e-01
4.6136825527e-01
1.3230406425e-01
1.9296157168e-01
2.3647766476e-01
3.1298668762e-01
3.2885671862e-01
3.4090828280e-01
3.5834944285e-01
3.6668119047e-01
4.2117554901e-01
4.5811399401e-01
1.3607259818e-01
2.0286696818e-01
2.3834970973e-01
3.2222766500e-01
3.2548049212e-01
3.3866146317e-01
3.7428215675e-01
3.7698867991e-01
4.2463803790e-01
4.6722860523e-01
1.4944583506e-01
1.9439421444e-01
2.2615901796e-01
3.0640774330e-01
3.1544165556e-01
3.5351332615e-01
3.8562636390e-01
3.8940162298e-01
4.5156243945e-01
4.8665968331e-01
1.4665875011e-01
1.9504639517e-01
2.2889091200e-01
3.1224735069e-01
3.2167294967e-01
3.4459306523e-01
3.7957715071e-01
3.8502954915e-01
4.4515418906e-01
4.8000471174e-01
1.4508410031e-01
1.9090842759e-01
2.2332563696e-01
3.0330280793e-01
3.1227835823e-01
3.4147862348e-01
3.7517201700e-01
3.8070777769e-01
4.3962047895e-01
4.7231114504e-01
1.4434866996e-01
1.7569186298e-01
1.9990257255e-01
2.6181608506e-01
2.6843503768e-01
3.5517921522e-01
3.7905482219e-01
3.7936805535e-01
4.3482070727e-01
4.6779321864e-01
1.3542720910e-01
1.7901315511e-01
2.0954514958e-01
2.8391151594e-01
2.9265505998e-01
3.2255359299e-01
3.5348275880e-01
3.6220719812e-01
4.2117374885e-01
4.4286442811e-01
1.3514944588e-01
1.7358998040e-01
2.0088873852e-01
2.6708391805e-01
2.7464648730e-01
3.2001864060e-01
3.5245249054e-01
3.5755394937e-01
4.0614660739e-01
4.3259545596e-01
1.3601280361e-01
1.7262406594e-01
1.9991532066e-01
2.6613315868e-01
2.7340295083e-01
3.2293400335e-01
3.5313130158e-01
3.5911790306e-01
4.1008102259e-01
4.3504853704e-01
1.3666475136e-01
1.7525882298e-01
2.0282032395e-01
2.7002024437e-01
2.7762438158e-01
3.2382991291e-01
3.5577937104e-01
3.6089266901e-01
4.1059096630e-01
4.3791417298e-01
1.4701215826e-01
2.1092554905e-01
2.5371166191e-01
3.4673402055e-01
3.5310107275e-01
3.6655328813e-01
3.9024170842e-01
3.9773779569e-01
4.5840772468e-01
5.0447793352e-01
1.3895876501e-01
1.8805922396e-01
2.2247010400e-01
3.0393248562e-01
3.1309743669e-01
3.2504900666e-01
3.6253615281e-01
3.6921836996e-01
4.2512044113e-01
4.5544476098e-01
1.3759147997e-01
2.1425046671e-01
2.6361454346e-01
3.3653453546e-01
3.6363048592e-01
3.8415924927e-01
3.8774879484e-01
3.9622124439e-01
4.5066730333e-01
5.0454935965e-01
1.4951600063e-01
2.1232355866e-01
2.5610702824e-01
3.5210838342e-01
3.5798633084e-01
3.7093675684e-01
3.9406729621e-01
4.0250970172e-01
4.6632053669e-01
5.1252017222e-01
1.3644174899e-01
1.9138445013e-01
2.3111017007e-01
3.2100211959e-01
3.2316420181e-01
3.3218077120e-01
3.6134158786e-01
3.7269109227e-01
4.3391526619e-01
4.6376195260e-01
1.3926538011e-01
1.9914701716e-01
2.3885615580e-01
3.2715203501e-01
3.2960853534e-01
3.4200764924e-01
3.7144241078e-01
3.7798736446e-01
4.3318663689e-01
4.7210559799e-01
1.4962552349e-01
1.9810652060e-01
2.2919115476e-01
3.0925131109e-01
3.1876928794e-01
3.5481686057e-01
3.8944785240e-01
3.9067813073e-01
4.4914004671e-01
4.8904311774e-01
1.4305001727e-01
1.7955300896e-01
2.0662905221e-01
2.7465216097e-01
2.8206801250e-01
3.4290161436e-01
3.7103432205e-01
3.7483154982e-01
4.2939878721e-01
4.6019474133e-01
1.2464201613e-01
1.8473689487e-01
2.2689091483e-01
2.9589629789e-01
3.1280638250e-01
3.2492697169e-01
3.4376698576e-01
3.4924010548e-01
3.9911874687e-01
4.3259714112e-01
1.4704291913e-01
1.8776074020e-01
2.1690556423e-01
2.9083094589e-01
2.9897882837e-01
3.4994267599e-01
3.8017542725e-01
3.8317458601e-01
4.4138174178e-01
4.7526477499e-01
1.4056863155e-01
1.8331043164e-01
2.1358127167e-01
2.8767821937e-01
2.9597901055e-01
3.3104315300e-01
3.6442767294e-01
3.6984040821e-01
4.2393473269e-01
4.5373474968e-01
1.3931681249e-01
1.8892606309e-01
2.1732699569e-01
2.8970203235e-01
2.9982557759e-01
3.3191402856e-01
3.6990657465e-01
3.7159788231e-01
4.1941231186e-01
4.5579318274e-01
1.4585189752e-01
1.8805297233e-01
2.1579385410e-01
2.8733509318e-01
2.9572648861e-01
3.4946050292e-01
3.8076920050e-01
3.8190049902e-01
4.3644793337e-01
4.7296680735e-01
1.5248045463e-01
2.2407591954e-01
2.6501909401e-01
3.6478955340e-01
3.6562200020e-01
3.8259177674e-01
4.0967981022e-01
4.1385922722e-01
4.7545424567e-01
5.2926458263e-01
1.3382599272e-01
1.8416248746e-01
2.1902046144e-01
3.0090572835e-01
3.1070666445e-01
3.1938255308e-01
3.5335652879e-01
3.6402418421e-01
4.2528952565e-01
4.4826394971e-01
1.3699059719e-01
1.9944295073e-01
2.4672338231e-01
3.2620961365e-01
3.4692124157e-01
3.5930281048e-01
3.6929082103e-01
3.8156775460e-01
4.4022112795e-01
4.8186718315e-01
1.3291054012e-01
1.9327664919e-01
2.3922857123e-01
3.1904907587e-01
3.3613184672e-01
3.4808077768e-01
3.5970660944e-01
3.7391035624e-01
4.3272977779e-01
4.6906274579e-01
1.3024703511e-01
1.7212841295e-01
2.0259989670e-01
2.7379589826e-01
2.8156264767e-01
3.0588783114e-01
3.3988836861e-01
3.4713268327e-01
4.0126701199e-01
4.2049245511e-01
1.4798193058e-01
2.1374900814e-01
2.4435513200e-01
3.2775162178e-01
3.4281251290e-01
3.5972839434e-01
3.9925881740e-01
4.0158780974e-01
4.5401579999e-01
5.0318527847e-01
1.4237448521e-01
1.9338012191e-01
2.2382144383e-01
3.0085263964e-01
3.1109733854e-01
3.3738795004e-01
3.7552765907e-01
3.7782923023e-01
4.2910400489e-01
4.6684891547e-01
1.3483604378e-01
1.6883844472e-01
1.9159764917e-01
2.4882134540e-01
2.5592463520e-01
3.3143377391e-01
3.5912030824e-01
3.6167573501e-01
4.0605869545e-01
4.3645167627e-01
1.6051521791e-01
2.1133083283e-01
2.4366878141e-01
3.3022732377e-01
3.4015244810e-01
3.8204192375e-01
4.1141698025e-01
4.1614852705e-01
4.8196151723e-01
5.2810178245e-01
1.3497995514e-01
1.8186901204e-01
2.1407090048e-01
2.9182655721e-01
3.0126015096e-01
3.2213624909e-01
3.5420513936e-01
3.6387509726e-01
4.2451764623e-01
4.4648083904e-01
1.4546678519e-01
2.1301836421e-01
2.4732597562e-01
3.3488379436e-01
3.4847926812e-01
3.5213763390e-01
3.9469432216e-01
3.9605397736e-01
4.4928692424e-01
4.9750190117e-01
1.3903212859e-01
1.7327300976e-01
1.9954812047e-01
2.6453023566e-01
2.7156925424e-01
3.3384348698e-01
3.6095168386e-01
3.6640457827e-01
4.1914684895e-01
4.4584291954e-01
1.3068368564e-01
1.7849683227e-01
2.1275187941e-01
2.9078828540e-01
2.9914923173e-01
3.0583864079e-01
3.4372244851e-01
3.5091553295e-01
4.0577106508e-01
4.2876042725e-01
1.4876064953e-01
1.9226324233e-01
2.1754103900e-01
2.8648140856e-01
2.9526542348e-01
3.6512151382e-01
3.8988713967e-01
3.9471828868e-01
4.4791599832e-01
4.8902085635e-01
1.3705192276e-01
1.8353150534e-01
2.1439290891e-01
2.8890410631e-01
2.9785408758e-01
3.2140381207e-01
3.5890045797e-01
3.6356701838e-01
4.1410337149e-01
4.4442702530e-01
1.4790839054e-01
1.9792295261e-01
2.3294073341e-01
3.1923735191e-01
3.2949519385e-01
3.4948725700e-01
3.8355459843e-01
3.9043797861e-01
4.5497970191e-01
4.8912476429e-01
1.4077578380e-01
2.0051046109e-01
2.3892774932e-01
3.2860065185e-01
3.3069875488e-01
3.4119833367e-01
3.7475455050e-01
3.8049508902e-01
4.3535758978e-01
4.7511571733e-01
1.4100273579e-01
1.9204584320e-01
2.2810489344e-01
3.1330887021e-01
3.2276032002e-01
3.3041025106e-01
3.6784101770e-01
3.7525396668e-01
4.3357442593e-01
4.6565760887e-01
1.6233265911e-01
2.2352248497e-01
2.6071428966e-01
3.5857745724e-01
3.7066688100e-01
3.8498417071e-01
4.2110966490e-01
4.2344325436e-01
4.9297362702e-01
5.4449079543e-01
1.4636260330e-01
2.0777719817e-01
2.5241210191e-01
3.4530525395e-01
3.5375334026e-01
3.6632879214e-01
3.8644372529e-01
3.9703783204e-01
4.6060159962e-01
5.0383515057e-01
1.3327335354e-01
2.1101649219e-01
2.6939408753e-01
3.3367393834e-01
3.7391621306e-01
3.8172656714e-01
3.9655691062e-01
3.9847172548e-01
4.5008695802e-01
5.1206924293e-01
1.2791147398e-01
1.6465895277e-01
1.9168899962e-01
2.5476204559e-01
2.6179018045e-01
3.0084696015e-01
3.3425612167e-01
3.3988453421e-01
3.8793168236e-01
4.0676407817e-01
1.4122353737e-01
1.8858036850e-01
2.1751412373e-01
2.9080889304e-01
3.0026535427e-01
3.3542290683e-01
3.7164865172e-01
3.7401852769e-01
4.2416284199e-01
4.5992347920e-01
1.4261297554e-01
1.9012139139e-01
2.2349754166e-01
3.0443466362e-01
3.1355112714e-01
3.3445988906e-01
3.6999488027e-01
3.7614818848e-01
4.3354074668e-01
4.6549755884e-01
1.5139870275e-01
1.9304128039e-01
2.1152818165e-01
2.6895821274e-01
2.7757058151e-01
3.9886757066e-01
4.0364373818e-01
4.3032659696e-01
4.8173130558e-01
5.2538605723e-01
1.2961867162e-01
1.9706549632e-01
2.5052706944e-01
3.1639118276e-01
3.5233137664e-01
3.6204874876e-01
3.6788411456e-01
3.7579460435e-01
4.2782096884e-01
4.7834806648e-01
1.4116981017e-01
1.8857177219e-01
2.2217668071e-01
3.0299187209e-01
3.1205158966e-01
3.3102896285e-01
3.6652549667e-01
3.7330928640e-01
4.3083146046e-01
4.6120440261e-01
1.4148693003e-01
2.0948760382e-01
2.4596249051e-01
3.3426868373e-01
3.3858421580e-01
3.5084204894e-01
3.8580891598e-01
3.8903617985e-01
4.4045166861e-01
4.8664162764e-01
1.3344508621e-01
1.7431871407e-01
2.0418885354e-01
2.7533025949e-01
2.8315844207e-01
3.1451196981e-01
3.4689645752e-01
3.5430340511e-01
4.0891444209e-01
4.3026803900e-01
1.3771789533e-01
2.0644688074e-01
2.4369651857e-01
3.3003744325e-01
3.3083063359e-01
3.4797536301e-01
3.7891409877e-01
3.8247968087e-01
4.3192431658e-01
4.7658541323e-01
1.4935380090e-01
2.0383565550e-01
2.4190797652e-01
3.3422853147e-01
3.4547916981e-01
3.5365703230e-01
3.8914473504e-01
3.9744769354e-01
4.6441858693e-01
5.0139362313e-01
1.5353510446e-01
2.2653252983e-01
2.7343946681e-01
3.6680339882e-01
3.8263476443e-01
3.9943332370e-01
4.1167790771e-01
4.1961598307e-01
4.8451815198e-01
5.4084114397e-01
1.5645163772e-01
2.1357311362e-01
2.5200819404e-01
3.4811127428e-01
3.5918554448e-01
3.6816750785e-01
4.0582590468e-01
4.0918781854e-01
4.7707556980e-01
5.2245190722e-01
1.5002182241e-01
2.1259927585e-01
2.3947262863e-01
3.1754093357e-01
3.3156945919e-01
3.7064235235e-01
4.0104111391e-01
4.0851165997e-01
4.5950568730e-01
5.0886499847e-01
1.4317119989e-01
1.9374812047e-01
2.2880098237e-01
3.1314772842e-01
3.2273525086e-01
3.3534863983e-01
3.7266432832e-01
3.7890354541e-01
4.3670435539e-01
4.7076385861e-01
1.4215304357e-01
1.9426615735e-01
2.3067294815e-01
3.1698868799e-01
3.2658372168e-01
3.3307645411e-01
3.7107154787e-01
3.7806665212e-01
4.3629284275e-01
4.7020769373e-01
1.4848852726e-01
2.0924089656e-01
2.4568735725e-01
3.3642635304e-01
3.4808018995e-01
3.5214008058e-01
3.9281748637e-01
3.9607845962e-01
4.5409169827e-01
4.9920946458e-01
1.4410321965e-01
2.0539039986e-01
2.5051214217e-01
3.4066967772e-01
3.5143948589e-01
3.6393503464e-01
3.8184068371e-01
3.9330395365e-01
4.5604757124e-01
4.9813982053e-01
1.5692976726e-01
2.1475559900e-01
2.4897977536e-01
3.3934084750e-01
3.5087960569e-01
3.7311398541e-01
4.0922035605e-01
4.1079103831e-01
4.7463496910e-01
5.2275568477e-01
1.3965953081e-01
2.0729861195e-01
2.3421926573e-01
3.0942929316e-01
3.2600388320e-01
3.4439249020e-01
3.8566046933e-01
3.8895308982e-01
4.3180177411e-01
4.7832953522e-01
1.3688962825e-01
1.8938353277e-01
2.2714057809e-01
3.1393720970e-01
3.2167079290e-01
3.2528474615e-01
3.6017891458e-01
3.7012801658e-01
4.3041182286e-01
4.5891297957e-01
1.4712885075e-01
2.1382705568e-01
2.6194894530e-01
3.4926594358e-01
3.6879601895e-01
3.8273129086e-01
3.9283691047e-01
4.0376402125e-01
4.6669268156e-01
5.1643779085e-01
1.2780685473e-01
1.6050334679e-01
1.8594282475e-01
2.4614465405e-01
2.5265648449e-01
3.0522238230e-01
3.3344196273e-01
3.4074848268e-01
3.9121130845e-01
4.0699352254e-01
1.4155378264e-01
1.9319007599e-01
2.2688801524e-01
3.0866771802e-01
3.1861596083e-01
3.3201420106e-01
3.7104986231e-01
3.7578070847e-01
4.2976013123e-01
4.6511891928e-01
1.4565927815e-01
1.9627588825e-01
2.2940710387e-01
3.1172703263e-01
3.2155952855e-01
3.4256137766e-01
3.7973909771e-01
3.8365125737e-01
4.4005610852e-01
4.7752574523e-01
1.4417753695e-01
1.9007621662e-01
2.1049142773e-01
2.7083245459e-01
2.8056386785e-01
3.7106374428e-01
3.8621633573e-01
3.9846011093e-01
4.4530772369e-01
4.8737570657e-01
1.4383499731e-01
2.0061471719e-01
2.3447915963e-01
3.1857798137e-01
3.3000448222e-01
3.3987818887e-01
3.8081221624e-01
3.8395137062e-01
4.3758026682e-01
4.7823286611e-01
1.5282058389e-01
2.0437521797e-01
2.3974654271e-01
3.2845077735e-01
3.3859758155e-01
3.5950394095e-01
3.9510368877e-01
3.9877926134e-01
4.6352858827e-01
5.0374596550e-01
1.2932644804e-01
2.1444489839e-01
2.5400576063e-01
3.2682340730e-01
3.3620148735e-01
3.6646522780e-01
3.8277600386e-01
3.8652603191e-01
4.3126793593e-01
4.8097420731e-01
1.3516420364e-01
1.8985254819e-01
2.2505516490e-01
3.0681452957e-01
3.1524038716e-01
3.1881766079e-01
3.5953655584e-01
3.6434254904e-01
4.1543462489e-01
4.4866742569e-01
1.4362753501e-01
1.8967410509e-01
2.2102605245e-01
2.9868602862e-01
3.0762065753e-01
3.3808293883e-01
3.7299667931e-01
3.7739913863e-01
4.3258382568e-01
4.6644742489e-01
1.3580655048e-01
1.7614119815e-01
2.0549317560e-01
2.7602097147e-01
2.8380680698e-01
3.1971668984e-01
3.5247071355e-01
3.5881651529e-01
4.1144400790e-01
4.3623776568e-01
1.4689354473e-01
2.1134130839e-01
2.5927418577e-01
3.4857284816e-01
3.6555528934e-01
3.7892504483e-01
3.9039060506e-01
4.0277805475e-01
4.6690870964e-01
5.1420687310e-01
1.4548911172e-01
1.8537421805e-01
2.1385224545e-01
2.8680757698e-01
2.9530123177e-01
3.4927023665e-01
3.7727861628e-01
3.8195207324e-01
4.4333940963e-01
4.7297652124e-01
1.4793906714e-01
2.1679143987e-01
2.5237704466e-01
3.4309679066e-01
3.5493365010e-01
3.6008618949e-01
4.0032237629e-01
4.0193816685e-01
4.5766892783e-01
5.0774074124e-01
1.4230148011e-01
2.0704930781e-01
2.5376867836e-01
3.3743232293e-01
3.5599713574e-01
3.6936692090e-01
3.8154747501e-01
3.9202623855e-01
4.5195984221e-01
4.9761510379e-01
1.5518025632e-01
2.0213420913e-01
2.3164661831e-01
3.1068855068e-01
3.1991290790e-01
3.7221740213e-01
4.0069722953e-01
4.0443029593e-01
4.6499126383e-01
5.0817308328e-01
1.3363365804e-01
1.9311359202e-01
2.3074002285e-01
3.1424328643e-01
3.1559849875e-01
3.2825882727e-01
3.6059329764e-01
3.6534490921e-01
4.1592801266e-01
4.5181858846e-01
1.3662285529e-01
1.6537745217e-01
1.8842986591e-01
2.4525800585e-01
2.5144624288e-01
3.3671907809e-01
3.6027001719e-01
3.6435896150e-01
4.1258301496e-01
4.4049174121e-01
1.4678766174e-01
1.9260904993e-01
2.2283411347e-01
2.9975798813e-01
3.0874968379e-01
3.4790470696e-01
3.8170334273e-01
3.8405966673e-01
4.4022103663e-01
4.7723058203e-01
1.5539012893e-01
2.1809306403e-01
2.5907239060e-01
3.5979602365e-01
3.6569949440e-01
3.7309304232e-01
4.0701886852e-01
4.1154815297e-01
4.7789531353e-01
5.2684547412e-01
1.4611791750e-01
1.9603225667e-01
2.1945714375e-01
2.8673041778e-01
2.9725575809e-01
3.6496590101e-01
3.8872667335e-01
3.9655448967e-01
4.4490591012e-01
4.8831151852e-01
1.4270960587e-01
1.8319056481e-01
2.1225863725e-01
2.8455765510e-01
2.9256841467e-01
3.3827707629e-01
3.6944034364e-01
3.7408158520e-01
4.2896741199e-01
4.5986818099e-01
1.5195798722e-01
2.0117264109e-01
2.2504079214e-01
2.9469585587e-01
3.0483174462e-01
3.8061722908e-01
3.9849812260e-01
4.1070043750e-01
4.6337480736e-01
5.0894353843e-01
1.5652325867e-01
2.1392483051e-01
2.5294127549e-01
3.4996690166e-01
3.6106300962e-01
3.6838362973e-01
4.0597083441e-01
4.0988444586e-01
4.7835800099e-01
5.2365147890e-01
1.4489375559e-01
1.9444722367e-01
2.2862097646e-01
3.1204759665e-01
3.2156361115e-01
3.3979897526e-01
3.7621613392e-01
3.8174905697e-01
4.3993317909e-01
4.7484530070e-01
1.2695260980e-01
1.7232869912e-01
2.0426076137e-01
2.7830123597e-01
2.8659407501e-01
3.0138263418e-01
3.3502327317e-01
3.4391049285e-01
4.0176397605e-01
4.1773771081e-01
1.3484411383e-01
1.9659317196e-01
2.4329552778e-01
3.2109975431e-01
3.4158925039e-01
3.5368541107e-01
3.6446072952e-01
3.7623709894e-01
4.3378711699e-01
4.7375591202e-01
1.4823684497e-01
2.0973806678e-01
2.5472969762e-01
3.5068512962e-01
3.5738051089e-01
3.7039245620e-01
3.9068126131e-01
4.0220639130e-01
4.6800916475e-01
5.1164881576e-01
1.4469193511e-01
2.0498587376e-01
2.3992019292e-01
3.2666047717e-01
3.3873765849e-01
3.4343478868e-01
3.8530742133e-01
3.8831778528e-01
4.4249589825e-01
4.8567372510e-01
1.4819553015e-01
2.0259442154e-01
2.4060134590e-01
3.3218324853e-01
3.4236681482e-01
3.4816158919e-01
3.8551178778e-01
3.9232768125e-01
4.5505206354e-01
4.9358725033e-01
1.4551808986e-01
1.9597722535e-01
2.3008378241e-01
3.1382359576e-01
3.2353339168e-01
3.4145001497e-01
3.7843552962e-01
3.8335090661e-01
4.4106846985e-01
4.7742979281e-01
1.4588736018e-01
1.9049479141e-01
2.2216559988e-01
3.0094305244e-01
3.0975844902e-01
3.4416185211e-01
3.7688766685e-01
3.8192919862e-01
4.4113054719e-01
4.7399462041e-01
1.3698836356e-01
1.8573916017e-01
2.1537973021e-01
2.8849152293e-01
2.9821369071e-01
3.2332311071e-01
3.6221851600e-01
3.6530770643e-01
4.1311355151e-01
4.4635384490e-01
1.4363377455e-01
2.1363463424e-01
2.4872163243e-01
3.3667360157e-01
3.4599458170e-01
3.5431094985e-01
3.9296233028e-01
3.9496601048e-01
4.4682455782e-01
4.9540833579e-01
1.4362653951e-01
2.0539776938e-01
2.5032182162e-01
3.3906093029e-01
3.5076429421e-01
3.6326229996e-01
3.8121033508e-01
3.9176661288e-01
4.5332436069e-01
4.9596369148e-01
1.3799092084e-01
2.0237891531e-01
2.4878292712e-01
3.2781379294e-01
3.4806719390e-01
3.6140075143e-01
3.7305950056e-01
3.8298589746e-01
4.4025847451e-01
4.8390587036e-01
1.4282432859e-01
1.9461088720e-01
2.3066480779e-01
3.1664809896e-01
3.2631918562e-01
3.3457496653e-01
3.7240452058e-01
3.7913172452e-01
4.3740872184e-01
4.7166709401e-01
1.4051934996e-01
1.8575815914e-01
2.1591496146e-01
2.9031649547e-01
2.9912400594e-01
3.3108527394e-01
3.6653831519e-01
3.7075287309e-01
4.2266822486e-01
4.5513303819e-01
1.5301085132e-01
2.1886082347e-01
2.5912225728e-01
3.5833440927e-01
3.6228262934e-01
3.7277445198e-01
4.0527773105e-01
4.0936273805e-01
4.7225185224e-01
5.2255226191e-01
1.3136949301e-01
1.6618722989e-01
1.8998560033e-01
2.5140025064e-01
2.5892702291e-01
3.2359158371e-01
3.4680676094e-01
3.5516955740e-01
4.1134873538e-01
4.2842908728e-01
1.4567631976e-01
1.9123589885e-01
2.2067591226e-01
2.9588051703e-01
3.0486444197e-01
3.4617572175e-01
3.7998259077e-01
3.8202229817e-01
4.3661036305e-01
4.7354055228e-01
1.4666522478e-01
1.8467856997e-01
2.1103706220e-01
2.7928850455e-01
2.8695456888e-01
3.5482300446e-01
3.8300722708e-01
3.8315515630e-01
4.3916894717e-01
4.7505542908e-01
1.4701400489e-01
1.8752256475e-01
2.1365653602e-01
2.8242781849e-01
2.9056252650e-01
3.5679204897e-01
3.8483044614e-01
3.8605758255e-01
4.4056136126e-01
4.7846769740e-01
1.5332967439e-01
2.1396720915e-01
2.5687190640e-01
3.5879320073e-01
3.6074293958e-01
3.7161272704e-01
4.0054554920e-01
4.0867851209e-01
4.7650355443e-01
5.2194396435e-01
1.4605322128e-01
2.1764592848e-01
2.7372348722e-01
3.5297389682e-01
3.8979113980e-01
3.9579552998e-01
4.0642288928e-01
4.1292804880e-01
4.7499772584e-01
5.3419789817e-01
1.5322278740e-01
2.0549312491e-01
2.4076793993e-01
3.2966148558e-01
3.3987787300e-01
3.6052846620e-01
3.9659683430e-01
3.9962213922e-01
4.6390110782e-01
5.0529108782e-01
1.5359523363e-01
1.9160880427e-01
2.1801388782e-01
2.8849858225e-01
2.9615323907e-01
3.7418255750e-01
3.9614107661e-01
4.0159819378e-01
4.6087633397e-01
5.0059678538e-01
1.3579876619e-01
1.8767552329e-01
2.2501153951e-01
3.1065747595e-01
3.1860967162e-01
3.2200619144e-01
3.5739544352e-01
3.6709497100e-01
4.2673555030e-01
4.5421165852e-01
1.3650357328e-01
1.5596634345e-01
1.7558550524e-01
2.2394974854e-01
2.2879665787e-01
3.5739749661e-01
3.7237833160e-01
3.7322587286e-01
4.2599973375e-01
4.5475360833e-01
1.4352091993e-01
2.2065611360e-01
2.6614808804e-01
3.4846384714e-01
3.6653877241e-01
3.8759517216e-01
3.9753904013e-01
4.0556639139e-01
4.6171961219e-01
5.1612867707e-01
1.3938689512e-01
2.2749572499e-01
2.8226779219e-01
3.5315278055e-01
3.8458501389e-01
4.0274316269e-01
4.1809948250e-01
4.1817674288e-01
4.7398217890e-01
5.3784867006e-01
1.5166828575e-01
2.0523153216e-01
2.3757289304e-01
3.2181610622e-01
3.3245926304e-01
3.6016553600e-01
3.9694454300e-01
3.9713671433e-01
4.5704092773e-01
5.0069621458e-01
1.3461963933e-01
1.6775354703e-01
1.9304144842e-01
2.5569446903e-01
2.6265898616e-01
3.2576810188e-01
3.5097804492e-01
3.5826886842e-01
4.1200955308e-01
4.3296921723e-01
1.4022538548e-01
1.7469640392e-01
2.0105053808e-01
2.6656650102e-01
2.7366112917e-01
3.3695805033e-01
3.6398612100e-01
3.6899985483e-01
4.2234369781e-01
4.5011071542e-01
1.4130500506e-01
1.8007514194e-01
2.0803658587e-01
2.7753489379e-01
2.8524918455e-01
3.3611054455e-01
3.6654913614e-01
3.7103719538e-01
4.2405490214e-01
4.5429558035e-01
1.5104353076e-01
1.9532312288e-01
2.2444148668e-01
3.0060025756e-01
3.0933762992e-01
3.6115136608e-01
3.9212120879e-01
3.9274790181e-01
4.5209311738e-01
4.9166158524e-01
1.4855923079e-01
2.0198158869e-01
2.3344259012e-01
3.1510785211e-01
3.2584621997e-01
3.5326730542e-01
3.9064947174e-01
3.9133615979e-01
4.4786371805e-01
4.9022113701e-01
1.4636613600e-01
1.8253359314e-01
2.0532343992e-01
2.6688215718e-01
2.7432153969e-01
3.6702117873e-01
3.8588012450e-01
3.9200410682e-01
4.4405684214e-01
4.8257436863e-01
1.4206630987e-01
1.8126890116e-01
2.1002831726e-01
2.8177486171e-01
2.8977004869e-01
3.3843014656e-01
3.6755253224e-01
3.7338574224e-01
4.3081879449e-01
4.5872425653e-01
1.4213508767e-01
2.0145156488e-01
2.3713352854e-01
3.2354549485e-01
3.3386010370e-01
3.3741388296e-01
3.7846214864e-01
3.8246926299e-01
4.3578492405e-01
4.7661924752e-01
1.5009966466e-01
2.1363319482e-01
2.5284166481e-01
3.4876434017e-01
3.5440767346e-01
3.6261364221e-01
3.9740341118e-01
4.0183760120e-01
4.6228334204e-01
5.0966530842e-01
1.4197582563e-01
1.9009266349e-01
2.2157186443e-01
2.9930617445e-01
3.0866531099e-01
3.3400280345e-01
3.7084374176e-01
3.7492169642e-01
4.2804634631e-01
4.6253988363e-01
1.3156103045e-01
1.6852201301e-01
1.9618858910e-01
2.6189776789e-01
2.6906451427e-01
3.1078849466e-01
3.4205860860e-01
3.4877303853e-01
3.9992417103e-01
4.2018864573e-01
1.5465795781e-01
2.0240360414e-01
2.2990701879e-01
3.0583788517e-01
3.1532647109e-01
3.7612598176e-01
4.0084436934e-01
4.0770187811e-01
4.6515501619e-01
5.0981789871e-01
1.4823926897e-01
2.0474693612e-01
2.3506692075e-01
3.1576456103e-01
3.2754786957e-01
3.5572652671e-01
3.9300797364e-01
3.9405289308e-01
4.4845402975e-01
4.9302014466e-01
1.4050830338e-01
1.8012067306e-01
2.0860309582e-01
2.7894139102e-01
2.8676510279e-01
3.3307736983e-01
3.6434794387e-01
3.6927467104e-01
4.2220937599e-01
4.5174001790e-01
1.3721782091e-01
1.8747287831e-01
2.2334391705e-01
3.0722052069e-01
3.1665337411e-01
3.2395230807e-01
3.5951995594e-01
3.6892691874e-01
4.2904704701e-01
4.5600008369e-01
1.4035356314e-01
2.0521917369e-01
2.4955328395e-01
3.3248328674e-01
3.4740511958e-01
3.6126402423e-01
3.7804490122e-01
3.8645394395e-01
4.4358663980e-01
4.8779232312e-01
1.3745581256e-01
2.1836880998e-01
2.5465857635e-01
3.4017445361e-01
3.4078869082e-01
3.6557860554e-01
3.9238975607e-01
3.9542512900e-01
4.4254482526e-01
4.9378833390e-01
1.3294843020e-01
1.6879517178e-01
1.9570255019e-01
2.6099912599e-01
2.6820458707e-01
3.1750941370e-01
3.4572195752e-01
3.5329474267e-01
4.0693245960e-01
4.2661374668e-01
1.4451064040e-01
2.1679492456e-01
2.6270052740e-01
3.4660521756e-01
3.6483648156e-01
3.8236944118e-01
3.9386076695e-01
4.0217400028e-01
4.6027975118e-01
5.1226380321e-01
1.4038000007e-01
1.7596692580e-01
2.0090348619e-01
2.6629200222e-01
2.7421342807e-01
3.4430761540e-01
3.6826883906e-01
3.7368269015e-01
4.3310975951e-01
4.5808008426e-01
1.4238453781e-01
1.8737591124e-01
2.1913270772e-01
2.9684042094e-01
3.0555177788e-01
3.3468335687e-01
3.6883542818e-01
3.7449630194e-01
4.3080994751e-01
4.6198074232e-01
1.4201792291e-01
2.1129843625e-01
2.5830162554e-01
3.3925533402e-01
3.6043943598e-01
3.7616505159e-01
3.8590776364e-01
3.9514239382e-01
4.5311377150e-01
5.0249775902e-01
1.3935066350e-01
2.0269774183e-01
2.4968515917e-01
3.3089426095e-01
3.5067888766e-01
3.6344546471e-01
3.7455680289e-01
3.8590190261e-01
4.4504980086e-01
4.8836858530e-01
1.4077988424e-01
2.0373802222e-01
2.4927941146e-01
3.3307176203e-01
3.4909141664e-01
3.6187285756e-01
3.7678923218e-01
3.8700780696e-01
4.4630528032e-01
4.8926325239e-01
1.4442122503e-01
2.0604795560e-01
2.4114056639e-01
3.2822467712e-01
3.4029278601e-01
3.4394370561e-01
3.8596333269e-01
3.8888022017e-01
4.4267693561e-01
4.8655470934e-01
1.4677303768e-01
2.0505110235e-01
2.4641007995e-01
3.4295878676e-01
3.4450926106e-01
3.5489620350e-01
3.8480480636e-01
3.9347095906e-01
4.5634981482e-01
4.9682206665e-01
1.3494604393e-01
1.8892605441e-01
2.2554535411e-01
3.0925781839e-01
3.1477347294e-01
3.2023097688e-01
3.5766337548e-01
3.6372193998e-01
4.1703967878e-01
4.4881165398e-01
1.4750194502e-01
1.9555224854e-01
2.2442363975e-01
3.0013334614e-01
3.0972988073e-01
3.5302811877e-01
3.8717293922e-01
3.8728725437e-01
4.4251751199e-01
4.8267956739e-01
1.5147904624e-01
2.3036135610e-01
2.8491673650e-01
3.6792331504e-01
4.0187561728e-01
4.1273892597e-01
4.2292669724e-01
4.2700763413e-01
4.9140446299e-01
5.5460752255e-01
1.3708898598e-01
1.7342056033e-01
1.9972389717e-01
2.6434900277e-01
2.7164053279e-01
3.2745417919e-01
3.5749324269e-01
3.6226008288e-01
4.1124987117e-01
4.3913934524e-01
1.4640744838e-01
2.0537864002e-01
2.4457610125e-01
3.3795811552e-01
3.4327901890e-01
3.5029945657e-01
3.8523165206e-01
3.9141635010e-01
4.5088772939e-01
4.9276272487e-01
1.5155199467e-01
1.9744652624e-01
2.2808752406e-01
3.0735806401e-01
3.1637730018e-01
3.5999877654e-01
3.9272475964e-01
3.9330085676e-01
4.5425154570e-01
4.9370135704e-01
1.4981376646e-01
1.9508896471e-01
2.2387400271e-01
2.9939373732e-01
3.0834716153e-01
3.5876018225e-01
3.9035076185e-01
3.9099120749e-01
4.4859991241e-01
4.8845737145e-01
1.3670073476e-01
2.1786977382e-01
2.8260225657e-01
3.4711252425e-01
3.9273002142e-01
3.9489912189e-01
4.1268074429e-01
4.2245731500e-01
4.6806119643e-01
5.4001488271e-01
1.4155203808e-01
1.7469217520e-01
1.9960885386e-01
2.6240561633e-01
2.6927755396e-01
3.4434861996e-01
3.7024239230e-01
3.7296050028e-01
4.2503276107e-01
4.5621697255e-01
1.5009167728e-01
2.1790178462e-01
2.5709064407e-01
3.5362474025e-01
3.5728116129e-01
3.6919443434e-01
4.0169990413e-01
4.0551738977e-01
4.6495224858e-01
5.1524530675e-01
1.3831502416e-01
1.9549363209e-01
2.3019686581e-01
3.1305993893e-01
3.2346435166e-01
3.2687047464e-01
3.6892154437e-01
3.7291301316e-01
4.2382803541e-01
4.6117882218e-01
1.4274786383e-01
2.0150909265e-01
2.4320379106e-01
3.3518937419e-01
3.3845672610e-01
3.5023987360e-01
3.7683700133e-01
3.8567574878e-01
4.4579014235e-01
4.8492666700e-01
1.3301075577e-01
2.0252257643e-01
2.4647588225e-01
3.1990348954e-01
3.3844023114e-01
3.5584581921e-01
3.7000490819e-01
3.7626321044e-01
4.2731631506e-01
4.7191603719e-01
1.3551279126e-01
2.0364811341e-01
2.5079494764e-01
3.2488901391e-01
3.4879743140e-01
3.6438500829e-01
3.7289211082e-01
3.8164934948e-01
4.3615894172e-01
4.8243724734e-01
1.4456526680e-01
1.9762305043e-01
2.3292302700e-01
3.1866395339e-01
3.2878810125e-01
3.3907153967e-01
3.7777452141e-01
3.8295558836e-01
4.4003656670e-01
4.7736005806e-01
1.3220561190e-01
1.7332184734e-01
2.0115036567e-01
2.6779846471e-01
2.7578639041e-01
3.1115253865e-01
3.4684206800e-01
3.5134132423e-01
3.9812335617e-01
4.2379017520e-01
1.4619571507e-01
2.0750465433e-01
2.5250409290e-01
3.4562291616e-01
3.5424262480e-01
3.6694411821e-01
3.8617579450e-01
3.9766285903e-01
4.6189226169e-01
5.0469821082e-01
1.2762956115e-01
1.8217785511e-01
2.1831303366e-01
2.9783950532e-01
2.9826459647e-01
3.0866112109e-01
3.4383228768e-01
3.4803223306e-01
3.9753847762e-01
4.2605168152e-01
1.5441185577e-01
2.1464939042e-01
2.4793367515e-01
3.3656049482e-01
3.4900768907e-01
3.6926016103e-01
4.0643228463e-01
4.0811405314e-01
4.6861185201e-01
5.1731222534e-01
1.4539287358e-01
1.9650089289e-01
2.2961790501e-01
3.1193172750e-01
3.2188293680e-01
3.4204186424e-01
3.7958892119e-01
3.8338950511e-01
4.3935975575e-01
4.7709124686e-01
1.5768169271e-01
2.0327361560e-01
2.3253442722e-01
3.1153560119e-01
3.2047704815e-01
3.7908658261e-01
4.0457340718e-01
4.1043359045e-01
4.7241589404e-01
5.1616226339e-01
1.4234480042e-01
1.9298009714e-01
2.2779004540e-01
3.1142871899e-01
3.2100785745e-01
3.3329938068e-01
3.7104695066e-01
3.7707663896e-01
4.3386621477e-01
4.6777022359e-01
1.3829884845e-01
1.8266316222e-01
2.1455215640e-01
2.9110599024e-01
2.9961483180e-01
3.2487806032e-01
3.5890576655e-01
3.6593651876e-01
4.2213153396e-01
4.4887054408e-01
1.4205612548e-01
1.9918834966e-01
2.2655827397e-01
3.0060968726e-01
3.1308021372e-01
3.4466453724e-01
3.8250868241e-01
3.8429052156e-01
4.3133645691e-01
4.7411050380e-01
1.4726597443e-01
1.8826137717e-01
2.1754408465e-01
2.9245824473e-01
3.0109994459e-01
3.5222572486e-01
3.8114724902e-01
3.8524612316e-01
4.4743717667e-01
4.7882863855e-01
1.6482381819e-01
2.1950804943e-01
2.4923086168e-01
3.3452544536e-01
3.4524483757e-01
4.0034929394e-01
4.2023011299e-01
4.3453874461e-01
4.9801697804e-01
5.4908772308e-01
1.4292347077e-01
2.0126551042e-01
2.3792149118e-01
3.2593023453e-01
3.3502395283e-01
3.3896012941e-01
3.7855760853e-01
3.8337746160e-01
4.3840864741e-01
4.7864373945e-01
1.4192165331e-01
2.1786333074e-01
2.6519973054e-01
3.4423567333e-01
3.6668959716e-01
3.8684572932e-01
3.9339010847e-01
4.0218279721e-01
4.5846711086e-01
5.1236142252e-01
1.4877468351e-01
1.9991609251e-01
2.3579986984e-01
3.2376779557e-01
3.3385824716e-01
3.4982656682e-01
3.8536543429e-01
3.9154482395e-01
4.5492112169e-01
4.9143292768e-01
1.4462183424e-01
1.8678040762e-01
2.1717226990e-01
2.9298792954e-01
3.0145719811e-01
3.4260644475e-01
3.7361370382e-01
3.7894162680e-01
4.3778717681e-01
4.6853087554e-01
1.4418117525e-01
1.8723674414e-01
2.1768931700e-01
2.9419497801e-01
3.0314915576e-01
3.4335414669e-01
3.7357652572e-01
3.7982965635e-01
4.4103621317e-01
4.7009833959e-01
1.4906047971e-01
2.0158753934e-01
2.3067031483e-01
3.0865452166e-01
3.1936598163e-01
3.5852281676e-01
3.9249402220e-01
3.9434216971e-01
4.4898219950e-01
4.9241653123e-01
1.4688236135e-01
1.8832050744e-01
2.1404725164e-01
2.8241319817e-01
2.9075835272e-01
3.5782106637e-01
3.8524582810e-01
3.8730602619e-01
4.4075763393e-01
4.7948086651e-01
1.4175750085e-01
1.8502034333e-01
2.1614864564e-01
2.9242983512e-01
3.0093342687e-01
3.3426654730e-01
3.6674634394e-01
3.7305474127e-01
4.3037238381e-01
4.5939425335e-01
1.4310063653e-01
1.9296608238e-01
2.1453457467e-01
2.7784383031e-01
2.8855464256e-01
3.6269969090e-01
3.8443565914e-01
3.9357421295e-01
4.3889025566e-01
4.8149518820e-01
1.3201375664e-01
1.9713546517e-01
2.3156349496e-01
3.1167246936e-01
3.1524575177e-01
3.2762557473e-01
3.6499011281e-01
3.6687947943e-01
4.1198024413e-01
4.5135094838e-01
1.4954862005e-01
1.9240977122e-01
2.1997097463e-01
2.9266203215e-01
3.0118061039e-01
3.6040349481e-01
3.8951811068e-01
3.9097626089e-01
4.4773148353e-01
4.8707401504e-01
1.3373140742e-01
2.0023534936e-01
2.5396873637e-01
3.2507074716e-01
3.5977434865e-01
3.6810856395e-01
3.7443174859e-01
3.8493416343e-01
4.3995508087e-01
4.9059469146e-01
1.3993514509e-01
1.9037347162e-01
2.2636472563e-01
3.1131791311e-01
3.2092296127e-01
3.2967215975e-01
3.6538372233e-01
3.7426958266e-01
4.3477943725e-01
4.6407461187e-01
1.4066499343e-01
1.7437594291e-01
1.9478727655e-01
2.4977770176e-01
2.5691301793e-01
3.6135426735e-01
3.7808523915e-01
3.8409209776e-01
4.3217690600e-01
4.6869419662e-01
1.3931013765e-01
2.0226604596e-01
2.3484131836e-01
3.1623188079e-01
3.2978144424e-01
3.3386895948e-01
3.7838002145e-01
3.7999321688e-01
4.2826809527e-01
4.7076176054e-01
1.4385306267e-01
2.1775692920e-01
2.6823460843e-01
3.4723666868e-01
3.7537123926e-01
3.9213952208e-01
3.9574097785e-01
4.0535117350e-01
4.6461206163e-01
5.1985182523e-01
1.3846270693e-01
2.0385136063e-01
2.5479850646e-01
3.3242772690e-01
3.6034934165e-01
3.7298342284e-01
3.7638326804e-01
3.9017744314e-01
4.4909988708e-01
4.9662868634e-01
1.4619431357e-01
1.9389492532e-01
2.2530816048e-01
3.0441387690e-01
3.1372680554e-01
3.4505554010e-01
3.8028619405e-01
3.8342917651e-01
4.3958524654e-01
4.7650869663e-01
1.4648234307e-01
2.0344318393e-01
2.3681980662e-01
3.2140048239e-01
3.3297414033e-01
3.4710174589e-01
3.8718312074e-01
3.8936305480e-01
4.4455183474e-01
4.8706509853e-01
1.4066413123e-01
2.0272679892e-01
2.4822384008e-01
3.3274183677e-01
3.4794032928e-01
3.6040329390e-01
3.7568731843e-01
3.8647797145e-01
4.4637360238e-01
4.8829587140e-01
1.4269725316e-01
2.0052136517e-01
2.2994486541e-01
3.0740269477e-01
3.1987904006e-01
3.4300760619e-01
3.8344564656e-01
3.8369015672e-01
4.3327974258e-01
4.7588091707e-01
1.4581935578e-01
2.2100360937e-01
2.8158121386e-01
3.5693649675e-01
3.9996740088e-01
4.0222972109e-01
4.1950376291e-01
4.2080526951e-01
4.8040186096e-01
5.4670817579e-01
1.4037758109e-01
1.7781118719e-01
2.0406657579e-01
2.6995114269e-01
2.7748817932e-01
3.3698588215e-01
3.6664073179e-01
3.6998985810e-01
4.2036889110e-01
4.5176544834e-01
1.5055473275e-01
2.0921152787e-01
2.5102249102e-01
3.4985749702e-01
3.5425261203e-01
3.6240350725e-01
3.9336935301e-01
4.0228407273e-01
4.6885265149e-01
5.1085766231e-01
1.4963390285e-01
1.9681527350e-01
2.2939506777e-01
3.1200618015e-01
3.2206007665e-01
3.5582442771e-01
3.8771102248e-01
3.9281551524e-01
4.5864297615e-01
4.9243876971e-01
1.4955861638e-01
2.0926522484e-01
2.4797028289e-01
3.4221653627e-01
3.5083238884e-01
3.5525816389e-01
3.9279127382e-01
3.9780763324e-01
4.5873498197e-01
5.0300127712e-01
1.5987997159e-01
2.3401951557e-01
2.6699132342e-01
3.6087455308e-01
3.7846484732e-01
3.9255886308e-01
4.2655253741e-01
4.3365794273e-01
4.9519912342e-01
5.5285414119e-01
1.4473364140e-01
2.1317357911e-01
2.6588241410e-01
3.4718573783e-01
3.7717916085e-01
3.8910535142e-01
3.9311150881e-01
4.0522867310e-01
4.6721730643e-01
5.2056389591e-01
1.4920592877e-01
1.9078606978e-01
2.1625867110e-01
2.8500893649e-01
2.9336675592e-01
3.6541506838e-01
3.8990522334e-01
3.9422108367e-01
4.4853714443e-01
4.8882264911e-01
1.3609121215e-01
1.8362901960e-01
2.1751263753e-01
2.9692228251e-01
3.0571588544e-01
3.1848747101e-01
3.5524638736e-01
3.6249579504e-01
4.1830753447e-01
4.4509415299e-01
1.3613131250e-01
2.1326803058e-01
2.7424984570e-01
3.4001777156e-01
3.8516594883e-01
3.8613061579e-01
4.0354509943e-01
4.0789970300e-01
4.5858590261e-01
5.2439423463e-01
1.4942737962e-01
2.0920445006e-01
2.5133217370e-01
3.5037230903e-01
3.5100981130e-01
3.6269236663e-01
3.9151072088e-01
3.9980477050e-01
4.6414558005e-01
5.0734467064e-01
1.3424832799e-01
2.1509447890e-01
2.8900834338e-01
3.5019821918e-01
3.9184562664e-01
4.0665912599e-01
4.1878363104e-01
4.3642631514e-01
4.6974438367e-01
5.4945785666e-01
1.4325061572e-01
1.8143903902e-01
2.0926467045e-01
2.7904982574e-01
2.8671821675e-01
3.4183530937e-01
3.7121829927e-01
3.7516405317e-01
4.2985215659e-01
4.6107835847e-01
1.3469824245e-01
1.9721618934e-01
2.4116549271e-01
3.3001852488e-01
3.3736406344e-01
3.5196117807e-01
3.6703686623e-01
3.8491948695e-01
4.4773310532e-01
4.8251051777e-01
1.4407204779e-01
1.8596097378e-01
2.1363905950e-01
2.8438232210e-01
2.9271233051e-01
3.4455217696e-01
3.7622162562e-01
3.7818876158e-01
4.3117214504e-01
4.6640541156e-01
1.3486159584e-01
1.8207533119e-01
2.1372854973e-01
2.9104151691e-01
3.0077297184e-01
3.2360870388e-01
3.5490391308e-01
3.6487306997e-01
4.2627387612e-01
4.4774015039e-01
1.4233776756e-01
1.9880024927e-01
2.3425984815e-01
3.1994409546e-01
3.3061942575e-01
3.3522266638e-01
3.7615379921e-01
3.8067169889e-01
4.3491080419e-01
4.7376038643e-01
1.2784377831e-01
1.9622414620e-01
2.5423650986e-01
3.1753411571e-01
3.5965570879e-01
3.6177538429e-01
3.7567276052e-01
3.7972459158e-01
4.2826512137e-01
4.8627833854e-01
1.4529802039e-01
1.9958684037e-01
2.3437519281e-01
3.1991404356e-01
3.3045710155e-01
3.4160515508e-01
3.8088719697e-01
3.8511879869e-01
4.4146333267e-01
4.8062146963e-01
1.3283524392e-01
1.7074886555e-01
1.9474083677e-01
2.5451275610e-01
2.6228109006e-01
3.2093740766e-01
3.5306082207e-01
3.5599576757e-01
3.9875221555e-01
4.2803265262e-01
1.4338114473e-01
2.1501771005e-01
2.6256530944e-01
3.4389638340e-01
3.6606320791e-01
3.8299771396e-01
3.9106221618e-01
4.0031220104e-01
4.5868021534e-01
5.1052174311e-01
1.3487107774e-01
1.6889306943e-01
1.9429187074e-01
2.5608082759e-01
2.6298816024e-01
3.2330628289e-01
3.5225598582e-01
3.5752810288e-01
4.0524930777e-01
4.3102636329e-01
1.4450569462e-01
2.0536821797e-01
2.5004733196e-01
3.4140341616e-01
3.5052855835e-01
3.6296658969e-01
3.8228581158e-01
3.9358746035e-01
4.5663179016e-01
4.9832306846e-01
1.2916077683e-01
1.7179032877e-01
2.0085562506e-01
2.6875815728e-01
2.7680715511e-01
3.0184506048e-01
3.3960963274e-01
3.4409423927e-01
3.9160502168e-01
4.1450195043e-01
1.3027072365e-01
1.9952725742e-01
2.5307677048e-01
3.1853479313e-01
3.5450670291e-01
3.6533571889e-01
3.7152329666e-01
3.7812353514e-01
4.3030130514e-01
4.8206786391e-01
1.3864534313e-01
1.9006243284e-01
2.2575585884e-01
3.1058934480e-01
3.2092824663e-01
3.3016926964e-01
3.6436931951e-01
3.7479414804e-01
4.3747705608e-01
4.6464126083e-01
1.4947178854e-01
2.1323174206e-01
2.5992675607e-01
3.5366800072e-01
3.6576800898e-01
3.7909156359e-01
3.9487366613e-01
4.0620524560e-01
4.7191827503e-01
5.1907768302e-01
1.4605595755e-01
2.0187073036e-01
2.4170713063e-01
3.3542608495e-01
3.4262472262e-01
3.4742545570e-01
3.8170730894e-01
3.9062544464e-01
4.5402211404e-01
4.9142270249e-01
1.3431937682e-01
1.8470693812e-01
2.2096277016e-01
3.0415061169e-01
3.1278762673e-01
3.1670185702e-01
3.5315596987e-01
3.6219028533e-01
4.2060833384e-01
4.4638305964e-01
1.3471865144e-01
1.8329036919e-01
2.1254670322e-01
2.8412891106e-01
2.9384039721e-01
3.1772671486e-01
3.5739791734e-01
3.6036277543e-01
4.0665969174e-01
4.3850863611e-01
1.3944939264e-01
1.8207991086e-01
2.1265134010e-01
2.8691942415e-01
2.9517339521e-01
3.2809513537e-01
3.6138240607e-01
3.6746027134e-01
4.2210089168e-01
4.5024442096e-01
1.3110002733e-01
1.6680032401e-01
1.9185322741e-01
2.5496777458e-01
2.6247000394e-01
3.1930940999e-01
3.4431044270e-01
3.5279959331e-01
4.0869806442e-01
4.2548002525e-01
1.4548459224e-01
1.9913052694e-01
2.3338471703e-01
3.1805833394e-01
3.2852149352e-01
3.4219920860e-01
3.8111446233e-01
3.8506853858e-01
4.4125071986e-01
4.8031593336e-01
1.4179075332e-01
2.1466018087e-01
2.5534304517e-01
3.4154661195e-01
3.4923472656e-01
3.6807962396e-01
3.9024197663e-01
3.9560022543e-01
4.4889871502e-01
4.9854118693e-01
1.3979537387e-01
1.9314383251e-01
2.2331061485e-01
2.9948616316e-01
3.1047475631e-01
3.3193299093e-01
3.7217187517e-01
3.7410743274e-01
4.2280483854e-01
4.6063160026e-01
1.3226326602e-01
1.7298704616e-01
2.0260300436e-01
2.7248426397e-01
2.8017433714e-01
3.1031611835e-01
3.4427950653e-01
3.5076863044e-01
4.0282942680e-01
4.2469283398e-01
1.4495225751e-01
2.0528060013e-01
2.4375559443e-01
3.3563443507e-01
3.4071558230e-01
3.4850088132e-01
3.8386301795e-01
3.8928976019e-01
4.4650846490e-01
4.8895175064e-01
1.4444941261e-01
2.1260222732e-01
2.6684284030e-01
3.5005712840e-01
3.7941973431e-01
3.8988682967e-01
3.9602206304e-01
4.1047444716e-01
4.7237187390e-01
5.2661936667e-01
1.4794230339e-01
2.2582490145e-01
2.7307148801e-01
3.5853031271e-01
3.7865387043e-01
3.9921315349e-01
4.0641834655e-01
4.1523666009e-01
4.7495561639e-01
5.3233757758e-01
1.4437176932e-01
1.8486821537e-01
2.1427391361e-01
2.8784345335e-01
2.9596718732e-01
3.4273955051e-01
3.7305866306e-01
3.7779364608e-01
4.3523682569e-01
4.6618310564e-01
1.4711975526e-01
1.9777080953e-01
2.3065450163e-01
3.1316633908e-01
3.2304392165e-01
3.4656893280e-01
3.8332964998e-01
3.8661510020e-01
4.4380165960e-01
4.8238745822e-01
1.4804345612e-01
1.9784029701e-01
2.3087020340e-01
3.1373793153e-01
3.2342119070e-01
3.4856982934e-01
3.8457134144e-01
3.8800388414e-01
4.4648689798e-01
4.8476882685e-01
1.3935588779e-01
1.8537505900e-01
2.1535074782e-01
2.8922168133e-01
2.9821461618e-01
3.2837426105e-01
3.6475439538e-01
3.6871671019e-01
4.1932053838e-01
4.5182471074e-01
1.4425093222e-01
2.1502495896e-01
2.6531147948e-01
3.4584255698e-01
3.7302315953e-01
3.8831988674e-01
3.9232750826e-01
4.0298231068e-01
4.6330347602e-01
5.1646426656e-01
1.3044901504e-01
1.8524116063e-01
2.2550130322e-01
3.0817169475e-01
3.1324538265e-01
3.2348282282e-01
3.4874787481e-01
3.5866165021e-01
4.1613628913e-01
4.4409789567e-01
1.2197357866e-01
1.9132501313e-01
2.5567084655e-01
3.1443980156e-01
3.5634628906e-01
3.6208068635e-01
3.8046429399e-01
3.8170436647e-01
4.1848488404e-01
4.9096783318e-01
1.4220725704e-01
1.9710550703e-01
2.3486595227e-01
3.2364388407e-01
3.3167819255e-01
3.3548688094e-01
3.7312894668e-01
3.8000828830e-01
4.3780250857e-01
4.7401853051e-01
1.4535803420e-01
2.0735058304e-01
2.3650915514e-01
3.1580392543e-01
3.2968342815e-01
3.5284759782e-01
3.9169539525e-01
3.9384632167e-01
4.4376669478e-01
4.9008475529e-01
1.4461153092e-01
1.9317980204e-01
2.2235079868e-01
2.9762246388e-01
3.0734703829e-01
3.4465999064e-01
3.8030775698e-01
3.8155604928e-01
4.3425113555e-01
4.7276425539e-01
1.4940856213e-01
2.1684922703e-01
2.6309509083e-01
3.5413743959e-01
3.6876792923e-01
3.8318479970e-01
3.9801278928e-01
4.0699492014e-01
4.7018529948e-01
5.2076812923e-01
1.4392177543e-01
1.9011044398e-01
2.2096267073e-01
2.9795656924e-01
3.0695879729e-01
3.3943483978e-01
3.7439280691e-01
3.7817699167e-01
4.3272224400e-01
4.6750771187e-01
1.3789544437e-01
2.3170747316e-01
2.8278093849e-01
3.5524189442e-01
3.7858486393e-01
4.0655746935e-01
4.1800421507e-01
4.2100282922e-01
4.7482042927e-01
5.3768516654e-01
1.4449553780e-01
2.0871619710e-01
2.4947271258e-01
3.4137520271e-01
3.4476752958e-01
3.5873323378e-01
3.8607948447e-01
3.9226314510e-01
4.4960276939e-01
4.9466044224e-01
1.5228481272e-01
2.0386803043e-01
2.3611609682e-01
3.1986690759e-01
3.3001221600e-01
3.6110491438e-01
3.9682840798e-01
3.9715371348e-01
4.5806089012e-01
5.0077142181e-01
1.3916576324e-01
2.1469188915e-01
2.6545425352e-01
3.3912153105e-01
3.6873837252e-01
3.8653760679e-01
3.9051684899e-01
3.9870461651e-01
4.5478630818e-01
5.0959898103e-01
1.4429143213e-01
2.0170780338e-01
2.4295709021e-01
3.3837354620e-01
3.4167003801e-01
3.5077432131e-01
3.7976959418e-01
3.9113632523e-01
4.5591222766e-01
4.9234001448e-01
1.4415398733e-01
1.9189169433e-01
2.1911649725e-01
2.9095471384e-01
3.0066045145e-01
3.4728721749e-01
3.8136423204e-01
3.8172388274e-01
4.3300426978e-01
4.7224446432e-01
1.3797085133e-01
2.2154975841e-01
2.7232687788e-01
3.4431531180e-01
3.7171166502e-01
3.9440629602e-01
4.0084451537e-01
4.0661335420e-01
4.6084226389e-01
5.1932613943e-01
1.3851480861e-01
1.9255036900e-01
2.2806515747e-01
3.1171892976e-01
3.2132669954e-01
3.2512321830e-01
3.6564668939e-01
3.7105534938e-01
4.2444866759e-01
4.5893832997e-01
1.3818080559e-01
1.8757434715e-01
2.1999127471e-01
2.9798148664e-01
3.0746934100e-01
3.2371550920e-01
3.6261251107e-01
3.6735679118e-01
4.1905585436e-01
4.5127055348e-01
1.3399086769e-01
2.0415066609e-01
2.4896656124e-01
3.2261133776e-01
3.4256048463e-01
3.6017785556e-01
3.7249676016e-01
3.7933326385e-01
4.3119697853e-01
4.7702878467e-01
1.3033838210e-01
1.8873255586e-01
2.2470455822e-01
3.0547414293e-01
3.0634097841e-01
3.1801256913e-01
3.5354316701e-01
3.5705214742e-01
4.0510364939e-01
4.3854988909e-01
1.4954526174e-01
2.2399149030e-01
2.6584988548e-01
3.5993534585e-01
3.6608297288e-01
3.8484266559e-01
4.0650314371e-01
4.1190060897e-01
4.7100526457e-01
5.2539254305e-01
1.3425576995e-01
1.8563914484e-01
2.1816825270e-01
2.9506447299e-01
3.0497112160e-01
3.1446539456e-01
3.5597622406e-01
3.6004679302e-01
4.0911750263e-01
4.4037438410e-01
1.4735622944e-01
1.8654069039e-01
2.1501944461e-01
2.8756356978e-01
2.9550479216e-01
3.5205800384e-01
3.8108577760e-01
3.8372204660e-01
4.4252497045e-01
4.7604910342e-01
1.6192258565e-01
2.1086616895e-01
2.4003223724e-01
3.2143331071e-01
3.3095078540e-01
3.9172126873e-01
4.1299948172e-01
4.2407096883e-01
4.8672868662e-01
5.3425472292e-01
1.5036986458e-01
1.8825205574e-01
2.1566267342e-01
2.8688827651e-01
2.9459964486e-01
3.6242989495e-01
3.8967355504e-01
3.9023480065e-01
4.5073140573e-01
4.8700101259e-01
1.5900807279e-01
2.2187044821e-01
2.5796988991e-01
3.5334910198e-01
3.6613267530e-01
3.7891697700e-01
4.1647895324e-01
4.1822461249e-01
4.8402813258e-01
5.3557255912e-01
1.4114847897e-01
1.9430235380e-01
2.2856836574e-01
3.1134202305e-01
3.2157416972e-01
3.3120630943e-01
3.7118480145e-01
3.7589155266e-01
4.2957878535e-01
4.6561240401e-01
1.4128665118e-01
1.7537040522e-01
2.0004340929e-01
2.6256774668e-01
2.6959442601e-01
3.4427550375e-01
3.7077785833e-01
3.7290975351e-01
4.2402347519e-01
4.5619152557e-01
1.4678882597e-01
2.1330210455e-01
2.4917778787e-01
3.3933591475e-01
3.5024100387e-01
3.5531153524e-01
3.9536370476e-01
3.9769184808e-01
4.5290207799e-01
5.0098664498e-01
1.4687794176e-01
2.0440416067e-01
2.4443706786e-01
3.3900102506e-01
3.4402678851e-01
3.5090389650e-01
3.8460709224e-01
3.9211340536e-01
4.5384452742e-01
4.9417948633e-01
1.3721959264e-01
2.0791922076e-01
2.5622476565e-01
3.3057199957e-01
3.5635861142e-01
3.7322133562e-01
3.7909609810e-01
3.8821846868e-01
4.4340734449e-01
4.9280925231e-01
1.4094429177e-01
1.7646202925e-01
2.0135682377e-01
2.6680267127e-01
2.7473365823e-01
3.4590433866e-01
3.6981454489e-01
3.7488816003e-01
4.3464323268e-01
4.6009516365e-01
1.4219397969e-01
2.0162691650e-01
2.4445094368e-01
3.3458676520e-01
3.4111967568e-01
3.5300739114e-01
3.7624553831e-01
3.8596156779e-01
4.4652685061e-01
4.8592628005e-01
1.3975752319e-01
1.8373984689e-01
2.1530518966e-01
2.9170564008e-01
3.0020525370e-01
3.2855754398e-01
3.6219937664e-01
3.6881862953e-01
4.2502522277e-01
4.5303112203e-01
1.4321215073e-01
1.8916429593e-01
2.2192517780e-01
3.0200705936e-01
3.1105697712e-01
3.3730776055e-01
3.7078661638e-01
3.7751045170e-01
4.3696850749e-01
4.6734319670e-01
1.4992373012e-01
2.1267590394e-01
2.5364278591e-01
3.5181200061e-01
3.5303718631e-01
3.6504106380e-01
3.9553870688e-01
4.0151316920e-01
4.6335484009e-01
5.0986434917e-01
1.3803837793e-01
1.7406220311e-01
2.0091970349e-01
2.6684367766e-01
2.7408302420e-01
3.2926548748e-01
3.5850521741e-01
3.6387579368e-01
4.1506408690e-01
4.4209497767e-01
1.4457949523e-01
2.1139867009e-01
2.4287408787e-01
3.2610818351e-01
3.4162953927e-01
3.5046411543e-01
3.9376566401e-01
3.9430145847e-01
4.4524629393e-01
4.9306050782e-01
1.5435613464e-01
1.9566333571e-01
2.2489364581e-01
3.0146724581e-01
3.0985991072e-01
3.6952502099e-01
3.9752484610e-01
3.9913181907e-01
4.6313155068e-01
5.0161467379e-01
1.3923697919e-01
1.8173301588e-01
2.1038825527e-01
2.8121797661e-01
2.8955378350e-01
3.2932697624e-01
3.6330744389e-01
3.6744111880e-01
4.1786047982e-01
4.4896375865e-01
1.3750268118e-01
1.8763861990e-01
2.2235923048e-01
3.0384377193e-01
3.1306970580e-01
3.2142987704e-01
3.6015090649e-01
3.6654092134e-01
4.2123603331e-01
4.5162759927e-01
1.4736131337e-01
2.0392009295e-01
2.3415032447e-01
3.1437495754e-01
3.2620979742e-01
3.5355303494e-01
3.9140205887e-01
3.9218462497e-01
4.4594382743e-01
4.9010369358e-01
1.4550626341e-01
2.0130148797e-01
2.3203547761e-01
3.1203873427e-01
3.2362448286e-01
3.4741198877e-01
3.8664058678e-01
3.8716177324e-01
4.4022305128e-01
4.8267976821e-01
1.4565498511e-01
2.0309596557e-01
2.3569424377e-01
3.1890138388e-01
3.3076162071e-01
3.4611762214e-01
3.8653289373e-01
3.8819869754e-01
4.4212471819e-01
4.8482027069e-01
1.3876622151e-01
1.8623931337e-01
2.2017140121e-01
3.0077359156e-01
3.0977141695e-01
3.2558780991e-01
3.6109833561e-01
3.6871414750e-01
4.2643378422e-01
4.5441967178e-01
1.3386789819e-01
1.8422414890e-01
2.1581074682e-01
2.9094068247e-01
3.0074705574e-01
3.1373324200e-01
3.5488796240e-01
3.5867352141e-01
4.0685093794e-01
4.3764446224e-01
1.4628233208e-01
2.1079679368e-01
2.5771760863e-01
3.4632985936e-01
3.6239012576e-01
3.7567404753e-01
3.8904287674e-01
4.0000742115e-01
4.6287801300e-01
5.0983191833e-01
1.4355058659e-01
2.0992757409e-01
2.5053018017e-01
3.4064014669e-01
3.4525506269e-01
3.6030853533e-01
3.8654615198e-01
3.9232640703e-01
4.4825314544e-01
4.9444150525e-01
1.5577543011e-01
2.2308801234e-01
2.5715418504e-01
3.4926249063e-01
3.6408461250e-01
3.7606663221e-01
4.1424852675e-01
4.1692595360e-01
4.7761126310e-01
5.3059775212e-01
1.3741246246e-01
1.8459336385e-01
2.1688991803e-01
2.9398933013e-01
3.0292234270e-01
3.2144785345e-01
3.5895600776e-01
3.6450616072e-01
4.1721935249e-01
4.4686761199e-01
1.3943700062e-01
2.0822416703e-01
2.5376255188e-01
3.3314653008e-01
3.5234073043e-01
3.6828173072e-01
3.8063297294e-01
3.8887160121e-01
4.4465978835e-01
4.9199809600e-01
1.3716071386e-01
1.7741981481e-01
2.0677856851e-01
2.7779095690e-01
2.8562100583e-01
3.2340550678e-01
3.5558601295e-01
3.6191846722e-01
4.1528024304e-01
4.4093433977e-01
1.3813946829e-01
2.0450379365e-01
2.4481427304e-01
3.2846882694e-01
3.3598542424e-01
3.5142772481e-01
3.7617611179e-01
3.8165242989e-01
4.3411887177e-01
4.7764624938e-01
1.3980092156e-01
1.7896000147e-01
2.0727343244e-01
2.7699203458e-01
2.8473061555e-01
3.3143136318e-01
3.6255819825e-01
3.6767893531e-01
4.2026511376e-01
4.4908676110e-01
1.2480492397e-01
1.7424870691e-01
2.0991412888e-01
2.8857252631e-01
2.9360718287e-01
2.9785373836e-01
3.3275532202e-01
3.4080649144e-01
3.9703696108e-01
4.1609053268e-01
1.4247241669e-01
1.8971313330e-01
2.2202143561e-01
3.0106864695e-01
3.1015991018e-01
3.3439717359e-01
3.7035134178e-01
3.7542998683e-01
4.3066047003e-01
4.6377318155e-01
1.5485316603e-01
2.1137450505e-01
2.4604836174e-01
3.3587990356e-01
3.4705813234e-01
3.6666573114e-01
4.0440793126e-01
4.0473566416e-01
4.6835777351e-01
5.1444536118e-01
1.3960370145e-01
1.8189461404e-01
2.1158714498e-01
2.8558618874e-01
2.9435109680e-01
3.3346725147e-01
3.6308567470e-01
3.7075260010e-01
4.3047757797e-01
4.5532985053e-01
1.3165332642e-01
1.7392202010e-01
2.0421341423e-01
2.7632865151e-01
2.8443616413e-01
3.1180405893e-01
3.4374184194e-01
3.5209160966e-01
4.0879734690e-01
4.2776571347e-01
1.4259108261e-01
2.1317774738e-01
2.6143116960e-01
3.4163302997e-01
3.6541341082e-01
3.8159329284e-01
3.8850789772e-01
3.9824911828e-01
4.5674948261e-01
5.0794489215e-01
1.3128388216e-01
1.9901372476e-01
2.4959082819e-01
3.1772707746e-01
3.4888961965e-01
3.6317793046e-01
3.6634708618e-01
3.7589309091e-01
4.2900457028e-01
4.7663506767e-01
1.4215134716e-01
1.9885286913e-01
2.2972670442e-01
3.0875228350e-01
3.2068359858e-01
3.3881548663e-01
3.7980285569e-01
3.8108042264e-01
4.3132175286e-01
4.7229987448e-01
1.4300603487e-01
2.0061422518e-01
2.3958590473e-01
3.3087204140e-01
3.3485255788e-01
3.4271397552e-01
3.7693250586e-01
3.8369855879e-01
4.4155191515e-01
4.8044491312e-01
1.4527798241e-01
2.0152044320e-01
2.3962137546e-01
3.3044532063e-01
3.3912466991e-01
3.4284568774e-01
3.8072502961e-01
3.8708519310e-01
4.4619562471e-01
4.8531547228e-01
1.4545246490e-01
1.9070600218e-01
2.2183118620e-01
2.9959352435e-01
3.0842235059e-01
3.4306722644e-01
3.7689244722e-01
3.8090260778e-01
4.3754824932e-01
4.7210726454e-01
1.4481864441e-01
1.9310881812e-01
2.2250170012e-01
2.9811270437e-01
3.0774396730e-01
3.4471947730e-01
3.8023969197e-01
3.8171062865e-01
4.3478142343e-01
4.7306859774e-01
1.4604870310e-01
2.0683630498e-01
2.3559627414e-01
3.1429657005e-01
3.2774504328e-01
3.5478341772e-01
3.9222035732e-01
3.9483568257e-01
4.4505591706e-01
4.9125915977e-01
1.5175104969e-01
2.0365559133e-01
2.3971146069e-01
3.2917112114e-01
3.3945098565e-01
3.5690385841e-01
3.9256855784e-01
3.9748114997e-01
4.6244794857e-01
5.0152752272e-01
1.5217670347e-01
2.0065090007e-01
2.3417485607e-01
3.1899408478e-01
3.2860538712e-01
3.5882444399e-01
3.9282534520e-01
3.9587908525e-01
4.5981679022e-01
4.9836591397e-01
1.4838943942e-01
2.1359074198e-01
2.6150014700e-01
3.5176172750e-01
3.6860659237e-01
3.8214282988e-01
3.9394570394e-01
4.0558112966e-01
4.7017388063e-01
5.1883287561e-01
1.4033042267e-01
1.9540879298e-01
2.3521823149e-01
3.2653068901e-01
3.3011646884e-01
3.3777905759e-01
3.6910633638e-01
3.7916820878e-01
4.4042417995e-01
4.7363062118e-01
1.5102181794e-01
2.0200932124e-01
2.3531775813e-01
3.2004763382e-01
3.2999849653e-01
3.5626633936e-01
3.9218382660e-01
3.9440119248e-01
4.5512461227e-01
4.9589901005e-01
1.5037356624e-01
2.1250664657e-01
2.5155075396e-01
3.4712380038e-01
3.5420848174e-01
3.6058747436e-01
3.9668278200e-01
4.0120164631e-01
4.6216233680e-01
5.0866864989e-01
1.4805043048e-01
2.1746902034e-01
2.6121694596e-01
3.5235376593e-01
3.6286162747e-01
3.7870084579e-01
3.9777008599e-01
4.0483139345e-01
4.6495481931e-01
5.1582281172e-01
1.4918314522e-01
1.9330012622e-01
2.2438136454e-01
3.0353932645e-01
3.1276540818e-01
3.5488980205e-01
3.8563451136e-01
3.8977820056e-01
4.5368882818e-01
4.8704252373e-01
1.5182700500e-01
2.0634912535e-01
2.3801912845e-01
3.2158871011e-01
3.3255193307e-01
3.6204491324e-01
3.9812104241e-01
3.9895764416e-01
4.5778159660e-01
5.0247927504e-01
1.4907298183e-01
2.2831024818e-01
2.6963934736e-01
3.6304318050e-01
3.6892154861e-01
3.9080897435e-01
4.1088719327e-01
4.1620205982e-01
4.7392814557e-01
5.3071435774e-01
1.3285441769e-01
1.9764099990e-01
2.4379617337e-01
3.1701714818e-01
3.3939144876e-01
3.5322278060e-01
3.6415982066e-01
3.7278992545e-01
4.2668855109e-01
4.6888547941e-01
1.4634750138e-01
1.7818508805e-01
2.0313570537e-01
2.6756419899e-01
2.7446204637e-01
3.5857294986e-01
3.8235905364e-01
3.8297708420e-01
4.4256906360e-01
4.7432710844e-01
1.5500706044e-01
2.2920351105e-01
2.6437740113e-01
3.5896955304e-01
3.7549164592e-01
3.7907482992e-01
4.1925404483e-01
4.2090884150e-01
4.8146294722e-01
5.3754011078e-01
1.4058545157e-01
1.9146861595e-01
2.2776218363e-01
3.1348119487e-01
3.2317660829e-01
3.3126616678e-01
3.6705796723e-01
3.7597775725e-01
4.3684683764e-01
4.6683713780e-01
1.4743224078e-01
1.8512087280e-01
2.1142705991e-01
2.7973567393e-01
2.8734810378e-01
3.5713788475e-01
3.8461956532e-01
3.8495918438e-01
4.4157983308e-01
4.7778062370e-01
1.3843188742e-01
1.9735723303e-01
2.2750190030e-01
3.0437401583e-01
3.1725673654e-01
3.3125005003e-01
3.7452239205e-01
3.7536361496e-01
4.2208399415e-01
4.6248339980e-01
1.3592826866e-01
1.9271123476e-01
2.3234467768e-01
3.1847429079e-01
3.2119697065e-01
3.3237505396e-01
3.6157927009e-01
3.6902955411e-01
4.2453763363e-01
4.5872277661e-01
1.4719936036e-01
2.2299249755e-01
2.6954978202e-01
3.5518321021e-01
3.7402019498e-01
3.9339049931e-01
4.0269906796e-01
4.1118444604e-01
4.7054930930e-01
5.2611628574e-01
1.3584396104e-01
1.8189604558e-01
2.1392707835e-01
2.9131439612e-01
3.0052465623e-01
3.2324879125e-01
3.5536066176e-01
3.6457320251e-01
4.2466259477e-01
4.4733860143e-01
1.3791022723e-01
2.0603292503e-01
2.5004661967e-01
3.2920312675e-01
3.4572789318e-01
3.6165629213e-01
3.7716475460e-01
3.8445405452e-01
4.3869154240e-01
4.8431124509e-01
1.5655716279e-01
1.9976763501e-01
2.2994542067e-01
3.0934053430e-01
3.1812418335e-01
3.7381845330e-01
4.0202525923e-01
4.0441498783e-01
4.7012198169e-01
5.1005216627e-01
1.5097764035e-01
2.0533024532e-01
2.3724912103e-01
3.2081495494e-01
3.3172444785e-01
3.5934410551e-01
3.9639905177e-01
3.9652130599e-01
4.5529972317e-01
4.9931756126e-01
1.5002182174e-01
2.0577540997e-01
2.3789098745e-01
3.2176819905e-01
3.3308000222e-01
3.5720873749e-01
3.9531714598e-01
3.9547745220e-01
4.5330611135e-01
4.9758019151e-01
1.4829911826e-01
1.9982832204e-01
2.3605770033e-01
3.2447458820e-01
3.3462769295e-01
3.4873497467e-01
3.8444070770e-01
3.9102434386e-01
4.5441545906e-01
4.9067261820e-01
1.3724008287e-01
1.9418695570e-01
2.3253553027e-01
3.2011827146e-01
3.2126252705e-01
3.3164792319e-01
3.6474154381e-01
3.7115972025e-01
4.2560511938e-01
4.6098863601e-01
1.3096561782e-01
1.7310962624e-01
2.0330784220e-01
2.7504570286e-01
2.8309579487e-01
3.1020290241e-01
3.4216146103e-01
3.5050754135e-01
4.0709332289e-01
4.2544736353e-01
1.3899350783e-01
1.9778872403e-01
2.4102941572e-01
3.3096734785e-01
3.3714722106e-01
3.4935620760e-01
3.6998983567e-01
3.8312996928e-01
4.4557616961e-01
4.8100215177e-01
1.3692182711e-01
1.9895149166e-01
2.3312247786e-01
3.1527722718e-01
3.2459613650e-01
3.2986471839e-01
3.7146676390e-01
3.7416420611e-01
4.2236395530e-01
4.6251123248e-01
1.5254484856e-01
1.9153030979e-01
2.1911135635e-01
2.9159429892e-01
2.9946253622e-01
3.6802115700e-01
3.9389635260e-01
3.9629455179e-01
4.5698016263e-01
4.9523762277e-01
1.3263250019e-01
1.7491503804e-01
2.0094201455e-01
2.6513609616e-01
2.7364714341e-01
3.1571703065e-01
3.5171055291e-01
3.5465431626e-01
3.9823425322e-01
4.2745754174e-01
1.4326325334e-01
2.0878583125e-01
2.5531056813e-01
3.3973810117e-01
3.5781310799e-01
3.7153591501e-01
3.8417124497e-01
3.9418473003e-01
4.5420577792e-01
5.0085484300e-01
1.5200453290e-01
2.4165426450e-01
2.7796387173e-01
3.7350019558e-01
3.8156887196e-01
4.0191363234e-01
4.2968392081e-01
4.3160017239e-01
4.8964801226e-01
5.5163197621e-01
1.4732435763e-01
1.9177358183e-01
2.2256137816e-01
3.0107951159e-01
3.1058995737e-01
3.5181564747e-01
3.8209311307e-01
3.8735666483e-01
4.5143943159e-01
4.8274270535e-01
1.3808266758e-01
1.8251171643e-01
2.1347203326e-01
2.8814663110e-01
2.9664621983e-01
3.2385091273e-01
3.5929570748e-01
3.6486785246e-01
4.1760804358e-01
4.4647857652e-01
1.3443088732e-01
1.8850455328e-01
2.2095567890e-01
2.9827764692e-01
3.0900378006e-01
3.1620423416e-01
3.5913821937e-01
3.6241902975e-01
4.1023934359e-01
4.4382261110e-01
1.4159461176e-01
1.6984846727e-01
1.9306907983e-01
2.5242485305e-01
2.5877123254e-01
3.5159425132e-01
3.7276599742e-01
3.7524825620e-01
4.3165546390e-01
4.5989674491e-01
1.4106467541e-01
2.1206707725e-01
2.5816704901e-01
3.3829305031e-01
3.5831154942e-01
3.7539566163e-01
3.8609884776e-01
3.9450420733e-01
4.5089082426e-01
5.0068951695e-01
1.3778139898e-01
1.7005893003e-01
1.9357798549e-01
2.5249755766e-01
2.5924872124e-01
3.3787770799e-01
3.6376242520e-01
3.6665014756e-01
4.1450432207e-01
4.4490046433e-01
1.5098568410e-01
1.9073919538e-01
2.1886340647e-01
2.9201449570e-01
3.0001190478e-01
3.6251719845e-01
3.9094795172e-01
3.9145818337e-01
4.5217793779e-01
4.8937594564e-01
1.2335224896e-01
1.7947066246e-01
2.1920704298e-01
2.9983093876e-01
3.0492287873e-01
3.1563871054e-01
3.3711281451e-01
3.5028645071e-01
4.0927790151e-01
4.3184215112e-01
1.3488244615e-01
1.9579506918e-01
2.3360190981e-01
3.1790381374e-01
3.1944547031e-01
3.3270250847e-01
3.6455730608e-01
3.6925096680e-01
4.1995115562e-01
4.5764182277e-01
1.3102366583e-01
1.8474181474e-01
2.2317523108e-01
3.0680235809e-01
3.0800132200e-01
3.1813646926e-01
3.4891256735e-01
3.5645856300e-01
4.1142537879e-01
4.3974713161e-01
1.4819366511e-01
2.0888629581e-01
2.5307828047e-01
3.5052201089e-01
3.5451436170e-01
3.6745004088e-01
3.9004812555e-01
4.0139684717e-01
4.6743085922e-01
5.0994651791e-01
1.3523380904e-01
1.7939223818e-01
2.1098822478e-01
2.8656835508e-01
2.9512151128e-01
3.1956637945e-01
3.5231033999e-01
3.6062719165e-01
4.1838052184e-01
4.4100941264e-01
1.5118955717e-01
1.9287585060e-01
2.2199205184e-01
2.9743281436e-01
3.0575472525e-01
3.6115785792e-01
3.9133278396e-01
3.9153821980e-01
4.5285799984e-01
4.9039183706e-01
1.3834474342e-01
1.8762429370e-01
2.2287820952e-01
3.0574682223e-01
3.1495718973e-01
3.2483435534e-01
3.6106483406e-01
3.6928075352e-01
4.2783187960e-01
4.5612313296e-01
1.4328063221e-01
2.2670671851e-01
2.8640644170e-01
3.5792828186e-01
3.9980483789e-01
4.0439155273e-01
4.2233294476e-01
4.2718485745e-01
4.8156335385e-01
5.4930597746e-01
1.4762755332e-01
1.9600996161e-01
2.3011472049e-01
3.1437389289e-01
3.2404627259e-01
3.4785321214e-01
3.8186824648e-01
3.8785917286e-01
4.5044880525e-01
4.8468513011e-01
1.4244260256e-01
1.7449753936e-01
1.9961849046e-01
2.6296977709e-01
2.6973937191e-01
3.4665073644e-01
3.7136580851e-01
3.7454637554e-01
4.2906724278e-01
4.5898461738e-01
1.3460516765e-01
1.9748778621e-01
2.4056789058e-01
3.1865857748e-01
3.3340864726e-01
3.4667275515e-01
3.6517314709e-01
3.7260901289e-01
4.2659362371e-01
4.6639391427e-01
1.5387822436e-01
2.0113812687e-01
2.3180854089e-01
3.1234080162e-01
3.2161418462e-01
3.6646861092e-01
3.9820879861e-01
3.9943919850e-01
4.6115524082e-01
5.0290174614e-01
1.3727431642e-01
2.0028341388e-01
2.2704181859e-01
2.9981184677e-01
3.1463149280e-01
3.3550139198e-01
3.7731741840e-01
3.7953022786e-01
4.2131568717e-01
4.6445015938e-01
1.4156155030e-01
1.8122475700e-01
2.0919912294e-01
2.7899209422e-01
2.8685846859e-01
3.3672402840e-01
3.6782020380e-01
3.7183957038e-01
4.2432029402e-01
4.5563988702e-01
1.3849880281e-01
1.9229012760e-01
2.2763927363e-01
3.1100194190e-01
3.2072504420e-01
3.2489113508e-01
3.6546359468e-01
3.7083466017e-01
4.2415102814e-01
4.5849585260e-01
1.4006732194e-01
2.0220704408e-01
2.3707028056e-01
3.2177889852e-01
3.3169281746e-01
3.3634040299e-01
3.7759203939e-01
3.8067363954e-01
4.3125695172e-01
4.7311088242e-01
1.3120900223e-01
1.5811413803e-01
1.7991123956e-01
2.3450996461e-01
2.4056493756e-01
3.2745932865e-01
3.4744747448e-01
3.5485966726e-01
4.0627814276e-01
4.2534168122e-01
1.5766964239e-01
2.1993208295e-01
2.5544848715e-01
3.4925284009e-01
3.6196721351e-01
3.7587378441e-01
4.1368080306e-01
4.1516506731e-01
4.7967788100e-01
5.3043826838e-01
1.4214679544e-01
1.9769989450e-01
2.2701629484e-01
3.0349339022e-01
3.1524615957e-01
3.4057136890e-01
3.8049669956e-01
3.8080518671e-01
4.3036967533e-01
4.7143933749e-01
1.3739096881e-01
1.8745064219e-01
2.2096298772e-01
3.0240221757e-01
3.1290716976e-01
3.2957359101e-01
3.6200691658e-01
3.7244941914e-01
4.3546931083e-01
4.6002479467e-01
1.4546397787e-01
2.0161070143e-01
2.3639829131e-01
3.2241636855e-01
3.3347306348e-01
3.4286900351e-01
3.8301207111e-01
3.8670314177e-01
4.4246430992e-01
4.8317774118e-01
1.5848728176e-01
2.2553143786e-01
2.6146427305e-01
3.5740211482e-01
3.7165669521e-01
3.8053876559e-01
4.1883042826e-01
4.2104381750e-01
4.8539976432e-01
5.3912482456e-01
1.3781510880e-01
2.1217931788e-01
2.6446197723e-01
3.3607800154e-01
3.6872815313e-01
3.8353311397e-01
3.8916813423e-01
3.9599726218e-01
4.5193133225e-01
5.0691028308e-01
1.4815251058e-01
2.0341539025e-01
2.4012546257e-01
3.2992484563e-01
3.4042384975e-01
3.4802105258e-01
3.8672239528e-01
3.9170253296e-01
4.5170408892e-01
4.9220970459e-01
1.5302183192e-01
2.4756649664e-01
3.0510452654e-01
3.8643158052e-01
4.2061859361e-01
4.3242684549e-01
4.5267345032e-01
4.5697046548e-01
5.1509384069e-01
5.8404330699e-01
1.3653005367e-01
1.9309435486e-01
2.2220445681e-01
2.9624585056e-01
3.0847735892e-01
3.2633293793e-01
3.6913926079e-01
3.6995146887e-01
4.1507591446e-01
4.5339595708e-01
1.3078410456e-01
1.8945406458e-01
2.2647608030e-01
3.0737467031e-01
3.0894294582e-01
3.2137922407e-01
3.5434691927e-01
3.5845603151e-01
4.0760275893e-01
4.4139472848e-01
1.5753224446e-01
2.2390921251e-01
2.5741140263e-01
3.4926501829e-01
3.6370734756e-01
3.8062656218e-01
4.1637685979e-01
4.2059441647e-01
4.8188696859e-01
5.3517342589e-01
1.5160939828e-01
2.0708068437e-01
2.4025607588e-01
3.2627243403e-01
3.3735714684e-01
3.5972485735e-01
3.9754540684e-01
3.9813119896e-01
4.5801417973e-01
5.0244705703e-01
1.4654198588e-01
2.0500515622e-01
2.3708308865e-01
3.2016711232e-01
3.3242195111e-01
3.4960365523e-01
3.8997462756e-01
3.9075384244e-01
4.4498369382e-01
4.8902015747e-01
1.4286325050e-01
2.0454694735e-01
2.4265337798e-01
3.3317015082e-01
3.3674925206e-01
3.4658599771e-01
3.8114074942e-01
3.8618007189e-01
4.4124839034e-01
4.8371286548e-01
1.5838942191e-01
2.1663400316e-01
2.5312161844e-01
3.4751822346e-01
3.5895661165e-01
3.7445815661e-01
4.1237088889e-01
4.1241848363e-01
4.8018068685e-01
5.2835256959e-01
1.4966195705e-01
2.0542121569e-01
2.4110483928e-01
3.3012748896e-01
3.4098486123e-01
3.5241396790e-01
3.9117574833e-01
3.9469541637e-01
4.5456720239e-01
4.9688996757e-01
1.5767524741e-01
2.1412668220e-01
2.5008830097e-01
3.4289980524e-01
3.5395379262e-01
3.7237121861e-01
4.0970291121e-01
4.0994235569e-01
4.7721684547e-01
5.2397848319e-01
1.3799336788e-01
1.6626322041e-01
1.8933641333e-01
2.4652519417e-01
2.5265556324e-01
3.4099077552e-01
3.6371957654e-01
3.6735005310e-01
4.1717601347e-01
4.4562788248e-01
1.4331644272e-01
1.8634055002e-01
2.1727944250e-01
2.9373096976e-01
3.0226660710e-01
3.3851913398e-01
3.7045858240e-01
3.7633500434e-01
4.3444760884e-01
4.6453091331e-01
1.4631108805e-01
2.0954778089e-01
2.5244448612e-01
3.4481851513e-01
3.5155717725e-01
3.6473937399e-01
3.8813795724e-01
3.9597196510e-01
4.5656331190e-01
5.0173852930e-01
1.2807079237e-01
1.9541845218e-01
2.4502062493e-01
3.1061660792e-01
3.4063278528e-01
3.5576281656e-01
3.5977386838e-01
3.6835305332e-01
4.1937663431e-01
4.6518479782e-01
1.5714133858e-01
2.1252333919e-01
2.4378792734e-01
3.2901611806e-01
3.4010705035e-01
3.7715870364e-01
4.0813489281e-01
4.1291965437e-01
4.7384338835e-01
5.2180238892e-01
1.4408876275e-01
1.9775071135e-01
2.2614011497e-01
3.0150729308e-01
3.1272987320e-01
3.4671860109e-01
3.8387006962e-01
3.8454782403e-01
4.3506047492e-01
4.7671298809e-01
1.4028294388e-01
1.9125449489e-01
2.2174547280e-01
2.9800789832e-01
3.0824291976e-01
3.3175188609e-01
3.7069949341e-01
3.7341823359e-01
4.2332230115e-01
4.5966968694e-01
1.3166917132e-01
1.9215948933e-01
2.3468052671e-01
3.1108562922e-01
3.2528349668e-01
3.3745533063e-01
3.5702841944e-01
3.6443677970e-01
4.1791137828e-01
4.5419295294e-01
1.3367226618e-01
2.0212523151e-01
2.4881339187e-01
3.2116972471e-01
3.4481477150e-01
3.6092828888e-01
3.6999357569e-01
3.7804994560e-01
4.3117402407e-01
4.7678840587e-01
1.4216820043e-01
1.9742301304e-01
2.3359468651e-01
3.2003350950e-01
3.3003792798e-01
3.3411268860e-01
3.7417158719e-01
3.7956882461e-01
4.3503621899e-01
4.7244462374e-01
1.4361811334e-01
2.0824078321e-01
2.4704110382e-01
3.3924041662e-01
3.4014164202e-01
3.5374266159e-01
3.8544745805e-01
3.9036346521e-01
4.4554829845e-01
4.9049751746e-01
1.3940710783e-01
1.9528994777e-01
2.3492934654e-01
3.2622556242e-01
3.3169853756e-01
3.3838435933e-01
3.6886581356e-01
3.8096382419e-01
4.4449435286e-01
4.7582000802e-01
1.4089875213e-01
1.8550592056e-01
2.1739572096e-01
2.9483040851e-01
3.0346665285e-01
3.3120807376e-01
3.6502040389e-01
3.7148075727e-01
4.2822511477e-01
4.5734689425e-01
1.4456339321e-01
2.1089947482e-01
2.5250583597e-01
3.4271779744e-01
3.4914289135e-01
3.6396536326e-01
3.8820184868e-01
3.9456995497e-01
4.5186327607e-01
4.9859321781e-01
1.3334136340e-01
1.8413327724e-01
2.1873758597e-01
2.9836216096e-01
3.0729670280e-01
3.1169424587e-01
3.5206030393e-01
3.5772926636e-01
4.0996327757e-01
4.3860294021e-01
1.6129382100e-01
2.3021694881e-01
2.6911301179e-01
3.7097882824e-01
3.8376067856e-01
3.8748995360e-01
4.2569635651e-01
4.2675799686e-01
4.9568997988e-01
5.5119318414e-01
1.4410543749e-01
1.8764935195e-01
2.1869106353e-01
2.9555622943e-01
3.0412031178e-01
3.3995153091e-01
3.7252428664e-01
3.7778394520e-01
4.3530886030e-01
4.6690587614e-01
1.4252688822e-01
1.8584811713e-01
2.1196940185e-01
2.8011669421e-01
2.8887962357e-01
3.4432567559e-01
3.7651641552e-01
3.7690237111e-01
4.2735160311e-01
4.6409988053e-01
1.4080284675e-01
1.9130135237e-01
2.2187936925e-01
2.9836195971e-01
3.0845153304e-01
3.3282376682e-01
3.7134067177e-01
3.7417734165e-01
4.2464021543e-01
4.6093216256e-01
1.5406184341e-01
2.1832822231e-01
2.5887549160e-01
3.5871149106e-01
3.6362553045e-01
3.7251683542e-01
4.0582391854e-01
4.1008096000e-01
4.7446234079e-01
5.2408605739e-01
1.5321873580e-01
2.0610973740e-01
2.4087302066e-01
3.2916842217e-01
3.3948344002e-01
3.6100709904e-01
3.9747901575e-01
3.9968887656e-01
4.6298445175e-01
5.0541107178e-01
1.4439149559e-01
2.1752581438e-01
2.6560888595e-01
3.4723863610e-01
3.7029617670e-01
3.8794256989e-01
3.9464216955e-01
4.0403011174e-01
4.6288031448e-01
5.1638339562e-01
1.5426898583e-01
2.2310930838e-01
2.7356395974e-01
3.6680617289e-01
3.8741125041e-01
4.0191802535e-01
4.0922785480e-01
4.2079698494e-01
4.8910145186e-01
5.4397625439e-01
1.3299532538e-01
1.7368940922e-01
2.0334735384e-01
2.7418828544e-01
2.8203300389e-01
3.1428492521e-01
3.4599205217e-01
3.5373604446e-01
4.0902727842e-01
4.2941879537e-01
1.4521926813e-01
1.8192820529e-01
2.0908151135e-01
2.7797956532e-01
2.8546648472e-01
3.4880489675e-01
3.7658038185e-01
3.7937445332e-01
4.3576624484e-01
4.6808264468e-01
1.4496902499e-01
1.9577176404e-01
2.2671859256e-01
3.0547902093e-01
3.1559500486e-01
3.4346090391e-01
3.8068215410e-01
3.8281353343e-01
4.3650568005e-01
4.7536596855e-01
1.4294084002e-01
1.9068677884e-01
2.2387043554e-01
3.0462835269e-01
3.1378892657e-01
3.3521261883e-01
3.7106849166e-01
3.7676899705e-01
4.3355664913e-01
4.6637413213e-01
1.3695651409e-01
2.0811456863e-01
2.5839159278e-01
3.3109473735e-01
3.6062044788e-01
3.7675177620e-01
3.8015893967e-01
3.8957928407e-01
4.4517533882e-01
4.9625254708e-01
1.3922581216e-01
1.8530582199e-01
2.1828423139e-01
2.9727455524e-01
3.0609588677e-01
3.2688837887e-01
3.6157922580e-01
3.6886186980e-01
4.2619527643e-01
4.5402885033e-01
1.2201576791e-01
1.8139659521e-01
2.2696590729e-01
2.9369326020e-01
3.1698394158e-01
3.2769942119e-01
3.3838863311e-01
3.4794987034e-01
3.9922098605e-01
4.3321124810e-01
1.2899315882e-01
1.6015643215e-01
1.8470476481e-01
2.4264605460e-01
2.4899252030e-01
3.0888331800e-01
3.3737815596e-01
3.4377529289e-01
3.9039138305e-01
4.0977892961e-01
1.5105184403e-01
2.0758794153e-01
2.4296388746e-01
3.3230045404e-01
3.4342181364e-01
3.5644579193e-01
3.9520604904e-01
3.9779798890e-01
4.5830567416e-01
5.0212759650e-01
1.4362652952e-01
2.0675370822e-01
2.4927068053e-01
3.3865838215e-01
3.4644203216e-01
3.5967861664e-01
3.8277308512e-01
3.9046519606e-01
4.4906357984e-01
4.9289506213e-01
1.5248365448e-01
1.9939879184e-01
2.3079195104e-01
3.1188400763e-01
3.2109487375e-01
3.6150748699e-01
3.9471432047e-01
3.9539004895e-01
4.5751407607e-01
4.9750478195e-01
1.1980827360e-01
1.7513621285e-01
2.0801507193e-01
2.8554334465e-01
2.9632068585e-01
3.0013429177e-01
3.3117999264e-01
3.4497418004e-01
4.0765235434e-01
4.2072695973e-01
1.6872104364e-01
2.4598300088e-01
2.8653475406e-01
3.9581820331e-01
4.0711491506e-01
4.1423743336e-01
4.4520893137e-01
4.4989385485e-01
5.2341834545e-01
5.8281039123e-01
1.4999036697e-01
1.9862587102e-01
2.3072314935e-01
3.1254134790e-01
3.2204442487e-01
3.5438060065e-01
3.8916815860e-01
3.9129912912e-01
4.5093302940e-01
4.9024510758e-01
1.4716765930e-01
2.0250202289e-01
2.3947632310e-01
3.2927163176e-01
3.3963137618e-01
3.4565099385e-01
3.8449278747e-01
3.8989136041e-01
4.4945879388e-01
4.8933626840e-01
1.5011252647e-01
1.9059474495e-01
2.1558225006e-01
2.8344660884e-01
2.9158924182e-01
3.6955853857e-01
3.9161543228e-01
3.9741221066e-01
4.5206414589e-01
4.9267211022e-01
1.5050753434e-01
1.9028424319e-01
2.1422343152e-01
2.8022047218e-01
2.8825401727e-01
3.7461665638e-01
3.9299724986e-01
4.0145321858e-01
4.5553209642e-01
4.9676223666e-01
1.5119856601e-01
2.0728330544e-01
2.3974540644e-01
3.2470349260e-01
3.3604928072e-01
3.5993529713e-01
3.9783999596e-01
3.9792422171e-01
4.5690823118e-01
5.0185092482e-01
1.4797689200e-01
1.8097825857e-01
2.0450140933e-01
2.6673625682e-01
2.7357974473e-01
3.6859615781e-01
3.8745928522e-01
3.9265106790e-01
4.4750016173e-01
4.8472616250e-01
1.4528635301e-01
2.1392425874e-01
2.6694611036e-01
3.4865205155e-01
3.7894795417e-01
3.9051194494e-01
3.9486051818e-01
4.0682612996e-01
4.6915097576e-01
5.2306739459e-01
1.4107689081e-01
1.8074995981e-01
2.0958802051e-01
2.8081160871e-01
2.8866880681e-01
3.3432260685e-01
3.6522472460e-01
3.7048007818e-01
4.2475810389e-01
4.5390643563e-01
1.4072894398e-01
1.9869000303e-01
2.3939568375e-01
3.3002973063e-01
3.3219116172e-01
3.4376166790e-01
3.7214665736e-01
3.8035775804e-01
4.3872930796e-01
4.7628184977e-01
1.4267815273e-01
1.8825579692e-01
2.2054082585e-01
2.9938000607e-01
3.0821041812e-01
3.3527291733e-01
3.6950210775e-01
3.7548381540e-01
4.3272585633e-01
4.6384730301e-01
1.4542734455e-01
2.0405409513e-01
2.3857083260e-01
3.2471551503e-01
3.3656684697e-01
3.4434044288e-01
3.8553876400e-01
3.8845834229e-01
4.4326508199e-01
4.8585324737e-01
1.4463153344e-01
2.0908584954e-01
2.5518100825e-01
3.4222486478e-01
3.5786257408e-01
3.7116835545e-01
3.8572296745e-01
3.9587005045e-01
4.5708450341e-01
5.0314421561e-01
1.5869170501e-01
2.0841514281e-01
2.4221139983e-01
3.3000540035e-01
3.4000331294e-01
3.7533146495e-01
4.0848640252e-01
4.0926264461e-01
4.7864307315e-01
5.2143026731e-01
1.3676333168e-01
2.1753595443e-01
2.8088522462e-01
3.4589144839e-01
3.9197680963e-01
3.9224268548e-01
4.1095887380e-01
4.1917482488e-01
4.6648932870e-01
5.3648814460e-01
1.4457083570e-01
2.0006070215e-01
2.3557474862e-01
3.2213511569e-01
3.3279379128e-01
3.3994274247e-01
3.7993381191e-01
3.8450398366e-01
4.4061036015e-01
4.7994001917e-01
1.5519840900e-01
2.0729807050e-01
2.3430037720e-01
3.1109764054e-01
3.2167077537e-01
3.8051626597e-01
4.0395147264e-01
4.1324213851e-01
4.6949448608e-01
5.1661385021e-01
1.3440594452e-01
1.7577962514e-01
2.0591777325e-01
2.7767775497e-01
2.8556925605e-01
3.1597581657e-01
3.4919078728e-01
3.5614374454e-01
4.1000287821e-01
4.3301528479e-01
1.3702483946e-01
1.9031015292e-01
2.2744298377e-01
3.1284156143e-01
3.1945703282e-01
3.2381001404e-01
3.6102119340e-01
3.6807691680e-01
4.2372781194e-01
4.5557800253e-01
1.4478480424e-01
1.9285005526e-01
2.2689111057e-01
3.0992752698e-01
3.1933696489e-01
3.4041109228e-01
3.7502818966e-01
3.8163524764e-01
4.4202159352e-01
4.7454621979e-01
1.5285662333e-01
2.0505759991e-01
2.3452550561e-01
3.1440272938e-01
3.2489991839e-01
3.6793442201e-01
3.9915873177e-01
4.0267820910e-01
4.6003463679e-01
5.0505902517e-01
1.4304939933e-01
2.1626310022e-01
2.6166624967e-01
3.4417404566e-01
3.6208779639e-01
3.8049261299e-01
3.9224017442e-01
4.0021187534e-01
4.5688295919e-01
5.0866308868e-01
1.4354210973e-01
1.8824836482e-01
2.1863450944e-01
2.9437228925e-01
3.0309380009e-01
3.3878998618e-01
3.7286867377e-01
3.7685358590e-01
4.3132422340e-01
4.6509906556e-01
1.3268229141e-01
1.8442275115e-01
2.1467229158e-01
2.8758497900e-01
2.9805550503e-01
3.1249445793e-01
3.5490879839e-01
3.5746392338e-01
4.0289673881e-01
4.3487859856e-01
1.3492319617e-01
1.8201685116e-01
2.1397373625e-01
2.8954001413e-01
2.9841588709e-01
3.1528605827e-01
3.5368491493e-01
3.5895508095e-01
4.1013213862e-01
4.3834509208e-01
1.3138668022e-01
1.6385862486e-01
1.8759070343e-01
2.4755622938e-01
2.5453075955e-01
3.2240231193e-01
3.4553617876e-01
3.5361990604e-01
4.0794089478e-01
4.2548283257e-01
1.4004359067e-01
1.9448628292e-01
2.3219598002e-01
3.1990081688e-01
3.2678127544e-01
3.3124455143e-01
3.6818950478e-01
3.7528983078e-01
4.3222535992e-01
4.6675947182e-01
1.5244422110e-01
1.8444635946e-01
2.0918408682e-01
2.7472379545e-01
2.8155669402e-01
3.7612725000e-01
3.9428380837e-01
4.0070791190e-01
4.6069265631e-01
4.9748163791e-01
1.3590953980e-01
1.5515260488e-01
1.7435074261e-01
2.2152240662e-01
2.2630290188e-01
3.5883101564e-01
3.7248687547e-01
3.7446334596e-01
4.2587708889e-01
4.5542675477e-01
1.5081458129e-01
2.1789856335e-01
2.6868019391e-01
3.6191134323e-01
3.8022305788e-01
3.9569601190e-01
4.0222568665e-01
4.1833063662e-01
4.8584535485e-01
5.3754075974e-01
1.3610368339e-01
1.8439596112e-01
2.1713740128e-01
2.9651767309e-01
3.0642704800e-01
3.2563490955e-01
3.5779549206e-01
3.6781616516e-01
4.2958022337e-01
4.5267218588e-01
1.4722972727e-01
1.8425790301e-01
2.1176259422e-01
2.8219679265e-01
2.8989175987e-01
3.5402212452e-01
3.8131038076e-01
3.8369681319e-01
4.4333695752e-01
4.7579342342e-01
1.5344830995e-01
2.0757687928e-01
2.4386993809e-01
3.3487782426e-01
3.4541132308e-01
3.6087227341e-01
3.9785055711e-01
4.0120114387e-01
4.6571797552e-01
5.0821810312e-01
1.4997561231e-01
2.1395241679e-01
2.5844001333e-01
3.5365307111e-01
3.6167418069e-01
3.7494004343e-01
3.9598741271e-01
4.0454802988e-01
4.6859315712e-01
5.1611082416e-01
1.3573188500e-01
1.8052597709e-01
2.1179348553e-01
2.8618836422e-01
2.9465433254e-01
3.1761049796e-01
3.5398788807e-01
3.5976339559e-01
4.1191242569e-01
4.3903436893e-01
1.4398274181e-01
1.9985895200e-01
2.3490892923e-01
3.2061043868e-01
3.3147615989e-01
3.3894178558e-01
3.7936102189e-01
3.8355911682e-01
4.3865506300e-01
4.7818074402e-01
1.4626362394e-01
2.3465762497e-01
2.9219824968e-01
3.6734566672e-01
4.0396742521e-01
4.1446246206e-01
4.3248639716e-01
4.3575316181e-01
4.9242558144e-01
5.6047684194e-01
1.5088587399e-01
2.1767012102e-01
2.6561849146e-01
3.5758507267e-01
3.7427340014e-01
3.8825256716e-01
4.0028349725e-01
4.1081046473e-01
4.7633161562e-01
5.2741957474e-01
1.3651491460e-01
2.0345779404e-01
2.5757540950e-01
3.3140708950e-01
3.6560919361e-01
3.7364533172e-01
3.8053889208e-01
3.9157712233e-01
4.4831074277e-01
5.0012100661e-01
1.4378486477e-01
1.7653687954e-01
1.9669105941e-01
2.5181954599e-01
2.5872797278e-01
3.7290255620e-01
3.8427091562e-01
3.9484205354e-01
4.4487197425e-01
4.8275785878e-01
1.4348532922e-01
1.8569035455e-01
2.1601863205e-01
2.9120244469e-01
2.9954439489e-01
3.3910115896e-01
3.7089249789e-01
3.7615505254e-01
4.3312843148e-01
4.6390679208e-01
1.4889063429e-01
2.0932966152e-01
2.3605972107e-01
3.1283823818e-01
3.2619143143e-01
3.6681073278e-01
3.9770260459e-01
4.0426716928e-01
4.5467472476e-01
5.0265296456e-01
1.2265651157e-01
1.8496466884e-01
2.3418023265e-01
2.9831049162e-01
3.2819631172e-01
3.3987107435e-01
3.4408681845e-01
3.5492895335e-01
4.0455964131e-01
4.4548964066e-01
1.5503463979e-01
2.1319694145e-01
2.5385938790e-01
3.5275897965e-01
3.6301908759e-01
3.6666940298e-01
4.0294964924e-01
4.0936871702e-01
4.7846112122e-01
5.2255173204e-01
1.4771886752e-01
2.0146797528e-01
2.3354341720e-01
3.1589002659e-01
3.2666450242e-01
3.5031803716e-01
3.8829971431e-01
3.8978520835e-01
4.4584226481e-01
4.8758298080e-01
1.4978501093e-01
2.2772435797e-01
2.6078187445e-01
3.5054302514e-01
3.6839614498e-01
3.7243024751e-01
4.1368952720e-01
4.1513860855e-01
4.7006360416e-01
5.2573615113e-01
1.4565437063e-01
1.9266871247e-01
2.2569796478e-01
3.0709571000e-01
3.1626193078e-01
3.4244180648e-01
3.7685023580e-01
3.8229794504e-01
4.4148496270e-01
4.7518347315e-01
1.2847826668e-01
1.5610605798e-01
1.7712429034e-01
2.3075007889e-01
2.3694879745e-01
3.2300306822e-01
3.4232439435e-01
3.5045023804e-01
4.0243771398e-01
4.1868929816e-01
1.5771198258e-01
2.1679893290e-01
2.5519791239e-01
3.5232555402e-01
3.6374060892e-01
3.7188417656e-01
4.1025281532e-01
4.1233239852e-01
4.8038667666e-01
5.2812994378e-01
1.4779461138e-01
2.1545240810e-01
2.6416628587e-01
3.5130360257e-01
3.7220432208e-01
3.8642622993e-01
3.9511649693e-01
4.0610623026e-01
4.6934743158e-01
5.2041747747e-01
1.3446174905e-01
1.8436345159e-01
2.1955590001e-01
3.0173554575e-01
3.1120682917e-01
3.1915420665e-01
3.5386441850e-01
3.6393892970e-01
4.2436291171e-01
4.4829897019e-01
1.4608429009e-01
2.3418613737e-01
2.9616512024e-01
3.6877987911e-01
4.1203787210e-01
4.1450317542e-01
4.3530829399e-01
4.4401289079e-01
4.9584100127e-01
5.6730944971e-01
1.4416543051e-01
1.7493106987e-01
1.9890862819e-01
2.6019397123e-01
2.6672506212e-01
3.5557798051e-01
3.7904714031e-01
3.7922842889e-01
4.3468562283e-01
4.6753533316e-01
1.4480901875e-01
1.8388026097e-01
2.1173159556e-01
2.8337564836e-01
2.9177368846e-01
3.4882242913e-01
3.7611049614e-01
3.8082812900e-01
4.4200614080e-01
4.7090179189e-01
1.4974946114e-01
1.9923920297e-01
2.3019253695e-01
3.1039203751e-01
3.2014885280e-01
3.5568523264e-01
3.9074445068e-01
3.9147220226e-01
4.4967691017e-01
4.9047026376e-01
1.4137472668e-01
2.0521157336e-01
2.5060459334e-01
3.3455118271e-01
3.5052062513e-01
3.6368711596e-01
3.7882918556e-01
3.8849996114e-01
4.4750155979e-01
4.9151249738e-01
1.3596189847e-01
1.8831888389e-01
2.2561908172e-01
3.1084455331e-01
3.1730956830e-01
3.2153708222e-01
3.5788791563e-01
3.6579682727e-01
4.2256944635e-01
4.5232822926e-01
1.4066430292e-01
1.8397324650e-01
2.1496611677e-01
2.9051451317e-01
2.9892033146e-01
3.3098841163e-01
3.6430122015e-01
3.7035095357e-01
4.2596644531e-01
4.5501566646e-01
1.3643979003e-01
2.1280480533e-01
2.5009226314e-01
3.3348052232e-01
3.3655840219e-01
3.5848587739e-01
3.8508647946e-01
3.8836736182e-01
4.3586986779e-01
4.8433821804e-01
1.3232225053e-01
2.1854079696e-01
2.6541585877e-01
3.3522033267e-01
3.5519916367e-01
3.8613634445e-01
3.9018575880e-01
3.9749895461e-01
4.4728389229e-01
5.0216107279e-01
1.5033975697e-01
2.1848262793e-01
2.5514886211e-01
3.4843556746e-01
3.5941642025e-01
3.6479107358e-01
4.0393427211e-01
4.0578539060e-01
4.6415703973e-01
5.1489524714e-01
1.2319529923e-01
1.6758543122e-01
1.9846126294e-01
2.6746383054e-01
2.7525317027e-01
2.8650731667e-01
3.2654435751e-01
3.3052219680e-01
3.7984691015e-01
3.9770104054e-01
1.3085757139e-01
1.8350583763e-01
2.2137990229e-01
3.0536615184e-01
3.0639362778e-01
3.1530100403e-01
3.4761052862e-01
3.5544606820e-01
4.1099019688e-01
4.3789796899e-01
1.4832314684e-01
2.0162990431e-01
2.3806939423e-01
3.2710816751e-01
3.3730858418e-01
3.4804017617e-01
3.8556026276e-01
3.9103260401e-01
4.5214565569e-01
4.9095939656e-01
1.3312240455e-01
2.1371006948e-01
2.5045531925e-01
3.3021449441e-01
3.3392956434e-01
3.5931952650e-01
3.8408181425e-01
3.8687248520e-01
4.3186436206e-01
4.8070914277e-01
1.5260232381e-01
2.0428449804e-01
2.3880612426e-01
3.2616788672e-01
3.3625042410e-01
3.5934818538e-01
3.9528828025e-01
3.9792815146e-01
4.6104438725e-01
5.0224517933e-01
1.3516410243e-01
1.8102905842e-01
2.1337520408e-01
2.8956400341e-01
2.9811458416e-01
3.1592990032e-01
3.5274440789e-01
3.5907179098e-01
4.1249637142e-01
4.3887191339e-01
1.3675821284e-01
1.7689629892e-01
2.0598145189e-01
2.7720311039e-01
2.8526132124e-01
3.2525759574e-01
3.5510691328e-01
3.6274552641e-01
4.1955234869e-01
4.4245846299e-01
1.4589862958e-01
1.8518206572e-01
2.1382660485e-01
2.8625016884e-01
2.9419710791e-01
3.4789197845e-01
3.7718742599e-01
3.8078042022e-01
4.3870379549e-01
4.7095062724e-01
1.4455748893e-01
2.1778292249e-01
2.6377837679e-01
3.4743942151e-01
3.6597470250e-01
3.8409575762e-01
3.9499031273e-01
4.0330100504e-01
4.6124047555e-01
5.1389554975e-01
1.4516770357e-01
2.0684935519e-01
2.5244455310e-01
3.4370594218e-01
3.5454613264e-01
3.6730094244e-01
3.8445672535e-01
3.9648234290e-01
4.6023598756e-01
5.0308890308e-01
1.4125104191e-01
2.1871941811e-01
2.7284811061e-01
3.4614512215e-01
3.8111402855e-01
3.9333930970e-01
4.0320064123e-01
4.0711451050e-01
4.6502271120e-01
5.2434903084e-01
1.3896345570e-01
2.0781240157e-01
2.4969143172e-01
3.3196136556e-01
3.4332224312e-01
3.5990221960e-01
3.8019609334e-01
3.8631362702e-01
4.3958965192e-01
4.8554040859e-01
1.4369896123e-01
1.9221378805e-01
2.2643035434e-01
3.0935117192e-01
3.1869678718e-01
3.3716225582e-01
3.7270505762e-01
3.7921894627e-01
4.3820524339e-01
4.7079612609e-01
1.5557273665e-01
2.2208600909e-01
2.5414970957e-01
3.4311166151e-01
3.5788058786e-01
3.7779666710e-01
4.1310531276e-01
4.1781794200e-01
4.7645642163e-01
5.2919909871e-01
1.4608117780e-01
2.0833384796e-01
2.5075224648e-01
3.4384371060e-01
3.4898348281e-01
3.6185785270e-01
3.8679689778e-01
3.9457894967e-01
4.5511976913e-01
4.9930567646e-01
1.3344632873e-01
1.7814015430e-01
2.1030365315e-01
2.8604431201e-01
2.9445005184e-01
3.1408078670e-01
3.4821800766e-01
3.5629565003e-01
4.1299758920e-01
4.3500464199e-01
1.4520987628e-01
2.0888036465e-01
2.4365655515e-01
3.3105395904e-01
3.4389033535e-01
3.4750284672e-01
3.8989872610e-01
3.9213382891e-01
4.4593287135e-01
4.9162250083e-01
1.4144204311e-01
2.0869481792e-01
2.5438437565e-01
3.3647033143e-01
3.5459844229e-01
3.6943880279e-01
3.8261218829e-01
3.9140391807e-01
4.4904036565e-01
4.9608550576e-01
1.4351090577e-01
2.1044616774e-01
2.5502652714e-01
3.4063462704e-01
3.5504537807e-01
3.6977113435e-01
3.8625076604e-01
3.9445357041e-01
4.5283449215e-01
5.0011108650e-01
1.4983380828e-01
2.0060619315e-01
2.3619189240e-01
3.2404016323e-01
3.3422608907e-01
3.5286976610e-01
3.8780723869e-01
3.9370149635e-01
4.5822788646e-01
4.9487657156e-01
1.4260602128e-01
1.8481566989e-01
2.1144480515e-01
2.8008684787e-01
2.8856168128e-01
3.4298444459e-01
3.7486016001e-01
3.7614517963e-01
4.2707018453e-01
4.6272186930e-01
1.4831110854e-01
2.1407473397e-01
2.5923336335e-01
3.5071139446e-01
3.6271827923e-01
3.7659378579e-01
3.9428408750e-01
4.0299158430e-01
4.6542958018e-01
5.1392538286e-01
1.5695758257e-01
2.2070157243e-01
2.5558869189e-01
3.4855193343e-01
3.6187796160e-01
3.7572760782e-01
4.1350323720e-01
4.1548804169e-01
4.7846167011e-01
5.2990457975e-01
1.4639292630e-01
2.1715390687e-01
2.5427014785e-01
3.4640624022e-01
3.5188726155e-01
3.6393712379e-01
3.9824837384e-01
4.0114389200e-01
4.5605713266e-01
5.0639884754e-01
1.4505974555e-01
2.1929722852e-01
2.7987353028e-01
3.5502568459e-01
3.9772233227e-01
4.0007437473e-01
4.1784469228e-01
4.1820430229e-01
4.7802446904e-01
5.4386083389e-01
1.5153915712e-01
1.9914244135e-01
2.3151421478e-01
3.1403254154e-01
3.2337715038e-01
3.5793282420e-01
3.9175034913e-01
3.9390356986e-01
4.5588809322e-01
4.9482522183e-01
1.4661623504e-01
1.8651053813e-01
2.1293194860e-01
2.8185120483e-01
2.8985606498e-01
3.5470865420e-01
3.8359671822e-01
3.8393612148e-01
4.3902127792e-01
4.7602048425e-01
1.3071869874e-01
1.7422664891e-01
2.0447544725e-01
2.7709577822e-01
2.8558366804e-01
3.1183270289e-01
3.4298999730e-01
3.5212400335e-01
4.1048615623e-01
4.2811934085e-01
1.4711471688e-01
1.8178854205e-01
2.0627338353e-01
2.7044175829e-01
2.7756561609e-01
3.6217565029e-01
3.8504188290e-01
3.8757272843e-01
4.4262906536e-01
4.7913056982e-01
1.5401367240e-01
2.0624047329e-01
2.4161134186e-01
3.3092699330e-01
3.4117174748e-01
3.6247802368e-01
3.9834350804e-01
4.0116968924e-01
4.6637380207e-01
5.0801079317e-01
1.4556354761e-01
1.9166163817e-01
2.2367047076e-01
3.0312737112e-01
3.1210056166e-01
3.4263264181e-01
3.7684131192e-01
3.8146153625e-01
4.3914536717e-01
4.7338747893e-01
1.5045777565e-01
2.1393883234e-01
2.5505199525e-01
3.5380308813e-01
3.5463604339e-01
3.6726177586e-01
3.9730208683e-01
4.0311318693e-01
4.6519588933e-01
5.1252799028e-01
1.4937946907e-01
2.1881736294e-01
2.6207770011e-01
3.5542517848e-01
3.6384841558e-01
3.7966213708e-01
4.0050424364e-01
4.0707230373e-01
4.6787968744e-01
5.1924547323e-01
1.5032961093e-01
2.1292885272e-01
2.5872252783e-01
3.5598972678e-01
3.6349946532e-01
3.7695070724e-01
3.9599500448e-01
4.0760873906e-01
4.7477167013e-01
5.2046556157e-01
1.4601479667e-01
2.0658715946e-01
2.4794081121e-01
3.4298553900e-01
3.4444636304e-01
3.5687646351e-01
3.8526760814e-01
3.9275471825e-01
4.5321708568e-01
4.9589836813e-01
1.3614286331e-01
1.8897788227e-01
2.2669586012e-01
3.1268685579e-01
3.1810359261e-01
3.2327827185e-01
3.5859550156e-01
3.6669624581e-01
4.2376982557e-01
4.5393002239e-01
1.4153533196e-01
1.9788390281e-01
2.3705314516e-01
3.2781657622e-01
3.3115917112e-01
3.3921062948e-01
3.7261454515e-01
3.8016448464e-01
4.3835804040e-01
4.7507214365e-01
1.6165357322e-01
2.0021703203e-01
2.2747918295e-01
3.0223962548e-01
3.1062940547e-01
3.9305102476e-01
4.1057878487e-01
4.2253209855e-01
4.8886068069e-01
5.2977269361e-01
1.3744707914e-01
1.7750061441e-01
2.0566304263e-01
2.7620430516e-01
2.8455952025e-01
3.3006010113e-01
3.5816248291e-01
3.6597034077e-01
4.2449692445e-01
4.4712532023e-01
1.3798981321e-01
1.9380357088e-01
2.2009124110e-01
2.9057108695e-01
3.0282466565e-01
3.3487198656e-01
3.7395692120e-01
3.7528643342e-01
4.1889470060e-01
4.5917201247e-01
1.4017509109e-01
1.9744456761e-01
2.2804895924e-01
3.0596477052e-01
3.1816313175e-01
3.3429745227e-01
3.7626508451e-01
3.7755140556e-01
4.2606514302e-01
4.6633047791e-01
1.3867276666e-01
1.8233029734e-01
2.1318515615e-01
2.8778315198e-01
2.9616257762e-01
3.2557251600e-01
3.6010423452e-01
3.6593899394e-01
4.1954215212e-01
4.4805909338e-01
1.4761201871e-01
2.0232990510e-01
2.3373632284e-01
3.1530289849e-01
3.2643679393e-01
3.5144121990e-01
3.8968362770e-01
3.9035547884e-01
4.4577015966e-01
4.8843294884e-01
1.4973019826e-01
1.8658854613e-01
2.1373596077e-01
2.8407785213e-01
2.9166541394e-01
3.6136282750e-01
3.8844694372e-01
3.8854018585e-01
4.4939689797e-01
4.8462728001e-01
1.5171995095e-01
2.1677836784e-01
2.6036359711e-01
3.5803277447e-01
3.6339712867e-01
3.7709453118e-01
4.0071397412e-01
4.0785679488e-01
4.7206025855e-01
5.2120508490e-01
1.4656559962e-01
1.9775070208e-01
2.2513084929e-01
2.9916148309e-01
3.0971501907e-01
3.5489236366e-01
3.8778305379e-01
3.9004867873e-01
4.4167827585e-01
4.8399530317e-01
1.3593552654e-01
1.8281443123e-01
2.1600563699e-01
2.9499413648e-01
3.0409968044e-01
3.2162277397e-01
3.5522628320e-01
3.6422551734e-01
4.2364093685e-01
4.4742928339e-01
1.3623293578e-01
1.9975600224e-01
2.3458614855e-01
3.1742380099e-01
3.2377432608e-01
3.3239786554e-01
3.7132924376e-01
3.7411331105e-01
4.2209609961e-01
4.6272571835e-01
1.3333584871e-01
1.9461889175e-01
2.3025059114e-01
3.1235425016e-01
3.1514037516e-01
3.2622516819e-01
3.6277441418e-01
3.6602283978e-01
4.1388046732e-01
4.5123155007e-01
1.3392926412e-01
1.9787093020e-01
2.4372164039e-01
3.1873482043e-01
3.3978633208e-01
3.5311834029e-01
3.6509411983e-01
3.7407830406e-01
4.2888593135e-01
4.7050862515e-01
1.5268865268e-01
2.0502016798e-01
2.3651500189e-01
3.1949021313e-01
3.2986852664e-01
3.6364879811e-01
3.9843419366e-01
3.9936784113e-01
4.5927304264e-01
5.0317041719e-01
1.3681456828e-01
1.8020165788e-01
2.1075960332e-01
2.8412708440e-01
2.9241197023e-01
3.2087802350e-01
3.5593445075e-01
3.6171372605e-01
4.1406313761e-01
4.4142008018e-01
1.3659763600e-01
1.9665686281e-01
2.3680892562e-01
3.2118668069e-01
3.2680364251e-01
3.3920399946e-01
3.6627567375e-01
3.7286095949e-01
4.2698864052e-01
4.6472528465e-01
1.4381634594e-01
2.0806891363e-01
2.4273382170e-01
3.2939274434e-01
3.4176252882e-01
3.4533515434e-01
3.8764728209e-01
3.8995031123e-01
4.4252780847e-01
4.8785167230e-01
1.3553930922e-01
1.7776353326e-01
2.0766953001e-01
2.7927179373e-01
2.8734129687e-01
3.1804957264e-01
3.5275096712e-01
3.5852287148e-01
4.1002279501e-01
4.3614657516e-01
1.5118551253e-01
2.2457997223e-01
2.8192821715e-01
3.6516711706e-01
4.0276511159e-01
4.0726490081e-01
4.2004997574e-01
4.2496412899e-01
4.9016874306e-01
5.5272707542e-01
1.4784996896e-01
2.0371228948e-01
2.2881087777e-01
3.0129936842e-01
3.1334008067e-01
3.6632243622e-01
3.9372513454e-01
4.0119751333e-01
4.5051737806e-01
4.9652451985e-01
1.5134822401e-01
2.1685055838e-01
2.4820964197e-01
3.3408494729e-01
3.4877998852e-01
3.6725525401e-01
4.0503809140e-01
4.0807108904e-01
4.6348606878e-01
5.1399158021e-01
1.3458537733e-01
1.9913851554e-01
2.3611343690e-01
3.1984299096e-01
3.2085991980e-01
3.3604086645e-01
3.6832924798e-01
3.7190254436e-01
4.2047165050e-01
4.6073257865e-01
1.3483714246e-01
1.7753810496e-01
2.0783922082e-01
2.7996472993e-01
2.8806668872e-01
3.1597450145e-01
3.5110724966e-01
3.5705108038e-01
4.0884054775e-01
4.3429148241e-01
1.4491760314e-01
2.0395789291e-01
2.4438102444e-01
3.3884260493e-01
3.3986868551e-01
3.5090428803e-01
3.8179258528e-01
3.8914449805e-01
4.4888515678e-01
4.8972927392e-01
1.4034202263e-01
2.1047886111e-01
2.4750792508e-01
3.3601710230e-01
3.3727398921e-01
3.5372545662e-01
3.8562342063e-01
3.8904100022e-01
4.3967886917e-01
4.8657065830e-01
1.3789818531e-01
2.0004059104e-01
2.4682478580e-01
3.2780977024e-01
3.4686918617e-01
3.5921839124e-01
3.7062342051e-01
3.8272542322e-01
4.4191204046e-01
4.8325950794e-01
1.4676351640e-01
2.0268644502e-01
2.3018710413e-01
3.0593119267e-01
3.1784767211e-01
3.5703517546e-01
3.9078900414e-01
3.9416038712e-01
4.4471132475e-01
4.8938665416e-01
1.4578527842e-01
1.9347378687e-01
2.2418256497e-01
3.0202842463e-01
3.1139099743e-01
3.4494208114e-01
3.8019720625e-01
3.8278894537e-01
4.3788242870e-01
4.7521841443e-01
1.3626631201e-01
1.6659164176e-01
1.9011623802e-01
2.4807027144e-01
2.5448548813e-01
3.3351195340e-01
3.5859757923e-01
3.6288001554e-01
4.1046010764e-01
4.3830315270e-01
1.3849870586e-01
2.1669333396e-01
2.6964883251e-01
3.4095681176e-01
3.7378015961e-01
3.8936825738e-01
3.9740222314e-01
4.0214228587e-01
4.5801297201e-01
5.1581256641e-01
1.5390996912e-01
2.2238928446e-01
2.6196410482e-01
3.6109680331e-01
3.6650855423e-01
3.7670414845e-01
4.1009056136e-01
4.1303998424e-01
4.7582885399e-01
5.2827070914e-01
1.3526661937e-01
2.0470044814e-01
2.4946400045e-01
3.2468609024e-01
3.4406985552e-01
3.6101906452e-01
3.7388703473e-01
3.8102113060e-01
4.3377646636e-01
4.7958000214e-01
1.4770268750e-01
1.8801428924e-01
2.1722911236e-01
2.9164307824e-01
2.9993482077e-01
3.5238242594e-01
3.8160400572e-01
3.8501392285e-01
4.4578513972e-01
4.7843588513e-01
1.4258147738e-01
1.9095269773e-01
2.2038517261e-01
2.9524295255e-01
3.0490020333e-01
3.3858428144e-01
3.7498903629e-01
3.7715106410e-01
4.2843697022e-01
4.6533135475e-01
1.5074313845e-01
2.1370328707e-01
2.4781666666e-01
3.3673750752e-01
3.5011171154e-01
3.6055125711e-01
4.0161123023e-01
4.0189938090e-01
4.6026941710e-01
5.0854582699e-01
1.4465621295e-01
1.8733165167e-01
2.1467443134e-01
2.8756402658e-01
2.9734783332e-01
3.5275693180e-01
3.7994557343e-01
3.8490953749e-01
4.4977369396e-01
4.7780264045e-01
1.3971263762e-01
1.9264445693e-01
2.2590628805e-01
3.0652375681e-01
3.1686987915e-01
3.2820068610e-01
3.6863943558e-01
3.7279219077e-01
4.2460237980e-01
4.6018278639e-01
1.4023745580e-01
1.8498375218e-01
2.1432715372e-01
2.8719868791e-01
2.9597495120e-01
3.3136156541e-01
3.6654174462e-01
3.7028633032e-01
4.2114807176e-01
4.5394527758e-01
1.3485037300e-01
1.8642300986e-01
2.2330564541e-01
3.0740724705e-01
3.1451848551e-01
3.1814335526e-01
3.5498406504e-01
3.6295880000e-01
4.1961051239e-01
4.4790386925e-01
1.4243572775e-01
2.0424926575e-01
2.4308304621e-01
3.3440810334e-01
3.3562022099e-01
3.4773144857e-01
3.8010967307e-01
3.8561129924e-01
4.4098007728e-01
4.8322729049e-01
1.4102659758e-01
2.0523110462e-01
2.4033743381e-01
3.2616194729e-01
3.3539946946e-01
3.4135875502e-01
3.8157226393e-01
3.8444281126e-01
4.3536477714e-01
4.7905728849e-01
1.4826969918e-01
2.0625525237e-01
2.3866984240e-01
3.2285994101e-01
3.3486932646e-01
3.5337658445e-01
3.9304703478e-01
3.9365837274e-01
4.4965166387e-01
4.9421191498e-01
1.4725717395e-01
2.1245054353e-01
2.5368723161e-01
3.4821077840e-01
3.5120504079e-01
3.6541871983e-01
3.9245653740e-01
3.9853906344e-01
4.5777263094e-01
5.0490790089e-01
1.5376652932e-01
1.9677963016e-01
2.2714703200e-01
3.0607815464e-01
3.1503303066e-01
3.6677067851e-01
3.9705985063e-01
3.9750285627e-01
4.6401677232e-01
5.0105391438e-01
