# Supplementary material for: Fast and accurate excited states predictions: machine learning and diabatization
Source: Phys Chem Chem Phys. 2024 Jan 9;26(5):4306–19. doi: 10.1039/d3cp05685f (PMC10829538; doi:10.1039/d3cp05685f)
Supplement: CP-026-D3CP05685F-s001 [file CP-026-D3CP05685F-s001.zip › FNO_b3lyp_6-31gs_10s_tdms.txt]

-1.6403012194e-03  3.2215211349e-02  1.7730255492e-01
-8.4973679295e-04  1.6735796659e-02  9.2107978155e-02
-2.2877002923e-01  2.1915648568e-02 -6.0982657328e-03
 1.2428654013e-02 -5.2825463517e-02  9.7126250889e-03
-7.5203174124e-04  1.4790763924e-02  8.1412478862e-02
-6.7571525294e-04  1.3217894813e-02  7.2749770934e-02
 8.6791220081e-04 -1.7194614162e-02 -9.4600378117e-02
-7.2838076217e-01 -3.9991327551e-01  6.5922991316e-02
-8.8077935025e-01  6.8139800968e-02 -2.0532913927e-02
 2.6754036999e-04 -5.3248463875e-03 -2.9301185293e-02
 1.8536830994e-03 -3.6307892218e-02 -1.9983446067e-01
-1.9949938854e-04  3.3774253024e-03  1.8606390679e-02
 1.1698414452e-01 -2.1145815446e-02  4.9280639497e-03
-1.6466604308e-01 -1.1647969948e-01  1.9630903771e-02
-2.8924710575e-04  4.5161118431e-03  2.5067647784e-02
-1.3185930479e-03  2.5833411948e-02  1.4218193067e-01
 1.0089233376e+00  4.4659197611e-01 -7.1806059586e-02
 7.3140868000e-05 -1.7437963900e-03 -9.5632889583e-03
-4.7162943357e-01  3.6196293472e-02 -1.0942601271e-02
-4.4846040163e-05  8.5870234083e-04  4.7324670264e-03
 1.8025270522e-03 -3.5335450929e-02 -1.9447230542e-01
-7.9855676398e-04  1.5588421567e-02  8.5795720839e-02
 3.1951086087e-01 -7.7475825404e-02  1.7035119240e-02
 8.1710502077e-04 -1.6072491637e-02 -8.8452913290e-02
-4.1654599030e-01 -1.0235170771e-01  1.4742903827e-02
-1.5472445065e-03  3.0403399620e-02  1.6733522488e-01
-4.3998910974e-01 -3.6558698581e-01  6.2348474208e-02
 3.5555848053e-04 -5.6697649459e-03 -3.1476509904e-02
 8.8597534390e-01 -1.1995746827e-01  2.9996019428e-02
-4.8080525352e-05  9.8834404107e-04  5.4413589603e-03
-1.4696510291e-03  2.8933605112e-02  1.5923791490e-01
 6.6191919230e-04 -1.3024501814e-02 -7.1685503955e-02
-1.8651082412e-01  1.2043566908e-02 -3.9127060797e-03
-4.9703482343e-03 -6.2327073999e-02  1.1278330350e-02
 1.7525511493e-04 -3.2523454810e-03 -1.7911544940e-02
 1.1469483353e-03 -2.2510649067e-02 -1.2389560049e-01
-2.7168146503e-04  5.8699025170e-03  3.2205788219e-02
 6.8032604995e-01  3.9924437818e-01 -6.6246409752e-02
-7.7034466279e-01 -3.0479842484e-02 -1.5921225991e-03
-9.8910528261e-05  1.8591873464e-03  1.0242421598e-02
 1.3921047304e-03 -2.7366674698e-02 -1.5061902120e-01
-8.4892520238e-04  1.6832917489e-02  9.2639376950e-02
-2.3698067927e-01  2.9301553914e-02 -7.5147349383e-03
-2.1913991413e-02  3.8088592252e-02 -7.1208486700e-03
-8.8841128626e-04  1.7497060314e-02  9.6315142085e-02
-4.7820193173e-04  9.2252778836e-03  5.0772769756e-02
-7.6267197489e-04  1.5187606955e-02  8.3532752136e-02
-5.2853607843e-01 -3.7823788842e-01  6.3835017892e-02
 9.0058460136e-01 -1.5550109060e-02  1.1160857724e-02
 1.3803644798e-04 -2.5772792383e-03 -1.4191245882e-02
 1.8261809458e-03 -3.5797259733e-02 -1.9701360460e-01
 7.2481643151e-04 -1.4096937858e-02 -7.7588293480e-02
-2.8338739332e-01  7.4701710172e-02 -1.6197361401e-02
-8.7318476263e-04  1.7177235740e-02  9.4529800727e-02
 4.1710978664e-01  1.2702907786e-01 -1.9219927231e-02
 1.2597681921e-03 -2.4816717934e-02 -1.3657999559e-01
-6.2758446131e-04  1.2041034649e-02  6.6287685917e-02
-4.3111391949e-01 -3.5720060993e-01  6.0911733886e-02
 8.7482568860e-01 -8.8865420730e-02  2.4243601854e-02
-2.0160633432e-04  4.0067221135e-03  2.2054724571e-02
 1.5335883140e-03 -3.0176831447e-02 -1.6608026844e-01
 4.4094179993e-04 -8.3616826141e-03 -4.6035580976e-02
-1.6385411828e-01  1.7396727531e-02 -4.6785189560e-03
-7.7200630480e-02 -8.3880448428e-02  1.4521311908e-02
 2.0318218691e-04 -3.4398615137e-03 -1.9043760394e-02
 1.1420514421e-03 -2.2447484160e-02 -1.2354332826e-01
-8.1415652537e-06  8.8659315084e-04  4.7473416252e-03
 6.6054461902e-01  3.9308221785e-01 -6.5308695365e-02
 7.2709844025e-01  6.9733476700e-02 -5.9403861103e-03
-2.3060682478e-04  4.4305582807e-03  2.4392928893e-02
 1.8902281760e-03 -3.7079669455e-02 -2.0407537559e-01
-7.2973468094e-04  1.4223244708e-02  7.8283641791e-02
-2.5094743959e-01  4.0958379680e-02 -9.7655085659e-03
 9.0658391809e-04 -1.7813956565e-02 -9.8043168240e-02
-2.1957705896e-01 -1.0979304124e-01  1.7915412388e-02
 1.3013904119e-04 -2.4148489701e-03 -1.3311749685e-02
-1.1985826085e-03  2.3499100759e-02  1.2932982367e-01
 6.8421740192e-01  3.8473385788e-01 -6.3572306407e-02
-9.1231247451e-01  1.0060741211e-01 -2.6723956658e-02
 4.8869618082e-04 -9.6174216043e-03 -5.2927739185e-02
-1.5825119618e-03  3.1094863806e-02  1.7113442403e-01
-6.9281606614e-04  1.3517338276e-02  7.4400674295e-02
 2.3198420202e-01 -4.0334961639e-02  9.4763228385e-03
 9.8307740112e-04 -1.9303740755e-02 -1.0624671430e-01
-1.2223713297e-01 -7.8814438562e-02  1.3185619373e-02
 2.7622772792e-04 -5.2302830730e-03 -2.8805241573e-02
 7.7583674369e-04 -1.5499043893e-02 -8.5234070149e-02
 5.1773076520e-01  3.7327732920e-01 -6.3034346482e-02
 8.7645693490e-01 -1.9545190379e-03  8.4672696157e-03
 2.3851746438e-04 -4.6006996815e-03 -2.5327886052e-02
 1.6789363421e-03 -3.2999709456e-02 -1.8161777077e-01
-6.3998730103e-04  1.2478648918e-02  6.8685165417e-02
 1.9035835556e-01 -1.4569146356e-02  4.4090609270e-03
 4.4640273071e-02  7.7150604476e-02 -1.3603315604e-02
 1.6267033205e-04 -3.0319755734e-03 -1.6718153415e-02
 1.1441199681e-03 -2.2459057276e-02 -1.2361217819e-01
-4.4324788119e-04  9.4018427866e-03  5.1632027668e-02
 7.9148775251e-01  4.1194271750e-01 -6.7525788135e-02
-7.6275740992e-01  2.0647059077e-02 -1.0811477195e-02
 8.9005155239e-05 -1.8149424572e-03 -9.9813879960e-03
-1.4448307754e-03  2.8453248867e-02  1.5659396978e-01
-6.5027021668e-04  1.2796444087e-02  7.0430507174e-02
 1.8544318574e-01 -1.2365826745e-02  3.9612822797e-03
 6.7507154612e-03  6.2177099411e-02 -1.1234601869e-02
 1.7501160044e-04 -3.2352488918e-03 -1.7818269780e-02
 1.1438974071e-03 -2.2452911034e-02 -1.2357711715e-01
-2.3771471638e-04  5.2044424437e-03  2.8540723619e-02
-6.5631449163e-01 -3.9527023456e-01  6.5746468325e-02
 7.7055228780e-01  4.0632745306e-02 -2.5070914930e-04
-1.2629084411e-04  2.3939187826e-03  1.3185813543e-02
 1.8672711015e-03 -3.6639119833e-02 -2.0165061789e-01
 8.0190421288e-04 -1.5691587539e-02 -8.6363748100e-02
-2.4155355282e-01  2.7926939301e-02 -7.3103289389e-03
 8.9172833169e-04 -1.7509752373e-02 -9.6373270615e-02
 8.6926728836e-02  8.0106697624e-02 -1.3749185952e-02
 2.7048159288e-04 -5.3322410376e-03 -2.9352323165e-02
 1.1318787486e-03 -2.2173880628e-02 -1.2203911924e-01
 7.8922899901e-01  3.9685951586e-01 -6.4803444649e-02
 8.9851666802e-01 -1.1488741118e-01  2.9190868140e-02
 1.0007793099e-03 -1.9679884065e-02 -1.0830890171e-01
-1.4034366340e-03  2.7650968409e-02  1.5217832976e-01
-6.2846975727e-04  1.2360085499e-02  6.8029594626e-02
 1.8635872163e-01 -1.4994734541e-02  4.4474512875e-03
 1.5962933352e-02  6.2917681259e-02 -1.1283793665e-02
-1.6497270445e-04  3.0196081427e-03  1.6633857031e-02
-1.1255212166e-03  2.2097599593e-02  1.2161980514e-01
-2.0802055028e-04  4.6272753795e-03  2.5356198486e-02
-5.9098173665e-01 -3.8318679012e-01  6.4155672821e-02
 7.7894577360e-01  5.9634809315e-02 -3.6256593077e-03
 1.8248372048e-04 -3.4859109484e-03 -1.9196656176e-02
-1.4803135358e-03  2.9145717702e-02  1.6040322502e-01
 6.8905521560e-04 -1.3592618346e-02 -7.4809916058e-02
-1.6695583350e-01 -6.5976322317e-04 -1.4227431263e-03
-3.6154545600e-02  5.5463491159e-02 -1.0412260559e-02
-2.2115376707e-04  4.1239935286e-03  2.2707326553e-02
-1.2576837395e-03  2.4678473772e-02  1.3582876844e-01
 9.6049092394e-05 -4.0992018332e-03 -2.2242416532e-02
-8.7230220902e-01 -4.3144945185e-01  7.0322709288e-02
-6.7266451273e-01  2.6952590656e-04 -6.2754140816e-03
-8.3943667867e-05  1.7063506044e-03  9.3831166004e-03
-2.0818380805e-03  4.0813467224e-02  2.2462637510e-01
-5.0246008162e-04  9.6578939685e-03  5.3158496858e-02
 1.9588192294e-01 -4.7515119009e-02  1.0447993176e-02
-3.8505500065e-01 -1.7405856666e-01  2.8077486423e-02
-9.0659567632e-04  1.9102038258e-02  1.0496076910e-01
 2.8087248119e-04 -4.9739102121e-03 -2.7441102843e-02
 9.9717332031e-04 -1.9845727079e-02 -1.0918053591e-01
 7.1576088842e-01  3.6864527495e-01 -6.0359629822e-02
-7.9639062949e-01  8.6530948070e-02 -2.3093976447e-02
 5.0270961162e-04 -9.8531776716e-03 -5.4223137347e-02
-1.6801908768e-03  3.2996130781e-02  1.8159873476e-01
 6.2267523573e-04 -1.2051508499e-02 -6.6335754224e-02
-2.1577046948e-01  3.7942026485e-02 -8.8923556659e-03
-1.5380291808e-01 -9.6516844553e-02  1.6116515200e-02
-9.6913849201e-04  1.9287329778e-02  1.0611150150e-01
-3.8300902446e-04  7.1813993411e-03  3.9568920322e-02
 7.0242071556e-04 -1.4097125772e-02 -7.7517905977e-02
 5.8065461717e-01  3.7929201132e-01 -6.3544626405e-02
 8.4714468352e-01 -2.5217740269e-03  8.2990889907e-03
-1.9741464029e-04  3.8157180916e-03  2.1007036819e-02
-1.4826304812e-03  2.9172701431e-02  1.6055505808e-01
-6.6732548566e-04  1.3084204611e-02  7.2015682148e-02
-2.0831369631e-01  2.6319997641e-02 -6.7095190199e-03
 5.1778711778e-02  6.8312536032e-02 -1.1932306626e-02
 2.4555404161e-05 -6.5668111882e-04 -3.5997006517e-03
 1.0830873827e-03 -2.1244750199e-02 -1.1692782783e-01
-4.8391780483e-04  9.9349343390e-03  5.4581787466e-02
 5.4786660179e-01  3.7720100734e-01 -6.3468182878e-02
 8.3215249504e-01  3.2522792169e-02  1.7928678744e-03
-2.0860919082e-04  3.9881376106e-03  2.1959342225e-02
 1.7925779021e-03 -3.5174780055e-02 -1.9359074200e-01
 7.1550438912e-04 -1.3933899378e-02 -7.6692297272e-02
-2.4785977593e-01  4.4046410354e-02 -1.0298088859e-02
-9.4002199554e-04  1.8475266021e-02  1.0168208679e-01
 2.0143811965e-01  1.0040318665e-01 -1.6376895507e-02
 1.6833174618e-04 -3.1153585319e-03 -1.7168826715e-02
-1.0793751656e-03  2.1235502719e-02  1.1685559454e-01
-6.1427864391e-01 -3.8232111070e-01  6.3782089542e-02
 9.0569611539e-01 -6.7886560071e-02  2.0717482533e-02
 4.7779941418e-05 -9.7620897797e-04 -5.3681734860e-03
-1.8977347784e-03  3.7194281674e-02  2.0470723366e-01
 4.1846716140e-04 -7.8346290505e-03 -4.3127888430e-02
-1.6619183329e-01  4.9520673703e-02 -1.0539215626e-02
-2.8624904252e-01 -1.4557866975e-01  2.3799427716e-02
 6.5536902949e-04 -1.3586920800e-02 -7.4679775816e-02
 8.5521806820e-04 -1.6137813479e-02 -8.8896815511e-02
-5.0070240993e-04  1.1718935501e-02  6.4193953439e-02
-6.6588029126e-01 -3.7507268442e-01  6.1996485773e-02
-7.4817844410e-01  1.0889710302e-02 -8.9038922817e-03
-2.3490913878e-04  4.6252986930e-03  2.5460359506e-02
-1.7530818895e-03  3.4381035900e-02  1.8922047268e-01
 7.8453057851e-04 -1.5307130205e-02 -8.4248649180e-02
 2.9554675381e-01 -6.6345405452e-02  1.4791034563e-02
 8.6238539661e-04 -1.6963208998e-02 -9.3356356314e-02
 3.1127835675e-01  9.2057416661e-02 -1.3845592942e-02
 1.2393578423e-03 -2.4373340789e-02 -1.3414008994e-01
 6.2396615013e-04 -1.2138154836e-02 -6.6799778877e-02
-4.8481122942e-01 -3.7053773103e-01  6.2838449359e-02
-9.1818691303e-01  9.5881193828e-02 -2.5919565737e-02
-1.1621761488e-04  2.2931464767e-03  1.2623837540e-02
-1.5151061375e-03  2.9764749545e-02  1.6381652464e-01
 8.4804767510e-04 -1.6700115998e-02 -9.1912294342e-02
-2.7083702936e-01  4.5581704304e-02 -1.0787801418e-02
 9.1228555705e-04 -1.7926469546e-02 -9.8665592977e-02
 6.1721742389e-02  3.9320757832e-02 -6.5742465444e-03
 1.2644596991e-04 -2.4493422838e-03 -1.3481302352e-02
 1.0675858965e-03 -2.1060639502e-02 -1.1587700760e-01
 5.0326085306e-01  3.7741945683e-01 -6.3919710916e-02
 9.4873493336e-01 -5.4940416567e-02  1.8763523072e-02
-1.6555592164e-04  3.1387744233e-03  1.7279143959e-02
-1.8624521823e-03  3.6530079416e-02  2.0105000745e-01
-7.1239648279e-04  1.3862841396e-02  7.6300495774e-02
-2.5751918787e-01  5.0109228933e-02 -1.1489219948e-02
 9.1034964395e-04 -1.7896512129e-02 -9.8494694596e-02
-2.7669561919e-01 -1.1806901408e-01  1.8890661349e-02
 9.1754440234e-06  5.1504779536e-05  2.5654093914e-04
-1.2261395916e-03  2.4031547639e-02  1.3225935384e-01
-6.0012052714e-01 -3.7652272862e-01  6.2858889762e-02
-9.1394393912e-01  8.7828330580e-02 -2.4417195501e-02
-1.6081668092e-04  3.1697602925e-03  1.7441538573e-02
-1.6146017406e-03  3.1720836079e-02  1.7457946526e-01
 6.5805604537e-04 -1.2793479857e-02 -7.0418123712e-02
 2.2350832674e-01 -3.9015143312e-02  9.1584735713e-03
-1.3373781778e-01 -8.6354314507e-02  1.4525485411e-02
 8.9197531749e-04 -1.9426078792e-02 -1.0657526737e-01
 3.2638566939e-04 -6.1476615321e-03 -3.3865706377e-02
 7.2292858545e-04 -1.4491691012e-02 -7.9686131199e-02
-5.3779255222e-01 -3.7477580186e-01  6.3120945675e-02
-8.6166932608e-01 -3.1353525380e-03 -7.4056096795e-03
-2.3323381624e-04  4.5056211997e-03  2.4804514136e-02
-1.7975200121e-03  3.5261193855e-02  1.9406649282e-01
 7.9893850512e-04 -1.5608591875e-02 -8.5907194484e-02
 2.8553418927e-01 -5.4123287653e-02  1.2477326353e-02
 8.5880617975e-04 -1.6887486498e-02 -9.2942901699e-02
 2.4071055217e-01  8.8237230795e-02 -1.3804400395e-02
 8.9999696690e-04 -1.7705970592e-02 -9.7442620732e-02
-1.0191917994e-03  1.9939050362e-02  1.0973967530e-01
 5.7535199317e-01  3.7981388618e-01 -6.3685756903e-02
 9.5117981659e-01 -1.0798230998e-01  2.8423597975e-02
-1.8042108058e-04  3.5608320683e-03  1.9594908584e-02
-1.3998036146e-03  2.7604689015e-02  1.5192065056e-01
 5.7266454504e-04 -1.1230996575e-02 -6.1817300087e-02
 1.6191568802e-01 -2.2535307730e-03  1.9056787953e-03
-3.7144074669e-03  6.0595910398e-02 -1.1043258865e-02
 2.1155825806e-04 -3.8976479148e-03 -2.1482926511e-02
-1.2198989035e-03  2.3949015592e-02  1.3181119306e-01
 6.0458608449e-05 -4.8874068234e-04 -2.8087493892e-03
 7.5599200773e-01  4.1480964452e-01 -6.8372719834e-02
 6.9185515547e-01  5.4858998166e-02 -3.5638047566e-03
 1.0673264442e-04 -2.0235590939e-03 -1.1147209060e-02
-1.6896886389e-03  3.3155835581e-02  1.8248070913e-01
-3.2798472461e-04  5.9541810534e-03  3.2788022978e-02
 1.4590246497e-01 -2.3612249865e-02  5.6436426059e-03
 1.3346749210e-01  1.0376794142e-01 -1.7611698230e-02
-2.3653644273e-04  3.6783177949e-03  2.0425105429e-02
 1.1618270693e-03 -2.2836017836e-02 -1.2567954585e-01
 2.1304832458e-04  3.6785166944e-04  1.3398905558e-03
 7.7143423507e-01  4.0869883147e-01 -6.7119935936e-02
-6.6033102969e-01 -3.6975627970e-02  6.0624017528e-04
-2.3172171705e-04  4.4900307712e-03  2.4717206778e-02
 1.7072499249e-03 -3.3459036019e-02 -1.8415225920e-01
 2.4615770681e-04 -4.2673048193e-03 -2.3503617479e-02
 1.2896008289e-01 -2.4625572001e-02  5.6714075964e-03
 1.4344211836e-01  1.0718405143e-01 -1.8138448799e-02
-2.5965834039e-04  3.9480545807e-03  2.1944843434e-02
 1.1802380595e-03 -2.3187513759e-02 -1.2761387316e-01
 8.3527102819e-01  4.1928152457e-01 -6.8452758399e-02
 5.8022294233e-05 -2.6412723971e-03 -1.4328646062e-02
 5.9458810509e-01  2.8414415364e-02  3.4086776388e-04
-2.5013676951e-04  4.8709539024e-03  2.6812410526e-02
 1.8279958029e-03 -3.5861978192e-02 -1.9737575339e-01
-3.1566023578e-04  5.7559118283e-03  3.1698687231e-02
-1.3959543660e-01  1.4513117912e-02 -3.9316905463e-03
-1.3095179914e-01 -1.0659866961e-01  1.8149117366e-02
 2.6684874622e-04 -4.3920305456e-03 -2.4341053973e-02
 1.2895679721e-03 -2.5295320467e-02 -1.3922062513e-01
-9.7252823531e-01 -4.4106056435e-01  7.1137830258e-02
-8.5201245037e-05  1.3337064275e-03  7.3773674694e-03
-5.5353592048e-01  3.0402745653e-02 -1.0647982943e-02
-5.9499468279e-05  1.2176742820e-03  6.6950811410e-03
-1.7075444395e-03  3.3549448186e-02  1.8464420460e-01
-5.1086113001e-04  9.7851124563e-03  5.3866726740e-02
 1.7817582388e-01 -2.0161538292e-02  5.3138172521e-03
 1.0277174408e-01  9.3920493979e-02 -1.6110441685e-02
-1.7628601973e-04  3.0178734526e-03  1.6693791409e-02
-1.1512344722e-03  2.2613481370e-02  1.2445863418e-01
-2.9907741912e-04  6.8001673746e-03  3.7275453586e-02
 7.5683108254e-01  4.0678955408e-01 -6.6910198982e-02
-7.3911967372e-01 -4.7678263595e-03 -5.9749359667e-03
 7.7798523558e-05 -1.4556202716e-03 -8.0189065789e-03
-1.9605867803e-03  3.8455789935e-02  2.1165041621e-01
-4.6182306671e-04  8.7835877552e-03  4.8353151211e-02
-1.7395228129e-01  2.6557221910e-02 -6.4376218884e-03
 2.0467151673e-01  1.2887747502e-01 -2.1519346676e-02
 1.4573764269e-04 -2.2415281098e-03 -1.2435509020e-02
 1.1389626742e-03 -2.2349943801e-02 -1.2300792218e-01
 8.6254584342e-01  4.0664966641e-01 -6.5901197842e-02
-6.1112823519e-04  1.1241481600e-02  6.1963720396e-02
-7.0649755558e-01  5.8687483580e-02 -1.7202868189e-02
 3.2938239499e-04 -6.4914893273e-03 -3.5720996645e-02
-1.4782993638e-03  2.9129609604e-02  1.6031460265e-01
 4.4046213984e-04 -8.4202458429e-03 -4.6357669211e-02
 1.5354153540e-01 -5.7901295429e-03  2.4727974390e-03
-3.7834622847e-02 -7.2519782399e-02  1.2821535357e-02
-2.2051889466e-04  3.9307851779e-03  2.1729062262e-02
 1.2134539490e-03 -2.3829460205e-02 -1.3115329747e-01
 1.6686247559e-04 -2.5196234763e-03 -1.3993087209e-02
-7.7166708674e-01 -4.1760416116e-01  6.8734612022e-02
-6.6901155570e-01 -6.1070349201e-02  4.9038889765e-03
 1.5884568620e-04 -3.0275932325e-03 -1.6672454421e-02
-1.6404769635e-03  3.2203184470e-02  1.7723810694e-01
-9.3428230735e-04  1.8384498479e-02  1.0118175495e-01
-2.7807849327e-01  3.9120990040e-02 -9.6810360836e-03
 8.3712605260e-04 -1.6441809504e-02 -9.0495998713e-02
-5.2507182672e-03 -2.9175792030e-02  5.2533918391e-03
-5.6964402193e-05  1.1180512044e-03  6.1551693539e-03
 1.2594244079e-03 -2.4731379070e-02 -1.3610470494e-01
-6.3279313965e-01 -3.8967657531e-01  6.4946666244e-02
-9.8654502424e-01  1.1365853009e-01 -2.9782194516e-02
 2.9372781344e-04 -5.8531852944e-03 -3.2212240031e-02
-1.5106929106e-03  2.9737663136e-02  1.6366312922e-01
-5.8199994722e-04  1.1330264835e-02  6.2366262871e-02
-1.8501674627e-01  1.7595828476e-02 -4.9090899034e-03
 4.8021698167e-02  7.3690656060e-02 -1.2943067734e-02
-1.6179687615e-04  2.9133731862e-03  1.6075857339e-02
-1.1313233850e-03  2.2218602608e-02  1.2228577495e-01
-2.4432746639e-04  5.3716933554e-03  2.9452634186e-02
 6.3553212496e-01  3.9074200826e-01 -6.5116192480e-02
-7.7475820844e-01 -4.6049246285e-02  1.1959775915e-03
-1.7495198574e-04  3.3396738734e-03  1.8390498809e-02
 1.6186213862e-03 -3.1806708848e-02 -1.7505302507e-01
 7.0516025600e-04 -1.3792505860e-02 -7.5914044680e-02
-2.2279311487e-01  3.0616649296e-02 -7.6249719410e-03
 8.1092976586e-02  7.4997202786e-02 -1.2875995603e-02
 9.2136726357e-04 -1.8158765059e-02 -9.9933831481e-02
-4.9891919142e-04  9.6731139345e-03  5.3252918372e-02
-7.1801141672e-04  1.4368501314e-02  7.9019092952e-02
 6.1060934532e-01  3.8703798761e-01 -6.4674393112e-02
 8.6395019534e-01 -1.4617971347e-02  1.0652414697e-02
-1.0661321835e-04  2.0075024722e-03  1.1055891933e-02
-1.7183127141e-03  3.3723227492e-02  1.8560097427e-01
-4.9180032756e-04  9.3217137419e-03  5.1315727778e-02
-1.8511069746e-01  3.8365160323e-02 -8.6868529766e-03
 1.8318182657e-01  1.1258241568e-01 -1.8758017827e-02
 1.3750859311e-04 -3.4438935037e-03 -1.8845092387e-02
 1.0788137017e-03 -2.1044240620e-02 -1.1583879147e-01
-4.6461001368e-04  9.7600924941e-03  5.3595265281e-02
-6.0551952898e-01 -3.7781029793e-01  6.3046086185e-02
 7.8767396696e-01  2.4662263247e-02  2.8095506610e-03
 2.6634774966e-04 -5.1887240670e-03 -2.8562332204e-02
 1.6489155153e-03 -3.2350777709e-02 -1.7805072245e-01
 2.7470852445e-04 -4.8622954800e-03 -2.6780819538e-02
 1.3544904885e-01 -1.9365410742e-02  4.7751741111e-03
 1.1756560778e-01  9.8401097338e-02 -1.6782082986e-02
 2.5236099850e-04 -3.9451180202e-03 -2.1916848849e-02
 1.1860491221e-03 -2.3301883438e-02 -1.2824551193e-01
 1.7754665899e-03 -2.2924213725e-03 -1.7329533448e-02
-8.1675289214e-01 -4.1964515567e-01  6.8653690414e-02
-6.1511250602e-01 -4.1552265559e-02  1.8563293534e-03
-2.3683959771e-04  4.5867478646e-03  2.5249366512e-02
-1.4997226413e-03  2.9503411702e-02  1.6237558398e-01
-7.0378986836e-04  1.3847731902e-02  7.6215786914e-02
-2.0508212206e-01  2.0384017596e-02 -5.6004743126e-03
-2.1822551413e-02 -6.3079687447e-02  1.1259134018e-02
-8.3983681933e-05  1.5057785524e-03  8.2930218740e-03
 1.0995609168e-03 -2.1573856556e-02 -1.1874027712e-01
-4.8072641138e-04  9.8435377211e-03  5.4091916667e-02
-6.2062590287e-01 -3.8951073650e-01  6.5030946162e-02
 8.2307752573e-01  1.5459740373e-02  4.8091842838e-03
-1.2080167603e-04  2.2764818019e-03  1.2538429449e-02
 1.6861695675e-03 -3.3120730554e-02 -1.8228544968e-01
-7.2330649151e-04  1.4149040747e-02  7.7875855087e-02
 2.2329511025e-01 -2.7924625207e-02  7.1405661010e-03
-7.6334242397e-02 -7.6438210221e-02  1.3181796600e-02
 9.0653834931e-04 -1.7853034528e-02 -9.8252772411e-02
-5.1453822393e-04  1.0011387334e-02  5.5113617652e-02
 7.8127946820e-04 -1.5559503175e-02 -8.5587585693e-02
 6.7726462465e-01  3.9446627041e-01 -6.5406754560e-02
-8.6335019819e-01  3.9169828316e-02 -1.5107842383e-02
-4.1144503492e-05  8.8251504741e-04  4.8507879752e-03
 1.6742649103e-03 -3.2903761943e-02 -1.8109012616e-01
 6.6880694005e-04 -1.3065290050e-02 -7.1912683562e-02
 1.9814221749e-01 -1.7209397578e-02  4.9607146314e-03
 4.5752319269e-02  7.5864064647e-02 -1.3359645870e-02
-1.2253902014e-04  2.2675809588e-03  1.2503702664e-02
 1.1203928291e-03 -2.1991686088e-02 -1.2104015954e-01
-5.2869844091e-04  1.0874110263e-02  5.9762882274e-02
-7.6189583474e-01 -4.0711836445e-01  6.6922790789e-02
 7.9004153167e-01 -2.3933188071e-02  1.1661029800e-02
 8.0654804516e-05 -1.6528803941e-03 -9.0895904247e-03
-1.4652787150e-03  2.8852240076e-02  1.5878977667e-01
-6.4871553277e-04  1.2756445003e-02  7.0210699959e-02
-1.8367562221e-01  1.1167210071e-02 -3.7272418889e-03
-5.7414812699e-03 -6.2790055990e-02  1.1355183364e-02
 1.8103633417e-04 -3.3574047926e-03 -1.8492571000e-02
 1.1539133635e-03 -2.2648783434e-02 -1.2465562769e-01
-2.3433946226e-04  5.1597369335e-03  2.8293976424e-02
 6.8556058494e-01  4.0023610217e-01 -6.6378026850e-02
-7.6232154986e-01 -3.4264054193e-02 -8.3029915347e-04
-1.0319537996e-04  1.9440084544e-03  1.0709348081e-02
-1.8675905800e-03  3.6635381922e-02  2.0163080750e-01
-8.8106754779e-04  1.7253248931e-02  9.4957441190e-02
 2.8650809343e-01 -4.1920871150e-02  1.0268867238e-02
-7.7929672782e-04  1.5320063501e-02  8.4319040857e-02
-1.2899426544e-01 -6.5567424381e-02  1.0719434796e-02
 1.0045667349e-03 -1.9608161380e-02 -1.0792641180e-01
 1.0695057732e-03 -2.1017903989e-02 -1.1567626515e-01
 7.1177502786e-01  3.8846556916e-01 -6.3994498851e-02
-9.8106022569e-01  1.5286485476e-01 -3.6854975705e-02
 1.2944396863e-03 -2.5434217047e-02 -1.3998042732e-01
-1.2877525350e-03  2.5460744091e-02  1.4011595286e-01
-4.4923953076e-04  8.7186899658e-03  4.7996061365e-02
 1.3395904883e-01  9.4397956777e-03 -4.7860112045e-04
-9.4899183713e-03  5.4978186656e-02 -1.0073418645e-02
 2.2219826081e-04 -4.0636519908e-03 -2.2436172930e-02
-1.3760580819e-03  2.7013787117e-02  1.4868078291e-01
 4.3408207084e-04 -7.5595540625e-03 -4.1747844263e-02
-9.2669158094e-01 -4.5678946852e-01  7.4418081028e-02
 5.5856138531e-01  5.8808681304e-02 -5.5150762293e-03
 1.0040283445e-04 -1.9104406578e-03 -1.0521891448e-02
 1.9167962873e-03 -3.7564813782e-02 -2.0674214910e-01
 8.6304028451e-04 -1.6902731479e-02 -9.3025923804e-02
-3.9594490191e-01  9.3225125112e-02 -2.0603198952e-02
-6.5825586177e-04  1.2943011731e-02  7.1232983746e-02
 2.0634997184e-03 -4.0338376946e-02 -2.2203331713e-01
-5.9938963712e-01 -1.0766183648e-01  1.4012020258e-02
 3.6311802913e-01  3.6794439007e-01 -6.3491231173e-02
-1.5243455931e-04  3.0349009624e-03  1.6701695303e-02
-7.9900068892e-01  1.7524706998e-01 -3.9236957878e-02
 1.4081525102e-03 -2.7873088316e-02 -1.5346030917e-01
-1.6563008757e-03  3.2504272548e-02  1.7889378300e-01
-8.8657178093e-04  1.7389242622e-02  9.5706006158e-02
-3.0924898260e-01  5.8168649711e-02 -1.3431122872e-02
-8.2190736223e-04  1.6158686500e-02  8.8934997873e-02
 1.4304698269e-01  3.1805869240e-02 -4.4557784559e-03
-1.2812851424e-03  2.5133607419e-02  1.3832498801e-01
 5.8803569502e-04 -1.1577443310e-02 -6.3708879911e-02
-5.3866588898e-01 -3.8201849434e-01  6.4426030359e-02
 9.7610287112e-01 -1.1553371344e-01  3.0026285339e-02
 2.8544260928e-05 -6.0629131887e-04 -3.3348559215e-03
-1.5129931179e-03  2.9780190927e-02  1.6389710622e-01
 5.5002343105e-04 -1.0649318154e-02 -5.8620440863e-02
-1.8336707232e-01  2.0323564348e-02 -5.3899853335e-03
 6.4563382529e-02  7.7988748560e-02 -1.3570317604e-02
 1.5735248355e-04 -2.7516104578e-03 -1.5201498636e-02
 1.1214048574e-03 -2.2031023025e-02 -1.2125199124e-01
-2.2452635786e-04  5.0097849426e-03  2.7452953688e-02
-6.0607555264e-01 -3.8462999707e-01  6.4278348441e-02
-7.7592003168e-01 -5.6420643171e-02  3.0696757703e-03
 2.1433310581e-04 -4.1093715934e-03 -2.2626376455e-02
-1.4024173849e-03  2.7617306240e-02  1.5199389671e-01
-6.8659820209e-04  1.3565624199e-02  7.4661349889e-02
-1.9102514542e-01  1.3824887660e-02 -4.2775072340e-03
 3.9246779955e-03 -5.7642012834e-02  1.0510102557e-02
 1.6304439569e-04 -2.9971245523e-03 -1.6496585799e-02
 1.1268067114e-03 -2.2112551077e-02 -1.2170402259e-01
-2.8623262947e-04  6.1054119808e-03  3.3504542585e-02
-6.1757095369e-01 -3.8871532810e-01  6.4914255902e-02
-7.8721188386e-01 -4.2084892659e-02  3.6038769910e-04
-1.3881935064e-04  2.6368739373e-03  1.4523166217e-02
-1.7506700930e-03  3.4350205219e-02  1.8905276869e-01
-8.0798543951e-04  1.5799790400e-02  8.6959513473e-02
 2.8153073694e-01 -5.1677270560e-02  1.1995689276e-02
-8.7270346812e-04  1.7159228465e-02  9.4439401206e-02
 1.9555170381e-01  7.6358769626e-02 -1.2064006391e-02
 3.4740592556e-04 -6.8627408662e-03 -3.7765995662e-02
 1.2494647324e-03 -2.4509314474e-02 -1.3488497690e-01
-5.7449595544e-01 -3.8173987827e-01  6.4043974579e-02
 9.5252569285e-01 -9.8087954476e-02  2.6638279176e-02
 9.1490202142e-05 -1.8310609843e-03 -1.0074507465e-02
 1.7877017742e-03 -3.5085480155e-02 -1.9310099103e-01
-3.5422591642e-04  6.5396442696e-03  3.6010811779e-02
-1.4796894531e-01  1.6462426111e-02 -4.3632191243e-03
-1.2608051769e-01 -1.0421512082e-01  1.7761908752e-02
-2.4948805945e-04  4.1128934857e-03  2.2791214085e-02
-1.2371564704e-03  2.4288313500e-02  1.3367627597e-01
-9.0500215973e-01 -4.3029650719e-01  6.9806862770e-02
 1.4006029417e-04 -1.9970182407e-03 -1.1084696871e-02
-6.0900005856e-01  1.2867056326e-02 -7.9750430030e-03
 2.6723176822e-05 -4.7014552810e-04 -2.5941963551e-03
 1.5704600766e-03 -3.0873190889e-02 -1.6991496467e-01
 7.0284610108e-04 -1.3771638396e-02 -7.5798690490e-02
 2.1770240272e-01 -2.7987969921e-02  7.0998403599e-03
-6.1393143518e-02 -7.0521953359e-02  1.2244834773e-02
-5.6694909183e-04  1.1239308853e-02  6.1849051209e-02
 9.0077444963e-04 -1.7605584455e-02 -9.6905458703e-02
-6.3808305872e-04  1.2850084533e-02  7.0652010349e-02
-6.0033461386e-01 -3.8611207265e-01  6.4601389218e-02
-8.5327646636e-01  1.2294235567e-03 -8.1209917813e-03
-1.3218075620e-04  2.5016792967e-03  1.3776539738e-02
-1.5168942597e-03  2.9835960365e-02  1.6420600425e-01
-7.0071751223e-04  1.3767460343e-02  7.5774689780e-02
-2.0931787580e-01  2.3190825643e-02 -6.1499902965e-03
 3.5018558878e-02  6.5396863535e-02 -1.1557846646e-02
 1.3039370787e-05 -1.1882982810e-04 -6.6184340060e-04
-1.0892884538e-03  2.1368015186e-02  1.1760744393e-01
-5.2727609031e-04  1.0735736415e-02  5.9004688864e-02
 6.0549526339e-01  3.8713177290e-01 -6.4738852546e-02
 8.3394531369e-01  1.2703848894e-02  5.4104835296e-03
-1.3531802352e-04  2.5591413867e-03  1.4093829305e-02
-1.6210259812e-03  3.1879520055e-02  1.7545209210e-01
 4.7604582241e-04 -9.0907112358e-03 -5.0046781583e-02
-1.6735573725e-01  1.4674163083e-02 -4.2161866539e-03
 7.4741671190e-02  8.5338332033e-02 -1.4809613530e-02
 2.0676139224e-04 -3.6119637408e-03 -1.9973325239e-02
 1.1787275363e-03 -2.3153658382e-02 -1.2743224574e-01
-1.0121469871e-04  2.9367694134e-03  1.6007927961e-02
-7.5951061255e-01 -4.1096244727e-01  6.7642193064e-02
 7.0925826439e-01  2.9631283167e-02  1.1809620095e-03
-1.2968922169e-04  2.4628664635e-03  1.3563220269e-02
-1.7130644371e-03  3.3621211491e-02  1.8503975113e-01
 7.4465577846e-04 -1.4526369053e-02 -7.9952687304e-02
-2.5894940388e-01  4.9084546080e-02 -1.1315951310e-02
-9.3131632610e-04  1.8312105872e-02  1.0078303959e-01
-1.9183446840e-01 -8.7252762111e-02  1.4076978870e-02
-1.0854288859e-04  1.9774789587e-03  1.0897172687e-02
-1.1024198444e-03  2.1696738104e-02  1.1938967826e-01
 5.5021159378e-01  3.7792970876e-01 -6.3577397234e-02
-9.1789903830e-01  5.9247694706e-02 -1.9260742800e-02
 1.0806485738e-04 -2.0791720223e-03 -1.1447712619e-02
-1.6703675846e-03  3.2823921148e-02  1.8065125749e-01
-4.1961979804e-04  7.8961534853e-03  4.3474847994e-02
 1.5990215532e-01 -1.6406343117e-02  4.4627297558e-03
 9.7105190191e-02  9.2913496533e-02 -1.5977772826e-02
 2.2101683946e-04 -3.7268247959e-03 -2.0637203108e-02
 1.1876470882e-03 -2.3331394430e-02 -1.2840947318e-01
-2.4425918182e-05  2.1805949982e-03  1.1741127625e-02
-7.9220157881e-01 -4.1521375597e-01  6.8112299351e-02
 6.8208257909e-01  2.3498570778e-02  2.0437759354e-03
-1.3520252334e-04  2.5788480227e-03  1.4200656218e-02
 1.4924073548e-03 -2.9395602764e-02 -1.6177845314e-01
 6.0620571498e-04 -1.1878985900e-02 -6.5383616329e-02
 1.6728640111e-01 -3.1890644645e-03  2.1260163870e-03
-2.8490273960e-03  6.3016960730e-02 -1.1475108539e-02
 2.1266250083e-04 -3.9629659050e-03 -2.1839533708e-02
-1.2310231601e-03  2.4159640457e-02  1.3297233603e-01
-7.6483437626e-05  2.4566956164e-03  1.3370042827e-02
 8.1259984253e-01  4.2297670630e-01 -6.9333629156e-02
-6.9072558150e-01 -2.2528546602e-02 -2.3000919628e-03
 2.7813765607e-05 -4.7759636829e-04 -2.6376771754e-03
 1.5783101259e-03 -3.1070793704e-02 -1.7099871347e-01
 4.5861664513e-04 -8.7759874977e-03 -4.8315948782e-02
 1.5217690027e-01 -2.4678835361e-03  1.8569495495e-03
-3.4734156948e-02 -7.4178415401e-02  1.3151518471e-02
-2.3175862002e-04  4.2065147459e-03  2.3242860781e-02
 1.2934204284e-03 -2.5378939045e-02 -1.3968455978e-01
 9.0176806729e-01  4.4028044220e-01 -7.1655688472e-02
 1.5116675138e-03  1.2039342988e-03  2.3894254009e-03
-6.1567680054e-01 -1.4457536619e-02 -3.0719649191e-03
 3.2149804539e-05 -5.5533190661e-04 -3.0643018089e-03
 1.5308999783e-03 -3.0099093158e-02 -1.6565486524e-01
 7.2960366490e-04 -1.4333232966e-02 -7.8888176362e-02
 2.2346689453e-01 -2.9475593819e-02  7.4231072444e-03
 5.1045869135e-02  6.4605571780e-02 -1.1265543515e-02
-8.3326511108e-04  1.6415578775e-02  9.0347211074e-02
-6.3916910950e-04  1.2453077138e-02  6.8544459675e-02
 6.7087414968e-04 -1.3472340000e-02 -7.4078008470e-02
 5.7030580361e-01  3.8244712951e-01 -6.4213486674e-02
 8.6637888375e-01 -7.6803736345e-04  8.1584161715e-03
 1.5356025407e-04 -2.9132325595e-03 -1.6041685833e-02
 1.6773901789e-03 -3.2959274528e-02 -1.8139613656e-01
-6.7294033508e-04  1.3136101384e-02  7.2302506410e-02
 2.0672820021e-01 -2.2427161400e-02  5.9884444344e-03
 6.6887764412e-02  7.8955143615e-02 -1.3725831363e-02
-1.4593603759e-05  4.3710635006e-04  2.3817599251e-03
 1.0949445875e-03 -2.1482674522e-02 -1.1823981955e-01
-6.0997295606e-04  1.2343364764e-02  6.7865017044e-02
-7.1274419248e-01 -3.9988549584e-01  6.6063360577e-02
 8.1947769722e-01 -2.2662054772e-02  1.1702453313e-02
 2.1943032148e-05 -5.0485986496e-04 -2.7713701342e-03
 1.9898938030e-03 -3.9003337348e-02 -2.1465927905e-01
 5.6899554918e-04 -1.0993257066e-02 -6.0505098364e-02
 2.1223820884e-01 -8.7282672268e-02  1.7825268268e-02
-9.1136976496e-04  1.7924009379e-02  9.8634398280e-02
-5.1905919108e-01 -1.7096648748e-01  2.6258832040e-02
-1.7566396103e-04  3.8863743849e-03  2.1349703284e-02
 1.2926541311e-03 -2.5227677403e-02 -1.3886609869e-01
-4.0075363719e-01 -3.3345555958e-01  5.6878550936e-02
-8.0913251424e-01  6.3645107183e-02 -1.9053499103e-02
-3.3854651015e-04  6.7143768551e-03  3.6956493823e-02
-1.2340346030e-03  2.4353517016e-02  1.3402701507e-01
 6.4805786538e-04 -1.2889039242e-02 -7.0933425153e-02
-1.6084731576e-01 -4.6654746446e-04 -1.3992464833e-03
-3.7717525736e-02  4.9360235335e-02 -9.3193254728e-03
 2.1169763893e-04 -3.8011518880e-03 -2.0920149729e-02
-1.1986882822e-03  2.3538849352e-02  1.2955052472e-01
 1.1121272584e-04 -1.6474888639e-03 -9.1648173070e-03
 6.8703165168e-01  4.0097973929e-01 -6.6498166374e-02
 7.0130871755e-01  7.6952609687e-02 -7.4905828123e-03
-1.1897967628e-04  2.2890635579e-03  1.2607972430e-02
-1.7507535146e-03  3.4331846720e-02  1.8894848750e-01
-7.0222851167e-04  1.3626316766e-02  7.5000153929e-02
-2.6292248553e-01  6.6063258280e-02 -1.4438699721e-02
 9.1804447663e-04 -1.8062473327e-02 -9.9402024900e-02
 3.2396476660e-01  1.1396926828e-01 -1.7708289258e-02
-7.9515776220e-05  1.9063985925e-03  1.0468811294e-02
 1.1965077481e-03 -2.3446585090e-02 -1.2903385824e-01
-4.5662283191e-01 -3.6053705674e-01  6.1283112319e-02
 8.8075092312e-01 -5.5814768298e-02  1.8293215831e-02
 2.8850526606e-04 -5.6886758121e-03 -3.1312769459e-02
 1.7118237239e-03 -3.3648403859e-02 -1.8518763079e-01
 4.2602835743e-04 -8.0643608778e-03 -4.4401746530e-02
 1.5073397744e-01 -4.9282981112e-03  2.2918777286e-03
-6.2953561869e-02 -8.4957265689e-02  1.4847855006e-02
-2.4534110606e-04  4.3793872107e-03  2.4215579555e-02
-1.3132043816e-03  2.5758565347e-02  1.4177426360e-01
-9.6519091171e-01 -4.4593662993e-01  7.2091701249e-02
 1.0300325134e-04 -1.6261603579e-03 -8.9934340747e-03
 5.8490729623e-01 -1.8556056769e-02  8.7857241549e-03
-9.3597626673e-05  1.9077090633e-03  1.0492626657e-02
-1.7596952973e-03  3.4540629807e-02  1.9010185545e-01
-3.7072904604e-04  6.8698080530e-03  3.7827062980e-02
 1.5239951469e-01 -1.8999716796e-02  4.8652302582e-03
-1.2796466120e-01 -1.0388754818e-01  1.7685363479e-02
 2.3716481283e-04 -3.8717409131e-03 -2.1459775656e-02
 1.2029928085e-03 -2.3629333635e-02 -1.3004799688e-01
-8.5042702086e-01 -4.2144574835e-01  6.8702568665e-02
-2.3671726704e-04  2.3553780937e-03  1.3275419962e-02
-6.4417248379e-01 -1.3630536942e-03 -5.7149507194e-03
 9.3730589701e-05 -1.7831598290e-03 -9.8206015245e-03
 1.9036849010e-03 -3.7375645540e-02 -2.0570246645e-01
-4.2504499136e-04  8.0526445757e-03  4.4336899178e-02
 1.4446010396e-01 -1.4136200411e-03  1.5959500031e-03
 7.6110191810e-02  9.3532660178e-02 -1.6284221127e-02
-2.7388824661e-04  4.9852435152e-03  2.7544528411e-02
 1.4076647300e-03 -2.7575964482e-02 -1.5177916593e-01
 1.1043275930e+00  4.5823021349e-01 -7.3037580744e-02
-2.9610931014e-04  5.7907773353e-03  3.1868485705e-02
-5.0256990697e-01  7.8233575496e-02 -1.8867251204e-02
-1.0246030669e-03  2.0169922943e-02  1.1100484680e-01
 1.8875655139e-03 -3.6973264499e-02 -2.0349520504e-01
-2.4891247651e-04  4.3775825719e-03  2.4105530822e-02
-1.2505612275e-01  3.2557395130e-02 -7.0764548512e-03
 2.0747045211e-01  1.2969247138e-01 -2.1637640658e-02
 2.6286193923e-04 -3.9822349914e-03 -2.2106889101e-02
-1.1932225750e-03  2.3430962116e-02  1.2895082911e-01
-8.9509438545e-01 -4.1802399055e-01  6.7668994456e-02
-1.0870094755e-04  1.6050401178e-03  8.8998712064e-03
-5.6678408420e-01  2.1841361771e-02 -9.2150248161e-03
 1.4371534667e-04 -2.8154740210e-03 -1.5500773033e-02
-1.4747149092e-03  2.9035446389e-02  1.5979843294e-01
-6.0732667736e-04  1.1869922742e-02  6.5334671794e-02
-1.8966709727e-01  1.8824058903e-02 -5.1748967258e-03
 4.1317697854e-02  7.0249941335e-02 -1.2380527440e-02
-1.4662265314e-04  2.6453104774e-03  1.4588622619e-02
-1.1189113116e-03  2.1971922834e-02  1.2092801940e-01
-2.7679856304e-04  5.9775599512e-03  3.2788276955e-02
 5.9883716034e-01  3.8457355319e-01 -6.4335238117e-02
 7.8839434298e-01  5.0108616705e-02 -1.8073591439e-03
-1.9049273595e-04  3.6403793237e-03  2.0045947081e-02
 1.6730264701e-03 -3.2897918414e-02 -1.8105662700e-01
-4.7618440496e-04  9.1068093182e-03  5.0135947700e-02
-1.6009443781e-01  7.5335370796e-03 -2.8514259618e-03
 5.7409083450e-02  8.2583376473e-02 -1.4469171099e-02
 2.2857358275e-04 -4.1197162122e-03 -2.2763814161e-02
-1.2515827050e-03  2.4564304799e-02  1.3519941663e-01
 8.8949065424e-01  4.3273443320e-01 -7.0391418849e-02
-2.8177987671e-04  2.5502968986e-03  1.4435273364e-02
 6.4536640987e-01 -3.1897316102e-03  6.5531953347e-03
-2.1942353481e-05  5.0231010961e-04  2.7570514006e-03
 1.4109403075e-03 -2.7779577646e-02 -1.5288560541e-01
 7.2441042710e-04 -1.4352105278e-02 -7.8986881632e-02
 1.7561086369e-01 -3.1834079184e-03  2.2004490138e-03
-4.1586786081e-02  5.2084896683e-02 -9.8496016457e-03
 2.0831873029e-04 -3.8290647318e-03 -2.1073112980e-02
 1.1992969638e-03 -2.3531816513e-02 -1.2951701944e-01
-2.0227369586e-04  4.6374703474e-03  2.5411920656e-02
-7.7270119883e-01 -4.1484268127e-01  6.8225477599e-02
 7.2443216744e-01  1.7894491033e-02  3.4540988089e-03
 3.9654535327e-06 -1.8881294346e-05 -1.1278917369e-04
-1.6154809665e-03  3.1759991698e-02  1.7479492737e-01
 6.9017520198e-04 -1.3527172937e-02 -7.4453249105e-02
-1.9818134054e-01  1.6052948531e-02 -4.7503713022e-03
 2.6108639191e-02  6.9399921918e-02 -1.2367321718e-02
 1.3385229004e-04 -2.5007366130e-03 -1.3778505555e-02
-1.1216660158e-03  2.2013390625e-02  1.2116000832e-01
-4.9602920053e-04  1.0207793918e-02  5.6096958770e-02
-7.3871846124e-01 -4.0537676819e-01  6.6820718247e-02
 7.9388495739e-01 -1.3823872648e-02  9.8597767031e-03
-3.1608641622e-05  6.9541043210e-04  3.8193370054e-03
-1.7878839024e-03  3.5070935072e-02  1.9302269567e-01
-2.7869531124e-04  4.9877841337e-03  2.7472983251e-02
 1.3312473797e-01 -1.3183835825e-02  3.6303267502e-03
-1.2260284847e-01 -1.0298387406e-01  1.7568420193e-02
 2.7254112445e-04 -4.4367081296e-03 -2.4606410012e-02
 1.3171044770e-03 -2.5823964514e-02 -1.4213178757e-01
 9.8629537459e-01  4.4745569794e-01 -7.2172473964e-02
 2.3708256259e-05 -7.9612863259e-04 -4.3453164028e-03
 5.2409923859e-01 -2.3278302924e-02  9.0810219411e-03
-7.1403042050e-06  8.8776672664e-05  4.9511600437e-04
-1.4162128242e-03  2.7913079610e-02  1.5361878731e-01
 2.9598137737e-04 -5.4484821234e-03 -3.0010887294e-02
 1.2844759596e-01  4.0156884320e-03  4.5875035029e-04
 3.1183489193e-02  6.7270166365e-02 -1.1925068563e-02
-2.3683726938e-04  4.1558810821e-03  2.3027549201e-02
-1.3794320088e-03  2.7047770276e-02  1.4887331113e-01
 5.6465091934e-04 -8.4983689149e-03 -4.7130241860e-02
 9.6609207088e-01  4.6423344788e-01 -7.5401271901e-02
 5.1663360292e-01  4.2962640028e-02 -3.0241304859e-03
-1.3767748924e-04  2.6263665253e-03  1.4461366024e-02
-1.6591936606e-03  3.2598446911e-02  1.7940979979e-01
 5.3930056030e-04 -1.0349967191e-02 -5.6974208224e-02
 1.9058100762e-01 -2.9227297869e-02  7.0760082056e-03
-1.2511540479e-01 -9.5821764848e-02  1.6250094765e-02
-5.8117356718e-05  6.5585895594e-04  3.6882986761e-03
 1.1068032655e-03 -2.1722973325e-02 -1.1955894743e-01
 4.2328604155e-04 -8.8704657317e-03 -4.8712779387e-02
 6.3255591950e-01  3.8677667703e-01 -6.4424179665e-02
-7.9214715343e-01 -2.3858199650e-02 -2.9970000138e-03
 2.0124390654e-04 -3.8771922364e-03 -2.1346237079e-02
 1.6140990271e-03 -3.1761907997e-02 -1.7480295808e-01
-4.2485246152e-04  8.0646826156e-03  4.4403700833e-02
-1.4701262160e-01  1.2345788762e-03 -1.5855195382e-03
 4.0806966064e-02  7.6388305562e-02 -1.3495787659e-02
-2.4064430492e-04  4.3377097653e-03  2.3982075614e-02
-1.3379772345e-03  2.6241996786e-02  1.4443627889e-01
 9.5687403230e-01  4.5023681276e-01 -7.2950310970e-02
 6.5222761715e-07  7.2240750064e-04  3.8870071128e-03
-5.7520084234e-01 -5.9954319959e-04 -5.2153390228e-03
 9.4279723427e-06 -2.6077910665e-04 -1.4279845012e-03
 1.8430911395e-03 -3.6161298426e-02 -1.9902273370e-01
 3.3269210825e-04 -6.1122973292e-03 -3.3659527812e-02
 1.4227158895e-01 -1.4171655164e-02  3.8943472904e-03
 1.3095814995e-01  1.0704354860e-01 -1.8230325703e-02
 2.6471215642e-04 -4.3979998540e-03 -2.4364509635e-02
-1.2863985968e-03  2.5234133495e-02  1.3888388204e-01
-9.7503274376e-01 -4.4012704117e-01  7.0944986023e-02
 1.2817000898e-04 -2.2059122881e-03 -1.2173783912e-02
-5.6108759228e-01  3.5167678289e-02 -1.1583663093e-02
 1.0961903089e-04 -2.2017992485e-03 -1.2111407674e-02
-1.9047824439e-03  3.7346800484e-02  2.0554696357e-01
 4.3684380567e-04 -8.2286458987e-03 -4.5298153455e-02
-1.7258901084e-01  4.0052842201e-02 -8.8777028410e-03
 2.5064731039e-01  1.3767237501e-01 -2.2692156537e-02
 1.1198029724e-04 -3.0312248372e-03 -1.6566123224e-02
 1.0970170024e-03 -2.1367352232e-02 -1.1761865315e-01
 4.5715785785e-04 -1.1334506823e-02 -6.2022534858e-02
 7.2951947048e-01  3.8788130619e-01 -6.3735563354e-02
 7.4272578694e-01 -2.4344519312e-02  1.1298115910e-02
-9.7768638635e-05  1.9085637352e-03  1.0509830870e-02
-1.6205356863e-03  3.1828991668e-02  1.7517376945e-01
 5.5098962156e-04 -1.0553934113e-02 -5.8096450699e-02
-1.9890288844e-01  3.9679429862e-02 -9.0527301708e-03
-1.5853026396e-01 -1.0012189379e-01  1.6723695383e-02
 7.5836060221e-04 -1.5323198713e-02 -8.4271467366e-02
 7.4446365672e-04 -1.4194291011e-02 -7.8177930999e-02
-5.1836811598e-04  1.0699817108e-02  5.8773751969e-02
 5.2412287680e-01  3.6707483204e-01 -6.1849037794e-02
-8.1728502864e-01 -3.8374003611e-02 -5.9214739902e-04
 3.0870461197e-04 -6.0027220951e-03 -3.3042939497e-02
 1.8067625858e-03 -3.5448670476e-02 -1.9509834744e-01
 5.1673488133e-04 -9.8555402405e-03 -5.4252166125e-02
-1.9238946648e-01  3.8328334983e-02 -8.7472149983e-03
-2.0764721610e-01 -1.2035663155e-01  1.9945239034e-02
-7.5679051993e-04  1.5329188284e-02  8.4298625469e-02
 7.6894018171e-04 -1.4616399685e-02 -8.0510252587e-02
 6.0465919614e-04 -1.2396632537e-02 -6.8132136954e-02
 6.6017683362e-01  3.8451505906e-01 -6.3758274856e-02
 7.9486180386e-01 -9.7957055776e-03  9.1370044777e-03
 1.5447191988e-04 -2.9996631501e-03 -1.6515042345e-02
-1.8148855794e-03  3.5599588866e-02  1.9593001153e-01
 4.3719316332e-04 -8.2140329061e-03 -4.5219932634e-02
-1.7161471484e-01  3.5135961839e-02 -7.9753636673e-03
-1.9925026397e-01 -1.2216311897e-01  2.0348969885e-02
-1.0349495481e-04  1.1941181851e-03  6.6986690505e-03
-1.1168044545e-03  2.1908360539e-02  1.2057760615e-01
-3.6687056391e-04  8.7502435024e-03  4.7911912809e-02
-7.1232736636e-01 -3.9163661431e-01  6.4572028071e-02
-7.4150347721e-01 -5.2918001784e-04 -6.7672552241e-03
-1.7389563541e-04  3.3807764545e-03  1.8612486416e-02
-1.4008092662e-03  2.7647831658e-02  1.5215502604e-01
 4.7122887701e-04 -9.1217437580e-03 -5.0215680318e-02
-1.3988753867e-01 -7.2154671230e-03  1.8459437080e-05
-4.0419401920e-03  5.9434215579e-02 -1.0832391666e-02
-2.2823447401e-04  4.2061396360e-03  2.3221255774e-02
-1.3913627208e-03  2.7299368709e-02  1.5025506712e-01
 7.5803008822e-04 -3.9500590696e-03 -2.3229099402e-02
 9.5362469685e-01  4.5833755202e-01 -7.4438564663e-02
 5.5792443830e-01  3.1716410582e-02 -5.9835224950e-04
 5.0554444137e-05 -9.2320825261e-04 -5.0887751198e-03
 1.7943553617e-03 -3.5226037665e-02 -1.9387314921e-01
-4.7056458578e-04  8.9383864977e-03  4.9207524872e-02
 1.7325740621e-01 -2.2795209668e-02  5.7474860017e-03
 1.3830116136e-01  1.0619428853e-01 -1.8011275100e-02
-1.8289491874e-04  3.0094524346e-03  1.6667191136e-02
 1.1543899310e-03 -2.2674937699e-02 -1.2479564356e-01
 2.3469086320e-04 -7.5192339715e-03 -4.0954910274e-02
 7.9834562509e-01  4.0928785986e-01 -6.6985213613e-02
 7.1787108872e-01 -1.2909766325e-02  8.9903093777e-03
 2.2686643341e-05 -3.9052346263e-04 -2.1561441304e-03
 1.7447259769e-03 -3.4270124255e-02 -1.8861130745e-01
-4.3636943383e-04  8.2472886072e-03  4.5406516687e-02
 1.6178792450e-01 -1.5467607985e-02  4.3097060801e-03
-1.0378606593e-01 -9.6643820849e-02  1.6594182518e-02
 2.2430194334e-04 -3.8411958275e-03 -2.1256513154e-02
 1.2054852584e-03 -2.3673490365e-02 -1.3029306444e-01
-8.5201107542e-01 -4.2239712875e-01  6.8856077613e-02
 4.4935307737e-04 -3.8221379635e-03 -2.1725007722e-02
-6.6706052407e-01  4.9723122632e-03 -7.0778638363e-03
-2.3496733422e-05  3.9662552595e-04  2.1900254924e-03
 1.5802680374e-03 -3.1088800372e-02 -1.7109987217e-01
 4.1807238017e-04 -7.8967939241e-03 -4.3478767944e-02
-1.5605234484e-01  1.1413293554e-02 -3.5190924464e-03
 6.8484819456e-02  8.3087065912e-02 -1.4457048073e-02
 2.2379080132e-04 -3.8668529881e-03 -2.1401172788e-02
 1.2009432586e-03 -2.3588546507e-02 -1.2982634253e-01
 7.2317849298e-05 -3.8089043016e-04 -2.2621788141e-03
 7.8208889879e-01  4.1690312628e-01 -6.8511338003e-02
-6.7360419400e-01 -4.3491914010e-02  1.6674441137e-03
 1.5811637324e-04 -3.0167024477e-03 -1.6611358574e-02
 1.5054052904e-03 -2.9642037952e-02 -1.6313531364e-01
-3.0924051261e-04  5.6939823897e-03  3.1363245263e-02
-1.2903891904e-01 -4.7130012441e-03 -3.3819396621e-04
 3.4603277182e-02  7.0224691647e-02 -1.2429972995e-02
 2.4592466963e-04 -4.3412234386e-03 -2.4049278171e-02
 1.4742435637e-03 -2.8881755229e-02 -1.5897046667e-01
 1.0420920484e+00  4.7729828492e-01 -7.7078277355e-02
 2.6479461946e-04 -5.3847168970e-03 -2.9618421125e-02
 4.7081185023e-01  7.7881192964e-03  2.9429839265e-03
-5.9153581544e-05  1.0836714720e-03  5.9703836326e-03
-1.5253592769e-03  3.0018894908e-02  1.6521083400e-01
 4.5365541794e-04 -8.6303504137e-03 -4.7513571264e-02
-1.6605515635e-01  1.7700909948e-02 -4.7540217424e-03
 7.5119337192e-02  8.2972171973e-02 -1.4375881115e-02
-1.9851434836e-04  3.3759638479e-03  1.8684984513e-02
 1.1380806823e-03 -2.2369328222e-02 -1.2311307826e-01
-2.9044864863e-05  1.2773045069e-03  6.8991659932e-03
 6.4782589282e-01  3.9079209393e-01 -6.5010445154e-02
 7.3415238140e-01  7.0730421519e-02 -6.0562455853e-03
 2.3192211040e-04 -4.4553182496e-03 -2.4529419288e-02
-1.2965278224e-03  2.5464925935e-02  1.4015106941e-01
-9.2633819666e-04  1.8479934057e-02  1.0169652153e-01
 1.9378695260e-01 -7.6794926024e-03  3.1838011493e-03
 1.1464052838e-01 -3.2768546257e-02  7.0173884676e-03
-1.9920906868e-04  3.4285982747e-03  1.8865128096e-02
-1.0999728511e-03  2.1567507454e-02  1.1870845772e-01
-5.0209439311e-04  1.0146346278e-02  5.5787976985e-02
 7.0986967397e-01  4.0080574513e-01 -6.6256741631e-02
-7.9165519262e-01  1.3429853734e-02 -9.7677932504e-03
-5.7215994442e-05  1.1879743100e-03  6.5330617290e-03
-1.6703453734e-03  3.2819458481e-02  1.8062692695e-01
-4.1230788384e-04  7.7381215434e-03  4.2605237974e-02
-1.5948144882e-01  1.7664703120e-02 -4.6876166122e-03
 1.0239912685e-01  9.4336631006e-02 -1.6187236783e-02
 2.2023753592e-04 -3.6732892262e-03 -2.0347774169e-02
 1.1802486078e-03 -2.3188856989e-02 -1.2762441083e-01
-2.7979240089e-05  2.1414214574e-03  1.1539472687e-02
-7.8022694613e-01 -4.1284038979e-01  6.7791827522e-02
 6.8553095495e-01  2.6822190157e-02  1.4717994605e-03
-1.5286591092e-04  2.9257755261e-03  1.6109914470e-02
-1.3931273498e-03  2.7493118114e-02  1.5130511888e-01
-4.5583415715e-04  8.7995367148e-03  4.8442780045e-02
-1.4612693371e-01 -1.5628775036e-03 -1.0667174369e-03
 1.0580052119e-02  6.3329564783e-02 -1.1404792923e-02
 2.2222087564e-04 -4.0424089095e-03 -2.2324745440e-02
-1.2685420638e-03  2.4903315641e-02  1.3706473479e-01
 2.8776071109e-04 -4.8937896873e-03 -2.7055061866e-02
 8.2794561912e-01  4.3148998806e-01 -7.0736156622e-02
-6.2995778060e-01 -6.2614709258e-02  5.5458865020e-03
 1.2749931786e-04 -2.4260407242e-03 -1.3361454140e-02
-1.4978942944e-03  2.9498162422e-02  1.6234409490e-01
 4.4868131311e-04 -8.5608509275e-03 -4.7131160926e-02
-1.6069076396e-01  1.2086173854e-02 -3.6835491450e-03
 5.5800854437e-02  7.7574968475e-02 -1.3573942583e-02
 2.1022482979e-04 -3.6728090392e-03 -2.0312609670e-02
 1.1649449785e-03 -2.2889096573e-02 -1.2597543424e-01
 6.5327841717e-05 -5.8192961705e-04 -3.3274583591e-03
 6.9438695505e-01  4.0096829319e-01 -6.6427834636e-02
 7.0972048166e-01  6.9744856412e-02 -6.1032780499e-03
-2.0136710651e-04  3.8550557458e-03  2.1226510265e-02
 1.9230449505e-03 -3.7700820320e-02 -2.0749243453e-01
 6.7357045579e-04 -1.3079850013e-02 -7.1990304725e-02
-2.6016552946e-01  6.3576704543e-02 -1.3960970706e-02
 8.9546716694e-04 -1.7607035648e-02 -9.6897114161e-02
-4.0801915529e-01 -1.4882505948e-01  2.3263809808e-02
 5.7767071565e-04 -1.1638551072e-02 -6.4021737771e-02
 1.2043265654e-03 -2.3414029302e-02 -1.2888669303e-01
 5.1085263062e-01  3.5996381072e-01 -6.0675882384e-02
 8.9227519158e-01 -9.0659878913e-02  2.4731277786e-02
-5.4834538774e-05  1.0480147286e-03  5.7645675372e-03
 1.6549518439e-03 -3.2514013871e-02 -1.7894542154e-01
-6.4243019889e-04  1.2484275261e-02  6.8716658278e-02
-2.1388519725e-01  3.2283667108e-02 -7.8462181345e-03
-1.1570701366e-01 -8.7426113827e-02  1.4813917596e-02
 8.6948359479e-04 -1.7238120165e-02 -9.4849687939e-02
-6.1104066736e-04  1.1782816972e-02  6.4879679312e-02
 6.5485087360e-04 -1.3186947084e-02 -7.2506109474e-02
 6.0970374082e-01  3.8514504873e-01 -6.4339069061e-02
-8.4343191336e-01  3.3180760953e-03 -8.4094010794e-03
 1.4973259941e-04 -2.8642435642e-03 -1.5771131310e-02
 1.5637830318e-03 -3.0682642889e-02 -1.6886216150e-01
-7.7515671667e-04  1.5121588291e-02  8.3229402848e-02
-2.8639303666e-01  7.1257420302e-02 -1.5599192734e-02
 8.9531707508e-04 -1.7615313262e-02 -9.6942573048e-02
-2.5805012079e-01 -6.8594715701e-02  1.0074646882e-02
 1.7932306651e-04 -3.6595377009e-03 -2.0152838937e-02
-1.1865287996e-03  2.3343682538e-02  1.2844267223e-01
 3.9829461504e-01  3.5651474434e-01 -6.1093176101e-02
-8.6805175347e-01  5.0346038589e-02 -1.7181901295e-02
 4.0884086281e-04 -8.0327848540e-03 -4.4214578066e-02
-1.6815144798e-03  3.3011829280e-02  1.8168680342e-01
-7.9436963002e-04  1.5556924875e-02  8.5622958045e-02
-2.6103391050e-01  4.3067328672e-02 -1.0241270625e-02
-9.2035479616e-04  1.8091414577e-02  9.9571244178e-02
 1.2324187294e-01  6.8752714001e-02 -1.1351091105e-02
-1.4165099611e-04  2.7336407004e-03  1.5049586532e-02
 1.0993410372e-03 -2.1644592399e-02 -1.1910274568e-01
-5.8575622029e-01 -3.8432539388e-01  6.4410382157e-02
 9.3508211389e-01 -6.8975282882e-02  2.1187195907e-02
 9.0080475831e-06 -1.0932156209e-04 -6.0598789733e-04
-1.6214260227e-03  3.1852988630e-02  1.7530845446e-01
 7.6071548951e-04 -1.4916951270e-02 -8.2100916767e-02
 2.3782246546e-01 -3.4007520813e-02  8.3799298741e-03
 9.6036641713e-04 -1.8882832393e-02 -1.0392604062e-01
-7.6184758814e-02 -6.7722527986e-02  1.1599727704e-02
 2.9863559645e-04 -5.7889807459e-03 -3.1867321590e-02
-8.6364764938e-04  1.7134177482e-02  9.4256993807e-02
 6.0075209975e-01  3.8646643665e-01 -6.4661410573e-02
-8.9702298140e-01  3.5955565880e-02 -1.4835432309e-02
-6.7488730626e-05  1.2381583254e-03  6.8205560660e-03
 1.9683232647e-03 -3.8588191667e-02 -2.1237904132e-01
-4.6904140803e-04  8.9149679894e-03  4.9072947102e-02
-1.8293231462e-01  4.5506646691e-02 -9.9640106310e-03
 3.0594210335e-01  1.5163306409e-01 -2.4718837898e-02
 9.6252226034e-04 -1.9215096826e-02 -1.0570715385e-01
 4.4263638285e-04 -7.9843484183e-03 -4.4031970223e-02
 7.2458620968e-04 -1.5009706282e-02 -8.2484491154e-02
 7.0671064763e-01  3.7880473751e-01 -6.2291957833e-02
 7.7135114319e-01 -4.5939787374e-02  1.5486870664e-02
-9.1554985386e-07  1.3176504555e-05  6.6842253952e-05
 1.6313529729e-03 -3.2058368328e-02 -1.7643798619e-01
-6.9523656892e-04  1.3595088523e-02  7.4827753956e-02
 2.1635506495e-01 -2.7136248558e-02  6.9329780715e-03
 7.1562903627e-02  7.5559796064e-02 -1.3066032913e-02
-5.7159744700e-04  1.1337787077e-02  6.2386569346e-02
-9.0048376849e-04  1.7599047819e-02  9.6872293343e-02
-6.6781929510e-04  1.3415170046e-02  7.3769151639e-02
-6.4478143906e-01 -3.9150862019e-01  6.5170364137e-02
-8.4859020351e-01  1.5014976225e-02 -1.0582407255e-02
 6.8057571364e-05 -1.2525306017e-03 -6.9009381981e-03
-1.7393481379e-03  3.4157480640e-02  1.8799123702e-01
-5.2728375317e-04  1.0103480774e-02  5.5617846677e-02
-1.8692053020e-01  2.6665981904e-02 -6.5768987289e-03
-1.3384720494e-01 -1.0135786893e-01  1.7174903220e-02
-9.9848583447e-05  1.4717906194e-03  8.1827894137e-03
-1.1217844561e-03  2.2023042055e-02  1.2120998580e-01
-4.3945479147e-04  9.3075558376e-03  5.1109121150e-02
-7.1312404125e-01 -3.9769856399e-01  6.5663173397e-02
 7.7148740840e-01 -8.1307533842e-04  7.2885179854e-03
-1.0094117912e-04  1.9176488938e-03  1.0561249498e-02
-1.5779149998e-03  3.1033874516e-02  1.7079820824e-01
 6.2394721756e-04 -1.2164805957e-02 -6.6958157706e-02
-1.9564379281e-01  2.0706747729e-02 -5.5729792321e-03
-5.7738532170e-02 -7.6065374695e-02  1.3285039782e-02
 1.1627661106e-04 -2.0677861420e-03 -1.1413208735e-02
 1.1176096437e-03 -2.1941866590e-02 -1.2076417073e-01
-4.1159811356e-04  8.5713513090e-03  4.7079193653e-02
 6.5697551327e-01  3.9402134465e-01 -6.5514018738e-02
-7.9793894858e-01 -1.8436263737e-02 -4.0357191474e-03
 1.2605990868e-04 -2.3856681067e-03 -1.3138989237e-02
-1.4906178894e-03  2.9338344034e-02  1.6146581428e-01
 6.1005394896e-04 -1.1901615630e-02 -6.5509639359e-02
-1.9573699228e-01  2.3330287378e-02 -6.0502839149e-03
 5.7985913891e-02  7.3357528342e-02 -1.2790835848e-02
-1.0420570953e-04  1.7984273851e-03  9.9306681601e-03
 1.1029735556e-03 -2.1657539007e-02 -1.1919748769e-01
-3.5162278623e-04  7.4261323206e-03  4.0760401542e-02
-5.6739924672e-01 -3.7894960341e-01  6.3604794304e-02
-8.0482811524e-01 -4.7853115538e-02  1.2454637979e-03
-2.1664038447e-04  4.1499041101e-03  2.2849844784e-02
 1.4419720809e-03 -2.8364664761e-02 -1.5610945746e-01
 7.5101713932e-04 -1.4822372607e-02 -8.1577979022e-02
 2.2275729101e-01 -2.8034601768e-02  7.1538306085e-03
 2.3264732207e-02  5.5536071550e-02 -9.8749111466e-03
 5.1899255923e-04 -1.0280134316e-02 -5.6585452296e-02
-9.1560685679e-04  1.7896016604e-02  9.8497193788e-02
-6.1973457451e-04  1.2494797087e-02  6.8689402142e-02
 5.3236036675e-01  3.7691535313e-01 -6.3559752362e-02
 8.6406827187e-01  1.2187149493e-02  5.7831460442e-03
 1.8365666849e-04 -3.4875680276e-03 -1.9203661795e-02
-1.4794651467e-03  2.9079343171e-02  1.6004411700e-01
 8.1802157119e-04 -1.6142564614e-02 -8.8842990385e-02
-2.4576042592e-01  3.5126238079e-02 -8.6554568672e-03
-9.4879072296e-04  1.8659901084e-02  1.0269335536e-01
 2.6805291589e-02  4.6840602249e-02 -8.2676256258e-03
-2.7912451865e-04  5.4026698717e-03  2.9733214060e-02
-8.5479331166e-04  1.6973388493e-02  9.3364892612e-02
-5.2891136304e-01 -3.7894098122e-01  6.3959293907e-02
 9.1397070281e-01 -2.5636970984e-02  1.3117459687e-02
-1.5206887466e-04  2.8646082112e-03  1.5772307711e-02
 2.0284393497e-03 -3.9756110609e-02 -2.1880574771e-01
-4.5620107874e-04  8.6894463703e-03  4.7827726252e-02
 1.7494702097e-01 -6.5338478314e-02  1.3493383056e-02
 4.2186048492e-01  1.7623522774e-01 -2.8122532481e-02
-9.4787699337e-04  1.9293030732e-02  1.0609330628e-01
 2.3385393393e-04 -3.8762515716e-03 -2.1411323990e-02
-9.3411625936e-04  1.8546634255e-02  1.0203637552e-01
-5.9688352223e-01 -3.5326206401e-01  5.8664875607e-02
 7.8012376584e-01 -4.9676676346e-02  1.6247144228e-02
 1.5262085809e-04 -3.0390492942e-03 -1.6730297269e-02
 1.8095129405e-03 -3.5515835204e-02 -1.9546826426e-01
-4.9272685825e-04  9.3864002857e-03  5.1671839966e-02
 1.8102269532e-01 -2.7601359664e-02  6.6926798837e-03
 1.6045199933e-01  1.1127782285e-01 -1.8730732092e-02
 1.1825746781e-04 -1.7322839566e-03 -9.6311080513e-03
 1.1286414867e-03 -2.2155863700e-02 -1.2194023578e-01
 4.2538722545e-04 -9.5234944107e-03 -5.2231026200e-02
 7.5738260432e-01  4.0111051526e-01 -6.5875112965e-02
 7.4930686323e-01 -1.5374661218e-02  9.7290925214e-03
-4.2595379722e-05  7.8723061971e-04  4.3392592500e-03
-1.4215370400e-03  2.8035981461e-02  1.5429388344e-01
-5.2004879379e-04  1.0124790517e-02  5.5732883967e-02
-1.5577317976e-01  1.1157077633e-03 -1.6426320708e-03
-6.4504872388e-03 -6.3452961307e-02  1.1466921553e-02
-2.1713137263e-04  3.9860861512e-03  2.1990674474e-02
-1.2420740619e-03  2.4384103533e-02  1.3420650402e-01
 1.3856448781e-04 -1.9442748759e-03 -1.0827919948e-02
-7.9304232826e-01 -4.2260377306e-01  6.9445471252e-02
-6.6601222732e-01 -5.4367746563e-02  3.7137355341e-03
 1.1001687129e-04 -2.0845763511e-03 -1.1482483989e-02
 1.7041345362e-03 -3.3480420480e-02 -1.8426430917e-01
-6.9577383704e-04  1.3604274988e-02  7.4878262588e-02
-2.0418982514e-01  1.8444807686e-02 -5.2412069916e-03
-4.6789280108e-02 -7.5812461720e-02  1.3340885610e-02
 7.1058091382e-05 -1.2867052798e-03 -7.1002138888e-03
-1.1022223850e-03  2.1632674357e-02  1.1906486150e-01
 6.2186532040e-04 -1.2615696751e-02 -6.9362491008e-02
 7.7027142897e-01  4.0648027100e-01 -6.6729242163e-02
 8.0559279672e-01 -3.8726946885e-02  1.4492914425e-02
 1.6082720448e-04 -3.2221380500e-03 -1.7727010569e-02
-1.6148288021e-03  3.1755649665e-02  1.7477062877e-01
-3.5633894945e-04  6.6215979896e-03  3.6464695832e-02
-1.4249030983e-01  5.1140577714e-03 -2.2492588960e-03
 6.3430205526e-02  8.2249325626e-02 -1.4349683962e-02
 2.4588219030e-04 -4.2529448484e-03 -2.3553381827e-02
 1.3046845763e-03 -2.5595728082e-02 -1.4087775665e-01
-9.2538210494e-01 -4.4522961209e-01  7.2332972649e-02
 5.3560026741e-05 -2.5600325916e-03 -1.3893397863e-02
 5.7688013083e-01  1.4727196237e-02  2.6638793549e-03
-8.1452743748e-05  1.5217641023e-03  8.3825658421e-03
-1.7678607277e-03  3.4701391232e-02  1.9098538160e-01
 7.1257357811e-04 -1.3890732443e-02 -7.6454907225e-02
 2.3663084701e-01 -3.6829396425e-02  8.8826386815e-03
 9.5986233043e-04 -1.8845141519e-02 -1.0372254362e-01
 1.4902323286e-01  9.1856681555e-02 -1.5308182992e-02
-2.5945153647e-04  4.9442236406e-03  2.7232747540e-02
 9.6014346430e-04 -1.8956039617e-02 -1.0430030412e-01
-6.5306941465e-01 -3.8832399243e-01  6.4514127769e-02
-8.8933949883e-01  5.8719042132e-02 -1.8900389645e-02
-7.4583824366e-05  1.5189520780e-03  8.3546910366e-03
 1.7324488031e-03 -3.3973253992e-02 -1.8698166610e-01
-2.7396823948e-04  4.8549287473e-03  2.6739448168e-02
 1.3452357364e-01 -2.0587518611e-02  4.9888392832e-03
 1.3556077697e-01  1.0551439572e-01 -1.7908447054e-02
-2.5973730574e-04  4.0594242515e-03  2.2541853640e-02
 1.2149860749e-03 -2.3860827754e-02 -1.3132134849e-01
-8.7296146848e-01 -4.2697593919e-01  6.9501150749e-02
 2.0589218955e-05 -1.5721053235e-03 -8.4970847561e-03
-5.8808266580e-01 -1.2553942255e-02 -3.1624855590e-03
-1.8222950169e-04  3.5302192705e-03  1.9434834648e-02
 1.6549407521e-03 -3.2509458306e-02 -1.7892029850e-01
-6.4810703318e-04  1.2590887241e-02  6.9303326744e-02
 2.1851136979e-01 -3.5475252067e-02  8.4690606563e-03
-1.2931442366e-01 -8.8982168488e-02  1.4972558067e-02
-9.6201016062e-04  1.9060960755e-02  1.0487966082e-01
 4.1042618042e-04 -7.8056456432e-03 -4.2993498921e-02
-7.0205495209e-04  1.4082546095e-02  7.7438924676e-02
-5.8616775572e-01 -3.8156822565e-01  6.3907064090e-02
-8.5320470964e-01  4.5224716554e-03 -8.7186755483e-03
 1.7484453141e-04 -3.3614727455e-03 -1.8507419255e-02
-1.9963465557e-03  3.9141843963e-02  2.1542689689e-01
 4.4836633296e-04 -8.5095471866e-03 -4.6842822286e-02
 1.7556078958e-01 -3.7065097806e-02  8.3618646986e-03
 2.7427682106e-01  1.4716643030e-01 -2.4199055633e-02
 2.5664021990e-04 -5.7279527698e-03 -3.1427752486e-02
 1.0704192646e-03 -2.0771918581e-02 -1.1435194880e-01
 7.9507958870e-01  3.9111084069e-01 -6.3686779165e-02
-8.7241852797e-04  1.3243542915e-02  7.3420536872e-02
-7.3392511291e-01  5.7789698198e-02 -1.7293622425e-02
-2.0294913356e-04  3.9888618898e-03  2.1947267740e-02
 1.2760770603e-03 -2.5073047512e-02 -1.3799399408e-01
 8.9321462072e-04 -1.7832003669e-02 -9.8130830269e-02
-1.9335658086e-01  8.3984670253e-03 -3.3104364175e-03
 1.0126150415e-01 -3.4609430569e-02  7.2281784906e-03
-1.9476994644e-04  3.3512385570e-03  1.8436786111e-02
 1.1073115019e-03 -2.1710964683e-02 -1.1949767951e-01
-4.4855363832e-04  9.1004417067e-03  5.0028638409e-02
-6.7599766860e-01 -3.9661931797e-01  6.5809510887e-02
-7.9122019050e-01 -1.7410916872e-03 -7.0072017339e-03
 5.0732990421e-07  5.7244308828e-05  3.0910299108e-04
-1.4813959602e-03  2.9165768084e-02  1.6051368932e-01
 6.9192849383e-04 -1.3650819131e-02 -7.5130131767e-02
 1.6768605227e-01  3.7905693087e-04  1.4805110392e-03
 3.6246689635e-02 -5.5448280375e-02  1.0410381793e-02
-2.2049780855e-04  4.1119246380e-03  2.2640331510e-02
 1.2535058689e-03 -2.4596341140e-02 -1.3537672991e-01
-1.1305663983e-04  4.2433389844e-03  2.3061466486e-02
-8.6872233324e-01 -4.3066424415e-01  7.0213037526e-02
 6.7603501145e-01 -5.1342692895e-04  6.3509195982e-03
-8.3921008279e-05  1.7058230952e-03  9.3801986929e-03
-1.6071037302e-03  3.1601380536e-02  1.7392174946e-01
-6.3649144313e-04  1.2419921257e-02  6.8361767014e-02
-1.9507893121e-01  1.8693436192e-02 -5.2018989599e-03
 5.1080494703e-02  7.5547252792e-02 -1.3252583365e-02
-1.2923021998e-04  2.3490974176e-03  1.2958341681e-02
-1.1244123696e-03  2.2073681692e-02  1.2149040722e-01
-4.3218662853e-04  8.9823042587e-03  4.9344031888e-02
-6.9910854195e-01 -4.0019436933e-01  6.6245654740e-02
-7.9121134419e-01 -5.0868431320e-03 -6.3990073622e-03
 6.6460568007e-05 -1.2217469632e-03 -6.7327227088e-03
-1.5341779723e-03  3.0192111187e-02  1.6616455906e-01
 5.9114687095e-04 -1.1510856561e-02 -6.3359992596e-02
-1.8665555710e-01  1.7700949952e-02 -4.9434443561e-03
 4.9225385640e-02  7.4402589043e-02 -1.3061344446e-02
 1.5831702047e-04 -2.8583536609e-03 -1.5771394564e-02
-1.1327365729e-03  2.2244338093e-02  1.2242795358e-01
-2.7988619617e-04  6.0596798115e-03  3.3242719405e-02
 6.5294690215e-01  3.9374192301e-01 -6.5500183541e-02
 7.7649637359e-01  3.7069189641e-02  4.5175334420e-04
-1.5507287130e-04  2.9520144761e-03  1.6256663439e-02
-1.4388032772e-03  2.8311436614e-02  1.5581575018e-01
-7.2706020191e-04  1.4353948213e-02  7.8999980932e-02
-2.0907582664e-01  2.1658394698e-02 -5.8684158105e-03
-1.0293763342e-02 -5.7418895276e-02  1.0337677243e-02
-5.9535614297e-05  1.0186493057e-03  5.6041245898e-03
-1.0878572366e-03  2.1336616400e-02  1.1743465355e-01
-4.9057685721e-04  1.0019696070e-02  5.5060304261e-02
 5.7495944033e-01  3.8262442177e-01 -6.4202514407e-02
-8.3354320824e-01 -2.2692609590e-02 -3.5918552592e-03
-1.5380421744e-04  2.9148173344e-03  1.6052093411e-02
-1.9416243188e-03  3.8057586413e-02  2.0945820541e-01
-4.5789025044e-04  8.6676096073e-03  4.7711016727e-02
-1.7860257065e-01  5.2573913975e-02 -1.1208398359e-02
-3.2442529457e-01 -1.5401613502e-01  2.4981071433e-02
 9.7751159558e-04 -1.9517389279e-02 -1.0736946634e-01
 3.7012005924e-04 -6.4613735003e-03 -3.5657698996e-02
 7.2782567979e-04 -1.4893824784e-02 -8.1868584538e-02
 6.4813318446e-01  3.7005858295e-01 -6.1244337527e-02
-7.7484677582e-01  3.0179087954e-02 -1.2655542333e-02
-1.6764765746e-04  3.3107697297e-03  1.8226209765e-02
-1.6731441221e-03  3.2853281278e-02  1.8081427459e-01
-7.9105063789e-04  1.5503929031e-02  8.5331110927e-02
-2.5182575764e-01  3.8140669927e-02 -9.2607142821e-03
 9.3450503153e-04 -1.8367446738e-02 -1.0109096935e-01
 9.5632749610e-02  6.7441014065e-02 -1.1368360505e-02
-2.0906491095e-04  4.0609378183e-03  2.2354766962e-02
-1.0230970371e-03  2.0176778509e-02  1.1101964088e-01
 6.1085228768e-01  3.8716494418e-01 -6.4694233458e-02
 9.2395061790e-01 -6.2770341668e-02  1.9956763319e-02
 1.9713282577e-05 -4.6281958196e-04 -2.5424597415e-03
 1.5323048706e-03 -3.0100070541e-02 -1.6566275103e-01
 8.7888030456e-04 -1.7343165025e-02 -9.5449762500e-02
-2.5439873160e-01  3.4022444771e-02 -8.5348343925e-03
 9.1670603576e-04 -1.8002433332e-02 -9.9081427132e-02
 6.4617768521e-04  3.8899699114e-02 -7.0652313020e-03
 2.4801726981e-04 -4.7997462823e-03 -2.6416955477e-02
 9.8756302903e-04 -1.9497294621e-02 -1.0727568648e-01
-5.8620766638e-01 -3.8650910097e-01  6.4803357922e-02
 9.4094265060e-01 -6.0663737257e-02  1.9731276095e-02
-7.8964738575e-06  4.4636819324e-05  2.4992309912e-04
-1.2549380306e-03  2.4817606741e-02  1.3657814444e-01
 3.8168557053e-04 -7.3254564187e-03 -4.0331109569e-02
 1.3481162999e-01  4.2114635010e-03  4.7977833391e-04
 8.6623860647e-03  5.8718812189e-02 -1.0583928009e-02
 2.1702314742e-04 -3.8917912942e-03 -2.1511433201e-02
-1.2019764446e-03  2.3611560274e-02  1.2995269232e-01
 5.6228943282e-04 -1.0592792905e-02 -5.8377172352e-02
 7.7503451345e-01  4.2142323388e-01 -6.9396348624e-02
-6.2696856946e-01 -1.0682959670e-01  1.3607341334e-02
-1.8246261804e-04  3.5038213876e-03  1.9293267559e-02
-1.7138405427e-03  3.3658508607e-02  1.8524519051e-01
-6.9493818624e-04  1.3556442255e-02  7.4615552865e-02
-2.2245126242e-01  3.0250234659e-02 -7.5557240540e-03
 1.0407421554e-01  8.4298491513e-02 -1.4353971061e-02
 9.4280658469e-04 -1.8600820873e-02 -1.0236090191e-01
 4.4101686091e-04 -8.5210498559e-03 -4.6918676826e-02
-7.8711157430e-04  1.5674097131e-02  8.6218080602e-02
-6.7013386837e-01 -3.9264362299e-01  6.5141619835e-02
 8.6034417364e-01 -3.7442456213e-02  1.4766175302e-02
 1.7228423118e-05 -4.0760247776e-04 -2.2370912485e-03
 1.7365160352e-03 -3.4095639001e-02 -1.8765080406e-01
-6.2324499373e-04  1.2068245355e-02  6.6427597794e-02
-2.1372332112e-01  3.4492560850e-02 -8.2465846433e-03
 1.5190312579e-01  9.9204179058e-02 -1.6620058576e-02
-9.5201668835e-04  1.8890750872e-02  1.0393893004e-01
 4.4981830706e-04 -8.5300891327e-03 -4.6990346923e-02
 7.2169729412e-04 -1.4458448216e-02 -7.9514676982e-02
-6.4187155257e-01 -3.8715630797e-01  6.4406612070e-02
-8.4086437263e-01  2.0106310831e-02 -1.1436028538e-02
 9.4424137674e-05 -1.7953082758e-03 -9.8872115202e-03
 1.8294681377e-03 -3.5913632796e-02 -1.9765780855e-01
-4.0377102481e-04  7.5829211837e-03  4.1751139283e-02
-1.5414824893e-01  1.3246615046e-02 -3.8357873876e-03
-1.1579442970e-01 -1.0249433733e-01  1.7545484736e-02
 2.4646214027e-04 -4.2280801185e-03 -2.3396588787e-02
 1.2517656373e-03 -2.4566697825e-02 -1.3521029727e-01
 9.4281516073e-01  4.3376258458e-01 -7.0086621739e-02
 2.3437146290e-04 -4.2120536916e-03 -2.3225099149e-02
-6.1115905196e-01  3.3827526264e-02 -1.1803517512e-02
 1.5159901771e-04 -3.0320891949e-03 -1.6681055520e-02
-1.5110373702e-03  2.9703594490e-02  1.6347701420e-01
-8.2753025333e-04  1.6382907470e-02  9.0162368059e-02
 1.8848703409e-01 -5.3058711546e-03  2.7058008267e-03
-6.6043440652e-02  4.8205294422e-02 -9.3710139756e-03
 2.0228335159e-04 -3.7471970297e-03 -2.0619326964e-02
-1.1496165427e-03  2.2551490064e-02  1.2412335419e-01
-4.6293762405e-04  9.8631451951e-03  5.4164157010e-02
 8.2678167791e-01  4.1725801771e-01 -6.8165345433e-02
-7.5391946849e-01  3.2471358541e-02 -1.2878358859e-02
 2.1354205032e-04 -4.2472028913e-03 -2.3368384485e-02
 1.5732953876e-03 -3.0926118344e-02 -1.7020662914e-01
 7.4348667389e-04 -1.4615842155e-02 -8.0442950685e-02
-2.1652955313e-01  2.3373902528e-02 -6.2500909992e-03
-2.9047293306e-02 -6.3769770207e-02  1.1317495246e-02
 1.5871384442e-04 -3.2105364240e-03 -1.7667150354e-02
-1.0583906153e-03  2.0747425868e-02  1.1419368789e-01
-6.4981790032e-04  1.3060075951e-02  7.1815369868e-02
-6.5043454344e-01 -3.9335150174e-01  6.5452813405e-02
-8.5030158779e-01  1.5708573655e-02 -1.0724277115e-02
-4.1689341637e-05  7.2918704752e-04  4.0208981783e-03
-1.7804084149e-03  3.4930167072e-02  1.9224605828e-01
-3.9155567915e-04  7.2758416356e-03  4.0058988746e-02
-1.5964867093e-01  2.8473807497e-02 -6.6541311640e-03
 1.6548355846e-01  1.1395957475e-01 -1.9169326148e-02
-2.0208967046e-04  3.0931151548e-03  1.7170291411e-02
 1.1458410167e-03 -2.2516420364e-02 -1.2392004146e-01
 1.7703581131e-05  5.2532820243e-03  2.8073732521e-02
-7.6345880377e-01 -4.0300073634e-01  6.6168699446e-02
 6.9769981122e-01  9.3549305914e-03  4.7582462774e-03
-1.7014988258e-04  3.2943132795e-03  1.8136902589e-02
 1.2808786936e-03 -2.5223442413e-02 -1.3881782427e-01
 7.5665236780e-04 -1.5085904272e-02 -8.3020504868e-02
-1.7390541836e-01  2.4533356820e-03 -2.0505125791e-03
 6.1375980392e-02 -4.5067924485e-02  8.7591472908e-03
 2.1023701436e-04 -3.7385886895e-03 -2.0566120094e-02
-1.1854984102e-03  2.3263080349e-02  1.2803633089e-01
-1.4705501068e-04  3.3826020764e-03  1.8527403074e-02
 7.0686381630e-01  4.0393465065e-01 -6.6852532394e-02
-7.3092314611e-01 -3.9990317263e-02  5.0055722030e-04
-5.8416035659e-05  1.0955235543e-03  6.0379949225e-03
-1.9407748604e-03  3.8055685117e-02  2.0944763907e-01
-5.2016910373e-04  9.9550045437e-03  5.4796744489e-02
 1.9767322768e-01 -4.4223222084e-02  9.8670025305e-03
 2.9069963143e-01  1.4450371339e-01 -2.3567767912e-02
-9.7216696258e-04  1.9479526097e-02  1.0715248800e-01
-3.4832715819e-04  6.2245567580e-03  3.4335770822e-02
 8.2096612156e-04 -1.6460404228e-02 -9.0532530952e-02
-6.8616179175e-01 -3.7909581153e-01  6.2532671758e-02
-8.0324166144e-01  4.9273212944e-02 -1.6387600906e-02
 2.9898545745e-05 -5.9030783024e-04 -3.2433008950e-03
-1.5223984867e-03  2.9974350810e-02  1.6496478665e-01
 5.9490426455e-04 -1.1622343477e-02 -6.3972566611e-02
-1.7390409400e-01  8.0498658224e-03 -3.0710886553e-03
 1.6241442289e-02  6.7825676015e-02 -1.2171768784e-02
 2.0064327863e-04 -3.7237498331e-03 -2.0528620586e-02
-1.1920822448e-03  2.3399984953e-02  1.2879052055e-01
-1.4885143573e-04  3.6643061290e-03  2.0042637562e-02
 7.6252921958e-01  4.1335386770e-01 -6.8048820565e-02
-7.2245652955e-01 -2.6092981715e-02 -1.9460399649e-03
 6.5566344131e-05 -1.2101222885e-03 -6.6695961939e-03
-1.7709632651e-03  3.4757296666e-02  1.9129287219e-01
-5.1985644504e-04  9.9236893289e-03  5.4627823138e-02
-1.9123627123e-01  3.5177838664e-02 -8.1639555559e-03
-1.8157671489e-01 -1.1310769393e-01  1.8868854821e-02
 2.7073848095e-04 -5.9137805487e-03 -3.2458665676e-02
-1.0573892181e-03  2.0578036767e-02  1.1328097961e-01
-5.4514317499e-04  1.1263852383e-02  6.1890887781e-02
 6.6189869899e-01  3.8695743630e-01 -6.4185979398e-02
-7.9153041765e-01  1.5155599452e-03 -7.6016736516e-03
 1.6312843535e-04 -3.1571732388e-03 -1.7382289299e-02
 1.5952691979e-03 -3.1384478591e-02 -1.7272629766e-01
-6.2998366065e-04  1.2318336932e-02  6.7802219735e-02
 1.7651342788e-01 -6.9699896676e-03  2.8993043528e-03
 1.0591179876e-02  6.8330620784e-02 -1.2315997695e-02
-2.0424488725e-04  3.8412594848e-03  2.1169384778e-02
-1.2017300014e-03  2.3583630200e-02  1.2980259266e-01
-2.3756128136e-04  5.8499973561e-03  3.2016276886e-02
-8.2938239728e-01 -4.2171476244e-01  6.8950561907e-02
-7.1316592778e-01  4.7782774659e-03 -7.4693016550e-03
-5.9448085002e-05  1.2345294148e-03  6.7861938789e-03
-1.9194344592e-03  3.7637995808e-02  2.0714771319e-01
 6.2792651030e-04 -1.2151285364e-02 -6.6881643434e-02
 2.3495071016e-01 -5.1915378542e-02  1.1609043541e-02
 9.4454412941e-04 -1.8555929354e-02 -1.0212248498e-01
-3.2898106265e-01 -1.4209943414e-01  2.2772044849e-02
 1.3501234391e-04 -2.2286639039e-03 -1.2314746315e-02
 1.1280459752e-03 -2.2141182457e-02 -1.2184985241e-01
-5.9958630713e-01 -3.7017065808e-01  6.1710148486e-02
-8.7411674141e-01  7.2410682930e-02 -2.1247421108e-02
 7.8848551791e-05 -1.5441301952e-03 -8.4938655811e-03
-1.6888383446e-03  3.3162407721e-02  1.8251397897e-01
-5.2140947422e-04  9.9536314055e-03  5.4793275709e-02
-1.9032625643e-01  3.4445494878e-02 -8.0223718795e-03
-1.5639502819e-01 -1.0428954611e-01  1.7499336590e-02
-7.2193988221e-05  2.0260424750e-03  1.1058333843e-02
-1.0906266484e-03  2.1341643169e-02  1.1746798505e-01
 4.6632496939e-04 -9.7189796180e-03 -5.3380914521e-02
-6.1146630352e-01 -3.8131602849e-01  6.3627587141e-02
-7.9559660066e-01 -2.3462308776e-02 -3.1008723534e-03
-2.3666374918e-04  4.5884539636e-03  2.5259735222e-02
-1.9902720031e-03  3.9045813345e-02  2.1489631527e-01
 5.8941463516e-04 -1.1404859645e-02 -6.2775963674e-02
-1.9519658417e-01  2.1339576147e-02 -5.6855008255e-03
-1.6514352881e-01 -1.1755558779e-01  1.9829552785e-02
-4.1243909364e-05  1.0783361968e-03  5.8838450772e-03
-1.0894121306e-03  2.1359165817e-02  1.1756213010e-01
 8.9548692532e-01  4.0610007944e-01 -6.5498443774e-02
-8.1414368000e-04  1.5818432053e-02  8.7075308681e-02
 7.5669735713e-01 -9.2835407171e-02  2.3871938940e-02
-1.0883818219e-03  2.1387111846e-02  1.1770356035e-01
-1.8446404899e-03  3.6194331693e-02  1.9920266566e-01
-7.5003222207e-04  1.4640145706e-02  8.0578085482e-02
 2.4747231028e-01 -3.6950522180e-02  9.0049265079e-03
 9.1705980088e-04 -1.8017163091e-02 -9.9163118091e-02
-1.6301270008e-01 -9.4767156313e-02  1.5708713811e-02
 1.9589613572e-04 -3.7624786366e-03 -2.0722582643e-02
 1.1287042510e-03 -2.2160798319e-02 -1.2195835104e-01
-6.9857577079e-01 -3.8957296018e-01  6.4318955463e-02
 9.1021817330e-01 -9.3938067027e-02  2.5492747809e-02
 4.2292460957e-04 -8.3407480421e-03 -4.5901115705e-02
 1.7961939512e-03 -3.5253471206e-02 -1.9402384316e-01
-5.4479982438e-04  1.0449062598e-02  5.7518400764e-02
 1.9617237212e-01 -3.3312680348e-02  7.8704508084e-03
 1.7717706163e-01  1.1209769652e-01 -1.8726490022e-02
-4.5195958962e-04  9.3507926850e-03  5.1391942562e-02
-9.8975554058e-04  1.9196957065e-02  1.0568905116e-01
-6.0543728597e-04  1.2379130895e-02  6.8042820357e-02
-6.9019197861e-01 -3.9089519399e-01  6.4639351067e-02
 7.9777797103e-01 -1.6992763351e-02  1.0471637937e-02
 8.2387217618e-05 -1.5709580958e-03 -8.6523834390e-03
-1.9049220636e-03  3.7382701464e-02  2.0574340295e-01
 4.4090301325e-04 -8.3573807651e-03 -4.6010746358e-02
-1.6179763176e-01  1.5620684817e-02 -4.3379250330e-03
-1.3670022114e-01 -1.1018959631e-01  1.8751418112e-02
-2.3528996951e-04  4.0706456170e-03  2.2510571308e-02
 1.2164738631e-03 -2.3878227127e-02 -1.3141991387e-01
-9.4508718356e-01 -4.2694964594e-01  6.8827653247e-02
 3.9253659847e-04 -7.4186772123e-03 -4.0860077137e-02
 6.3778257563e-01 -5.4066161475e-02  1.5727258543e-02
 3.6951585079e-04 -7.2979665700e-03 -4.0159622443e-02
 1.6289451041e-03 -3.1988384627e-02 -1.7605490556e-01
-8.5310917796e-04  1.6779107850e-02  9.2347197335e-02
-2.5533077339e-01  3.4841175091e-02 -8.6929713530e-03
-9.1302845379e-04  1.7939267270e-02  9.8735160339e-02
-3.6546806834e-02 -5.0241618143e-02  8.7915233446e-03
 2.2232797208e-04 -4.3457701770e-03 -2.3917782537e-02
 1.0461012200e-03 -2.0616738389e-02 -1.1344393776e-01
 6.2634384822e-01  3.8980739421e-01 -6.5030848806e-02
-9.3941166275e-01  7.3933848842e-02 -2.2128206969e-02
-9.4237880052e-05  1.9392030431e-03  1.0668657339e-02
-2.0003767369e-03  3.9208635112e-02  2.1579561675e-01
 3.7547934672e-04 -7.0154134817e-03 -3.8620056334e-02
-1.5553975912e-01  3.9410911021e-02 -8.6031573299e-03
 2.8087540876e-01  1.5068491109e-01 -2.4776143235e-02
 1.1762973688e-04 -1.4082469001e-03 -7.8754026713e-03
-1.1261949473e-03  2.2063944497e-02  1.2143349303e-01
 8.1635298119e-01  3.9345032727e-01 -6.3929712559e-02
 5.8372365353e-04 -1.0461358565e-02 -5.7706752553e-02
 6.8298058757e-01 -4.8714264933e-02  1.5173230849e-02
-6.5786400839e-05  1.2890078957e-03  7.0879516598e-03
-1.7361387056e-03  3.4061571049e-02  1.8746212614e-01
-6.7858719119e-04  1.3157974530e-02  7.2423383669e-02
-2.4617957821e-01  5.4824846469e-02 -1.2241628452e-02
 9.5186281396e-04 -1.8719557434e-02 -1.0302162530e-01
 2.5343164057e-01  1.0829054741e-01 -1.7328467416e-02
 1.2874729811e-04 -2.1710616213e-03 -1.1981725046e-02
 1.0416438158e-03 -2.0516600491e-02 -1.1289027226e-01
 5.0956960948e-01  3.6822509041e-01 -6.2190705296e-02
-8.8530592207e-01  3.8948870431e-02 -1.5270924901e-02
-2.3405456619e-04  4.5838003729e-03  2.5232543315e-02
-1.9031420262e-03  3.7313878448e-02  2.0536757761e-01
-3.4089016125e-04  6.2724203623e-03  3.4536197034e-02
 1.4716643483e-01 -2.6675673584e-02  6.2119203187e-03
 1.9256352962e-01  1.2560038950e-01 -2.1033437625e-02
-2.3956834276e-04  3.7679969071e-03  2.0891872702e-02
 1.1895345892e-03 -2.3359547763e-02 -1.2856022857e-01
 8.8634383868e-01  4.1686370606e-01 -6.7538409822e-02
-2.9365101014e-04  5.1145398682e-03  2.8229266769e-02
 6.2462157390e-01 -3.1868295570e-02  1.1572192320e-02
-1.3610558822e-05  2.9388528141e-04  1.6109079687e-03
-1.4114553295e-03  2.7840736932e-02  1.5321852506e-01
 5.4486790612e-04 -1.0650623511e-02 -5.8625013329e-02
 1.5317652220e-01  2.0828150396e-03  1.0369438606e-03
 6.8757236882e-03 -6.0067843355e-02  1.0975783950e-02
 2.2095530517e-04 -4.0800660721e-03 -2.2498516925e-02
-1.2825367750e-03  2.5173915361e-02  1.3855430666e-01
 1.4468017030e-04 -1.8368908539e-03 -1.0265018049e-02
-8.4368892520e-01 -4.3276635616e-01  7.0823122020e-02
 6.4182122449e-01  4.2758236639e-02 -1.8281497010e-03
 6.9392577073e-05 -1.2945914514e-03 -7.1342140165e-03
-1.6835293016e-03  3.3059958438e-02  1.8195233204e-01
-2.7627321195e-04  4.9536096422e-03  2.7288659155e-02
-1.3033637877e-01  4.3587040593e-03 -2.0003434070e-03
-8.0618630269e-02 -8.7862075371e-02  1.5208211860e-02
 2.6723192524e-04 -4.4920983951e-03 -2.4910274072e-02
 1.4081164454e-03 -2.7579273638e-02 -1.5179936944e-01
-1.0313778703e+00 -4.6482267621e-01  7.4910547893e-02
 1.4333143943e-04 -3.0021603600e-03 -1.6505104111e-02
-4.8267600755e-01  1.5784212951e-02 -7.3359232332e-03
 1.4218100631e-05 -2.0989094134e-04 -1.1615276772e-03
 1.7572870570e-03 -3.4490114669e-02 -1.8982195280e-01
-5.5572595088e-04  1.0658756358e-02  5.8672258513e-02
-2.0138523633e-01  3.8223021658e-02 -8.8110192233e-03
-1.8811971226e-01 -1.1175414384e-01  1.8563987461e-02
-9.1619244512e-04  1.8306424509e-02  1.0070593645e-01
 5.4413592234e-04 -1.0200897391e-02 -5.6209077876e-02
-6.4127538783e-04  1.2988377324e-02  7.1405315055e-02
-6.2536701734e-01 -3.8206662353e-01  6.3635156309e-02
 8.1651147918e-01 -4.5501350306e-03  8.3842049675e-03
 1.7943169376e-04 -3.4801265359e-03 -1.9159528843e-02
-1.6525128008e-03  3.2464567000e-02  1.7867284687e-01
-5.7535484868e-04  1.1088749081e-02  6.1038820110e-02
-2.0077538396e-01  3.2977220640e-02 -7.8515880120e-03
-1.3328496610e-01 -9.5156782111e-02  1.6054723897e-02
 2.9938965090e-04 -6.2981528502e-03 -3.4600153791e-02
 1.0404936385e-03 -2.0300709928e-02 -1.1174789811e-01
-5.2972026864e-04  1.0853158961e-02  5.9639235999e-02
-5.9673258621e-01 -3.8140039789e-01  6.3779068000e-02
-8.1690642780e-01 -1.8481390528e-02 -4.2030646716e-03
 2.1554207883e-04 -4.1610839174e-03 -2.2908474482e-02
-1.4652489192e-03  2.8877309296e-02  1.5892580599e-01
 4.2564630195e-04 -8.1172995008e-03 -4.4691073608e-02
-1.5082463052e-01  4.8731760721e-03 -2.2809868795e-03
-3.6740170413e-02 -7.1858055940e-02  1.2711086353e-02
 2.2245303719e-04 -3.9556688530e-03 -2.1871627646e-02
 1.2181355573e-03 -2.3920820416e-02 -1.3165633347e-01
 2.1097203098e-04 -3.4050380139e-03 -1.8862512755e-02
-7.7859277202e-01 -4.1940590988e-01  6.8997641720e-02
-6.6016383162e-01 -6.4371847706e-02  5.5856497194e-03
-1.6332906103e-04  3.1152729932e-03  1.7154953554e-02
 1.6126863097e-03 -3.1648392811e-02 -1.7417820213e-01
 6.9904890119e-04 -1.3567486696e-02 -7.4677894686e-02
-2.5251289086e-01  6.1112478953e-02 -1.3442841107e-02
-9.4573531072e-04  1.8608400555e-02  1.0240751324e-01
 2.3810039024e-01  9.2802045389e-02 -1.4656396070e-02
 9.5831263318e-05 -1.5381827249e-03 -8.4863240575e-03
-1.0071853860e-03  1.9908005058e-02  1.0951963280e-01
-4.2546094690e-01 -3.5652696428e-01  6.0844885821e-02
-8.7146255580e-01  1.8203746144e-02 -1.1373390310e-02
 3.7750462534e-04 -7.4059615002e-03 -4.0764904053e-02
 1.7891727427e-03 -3.5138787629e-02 -1.9339135096e-01
 6.7442639466e-04 -1.3154107469e-02 -7.2401792931e-02
-1.9582250035e-01  1.4409305841e-02 -4.4309908188e-03
 5.0296811010e-02  8.1243946091e-02 -1.4294894874e-02
 1.4276548200e-04 -2.6974453881e-03 -1.4871735455e-02
-1.1208273758e-03  2.2002826599e-02  1.2110146979e-01
 5.0982543935e-04 -1.2687475959e-02 -6.9455312583e-02
-8.5925092608e-01 -4.1485360023e-01  6.7436308502e-02
 7.6540838243e-01 -6.0124200151e-02  1.8008909439e-02
 4.3807633582e-04 -8.6511327039e-03 -4.7607455427e-02
 1.6792606284e-03 -3.3028455539e-02 -1.8177373115e-01
 5.1106546045e-04 -9.8428160444e-03 -5.4185253311e-02
-1.5625372002e-01  1.3518320908e-03 -1.6922133182e-03
-2.9962258601e-02 -7.5752087570e-02  1.3482471353e-02
-2.3729845123e-04  4.4072258328e-03  2.4328602393e-02
-1.3175801639e-03  2.5844816052e-02  1.4224973098e-01
 9.7235241284e-01  4.4654609618e-01 -7.2136105529e-02
 1.7850506073e-04 -3.1166370278e-03 -1.7194755195e-02
 5.9952315430e-01 -2.4519922094e-02  1.0004639768e-02
-1.8129604087e-04  3.6287635976e-03  1.9964736547e-02
-1.6922348497e-03  3.3241342215e-02  1.8294854235e-01
-7.8988029573e-04  1.5527016886e-02  8.5456799740e-02
-2.0427593775e-01  1.2657330543e-02 -4.1896720526e-03
 1.4013740962e-02 -6.1547141142e-02  1.1312321894e-02
 1.3059983862e-04 -2.5022579313e-03 -1.3774334391e-02
-1.0901600526e-03  2.1392671639e-02  1.1774494915e-01
-6.7850046283e-04  1.3841687437e-02  7.6099021100e-02
 8.3393130631e-01  4.1245294634e-01 -6.7225881645e-02
 7.9846655539e-01 -6.3728073643e-02  1.8969682951e-02
-4.3303478861e-04  8.5542451886e-03  4.7074205131e-02
-2.0178517702e-03  3.9557103188e-02  2.1771248112e-01
 4.3716450840e-04 -8.2877030167e-03 -4.5620691012e-02
-1.7344907637e-01  4.2439784065e-02 -9.3188979006e-03
-3.1055930437e-01 -1.5666831781e-01  2.5590069529e-02
 7.8750886431e-04 -1.5939415463e-02 -8.7657893390e-02
-7.4296548769e-04  1.3982057223e-02  7.7028743766e-02
 3.0710897215e-03  1.6108863849e-02  7.7895838213e-02
 7.6684774127e-01  3.8350496057e-01 -6.2984411250e-02
-7.3880723326e-01  5.8365480565e-02 -1.7443466022e-02
 1.5197396437e-04 -2.9773584293e-03 -1.6380300820e-02
-1.6012502021e-03  3.1475747217e-02  1.7323103738e-01
 6.7520724897e-04 -1.3195518247e-02 -7.2629205998e-02
-2.1185492158e-01  2.6647313655e-02 -6.8024608538e-03
-7.0320279631e-02 -7.5585329939e-02  1.3082016401e-02
 2.2725939043e-04 -4.6221396607e-03 -2.5419007206e-02
 1.0545627506e-03 -2.0660282894e-02 -1.1371584468e-01
-5.9860444394e-04  1.2106302684e-02  6.6555180573e-02
 6.2584223447e-01  3.8915233211e-01 -6.4917674530e-02
 8.3892897119e-01 -4.6860199789e-04  7.8499811259e-03
-1.1721192705e-04  2.2132261070e-03  1.2188956433e-02
 1.3780498314e-03 -2.7149332388e-02 -1.4941599618e-01
 6.9107956354e-04 -1.3689760150e-02 -7.5342208846e-02
-1.7052577306e-01  1.9704385874e-03 -1.9328241594e-03
 3.6340127933e-02 -5.2717932197e-02  9.9159658039e-03
-2.1065418729e-04  3.8616118289e-03  2.1255107542e-02
 1.2117681793e-03 -2.3780677791e-02 -1.3088572242e-01
-1.0766315047e-04  2.7774534930e-03  1.5174025204e-02
-7.6183437180e-01 -4.1427428721e-01  6.8222325299e-02
 7.1232997387e-01  3.3039820169e-02  5.9023507897e-04
-4.2659888131e-05  7.7894537618e-04  4.2963495647e-03
-1.8487364195e-03  3.6248152240e-02  1.9949805968e-01
 8.6611703554e-04 -1.6941576952e-02 -9.3241810524e-02
-3.4169930820e-01  7.0572856552e-02 -1.5985655539e-02
-7.3545215098e-04  1.4465708393e-02  7.9613641501e-02
-1.7236928918e-03  3.3531252335e-02  1.8457237004e-01
 3.7034897181e-01  8.0712767216e-02 -1.1231360264e-02
 5.2584089481e-01  3.7668637015e-01 -6.3574249129e-02
-3.0510831593e-04  5.9289906980e-03  3.2636461185e-02
-9.4450112952e-01  1.6086732396e-01 -3.7970715977e-02
-6.9079056905e-04  1.3528813114e-02  7.4457104735e-02
-1.7474289458e-03  3.4262353571e-02  1.8857162838e-01
 3.2595466092e-04 -5.8991363920e-03 -3.2482310271e-02
 1.4521891106e-01 -3.0923551657e-02  6.9662535719e-03
 1.6842350819e-01  1.1470362085e-01 -1.9275871089e-02
 2.2694563288e-04 -3.3787579060e-03 -1.8777933159e-02
 1.1393885565e-03 -2.2398132194e-02 -1.2326706320e-01
-7.5219252319e-01 -4.0075981979e-01  6.5845440276e-02
-6.9620044384e-04  1.9181560777e-03  1.2311105723e-02
 6.7070603987e-01  2.8741445598e-02  9.8595258874e-04
 2.5446123266e-04 -4.9597541322e-03 -2.7301238174e-02
-1.6202125172e-03  3.1833161733e-02  1.7519725382e-01
 5.0683564117e-04 -9.6609910894e-03 -5.3183574549e-02
 1.8526263964e-01 -3.2090986020e-02  7.5475559121e-03
-1.3331825042e-01 -9.7518246702e-02  1.6481897629e-02
-7.5752310169e-05  8.7330257524e-04  4.9041520535e-03
 1.0977786364e-03 -2.1552547086e-02 -1.1861913133e-01
-3.5537402559e-04  7.6146709490e-03  4.1781700295e-02
-5.8122266579e-01 -3.7682906080e-01  6.3092054166e-02
 7.8822477162e-01  4.6518430584e-02 -1.1565865488e-03
-2.7238651562e-04  5.2762035266e-03  2.9045119782e-02
-1.3823850421e-03  2.7261960902e-02  1.5003521391e-01
-5.7055624762e-04  1.1188606656e-02  6.1584071275e-02
-1.6797782151e-01  6.6787182110e-03 -2.7660093663e-03
 6.1578850424e-03  6.2168884793e-02 -1.1237783841e-02
 2.0057821723e-04 -3.6756576283e-03 -2.0259733716e-02
 1.1726713420e-03 -2.3027734329e-02 -1.2673898637e-01
 2.0120029899e-05  2.1342687263e-04  1.0618868854e-03
 6.7125533913e-01  3.9797089477e-01 -6.6097700647e-02
-7.2568028027e-01 -7.0256926873e-02  6.0485632940e-03
 1.5587616379e-04 -2.9783048440e-03 -1.6402714907e-02
-1.5015587882e-03  2.9545392222e-02  1.6260524541e-01
 3.7138477103e-04 -6.9155451236e-03 -3.8079451633e-02
-1.5143468754e-01  1.5238669762e-02 -4.1716998374e-03
 7.6122915690e-02  8.3299474104e-02 -1.4423931823e-02
 2.2098887450e-04 -3.6679973605e-03 -2.0333704569e-02
 1.1415604784e-03 -2.2440919620e-02 -1.2350744306e-01
 1.6293874051e-04 -2.5005296189e-03 -1.3886563032e-02
 6.7534035706e-01  3.9520107802e-01 -6.5555639645e-02
 6.9838791382e-01  8.6108839019e-02 -9.1814520663e-03
 2.5258181359e-04 -4.8584325670e-03 -2.6747098977e-02
 1.6398442346e-03 -3.2252791116e-02 -1.7750589910e-01
-5.0905488451e-04  9.7910379317e-03  5.3899656006e-02
-1.6727549065e-01  1.0141947698e-02 -3.3915174444e-03
-5.5463813938e-02 -8.0971340943e-02  1.4195136576e-02
 2.1365503267e-04 -3.8620406168e-03 -2.1331264114e-02
-1.2107239096e-03  2.3770088417e-02  1.3082704446e-01
-9.9408593867e-05  3.5028223627e-03  1.9044946648e-02
 8.2505815610e-01  4.2196547341e-01 -6.9035506766e-02
 6.8841127216e-01  9.3374068223e-03  4.6753865063e-03
-3.4515493176e-05  6.0248732953e-04  3.3240360232e-03
-1.3503286295e-03  2.6527244362e-02  1.4600089513e-01
 9.3155104321e-04 -1.8500364860e-02 -1.0181431019e-01
-2.5076314552e-01  3.1892952533e-02 -8.1126558659e-03
-6.2964341935e-02  2.1619147384e-02 -4.4821272053e-03
-8.8045214920e-04  1.7676395610e-02  9.7331855829e-02
 3.2099458649e-04 -6.0490881142e-03 -3.3301573413e-02
-9.0116257312e-04  1.7816864551e-02  9.8021936465e-02
 5.2036207814e-01  3.7821634817e-01 -6.3906251478e-02
 9.3886956089e-01 -4.3881873314e-02  1.6662963819e-02
 9.8519265721e-05 -1.7832116823e-03 -9.8174074131e-03
-1.6247322675e-03  3.1947079803e-02  1.7582416420e-01
-5.4306606004e-04  1.0473678269e-02  5.7654858447e-02
-1.8204706731e-01  1.9218216521e-02 -5.1775535518e-03
 7.8575281921e-02  8.4891005908e-02 -1.4694347811e-02
 1.6680681083e-04 -2.9218678709e-03 -1.6147591693e-02
-1.1420300815e-03  2.2431938375e-02  1.2345994597e-01
-2.8568526544e-04  6.2698278912e-03  3.4389906050e-02
-7.0320873749e-01 -4.0053378905e-01  6.6269183795e-02
 7.5904973165e-01  2.3228395239e-02  2.8051286643e-03
 1.3080909409e-04 -2.4836497256e-03 -1.3677799004e-02
 1.4675285317e-03 -2.8861887340e-02 -1.5884603084e-01
-7.6268239986e-04  1.5058675879e-02  8.2877955415e-02
-2.1803662176e-01  2.3992633911e-02 -6.3755890738e-03
-8.7467011016e-03 -5.5116779731e-02  9.9334922815e-03
-1.0464060098e-04  2.1754800939e-03  1.1978259264e-02
-1.0613871516e-03  2.0798396673e-02  1.1447344667e-01
-6.0351505476e-04  1.2167913050e-02  6.6896980894e-02
-5.8378798303e-01 -3.8470808656e-01  6.4499367262e-02
-8.5565460523e-01 -3.6522922625e-03 -7.2560297568e-03
-1.2493118227e-04  2.3476897687e-03  1.2929646397e-02
 1.8683611884e-03 -3.6651123361e-02 -2.0171793581e-01
-4.3379802543e-04  8.1740625806e-03  4.5000353040e-02
-1.6896295313e-01  2.8802251051e-02 -6.7996934990e-03
-1.8782464492e-01 -1.2165997090e-01  2.0363038569e-02
 1.6663711796e-04 -2.5241333960e-03 -1.4011767632e-02
 1.1419157486e-03 -2.2421996733e-02 -1.2340235627e-01
-8.0167139167e-01 -4.0435604150e-01  6.6028892636e-02
 7.9551409552e-04 -8.3632561659e-03 -4.7051288334e-02
-7.0996076284e-01  2.4065088636e-02 -1.0944069085e-02
 1.2022174113e-05 -2.0147831203e-04 -1.1152327252e-03
-1.6274356355e-03  3.2002238525e-02  1.7612762342e-01
-5.1570684929e-04  9.9099955489e-03  5.4553862657e-02
-1.7560346472e-01  1.7024361008e-02 -4.7194039965e-03
 7.6494875518e-02  8.5250644611e-02 -1.4778356395e-02
 1.8769001374e-04 -3.2963592708e-03 -1.8219484837e-02
-1.1586476828e-03  2.2759182926e-02  1.2526102992e-01
-2.0981099938e-04  4.8955834402e-03  2.6811647676e-02
 7.3128767003e-01  4.0545809969e-01 -6.6903785475e-02
 7.3719606510e-01  2.4874551516e-02  2.3037907937e-03
 1.2419403929e-04 -2.3548316399e-03 -1.2968757531e-02
-1.5258989485e-03  3.0052790278e-02  1.6539571405e-01
-4.1577072996e-04  7.8959207786e-03  4.3474350537e-02
 1.4736480324e-01 -2.4223380463e-03  1.8040513438e-03
 3.7478675853e-02  7.3366582016e-02 -1.2977694480e-02
-2.3183391026e-04  4.1430760886e-03  2.2911125767e-02
-1.2825096249e-03  2.5169169074e-02  1.3852951382e-01
 2.3132413733e-04 -2.8124861365e-03 -1.5732342043e-02
-8.7494886354e-01 -4.3796243941e-01  7.1476689298e-02
-6.1342281085e-01 -3.4945833155e-02  6.7159611708e-04
-1.0149749502e-04  1.9110197417e-03  1.0525971663e-02
-1.5256174641e-03  2.9950079918e-02  1.6483830016e-01
-9.8170159990e-04  1.9325420421e-02  1.0636016106e-01
-3.3163024916e-01  6.1063196301e-02 -1.4163342559e-02
-7.6017590712e-04  1.4935133289e-02  8.2205585251e-02
 2.2742662751e-02 -2.9305573409e-02  5.5337405808e-03
-1.4231121556e-03  2.7924658725e-02  1.5368261996e-01
-4.3088225079e-04  8.3846626892e-03  4.6168354823e-02
-5.0949107416e-01 -3.7757722991e-01  6.3888806846e-02
 1.0051019230e+00 -1.3488668018e-01  3.3811082976e-02
-1.3406660118e-05  3.4580287703e-04  1.9033104836e-03
-1.7789061638e-03  3.4908680796e-02  1.9212801788e-01
 3.6505484652e-04 -6.7484965373e-03 -3.7158944538e-02
 1.5198511074e-01 -2.0982304495e-02  5.2217842717e-03
 1.3946838730e-01  1.0754243787e-01 -1.8243064986e-02
-2.3625411207e-04  3.8089033967e-03  2.1117057889e-02
-1.1950008340e-03  2.3474289093e-02  1.2919379127e-01
 8.4637079425e-01  4.1929810333e-01 -6.8349880636e-02
 2.4306638712e-04 -2.8045245841e-03 -1.5702345381e-02
-6.4604661046e-01  1.1205044375e-03 -6.1835667295e-03
-9.7589892798e-05  1.8639190819e-03  1.0264930175e-02
-1.2921641128e-03  2.5407043219e-02  1.3983490639e-01
-8.6354523254e-04  1.7140894895e-02  9.4334239753e-02
 2.6647599459e-01 -4.4810897035e-02  1.0605774811e-02
-9.2099728081e-04  1.8079969640e-02  9.9512181965e-02
-1.0893762026e-03 -1.9460925244e-02  3.5299184571e-03
-1.7827326718e-04  3.3527188538e-03  1.8462112189e-02
-9.2462445506e-04  1.8324692966e-02  1.0079655096e-01
-3.9935978850e-01 -3.6074998770e-01  6.1853650238e-02
-9.3145314495e-01  2.4358550737e-02 -1.3047144038e-02
-2.7368716755e-04  5.1880276421e-03  2.8558121106e-02
 1.6217498897e-03 -3.1895754503e-02 -1.7554096885e-01
-6.1631559750e-04  1.2018404905e-02  6.6152644150e-02
-1.8159161373e-01  1.1042460921e-02 -3.6867560218e-03
 3.0790535194e-02  7.3319178092e-02 -1.3035152267e-02
 1.8980136275e-04 -3.5426258058e-03 -1.9531877596e-02
 1.1742499777e-03 -2.3049159378e-02 -1.2686010319e-01
-3.0307133515e-04  6.7851478554e-03  3.7209722050e-02
 7.9438171682e-01  4.1527663764e-01 -6.8104389374e-02
-7.3681791942e-01  3.0737565468e-03 -7.3784341748e-03
-2.4300102848e-05  5.4889810817e-04  3.0126521726e-03
 1.8937964184e-03 -3.7139106612e-02 -2.0440215858e-01
-5.7626288069e-04  1.1089074758e-02  6.1037584337e-02
 2.1489864561e-01 -4.7472664946e-02  1.0616647874e-02
 9.8771642610e-04 -1.9287871348e-02 -1.0616670981e-01
-2.8821200056e-01 -1.3731373296e-01  2.2276212528e-02
-2.5467006515e-04  4.4676765525e-03  2.4652969626e-02
 9.2975971903e-04 -1.8393343142e-02 -1.0119911814e-01
-6.2820130703e-01 -3.7489752892e-01  6.2305241223e-02
 8.4092871785e-01 -4.8540583426e-02  1.6603182313e-02
-3.6738031112e-05  7.1583221841e-04  3.9449157199e-03
-1.4024409312e-03  2.7600554261e-02  1.5190355565e-01
-7.2895175311e-04  1.4401363728e-02  7.9260776621e-02
 2.1504416567e-01 -2.5583988838e-02  6.6368847751e-03
-1.7377005218e-02 -5.5769107905e-02  9.9722339122e-03
 5.5728334627e-05 -1.2379859627e-03 -6.8183100094e-03
 1.0683285748e-03 -2.0939388034e-02 -1.1524783559e-01
-5.2178911433e-04  1.0631455961e-02  5.8421273712e-02
 5.1948682934e-01  3.7362412524e-01 -6.3080967659e-02
 8.4554330488e-01  2.9231796531e-02  2.5147694392e-03
-2.0154887048e-04  3.8356913065e-03  2.1120778837e-02
-1.5297232187e-03  3.0062712746e-02  1.6545574439e-01
 7.9488715425e-04 -1.5647437619e-02 -8.6119379547e-02
 2.4350839544e-01 -3.5280964381e-02  8.6632230531e-03
 9.5467195577e-04 -1.8779224372e-02 -1.0335229378e-01
-4.7787740066e-02 -5.4651713377e-02  9.4903856900e-03
 2.7837948581e-04 -5.4002702055e-03 -2.9721627927e-02
-8.5803887239e-04  1.7036190564e-02  9.3712005756e-02
 5.4889497197e-01  3.8115308145e-01 -6.4176201524e-02
 9.0868100154e-01 -2.7505326872e-02  1.3407961269e-02
-1.3635097861e-04  2.5694160839e-03  1.4147679377e-02
-1.5092722225e-03  2.9663520379e-02  1.6325751914e-01
-7.5983048950e-04  1.4917210003e-02  8.2102299496e-02
-2.4787923507e-01  4.2714004705e-02 -1.0054815752e-02
 9.6211081869e-04 -1.8919148979e-02 -1.0412527408e-01
-9.1630866151e-02 -6.0533657920e-02  1.0150839409e-02
-2.1395612688e-04  4.1126741522e-03  2.2637487300e-02
-8.6652313926e-04  1.7233237019e-02  9.4784321486e-02
 4.8223294262e-01  3.7093184572e-01 -6.2936669846e-02
 9.0279900524e-01 -1.3285141083e-02  1.0769806867e-02
-2.4735990426e-04  4.7507627784e-03  2.6153650180e-02
-1.6032147659e-03  3.1505801741e-02  1.7339558922e-01
 6.0664210927e-04 -1.1742896622e-02 -6.4637879712e-02
 2.0823080812e-01 -3.4839395346e-02  8.2585895586e-03
-1.2421980313e-01 -8.9120875490e-02  1.5042754776e-02
 7.6638063467e-04 -1.5315276530e-02 -8.4252281615e-02
-7.4087045208e-04  1.4286026923e-02  7.8661381720e-02
-5.6826305612e-04  1.1575746645e-02  6.3616462866e-02
 5.5155266031e-01  3.7532014783e-01 -6.3092668183e-02
 8.3319956932e-01  2.3445702286e-02  3.4518344095e-03
-2.4593973229e-04  4.7501987236e-03  2.6151117421e-02
 1.6248009418e-03 -3.1944529834e-02 -1.7581032294e-01
-4.7538278899e-04  9.0583953878e-03  4.9868799628e-02
-1.7103526939e-01  1.9109700031e-02 -5.0565069486e-03
 9.0748963568e-02  8.9231034862e-02 -1.5368861548e-02
 1.9294335049e-04 -3.2808391669e-03 -1.8155881950e-02
-1.1522920134e-03  2.2641340684e-02  1.2461109116e-01
-1.5648899459e-04  3.8926941839e-03  2.1283231183e-02
-7.1146600524e-01 -4.0167175744e-01  6.6399081025e-02
 7.3201233479e-01  3.6418129310e-02  1.5839243890e-04
 1.7225958939e-04 -3.2973510115e-03 -1.8155736333e-02
-1.7176614061e-03  3.3731015582e-02  1.8564468582e-01
-4.1939042606e-04  7.8715917429e-03  4.3338838345e-02
-1.6280328447e-01  2.1440930458e-02 -5.4048172504e-03
-1.2329045297e-01 -1.0094037098e-01  1.7194209780e-02
 2.1083602888e-04 -3.4435056760e-03 -1.9082488909e-02
-1.1654318490e-03  2.2900099998e-02  1.2603399969e-01
-1.0089587262e-04  3.9168951978e-03  2.1260420272e-02
-7.7346844689e-01 -4.0917149289e-01  6.7189338121e-02
 6.9776967997e-01  1.6905634087e-02  3.3868956404e-03
-1.4435384101e-04  2.7674190517e-03  1.5237991125e-02
 2.0151369668e-03 -3.9506065903e-02 -2.1743277149e-01
 3.6535927218e-04 -6.8239072351e-03 -3.7568568851e-02
-1.5192732437e-01  2.8688267351e-02 -6.6213041990e-03
-2.3739934700e-01 -1.4094876897e-01  2.3408692622e-02
 2.2154501134e-04 -3.5149552501e-03 -1.9472486152e-02
 1.1721974311e-03 -2.3006107013e-02 -1.2661553417e-01
 9.1307941400e-01  4.1068165286e-01 -6.6167601173e-02
 4.7138086791e-04 -8.8295355641e-03 -4.8643419889e-02
 6.3373777558e-01 -6.3586857730e-02  1.7419851592e-02
 3.3975652390e-04 -6.6820686362e-03 -3.6769201783e-02
-1.6419876454e-03  3.2237594693e-02  1.7742608088e-01
-8.3658944395e-04  1.6416447623e-02  9.0352391599e-02
-2.7284199790e-01  4.5477471427e-02 -1.0788123032e-02
-8.9602272701e-04  1.7611271538e-02  9.6929751527e-02
-1.0145041216e-01 -5.3647771038e-02  8.8088206126e-03
-6.8925794389e-05  1.3416713019e-03  7.3846452526e-03
-1.1669487553e-03  2.2955906700e-02  1.2632263512e-01
 5.6618876797e-01  3.8375970092e-01 -6.4488545968e-02
 9.5482105381e-01 -7.8607363120e-02  2.3119976512e-02
-1.7880239094e-05  2.7514849682e-04  1.5179552779e-03
 1.8248821662e-03 -3.5808268235e-02 -1.9707940649e-01
 3.5116890696e-04 -6.4845433983e-03 -3.5707343113e-02
-1.4686347020e-01  1.6189206631e-02 -4.3033968268e-03
 1.3277634120e-01  1.0708166761e-01 -1.8220880544e-02
 2.5444507969e-04 -4.2091695147e-03 -2.3319519974e-02
 1.2502787275e-03 -2.4539532002e-02 -1.3505931991e-01
-9.3311207148e-01 -4.3302184152e-01  7.0041919659e-02
 1.5852385845e-04 -2.6252330350e-03 -1.4505383530e-02
-5.9456439120e-01  2.5309501484e-02 -1.0102242257e-02
 4.2219640315e-05 -8.7983732274e-04 -4.8356688416e-03
 1.3669203945e-03 -2.6864340649e-02 -1.4785497483e-01
 8.8196694812e-04 -1.7514143497e-02 -9.6387130692e-02
 2.3717338527e-01 -2.7843137598e-02  7.2511050979e-03
-4.5403964624e-02  3.2571436751e-02 -6.3367110901e-03
 8.3118290198e-04 -1.6418897103e-02 -9.0379202125e-02
 5.5856902804e-04 -1.0758322373e-02 -5.9213802826e-02
-7.7732131402e-04  1.5449920423e-02  8.4982681650e-02
 5.3728693056e-01  3.7944128816e-01 -6.3972480970e-02
 9.0494291974e-01 -2.2301522736e-02  1.2427907869e-02
 1.1098939896e-04 -2.0449276406e-03 -1.1260351806e-02
-1.4304953720e-03  2.8212489337e-02  1.5526544169e-01
-4.6225586305e-04  8.9108421125e-03  4.9055657205e-02
-1.5059574248e-01  1.3220536741e-03 -1.6327650770e-03
 1.8717540396e-02  6.6454938670e-02 -1.1897317358e-02
 2.2099048647e-04 -4.0087117761e-03 -2.2140633290e-02
-1.2447938765e-03  2.4438862333e-02  1.3450814067e-01
 2.1855952081e-04 -3.5286814165e-03 -1.9544960217e-02
 8.0306316229e-01  4.2518949563e-01 -6.9822010930e-02
-6.5017373799e-01 -6.0201442937e-02  4.9203200596e-03
 1.3333193827e-04 -2.5352907534e-03 -1.3963041630e-02
-1.8199303091e-03  3.5714075965e-02  1.9655908649e-01
-6.8940066742e-04  1.3412035451e-02  7.3820720023e-02
 2.3401246608e-01 -3.7553256087e-02  8.9902053561e-03
 9.5997349832e-04 -1.8835509923e-02 -1.0367036852e-01
 1.7906261590e-01  1.0267578782e-01 -1.6995440777e-02
-2.5681980138e-04  4.8433453131e-03  2.6684657250e-02
-9.8312476361e-04  1.9386083317e-02  1.0667192470e-01
 6.7150554040e-01  3.8784074277e-01 -6.4255511247e-02
 8.8163162646e-01 -6.5636700831e-02  2.0085997745e-02
 1.4608623330e-04 -2.9105135934e-03 -1.6013635006e-02
-1.4833713514e-03  2.9213811995e-02  1.6077916828e-01
 5.0922669473e-04 -9.8235842634e-03 -5.4077441276e-02
 1.7264052827e-01 -1.5894015248e-02  4.4856950191e-03
-5.4679905152e-02 -7.6121809256e-02  1.3321821206e-02
-1.8733954685e-04  3.3042283181e-03  1.8255800730e-02
 1.1376307471e-03 -2.2353310860e-02 -1.2302563586e-01
-7.5827649448e-05  2.1348932141e-03  1.1626082851e-02
 6.2933339835e-01  3.8854303397e-01 -6.4773225530e-02
-7.4878798148e-01 -6.9617210596e-02  5.7185324173e-03
-2.1337093091e-04  4.0888246108e-03  2.2513623010e-02
 2.1708421753e-03 -4.2580146232e-02 -2.3434553020e-01
-4.6097680378e-04  8.9386227516e-03  4.9195040020e-02
-1.5508258348e-01  9.4238845093e-02 -1.8559145030e-02
-9.1728530982e-04  1.7961289440e-02  9.8849080522e-02
-5.9097942511e-01 -1.9617110688e-01  3.0172625026e-02
-7.5470119770e-05  1.7363174807e-03  9.5324133178e-03
-1.3108108668e-03  2.5706339304e-02  1.4148118726e-01
-4.4566548896e-01 -3.2317011567e-01  5.4595062489e-02
-7.7725395195e-01  7.7860452916e-02 -2.1341769943e-02
-1.4142567778e-04  2.7977049934e-03  1.5399845088e-02
-1.4175083311e-03  2.7956254698e-02  1.5385576244e-01
-4.6891717326e-04  9.0477696279e-03  4.9808543779e-02
-1.5517872437e-01  4.7048564255e-03 -2.2899183947e-03
-2.4736822780e-02 -6.7749182404e-02  1.2077085965e-02
 2.1458676353e-04 -3.8681623557e-03 -2.1364059192e-02
 1.1976740342e-03 -2.3522551993e-02 -1.2946315143e-01
 1.8200330174e-04 -2.9200700306e-03 -1.6185176811e-02
 7.3108561614e-01  4.0997412801e-01 -6.7723908244e-02
-6.8446694184e-01 -7.4757495821e-02  7.2477453561e-03
-1.6869800519e-04  3.2220606527e-03  1.7743508161e-02
 1.8793107200e-03 -3.6872530449e-02 -2.0293539033e-01
 5.5215419591e-04 -1.0612694099e-02 -5.8417802845e-02
-1.9823627059e-01  3.2444480165e-02 -7.7317126846e-03
 1.9870664029e-01  1.2036409555e-01 -2.0029646318e-02
-7.5570974760e-04  1.5185216685e-02  8.3521966670e-02
-7.6999169426e-04  1.4767027043e-02  8.1325473794e-02
 6.9932245202e-04 -1.4227240918e-02 -7.8220188066e-02
-7.4545210922e-01 -3.9419034997e-01  6.4726756574e-02
 7.9420971584e-01 -4.5260800792e-02  1.5574858667e-02
 1.1008411148e-04 -2.1937601718e-03 -1.2067935647e-02
 1.5299774706e-03 -3.0064708078e-02 -1.6546715708e-01
 8.3095131894e-04 -1.6398988310e-02 -9.0253777916e-02
 2.3457138234e-01 -2.7421496586e-02  7.1518755798e-03
-7.6619424938e-04 -4.9095413667e-02  8.9115520922e-03
-9.0197126686e-04  1.7727519343e-02  9.7580235677e-02
 4.6114294216e-04 -8.9664330192e-03 -4.9348355105e-02
-8.1446200007e-04  1.6181628438e-02  8.9013090153e-02
 6.1514991600e-01  3.8934709838e-01 -6.5051538915e-02
-8.9727629034e-01  3.6683577241e-02 -1.4970074993e-02
-2.1855200657e-05  3.2753728661e-04  1.8088014429e-03
-1.7668819044e-03  3.4654624005e-02  1.9072803152e-01
 4.5389073000e-04 -8.5284002017e-03 -4.6949231783e-02
 1.7628469490e-01 -4.2115014000e-02  9.2870053575e-03
-2.1338844712e-01 -1.2279308831e-01  2.0333292782e-02
-1.2140047364e-04  3.2708883853e-03  1.7875707251e-02
 1.0805004462e-03 -2.1046738822e-02 -1.1585461626e-01
 4.4839307511e-04 -9.6660563581e-03 -5.3044497318e-02
 6.2043991862e-01  3.7666592743e-01 -6.2700985730e-02
-7.7103956357e-01 -2.0476885881e-02 -3.4161225510e-03
-2.8132981722e-04  5.5039192134e-03  3.0296030085e-02
-1.7595316525e-03  3.4544412948e-02  1.9012116458e-01
 5.1267737996e-04 -9.7926004406e-03 -5.3907124964e-02
-1.8582582090e-01  2.8988845911e-02 -6.9890986949e-03
-1.5121085348e-01 -1.0647652134e-01  1.7944202232e-02
 7.7184041953e-05 -9.5700471025e-04 -5.3578598565e-03
 1.1179248683e-03 -2.1937683787e-02 -1.2074091816e-01
 4.5221845792e-04 -9.5950156905e-03 -5.2685591907e-02
-7.0787779334e-01 -3.9561849877e-01  6.5334051080e-02
 7.7072718259e-01 -1.7567752734e-03  7.4529686940e-03
-1.1480242038e-04  2.1961741300e-03  1.2093861534e-02
-1.8555903816e-03  3.6420097275e-02  2.0044456533e-01
 7.0060469459e-04 -1.3659167724e-02 -7.5180528884e-02
 2.1634452174e-01 -2.3655575840e-02  6.3012696083e-03
 1.0312818188e-01  9.1971986477e-02 -1.5756144245e-02
 8.2723452216e-04 -1.6316746865e-02 -8.9789234507e-02
 6.2877604274e-04 -1.2268511586e-02 -6.7542088312e-02
-8.6909104751e-04  1.7223418075e-02  9.4762323691e-02
 8.0696332406e-01  4.0252095649e-01 -6.5669329167e-02
 8.3204048791e-01 -8.0793374298e-02  2.2380996891e-02
 5.6908059995e-04 -1.1213547653e-02 -6.1711223754e-02
-1.8819158941e-03  3.6917340627e-02  2.0318208198e-01
 7.6929039777e-04 -1.5020186243e-02 -8.2668995588e-02
 2.6009367503e-01 -4.0909927874e-02  9.8411469285e-03
 8.7935089930e-04 -1.7282530621e-02 -9.5118641054e-02
-1.9935295480e-01 -1.0011050253e-01  1.6343769043e-02
 4.9219295169e-05 -8.9888456671e-04 -4.9599680799e-03
-1.2683215999e-03  2.4849630270e-02  1.3676651212e-01
 6.8971825583e-01  3.8598591774e-01 -6.3748624848e-02
 9.3101902639e-01 -1.1287970390e-01  2.9126854616e-02
 6.3035301491e-04 -1.2399969793e-02 -6.8242578251e-02
-1.4998197130e-03  2.9508001643e-02  1.6240046560e-01
-7.0430638675e-04  1.3869607461e-02  7.6335704454e-02
-1.9851804164e-01  1.6300745578e-02 -4.7975519100e-03
 8.2467477382e-03  6.1684564053e-02 -1.1131436289e-02
-1.3664144180e-04  2.5301072735e-03  1.3930179059e-02
 1.1171399807e-03 -2.1920616367e-02 -1.2064909999e-01
-4.2498143384e-04  8.7850753421e-03  4.8264092614e-02
 6.6180880454e-01  3.9584646394e-01 -6.5800781348e-02
 8.0369666436e-01  1.3672802473e-02  4.9545300934e-03
 8.2536211816e-05 -1.5332940952e-03 -8.4481587439e-03
-1.8985525909e-03  3.7226944827e-02  2.0488487234e-01
-6.5458006977e-04  1.2687416389e-02  6.9831797240e-02
-2.4644218224e-01  5.6481154822e-02 -1.2544906105e-02
-9.2671623549e-04  1.8217806356e-02  1.0025977635e-01
 3.4640065600e-01  1.3993944430e-01 -2.2218957935e-02
-2.4162379192e-05  8.5038259674e-05  5.1065103100e-04
 1.2035108061e-03 -2.3572978181e-02 -1.2973718743e-01
 5.5792665872e-01  3.6677571372e-01 -6.1478566081e-02
-8.8691887734e-01  7.5781463956e-02 -2.1978329056e-02
 1.9149614019e-05 -3.6434378316e-04 -2.0010945864e-03
 1.7174886728e-03 -3.3735347982e-02 -1.8566784646e-01
-6.9276282199e-04  1.3526228492e-02  7.4449117538e-02
-2.1296405583e-01  2.4061679335e-02 -6.3432760051e-03
 7.5511056850e-02  8.0762636262e-02 -1.3974678896e-02
-3.3315979063e-04  6.6622347173e-03  3.6647851306e-02
-1.0192307878e-03  1.9966024800e-02  1.0989765516e-01
 7.0697562673e-04 -1.4168150139e-02 -7.7922080049e-02
 7.2489632187e-01  3.9982174300e-01 -6.5939106265e-02
-8.3399677852e-01  3.9171581219e-02 -1.4836533336e-02
-1.0095842440e-04  2.0495415383e-03  1.1273625857e-02
-1.3676080063e-03  2.6968599189e-02  1.4842066480e-01
-6.0434298186e-04  1.1902803921e-02  6.5512278960e-02
-1.6868678470e-01  5.1047852065e-03 -2.4860652071e-03
 6.7466943908e-03 -5.8847887042e-02  1.0754599384e-02
 2.0242737018e-04 -3.7183572497e-03 -2.0482968487e-02
 1.1828295199e-03 -2.3222681450e-02 -1.2781249667e-01
-1.4154433299e-06  6.3008245129e-04  3.3577852929e-03
 6.8801037786e-01  4.0138477387e-01 -6.6563046683e-02
 7.2322447674e-01  6.3475146804e-02 -4.8390366111e-03
 1.3226732764e-04 -2.5231881928e-03 -1.3897630055e-02
 1.5566847751e-03 -3.0648133311e-02 -1.6867205245e-01
 5.8057089741e-04 -1.1321447626e-02 -6.2317680132e-02
 1.6353875519e-01 -1.9421256345e-03  1.8654566111e-03
-4.8954336484e-03 -6.6548576063e-02  1.2044210860e-02
-2.2079952929e-04  4.1301320363e-03  2.2772061783e-02
-1.2631044569e-03  2.4785419750e-02  1.3641759329e-01
 2.6725007720e-05  2.7617321592e-03  1.4732474423e-02
-8.7697795802e-01 -4.3311538503e-01  7.0581890115e-02
 6.5943583523e-01  4.7117251895e-03  5.2477897009e-03
 3.7264598875e-05 -7.9915024488e-04 -4.3900270088e-03
 1.8297061223e-03 -3.5872588346e-02 -1.9742927453e-01
-7.4436848882e-04  1.4496196615e-02  7.9785346457e-02
-2.8810999444e-01  6.9328747869e-02 -1.5264532173e-02
-8.6534246032e-04  1.7021066221e-02  9.3672637937e-02
-3.8632501373e-01 -1.2096333742e-01  1.8402918252e-02
 1.2940721447e-03 -2.5465184614e-02 -1.4014845833e-01
-5.8168783061e-04  1.1179882434e-02  6.1546948280e-02
-4.6814721949e-01 -3.6358901755e-01  6.1729676523e-02
-9.0081612171e-01  9.7699288344e-02 -2.6089212604e-02
 7.7506634757e-05 -1.5545688266e-03 -8.5587065845e-03
-1.8024216205e-03  3.5368708782e-02  1.9465784333e-01
 6.0106461704e-04 -1.1595449939e-02 -6.3825592680e-02
 2.1497146779e-01 -4.0264506541e-02  9.3073646769e-03
-2.0773963912e-01 -1.1463482326e-01  1.8942293069e-02
-9.1288141917e-04  1.9483182028e-02  1.0698989086e-01
 3.2625495306e-04 -5.9804386606e-03 -3.2970373608e-02
 8.0750800211e-04 -1.6084128575e-02 -8.8472894021e-02
 6.3517216665e-01  3.8252000596e-01 -6.3626094746e-02
-8.4258308482e-01  3.0886786482e-02 -1.3410758748e-02
 8.7274157574e-05 -1.6777016309e-03 -9.2392550901e-03
-1.9733951776e-03  3.8708976725e-02  2.1304348520e-01
 4.9803198545e-04 -9.5308811688e-03 -5.2464759703e-02
-1.8179599264e-01  2.6300544852e-02 -6.4633659958e-03
 2.0465898439e-01  1.2854277661e-01 -2.1459283944e-02
 7.7484057366e-05 -9.9587809590e-04 -5.5653079177e-03
-1.1232877195e-03  2.2025009809e-02  1.2122297554e-01
-8.5988733186e-01 -4.0441156483e-01  6.5518741514e-02
-6.9742587844e-04  1.2937937052e-02  7.1300047051e-02
 7.2849681072e-01 -6.7957961561e-02  1.9090858306e-02
 4.7061966186e-04 -9.2630784104e-03 -5.0975320050e-02
-1.5420453505e-03  3.0358988465e-02  1.6708185672e-01
 5.3755474155e-04 -1.0417126068e-02 -5.7343010568e-02
-1.6978276698e-01  9.6546651792e-03 -3.3252521563e-03
 3.6468248353e-02  7.3457706803e-02 -1.3006668750e-02
 2.0396015500e-04 -3.7206482111e-03 -2.0534935556e-02
 1.1907659836e-03 -2.3380708003e-02 -1.2868351414e-01
-8.9768823785e-05  2.5388319517e-03  1.3842386446e-02
-7.5529641810e-01 -4.1224160110e-01  6.7913344749e-02
 7.1419064936e-01  3.4712507657e-02  3.0337700320e-04
-1.0507365624e-04  1.9793897378e-03  1.0903340242e-02
-1.3835726472e-03  2.7310463061e-02  1.5029918373e-01
-4.5958932900e-04  8.8853147149e-03  4.8914494793e-02
-1.4387736135e-01 -3.5033710937e-03 -6.9306438808e-04
 5.0766000613e-03  6.1608864670e-02 -1.1143184467e-02
 2.2351241779e-04 -4.0811534971e-03 -2.2535467423e-02
-1.2980517644e-03  2.5479441367e-02  1.4023622571e-01
 3.0575240303e-04 -5.1448090019e-03 -2.8448653233e-02
-8.5990330943e-01 -4.3868452377e-01  7.1747389686e-02
 6.1156574280e-01  5.6984239219e-02 -4.6930460258e-03
 1.1108283934e-04 -2.1081561767e-03 -1.1611491178e-02
 1.6777808478e-03 -3.2988130468e-02 -1.8155339438e-01
 4.7436061575e-04 -9.0648764214e-03 -4.9905185590e-02
-1.6112624986e-01  8.6747869220e-03 -3.0684350199e-03
 6.2278171598e-02  8.3951977943e-02 -1.4672774635e-02
 2.2675916175e-04 -4.0676722658e-03 -2.2479089658e-02
 1.2412050274e-03 -2.4363250461e-02 -1.3409234939e-01
 8.7797073691e-01  4.3039999559e-01 -7.0071239774e-02
-4.2506408950e-04  2.6879876799e-03  1.5565401168e-02
 6.5296303294e-01 -1.7596177088e-03  6.3636461264e-03
-9.5434952984e-06  2.5891089009e-04  1.4174279491e-03
-1.7193226466e-03  3.3761926964e-02  1.8581425437e-01
 4.8971750103e-04 -9.3151452425e-03 -5.1280511078e-02
 1.8036727185e-01 -2.8295400915e-02  6.8126798152e-03
 1.4170721635e-01  1.0366197179e-01 -1.7520148478e-02
-1.2800669339e-04  1.9027600463e-03  1.0573984727e-02
 1.1220436696e-03 -2.2036780951e-02 -1.2128366123e-01
-3.6070167805e-04  7.8616775393e-03  4.3133001606e-02
-6.8978988157e-01 -3.9404812989e-01  6.5215889314e-02
-7.6159970891e-01 -1.5238031595e-02 -4.2805956838e-03
 1.7130094258e-04 -3.2990130674e-03 -1.8163647692e-02
 1.7090429062e-03 -3.3565705350e-02 -1.8473428880e-01
-6.7854530749e-04  1.3220897916e-02  7.2769416442e-02
-2.1982718703e-01  3.0624226446e-02 -7.5995109432e-03
-1.1009921635e-01 -8.6390653590e-02  1.4678161839e-02
-9.3395619292e-04  1.8443765969e-02  1.0149390589e-01
 4.7595297617e-04 -9.1819720474e-03 -5.0559709967e-02
-7.5605068701e-04  1.5090174822e-02  8.2999457752e-02
 6.6180902397e-01  3.9164130267e-01 -6.5036688544e-02
-8.5446949773e-01  3.0711840127e-02 -1.3488886593e-02
-1.9475407719e-05  3.1266029293e-04  1.7272324198e-03
 1.7392605112e-03 -3.4042659513e-02 -1.8736443211e-01
-2.3205520228e-04  3.9696209639e-03  2.1855407168e-02
 1.1871735612e-01 -4.0854123614e-02  8.5262526079e-03
-1.9144146377e-01 -1.2133494383e-01  2.0266654452e-02
 2.4417596945e-04 -3.4843186946e-03 -1.9392548637e-02
-1.1036206414e-03  2.1697479293e-02  1.1940844857e-01
 7.4311922435e-01  3.9275770780e-01 -6.4485480635e-02
 1.2860733244e-05 -6.7376735256e-04 -3.6441732827e-03
-6.2761919196e-01 -4.3574027129e-02  2.1078768350e-03
 3.5729105514e-04 -7.0286355586e-03 -3.8682092984e-02
-1.1386284424e-03  2.2433302972e-02  1.2345958164e-01
-7.6380712987e-04  1.5306955893e-02  8.4230572166e-02
-1.5209935503e-01 -7.0269885487e-03 -1.2392917869e-04
 8.6313735669e-02 -3.8559295410e-02  7.8084474819e-03
 2.2932070167e-04 -3.9306502270e-03 -2.1624592318e-02
-1.2745927299e-03  2.5039645141e-02  1.3780977507e-01
 5.3412689259e-05 -4.6287839393e-04 -2.6425854275e-03
 7.9229811255e-01  4.2136672211e-01 -6.9228539821e-02
 6.5581936083e-01  5.0683548256e-02 -3.1384043004e-03
-3.2916487601e-05  6.1112364912e-04  3.3692852596e-03
-1.7454153376e-03  3.4237940113e-02  1.8843280122e-01
-7.1495183174e-04  1.3897738880e-02  7.6493677563e-02
-2.6214739507e-01  5.9067035454e-02 -1.3159964620e-02
 9.2356471689e-04 -1.8166593681e-02 -9.9978030486e-02
-2.7692536598e-01 -1.0559660967e-01  1.6622344380e-02
-1.8607907801e-06  3.1677004987e-04  1.7217006795e-03
 1.1685942912e-03 -2.2939291343e-02 -1.2623638461e-01
 4.9715813031e-01  3.6808982574e-01 -6.2280365852e-02
-8.9971144978e-01  5.8285710465e-02 -1.8917665361e-02
 2.0787386794e-04 -4.0787440612e-03 -2.2452418042e-02
-1.2984780669e-03  2.5654884974e-02  1.4118453966e-01
-5.5095747804e-04  1.0828721687e-02  5.9602005432e-02
 1.3834093336e-01  1.0872039360e-02 -6.9901042538e-04
 3.0675702831e-02 -5.1189839403e-02  9.5835453675e-03
-2.2572660381e-04  4.1441806869e-03  2.2846895553e-02
-1.4163014749e-03  2.7806943506e-02  1.5304546065e-01
 4.1412172744e-04 -3.9715093270e-03 -2.2430306361e-02
-9.5686156351e-01 -4.6043724380e-01  7.4799006965e-02
 5.5582094507e-01  3.7017158912e-02 -1.5808240110e-03
 3.4677776550e-05 -6.2219945204e-04 -3.4317070177e-03
 2.0319045073e-03 -3.9840851528e-02 -2.1927291590e-01
-5.6896206978e-04  1.0988387152e-02  6.0481344774e-02
-2.1370343557e-01  4.2951629069e-02 -9.7836537293e-03
-9.6578603898e-04  1.8807006719e-02  1.0352623193e-01
-3.3492638857e-01 -1.5734223459e-01  2.5483586275e-02
-2.5615935581e-04  4.5912837690e-03  2.5325736106e-02
 1.0537417055e-03 -2.0772901027e-02 -1.1430933712e-01
 7.1880787830e-01  3.7535072727e-01 -6.1548333483e-02
 8.3115232212e-01 -9.0252293942e-02  2.4091677734e-02
 5.6950933881e-04 -1.1175540539e-02 -6.1501754880e-02
 1.7547695633e-03 -3.4410504399e-02 -1.8938141955e-01
-6.8813826165e-04  1.3337925419e-02  7.3413259154e-02
 2.5707085407e-01 -6.5237523265e-02  1.4234635599e-02
-9.2633661807e-04  1.8225633329e-02  1.0029962594e-01
-3.2184948555e-01 -1.1686944530e-01  1.8254601951e-02
-1.5111620966e-05  6.8247532387e-04  3.7276186957e-03
-1.1663526412e-03  2.2871811330e-02  1.2586831710e-01
-4.5928304717e-01 -3.5980608986e-01  6.1125830363e-02
-8.7670750486e-01  5.0141549898e-02 -1.7224998862e-02
-2.9664316669e-04  5.8488685088e-03  3.2194468266e-02
-1.7488632478e-03  3.4330357886e-02  1.8894393438e-01
-8.0963681434e-04  1.5869843306e-02  8.7344512637e-02
 2.4548372996e-01 -3.1360209322e-02  7.9700715903e-03
-9.1766754847e-04  1.8030740359e-02  9.9238642532e-02
-7.0254482138e-02 -6.8651889434e-02  1.1823191811e-02
 2.5937063418e-04 -5.0855477392e-03 -2.7993002904e-02
 1.0499577949e-03 -2.0663736671e-02 -1.1371025795e-01
 7.0417931820e-01  3.9457195964e-01 -6.5175810420e-02
-9.1451927543e-01  8.6715274107e-02 -2.4220172204e-02
 3.4026746231e-04 -6.7416878103e-03 -3.7100087220e-02
 2.1032643693e-03 -4.1231208332e-02 -2.2692426887e-01
 4.9621921918e-04 -9.5565673912e-03 -5.2598652291e-02
-1.9469790517e-01  6.2822356549e-02 -1.3218115599e-02
-9.5363810637e-04  1.8653446029e-02  1.0266292431e-01
 4.7444323968e-01  1.9005592570e-01 -3.0138782456e-02
-1.4690577558e-04  2.3813813905e-03  1.3163381159e-02
 1.1438202679e-03 -2.2498679954e-02 -1.2381300006e-01
 6.0054750195e-01  3.4955742996e-01 -5.7956528693e-02
-8.0947866456e-01  8.3336595717e-02 -2.2634807263e-02
-2.4002017911e-04  4.6821427750e-03  2.5764033922e-02
 1.9342418926e-03 -3.7921316098e-02 -2.0870806736e-01
 4.9332109491e-04 -9.3962463428e-03 -5.1721623974e-02
-1.9021796371e-01  4.8269935272e-02 -1.0533577913e-02
-3.0628971316e-01 -1.4850228113e-01  2.4148693412e-02
 9.7711051616e-04 -1.9548466790e-02 -1.0753573149e-01
-3.5003666661e-04  6.1619494010e-03  3.4000519111e-02
 7.8079077617e-04 -1.5746323881e-02 -8.6589638834e-02
-6.6072772222e-01 -3.7454925107e-01  6.1942543552e-02
 7.9285582397e-01 -3.8339260952e-02  1.4304850295e-02
-8.4993729992e-05  1.6747572075e-03  9.2226626281e-03
-1.5924465539e-03  3.1323038381e-02  1.7238926568e-01
 5.9379660956e-04 -1.1547459562e-02 -6.3561826288e-02
-1.8633941843e-01  1.6707937062e-02 -4.7603880990e-03
-5.2958579404e-02 -7.7080987842e-02  1.3513285792e-02
 1.6345010016e-04 -2.9692424039e-03 -1.6384155170e-02
-1.1427919896e-03  2.2439501345e-02  1.2350296918e-01
-3.1883846029e-04  6.8525971090e-03  3.7608007271e-02
 7.0688848077e-01  4.0201581749e-01 -6.6504377792e-02
-7.6778643801e-01 -1.8259409618e-02 -3.7888254067e-03
-9.6522580519e-05  1.8100870907e-03  9.9711578481e-03
-1.4298267584e-03  2.8169049725e-02  1.5502940681e-01
 5.9775269927e-04 -1.1704375139e-02 -6.4423002325e-02
-1.8377189348e-01  1.5621768557e-02 -4.5379816475e-03
 2.8467989295e-02  6.6957985504e-02 -1.1901469472e-02
-1.6756930197e-04  3.0496861384e-03  1.6811916368e-02
-1.1276765004e-03  2.2145180692e-02  1.2188117621e-01
-1.8446899284e-04  4.1915885469e-03  2.2954299286e-02
-5.9774757946e-01 -3.8404510221e-01  6.4248905380e-02
 7.7388099370e-01  6.2048034967e-02 -4.1110114890e-03
 1.9217654558e-04 -3.6742327424e-03 -2.0232897100e-02
-1.5360029102e-03  3.0224742384e-02  1.6634435629e-01
-5.9995817827e-04  1.1687897376e-02  6.4334056302e-02
-1.8986097097e-01  1.9266968823e-02 -5.2576972330e-03
-5.2700472463e-02 -7.4722910501e-02  1.3087520375e-02
 1.4440957710e-04 -2.5908365501e-03 -1.4296765065e-02
 1.1245965563e-03 -2.2083784996e-02 -1.2154426334e-01
-3.1687952806e-04  6.7616912209e-03  3.7108919999e-02
-6.3860489256e-01 -3.9128028753e-01  6.5185809827e-02
-7.8597964831e-01 -3.5712335883e-02 -7.8604666357e-04
-1.6216328046e-04  3.0901243125e-03  1.7016712647e-02
-1.3900243415e-03  2.7414513221e-02  1.5087397659e-01
 5.7231370405e-04 -1.1228553950e-02 -6.1803668718e-02
 1.6215679314e-01 -2.5093898666e-03  1.9543287185e-03
 3.6991395771e-03 -6.0349999656e-02  1.0998511312e-02
 2.1055445010e-04 -3.8747170868e-03 -2.1355875502e-02
 1.2138662415e-03 -2.3831686614e-02 -1.3116511611e-01
 6.6032808230e-05 -6.2242173719e-04 -3.5418652580e-03
 7.4380826283e-01  4.1250473483e-01 -6.8066673092e-02
 6.9555908846e-01  5.8547159571e-02 -4.1996561016e-03
 1.1480388645e-04 -2.1815463170e-03 -1.2016867644e-02
-1.8344584556e-03  3.5945798103e-02  1.9784069382e-01
-2.1437038096e-04  3.6774947963e-03  2.0260346122e-02
-1.2072130678e-01  1.6881782673e-02 -4.1877616142e-03
 1.4757928033e-01  1.1099797522e-01 -1.8792710747e-02
 2.8816472560e-04 -4.5626857600e-03 -2.5321861375e-02
-1.3483751092e-03  2.6406559114e-02  1.4533925744e-01
-1.0243924164e+00 -4.5209827843e-01  7.2663235983e-02
 7.2090303883e-05 -1.6831269874e-03 -9.2349784545e-03
 4.6930282984e-01 -3.6607132996e-02  1.0995731225e-02
-4.3332992178e-06  5.2247404178e-05  2.9411651499e-04
-1.8164953461e-03  3.5637363177e-02  1.9613680284e-01
-7.3558379118e-04  1.4335872477e-02  7.8903897501e-02
 2.5823706489e-01 -4.7155750391e-02  1.0959029056e-02
-9.1450119075e-04  1.7977916247e-02  9.8944070967e-02
 2.2610630844e-01  1.0266764406e-01 -1.6560544074e-02
 7.2067608106e-05 -1.2483816529e-03 -6.8901878227e-03
-1.1861208567e-03  2.3280988290e-02  1.2812248429e-01
 6.0808515126e-01  3.8076191869e-01 -6.3555651353e-02
 9.2057522523e-01 -8.3330668675e-02  2.3661311216e-02
 1.2287185876e-04 -2.4406713991e-03 -1.3428742840e-02
 1.5274477614e-03 -3.0033606324e-02 -1.6529380766e-01
-6.9588506007e-04  1.3630148637e-02  7.5020320801e-02
-2.2213907962e-01  3.2624537685e-02 -7.9834435788e-03
-7.4981336103e-02 -7.0295534396e-02  1.2078123638e-02
 9.1103088010e-04 -1.7960741334e-02 -9.8844994689e-02
-5.1999621171e-04  1.0073126777e-02  5.5451657254e-02
-6.4739294163e-04  1.3048295845e-02  7.1733673668e-02
-5.3606501962e-01 -3.7640773114e-01  6.3433415489e-02
 8.6119068799e-01  1.1665104347e-02  5.8513557814e-03
-2.1130494732e-04  4.0465240244e-03  2.2279301353e-02
-1.2180605864e-03  2.3931368406e-02  1.3171289775e-01
 8.9152138188e-04 -1.7812007732e-02 -9.8021773407e-02
-2.1492708641e-01  1.9014693133e-02 -5.4393382573e-03
-8.8186755943e-02  2.9017898920e-02 -6.0906375123e-03
 1.1358343662e-04 -1.7817009740e-03 -9.8010857344e-03
 1.0455587395e-03 -2.0476291982e-02 -1.1270492148e-01
-5.7134585759e-04  1.1431232598e-02  6.2862363754e-02
-5.3199050925e-01 -3.7538535236e-01  6.3284328421e-02
-8.4966881238e-01 -7.2341373055e-03 -6.5498858404e-03
-1.1466934091e-04  2.1285060854e-03  1.1720241919e-02
 1.7092817549e-03 -3.3564271875e-02 -1.8472596556e-01
 6.0902783707e-04 -1.1772885372e-02 -6.4802662634e-02
 2.1125345655e-01 -3.5716263682e-02  8.4462047309e-03
-1.5356294208e-01 -9.9152014307e-02  1.6594925738e-02
-9.4415198041e-04  1.8758696975e-02  1.0320903765e-01
 4.7502850918e-04 -8.9872502364e-03 -4.9510599146e-02
 6.7930785961e-04 -1.3663220309e-02 -7.5129403783e-02
 6.1446420160e-01  3.8357942047e-01 -6.4010613841e-02
 8.3716479766e-01 -7.1934319291e-03  9.0555674448e-03
 1.5788482966e-04 -3.0403991549e-03 -1.6739950080e-02
-1.7274807283e-03  3.3904958832e-02  1.8660106259e-01
 5.2602226704e-04 -1.0034173563e-02 -5.5235835488e-02
-1.9409653453e-01  3.9332429289e-02 -8.9454911634e-03
 1.8745377157e-01  1.1203676877e-01 -1.8620500751e-02
-7.3095136006e-04  1.4842486092e-02  8.1617116952e-02
 7.8637773097e-04 -1.4978254174e-02 -8.2498777201e-02
 5.5827745940e-04 -1.1455515532e-02 -6.2950011838e-02
 6.0002751462e-01  3.7773289677e-01 -6.3082634878e-02
 8.0495210313e-01  1.3618344787e-02  4.9760807632e-03
-2.4513152232e-04  4.7723605277e-03  2.6271164262e-02
-1.3831085058e-03  2.7300451374e-02  1.5024341945e-01
 5.0699122648e-04 -9.8764876024e-03 -5.4366406982e-02
 1.4445564514e-01  5.7805729645e-03  2.8415509640e-04
-8.6755321939e-03  5.8443985745e-02 -1.0696546241e-02
 2.2487346405e-04 -4.1447504236e-03 -2.2867284882e-02
-1.3408226813e-03  2.6315725034e-02  1.4483947318e-01
 2.6592719104e-04 -3.7716624609e-03 -2.0969935213e-02
 9.0164760766e-01  4.4672997719e-01 -7.2822632753e-02
 5.9546490842e-01  4.1615502475e-02 -2.0495314462e-03
 6.4704458730e-05 -1.2039103914e-03 -6.6343558277e-03
-1.5844899456e-03  3.1095155650e-02  1.7114018777e-01
-1.0164756271e-03  1.9971528686e-02  1.0991699675e-01
 3.6360253687e-01 -6.9299587340e-02  1.5956094697e-02
 6.7667869862e-04 -1.3301810732e-02 -7.3214496023e-02
-1.6732645804e-03  3.2794569326e-02  1.8049213213e-01
 2.1269293178e-02 -7.1606110309e-02  1.3208115312e-02
-3.0993462721e-04  5.9134426739e-03  3.2586890818e-02
 5.4223953713e-01  3.7195525127e-01 -6.2563149729e-02
-9.9819846403e-01  1.7050723381e-01 -4.0219210387e-02
 2.8581603332e-04 -5.6422213479e-03 -3.1051608241e-02
 2.0150613062e-03 -3.9496635120e-02 -2.1737652688e-01
 5.2083231785e-04 -1.0006522072e-02 -5.5075868916e-02
-1.9980603922e-01  6.9432531841e-02 -1.4467005616e-02
 9.5337692476e-04 -1.8715542540e-02 -1.0299586276e-01
 4.5371579558e-01  1.7614328538e-01 -2.7803133447e-02
 1.1427882549e-04 -1.6572433395e-03 -9.1827224680e-03
 1.1216323134e-03 -2.2005883006e-02 -1.2110936081e-01
 5.2774126429e-01  3.4753017270e-01 -5.8261715844e-02
 8.1759599510e-01 -6.0083901112e-02  1.8484858624e-02
-1.3945077206e-04  2.7846396500e-03  1.5329797244e-02
-1.3224504676e-03  2.6084977377e-02  1.4355653612e-01
 6.3421058920e-04 -1.2551592409e-02 -6.9079591001e-02
-1.6251401263e-01  1.9437097249e-04 -1.5357327049e-03
 2.7909552403e-02 -5.3443363648e-02  9.9694041153e-03
 2.1238806941e-04 -3.8769638260e-03 -2.1346683816e-02
 1.2195504709e-03 -2.3942144041e-02 -1.3177246108e-01
 5.1853725936e-05 -3.8869394437e-04 -2.2483082520e-03
 7.3947192946e-01  4.1163002348e-01 -6.7948066974e-02
 6.9618228255e-01  5.8456499486e-02 -4.1773482215e-03
 9.4879133822e-05 -1.8046602315e-03 -9.9421717940e-03
 1.8718721498e-03 -3.6702868995e-02 -2.0200348035e-01
-3.9425071606e-04  7.3442213847e-03  4.0432654126e-02
 1.6099432435e-01 -3.4983161279e-02  7.8494426360e-03
 2.1629038883e-01  1.2957096245e-01 -2.1536685893e-02
 1.6045879648e-04 -2.2303722849e-03 -1.2413780312e-02
-1.1299115783e-03  2.2180865874e-02  1.2207398898e-01
-7.6921113473e-01 -3.9724811620e-01  6.5041654612e-02
 7.1293003379e-04 -7.8060200174e-03 -4.3854904860e-02
 7.0395144438e-01 -1.3467817948e-02  8.9630034359e-03
-1.2385502803e-04  2.4097367623e-03  1.3268235573e-02
 1.9492501702e-03 -3.8234182346e-02 -2.1043021026e-01
 5.2496812910e-04 -1.0069874714e-02 -5.5430107602e-02
-1.9216386999e-01  3.1830402318e-02 -7.5640288314e-03
 2.2450538567e-01  1.3087061019e-01 -2.1699536090e-02
-5.9314238077e-04  1.2075664714e-02  6.6395717546e-02
-9.0901402874e-04  1.7534441265e-02  9.6549849442e-02
-6.7778297510e-04  1.4599721305e-02  8.0163808668e-02
-7.9217432304e-01 -3.9552015821e-01  6.4539935186e-02
-7.7159691422e-01  6.1148883804e-02 -1.8252481998e-02
 2.9200496082e-04 -5.7536313503e-03 -3.1660478188e-02
-1.6718670805e-03  3.2815926426e-02  1.8060755451e-01
-7.7117211196e-04  1.5068256370e-02  8.2934500662e-02
 2.6808855782e-01 -5.1797091865e-02  1.1893181277e-02
 9.1853181031e-04 -1.8062032242e-02 -9.9407001323e-02
 1.8234855040e-01  7.6651629768e-02 -1.2239018386e-02
 5.1433256040e-05 -9.0074619150e-04 -4.9641847817e-03
 1.1395676500e-03 -2.2422840564e-02 -1.2338522151e-01
-5.2383877911e-01 -3.7648414522e-01  6.3558855412e-02
 9.2689685911e-01 -6.1392797580e-02  1.9733765241e-02
 1.5069198761e-04 -2.9113077425e-03 -1.6027357378e-02
 1.5756437660e-03 -3.1008664673e-02 -1.7065763608e-01
-5.8395231080e-04  1.1373817003e-02  6.2606091734e-02
 1.7274935500e-01 -7.7609395258e-03  3.0083977024e-03
-2.3266647201e-02 -7.1021802017e-02  1.2686994780e-02
 2.0542629106e-04 -3.8185413002e-03 -2.1057615956e-02
 1.2044115752e-03 -2.3640595275e-02 -1.3011530768e-01
-1.6533368233e-04  4.2170323370e-03  2.3055900442e-02
 8.0482782037e-01  4.1943604048e-01 -6.8762827243e-02
 7.0876547016e-01  1.1704380688e-02  4.4337026525e-03
 1.8301357006e-05 -2.8573806255e-04 -1.5813796037e-03
-1.7676693779e-03  3.4701197723e-02  1.9098391560e-01
 6.2815546704e-04 -1.2167113344e-02 -6.6971396714e-02
-2.1544654673e-01  3.4539683533e-02 -8.2711115146e-03
-1.6010332554e-01 -1.0196467075e-01  1.7046644045e-02
 9.6175824867e-04 -1.9095472877e-02 -1.0506307490e-01
-4.0911997759e-04  7.7351866343e-03  4.2615158711e-02
-7.6462084972e-04  1.5267123217e-02  8.3972717564e-02
-6.6057911585e-01 -3.8865638144e-01  6.4505836810e-02
-8.4322057031e-01  3.0844485501e-02 -1.3408928549e-02
 3.9960871701e-05 -7.3090864779e-04 -4.0288038266e-03
 1.7972819201e-03 -3.5285962093e-02 -1.9420315307e-01
-4.1280424754e-04  7.7597079498e-03  4.2723616597e-02
-1.5772988777e-01  1.5673144389e-02 -4.3097978825e-03
 1.1780272963e-01  1.0202792907e-01 -1.7442384875e-02
 2.3506897270e-04 -3.9900718869e-03 -2.2085746062e-02
-1.2208767823e-03  2.3970864409e-02  1.3192965444e-01
 8.9306802199e-01  4.2675122189e-01 -6.9272538778e-02
-2.5645918998e-04  4.1648820279e-03  2.3031567117e-02
 6.4169572730e-01 -1.9656609845e-02  9.5112639996e-03
-4.3010717243e-05  9.0209054267e-04  4.9580048754e-03
-1.8492077897e-03  3.6281324393e-02  1.9968119614e-01
 6.8920598670e-04 -1.3403061219e-02 -7.3771037862e-02
 2.3833747575e-01 -4.0207872851e-02  9.5126521307e-03
 9.4817281199e-04 -1.8619484063e-02 -1.0247798351e-01
 2.0784144890e-01  1.0944353610e-01 -1.7959506109e-02
-2.1791203308e-04  4.0605896533e-03  2.2377963702e-02
 1.0499486918e-03 -2.0657878469e-02 -1.1367845827e-01
 6.6545021443e-01  3.8524008572e-01 -6.3838741338e-02
 8.8866763298e-01 -7.4127029023e-02  2.1693787291e-02
-1.9418952887e-04  3.8453033908e-03  2.1158770148e-02
-1.6104820745e-03  3.1658831852e-02  1.7423788397e-01
 4.7874964612e-04 -9.1119963278e-03 -5.0163460077e-02
-1.7470898909e-01  2.3493136887e-02 -5.8872174514e-03
-1.0339649641e-01 -9.1610400209e-02  1.5684345537e-02
-1.7310986372e-04  2.8396738044e-03  1.5730743393e-02
 1.1280606509e-03 -2.2170126058e-02 -1.2201633562e-01
-2.0220532253e-04  4.7002671689e-03  2.5735305704e-02
-6.5370395667e-01 -3.9084199042e-01  6.4966266089e-02
-7.5387389460e-01 -4.6952317855e-02  1.5533187130e-03
 2.2098581581e-04 -4.2544482400e-03 -2.3422874349e-02
-1.7482652734e-03  3.4293799087e-02  1.8874209557e-01
-8.5623608858e-04  1.6755952665e-02  9.2221118026e-02
 3.1381470833e-01 -6.2212023064e-02  1.4208475339e-02
-8.0940739312e-04  1.5917934266e-02  8.7607426919e-02
-2.3844657576e-01 -5.9093770763e-02  8.5313370472e-03
-1.4323524792e-03  2.8108656757e-02  1.5470280672e-01
-4.3014494884e-04  8.4834758070e-03  4.6674184540e-02
 5.4292837521e-01  3.8049450177e-01 -6.4109314785e-02
-9.6166157969e-01  1.2663273426e-01 -3.1909268026e-02
-1.5221563053e-04  2.9971836930e-03  1.6493498627e-02
-1.6184660897e-03  3.1783704349e-02  1.7492693676e-01
-7.7871531478e-04  1.5252455993e-02  8.3947634057e-02
-2.5896131482e-01  4.5399720646e-02 -1.0645843178e-02
 9.3687496809e-04 -1.8418943998e-02 -1.0137304534e-01
 1.2474340045e-01  6.6678364165e-02 -1.0960301052e-02
-1.5319872052e-04  2.9343584775e-03  1.6154282019e-02
-1.0309728337e-03  2.0347958473e-02  1.1195468432e-01
 5.3376889322e-01  3.7870985134e-01 -6.3871810689e-02
 9.2462267391e-01 -4.7869642006e-02  1.7255608536e-02
 1.5098286131e-04 -2.8884431433e-03 -1.5902189447e-02
-1.5788836658e-03  3.1047453429e-02  1.7087340503e-01
-6.6983738975e-04  1.3111802134e-02  7.2168039283e-02
-2.0245602972e-01  2.0852760703e-02 -5.6621952625e-03
-4.5290941891e-02 -7.1650342401e-02  1.2598582439e-02
-8.1585539559e-05  1.4452344061e-03  7.9730617136e-03
 1.1068509994e-03 -2.1722944085e-02 -1.1956060100e-01
-4.9449758488e-04  1.0131599427e-02  5.5678164743e-02
-6.6258002162e-01 -3.9503019730e-01  6.5645490426e-02
 8.1390916362e-01  5.1160319437e-03  6.6037462598e-03
 8.6998943907e-05 -1.6203785572e-03 -8.9267363975e-03
-1.2827302199e-03  2.5217280304e-02  1.3878764908e-01
-8.5511924022e-04  1.7063879329e-02  9.3904913121e-02
 1.9669344417e-01 -1.0772165662e-02  3.7730154768e-03
-8.1162239781e-02  3.7591071433e-02 -7.5837388398e-03
 1.8007822042e-04 -3.1205919988e-03 -1.7164704808e-02
 1.1033238643e-03 -2.1631383626e-02 -1.1905945315e-01
-4.2808095831e-04  8.7130086871e-03  4.7890744195e-02
 6.3511772842e-01  3.9095584672e-01 -6.5158883719e-02
 8.0111476058e-01  1.3387013758e-02  4.9826745625e-03
 5.2145148515e-05 -9.4848474094e-04 -5.2273388843e-03
 1.8635138222e-03 -3.6553089843e-02 -2.0117879005e-01
-4.0582033706e-04  7.5958144397e-03  4.1818785290e-02
 1.6235819383e-01 -2.7858719626e-02  6.5672667647e-03
-1.8391379070e-01 -1.2112108883e-01  2.0300687793e-02
 1.9648531985e-04 -3.0497412823e-03 -1.6916655902e-02
-1.1543959840e-03  2.2673695162e-02  1.2478642586e-01
 8.1854829905e-01  4.0769558207e-01 -6.6495656815e-02
 4.7735860047e-04 -7.1003024482e-03 -3.9389389753e-02
-6.8788891551e-01  2.0769302627e-02 -1.0140983555e-02
-3.2588508711e-05  6.0483456995e-04  3.3352054133e-03
-1.5057413918e-03  2.9657611010e-02  1.6322121938e-01
 4.7319631497e-04 -9.0862777155e-03 -5.0021693684e-02
-1.6083676652e-01  8.8690343426e-03 -3.0999254172e-03
 4.3192018514e-02  7.4545518758e-02 -1.3140766317e-02
 2.1301672918e-04 -3.8053488401e-03 -2.1027144977e-02
-1.1928861259e-03  2.3428491184e-02  1.2894569783e-01
 5.6154822211e-05 -3.4949717666e-04 -2.0518184033e-03
 7.4249473748e-01  4.1091751173e-01 -6.7790348321e-02
-6.9582208411e-01 -5.5760665057e-02  3.6910106727e-03
 1.5748445090e-04 -3.0006109640e-03 -1.6524033052e-02
 1.7432065563e-03 -3.4242918185e-02 -1.8846118159e-01
 4.9656394237e-04 -9.4910640688e-03 -5.2248978889e-02
-1.7416689009e-01  1.8295938664e-02 -4.9378794559e-03
 1.0454705101e-01  9.5907328674e-02 -1.6454689203e-02
 1.9332000490e-04 -3.3400075068e-03 -1.8471943664e-02
 1.1679157282e-03 -2.2938863672e-02 -1.2624967183e-01
-2.4477918273e-04  6.5999226222e-03  3.6055004674e-02
 8.0392692795e-01  4.1322853097e-01 -6.7645988019e-02
-7.1647880435e-01  6.9850689595e-03 -7.9008906371e-03
-1.6744781200e-05  2.6334270593e-04  1.4566395497e-03
-1.7607618106e-03  3.4563023366e-02  1.9022425113e-01
 4.4365129474e-04 -8.3635912466e-03 -4.6044831587e-02
 1.7005356567e-01 -2.6461162889e-02  6.3842611869e-03
 1.4897454839e-01  1.0816287826e-01 -1.8269757856e-02
-1.7868732204e-04  2.8007292626e-03  1.5535558583e-02
 1.1414251756e-03 -2.2425635694e-02 -1.2342218510e-01
-2.5255877188e-04  6.5062822355e-03  3.5565807561e-02
-7.4790766967e-01 -4.0207496482e-01  6.6137638384e-02
 7.2483274023e-01  7.0948713948e-03  5.4199579356e-03
 1.3794070955e-04 -2.6512942834e-03 -1.4598580033e-02
 1.5806773468e-03 -3.1094073237e-02 -1.7112856404e-01
 6.6050499417e-04 -1.2947801778e-02 -7.1265008715e-02
 1.8336356649e-01 -9.3523121938e-03  3.3953550550e-03
 8.1189167462e-03  6.6660899185e-02 -1.2036004782e-02
 1.9029636164e-04 -3.5808283654e-03 -1.9727290999e-02
-1.1727889601e-03  2.3015740771e-02  1.2667689803e-01
-3.2035348596e-04  7.0391810469e-03  3.8619773918e-02
-7.9044043282e-01 -4.1505420641e-01  6.8100367553e-02
 7.4269878291e-01 -3.5090305439e-03  7.5119719119e-03
-3.8228883920e-05  8.2003393203e-04  4.5047303155e-03
-1.4722096289e-03  2.8965103991e-02  1.5941310160e-01
-7.1456311735e-04  1.4080304177e-02  7.7494997313e-02
-2.0754209271e-01  2.1341819956e-02 -5.7970379786e-03
 1.7851215213e-02  6.0619077416e-02 -1.0848970348e-02
 6.5378526909e-05 -1.1400439783e-03 -6.2763879316e-03
 1.0927787441e-03 -2.1437042995e-02 -1.1798730006e-01
-4.9048830129e-04  1.0024140748e-02  5.5085595498e-02
-5.9615001810e-01 -3.8587232845e-01  6.4596467905e-02
 8.2980105668e-01  1.8970513934e-02  4.2335109351e-03
-1.3988516151e-04  2.6463555236e-03  1.4574308336e-02
-1.7446483236e-03  3.4224121308e-02  1.8835942715e-01
-9.0742359839e-04  1.7777627357e-02  9.7843462984e-02
 3.2935646022e-01 -6.2307122862e-02  1.4369328863e-02
 7.5769963370e-04 -1.4900636317e-02 -8.2010083041e-02
 1.8881338254e-01  2.9133985859e-02 -3.5506781907e-03
-1.5490487095e-03  3.0441762676e-02  1.6754493497e-01
 3.6495364252e-04 -7.3711543897e-03 -4.0529186037e-02
-5.7306233258e-01 -3.8390638250e-01  6.4450406350e-02
-9.8329855341e-01  1.4986773100e-01 -3.6331157752e-02
-3.8948158475e-04  7.6574705417e-03  4.2142720155e-02
-1.9710709504e-03  3.8641539369e-02  2.1267083491e-01
-5.9007476542e-04  1.1394707646e-02  6.2716969570e-02
 2.2684668407e-01 -5.7990460166e-02  1.2637980271e-02
 9.4286514542e-04 -1.8520253534e-02 -1.0192384210e-01
 3.9251174532e-01  1.6034340470e-01 -2.5499036202e-02
-1.0123582876e-04  1.4932539030e-03  8.2742596815e-03
-1.1603761808e-03  2.2751249414e-02  1.2521206591e-01
-5.7239829957e-01 -3.6103828618e-01  6.0302418717e-02
-8.5762650164e-01  7.3364389562e-02 -2.1268210687e-02
 5.4300116594e-05 -1.0434007338e-03 -5.7380677059e-03
 1.5410551030e-03 -3.0287754068e-02 -1.6669154296e-01
-3.8749475517e-04  7.1922988474e-03  3.9600959259e-02
 1.5796807987e-01 -2.5070951670e-02  6.0197419252e-03
-1.0803862078e-01 -9.2581330847e-02  1.5815605308e-02
 2.0338300901e-04 -3.1776365485e-03 -1.7643273803e-02
 1.1038107674e-03 -2.1712471737e-02 -1.1949524285e-01
 7.4603188013e-06  6.6899455693e-04  3.5287109877e-03
-5.9726677724e-01 -3.7674287214e-01  6.2925641743e-02
 7.3425134473e-01  8.8964717215e-02 -9.3684339874e-03
-3.0332486770e-04  5.8679386005e-03  3.2300685422e-02
 1.9443851709e-03 -3.8092821675e-02 -2.0965095506e-01
-4.0457919678e-04  7.5907620229e-03  4.1777695055e-02
 1.3946167438e-01 -7.9426930622e-02  1.5726020527e-02
 4.0046207301e-01  1.6625402189e-01 -2.6499590759e-02
 9.6918067772e-04 -1.9237783873e-02 -1.0584335896e-01
 2.6064484673e-04 -4.2050262378e-03 -2.3237988847e-02
 5.3063992990e-01  3.3903722749e-01 -5.6693015144e-02
-7.6259591367e-04  1.5136938201e-02  8.3281582824e-02
-7.4462635775e-01  4.4073954756e-03 -7.6930600389e-03
-4.5729541549e-04  9.0668345856e-03  4.9900937911e-02
-1.6078288815e-03  3.1573386105e-02  1.7377070325e-01
 8.4511137326e-04 -1.6607228243e-02 -9.1401786359e-02
-2.6854770956e-01  4.2877825504e-02 -1.0275735303e-02
-9.0419211722e-04  1.7769026765e-02  9.7798607892e-02
-7.3686458016e-02 -4.8686794157e-02  8.1647237928e-03
-1.2619971390e-04  2.4629863532e-03  1.3555817593e-02
 1.1161351780e-03 -2.1978257737e-02 -1.2093776139e-01
 5.6494758049e-01  3.8403527353e-01 -6.4550316205e-02
-9.5289262542e-01  7.1940308443e-02 -2.1890757943e-02
-3.4704163733e-05  5.9247574071e-04  3.2646511455e-03
 1.7466984737e-03 -3.4309418240e-02 -1.8882700361e-01
-6.6094253182e-04  1.2879067578e-02  7.0888492507e-02
 2.0151579968e-01 -1.9454546441e-02  5.4004061819e-03
 7.0268642861e-02  8.3439612313e-02 -1.4509077285e-02
 6.8210256700e-05 -1.1892568270e-03 -6.5746045576e-03
-1.1073927648e-03  2.1736108394e-02  1.1963372734e-01
-6.1529588523e-04  1.2546802683e-02  6.8975878839e-02
 7.8333887891e-01  4.0704118192e-01 -6.6710423741e-02
 7.9569710892e-01 -4.1132738714e-02  1.4838466232e-02
 1.8122535353e-04 -3.6182717196e-03 -1.9907441633e-02
 1.6135235758e-03 -3.1711146896e-02 -1.7452707290e-01
 7.3642968364e-04 -1.4458925453e-02 -7.9579906596e-02
 2.1344827318e-01 -2.1659178120e-02  5.9102479120e-03
 3.1173855279e-02  6.6629724998e-02 -1.1817387161e-02
-6.1703404349e-05  1.3047343925e-03  7.1746843028e-03
 1.0765282738e-03 -2.1114130110e-02 -1.1621190100e-01
-6.5042885251e-04  1.3079705321e-02  7.1925023406e-02
-6.8960045248e-01 -3.9791522544e-01  6.5919463076e-02
-8.4003715265e-01  2.4274509440e-02 -1.2185691510e-02
-1.9560667689e-05  4.6534707198e-04  2.5537981830e-03
-1.7555287952e-03  3.4478018003e-02  1.8975523241e-01
-6.4403147638e-04  1.2522436301e-02  6.8926410518e-02
-2.0451407638e-01  2.3246461971e-02 -6.1174162565e-03
 9.5088763595e-02  8.9023353560e-02 -1.5293956027e-02
-5.6637442627e-05  1.3105466681e-03  7.1771841194e-03
 1.0935079877e-03 -2.1447747558e-02 -1.1804891693e-01
-6.4488356600e-04  1.3049996417e-02  7.1754699126e-02
-7.5153370841e-01 -4.0239197671e-01  6.6159861281e-02
 8.0838653826e-01 -3.6917577806e-02  1.4190007849e-02
 1.1276117217e-04 -2.2749347488e-03 -1.2514105751e-02
-1.8201938565e-03  3.5699839271e-02  1.9648048478e-01
 8.0292114838e-04 -1.5683593321e-02 -8.6319679165e-02
 2.9471931497e-01 -5.8186864605e-02  1.3300698863e-02
 8.3858875455e-04 -1.6491389718e-02 -9.0762225774e-02
 2.8283335196e-01  9.4085060181e-02 -1.4477432651e-02
 1.3018712102e-03 -2.5565178201e-02 -1.4070109405e-01
 6.0764918870e-04 -1.1836738382e-02 -6.5150581863e-02
-5.5936569681e-01 -3.7735675733e-01  6.3386932499e-02
 9.5105541535e-01 -1.1802208358e-01  3.0246637825e-02
-2.3588667838e-04  4.6350728773e-03  2.5507546251e-02
 1.4976661028e-03 -2.9492526914e-02 -1.6231314935e-01
 4.7785317141e-04 -9.1659912186e-03 -5.0460076372e-02
 1.6657957138e-01 -1.4110282159e-02  4.1057378009e-03
 5.6730265094e-02  7.7510599305e-02 -1.3554385022e-02
-2.0005431941e-04  3.5085441630e-03  1.9395484399e-02
-1.1514775534e-03  2.2625658656e-02  1.2452498666e-01
-9.5195227340e-06  8.6487240821e-04  4.6353860536e-03
-6.6433556742e-01 -3.9507355686e-01  6.5635402243e-02
 7.2960143292e-01  6.8799474539e-02 -5.7475140202e-03
-2.0603627205e-04  3.9464136106e-03  2.1729495777e-02
 1.8861233716e-03 -3.7008737867e-02 -2.0368608574e-01
 3.7747454305e-04 -7.0472085201e-03 -3.8802830328e-02
-1.4980714400e-01  1.4412498908e-02 -4.0076966764e-03
 1.3577352577e-01  1.0962804105e-01 -1.8656560104e-02
 2.5680282243e-04 -4.3541011023e-03 -2.4098897742e-02
 1.2634687619e-03 -2.4790050708e-02 -1.3643911550e-01
-9.7332414565e-01 -4.3533161732e-01  7.0089422639e-02
 2.5115077279e-04 -4.6686141851e-03 -2.5721239430e-02
 5.8759811954e-01 -4.7366454500e-02  1.4045528584e-02
-2.5788411202e-04  5.1092980062e-03  2.8113565094e-02
 1.9567885868e-03 -3.8358617702e-02 -2.1111235259e-01
-6.9384172298e-04  1.3504848748e-02  7.4327863814e-02
-2.7602095012e-01  6.9614299869e-02 -1.5204410139e-02
 8.5899108981e-04 -1.6887729159e-02 -9.2938652253e-02
-4.7206988716e-01 -1.5798574874e-01  2.4336045585e-02
 1.3783192498e-03 -2.7113593684e-02 -1.4921959034e-01
 5.4253721126e-04 -1.0270758317e-02 -5.6579442957e-02
-4.6745830752e-01 -3.5424413568e-01  6.0037361166e-02
 8.9322906422e-01 -1.0917687284e-01  2.8104614777e-02
-1.8704098733e-04  3.6343146060e-03  1.9999831949e-02
 1.6721065580e-03 -3.2877120470e-02 -1.8094209140e-01
 5.9082497665e-04 -1.1480571811e-02 -6.3194250549e-02
 1.7600597557e-01 -9.0253704150e-03  3.2689963781e-03
-3.6394765727e-02 -7.6662723284e-02  1.3590191562e-02
 2.0519793664e-04 -3.8308675920e-03 -2.1128563217e-02
-1.2000568211e-03  2.3554024641e-02  1.2963914850e-01
-1.9196784756e-04  6.5450547422e-03  3.5624142366e-02
 8.5303205852e-01  4.2332785741e-01 -6.9028325233e-02
-7.0541850729e-01  1.6192167463e-02 -9.4714508454e-03
-1.0490318476e-04  2.1261489943e-03  1.1694052514e-02
-1.6734604019e-03  3.2854315241e-02  1.8081996652e-01
-3.6968413028e-04  6.8201521560e-03  3.7553293126e-02
-1.5431477310e-01  2.3947382422e-02 -5.7821259301e-03
 1.2852231655e-01  1.0165145711e-01 -1.7273837567e-02
 2.2052213631e-04 -3.4632175807e-03 -1.9221270638e-02
 1.1491572458e-03 -2.2589857463e-02 -1.2432486639e-01
-4.2637724541e-06  1.7167167057e-03  9.1882679904e-03
-7.3266132364e-01 -4.0227355426e-01  6.6312039342e-02
 6.9224646578e-01  4.1702865638e-02 -1.1698062570e-03
-2.3140046036e-04  4.4764926873e-03  2.4643196250e-02
 1.6932119962e-03 -3.3203005910e-02 -1.8274306898e-01
-2.3155301243e-04  3.9960955942e-03  2.2015772559e-02
 1.2656413384e-01 -1.4692908993e-02  3.8439092194e-03
-1.1518204333e-01 -9.8337574925e-02  1.6791467185e-02
-2.6990159727e-04  4.2699557739e-03  2.3716955566e-02
 1.2793998304e-03 -2.5097680126e-02 -1.3813299948e-01
-9.4078025088e-01 -4.4416671028e-01  7.1996939081e-02
 1.8915675931e-04 -4.3294959148e-03 -2.3751468164e-02
-5.2730117097e-01 -7.0034530531e-03 -3.6084257457e-03
-1.6275623805e-04  3.1431653239e-03  1.7304826625e-02
-1.7788002390e-03  3.4890124480e-02  1.9202282265e-01
-7.2410325802e-04  1.4087128279e-02  7.7535377201e-02
 2.6619139043e-01 -5.8278583561e-02  1.3053981740e-02
-9.1187743100e-04  1.7934842016e-02  9.8703321017e-02
 2.8621190342e-01  1.0832328373e-01 -1.7032025027e-02
 8.7689082288e-05 -1.9702261772e-03 -1.0822575371e-02
 1.2171055025e-03 -2.3857110518e-02 -1.3129475825e-01
 5.1694766220e-01  3.7041873254e-01 -6.2519959318e-02
-9.0897407339e-01  7.1189551831e-02 -2.1347974726e-02
 1.2563012886e-04 -2.4647832682e-03 -1.3569382263e-02
-1.3790537459e-03  2.7102957750e-02  1.4916749897e-01
 8.7367120355e-04 -1.7268198920e-02 -9.5037060540e-02
 2.8416231706e-01 -5.2271091716e-02  1.2125898155e-02
-8.9436804384e-04  1.7566598039e-02  9.6687356005e-02
 4.1548450960e-02  1.6354430979e-02 -2.5888840647e-03
-6.7015070488e-05  1.2500305202e-03  6.8906677749e-03
 1.0834268696e-03 -2.1381192548e-02 -1.1763472399e-01
 4.1864493432e-01  3.6610347499e-01 -6.2647267987e-02
 9.4696199566e-01 -4.9387816034e-02  1.7738359627e-02
-2.7543895432e-04  5.2619494481e-03  2.8963560925e-02
-1.6022834360e-03  3.1510046272e-02  1.7341885205e-01
-6.0344803106e-04  1.1736242063e-02  6.4600563280e-02
-1.9099927584e-01  1.9215328516e-02 -5.2592376509e-03
 6.1155578565e-02  7.8553586933e-02 -1.3705139963e-02
 1.4060377664e-04 -2.5214670243e-03 -1.3918128735e-02
-1.1292368079e-03  2.2173061667e-02  1.2203644400e-01
-3.7656222951e-04  7.9335258550e-03  4.3563723535e-02
-6.8762581907e-01 -3.9853515388e-01  6.6050403009e-02
 7.8280061386e-01  1.5599140670e-02  4.4111259607e-03
 1.0567688994e-04 -1.9890066259e-03 -1.0955698834e-02
 1.8240318100e-03 -3.5786065648e-02 -1.9695685359e-01
-4.0726583553e-04  7.6176418107e-03  4.1939626053e-02
 1.6244410617e-01 -2.6761571597e-02  6.3686926114e-03
-1.6868446674e-01 -1.1592433389e-01  1.9497133871e-02
 2.0074431005e-04 -3.1415810055e-03 -1.7424640701e-02
-1.1556622379e-03  2.2703128486e-02  1.2494847885e-01
-8.0234576079e-01 -4.0775558599e-01  6.6646272452e-02
-6.7629154368e-04  6.0831247193e-03  3.4500936510e-02
 6.9188916095e-01 -9.4247848605e-03  8.1167070958e-03
-8.2313359766e-05  1.5732183716e-03  8.6649196306e-03
-1.8154767966e-03  3.5620450800e-02  1.9604430293e-01
-4.8044497688e-04  9.1156195699e-03  5.0181177908e-02
 1.8169545627e-01 -3.3903713661e-02  7.8443867138e-03
 1.9208976222e-01  1.1904961727e-01 -1.9850349614e-02
-1.1103296503e-05 -4.8635067518e-04 -2.5702992605e-03
 1.1109496097e-03 -2.1756258669e-02 -1.1974680395e-01
-4.7855881547e-04  1.0310892086e-02  5.6597214685e-02
 7.0938078384e-01  3.9204834396e-01 -6.4672516768e-02
-7.6322797247e-01  8.4715519571e-03 -8.6036781092e-03
-1.2470600436e-04  2.4094329841e-03  1.3266920199e-02
 1.8679351342e-03 -3.6616952504e-02 -2.0152849067e-01
 4.7506798892e-04 -8.9847812175e-03 -4.9457744054e-02
-1.8302693113e-01  5.2301018541e-02 -1.1200060271e-02
 2.9322273494e-01  1.4290676093e-01 -2.3251757159e-02
-9.7535939689e-04  1.9516952011e-02  1.0736148395e-01
 3.7066694107e-04 -6.4471885233e-03 -3.5583514211e-02
-6.8872798493e-04  1.4018575309e-02  7.7062837059e-02
 6.0572899603e-01  3.6834167817e-01 -6.1324256050e-02
-7.8753069847e-01  1.0045503160e-02 -9.1146231336e-03
 2.5977155258e-04 -5.1167877318e-03 -2.8165196197e-02
 1.7593908542e-03 -3.4523547644e-02 -1.9000643407e-01
-7.5537556394e-04  1.4739455436e-02  8.1124948952e-02
-2.6305247571e-01  4.8580598921e-02 -1.1262326436e-02
-9.1462831746e-04  1.7982745352e-02  9.8970794659e-02
-2.0308730335e-01 -9.0657159546e-02  1.4591556129e-02
 5.9543347517e-05 -1.0371729127e-03 -5.7215702622e-03
 1.1727468683e-03 -2.3038704618e-02 -1.2678422460e-01
 5.7851787603e-01  3.8032945979e-01 -6.3750963516e-02
-9.2702032614e-01  7.6081809761e-02 -2.2403845989e-02
 8.0899654159e-06 -1.9535586276e-04 -1.0711196667e-03
 1.6793382025e-03 -3.2990044896e-02 -1.8156581259e-01
-6.7809084794e-04  1.3222694104e-02  7.2779213560e-02
 2.1721444714e-01 -2.9188543001e-02  7.3142924000e-03
 9.6353111559e-02  8.2851660708e-02 -1.4161751857e-02
-8.4796890453e-04  1.6760470273e-02  9.2229675553e-02
 6.3489924588e-04 -1.2324596148e-02 -6.7852550174e-02
 7.0794712544e-04 -1.4180357623e-02 -7.7985506555e-02
-6.5515336187e-01 -3.9167376239e-01  6.5104313215e-02
-8.4929040231e-01  2.2431628267e-02 -1.1936470326e-02
 4.8279844077e-05 -8.7246778079e-04 -4.8086647211e-03
-1.6892824249e-03  3.3173770630e-02  1.8257756544e-01
 7.3316808827e-04 -1.4330054347e-02 -7.8872143197e-02
-2.3662360451e-01  3.5421414534e-02 -8.6263019888e-03
-9.6439071224e-04  1.8940616740e-02  1.0424815464e-01
 1.1065258817e-01  7.9141315691e-02 -1.3353428943e-02
 2.8119263144e-04 -5.4124704287e-03 -2.9802504743e-02
 8.9764963351e-04 -1.7776573412e-02 -9.7798627203e-02
 6.2346286719e-01  3.8759935921e-01 -6.4656859003e-02
 8.9209824232e-01 -4.4068108572e-02  1.6263881578e-02
-2.3965880774e-05  3.9856297571e-04  2.1992912512e-03
-1.9014034993e-03  3.7301983464e-02  2.0529898736e-01
-5.9081630027e-04  1.1406074974e-02  6.2782686185e-02
 2.0963489121e-01 -3.4659653271e-02  8.2394709290e-03
-2.1450443396e-01 -1.2268984856e-01  2.0308772428e-02
 9.5936538227e-04 -1.9097982564e-02 -1.0506964045e-01
-3.9871335750e-04  7.4534573055e-03  4.1075949528e-02
-8.3944012271e-04  1.6724132070e-02  9.2000138859e-02
-7.3378550837e-01 -3.9058996554e-01  6.4179457893e-02
 8.2237904988e-01 -6.0392481211e-02  1.8584907699e-02
 2.1335223277e-04 -4.2156112844e-03 -2.3196027931e-02
-1.2653339905e-03  2.5013301626e-02  1.3765286856e-01
-5.4117753420e-04  1.0641933076e-02  5.8573689944e-02
-1.3646869854e-01 -1.1377849522e-02  8.0853782321e-04
-3.0481390546e-02  5.0329095231e-02 -9.4253829976e-03
-2.2399859946e-04  4.0982404272e-03  2.2594920755e-02
-1.4122039496e-03  2.7731716779e-02  1.5263049709e-01
 3.5980139606e-04 -5.0945050439e-03 -2.8316230887e-02
 9.4761814730e-01  4.5985158209e-01 -7.4780159719e-02
 5.5624533359e-01  4.5641318746e-02 -3.1438945797e-03
 5.2940812118e-05 -9.8445849951e-04 -5.4252674319e-03
 2.2254407171e-03 -4.3635423715e-02 -2.4015607773e-01
 5.9882341087e-04 -1.1703047547e-02 -6.4407542688e-02
 2.4609348957e-01 -5.9369002486e-02  1.3064930396e-02
-8.1296159060e-04  1.5935559216e-02  8.7703620472e-02
-6.0293547546e-01 -2.2309970374e-01  3.4955785034e-02
-1.4672654857e-03  2.8799222270e-02  1.5849903407e-01
-6.4419995027e-04  1.2517342702e-02  6.8922128423e-02
 5.4198662802e-01  3.2801451780e-01 -5.4582016140e-02
 8.7566562828e-01 -1.4738960586e-01  3.4885496125e-02
 2.7735507513e-03 -5.4442301716e-02 -2.9962925952e-01
-1.5272618149e-03  3.0033499822e-02  1.6529311745e-01
-2.5436876505e-04  4.5338668896e-03  2.4980370364e-02
 1.2609989702e-01  6.5647454033e-04  1.0488388349e-03
 5.3425065541e-02  7.5785367274e-02 -1.3264727001e-02
-2.5294534212e-04  4.3069895373e-03  2.3893362820e-02
-1.4240534455e-03  2.7897029255e-02  1.5354984014e-01
 1.0176278562e+00  4.7148807162e-01 -7.6249207475e-02
 3.3486869835e-04 -6.8337502814e-03 -3.7583242905e-02
-4.7564127047e-01 -1.4023503118e-02 -1.8546841473e-03
-1.1137340087e-04  2.1115640815e-03  1.1627507542e-02
-1.6483232626e-03  3.2386835538e-02  1.7824518689e-01
-6.0719692177e-04  1.1758692299e-02  6.4724660896e-02
-2.0579032362e-01  3.1322060367e-02 -7.5968296638e-03
 1.1846247405e-01  9.0223305302e-02 -1.5295853358e-02
-4.1043176194e-04  8.3705289756e-03  4.6022433550e-02
 9.9862168269e-04 -1.9475856767e-02 -1.0720913894e-01
-5.7016902691e-04  1.1597807862e-02  6.3747085768e-02
-6.0916975517e-01 -3.8448418599e-01  6.4224083103e-02
-8.2623737885e-01 -9.3139931915e-03 -5.9550871990e-03
 1.7884435734e-04 -3.4353924143e-03 -1.8914809630e-02
-1.8387376921e-03  3.6061510009e-02  1.9847055749e-01
-7.2876414435e-04  1.4187476838e-02  7.8086872100e-02
-2.6904937759e-01  5.6494074152e-02 -1.2756037715e-02
 8.9486047416e-04 -1.7597170367e-02 -9.6845852871e-02
-3.0537744814e-01 -1.1659184790e-01  1.8357206979e-02
 2.9481311094e-04 -6.0042900819e-03 -3.3023406146e-02
 1.2541421919e-03 -2.4526343971e-02 -1.3498874537e-01
 5.5009569771e-01  3.7232589966e-01 -6.2559175556e-02
 9.1906022781e-01 -8.9365451156e-02  2.4743825608e-02
 5.1147853392e-05 -1.0043398486e-03 -5.5240433630e-03
 1.6786316928e-03 -3.3005370229e-02 -1.8164821027e-01
 4.4538052844e-04 -8.4669999661e-03 -4.6616436513e-02
-1.5504344089e-01  6.5217388318e-03 -2.6210404493e-03
-6.0599616002e-02 -8.3554383391e-02  1.4615307071e-02
-2.3621194914e-04  4.2209520857e-03  2.3334949123e-02
 1.2752967941e-03 -2.5025130471e-02 -1.3773630752e-01
 9.1550475776e-01  4.3801064191e-01 -7.1111136188e-02
-1.4162762499e-04  1.6204237149e-03  9.0658226051e-03
 6.1974235316e-01 -4.9431570134e-03  6.6346534024e-03
 2.3821907646e-05 -5.3941563618e-04 -2.9614965574e-03
 1.7770664324e-03 -3.4853728102e-02 -1.9182200014e-01
 6.0187248192e-04 -1.1576581494e-02 -6.3721436083e-02
 2.2251947545e-01 -5.4951001667e-02  1.2046340949e-02
 9.7927525792e-04 -1.9230510032e-02 -1.0583512623e-01
-2.7693215792e-01 -1.2481101955e-01  2.0110823144e-02
-2.0095906771e-04  3.3717969675e-03  1.8618065848e-02
-9.1515042822e-04  1.8097129310e-02  9.9564130571e-02
-5.1981159718e-01 -3.6409368446e-01  6.1345828419e-02
-8.5118724985e-01  1.9890785244e-02 -1.1492432952e-02
-2.7749167674e-04  5.4544277716e-03  3.0023870818e-02
-1.7276481976e-03  3.3898295295e-02  1.8656553999e-01
 8.2966671614e-04 -1.6235281333e-02 -8.9355965539e-02
-2.9185750127e-01  5.5006700269e-02 -1.2696097431e-02
 8.5550123076e-04 -1.6821731179e-02 -9.2582125973e-02
-1.9517805929e-01 -6.6380577403e-02  1.0254775011e-02
 9.0568521886e-04 -1.7788132479e-02 -9.7897807372e-02
-9.9611565479e-04  1.9538501556e-02  1.0752666164e-01
 5.5602573370e-01  3.8122220899e-01 -6.4120761841e-02
-9.5926422881e-01  1.0405007608e-01 -2.7783926184e-02
 6.1234852292e-05 -1.2346823834e-03 -6.7925575565e-03
 1.6467501953e-03 -3.2356587513e-02 -1.7807957134e-01
-7.3338814101e-04  1.4379023656e-02  7.9140724480e-02
-2.1686050933e-01  2.3533520870e-02 -6.2827028227e-03
-4.5338937343e-02 -6.9977903870e-02  1.2294560313e-02
 3.1275419575e-04 -6.2233494471e-03 -3.4244269948e-02
-1.0186616590e-03  1.9962819400e-02  1.0987704585e-01
 7.0194903446e-04 -1.4056829307e-02 -7.7308874838e-02
 6.9265271939e-01  3.9752457336e-01 -6.5820152868e-02
-8.4798678023e-01  3.1991712171e-02 -1.3661437819e-02
 4.3373523827e-05 -9.3001740335e-04 -5.1116722048e-03
-1.4123588646e-03  2.7800479856e-02  1.5300317698e-01
 7.1454105342e-04 -1.4119613229e-02 -7.7709992634e-02
-2.0313792267e-01  1.9229212479e-02 -5.3718031569e-03
-3.7968997140e-03 -5.6851255004e-02  1.0294890029e-02
 1.1100424949e-04 -2.0059373796e-03 -1.1037703736e-02
 1.0984863115e-03 -2.1550221235e-02 -1.1860972832e-01
-4.1662020754e-04  8.6032919630e-03  4.7258658599e-02
 5.7629229838e-01  3.8234430335e-01 -6.4139160344e-02
-8.1886398696e-01 -3.2768830185e-02 -1.6252042011e-03
-1.5821127835e-04  3.0039850702e-03  1.6543385439e-02
 1.4388159858e-03 -2.8342583540e-02 -1.5598312040e-01
 6.5914210201e-04 -1.2999395115e-02 -7.1545865274e-02
 1.6995370234e-01 -2.5006548284e-03  2.0247024324e-03
 2.2306199147e-02 -5.7234994044e-02  1.0605885673e-02
-2.1084336929e-04  3.9115602225e-03  2.1539672696e-02
-1.2205652494e-03  2.3953023673e-02  1.3183491299e-01
-1.1103845568e-04  2.9673986952e-03  1.6203261288e-02
 7.9025549504e-01  4.1901244037e-01 -6.8820257065e-02
-7.0418616647e-01 -2.5146069162e-02 -1.9491098989e-03
 2.6316441330e-05 -4.5355340555e-04 -2.5054685346e-03
-1.6155764453e-03  3.1752067170e-02  1.7475213155e-01
-7.4053031047e-04  1.4547350511e-02  8.0066243293e-02
 2.0983771415e-01 -1.9251470661e-02  5.4392385553e-03
-2.0645833637e-02 -6.5370474357e-02  1.1686087086e-02
-3.8818967192e-05  6.6796925555e-04  3.6820877488e-03
-1.0891489529e-03  2.1367712411e-02  1.1760730976e-01
-6.2580253670e-04  1.2621587219e-02  6.9401319765e-02
 7.1442748863e-01  4.0113209679e-01 -6.6274182082e-02
 8.2874955440e-01 -2.6679643611e-02  1.2518252830e-02
-5.6897290805e-05  1.1941333751e-03  6.5648300990e-03
 1.6061259003e-03 -3.1611490585e-02 -1.7397385078e-01
-5.7081466260e-04  1.1103536844e-02  6.1119750616e-02
-1.5806903511e-01 -1.1329357349e-03 -1.2564634528e-03
 1.9530433635e-03  6.7088832854e-02 -1.2169054461e-02
-2.3165164642e-04  4.3600505184e-03  2.4043776708e-02
 1.3178061712e-03 -2.5851853613e-02 -1.4228844853e-01
 9.5752732570e-01  4.4576807673e-01 -7.2131771399e-02
-1.9146124193e-04  3.0552832917e-03  1.6898581825e-02
 6.1185500971e-01 -1.6994553997e-02  8.7514668385e-03
 1.5628561664e-04 -3.1362980816e-03 -1.7253928846e-02
-1.4731556059e-03  2.8946660238e-02  1.5931220092e-01
-8.8512923292e-04  1.7557423011e-02  9.6624292219e-02
-1.9462311205e-01  6.8613966798e-03 -3.0447164397e-03
-8.7484042603e-02  4.2002070519e-02 -8.4427051779e-03
 1.9511105823e-04 -3.5484900175e-03 -1.9524324655e-02
-1.1142019381e-03  2.1852794939e-02  1.2027841316e-01
 5.4916804929e-04 -1.1279282643e-02 -6.1996400274e-02
 8.0054746291e-01  4.1222375966e-01 -6.7492871787e-02
-7.7999996400e-01  3.8727198755e-02 -1.4256401169e-02
-2.2081399466e-04  4.3912766945e-03  2.4162028976e-02
-1.5207067974e-03  2.9915206134e-02  1.6464174427e-01
-6.8466408658e-04  1.3444803249e-02  7.3999333100e-02
-2.0264301101e-01  2.0204950915e-02 -5.5456583941e-03
 3.0134340663e-02  6.6256023694e-02 -1.1759087299e-02
-9.4501764267e-05  1.7045913629e-03  9.3927099793e-03
 1.1050671670e-03 -2.1685771592e-02 -1.1935587938e-01
-4.6282414815e-04  9.5117192946e-03  5.2263295798e-02
-6.3216559695e-01 -3.9106125622e-01  6.5205842373e-02
-8.1652692286e-01 -1.5966832181e-02 -4.6564248329e-03
-1.1892674310e-04  2.2416250398e-03  1.2346540174e-02
-1.8115536465e-03  3.5547992946e-02  1.9564471765e-01
-5.9390861369e-04  1.1451857517e-02  6.3035483142e-02
-2.1222991311e-01  3.8818209188e-02 -9.0192093086e-03
 2.0407683692e-01  1.1506345979e-01 -1.9023547762e-02
-9.6767269461e-04  1.9408639053e-02  1.0675700953e-01
-3.5668741054e-04  6.5781467312e-03  3.6261431641e-02
-7.8716127346e-04  1.5707746331e-02  8.6398610565e-02
 6.5157291221e-01  3.8445297667e-01 -6.3825563981e-02
 8.3615183767e-01 -3.2029392765e-02  1.3558855218e-02
-6.3680715013e-05  1.2132139751e-03  6.6829372494e-03
-1.6222403516e-03  3.1872970608e-02  1.7541701478e-01
 4.3456337798e-04 -8.1699952672e-03 -4.4980438493e-02
 1.6774775937e-01 -2.6064239449e-02  6.2906185225e-03
 1.2016691660e-01  9.6990378364e-02 -1.6505759459e-02
-1.8440774186e-04  2.8982723199e-03  1.6080748084e-02
-1.1218685033e-03  2.2055469237e-02  1.2138378726e-01
-1.4892734569e-04  3.7703532962e-03  2.0598578367e-02
-6.4645825825e-01 -3.8779642827e-01  6.4479892601e-02
-7.4286065993e-01 -5.4972817092e-02  3.1125270821e-03
-2.5605213562e-04  4.9510887614e-03  2.7255687382e-02
 1.7909674123e-03 -3.5166124011e-02 -1.9354278907e-01
 5.3395254536e-04 -1.0252578414e-02 -5.6438033385e-02
-1.8502863940e-01  2.2702298695e-02 -5.8390848383e-03
-1.2679467076e-01 -1.0170710978e-01  1.7303581520e-02
-1.3722747847e-04  2.2705302851e-03  1.2572721897e-02
 1.1357074613e-03 -2.2300611203e-02 -1.2273744506e-01
-4.4118335636e-04  9.7321201207e-03  5.3397207884e-02
 7.8401615722e-01  4.0666456019e-01 -6.6637312055e-02
 7.5165399132e-01 -2.2688481004e-02  1.1079673168e-02
 3.9500534618e-05 -8.3165068589e-04 -4.5704067358e-03
-1.4462014890e-03  2.8506332913e-02  1.5688391834e-01
 5.3535746342e-04 -1.0422275748e-02 -5.7369849619e-02
-1.6430170769e-01  6.1427978331e-03 -2.6354248384e-03
 1.7801997485e-02  6.6695154752e-02 -1.1951187636e-02
-2.0766596053e-04  3.8001641666e-03  2.0964218067e-02
-1.1960243662e-03  2.3484817343e-02  1.2925594584e-01
 3.3738461765e-05  2.2435514249e-05  4.0284033329e-06
 7.2934544492e-01  4.0915014446e-01 -6.7591120245e-02
-7.0579696579e-01 -5.7596367321e-02  3.9322046357e-03
 1.3655374965e-04 -2.5970407482e-03 -1.4303619041e-02
-1.9503887957e-03  3.8257427037e-02  2.1055788459e-01
-5.6385079866e-04  1.0865560351e-02  5.9808078944e-02
-2.0223118958e-01  3.2736181618e-02 -7.8215575313e-03
 2.2653913770e-01  1.2963290288e-01 -2.1457049488e-02
 9.3004415996e-04 -1.8498602675e-02 -1.0177430843e-01
 4.9905913240e-04 -9.4063279005e-03 -5.1827483074e-02
 8.1206837261e-04 -1.6383572854e-02 -9.0100654621e-02
 7.7735335227e-01  3.9282671678e-01 -6.4183635855e-02
-7.9872866485e-01  6.9395112931e-02 -2.0001845506e-02
 3.7178524018e-04 -7.3193071901e-03 -4.0277835198e-02
 1.6550165864e-03 -3.2511775514e-02 -1.7893298930e-01
 6.3781452185e-04 -1.2379801822e-02 -6.8141955487e-02
-2.1573535736e-01  3.4893467992e-02 -8.3377263986e-03
-1.2916958491e-01 -8.9900742819e-02  1.5139869879e-02
 9.4590817719e-04 -1.8744118571e-02 -1.0313658825e-01
-4.6279177980e-04  8.8226982224e-03  4.8593317331e-02
-6.7565150403e-04  1.3585065994e-02  7.4697442699e-02
 5.8908280105e-01  3.8176117287e-01 -6.3915192395e-02
 8.4754674920e-01 -1.1842187820e-03  8.0597696220e-03
 1.7910279337e-04 -3.4449422042e-03 -1.8966900362e-02
 1.6704317784e-03 -3.2801667970e-02 -1.8053094603e-01
-3.0047197446e-04  5.4312439658e-03  2.9914440295e-02
-1.3751878953e-01  1.0864692089e-02 -3.2490999608e-03
 9.4535207791e-02  9.2191123016e-02 -1.5867067740e-02
-2.5678243690e-04  4.2307589809e-03  2.3466693670e-02
-1.2773198569e-03  2.5064467455e-02  1.3795127579e-01
 9.1875580638e-01  4.4116194036e-01 -7.1654932290e-02
 8.8733613529e-05 -2.7553089587e-03 -1.5034319947e-02
 5.6792654853e-01  1.1530908457e-02  3.1617857997e-03
-1.2105107156e-04  2.3085718895e-03  1.2712209384e-02
 1.4165113620e-03 -2.7830700407e-02 -1.5317411576e-01
 9.1127328958e-04 -1.8042248411e-02 -9.9295281393e-02
 2.6375380383e-01 -3.8084341127e-02  9.3586950808e-03
 9.0428792185e-04 -1.7742744085e-02 -9.7655684391e-02
 2.4065505558e-02 -2.3056865579e-02  4.4160492183e-03
-2.1159800756e-04  4.0099265776e-03  2.2077194844e-02
 1.0016888359e-03 -1.9770008818e-02 -1.0877427659e-01
-5.1138552192e-01 -3.7840960206e-01  6.4024379147e-02
-9.5680407599e-01  5.4995028071e-02 -1.8848143407e-02
-1.1582495072e-04  2.1288355829e-03  1.1719674270e-02
 1.8502896120e-03 -3.6264761432e-02 -1.9958833812e-01
-5.2278793612e-04  9.9508073165e-03  5.4772828417e-02
 1.9623196663e-01 -6.3882997535e-02  1.3426771922e-02
 9.8920753371e-04 -1.9319666594e-02 -1.0633414505e-01
 3.4225330765e-01  1.4705727253e-01 -2.3546170180e-02
 2.1385993714e-04 -3.3961006519e-03 -1.8775911742e-02
-8.7305576781e-04  1.7272415564e-02  9.5029212756e-02
 5.0974948966e-01  3.5298405493e-01 -5.9420539256e-02
-8.1199881410e-01  1.1814072605e-02 -9.6623131276e-03
-3.5333255708e-04  6.9867785355e-03  3.8455884144e-02
-1.7009225160e-03  3.3387084742e-02  1.8375031372e-01
-6.6858155628e-04  1.2971420808e-02  7.1397161237e-02
-2.3570993560e-01  4.7046173808e-02 -1.0731131592e-02
 9.7448952032e-04 -1.9149438851e-02 -1.0539167551e-01
 1.9762843488e-01  9.9399629796e-02 -1.6228579071e-02
 2.1200503049e-04 -3.8422769712e-03 -2.1180819310e-02
 9.0961547532e-04 -1.8015697601e-02 -9.9109477941e-02
 5.3786222816e-01  3.7339601243e-01 -6.2868925081e-02
-8.7880591349e-01  2.4330278525e-02 -1.2554615348e-02
 2.1400526737e-04 -4.1622915295e-03 -2.2913431937e-02
-1.6071628304e-03  3.1611655768e-02  1.7397761481e-01
-5.5152499791e-04  1.0666924103e-02  5.8717843525e-02
-1.7937303366e-01  1.5745661004e-02 -4.5214546637e-03
 6.1503315471e-02  8.0531938104e-02 -1.4060440870e-02
 1.8181545252e-04 -3.2656610755e-03 -1.8032602047e-02
 1.1573403061e-03 -2.2728929486e-02 -1.2509537896e-01
-2.4337959349e-04  5.4772054837e-03  3.0023985420e-02
-7.2824027762e-01 -4.0546577809e-01  6.6933420204e-02
 7.4644979653e-01  2.2114724272e-02  2.8908765301e-03
-1.0439890465e-04  1.9656359842e-03  1.0827082242e-02
-1.6005069489e-03  3.1404062254e-02  1.7283737830e-01
 9.0668094744e-04 -1.7786377373e-02 -9.7891857530e-02
-3.3709418731e-01  7.1173768306e-02 -1.6051834100e-02
 7.9086018003e-04 -1.5551150349e-02 -8.5590631476e-02
-1.8016421848e-01 -1.7659448331e-03 -1.3438844155e-03
-1.4861273466e-03  2.9186847380e-02  1.6063594728e-01
-3.1050203943e-04  6.2209573773e-03  3.4208396323e-02
 4.9236220975e-01  3.7610338858e-01 -6.3779773295e-02
 9.3898127624e-01 -1.2356661709e-01  3.1142316965e-02
-1.1653598085e-04  2.2689673316e-03  1.2489597891e-02
 1.8661524292e-03 -3.6594639050e-02 -2.0140617296e-01
 9.0753921757e-04 -1.7762464636e-02 -9.7759587452e-02
-3.4386929723e-01  6.4076279479e-02 -1.4825193818e-02
 6.8599788520e-04 -1.3494363775e-02 -7.4269170095e-02
 1.7517774057e-03 -3.4226609269e-02 -1.8839014064e-01
 2.8429913336e-01  5.5048217011e-02 -7.3681630459e-03
-6.0119014372e-01 -3.8224674912e-01  6.3886929106e-02
 3.5195533079e-04 -6.8597561433e-03 -3.7764170250e-02
-9.8190536699e-01  1.8085421778e-01 -4.1948313536e-02
 1.3815431201e-03 -2.7099204170e-02 -1.4914401029e-01
-1.6431008897e-03  3.2306858956e-02  1.7780441763e-01
-4.1454087442e-04  7.8166860945e-03  4.3038444012e-02
-1.5438393370e-01  1.0086383517e-02 -3.2628440301e-03
-7.2986532713e-02 -8.5900297037e-02  1.4926334700e-02
 2.3227804388e-04 -4.0338643223e-03 -2.2322898659e-02
 1.2352478878e-03 -2.4252322956e-02 -1.3348077634e-01
 1.8617444139e-04  5.1301397227e-04  2.2243976479e-03
-8.5167541903e-01 -4.2817394405e-01  6.9915815010e-02
-6.4391422189e-01 -1.8406007439e-02 -2.6158414100e-03
-9.0236841472e-05  1.6950198430e-03  9.3365040014e-03
 1.7940801503e-03 -3.5226192749e-02 -1.9387334071e-01
-5.6810515053e-04  1.0954378173e-02  6.0299102660e-02
-1.9277418031e-01  2.4136164387e-02 -6.1711138835e-03
-1.2748780855e-01 -1.0072081857e-01  1.7118613184e-02
-6.9431825302e-05  1.0015849947e-03  5.5761421842e-03
 1.1191496725e-03 -2.1963606958e-02 -1.2088482759e-01
 5.4258956596e-04 -1.1329693433e-02 -6.2245752975e-02
-7.6828341544e-01 -4.0363390622e-01  6.6231373255e-02
-7.7519669943e-01  2.9276844422e-02 -1.2494610374e-02
 6.7588837265e-05 -1.3819077122e-03 -7.5990594059e-03
-1.6987918709e-03  3.3345919182e-02  1.8352644534e-01
 8.5973611104e-04 -1.6872628914e-02 -9.2862647964e-02
 2.7066876551e-01 -4.0599217976e-02  9.8816337693e-03
-8.7542893808e-04  1.7203564718e-02  9.4686581554e-02
 7.7394776545e-02  5.3228490710e-02 -8.9552749912e-03
-8.4447395224e-05  1.6729078325e-03  9.2070104877e-03
-1.2108956493e-03  2.3790332613e-02  1.3092282486e-01
 6.3085154410e-01  3.8902438131e-01 -6.4846232571e-02
-9.6199568737e-01  9.8759243896e-02 -2.6847858545e-02
 2.1696710289e-04 -4.3299603932e-03 -2.3827767015e-02
 2.0557897889e-03 -4.0302053490e-02 -2.2180981894e-01
 7.3034221445e-04 -1.4264999239e-02 -7.8509324906e-02
-2.9456582585e-01  6.3297866731e-02 -1.4227722191e-02
 7.8005661465e-04 -1.5328407886e-02 -8.4360588747e-02
-5.2450493509e-01 -1.8043141213e-01  2.7930200695e-02
-1.6166961004e-03  3.1767542525e-02  1.7483778324e-01
 5.0246543310e-01  3.4833607609e-01 -5.8644015330e-02
-3.7640630413e-04  8.1910366700e-03  4.4925857903e-02
 9.2658426950e-01 -1.5125643883e-01  3.6058946872e-02
-1.5452754197e-03  3.0311425652e-02  1.6682344044e-01
-1.5787447884e-03  3.1064962871e-02  1.7096822850e-01
 4.3159748940e-04 -8.1881304881e-03 -4.5081616274e-02
 1.5637121448e-01 -9.5902260225e-03  3.1905436196e-03
-6.0627266002e-02 -8.0968526354e-02  1.4145142319e-02
 2.2421258151e-04 -3.9289918016e-03 -2.1734077039e-02
 1.2152585343e-03 -2.3864797871e-02 -1.3134759734e-01
 7.1704239919e-05 -2.8109834122e-04 -1.7236056770e-03
 8.0202778432e-01  4.2094636345e-01 -6.9061452413e-02
-6.6689260769e-01 -3.7913475694e-02  7.1596824171e-04
-1.3386372575e-04  2.5428487627e-03  1.4003504017e-02
-1.4143892582e-03  2.7808560131e-02  1.5305050351e-01
 8.2385800746e-04 -1.6306067317e-02 -8.9741282296e-02
-2.3973946544e-01  3.2197740674e-02 -8.0669676171e-03
-2.3974694310e-03 -4.2381465753e-02  7.6694307407e-03
-9.3854774462e-04  1.8434879387e-02  1.0149007246e-01
 3.6327599017e-04 -7.0102901464e-03 -3.8580234282e-02
-7.7698233655e-04  1.5480058758e-02  8.5138201193e-02
 5.1259406057e-01  3.7607763153e-01 -6.3590245846e-02
 9.0231081323e-01 -1.2521625331e-02  1.0626566887e-02
-1.6917183254e-04  3.1876021243e-03  1.7550741261e-02
 1.6424703074e-03 -3.2309125509e-02 -1.7781488699e-01
-5.7833170261e-04  1.1240478289e-02  6.1873284888e-02
 1.6722962551e-01 -4.1786115998e-03  2.3067954829e-03
 1.9687260397e-02  7.2271685163e-02 -1.2946767669e-02
-2.2106616584e-04  4.1461249031e-03  2.2865570619e-02
-1.2497500683e-03  2.4523028525e-02  1.3497353158e-01
 8.9962065745e-01  4.3314608169e-01 -7.0371053564e-02
 3.7283250399e-04 -4.5818002959e-03 -2.5578492682e-02
 6.6338024263e-01 -1.4962388810e-02  8.8590088294e-03
-1.2413536182e-04  2.5037787519e-03  1.3772440041e-02
 1.5415294216e-03 -3.0314675486e-02 -1.6684052223e-01
 7.3182103664e-04 -1.4412857080e-02 -7.9325012044e-02
-2.0095815122e-01  1.5539716583e-02 -4.6819641413e-03
-1.3160257211e-03 -6.0901553431e-02  1.1053347348e-02
 1.3287520930e-04 -2.4768034822e-03 -1.3634889637e-02
 1.1133372472e-03 -2.1843374833e-02 -1.2022495701e-01
-4.9389989746e-04  1.0114060122e-02  5.5586178899e-02
-7.0345564841e-01 -4.0133101139e-01  6.6411889403e-02
 8.0631784058e-01 -5.8293027833e-03  8.5222621554e-03
 7.6845335691e-06 -7.1074144960e-05 -3.9964208602e-04
-1.7670917872e-03  3.4700370432e-02  1.9097925634e-01
-5.4541084745e-04  1.0484903457e-02  5.7716286794e-02
 1.8884971592e-01 -2.4653993315e-02  6.2290045991e-03
-1.2803050961e-01 -1.0057295279e-01  1.7086347767e-02
 1.0168513360e-04 -1.5768890961e-03 -8.7518212821e-03
 1.1248738809e-03 -2.2082949498e-02 -1.2154026189e-01
 4.7726957246e-04 -1.0083219897e-02 -5.5377396253e-02
 7.4841893387e-01  4.0218495282e-01 -6.6151849747e-02
-7.6907745811e-01  1.5499560154e-02 -9.9346968350e-03
-1.7427109821e-05  2.8208096444e-04  1.5593985638e-03
-1.7976414085e-03  3.5262730453e-02  1.9407704628e-01
 3.6836595357e-04 -6.8032474692e-03 -3.7458579672e-02
-1.5420547058e-01  2.6920424498e-02 -6.3215574492e-03
 1.6506499826e-01  1.1477011191e-01 -1.9319974363e-02
 2.2037322613e-04 -3.4187768046e-03 -1.8970921355e-02
 1.1617973417e-03 -2.2828673363e-02 -1.2563846495e-01
 8.0104280844e-01  4.0891132732e-01 -6.6877627182e-02
-4.3297805300e-04  4.1242245357e-03  2.3320038407e-02
 6.7194602344e-01  2.6361574197e-03  5.7407018281e-03
 1.4512447610e-04 -2.8061768993e-03 -1.5450386549e-02
-1.6134072167e-03  3.1679602569e-02  1.7435538909e-01
 8.5639751739e-04 -1.6826501028e-02 -9.2608529004e-02
 2.7520086162e-01 -4.5112968664e-02  1.0743469518e-02
-8.8967033650e-04  1.7483813600e-02  9.6229088409e-02
 7.9339622125e-02  4.5381502404e-02 -7.5118133055e-03
 6.7271758166e-05 -1.3145202559e-03 -7.2350488929e-03
 1.1701942981e-03 -2.3021387296e-02 -1.2668259457e-01
 5.6040748571e-01  3.8378517666e-01 -6.4546704654e-02
 9.6148219654e-01 -8.0048817932e-02  2.3443532358e-02
-2.3393620914e-05  3.7400390228e-04  2.0617847688e-03
-1.8578599590e-03  3.6434608599e-02  2.0052438209e-01
 5.6153838473e-04 -1.0772998491e-02 -5.9298801443e-02
 2.1007798227e-01 -4.9121815871e-02  1.0871965598e-02
 1.0015494590e-03 -1.9447262470e-02 -1.0705879089e-01
-2.8059629699e-01 -1.3455277434e-01  2.1842117826e-02
-2.6725944836e-04  4.6459703045e-03  2.5641342787e-02
-8.6598779075e-04  1.7190425180e-02  9.4568919674e-02
 6.0112693067e-01  3.7238147804e-01 -6.2099106675e-02
-8.3344660517e-01  3.2229831446e-02 -1.3570312757e-02
 1.5087107921e-04 -2.9596870097e-03 -1.6294230607e-02
-1.8010694343e-03  3.5319282228e-02  1.9438591364e-01
 8.7070521294e-04 -1.7035021659e-02 -9.3756514853e-02
-3.3415941765e-01  6.8188983455e-02 -1.5482741359e-02
-7.5953500570e-04  1.4939130740e-02  8.2219684661e-02
 3.0748599673e-01  6.3113832268e-02 -8.6670838692e-03
-1.5483488498e-03  3.1859213026e-02  1.7526393648e-01
-5.3821087096e-01 -3.7949740888e-01  6.3970235983e-02
 3.3408039511e-04 -6.3343068370e-03 -3.4898282106e-02
-9.5326458666e-01  1.5025852892e-01 -3.6124241212e-02
 4.1726319766e-04 -8.1727312664e-03 -4.4978528577e-02
-1.3910528616e-03  2.7430032718e-02  1.5096033008e-01
-5.7062711704e-04  1.1184772082e-02  6.1563177576e-02
-1.6846554008e-01  6.9481954220e-03 -2.8195834976e-03
 7.5135124038e-03  6.2676451473e-02 -1.1317389516e-02
 2.0023923722e-04 -3.6709413414e-03 -2.0234635037e-02
-1.1730773527e-03  2.3035364417e-02  1.2678113366e-01
 9.5475531537e-06  4.2472243918e-04  2.2244193326e-03
 6.7431781396e-01  3.9857395012e-01 -6.6178975790e-02
-7.2644497060e-01 -6.8252240272e-02  5.6772441478e-03
 1.5413496734e-04 -2.9435399674e-03 -1.6211318604e-02
-1.5607794648e-03  3.0725260672e-02  1.6909753183e-01
-4.1792141747e-04  7.9259978054e-03  4.3640020258e-02
-1.4915815530e-01  3.8892801698e-03 -2.0875364093e-03
 4.4419140820e-02  7.6126038878e-02 -1.3414811290e-02
 2.3303510779e-04 -4.1492318240e-03 -2.2947236150e-02
-1.2770265046e-03  2.5062002505e-02  1.3793944949e-01
 2.2897201540e-04 -1.8491882090e-03 -1.0557884004e-02
 8.7759382509e-01  4.3704748456e-01 -7.1285939176e-02
 6.1734012732e-01  2.7897605694e-02  6.4530377826e-04
-8.9409112969e-05  1.6748524989e-03  9.2259770024e-03
-1.7279971144e-03  3.3914669844e-02  1.8665439537e-01
 6.7456638746e-04 -1.3094368627e-02 -7.2073440511e-02
-2.3768386665e-01  4.6534368085e-02 -1.0656344322e-02
-9.6935084457e-04  1.9049030959e-02  1.0483908603e-01
 2.0286084088e-01  1.0125729259e-01 -1.6517936324e-02
-2.0560577234e-04  3.7353132786e-03  2.0590864242e-02
 9.4595402474e-04 -1.8699567884e-02 -1.0288029959e-01
 5.5669706645e-01  3.7576768574e-01 -6.3125213691e-02
 8.8343921031e-01 -3.4120172231e-02  1.4376288161e-02
-1.6847948713e-04  3.2703317952e-03  1.8004210123e-02
-1.8321012627e-03  3.5928775401e-02  1.9773944297e-01
-6.4806695476e-04  1.2538557491e-02  6.9013790193e-02
-2.4108858379e-01  5.6554306045e-02 -1.2508927760e-02
-9.4689057222e-04  1.8617014645e-02  1.0245627702e-01
 3.1051409128e-01  1.2894364839e-01 -2.0552716141e-02
 1.0926298975e-04 -1.7118957581e-03 -9.4659388626e-03
 1.1018852179e-03 -2.1639446014e-02 -1.1908380987e-01
-5.3482178284e-01 -3.6684195535e-01  6.1705077222e-02
-8.7784193331e-01  5.3696741362e-02 -1.7881562069e-02
 1.5184784894e-04 -2.9895894049e-03 -1.6458191827e-02
 1.7556147177e-03 -3.4331641176e-02 -1.8895822741e-01
-1.3903419845e-04  2.1424766934e-03  1.1798600030e-02
-9.9665216630e-02  3.4776006951e-02 -7.2451376731e-03
-1.7655130488e-01 -1.1743928129e-01  1.9695078450e-02
 2.7451196593e-04 -4.0985791193e-03 -2.2786638851e-02
 1.1755354864e-03 -2.3075311834e-02 -1.2699452142e-01
-9.0015571875e-01 -4.2479594070e-01  6.8853306585e-02
 2.5867607052e-04 -5.3523685152e-03 -2.9419522403e-02
-4.9636333933e-01 -7.4670928396e-03 -3.2377975905e-03
-3.1175466503e-04  6.1356218961e-03  3.3769145289e-02
-1.4014506291e-03  2.7597433566e-02  1.5188335975e-01
-7.0900942824e-04  1.4040890769e-02  7.7274840098e-02
-1.7846307006e-01  5.4124727031e-03 -2.6320093309e-03
-3.2264215416e-02  5.3468924822e-02 -1.0014670760e-02
 2.0044199177e-04 -3.6859323707e-03 -2.0285761026e-02
 1.1805277858e-03 -2.3164248314e-02 -1.2749354875e-01
-2.0146327452e-04  4.5323921403e-03  2.4843153882e-02
 7.2989306217e-01  4.0791613857e-01 -6.7363034065e-02
 7.4043804781e-01  2.7888359478e-02  1.7863192368e-03
-4.7741195192e-05  8.7280922358e-04  4.8131326995e-03
-1.3935552942e-03  2.7481647523e-02  1.5124354574e-01
 5.7962296209e-04 -1.1378771322e-02 -6.2630043052e-02
 1.6274463012e-01 -2.4467739639e-03  1.9483629813e-03
-5.2839585082e-03  6.0072416247e-02 -1.0962863344e-02
 2.1062420358e-04 -3.8795826815e-03 -2.1380671512e-02
-1.2157537204e-03  2.3867752721e-02  1.3136379395e-01
 5.2172794909e-05 -3.4202049232e-04 -1.9994833785e-03
 7.4826857110e-01  4.1327732560e-01 -6.8165843121e-02
-6.9583366541e-01 -5.5795122841e-02  3.6970741358e-03
 1.0834757412e-04 -2.0557938975e-03 -1.1324686200e-02
-1.7835434013e-03  3.5000271156e-02  1.9262985440e-01
-5.9169918271e-04  1.1399780281e-02  6.2749158327e-02
 2.1242301403e-01 -4.0602311981e-02  9.3452590007e-03
 2.0422671805e-01  1.1363294421e-01 -1.8766032046e-02
 9.6415274737e-04 -1.9485729154e-02 -1.0715901852e-01
 3.4231481928e-04 -6.2679015604e-03 -3.4555920067e-02
-7.7010003677e-04  1.5382746729e-02  8.4606099459e-02
 6.2191807214e-01  3.8116077613e-01 -6.3502013621e-02
-8.3829497059e-01  2.2124168080e-02 -1.1778933883e-02
-1.3276750888e-04  2.5700858973e-03  1.4150713945e-02
 1.7648661924e-03 -3.4668071346e-02 -1.9080104922e-01
-3.7583718555e-04  7.0202543273e-03  3.8657856672e-02
-1.4342049437e-01  4.7104986831e-03 -2.1851739973e-03
-7.7923501189e-02 -9.0089478035e-02  1.5640618780e-02
-2.5989047449e-04  4.5560165969e-03  2.5211449073e-02
-1.3612980893e-03  2.6684799956e-02  1.4687336148e-01
 1.0195852763e+00  4.5432385848e-01 -7.3112149694e-02
 7.9855299834e-05 -1.3995187822e-03 -7.7169170658e-03
 5.3576897480e-01 -3.4028260143e-02  1.1142275896e-02
 1.7320102772e-04 -3.4658349744e-03 -1.9068702262e-02
-1.4253584933e-03  2.8120247494e-02  1.5475578031e-01
 4.9550388174e-04 -9.6166152139e-03 -5.2938007036e-02
-1.4403967262e-01 -5.7314716928e-03 -2.8974442799e-04
 4.2040584108e-03 -6.0391654768e-02  1.1008403764e-02
-2.2793832838e-04  4.2112648256e-03  2.3241333566e-02
-1.3641436642e-03  2.6766470385e-02  1.4732168379e-01
 4.2371706747e-04 -2.9632206699e-03 -1.7048771218e-02
-9.3390378719e-01 -4.5239053045e-01  7.3549228526e-02
 5.7898287318e-01  2.9148364178e-02  6.3164245300e-05
 4.0090652901e-05 -7.1736883082e-04 -3.9562559662e-03
-1.4197409010e-03  2.7991081101e-02  1.5404749276e-01
-3.2849405096e-04  6.1229323367e-03  3.3720732129e-02
 1.3262873320e-01  2.9679014640e-03  6.8766663689e-04
-2.9262543592e-02 -6.7389742287e-02  1.1965601375e-02
-2.3416729937e-04  4.1355151143e-03  2.2900540022e-02
-1.3385399723e-03  2.6256796189e-02  1.4451814501e-01
 4.5600836612e-04 -7.8540212593e-03 -4.3386281473e-02
-9.2687708318e-01 -4.5457767582e-01  7.4013752256e-02
-5.4974144025e-01 -4.9974503781e-02  3.9917169366e-03
-1.3992232031e-04  2.6682822133e-03  1.4692715416e-02
 1.7887907203e-03 -3.5121331322e-02 -1.9329621925e-01
 5.9802129442e-04 -1.1565725781e-02 -6.3662602253e-02
 2.0072165334e-01 -2.6342744634e-02  6.6454455409e-03
-1.3041377636e-01 -9.9648621258e-02  1.6897355684e-02
-1.2026574740e-04  2.6763725106e-03  1.4676766260e-02
 1.0901737221e-03 -2.1353979373e-02 -1.1753630452e-01
 6.2863956729e-04 -1.2788744690e-02 -7.0308090180e-02
 7.4288682082e-01  3.9980064374e-01 -6.5769326725e-02
-7.9989245538e-01  3.2958847709e-02 -1.3392140771e-02
-6.6035682471e-05  1.3517268469e-03  7.4331110846e-03
-1.4327528338e-03  2.8230586096e-02  1.5536724948e-01
 5.0009383010e-04 -9.6453078211e-03 -5.3096190725e-02
 1.7240478691e-01 -1.7475450462e-02  4.7707455577e-03
 5.5110114886e-02  7.4903123540e-02 -1.3096415454e-02
 1.8229273598e-04 -3.1815407432e-03 -1.7582054292e-02
-1.1161265349e-03  2.1937165534e-02  1.2073383382e-01
-4.4443762747e-05  1.5269656969e-03  8.2711606568e-03
-5.6891911400e-01 -3.7555447630e-01  6.2972347427e-02
-7.5627037039e-01 -8.8516945524e-02  9.0832978301e-03
 2.4954335293e-04 -4.7876272182e-03 -2.6360142054e-02
 1.7729061368e-03 -3.4771599855e-02 -1.9136994582e-01
 5.8818016459e-04 -1.1292305818e-02 -6.2157260295e-02
 2.1775646974e-01 -5.4668598491e-02  1.1951097633e-02
 9.8550623638e-04 -1.9332297898e-02 -1.0639793551e-01
 2.7373442757e-01  1.2542102889e-01 -2.0250457569e-02
 2.1732167579e-04 -3.6535485296e-03 -2.0174147225e-02
-8.7655306718e-04  1.7370417558e-02  9.5558809875e-02
 5.1959185998e-01  3.6336905336e-01 -6.1216441440e-02
-8.4437305893e-01  1.3672402281e-02 -1.0299512608e-02
-2.9281197821e-04  5.7561747529e-03  3.1684458463e-02
-1.7995752161e-03  3.5319070278e-02  1.9438475394e-01
-6.2678391134e-04  1.2133237950e-02  6.6784738384e-02
-2.1786426052e-01  3.6548627240e-02 -8.6586290423e-03
-1.8158043409e-01 -1.0769744576e-01  1.7897256923e-02
 9.5903453456e-04 -1.9303345971e-02 -1.0616461517e-01
 3.4798240724e-04 -6.5075944933e-03 -3.5861269564e-02
 8.1911861082e-04 -1.6294689812e-02 -8.9635847879e-02
 6.6299319341e-01  3.8734630766e-01 -6.4245283003e-02
-8.4769311590e-01  3.9282595800e-02 -1.4983510166e-02
-8.6692305923e-06  1.2510364014e-04  6.9431549630e-04
-1.5122869172e-03  2.9782538785e-02  1.6390887753e-01
 5.5184320973e-04 -1.0729686676e-02 -5.9061992842e-02
 1.7005983370e-01 -8.7408538858e-03  3.1613698253e-03
 2.7503546015e-02  7.0474602819e-02 -1.2548062351e-02
 2.0296780084e-04 -3.7223576391e-03 -2.0535928489e-02
 1.1901200666e-03 -2.3366898644e-02 -1.2860754253e-01
-7.8847681850e-05  2.2776469490e-03  1.2410708420e-02
 7.4437343316e-01  4.1078060892e-01 -6.7748900331e-02
-7.1714763802e-01 -3.9404842381e-02  5.2183183542e-04
-1.0961881603e-04  2.0689321406e-03  1.1396480692e-02
-1.8375119084e-03  3.6046723400e-02  1.9838957898e-01
 6.5945530624e-04 -1.2786730908e-02 -7.0379708842e-02
-2.3688698275e-01  4.6303388256e-02 -1.0607112115e-02
 9.5702746073e-04 -1.8799925291e-02 -1.0346818345e-01
-2.4870639732e-01 -1.1846373471e-01  1.9220108473e-02
 1.9120957262e-04 -3.4218967465e-03 -1.8872501543e-02
-1.0381639719e-03  2.0438154664e-02  1.1246543856e-01
 6.1044793378e-01  3.7813668931e-01 -6.3057436413e-02
-8.8228936659e-01  5.9970846442e-02 -1.9062678939e-02
-5.6039459592e-06  1.3168130759e-04  7.1988719078e-04
-1.8582721613e-03  3.6463481910e-02  2.0068374766e-01
 6.1359629623e-04 -1.1869080442e-02 -6.5330806199e-02
-2.1360842326e-01  3.4154602088e-02 -8.1843195606e-03
-1.9106027339e-01 -1.1400141643e-01  1.8947765007e-02
 9.6027859472e-04 -1.9107644020e-02 -1.0512354398e-01
-3.9037874454e-04  7.3390907328e-03  4.0440204990e-02
 8.3159664500e-04 -1.6543295216e-02 -9.1007129664e-02
 7.1461701560e-01  3.9109814325e-01 -6.4449064267e-02
-8.3391403707e-01  5.3859379455e-02 -1.7504570401e-02
 1.3970884721e-04 -2.7792732004e-03 -1.5290756171e-02
-1.2336759201e-03  2.4256996778e-02  1.3350642327e-01
-8.7609095274e-04  1.7424282129e-02  9.5892675802e-02
 2.7035625861e-01 -4.6376087483e-02  1.0925678088e-02
-9.1032998077e-04  1.7860941835e-02  9.8308577308e-02
 1.3894642990e-02 -1.0908812806e-02  2.1152763737e-03
-1.6810945209e-04  3.1009213587e-03  1.7085195571e-02
-9.3306610016e-04  1.8477694143e-02  1.0163965038e-01
-3.7094486405e-01 -3.5593629667e-01  6.1242052655e-02
-9.3255403780e-01  2.6055514794e-02 -1.3365729577e-02
-2.8888751867e-04  5.4625186273e-03  3.0067731659e-02
 1.5578822419e-03 -3.0621864376e-02 -1.6853239714e-01
 7.5116176192e-04 -1.4765726805e-02 -8.1267850871e-02
 2.2528534274e-01 -2.8154526258e-02  7.1998408207e-03
 4.2293372161e-02  6.2990809917e-02 -1.1053091909e-02
-8.4556869863e-04  1.6642216330e-02  9.1597124374e-02
-6.1440705894e-04  1.1980188460e-02  6.5940640610e-02
-7.1378587219e-04  1.4278812428e-02  7.8526004792e-02
 6.0305823020e-01  3.8722031766e-01 -6.4777368281e-02
-8.7163208557e-01  1.4809101541e-02 -1.0758234572e-02
 9.5953099455e-05 -1.7873061419e-03 -9.8442547221e-03
 1.4503368328e-03 -2.8533793297e-02 -1.5703971903e-01
-7.2390265094e-04  1.4264670660e-02  7.8509711146e-02
-2.1774554390e-01  2.7260391216e-02 -6.9670057430e-03
-3.1778466414e-02 -5.9591035040e-02  1.0533034458e-02
 2.4090356537e-04 -4.8503582290e-03 -2.6696124189e-02
-1.0365674767e-03  2.0300954907e-02  1.1173441790e-01
-5.6966760011e-04  1.1549447563e-02  6.3479347813e-02
 5.3492528288e-01  3.7657586098e-01 -6.3474383046e-02
 8.5260570478e-01  2.0376393806e-02  4.1891098071e-03
-1.9371130502e-04  3.6881057071e-03  2.0307816822e-02
 1.7367876738e-03 -3.4092635407e-02 -1.8763618047e-01
 3.6051293127e-04 -6.6540252182e-03 -3.6639933169e-02
-1.5069324831e-01  1.9057308106e-02 -4.8599292413e-03
-1.2482389698e-01 -1.0247017455e-01  1.7456576735e-02
-2.3829223808e-04  3.8668659600e-03  2.1439414277e-02
 1.1998727039e-03 -2.3570153888e-02 -1.2972215880e-01
-8.3820887275e-01 -4.2046035305e-01  6.8636208274e-02
 2.8666499877e-04 -1.5103512655e-03 -8.8861845912e-03
-6.4415482403e-01 -9.7192200660e-03 -4.1964813178e-03
-1.2733174297e-04  2.4403013625e-03  1.3437236408e-02
 1.6374787396e-03 -3.2136315905e-02 -1.7687114576e-01
 1.0367632341e-03 -2.0386633209e-02 -1.1220086158e-01
-3.2144818878e-01  4.9832484392e-02 -1.2028731493e-02
 6.9401842956e-04 -1.3634397543e-02 -7.5045832928e-02
 4.8793367594e-02  2.1859302939e-02 -3.5196443143e-03
-1.4594667499e-03  2.8609854972e-02  1.5746018051e-01
-5.4926115554e-04  1.0759830397e-02  5.9228669511e-02
 6.1470327825e-01  3.8431570331e-01 -6.4139148219e-02
-1.0426057451e+00  1.6975684797e-01 -4.0493799059e-02
 6.7401403306e-04 -1.3305403967e-02 -7.3228942333e-02
-1.5321687609e-03  3.0125703657e-02  1.6579964896e-01
 6.4553559234e-04 -1.2572437220e-02 -6.9201578932e-02
 2.1578497388e-01 -3.5427324889e-02  8.4346464178e-03
 1.0264384215e-01  7.9028062773e-02 -1.3409169204e-02
-9.0234336923e-04  1.7868621849e-02  9.8323625847e-02
 5.4192069984e-04 -1.0417193043e-02 -5.7358811552e-02
-5.9038789041e-04  1.2004725133e-02  6.5971934761e-02
-5.0741618821e-01 -3.6955615054e-01  6.2454164615e-02
 8.4651907948e-01  2.8463747821e-02  2.6633383799e-03
-2.6712839097e-04  5.1483277145e-03  2.8343218351e-02
-1.6250075865e-03  3.1948022761e-02  1.7582950263e-01
-5.2811740256e-04  1.0151941719e-02  5.5884852325e-02
-1.8203701030e-01  2.1701358043e-02 -5.6289436679e-03
 9.0907362430e-02  8.7933367508e-02 -1.5132789992e-02
 1.5836649770e-04 -2.6958332626e-03 -1.4912642802e-02
-1.1327703763e-03  2.2253410513e-02  1.2247650659e-01
-2.8787105026e-04  6.3053299613e-03  3.4583941923e-02
 6.7831543810e-01  3.9595333655e-01 -6.5667407995e-02
-7.6440372396e-01 -2.9538981627e-02 -1.7080667471e-03
-1.6551299857e-04  3.1646869142e-03  1.7425798780e-02
 2.0074879878e-03 -3.9350653894e-02 -2.1657174039e-01
-6.3591933342e-04  1.2357778813e-02  6.8014311529e-02
 2.5433564897e-01 -7.5220433796e-02  1.6022451812e-02
-8.7778709173e-04  1.7251231550e-02  9.4937425470e-02
-5.1842353687e-01 -1.7368830850e-01  2.6759766034e-02
 1.2623835813e-03 -2.4892653271e-02 -1.3698957347e-01
 7.1360809026e-04 -1.3643474806e-02 -7.5138074488e-02
 4.3700465180e-01  3.4474422207e-01 -5.8593547753e-02
 8.6265044830e-01 -9.8105068920e-02  2.5810088293e-02
-7.1120703641e-05  1.3520392835e-03  7.4388409185e-03
-1.7728836513e-03  3.4801706807e-02  1.9153785138e-01
 4.5700306318e-04 -8.6447303769e-03 -4.7591654768e-02
-1.7254431222e-01  2.5955522370e-02 -6.3153252825e-03
-1.4831885497e-01 -1.0810821907e-01  1.8266179538e-02
-1.7224176345e-04  2.7184220413e-03  1.5075136222e-02
 1.1418593350e-03 -2.2431325904e-02 -1.2345405145e-01
-2.8566051463e-04  7.1509001894e-03  3.9116492818e-02
 7.5719998278e-01  4.0321148586e-01 -6.6258445538e-02
-7.2813709145e-01 -4.2022467355e-04 -6.6632984296e-03
-1.0724094165e-04  2.0494172656e-03  1.1286123016e-02
-1.3173048945e-03  2.5883575983e-02  1.4245894142e-01
 9.2628904978e-04 -1.8393080693e-02 -1.0122439482e-01
-2.6670409321e-01  3.9945509499e-02 -9.7235056208e-03
-8.9837241007e-04  1.7608059341e-02  9.6916300724e-02
-4.5070786644e-02  1.2898838722e-02 -2.7661312369e-03
-2.0769777730e-04  3.8473116787e-03  2.1191014428e-02
 9.8200189335e-04 -1.9383905646e-02 -1.0664685648e-01
 4.5678364580e-01  3.7097288907e-01 -6.3178673206e-02
-9.5842094274e-01  4.8082890172e-02 -1.7607267878e-02
 1.7701811487e-04 -3.2974530395e-03 -1.8150256392e-02
-1.5831313179e-03  3.1156866309e-02  1.7147338777e-01
-5.1036226439e-04  9.8385808355e-03  5.4160855487e-02
-1.6541556305e-01  8.5839827491e-03 -3.0907451515e-03
 4.3378082332e-02  7.6481209124e-02 -1.3491307554e-02
 2.1355291757e-04 -3.8763516898e-03 -2.1405697429e-02
 1.2129926959e-03 -2.3814714991e-02 -1.3107276742e-01
-5.6920887111e-05  2.1846167199e-03  1.1855724981e-02
-8.0387859025e-01 -4.2033736389e-01  6.8934682248e-02
 6.8925634272e-01  2.3896760779e-02  2.0378133685e-03
-7.4480686945e-05  1.3829067229e-03  7.6198044166e-03
 1.6732809361e-03 -3.2876409119e-02 -1.8093997722e-01
 6.2424139840e-04 -1.2119666095e-02 -6.6710551538e-02
-2.0536584984e-01  2.7562897403e-02 -6.9095958682e-03
 1.0288116778e-01  8.7620451263e-02 -1.4966977613e-02
 1.6277162401e-04 -3.4581822035e-03 -1.8991719200e-02
-1.0771083978e-03  2.1098301018e-02  1.1612828856e-01
 5.8149875462e-04 -1.1808982543e-02 -6.4915706323e-02
 6.5886288794e-01  3.9207318329e-01 -6.5142804385e-02
 8.2144240310e-01 -4.8199390399e-03  8.4787941798e-03
-9.9443544468e-05  1.8761976419e-03  1.0333485600e-02
 1.5211130238e-03 -2.9951450357e-02 -1.6483892332e-01
-5.1269235906e-04  9.8985519559e-03  5.4490158132e-02
 1.6897577896e-01 -1.1699825792e-02  3.6895893670e-03
 4.5614736169e-02  7.5189096601e-02 -1.3236166309e-02
 2.0104253581e-04 -3.6111314223e-03 -1.9942788746e-02
 1.1729163898e-03 -2.3037191046e-02 -1.2679161501e-01
-5.7293380725e-05  1.8323771720e-03  9.9603473861e-03
-7.1252041079e-01 -4.0467178558e-01  6.6933637046e-02
-7.2326389848e-01 -5.0108396284e-02  2.4100504390e-03
-1.5473610832e-04  2.9470373501e-03  1.6229263256e-02
-1.3921142014e-03  2.7435235354e-02  1.5098900371e-01
 6.5239854032e-04 -1.2886368684e-02 -7.0923049835e-02
 1.6839356741e-01 -2.2521968286e-03  1.9647117033e-03
-2.4032363498e-02  5.5761077903e-02 -1.0354331583e-02
 2.0993367354e-04 -3.8689233210e-03 -2.1303065385e-02
 1.2149494341e-03 -2.3845592233e-02 -1.3124270440e-01
-6.0602009963e-05  1.8741896966e-03  1.0198999307e-02
-7.5973557739e-01 -4.1444525970e-01  6.8272562359e-02
 7.0713843715e-01  3.9343005185e-02 -6.0310955679e-04
 6.3261781372e-05 -1.1791666856e-03 -6.4994319917e-03
-1.3398816507e-03  2.6406151014e-02  1.4532754383e-01
 6.3128536940e-04 -1.2420457404e-02 -6.8361960672e-02
 1.9861967543e-01 -2.4501868127e-02  6.2886262518e-03
-3.5959579764e-02 -6.2903985548e-02  1.1096322610e-02
-9.4864924987e-05  1.6431046479e-03  9.0538089438e-03
 1.0791280733e-03 -2.1184762384e-02 -1.1659367851e-01
-3.0106741742e-04  6.5121940831e-03  3.5697775487e-02
-4.5770102567e-01 -3.5677197000e-01  6.0591082290e-02
 8.0581517020e-01  7.5047395884e-02 -6.1773965487e-03
-2.6891427485e-04  5.1447378539e-03  2.8327694115e-02
-1.6675494769e-03  3.2747910463e-02  1.8023330541e-01
-7.1521555272e-04  1.3957674154e-02  7.6823418860e-02
 2.3790822208e-01 -3.9447660602e-02  9.3699810637e-03
-9.7059902013e-04  1.9070348768e-02  1.0495977862e-01
-1.3246669272e-01 -8.2428031116e-02  1.3748723403e-02
 2.5172862099e-04 -4.7864549614e-03 -2.6360865819e-02
 8.8910150072e-04 -1.7623926666e-02 -9.6953207954e-02
-5.7880942994e-01 -3.8193694064e-01  6.4041580883e-02
 8.9127903284e-01 -3.2295403114e-02  1.4117252708e-02
-1.2288644184e-04  2.3438056819e-03  1.2905510432e-02
 1.4880443104e-03 -2.9305722458e-02 -1.6128506789e-01
-5.3040214358e-04  1.0270726856e-02  5.6537216672e-02
 1.7457808924e-01 -1.4873567775e-02  4.3179567488e-03
 4.7930052741e-02  7.4391714299e-02 -1.3070393871e-02
-1.8616474350e-04  3.3267292080e-03  1.8369096716e-02
 1.1443053963e-03 -2.2479728400e-02 -1.2372216554e-01
-1.0291349228e-04  2.6561650293e-03  1.4498409045e-02
-6.4547623664e-01 -3.9211349720e-01  6.5272672631e-02
-7.4965732762e-01 -6.1945671011e-02  4.3165923013e-03
-1.9266846369e-04  3.6856254600e-03  2.0294669620e-02
-1.9340003582e-03  3.7905862882e-02  2.0862447801e-01
 3.9788919693e-04 -7.4344837454e-03 -4.0926080462e-02
 1.6124959479e-01 -4.5260084123e-02  9.7191338635e-03
 2.8095692370e-01  1.4694669088e-01 -2.4096475628e-02
 8.2713517421e-05 -2.5607341165e-03 -1.3966794612e-02
-1.0970902609e-03  2.1356434983e-02  1.1755725484e-01
-7.2669095841e-01 -3.8326300312e-01  6.2830611001e-02
-1.5139127109e-03  1.0393177217e-02  6.0061887452e-02
 7.2304928278e-01 -2.3943819562e-02  1.1043270935e-02
-1.4699312931e-04  2.8913159308e-03  1.5918057561e-02
-1.7517275616e-03  3.4409056932e-02  1.8937530424e-01
-6.3252081668e-04  1.2296770388e-02  6.7684837579e-02
 1.9673336289e-01 -1.9043782069e-02  5.2817058074e-03
 7.7921444578e-02  8.6414039469e-02 -1.4978364492e-02
-1.0627250082e-04  1.8961628093e-03  1.0473607141e-02
-1.1197356895e-03  2.1981540669e-02  1.2098375137e-01
 5.6062780629e-04 -1.1597208691e-02 -6.3731940692e-02
-7.8964650805e-01 -4.0829253517e-01  6.6879727775e-02
-7.8124281950e-01  3.5896020511e-02 -1.3753218182e-02
-1.5244437865e-04  3.0533573826e-03  1.6798143582e-02
-1.3972349273e-03  2.7446372945e-02  1.5105576400e-01
-9.2654332037e-04  1.8427416472e-02  1.0140965697e-01
-1.9336887074e-01  6.2306921765e-03 -2.9175822330e-03
 1.1057953526e-01 -3.6076315737e-02  7.5802880767e-03
 2.0275704768e-04 -3.5919642720e-03 -1.9764437761e-02
 1.1067892302e-03 -2.1705628800e-02 -1.1946847094e-01
 5.4714444720e-04 -1.1150262536e-02 -6.1298642711e-02
-7.8094729499e-01 -4.0959843936e-01  6.7196977708e-02
 7.8177860535e-01 -3.4644135392e-02  1.3531028864e-02
 1.8346921058e-04 -3.6594733351e-03 -2.0135097701e-02
-1.6768520652e-03  3.2935706626e-02  1.8126614687e-01
 5.4302299284e-04 -1.0413542815e-02 -5.7323858334e-02
-1.9378773333e-01  3.2432581230e-02 -7.6883007922e-03
-1.4196850809e-01 -9.9743524291e-02  1.6807081084e-02
-6.6874094644e-05  1.8316154821e-03  1.0000640499e-02
-1.0926040474e-03  2.1395908214e-02  1.1776520080e-01
 4.8024949953e-04 -9.9501862597e-03 -5.4660656881e-02
 6.1799562728e-01  3.8362910572e-01 -6.3987242295e-02
-8.0116431161e-01 -1.9963177738e-02 -3.7881646975e-03
 2.1358577617e-04 -4.1274419041e-03 -2.2723038739e-02
-1.5934234075e-03  3.1326902203e-02  1.7241156975e-01
 6.5770879045e-04 -1.2842493902e-02 -7.0686848372e-02
 2.0685829739e-01 -2.5136656136e-02  6.4817500218e-03
 6.8014207184e-02  7.6234187072e-02 -1.3221054833e-02
 3.3396544887e-05 -8.3996102159e-04 -4.5981392866e-03
 1.0915215713e-03 -2.1411221215e-02 -1.1784579130e-01
-5.4134958003e-04  1.1023914378e-02  6.0591167168e-02
-6.3079005833e-01 -3.8984611888e-01  6.4997944458e-02
-8.2702308243e-01 -6.6846562048e-03 -6.4400846822e-03
 1.2643433170e-04 -2.3934726224e-03 -1.3181328245e-02
-1.6360741174e-03  3.2128208914e-02  1.7682164116e-01
 6.9788035935e-04 -1.3588856053e-02 -7.4794537032e-02
 2.4050198729e-01 -4.5900141460e-02  1.0566777082e-02
-9.7138016984e-04  1.9096303689e-02  1.0509931237e-01
-1.6320046195e-01 -8.6239819904e-02  1.4156862555e-02
 2.0870142174e-04 -3.8675269375e-03 -2.1307808065e-02
 8.9339605323e-04 -1.7724677273e-02 -9.7500012503e-02
-5.1596842759e-01 -3.7263233586e-01  6.2933072618e-02
 8.8727027109e-01 -1.8668080628e-02  1.1604132223e-02
-2.3673473978e-04  4.5887638321e-03  2.5261082123e-02
 1.2177937999e-03 -2.3965485460e-02 -1.3189970745e-01
-7.9488174556e-04  1.5866309306e-02  8.7316668239e-02
-2.1646198130e-01  2.3771715451e-02 -6.3186421422e-03
-3.7593032942e-02  3.7607163888e-02 -7.1824788126e-03
 4.8595141972e-05 -6.4647560381e-04 -3.5439869800e-03
 1.0540654165e-03 -2.0643581589e-02 -1.1362200402e-01
-4.9266598258e-04  1.0007114914e-02  5.4990749710e-02
 4.5100703079e-01  3.6056850623e-01 -6.1342496576e-02
-8.4056050411e-01 -3.7546264878e-02 -9.5799256920e-04
-2.0996700513e-04  3.9684668165e-03  2.1851332006e-02
 1.7737482370e-03 -3.4845295033e-02 -1.9177597176e-01
-4.9139225185e-04  9.4010900739e-03  5.1754470827e-02
 1.6634620077e-01 -1.1400242448e-02  3.6124283156e-03
 8.3108866043e-02  9.1895850435e-02 -1.5923825391e-02
 2.2393212174e-04 -4.0127325721e-03 -2.2171865216e-02
 1.2221960027e-03 -2.3991188959e-02 -1.3204382513e-01
-9.0218229752e-01 -4.2846372424e-01  6.9499040421e-02
 3.3287923964e-04 -5.7097743255e-03 -3.1526825494e-02
 6.6200973970e-01 -2.7589428299e-02  1.1140605403e-02
 1.4943462302e-04 -2.9963259961e-03 -1.6483998627e-02
-1.5189036467e-03  2.9866027692e-02  1.6437130463e-01
 3.1988544212e-04 -5.8375530991e-03 -3.2148790243e-02
-1.4263200273e-01  1.3758759176e-02 -3.8216971687e-03
-8.0137929745e-02 -8.4791291597e-02  1.4656371378e-02
 2.3448938635e-04 -3.8340045882e-03 -2.1274733974e-02
 1.1602353457e-03 -2.2801293316e-02 -1.2549204947e-01
 2.6212564721e-04 -4.3833077007e-03 -2.4251792878e-02
-7.3447451846e-01 -4.0722642692e-01  6.7192621140e-02
 6.6187643379e-01  7.9050045919e-02 -8.2368190291e-03
-2.4842494141e-04  4.7831678354e-03  2.6332035764e-02
 1.6685384692e-03 -3.2778932960e-02 -1.8040346036e-01
 6.2357501532e-04 -1.2093392459e-02 -6.6566098435e-02
-2.0967830430e-01  3.1639746339e-02 -7.6904703231e-03
-1.2061183841e-01 -9.0381176163e-02  1.5305033643e-02
 7.1792171808e-04 -1.4327884107e-02 -7.8822274037e-02
-7.9582566899e-04  1.5423159307e-02  8.4914547381e-02
 6.2384622651e-04 -1.2607065127e-02 -6.9310752030e-02
-6.2150141506e-01 -3.8630768164e-01  6.4441153313e-02
 8.3381280267e-01 -1.4140749937e-03  7.9744410274e-03
-1.4741604780e-04  2.8210411852e-03  1.5533355038e-02
-1.3749237984e-03  2.7044146052e-02  1.4884158295e-01
-8.0304262935e-04  1.5955004395e-02  8.7806414634e-02
-2.0255231855e-01  1.4388096498e-02 -4.4855634814e-03
 4.4835103637e-02 -4.5743909715e-02  8.7278731347e-03
-1.4800932432e-04  2.6464132342e-03  1.4555136226e-02
 1.0991990936e-03 -2.1553011049e-02 -1.1862773855e-01
-4.6198965453e-04  9.4216612429e-03  5.1781578412e-02
-6.2991477598e-01 -3.9097833635e-01  6.5211361038e-02
-8.1656460629e-01 -1.1852842179e-02 -5.4043437729e-03
-7.1810635635e-05  1.3243701240e-03  7.2975856451e-03
-1.8332271543e-03  3.5961101602e-02  1.9791927424e-01
-4.8134927963e-04  9.1301048054e-03  5.0260223972e-02
 1.8329248245e-01 -3.7283631479e-02  8.4734006013e-03
 2.1309275780e-01  1.2441276913e-01 -2.0630873733e-02
 2.0375409672e-04 -4.7193988094e-03 -2.5869840812e-02
 1.0775160267e-03 -2.0966382997e-02 -1.1541721763e-01
-5.3325588464e-04  1.1284294298e-02  6.1968867140e-02
-6.9288879898e-01 -3.8783886065e-01  6.4060351540e-02
 7.7095843742e-01 -1.1316443090e-02  9.1921443950e-03
-1.3815208930e-04  2.6828915739e-03  1.4771642921e-02
-1.2147397121e-03  2.3982604200e-02  1.3198341590e-01
 6.5196043311e-04 -1.2973697173e-02 -7.1397722207e-02
 1.4885393389e-01  7.1578296997e-03  7.1755297331e-05
 5.0588822367e-02 -4.6407015327e-02  8.9018827342e-03
-2.2254624114e-04  3.9754270288e-03  2.1883893256e-02
-1.2886712077e-03  2.5313568415e-02  1.3931825981e-01
 1.9280330058e-04 -3.0894054015e-03 -1.7115174668e-02
 8.1125891031e-01  4.2748617021e-01 -7.0164115591e-02
 6.4252144614e-01  6.1686655586e-02 -5.2607499046e-03
 6.7369292907e-05 -1.2815675440e-03 -7.0611474596e-03
-1.2679613220e-03  2.4966923355e-02  1.3740959021e-01
-7.5093273363e-04  1.4949720930e-02  8.2274282706e-02
-2.0732917355e-01  2.0749388321e-02 -5.6854451347e-03
 2.1653016984e-02 -4.5653351460e-02  8.4969047122e-03
-1.0328475318e-04  1.7716677081e-03  9.7364526015e-03
 1.0762335242e-03 -2.1100541822e-02 -1.1613482981e-01
-4.0479549391e-04  8.3503130019e-03  4.5861353629e-02
-4.8471959524e-01 -3.6548630503e-01  6.1923899216e-02
 8.2270021189e-01  4.8205822516e-02 -1.1441177306e-03
-2.0285063369e-04  3.8547012455e-03  2.1226387442e-02
 1.7543829946e-03 -3.4414567663e-02 -1.8941019469e-01
 2.7732005802e-04 -4.9467498847e-03 -2.7246798587e-02
 1.3394406417e-01 -1.4930384321e-02  3.9552904325e-03
-1.2228515254e-01 -1.0213361408e-01  1.7416801594e-02
-2.6730258746e-04  4.3034667694e-03  2.3877633452e-02
 1.2809686283e-03 -2.5131225056e-02 -1.3831715119e-01
-9.4638495699e-01 -4.4143318065e-01  7.1447868033e-02
-4.9995909542e-05  1.5024521275e-03  8.2065677700e-03
 5.4720528645e-01 -8.2771034046e-03  6.5691427149e-03
 8.5790102230e-05 -1.6321603443e-03 -8.9892552703e-03
-1.7831018006e-03  3.5000410835e-02  1.9263086971e-01
-6.4584486772e-04  1.2527908248e-02  6.8956397780e-02
-2.2054747554e-01  3.5343801551e-02 -8.4643386060e-03
-1.6510173664e-01 -1.0224765601e-01  1.7060108178e-02
-9.5710630869e-04  1.9232185546e-02  1.0577610150e-01
 3.4815814181e-04 -6.5647045729e-03 -3.6168954627e-02
-8.2642822126e-04  1.6426622823e-02  9.0363626765e-02
-6.6430246904e-01 -3.8859824118e-01  6.4460548670e-02
-8.5390930166e-01  4.0720445305e-02 -1.5302268157e-02
 4.8825536315e-06 -1.4656647114e-04 -8.0084527987e-04
-1.5596458862e-03  3.0702657089e-02  1.6897317255e-01
-5.2996829933e-04  1.0257519409e-02  5.6465191830e-02
 1.6671460139e-01 -7.8456089102e-03  2.9682324612e-03
 3.4420721576e-02  7.3591398121e-02 -1.3049651531e-02
 2.1103672175e-04 -3.8610528346e-03 -2.1311220240e-02
-1.2111176907e-03  2.3776757607e-02  1.3086400964e-01
-6.5564102174e-05  2.2342436774e-03  1.2145037102e-02
-7.9436298547e-01 -4.1907892398e-01  6.8794058920e-02
 6.9526066202e-01  2.6593339096e-02  1.6034267918e-03
-7.4904692529e-05  1.3913660850e-03  7.6666431080e-03
-1.9574536561e-03  3.8384228301e-02  2.1125543808e-01
 5.9707204876e-04 -1.1535171658e-02 -6.3491186168e-02
 2.2252181629e-01 -4.6347746961e-02  1.0482430435e-02
 9.6190376517e-04 -1.8852483339e-02 -1.0376083941e-01
-3.1449975860e-01 -1.4550740663e-01  2.3524094512e-02
-2.1815915100e-04  3.8409141240e-03  2.1194064912e-02
-1.0522271178e-03  2.0708259815e-02  1.1395625326e-01
 6.6017197180e-01  3.7491622331e-01 -6.2011956227e-02
-8.5315385934e-01  7.4842661878e-02 -2.1495336733e-02
-2.1995073194e-04  4.3190638765e-03  2.3765905308e-02
-1.4003111349e-03  2.7553503247e-02  1.5164485094e-01
 7.5563059039e-04 -1.4962508927e-02 -8.2347300256e-02
-2.1048078381e-01  2.0875662549e-02 -5.7386286737e-03
-7.0583960070e-03  5.2015126401e-02 -9.5168346981e-03
 6.9379984974e-05 -1.1890687706e-03 -6.5367437903e-03
-1.0831960001e-03  2.1239179225e-02  1.1689912059e-01
-4.9872114589e-04  1.0157779503e-02  5.5823848850e-02
 5.6632202956e-01  3.8141426273e-01 -6.4062533316e-02
-8.3681041810e-01 -2.1637321205e-02 -3.8138432060e-03
-1.4790612675e-04  2.7968655822e-03  1.5402830366e-02
-1.5024032377e-03  2.9593155474e-02  1.6286634797e-01
 4.1518408285e-04 -7.8811871491e-03 -4.3392720150e-02
-1.5041615918e-01  5.5736387143e-03 -2.4049177922e-03
 4.3752160199e-02  7.4571980529e-02 -1.3138831962e-02
-2.2599336429e-04  3.9943473663e-03  2.2093598538e-02
 1.2287341822e-03 -2.4126437543e-02 -1.3278845895e-01
 1.9272099774e-04 -2.9193038947e-03 -1.6205566116e-02
-8.0270286393e-01 -4.2363797297e-01  6.9543431423e-02
 6.5076551325e-01  5.4390239895e-02 -3.8590060649e-03
-1.5267432775e-04  2.9077450711e-03  1.6012324646e-02
-1.6463832765e-03  3.2354180441e-02  1.7806551330e-01
-4.6007769177e-04  8.7207940510e-03  4.8011226806e-02
-1.7076339819e-01  2.2386441813e-02 -5.6498279279e-03
-1.0834972017e-01 -9.4350606319e-02  1.6135958385e-02
 1.8739172638e-04 -3.0823182531e-03 -1.7075315716e-02
 1.1411418191e-03 -2.2426166035e-02 -1.2342571791e-01
-1.7886430172e-04  4.3683915967e-03  2.3894452425e-02
-6.9678497980e-01 -3.9789330288e-01  6.5848715030e-02
 7.3641571156e-01  3.7039943542e-02  8.6172756067e-05
 1.9532851831e-04 -3.7552148918e-03 -2.0675056878e-02
-1.5309831212e-03  3.0161532704e-02  1.6599072319e-01
 5.9101821982e-04 -1.1544209399e-02 -6.3543363336e-02
-1.4246264252e-01 -1.0944578939e-02  6.7188220981e-04
 3.3374132546e-02 -5.5993257181e-02  1.0480246470e-02
 2.4186229592e-04 -4.5745566901e-03 -2.5219164147e-02
-1.4948116886e-03  2.9320315590e-02  1.6137946806e-01
-1.0860548096e+00 -4.7446045413e-01  7.6155935293e-02
-1.3336927648e-04  2.3984503815e-03  1.3220417537e-02
-4.9597899123e-01  3.3475157760e-02 -1.0673714362e-02
 2.8432316085e-04 -5.6750828021e-03 -3.1227137111e-02
-1.4823773314e-03  2.9193931908e-02  1.6066933182e-01
-6.2429587504e-04  1.2252794033e-02  6.7439952688e-02
-1.7416541182e-01  6.5470974207e-03 -2.7998016414e-03
 8.4857522517e-04  6.3193018957e-02 -1.1473258075e-02
 2.0143186823e-04 -3.7475920636e-03 -2.0647893023e-02
 1.1940318963e-03 -2.3435519339e-02 -1.2898627225e-01
-1.4475377189e-04  3.5430505230e-03  1.9380821145e-02
-7.5642882948e-01 -4.1270631330e-01  6.7987586172e-02
 7.2411334586e-01  2.8634194794e-02  1.4996688990e-03
 6.1471448560e-05 -1.1334395132e-03 -6.2477489209e-03
-1.5340979517e-03  3.0204117263e-02  1.6622948977e-01
 5.4504083759e-04 -1.0575317768e-02 -5.8213135738e-02
-1.7106479397e-01  1.0005905823e-02 -3.4008386881e-03
-3.5055930733e-02 -7.2815802535e-02  1.2903303580e-02
 2.0136851508e-04 -3.6777109139e-03 -2.0295117971e-02
-1.1854433270e-03  2.3276482129e-02  1.2810975688e-01
-1.0083551927e-04  2.7199166088e-03  1.4843304384e-02
-7.4413103603e-01 -4.1029953403e-01  6.7663861727e-02
 7.2019749593e-01  3.6463283625e-02  4.0856342684e-05
-1.1033059246e-04  2.0818303710e-03  1.1467276760e-02
-1.3674835643e-03  2.6970786796e-02  1.4843246369e-01
-5.8533102909e-04  1.1507662015e-02  6.3338677262e-02
-1.6698769309e-01  5.1369263199e-03 -2.4763338229e-03
-2.1313408146e-03  5.9962425209e-02 -1.0914030426e-02
-2.0306551919e-04  3.7261942439e-03  2.0531682417e-02
-1.1817580454e-03  2.3204006043e-02  1.2770938126e-01
 2.9069358603e-05  3.6051603754e-05  8.7355935762e-05
 6.8451023671e-01  4.0069501918e-01 -6.6469954167e-02
-7.2015347611e-01 -6.8123746971e-02  5.7121003959e-03
 1.4245602523e-04 -2.7206909786e-03 -1.4984750023e-02
-1.4065901025e-03  2.7715721791e-02  1.5253448317e-01
 6.0855150668e-04 -1.1941589965e-02 -6.5727560379e-02
-1.8498715921e-01  1.5719977284e-02 -4.5667954881e-03
-2.3535622514e-02 -6.4963473166e-02  1.1585057394e-02
-1.6485599036e-04  3.0035691874e-03  1.6552173650e-02
-1.1230123613e-03  2.2052248713e-02  1.2136955621e-01
-1.8728239849e-04  4.2394919988e-03  2.3217294819e-02
-5.8113677080e-01 -3.8095204592e-01  6.3840703034e-02
 7.7716940580e-01  6.5054474787e-02 -4.6268366438e-03
 1.9730135670e-04 -3.7731446650e-03 -2.0777604872e-02
-1.6121983233e-03  3.1697740439e-02  1.7445192459e-01
-5.3830163571e-04  1.0361771710e-02  5.7039197704e-02
 1.8499185971e-01 -2.3151176383e-02  5.9196701916e-03
 9.2253989176e-02  8.7407370941e-02 -1.5025006420e-02
-1.4269205030e-04  2.3966859339e-03  1.3262272737e-02
-1.1239198696e-03  2.2078654218e-02  1.2151461368e-01
-3.1389226609e-04  6.7729802404e-03  3.7161930495e-02
-6.5376209160e-01 -3.9192261252e-01  6.5162393422e-02
-7.7526717354e-01 -3.2796780028e-02 -1.2166662639e-03
 1.8279806008e-04 -3.5027474180e-03 -1.9286414131e-02
-1.5106553052e-03  2.9683214659e-02  1.6336489248e-01
-7.5480443960e-04  1.4788716569e-02  8.1396094597e-02
 2.5557877596e-01 -4.9458637534e-02  1.1352035607e-02
-9.5196125424e-04  1.8720625098e-02  1.0303170948e-01
 1.2656312577e-01  6.3013956595e-02 -1.0277638977e-02
-1.5647454367e-04  2.9629181064e-03  1.6310136384e-02
-9.2932857597e-04  1.8451330909e-02  1.0148802566e-01
 4.4781895413e-01  3.6535967550e-01 -6.2243002409e-02
-9.0161294583e-01  1.5586460330e-02 -1.1176976920e-02
-3.0136467750e-04  5.8273865040e-03  3.2078529231e-02
 1.4019815786e-03 -2.7534712992e-02 -1.5154638331e-01
-9.8442908323e-04  1.9461606551e-02  1.0710731751e-01
 3.0642294073e-01 -5.2469489863e-02  1.2367647994e-02
 8.0898630417e-04 -1.5875904190e-02 -8.7386405485e-02
-3.4126688313e-02 -1.5813409098e-02  2.5554853502e-03
 3.4944159583e-04 -7.0161049104e-03 -3.8580158165e-02
-1.2436002708e-03  2.4364995015e-02  1.3409716633e-01
-4.6899864633e-01 -3.7493428939e-01  6.3784240514e-02
-1.0079595452e+00  1.0406183776e-01 -2.8236878020e-02
 1.1110154799e-04 -2.0347645676e-03 -1.1197448548e-02
-1.3871974236e-03  2.7374013822e-02  1.5064961654e-01
-5.1370941543e-04  1.0012832561e-02  5.5116314877e-02
-1.5130594270e-01 -1.4402662475e-03 -1.1364260175e-03
-3.9900701094e-04  6.0889270301e-02 -1.1064573819e-02
 2.1928371486e-04 -4.0249854703e-03 -2.2204302395e-02
-1.2627405164e-03  2.4789890903e-02  1.3643987937e-01
 2.0460820614e-04 -3.2344496696e-03 -1.7927782382e-02
 8.1331425357e-01  4.2765052813e-01 -7.0174452427e-02
 6.4793054947e-01  5.7728288633e-02 -4.4916554107e-03
-1.0711189700e-04  2.0312672956e-03  1.1189049337e-02
 1.9421889143e-03 -3.8087025420e-02 -2.0961961802e-01
-7.6759024461e-04  1.4980905494e-02  8.2451896731e-02
-2.7849940592e-01  5.0076245193e-02 -1.1676997648e-02
-8.3180555070e-04  1.6352919553e-02  9.0000470618e-02
-3.1223925269e-01 -1.2406545991e-01  1.9652196502e-02
-1.1549471373e-03  2.2693878370e-02  1.2489507553e-01
-8.7150983445e-04  1.6945060825e-02  9.3283051047e-02
 6.3681092997e-01  3.7519573124e-01 -6.2276975033e-02
-9.4585336912e-01  1.3277237219e-01 -3.2878589284e-02
 8.8555655530e-04 -1.7384607616e-02 -9.5677154011e-02
-1.9945412879e-03  3.9108065487e-02  2.1523900763e-01
-7.0261943722e-04  1.3684107007e-02  7.5314871250e-02
 2.6387372264e-01 -5.1944485375e-02  1.1881298104e-02
 8.6123852502e-04 -1.6926300377e-02 -9.3154640427e-02
-3.7889937075e-01 -1.5114270650e-01  2.3954677489e-02
 8.1041300279e-04 -1.6066603927e-02 -8.8402840579e-02
-1.1459683424e-03  2.2265180397e-02  1.2257102002e-01
-6.1736691020e-01 -3.6682599278e-01  6.0936274536e-02
-9.1826457605e-01  1.2232216109e-01 -3.0724644686e-02
-8.1068881719e-04  1.5904455804e-02  8.7530319598e-02
 1.8078734109e-03 -3.5484151685e-02 -1.9529340358e-01
-5.9389128038e-04  1.1464896639e-02  6.3107508276e-02
 2.0693629085e-01 -3.2828833464e-02  7.8817546075e-03
 1.7040398399e-01  1.0851852668e-01 -1.8140070234e-02
 8.9964597423e-04 -1.7899258586e-02 -9.8476347811e-02
 5.7122508456e-04 -1.0883334266e-02 -5.9948487245e-02
 7.1773490668e-04 -1.4418898072e-02 -7.9295744267e-02
-6.9790593963e-01 -3.9186231086e-01  6.4743083015e-02
 8.2081289143e-01 -3.3712236370e-02  1.3722652280e-02
-6.9694518788e-06  1.8387646010e-04  1.0059224672e-03
-1.8078953233e-03  3.5482655954e-02  1.9528523688e-01
-6.5834977623e-04  1.2783070907e-02  7.0360156009e-02
 2.2378541496e-01 -3.5243440840e-02  8.4760100832e-03
 1.0137039603e-03 -1.9110266948e-02 -1.0531652835e-01
 1.6952436180e-01  1.0343673562e-01 -1.7196282124e-02
 3.2280100830e-04 -6.0933584648e-03 -3.3571636624e-02
 8.7858308270e-04 -1.7406966151e-02 -9.5767424529e-02
-6.7994584103e-01 -3.8952723219e-01  6.4484274298e-02
 8.5994750087e-01 -5.2046075401e-02  1.7415972585e-02
 8.1975841771e-05 -1.6560293002e-03 -9.1087959867e-03
-1.8741100366e-03  3.6756143787e-02  2.0229409961e-01
 6.8376492253e-04 -1.3281518576e-02 -7.3101571156e-02
-2.5007395680e-01  5.0816635663e-02 -1.1549049740e-02
 9.2475967463e-04 -1.8177789262e-02 -1.0004197923e-01
-2.9311477698e-01 -1.2575255853e-01  2.0134446222e-02
 6.8663812820e-05 -1.0484363271e-03 -5.8046176128e-03
 1.1860073810e-03 -2.3256899101e-02 -1.2799352756e-01
 5.9453858401e-01  3.7429211551e-01 -6.2505444930e-02
-9.0033731751e-01  7.9964432922e-02 -2.2862472878e-02
 1.0354615584e-04 -2.0402984086e-03 -1.1225018556e-02
-1.5697504832e-03  3.0874253183e-02  1.6991945975e-01
-5.8821943120e-04  1.1414636925e-02  6.2831287375e-02
-1.9335420694e-01  2.3521340341e-02 -6.0636589457e-03
 7.5986341858e-02  8.0599757963e-02 -1.3939582031e-02
 1.0815907940e-04 -1.8289039248e-03 -1.0113186733e-02
-1.1121437357e-03  2.1839520373e-02  1.2019950295e-01
-3.7636286768e-04  7.9117063145e-03  4.3439561845e-02
-6.2030366878e-01 -3.8749468740e-01  6.4667662367e-02
 7.9712675582e-01  3.2762356700e-02  1.4252033455e-03
 1.8450115573e-04 -3.5303562018e-03 -1.9438972515e-02
 1.5990594794e-03 -3.1442290162e-02 -1.7304585195e-01
-4.8514214533e-04  9.2571802950e-03  5.0962273832e-02
 1.7441006471e-01 -2.1524635264e-02  5.5265131175e-03
-9.3541280766e-02 -8.8845878612e-02  1.5273331311e-02
-1.7879962479e-04  2.9979543006e-03  1.6595826430e-02
-1.1344301464e-03  2.2293655565e-02  1.2269674271e-01
-1.8410084758e-04  4.3355431636e-03  2.3730388308e-02
-6.6367960767e-01 -3.9324430306e-01  6.5310250035e-02
 7.5039857989e-01  4.6665266390e-02 -1.5333288387e-03
-2.0789653782e-04  3.9942334211e-03  2.1991156887e-02
 1.8322923109e-03 -3.5955295962e-02 -1.9788673307e-01
 5.6655509830e-04 -1.0898551231e-02 -5.9991066671e-02
 2.0280819226e-01 -3.4793543265e-02  8.2008192066e-03
-1.9329508762e-01 -1.1597040585e-01  1.9282080793e-02
-9.0844607115e-04  1.8114080732e-02  9.9652727053e-02
-5.6063490737e-04  1.0594367924e-02  5.8367822719e-02
 7.0737136862e-04 -1.4260380059e-02 -7.8416891405e-02
-6.9738575570e-01 -3.9005714402e-01  6.4420164329e-02
 8.1163587087e-01 -3.2768265464e-02  1.3466244424e-02
 1.0671824178e-05 -1.7059365421e-04 -9.4488225917e-04
-1.1276199419e-03  2.2294392217e-02  1.2269203126e-01
-6.0103126279e-04  1.1974207403e-02  6.5897709272e-02
 1.4938456455e-01  4.1014069091e-03  6.3187801893e-04
-3.7421585538e-02  4.7003438890e-02 -8.8885176876e-03
 2.1278558842e-04 -3.7766403691e-03 -2.0788882900e-02
-1.1775284236e-03  2.3142836131e-02  1.2736674036e-01
 3.3589349970e-04 -6.1174029197e-03 -3.3756191264e-02
-6.6079566918e-01 -3.9412053738e-01  6.5493979365e-02
-6.7915665487e-01 -1.0737214153e-01  1.3222733563e-02
-1.4262574677e-04  2.7734594225e-03  1.5272611977e-02
-1.4378316791e-03  2.8347745444e-02  1.5601076089e-01
-5.0411875863e-04  9.7746695967e-03  5.3807371530e-02
-1.5990986957e-01  5.3608751774e-03 -2.4528355025e-03
 2.1447052841e-02  6.7449683610e-02 -1.2053869923e-02
 2.1158330631e-04 -3.8472990265e-03 -2.1235632548e-02
 1.2006206215e-03 -2.3577158139e-02 -1.2976403100e-01
 1.0084156747e-04 -1.2943686166e-03 -7.2426778420e-03
-7.3532687741e-01 -4.1058426786e-01  6.7795946772e-02
 6.9396975755e-01  6.4093405329e-02 -5.2221581757e-03
 1.4918213036e-04 -2.8424492882e-03 -1.5654245872e-02
 1.5875378016e-03 -3.1244152150e-02 -1.7195331886e-01
-5.5631892948e-04  1.0800674752e-02  5.9453349889e-02
 1.6694069496e-01 -5.7236542076e-03  2.5846595070e-03
 2.4721048024e-02  7.1985658733e-02 -1.2848055083e-02
-2.1526907920e-04  3.9920895784e-03  2.2023012896e-02
-1.2318741035e-03  2.4177529376e-02  1.3307096727e-01
-8.2236130157e-05  3.1989340168e-03  1.7369870369e-02
 8.4294622054e-01  4.2638276271e-01 -6.9672408955e-02
-6.8088342969e-01 -8.6178402696e-03 -4.7364959830e-03
-3.8374449331e-08 -7.1173792064e-05 -3.8330258716e-04
-1.9190602770e-03  3.7606070586e-02  2.0697426994e-01
 3.8658359475e-04 -7.1908008044e-03 -3.9583920399e-02
-1.5634102147e-01  4.9900595967e-02 -1.0517144311e-02
 2.9138523504e-01  1.4873254897e-01 -2.4324379633e-02
-1.6406427995e-04  4.2030010670e-03  2.3001572493e-02
-1.0767396888e-03  2.0873255082e-02  1.1490737593e-01
-6.9344666293e-01 -3.7711200249e-01  6.2053253619e-02
 1.1065827118e-03 -1.0370012922e-02 -5.8804449804e-02
-7.2428953914e-01  1.3505281841e-02 -9.1580872973e-03
-2.3124901631e-04  4.5570953189e-03  2.5084879888e-02
-1.4668026729e-03  2.8908386224e-02  1.5909624588e-01
-5.4711544129e-04  1.0664881348e-02  5.8704609231e-02
-1.6108121823e-01  2.8138140714e-03 -2.0006077491e-03
-8.2144236416e-03 -6.5028280336e-02  1.1737154089e-02
 2.1522300429e-04 -3.9722187118e-03 -2.1908041415e-02
-1.2360941018e-03  2.4263917489e-02  1.3354552930e-01
 3.9902029956e-05  7.5576278482e-05  2.7716785360e-04
-7.9887039739e-01 -4.2231335841e-01  6.9339319531e-02
 6.7792446359e-01  4.0444674906e-02 -1.0737125208e-03
 8.3409887623e-05 -1.5627683486e-03 -8.6105528968e-03
-1.8222428093e-03  3.5779191941e-02  1.9691636848e-01
-6.8159056378e-04  1.3289801932e-02  7.3148398815e-02
-2.0073107897e-01  1.6468555679e-02 -4.8507442034e-03
 6.3706460126e-02  8.4749303788e-02 -1.4807819058e-02
-9.1087897123e-05  1.6889263799e-03  9.3204711844e-03
-1.1011471089e-03  2.1617587024e-02  1.1898129921e-01
 6.4174415953e-04 -1.4080708010e-02 -7.7287138148e-02
 8.5621575212e-01  4.1197230546e-01 -6.6936637613e-02
-7.8076411604e-01  6.9522923009e-02 -1.9858722757e-02
 5.3843142052e-04 -1.0616860579e-02 -5.8426646196e-02
-1.4668099491e-03  2.8855209503e-02  1.5880858689e-01
 7.3788428446e-04 -1.4563486220e-02 -8.0153088110e-02
-2.0873002744e-01  2.0369899093e-02 -5.6311630648e-03
-5.9362944364e-03 -5.7497118984e-02  1.0392212343e-02
-7.0863880627e-05  1.2480762959e-03  6.8671246077e-03
-1.0908220962e-03  2.1395174661e-02  1.1775760864e-01
-5.1152068297e-04  1.0415387066e-02  5.7244026517e-02
 6.0802365144e-01  3.8790073973e-01 -6.4855059918e-02
 8.3258664863e-01  1.2543663799e-02  5.4270311161e-03
-1.1618594757e-04  2.1833464271e-03  1.2025741927e-02
-1.6184541252e-03  3.1765033330e-02  1.7482586168e-01
-9.2191447522e-04  1.8105726989e-02  9.9648640700e-02
 3.1787262100e-01 -5.8950686433e-02  1.3652740923e-02
 7.9878423417e-04 -1.5701317414e-02 -8.6419314094e-02
-1.0117454216e-01 -9.7778536845e-03  8.4121004268e-04
-1.3559042030e-03  2.6595509986e-02  1.4637033815e-01
-5.0024196349e-04  9.8464752837e-03  5.4188280382e-02
-5.3565645956e-01 -3.8193114606e-01  6.4437894445e-02
-9.8829976959e-01  1.2422507025e-01 -3.1718352507e-02
 4.2717683793e-05 -8.9557683857e-04 -4.9276207136e-03
 2.0334963204e-03 -3.9867953062e-02 -2.1942154302e-01
-5.8884791646e-04  1.1394962950e-02  6.2717650224e-02
 2.2592884580e-01 -5.1401066281e-02  1.1431885552e-02
 9.3364306075e-04 -1.8320764468e-02 -1.0082945352e-01
 3.9375657579e-01  1.6724955098e-01 -2.6742341769e-02
 1.2373877823e-04 -2.0026577887e-03 -1.1074574834e-02
 1.1923119981e-03 -2.3377960867e-02 -1.2866312044e-01
-6.3999313895e-01 -3.6433715473e-01  6.0275943236e-02
-8.5751832531e-01  9.3666487699e-02 -2.4956049469e-02
 4.5782415872e-04 -8.9724222458e-03 -4.9376901349e-02
-1.6158122661e-03  3.1746106663e-02  1.7471949063e-01
-7.1367124896e-04  1.3951412679e-02  7.6788651583e-02
-2.3163918795e-01  3.5916219212e-02 -8.6699476647e-03
 9.7803694346e-04 -1.9159427615e-02 -1.0546329688e-01
 1.0207795222e-01  7.6033900051e-02 -1.2865012646e-02
-3.1298853927e-04  6.0080898744e-03  3.3081524945e-02
 7.9541177055e-04 -1.5846368702e-02 -8.7157661392e-02
-5.7201806675e-01 -3.8182600477e-01  6.4084614647e-02
 8.8093029444e-01 -1.7433156204e-02  1.1321063495e-02
 1.5025375792e-04 -2.8668888748e-03 -1.5785240050e-02
-1.7134695977e-03  3.3632505219e-02  1.8510106563e-01
 6.3416779071e-04 -1.2264405021e-02 -6.7506986091e-02
-2.2523947413e-01  4.5193495070e-02 -1.0297876546e-02
 9.8959931347e-04 -1.9396394218e-02 -1.0675823518e-01
-1.9854150132e-01 -1.0452425660e-01  1.7148979375e-02
-2.5597030035e-04  4.6307825902e-03  2.5532246662e-02
 8.3215668257e-04 -1.6546424326e-02 -9.1014561278e-02
-5.5153309921e-01 -3.7379496900e-01  6.2815154211e-02
-8.6211162224e-01  1.4801646782e-02 -1.0668815531e-02
 2.2054650838e-04 -4.2923374360e-03 -2.3629275852e-02
 1.9466262498e-03 -3.8177253248e-02 -2.1011771420e-01
 4.4958842523e-04 -8.5213830374e-03 -4.6909946063e-02
-1.7340499483e-01  3.0677719947e-02 -7.1813989728e-03
 2.2155669778e-01  1.3255889602e-01 -2.2032024127e-02
 1.0598226424e-04 -1.3808197698e-03 -7.7058033735e-03
-1.1297829540e-03  2.2153664147e-02  1.2192893540e-01
 8.2368419946e-01  4.0130862608e-01 -6.5286517064e-02
 6.5672704642e-04 -1.1127610888e-02 -6.1478710122e-02
-7.1738260521e-01  4.8623856674e-02 -1.5475065958e-02
 1.6819389724e-04 -3.3227326869e-03 -1.8281047672e-02
 1.4856127776e-03 -2.9234605619e-02 -1.6089428971e-01
 7.2238123350e-04 -1.4266901768e-02 -7.8520021249e-02
 1.8103783346e-01 -5.5520299551e-03  2.6819049559e-03
 3.0122895754e-02 -5.5876974710e-02  1.0431892955e-02
-2.0113264968e-04  3.7494567037e-03  2.0638669380e-02
 1.1833930518e-03 -2.3218182854e-02 -1.2779161412e-01
-2.8933639787e-04  6.3800312367e-03  3.4998981164e-02
-7.8687751741e-01 -4.1560278175e-01  6.8232814035e-02
 7.3712607337e-01  2.2909687753e-03  6.4066444386e-03
-3.7922024509e-05  8.0722746850e-04  4.4340948346e-03
-1.5290732272e-03  3.0101804550e-02  1.6566681651e-01
-5.5669256005e-04  1.0810387980e-02  5.9506320646e-02
 1.7641483218e-01 -1.3170294388e-02  4.0253998161e-03
 4.1758576343e-02  7.3836308923e-02 -1.3026956599e-02
-1.8853526664e-04  3.4244273642e-03  1.8897589115e-02
-1.1610515404e-03  2.2800926413e-02  1.2549159411e-01
-1.5759493426e-04  3.7483907100e-03  2.0512414577e-02
-6.9942308917e-01 -4.0208558083e-01  6.6585482127e-02
 7.4378914828e-01  4.1088716316e-02 -5.8125395082e-04
-1.3824190025e-04  2.6250295270e-03  1.4457085748e-02
 1.6311616846e-03 -3.2048748767e-02 -1.7638495645e-01
 6.8603422174e-04 -1.3386194500e-02 -7.3678825934e-02
 2.2342277998e-01 -3.3509457999e-02  8.1567879805e-03
-1.0341066675e-01 -8.0330717557e-02  1.3639736882e-02
 9.5931637472e-04 -1.8940372340e-02 -1.0422753303e-01
 4.0527710489e-04 -7.7902443661e-03 -4.2896239770e-02
 7.2953116534e-04 -1.4594101062e-02 -8.0259588828e-02
 5.9253451656e-01  3.8391066669e-01 -6.4273571840e-02
-8.6433412598e-01  1.1310340676e-02 -1.0054988177e-02
-1.4184275545e-04  2.7041681992e-03  1.4889976832e-02
 1.6951380232e-03 -3.3314429540e-02 -1.8335022482e-01
 5.4102995093e-04 -1.0423141403e-02 -5.7376955483e-02
-1.8015128598e-01  1.7334267668e-02 -4.8179537697e-03
-8.3274145813e-02 -8.8435680163e-02  1.5294757383e-02
-1.7938695635e-04  3.1790168800e-03  1.7564900622e-02
 1.1581299827e-03 -2.2744360236e-02 -1.2518014428e-01
-3.1218024758e-04  7.0345746983e-03  3.8570841140e-02
 7.7455052054e-01  4.1020301888e-01 -6.7366367933e-02
-7.3903396842e-01  9.3258299372e-04 -7.0098796216e-03
-3.2371377630e-05  5.6310898581e-04  3.1069660955e-03
-1.6924487996e-03  3.3206876252e-02  1.8276300503e-01
-2.6420119614e-04  4.6708834866e-03  2.5729583518e-02
 1.3217692840e-01 -1.3665770728e-02  3.7090299741e-03
-1.0952307202e-01 -9.6879495348e-02  1.6579580269e-02
-2.6420781325e-04  4.2420104101e-03  2.3548149157e-02
 1.2723053052e-03 -2.4964946791e-02 -1.3740241858e-01
-9.2607386143e-01 -4.4126369677e-01  7.1605602273e-02
 1.2961688624e-04 -3.3115276710e-03 -1.8128710444e-02
-5.5059300575e-01 -8.6498697044e-03 -3.5248509785e-03
-1.4414304879e-04  2.7711557842e-03  1.5257757117e-02
 1.6622044001e-03 -3.2652249781e-02 -1.7970656786e-01
 6.7772620993e-04 -1.3206481226e-02 -7.2690154876e-02
 2.2254409443e-01 -3.3593300196e-02  8.1640938450e-03
 1.1362269045e-01  8.4281930179e-02 -1.4263620596e-02
-9.6122713329e-04  1.8999882869e-02  1.0455081013e-01
 3.9926590980e-04 -7.6549343484e-03 -4.2155204813e-02
-7.4410562740e-04  1.4868962993e-02  8.1775884217e-02
-6.0961145389e-01 -3.8561024587e-01  6.4424223475e-02
 8.6198697522e-01 -1.6885204589e-02  1.1046203154e-02
 1.1735846221e-04 -2.2292117954e-03 -1.2275678724e-02
-1.4954338516e-03  2.9366058090e-02  1.6162375430e-01
 9.4005264782e-04 -1.8527395033e-02 -1.0196777065e-01
 3.0775926245e-01 -5.5100348700e-02  1.2858797073e-02
-8.2364995051e-04  1.6178815630e-02  8.9050398848e-02
 3.2070130550e-02 -1.3822948006e-03  5.4672185089e-04
-7.8313123211e-04  1.5416731733e-02  8.4830292825e-02
-1.0629684212e-03  2.0845641838e-02  1.1472761467e-01
-4.9311597476e-01 -3.7788074859e-01  6.4096290209e-02
-9.9210632136e-01  1.0321182479e-01 -2.7935657287e-02
-1.0198502520e-04  1.8940476587e-03  1.0425032852e-02
 1.9011258411e-03 -3.7280186165e-02 -2.0517892642e-01
-8.3815417279e-04  1.6386888981e-02  9.0189196835e-02
-3.1267512217e-01  5.8459798294e-02 -1.3516250568e-02
 7.6308095826e-04 -1.5006913708e-02 -8.2593012399e-02
-3.2460690860e-01 -1.0152067918e-01  1.5444191496e-02
-1.5636201444e-03  3.0729912851e-02  1.6912796248e-01
-4.4166519671e-04  8.3251114598e-03  4.5878062428e-02
 5.9241949250e-01  3.7648246577e-01 -6.2920187682e-02
 9.7049578737e-01 -1.5552748083e-01  3.7241069825e-02
-9.9614441830e-04  1.9545964285e-02  1.0757330319e-01
-1.7823924336e-03  3.4951346855e-02  1.9236012723e-01
-8.4985049532e-04  1.6618798978e-02  9.1466110539e-02
 3.2952041690e-01 -7.0742228373e-02  1.5903866969e-02
 7.8572331729e-04 -1.5454500689e-02 -8.5055033433e-02
 3.3089375767e-01  7.1392949061e-02 -9.9134957718e-03
 1.5726289136e-03 -3.0973925723e-02 -1.7046999961e-01
-5.0650234444e-01 -3.7633267726e-01  6.3687376718e-02
 3.4683058131e-04 -6.1292695465e-03 -3.3859975849e-02
-9.3370091156e-01  1.3708852036e-01 -3.3550285045e-02
 1.8040003391e-04 -3.5184236906e-03 -1.9362537679e-02
 1.7158332895e-03 -3.3644494514e-02 -1.8516476274e-01
-7.5511076942e-04  1.4700451655e-02  8.0910918332e-02
 2.8747422726e-01 -7.2488736121e-02  1.5833083749e-02
 8.8256177112e-04 -1.7364403546e-02 -9.5560748186e-02
-3.3941717896e-01 -9.8270843925e-02  1.4713690750e-02
 8.9033165842e-04 -1.7619866735e-02 -9.6972068007e-02
-9.8091991893e-04  1.9118444402e-02  1.0521313668e-01
-4.3149310187e-01 -3.6107394525e-01  6.1612819044e-02
 8.7915004786e-01 -7.5006490258e-02  2.1765398365e-02
-3.0464934243e-04  6.0135317532e-03  3.3100366610e-02
 2.0076956708e-03 -3.9376261722e-02 -2.1671577493e-01
-5.7892220779e-04  1.1187138438e-02  6.1576672123e-02
-2.0592099050e-01  3.1863504210e-02 -7.6969746969e-03
-2.4525034297e-01 -1.3648403535e-01  2.2529609052e-02
 9.4253345631e-04 -1.8729197557e-02 -1.0304555405e-01
-4.1714712879e-04  7.8436014791e-03  4.3221076152e-02
-9.0829381271e-04  1.8235671606e-02  1.0030275782e-01
 8.0761500562e-01  3.9114685460e-01 -6.3598234231e-02
 8.0259377166e-01 -9.0183006635e-02  2.3814740690e-02
 7.7040885921e-04 -1.5136765460e-02 -8.3303187521e-02
-1.6837588132e-03  3.3072618953e-02  1.8201988234e-01
-6.1162663329e-04  1.1838927628e-02  6.5166089404e-02
-2.0878053071e-01  3.2913982242e-02 -7.9139154302e-03
-1.3295803848e-01 -9.4097689553e-02  1.5866158788e-02
 7.9951437172e-04 -1.5940181849e-02 -8.7694105940e-02
-7.1104449442e-04  1.3704329872e-02  7.5462068475e-02
-6.2924064051e-04  1.2715417695e-02  6.9906857029e-02
-6.2020212610e-01 -3.8542245501e-01  6.4292388025e-02
-8.3190353144e-01  1.6252741969e-03 -7.9951542553e-03
-1.5533838781e-04  2.9813739163e-03  1.6415552767e-02
-1.5812575503e-03  3.1101285915e-02  1.7116880259e-01
 5.4637250763e-04 -1.0545814181e-02 -5.8051554551e-02
 1.8440284819e-01 -2.1357780489e-02  5.5880015677e-03
-7.8942372994e-02 -8.3322188908e-02  1.4406080722e-02
 1.5213876832e-04 -2.6238039653e-03 -1.4505285210e-02
 1.1268271851e-03 -2.2135765714e-02 -1.2182908118e-01
-2.8300866567e-04  6.1602872731e-03  3.3789881892e-02
-6.4809150146e-01 -3.9165404619e-01  6.5165906424e-02
 7.7392695443e-01  3.8320858914e-02  2.0055208947e-04
 1.8387971678e-04 -3.5197001530e-03 -1.9380192780e-02
-1.7287048617e-03  3.3929631301e-02  1.8673685451e-01
 6.7877498535e-04 -1.3182942543e-02 -7.2560775676e-02
 2.3804461635e-01 -4.5718406066e-02  1.0511351516e-02
-9.6874085833e-04  1.9036388932e-02  1.0476991437e-01
-1.9744370161e-01 -9.9981888840e-02  1.6336387232e-02
-2.0873521004e-04  3.8140567777e-03  2.1022764993e-02
-9.4731141535e-04  1.8725204872e-02  1.0302190732e-01
 5.6320956628e-01  3.7688698809e-01 -6.3268265231e-02
-8.8504890569e-01  3.5886993263e-02 -1.4712207595e-02
-1.5355235409e-04  2.9745423210e-03  1.6376301896e-02
 1.5791673846e-03 -3.1016044610e-02 -1.7070371667e-01
-8.7159581524e-04  1.7177031230e-02  9.4536105262e-02
 2.5254893590e-01 -3.2886541773e-02  8.3116197360e-03
 9.1511321540e-04 -1.7975194820e-02 -9.8931234385e-02
-8.5791335496e-03 -4.3649728906e-02  7.8542673697e-03
-2.5387637283e-04  4.9372577346e-03  2.7173085804e-02
 1.0023818514e-03 -1.9777962264e-02 -1.0882359807e-01
-6.1717780620e-01 -3.8938317610e-01  6.5038782208e-02
 9.3735006795e-01 -6.7584653794e-02  2.0955519746e-02
-5.9964370692e-05  1.2765531480e-03  7.0215089725e-03
 1.5177250384e-03 -2.9853375970e-02 -1.6430077740e-01
 7.4013438533e-04 -1.4606898980e-02 -8.0391510410e-02
 1.8946871105e-01 -9.0083250457e-03  3.3883017993e-03
-2.3932592261e-02  5.6939012949e-02 -1.0567447127e-02
 1.8425308907e-04 -3.4491136589e-03 -1.8984368596e-02
 1.1511584130e-03 -2.2584385806e-02 -1.2430367026e-01
-3.9358221922e-04  8.2910434597e-03  4.5535279337e-02
-7.6531352716e-01 -4.1088875977e-01  6.7576011721e-02
-7.6584268273e-01  6.7496125076e-03 -8.3149965864e-03
-5.0576166896e-05  1.0596329348e-03  5.8234944776e-03
-1.2887384666e-03  2.5408274788e-02  1.3983592989e-01
-6.4536726161e-04  1.2755474650e-02  7.0203628232e-02
 1.9735188360e-01 -2.2415105493e-02  5.8969870998e-03
 1.9482711927e-02  5.7953904050e-02 -1.0350054272e-02
-1.1483138497e-04  2.0358755236e-03  1.1204928061e-02
-1.0780772253e-03  2.1161734672e-02  1.1646674593e-01
-2.6702040956e-04  5.8376224690e-03  3.1985085314e-02
-4.4557026699e-01 -3.5368901405e-01  6.0143007200e-02
-7.9941977555e-01 -7.9745293878e-02  7.0901637423e-03
-2.6075639745e-04  4.9810205230e-03  2.7427556806e-02
-1.7203877052e-03  3.3781017432e-02  1.8591897966e-01
-5.7309269825e-04  1.1032385706e-02  6.0728440709e-02
-2.0196191500e-01  3.3927713804e-02 -8.0354960820e-03
 1.5459789326e-01  1.0240593200e-01 -1.7174954304e-02
-6.4541338021e-04  1.3046053519e-02  7.1745598173e-02
-8.6390079990e-04  1.6683226211e-02  9.1860274883e-02
 5.9759102788e-04 -1.2147937767e-02 -6.6776526645e-02
 6.3475669888e-01  3.8575202928e-01 -6.4217721918e-02
 8.1653719876e-01 -6.2378751871e-04  7.6710110848e-03
 1.6146584392e-04 -3.1112321530e-03 -1.7129901138e-02
-1.6836893109e-03  3.3077341223e-02  1.8204627111e-01
-4.3705697750e-04  8.2442468212e-03  4.5389446249e-02
-1.6551189296e-01  2.0495059860e-02 -5.2577404180e-03
-1.1131678380e-01 -9.6656773413e-02  1.6526980002e-02
 2.0513734645e-04 -3.3951987547e-03 -1.8807223842e-02
-1.1611582935e-03  2.2816539431e-02  1.2557459819e-01
-1.2982857415e-04  3.7875286820e-03  2.0647281364e-02
-7.5165595411e-01 -4.0678944689e-01  6.6957434234e-02
 7.0991351523e-01  2.4791036320e-02  2.0665086590e-03
 1.5751224076e-04 -3.0184615341e-03 -1.6620011996e-02
 1.3280024117e-03 -2.6081776531e-02 -1.4355095143e-01
 9.9881250300e-04 -1.9793881077e-02 -1.0893442429e-01
-2.9773439904e-01  4.9052730924e-02 -1.1665809915e-02
-8.1669657141e-04  1.6012118680e-02  8.8137714530e-02
 6.8084128788e-02  1.5294341470e-02 -2.1460809641e-03
 8.7526750347e-06 -4.2437406109e-04 -2.2957805732e-03
 1.2242147685e-03 -2.4023128354e-02 -1.3220535100e-01
 4.4848236902e-01  3.7222502068e-01 -6.3482096371e-02
-1.0084919599e+00  9.4973400396e-02 -2.6590511109e-02
 1.3470990926e-04 -2.4694474035e-03 -1.3588528846e-02
-1.8080679412e-03  3.5478217881e-02  1.9526089963e-01
-7.0773184134e-04  1.3777828621e-02  7.5833451429e-02
-2.4418151814e-01  4.2285718759e-02 -9.9441627669e-03
 9.4407878225e-04 -1.8550605413e-02 -1.0209745444e-01
 1.9885083772e-01  1.0244106813e-01 -1.6770884933e-02
-1.9076208456e-04  3.5508656080e-03  1.9567675261e-02
 1.0618823234e-03 -2.0896278417e-02 -1.1498852548e-01
 6.3289463021e-01  3.8375278858e-01 -6.3869915074e-02
 9.0010254424e-01 -6.9077822452e-02  2.0882169782e-02
-9.1469971370e-05  1.8341607314e-03  1.0090021164e-02
-1.4222109095e-03  2.7979691984e-02  1.5399027057e-01
 7.6324604038e-04 -1.5111530541e-02 -8.3167224938e-02
-2.0702409474e-01  1.8238554114e-02 -5.2274478921e-03
 1.4931009899e-02 -5.2104017270e-02  9.6059584655e-03
-1.0583583569e-04  1.8986752438e-03  1.0442926143e-02
-1.0924407833e-03  2.1423661776e-02  1.1791497388e-01
-4.8898748361e-04  9.9666683927e-03  5.4775860198e-02
-6.0720571977e-01 -3.8779031738e-01  6.4842477336e-02
-8.2842152497e-01 -1.4509771722e-02 -5.0312701359e-03
-1.0730115544e-04  2.0107384714e-03  1.1075782789e-02
 1.6429530099e-03 -3.2282216121e-02 -1.7767028316e-01
 7.3121378315e-04 -1.4333474058e-02 -7.8890155474e-02
-2.1823656783e-01  2.4596752306e-02 -6.4886613610e-03
 5.0004907244e-02  7.0455686599e-02 -1.2338191511e-02
-4.6903162790e-04  9.2882334466e-03  5.1113235653e-02
-9.5240985318e-04  1.8648832725e-02  1.0264627824e-01
 7.0892122861e-04 -1.4187915346e-02 -7.8030489442e-02
-6.8055478317e-01 -3.9606279647e-01  6.5666536722e-02
 8.5206590322e-01 -3.0134999955e-02  1.3361825605e-02
-2.1698262445e-05  5.0621045252e-04  2.7791329824e-03
-1.7115654580e-03  3.3579538662e-02  1.8481126765e-01
 8.6962608724e-04 -1.7032156929e-02 -9.3741121578e-02
 3.1280296623e-01 -6.0780782518e-02  1.3938910122e-02
 8.1325325623e-04 -1.5992020715e-02 -8.8016149726e-02
 1.9830541395e-01  4.6313872890e-02 -6.5805976331e-03
 1.3882050551e-03 -2.7233859712e-02 -1.4988720742e-01
-4.6785923760e-04  9.2272264281e-03  5.0769390891e-02
 5.4339186268e-01  3.8156089181e-01 -6.4298912826e-02
-9.6792829338e-01  1.2288352364e-01 -3.1286047769e-02
-9.8245412525e-05  1.9511955804e-03  1.0736716441e-02
-1.7210397896e-03  3.3765003624e-02  1.8583513036e-01
-2.4688680244e-04  4.3333236788e-03  2.3873803796e-02
-1.2751213503e-01  9.2350951209e-03 -2.8607269131e-03
-1.0305375205e-01 -9.5260820337e-02  1.6344689337e-02
-2.7402483679e-04  4.4673218526e-03  2.4790737311e-02
 1.3678195753e-03 -2.6796709128e-02 -1.4748948026e-01
-1.0127585190e+00 -4.5843046493e-01  7.3921587897e-02
 1.4917774832e-04 -3.1963568876e-03 -1.7563272671e-02
-4.8728494689e-01  1.5953525752e-02 -7.4093543775e-03
-5.1743861282e-05  9.5680961224e-04  5.2723792830e-03
-1.5332259001e-03  3.0160742123e-02  1.6599297098e-01
-6.7265167019e-04  1.3192317539e-02  7.2610422464e-02
-2.0086582717e-01  1.9962696883e-02 -5.4853648118e-03
-3.4695411767e-02 -6.8130357328e-02  1.2057270372e-02
 1.0302698979e-04 -1.8642759850e-03 -1.0275292549e-02
-1.1090011805e-03  2.1765297812e-02  1.1979336529e-01
-4.4929443180e-04  9.2604036729e-03  5.0878457913e-02
-6.4065390838e-01 -3.9222408904e-01  6.5338539937e-02
-8.1163585444e-01 -1.6198922840e-02 -4.5689915068e-03
-1.1664716726e-04  2.1981621464e-03  1.2107292747e-02
-1.7828470467e-03  3.5002572688e-02  1.9264281598e-01
 7.2800658621e-04 -1.4225287693e-02 -7.8295500228e-02
 2.2127061146e-01 -2.4880695629e-02  6.5690733999e-03
-8.1014094750e-02 -8.2164817399e-02  1.4178984032e-02
 8.7535630204e-04 -1.7237337057e-02 -9.4862249816e-02
-5.5160118882e-04  1.0766360163e-02  5.9269808992e-02
-8.5207048778e-04  1.6892086061e-02  9.2935807187e-02
-7.5982513185e-01 -4.0058512766e-01  6.5753963618e-02
-8.5160637778e-01  6.7978941844e-02 -2.0233688888e-02
 3.3095012182e-04 -6.5516491437e-03 -3.6053091095e-02
-1.5835815583e-03  3.1143419336e-02  1.7140092229e-01
 5.7746942603e-04 -1.1187862027e-02 -6.1583768359e-02
-1.9124579082e-01  2.3066653263e-02 -5.9616750834e-03
 7.8969538558e-02  8.2175131019e-02 -1.4198001596e-02
 1.1968268536e-04 -2.0358889502e-03 -1.1257378496e-02
-1.1164219632e-03  2.1925488030e-02  1.2067250251e-01
-3.6242265770e-04  7.6556863412e-03  4.2029117936e-02
 6.3397773193e-01  3.8952817493e-01 -6.4910525814e-02
-7.9112955843e-01 -3.1337973410e-02 -1.6285116670e-03
 1.7773875156e-04 -3.3994114743e-03 -1.8718150487e-02
-1.8129411394e-03  3.5509236943e-02  1.9543875021e-01
 1.9779690911e-04 -3.3265488002e-03 -1.8326694834e-02
-1.1757680591e-01  2.1140971159e-02 -4.9327325224e-03
-1.5614759334e-01 -1.1301940565e-01  1.9080646712e-02
 2.8503868407e-04 -4.4221771634e-03 -2.4557079298e-02
-1.2979254196e-03  2.5442179793e-02  1.4002750233e-01
-9.8666365430e-01 -4.4488209077e-01  7.1701641929e-02
-1.1980706327e-04  2.7131588881e-03  1.4890574170e-02
-4.8379699220e-01  2.3999784046e-02 -8.8390885024e-03
 1.1028742610e-04 -2.1408241015e-03 -1.1788401514e-02
 1.5703238929e-03 -3.0855114502e-02 -1.6981369173e-01
-6.4282124075e-04  1.2473210299e-02  6.8656346852e-02
 2.2222521987e-01 -4.2544337368e-02  9.7881237722e-03
 1.0054946344e-03 -1.9415011344e-02 -1.0691438074e-01
 1.4327392239e-01  8.6961063310e-02 -1.4456880894e-02
 3.0187034733e-04 -5.6039960268e-03 -3.0878527642e-02
-6.8973898303e-04  1.3906291323e-02  7.6444726972e-02
-4.8496951391e-01 -3.6510092538e-01  6.1852730917e-02
-8.5509943112e-01 -1.9969700468e-02 -4.2860746939e-03
 3.0284274438e-04 -5.8725470531e-03 -3.2327646227e-02
-1.5367111519e-03  3.0248964081e-02  1.6647681964e-01
 4.6442166350e-04 -8.8745393286e-03 -4.8857149263e-02
 1.6402028627e-01 -1.3158794192e-02  3.9094667320e-03
-6.0864844724e-02 -7.9730221210e-02  1.3918946482e-02
 2.0764192040e-04 -3.6344090223e-03 -2.0096976541e-02
 1.1694197618e-03 -2.2974685497e-02 -1.2644678949e-01
-2.9111715949e-06  8.0574095953e-04  4.3039984864e-03
-7.1141604397e-01 -4.0393735942e-01  6.6810104822e-02
 7.1326001798e-01  5.6531540513e-02 -3.6697032380e-03
-1.8250495052e-04  3.4891197375e-03  1.9212219046e-02
 1.7245076434e-03 -3.3876196948e-02 -1.8644274527e-01
 6.4499221610e-04 -1.2550157462e-02 -6.9078918114e-02
-2.0319501532e-01  2.2508398098e-02 -5.9709394911e-03
-8.4800412719e-02 -8.5735239777e-02  1.4791681299e-02
-7.5508092291e-06 -4.4358491610e-05 -2.0992122923e-04
-1.1020641104e-03  2.1624564155e-02  1.1902051149e-01
-6.0588032194e-04  1.2304012272e-02  6.7644585492e-02
 7.3938283867e-01  4.0212709452e-01 -6.6224206667e-02
 8.0673977672e-01 -2.8531539635e-02  1.2651049603e-02
 6.3076254682e-05 -1.3049000366e-03 -7.1749254316e-03
-1.5258547038e-03  3.0040600091e-02  1.6532983390e-01
-5.1700048190e-04  9.9806301400e-03  5.4941755958e-02
-1.7147838628e-01  1.3434184581e-02 -4.0280089002e-03
-5.0637110376e-02 -7.6372751215e-02  1.3404832346e-02
 1.9543275796e-04 -3.4940642170e-03 -1.9298155401e-02
-1.1619845273e-03  2.2824554138e-02  1.2562085965e-01
-9.0061160751e-05  2.4534086378e-03  1.3379886258e-02
 6.9395167834e-01  4.0100117422e-01 -6.6438756901e-02
 7.3375010603e-01  5.0937803841e-02 -2.4637103786e-03
-1.6547114214e-04  3.1562559561e-03  1.7380704802e-02
-1.4835350588e-03  2.9218375060e-02  1.6080433838e-01
-5.5443608011e-04  1.0779875379e-02  5.9337946879e-02
 1.7659040871e-01 -1.3875936196e-02  4.1549767418e-03
-3.9256738703e-02 -7.1952446203e-02  1.2707991883e-02
-1.8462481156e-04  3.3400557091e-03  1.8430853922e-02
 1.1483887408e-03 -2.2555435524e-02 -1.2413950574e-01
-1.2770707736e-04  3.1279313039e-03  1.7098239752e-02
 6.5484539380e-01  3.9425454019e-01 -6.5575082071e-02
 7.5185983198e-01  5.6270932362e-02 -3.2651244070e-03
-1.7424629080e-04  3.3267994044e-03  1.8319959088e-02
 1.5919129153e-03 -3.1331395692e-02 -1.7243244243e-01
 6.0351129584e-04 -1.1783217763e-02 -6.4858374731e-02
-1.6166447809e-01 -5.7860542291e-04 -1.3901351521e-03
 5.6957385850e-03 -6.5016479931e-02  1.1864022231e-02
-2.2803272666e-04  4.3029007238e-03  2.3718217467e-02
-1.2956865297e-03  2.5420268021e-02  1.3991264988e-01
 9.3754834283e-01  4.4154252126e-01 -7.1548368695e-02
 2.4607801176e-04 -3.7188442321e-03 -2.0605615684e-02
-6.3196331791e-01  1.5900630144e-02 -8.7388098767e-03
-1.5484883803e-04  3.1056895487e-03  1.7085278100e-02
 1.6729278417e-03 -3.2860606402e-02 -1.8085399787e-01
-7.4725031332e-04  1.4639599709e-02  8.0574884915e-02
-2.2764905234e-01  2.8379211360e-02 -7.2632521771e-03
-6.6442588513e-02 -7.2032919844e-02  1.2472857758e-02
 9.3214616186e-04 -1.8335151690e-02 -1.0091049190e-01
 4.3781982116e-04 -8.5237194188e-03 -4.6921817754e-02
-8.1686269305e-04  1.6232496471e-02  8.9295444398e-02
 6.7034557435e-01  3.9390027336e-01 -6.5367859822e-02
 8.7466549185e-01 -4.3546964901e-02  1.6007861422e-02
 5.0943980156e-05 -1.0775214937e-03 -5.9242491976e-03
-1.6619767004e-03  3.2614725611e-02  1.7950251688e-01
-9.3180802388e-04  1.8290274458e-02  1.0066436768e-01
-3.2010915777e-01  5.7634815791e-02 -1.3434438025e-02
 7.7739995475e-04 -1.5282114323e-02 -8.4111904068e-02
-9.8944636533e-02 -1.0335673819e-02  9.6326690585e-04
 1.4216182341e-03 -2.7871220319e-02 -1.5339520772e-01
-4.6551555073e-04  9.1808580184e-03  5.0523536052e-02
-5.6499859453e-01 -3.8408907426e-01  6.4558170329e-02
-9.9822235319e-01  1.3746092792e-01 -3.4215038080e-02
-2.0621120802e-04  4.0967936348e-03  2.2546271584e-02
 2.0694449235e-03 -4.0577341765e-02 -2.2332694089e-01
-5.1496705053e-04  9.9045869844e-03  5.4517851376e-02
-1.9380656313e-01  3.5841698737e-02 -8.3078199493e-03
 3.0705650646e-01  1.5666793819e-01 -2.5624050253e-02
 9.4697917075e-04 -1.8830795032e-02 -1.0360295926e-01
 4.3356758519e-04 -8.0405034379e-03 -4.4316839623e-02
-6.4850716550e-04  1.8047800300e-02  9.8611991420e-02
-8.0898462688e-01 -3.8473043925e-01  6.2450445016e-02
-7.7385222045e-01  9.1924836229e-02 -2.3865390471e-02
 8.2571603666e-04 -1.6209539791e-02 -8.9206725463e-02
 1.7341044755e-03 -3.4072954484e-02 -1.8752488185e-01
 6.0075760741e-04 -1.1657499766e-02 -6.4167814915e-02
-1.8584157473e-01  1.4706564275e-02 -4.3928126711e-03
 6.4649182221e-02  8.4367543300e-02 -1.4728799492e-02
-1.7453293627e-04  3.2140885547e-03  1.7735011675e-02
-1.1552996680e-03  2.2681357482e-02  1.2483503231e-01
-4.0454845894e-04  9.2232588740e-03  5.0570860556e-02
 8.2489330442e-01  4.1530213139e-01 -6.7828650355e-02
 7.4264940173e-01 -2.8113778456e-02  1.1982084563e-02
-1.4006890126e-04  2.8124692216e-03  1.5471961858e-02
-1.3247637729e-03  2.6081422216e-02  1.4354133455e-01
 7.5175894286e-04 -1.4953988599e-02 -8.2297059043e-02
-1.8769754612e-01  9.3474805334e-03 -3.4317321262e-03
 4.2743325150e-02 -4.7931416218e-02  9.1063830661e-03
 1.8457840724e-04 -3.3219758912e-03 -1.8272996885e-02
-1.1370861440e-03  2.2306437389e-02  1.2277213672e-01
-2.7004596258e-04  5.7402797272e-03  3.1506293452e-02
-6.3800019584e-01 -3.9198846932e-01  6.5319712886e-02
-7.7557128192e-01 -3.7817446854e-02 -3.0732900903e-04
-9.8175433572e-05  1.8557579417e-03  1.0223164871e-02
 1.7728335772e-03 -3.4815715267e-02 -1.9161383518e-01
-6.2704186669e-04  1.2173310269e-02  6.7005560016e-02
-2.0065799215e-01  2.2309457695e-02 -5.9116276230e-03
-9.9212347959e-02 -9.1518392559e-02  1.5708885680e-02
 2.0319911946e-05 -1.7630628418e-04 -1.0116749407e-03
-1.1058485431e-03  2.1699511062e-02  1.1943288817e-01
 6.1713979536e-04 -1.2587412476e-02 -6.9198135398e-02
-7.7045806723e-01 -4.0444182715e-01  6.6357409026e-02
-7.9526905473e-01  3.8265636708e-02 -1.4313566515e-02
-1.3831896950e-04  2.7736925583e-03  1.5259179400e-02
-1.6454549747e-03  3.2306651469e-02  1.7780643170e-01
 8.4714895077e-04 -1.6635394074e-02 -9.1556995588e-02
-2.6908286687e-01  4.2179553864e-02 -1.0153962428e-02
 8.9577361473e-04 -1.7603843369e-02 -9.6889448860e-02
 7.8839753749e-02  5.1564062012e-02 -8.6396303395e-03
 1.1341068813e-04 -2.2213204693e-03 -1.2225773657e-02
-1.1497739610e-03  2.2620278576e-02  1.2447591722e-01
 5.8951342870e-01  3.8612981904e-01 -6.4703283428e-02
-9.5571391747e-01  8.1351268276e-02 -2.3626786591e-02
 4.1541336769e-05 -8.9629604554e-04 -4.9293791081e-03
-1.8208270081e-03  3.5718935863e-02  1.9658569892e-01
-7.4883595848e-04  1.4600408113e-02  8.0359418127e-02
-2.6624264541e-01  5.0136302223e-02 -1.1574639583e-02
 8.9787567882e-04 -1.7653491985e-02 -9.7158077720e-02
 2.4465217078e-01  1.0306596196e-01 -1.6461569778e-02
 6.3385747893e-05 -1.3976495741e-03 -7.6750865025e-03
 1.2469614125e-03 -2.4445781826e-02 -1.3453795186e-01
 5.9283185230e-01  3.7906741895e-01 -6.3388701513e-02
-9.2916154366e-01  9.0938329564e-02 -2.5123051097e-02
-1.3700981369e-04  2.7112811799e-03  1.4918455605e-02
-1.6872715776e-03  3.3156324738e-02  1.8248031090e-01
-5.3058540733e-04  1.0195648263e-02  5.6125329478e-02
 1.8211013520e-01 -2.0909337439e-02  5.4859074569e-03
 9.8289182515e-02  9.1657739589e-02 -1.5741182848e-02
-1.6156957954e-04  2.7676169968e-03  1.5307757856e-02
-1.1416419121e-03  2.2424125014e-02  1.2341673150e-01
-3.3328025882e-04  7.2877881639e-03  3.9983682406e-02
 7.3215683018e-01  4.0336182300e-01 -6.6515528534e-02
-7.5436121458e-01 -8.4050763175e-03 -5.4550993287e-03
 9.4760524386e-05 -1.7850461234e-03 -9.8321794381e-03
-1.8563314027e-03  3.6435922272e-02  2.0053199640e-01
 5.2261864253e-04 -1.0021498220e-02 -5.5166145322e-02
-1.8307672974e-01  2.2523808617e-02 -5.7887793350e-03
-1.4425100916e-01 -1.0865068886e-01  1.8403619727e-02
 1.4218677144e-04 -2.3447431035e-03 -1.2984493130e-02
-1.1382576650e-03  2.2347642312e-02  1.2299624848e-01
-7.4304196720e-05 -1.0883508176e-02 -5.8172541253e-02
 8.2742200146e-01  4.0928775037e-01 -6.6753011705e-02
 7.3691593481e-01 -4.0929821052e-02  1.4257720971e-02
-1.7659035542e-04  3.5121835998e-03  1.9323745941e-02
 1.5761892059e-03 -3.1039588158e-02 -1.7082503229e-01
 4.3626684174e-04 -8.3244381467e-03 -4.5833414652e-02
 1.3859114492e-01  6.5146600087e-03  9.8861198674e-05
 1.3997755130e-02  6.7706634810e-02 -1.2166402713e-02
 2.4424439337e-04 -4.5112190489e-03 -2.4927489713e-02
-1.4787658602e-03  2.8981348514e-02  1.5951700871e-01
-1.0624585473e+00 -4.7375897684e-01  7.6246687142e-02
 2.4114127530e-05 -6.4066028394e-04 -3.5120233982e-03
-4.9188100387e-01  1.8335731779e-02 -7.8847826707e-03
 1.1448065237e-04 -2.3284736584e-03 -1.2808828872e-02
 1.9143684210e-03 -3.7533012378e-02 -2.0656906062e-01
 7.0554690232e-04 -1.3726458538e-02 -7.5548620817e-02
 2.7162794200e-01 -6.2486778376e-02  1.3868796833e-02
 8.7625084873e-04 -1.7229788633e-02 -9.4822236402e-02
-3.9768857195e-01 -1.4215742803e-01  2.2148267950e-02
 1.0720972267e-03 -2.1189943903e-02 -1.1660595983e-01
-8.8398065716e-04  1.7064955943e-02  9.3952030159e-02
 5.1933421951e-01  3.6311570290e-01 -6.1169785629e-02
-9.0808886992e-01  1.0182572151e-01 -2.6906366622e-02
-1.5545663902e-04  3.0287792738e-03  1.6666447192e-02
-1.3349484550e-03  2.6378468718e-02  1.4516540309e-01
-4.5102370353e-04  8.7200353141e-03  4.8006277352e-02
 1.2593031679e-01  1.5480922990e-02 -1.6502727421e-03
 1.9191865347e-02 -5.2242103379e-02  9.6648370259e-03
 2.2942823861e-04 -4.2658085698e-03 -2.3558463484e-02
-1.6378894971e-03  3.2125728485e-02  1.7682109135e-01
 1.1245723175e+00  5.0115919724e-01 -8.0650559826e-02
 1.3425277158e-04 -2.8694539456e-03 -1.5768996382e-02
-4.1674178771e-01 -5.1678501162e-04 -3.7639065109e-03
 1.9735772421e-05 -4.6755009183e-04 -2.5674165949e-03
 1.8234073646e-03 -3.5782450778e-02 -1.9693647074e-01
-4.2704299357e-04  8.0357378419e-03  4.4240653487e-02
-1.6533508308e-01  2.3905915703e-02 -5.8763411941e-03
 1.5510259783e-01  1.1217586181e-01 -1.8941948127e-02
-2.0248877107e-04  3.2679713013e-03  1.8109321510e-02
 1.1640112541e-03 -2.2865071173e-02 -1.2584084030e-01
-8.2065615699e-01 -4.1133878474e-01  6.7132906550e-02
 5.7105406073e-04 -6.4317390214e-03 -3.6064804003e-02
-6.9194201823e-01  1.5332047670e-02 -9.1905140675e-03
 2.8136777183e-05 -5.0509548855e-04 -2.7865082857e-03
 1.7340990234e-03 -3.4050275382e-02 -1.8740123368e-01
-6.4883224579e-04  1.2598934813e-02  6.9347431973e-02
 2.1786530041e-01 -3.3339942847e-02  8.0752197239e-03
 1.3903528756e-01  9.4828680755e-02 -1.5944561931e-02
-9.5698790757e-04  1.8956835838e-02  1.0430719442e-01
-4.2198890802e-04  8.0446260913e-03  4.4310444947e-02
 7.5694600104e-04 -1.5114858312e-02 -8.3133862846e-02
-6.5164435324e-01 -3.8903977553e-01  6.4658179566e-02
-8.4961042727e-01  2.7803029598e-02 -1.2915418686e-02
-5.2339488989e-05  9.6565806081e-04  5.3210009660e-03
 1.4755646544e-03 -2.9022864277e-02 -1.5973102645e-01
 7.6140724297e-04 -1.5052021904e-02 -8.2840343027e-02
-2.0121355238e-01  1.4631308859e-02 -4.5184952138e-03
-1.8991771583e-02  5.4427071786e-02 -1.0065515465e-02
 1.4190668115e-04 -2.6173081271e-03 -1.4401205304e-02
-1.1101495341e-03  2.1775595794e-02  1.1985232380e-01
-4.7487329321e-04  9.7195465003e-03  5.3416411749e-02
 6.7779384135e-01  3.9809747135e-01 -6.6061817251e-02
-8.0982913990e-01 -1.7363004679e-03 -7.1801336426e-03
-3.4313700464e-05  5.9204680996e-04  3.2671910605e-03
-1.6268796824e-03  3.1970287274e-02  1.7595244908e-01
-6.1360497319e-04  1.1895630233e-02  6.5478046450e-02
-2.0696372112e-01  3.1544450599e-02 -7.6479699162e-03
-1.1333059155e-01 -8.7902459160e-02  1.4921747826e-02
 4.4551845385e-04 -9.0403089335e-03 -4.9712394062e-02
 9.8062999370e-04 -1.9119209759e-02 -1.0524621661e-01
-5.6599467930e-04  1.1515881205e-02  6.3294411809e-02
 5.9356616467e-01  3.8248093966e-01 -6.4004569667e-02
 8.2947523012e-01  1.3532289196e-02  5.2185975959e-03
 1.9432343763e-04 -3.7358759107e-03 -2.0568764675e-02
 1.6256212036e-03 -3.1917847443e-02 -1.7566727955e-01
-8.9822470579e-04  1.7680402013e-02  9.7306789905e-02
 2.6482352226e-01 -3.6010572305e-02  8.9931416027e-03
 8.8000907884e-04 -1.7284459844e-02 -9.5132753836e-02
 1.4036057134e-02  3.9490620939e-02 -7.0465421185e-03
 1.7672984652e-04 -3.4551930221e-03 -1.9016719475e-02
 1.1374710915e-03 -2.2374144408e-02 -1.2312344558e-01
 6.3129377295e-01  3.9012786896e-01 -6.5042945405e-02
-9.6174786531e-01  9.2117307584e-02 -2.5638773269e-02
 1.7992792011e-04 -3.6229128074e-03 -1.9936365546e-02
 1.4318101261e-03 -2.8145927399e-02 -1.5490709719e-01
 8.3863289876e-04 -1.6613875335e-02 -9.1434282945e-02
-2.2847006840e-01  2.5093311669e-02 -6.6714758224e-03
 2.4143261064e-02 -4.3002182558e-02  8.0364322414e-03
 4.9411432827e-04 -9.8247494771e-03 -5.4084097109e-02
-9.0621438556e-04  1.7682981357e-02  9.7326332551e-02
-7.1565825751e-04  1.4284447372e-02  7.8561748842e-02
 5.7842571194e-01  3.8465496640e-01 -6.4539116860e-02
 8.8358370693e-01 -1.6283349103e-02  1.1136741794e-02
-8.7441173507e-05  1.6037817914e-03  8.8337463407e-03
-1.4137207157e-03  2.7858051781e-02  1.5331688682e-01
 6.2685129841e-04 -1.2340097228e-02 -6.7918983723e-02
 1.7479047824e-01 -7.3088400685e-03  2.9434181001e-03
 3.4355778443e-03 -6.0338382159e-02  1.0994763920e-02
 1.9650921330e-04 -3.6284095565e-03 -1.9985604248e-02
 1.1753323950e-03 -2.3071489776e-02 -1.2698141296e-01
-1.0465815006e-04  2.6550320092e-03  1.4503192189e-02
-6.9486170621e-01 -4.0241291754e-01  6.6686922313e-02
-7.3756372430e-01 -4.8860551155e-02  2.0509254275e-03
 1.1452048470e-04 -2.1719178075e-03 -1.1964035030e-02
-1.6997956069e-03  3.3361791208e-02  1.8361060770e-01
-6.1700806588e-04  1.1901891066e-02  6.5512505831e-02
 2.2162033982e-01 -4.7400564949e-02  1.0665702910e-02
 9.9349031505e-04 -1.9454604665e-02 -1.0708026511e-01
-2.0815120130e-01 -1.0708997664e-01  1.7525323735e-02
-2.5545582397e-04  4.5489254273e-03  2.5088985692e-02
-8.0212742631e-04  1.5987385566e-02  8.7930256964e-02
-5.2748736308e-01 -3.6917229811e-01  6.2198143470e-02
 8.5418487289e-01 -4.3913168148e-03  8.7039366695e-03
-2.7086722855e-04  5.2875840272e-03  2.9106541205e-02
 1.5436230220e-03 -3.0347954417e-02 -1.6702448595e-01
 7.2647568182e-04 -1.4267172972e-02 -7.8524750987e-02
 2.2138828143e-01 -2.8277667999e-02  7.1862482162e-03
 4.9613914318e-02  6.5561584829e-02 -1.1452569345e-02
-7.1347725402e-04  1.4080988462e-02  7.7496296288e-02
 7.7831068078e-04 -1.5195287441e-02 -8.3637484610e-02
-6.6052635166e-04  1.3272505286e-02  7.2979012968e-02
 5.8669104328e-01  3.8468906838e-01 -6.4469112408e-02
 8.6208490312e-01 -2.5921564230e-03  8.4501120476e-03
-1.3562287186e-04  2.5641886929e-03  1.4120594265e-02
 1.7742818560e-03 -3.4824322946e-02 -1.9166270336e-01
 8.3558875794e-04 -1.6386158826e-02 -9.0185614197e-02
-2.4701675218e-01  2.9550853471e-02 -7.6554795581e-03
 8.9659436837e-04 -1.7614896031e-02 -9.6949946450e-02
 5.2898905109e-02  6.5124187974e-02 -1.1343073542e-02
 2.5754613802e-04 -5.0768387730e-03 -2.7942693315e-02
-1.1000562962e-03  2.1612759117e-02  1.1894010269e-01
 7.3699831923e-01  3.9622436324e-01 -6.5171996918e-02
 9.1825586288e-01 -1.0187002167e-01  2.7008308730e-02
-5.6388740840e-04  1.1123711634e-02  6.1217988223e-02
-1.5800902787e-03  3.1038324813e-02  1.7082351424e-01
-7.4007213540e-04  1.4471548334e-02  7.9651049573e-02
 2.4993931985e-01 -4.6323605446e-02  1.0730468178e-02
 9.5867926195e-04 -1.8851387043e-02 -1.0375162386e-01
-1.3510753484e-01 -7.2160887563e-02  1.1859992391e-02
-1.8297046401e-04  3.4575216475e-03  1.9038234717e-02
-9.2910369902e-04  1.8418157288e-02  1.0131619551e-01
-4.9525279481e-01 -3.7200942275e-01  6.3011650062e-02
-9.0243888304e-01  2.2694676958e-02 -1.2476132241e-02
 2.4398381564e-04 -4.7124576289e-03 -2.5942000572e-02
-1.5600121126e-03  3.0642388837e-02  1.6864415229e-01
 7.5657286555e-04 -1.4804759266e-02 -8.1484620159e-02
-2.5818395636e-01  5.0121727827e-02 -1.1496845164e-02
 9.4603574250e-04 -1.8603890865e-02 -1.0238919709e-01
 1.4276157152e-01  6.7508988254e-02 -1.0944246690e-02
 1.4064727861e-04 -2.6444451905e-03 -1.4559225731e-02
-9.8238865441e-04  1.9445792523e-02  1.0697382995e-01
 4.7096615737e-01  3.6923767855e-01 -6.2732839698e-02
-9.0807868746e-01  2.7320426877e-02 -1.3368817086e-02
-2.7243895290e-04  5.2728417318e-03  2.9025880857e-02
-1.8223109006e-03  3.5726688736e-02  1.9662776574e-01
 5.0080610861e-04 -9.4962266226e-03 -5.2272899220e-02
-1.9026564819e-01  5.3563115415e-02 -1.1496441565e-02
 2.8305974635e-01  1.3696782730e-01 -2.2269987782e-02
-9.7299760406e-04  1.9597743626e-02  1.0778905864e-01
-3.2112532562e-04  5.4887426990e-03  3.0304925899e-02
-7.1412930972e-04  1.4390699226e-02  7.9127555233e-02
-5.6455123786e-01 -3.6438704966e-01  6.0986342670e-02
 8.0282142190e-01 -1.1205524052e-03  7.6344306598e-03
-3.0388267576e-04  5.9836282612e-03  3.2935559034e-02
 1.5434841993e-03 -3.0368397124e-02 -1.6713438503e-01
 6.8538060664e-04 -1.3478590143e-02 -7.4184382627e-02
-1.8181079886e-01  7.2840898944e-03 -3.0046142657e-03
-9.2037613968e-03  6.1899840197e-02 -1.1331799817e-02
 1.9661733719e-04 -3.6976638815e-03 -2.0362762616e-02
-1.1809363197e-03  2.3172655080e-02  1.2754089632e-01
-3.0062038270e-04  6.6650432088e-03  3.6559058693e-02
-7.9537372724e-01 -4.1638702509e-01  6.8296822768e-02
-7.3721870382e-01  1.8560342232e-03 -7.1609504750e-03
 4.4733153914e-05 -9.4462383184e-04 -5.1903437972e-03
 1.5706560940e-03 -3.0890944306e-02 -1.7001154850e-01
 6.8266285948e-04 -1.3395378870e-02 -7.3727579593e-02
 1.9456125661e-01 -1.4774245127e-02  4.4841899501e-03
-1.8345987259e-02 -6.6946177960e-02  1.1993447948e-02
 1.5192868202e-04 -2.8394233932e-03 -1.5641413351e-02
-1.1314358074e-03  2.2204851702e-02  1.2221358172e-01
-4.2655884965e-04  8.8714314418e-03  4.8735844898e-02
-7.2205750755e-01 -4.0418548890e-01  6.6758358031e-02
-7.8638564033e-01  2.9268493156e-04 -7.3318149840e-03
 1.8006738586e-05 -2.7484501200e-04 -1.5213513575e-03
 1.5281646868e-03 -3.0069289918e-02 -1.6548877304e-01
 6.7011527074e-04 -1.3163080812e-02 -7.2448832098e-02
 1.8866969348e-01 -1.2363096973e-02  3.9911860456e-03
-9.5013761459e-03 -6.4702618303e-02  1.1667767694e-02
 1.7233684856e-04 -3.2186573111e-03 -1.7728481447e-02
-1.1476216491e-03  2.2522671124e-02  1.2396254421e-01
-3.3666379870e-04  7.1556083347e-03  3.9284123289e-02
 7.1897656074e-01  4.0476323134e-01 -6.6891648153e-02
-7.7076783508e-01 -1.2597990373e-02 -4.8451097105e-03
 4.7298527223e-05 -8.4961725582e-04 -4.6853174207e-03
-1.4653902069e-03  2.8892098294e-02  1.5900528317e-01
 4.2216863066e-04 -8.0656154277e-03 -4.4407545743e-02
-1.4111078319e-01 -3.5210947956e-03 -6.6532432549e-04
-1.6724373615e-02 -6.6097332370e-02  1.1849239659e-02
 2.3201551182e-04 -4.2190952834e-03 -2.3319016291e-02
-1.3560776436e-03  2.6602162371e-02  1.4641848622e-01
 5.9443709363e-04 -4.0303180233e-03 -2.3232559318e-02
 9.3611681549e-01  4.5319762800e-01 -7.3670528859e-02
-5.6817891252e-01 -3.0825112615e-02  3.4157170967e-04
 7.1851453230e-05 -1.3344056596e-03 -7.3520174287e-03
-1.2834472097e-03  2.5256260793e-02  1.3900121297e-01
 7.8958409374e-04 -1.5743346614e-02 -8.6639351581e-02
-1.9393310102e-01  1.1548496054e-02 -3.8889204638e-03
 5.4777474680e-02 -4.3156638572e-02  8.3506110965e-03
 1.7480099096e-04 -3.0826859480e-03 -1.6953209036e-02
 1.1140713136e-03 -2.1848190755e-02 -1.2025086021e-01
-3.3615305812e-04  6.9731009784e-03  3.8300118846e-02
 5.9965249123e-01  3.8535500414e-01 -6.4469493156e-02
 7.9315653628e-01  3.5044644254e-02  9.7386052920e-04
 1.0857217617e-04 -2.0525552567e-03 -1.1305730125e-02
-1.4631376441e-03  2.8827851024e-02  1.5865435552e-01
 4.8033565415e-04 -9.2405319477e-03 -5.0869693380e-02
-1.6476706942e-01  1.2080743115e-02 -3.7197496808e-03
-4.6521274089e-02 -7.4146014265e-02  1.3037756682e-02
 2.0224461247e-04 -3.5816697503e-03 -1.9791656864e-02
 1.1541202416e-03 -2.2676305196e-02 -1.2480385231e-01
 3.6502322996e-05 -6.1236033466e-05 -4.5839141281e-04
 6.6043194961e-01  3.9461692662e-01 -6.5588297246e-02
-7.2529302033e-01 -7.5506938654e-02  7.0061058798e-03
-2.0477290453e-04  3.9205032136e-03  2.1587394096e-02
-1.4025732089e-03  2.7657434133e-02  1.5221180670e-01
 5.4328057461e-04 -1.0605919818e-02 -5.8379309323e-02
 1.6660796684e-01 -7.5861941134e-03  2.9186978924e-03
 1.6132983614e-02  6.5078532759e-02 -1.1673385181e-02
-2.0130713946e-04  3.6730289154e-03  2.0257447072e-02
-1.1702837055e-03  2.2983847728e-02  1.2649731172e-01
 3.6476375849e-05 -9.4382060605e-05 -6.3437765552e-04
 6.7187940442e-01  3.9791863335e-01 -6.6082311024e-02
-7.2349554876e-01 -7.2300934169e-02  6.4401867215e-03
-1.6739267176e-04  3.1988426817e-03  1.7616412607e-02
-1.4696482579e-03  2.8956047754e-02  1.5935985961e-01
 4.9430969724e-04 -9.5361912375e-03 -5.2496171605e-02
-1.6546640786e-01  1.0952450509e-02 -3.5210363134e-03
 4.1439462805e-02  7.3005544273e-02 -1.2877882834e-02
 2.0293739736e-04 -3.6277210722e-03 -2.0037868294e-02
 1.1644202345e-03 -2.2874562384e-02 -1.2589568627e-01
 2.2306490698e-05  2.2551827517e-04  1.1204351420e-03
-6.8043895126e-01 -3.9889471352e-01  6.6180451619e-02
 7.2199671167e-01  6.8531150150e-02 -5.7691302441e-03
 1.8627950677e-04 -3.5610819931e-03 -1.9609289211e-02
-1.7690058183e-03  3.4722759375e-02  1.9110292819e-01
-7.0556160940e-04  1.3745421199e-02  7.5655380198e-02
 2.3660781880e-01 -3.7903135605e-02  9.0776049267e-03
-9.6161821056e-04  1.8880914278e-02  1.0391884894e-01
 1.5808532801e-01  9.4024981985e-02 -1.5618249504e-02
-2.5281014235e-04  4.7940347170e-03  2.6408135719e-02
 9.6040758568e-04 -1.8962544385e-02 -1.0433555794e-01
-6.4446589784e-01 -3.8712070864e-01  6.4375162043e-02
 8.8863459983e-01 -5.6636576473e-02  1.8515496654e-02
 4.9483778582e-05 -1.0242837951e-03 -5.6321531957e-03
-1.5202468006e-03  2.9906864701e-02  1.6459573819e-01
-6.6650847546e-04  1.3062053446e-02  7.1893892772e-02
-2.0402439040e-01  2.2869291045e-02 -6.0428638385e-03
 4.5113400377e-02  6.9280757668e-02 -1.2169824351e-02
-6.0444725481e-05  1.0180145312e-03  5.6192408843e-03
 1.0987492724e-03 -2.1562172637e-02 -1.1867497710e-01
-4.6696553706e-04  9.5984610539e-03  5.2736854945e-02
-6.0303982423e-01 -3.8626396887e-01  6.4603907900e-02
-8.2155638374e-01 -2.2679480531e-02 -3.4832983734e-03
-1.5746422322e-04  2.9940995325e-03  1.6488035968e-02
 1.8625258003e-03 -3.6511976306e-02 -2.0094812280e-01
-6.9117689450e-04  1.3420578041e-02  7.3866055108e-02
 2.6736282718e-01 -6.9512318167e-02  1.5106253196e-02
 8.9358264943e-04 -1.7576467580e-02 -9.6727150556e-02
-4.0648679510e-01 -1.3776412463e-01  2.1268366751e-02
 7.4502243046e-04 -1.4889242945e-02 -8.1922176518e-02
-1.1116612544e-03  2.1569006404e-02  1.1873076239e-01
 4.6197867248e-01  3.5763979015e-01 -6.0706059381e-02
 8.8178434009e-01 -8.1758091209e-02  2.3016698236e-02
-1.4687079546e-04  2.9243003771e-03  1.6097723513e-02
-1.7352785850e-03  3.4067101465e-02  1.8749478233e-01
-7.7426712892e-04  1.5156031082e-02  8.3416867041e-02
-2.4308187961e-01  3.3712525072e-02 -8.3754315354e-03
-9.3824362507e-04  1.8434903187e-02  1.0146324023e-01
-9.6595295252e-02 -7.5207503316e-02  1.2769926402e-02
 2.5790826513e-04 -5.0167189943e-03 -2.7618565820e-02
 1.0019418254e-03 -1.9753285207e-02 -1.0869269364e-01
 6.7122111485e-01  3.9191785303e-01 -6.4998896251e-02
 9.0732356443e-01 -7.1175218435e-02  2.1330024092e-02
 1.7147086325e-04 -3.4315012347e-03 -1.8881228733e-02
-1.3947554722e-03  2.7410052652e-02  1.5085842489e-01
 8.8320796374e-04 -1.7514633314e-02 -9.6390729007e-02
-2.4421136289e-01  3.0792018538e-02 -7.8524175111e-03
-3.3942571126e-02  3.2194045054e-02 -6.1547425097e-03
 9.1251710485e-04 -1.8001061208e-02 -9.9099435025e-02
-3.6111093171e-04  6.9092091278e-03  3.8028221890e-02
 8.4029386455e-04 -1.6665789211e-02 -9.1677867884e-02
-5.3273969007e-01 -3.7952950589e-01  6.4030550900e-02
 9.1970385927e-01 -3.0962705250e-02  1.4138209356e-02
-1.1253696810e-04  2.0729431624e-03  1.1414080132e-02
-1.6760129870e-03  3.2912397713e-02  1.8113801679e-01
-6.6115549477e-04  1.2841274098e-02  7.0681045838e-02
 2.2674041727e-01 -4.0207865824e-02  9.4053110324e-03
-9.9042146945e-04  1.9368741454e-02  1.0661661232e-01
 1.5508088793e-01  9.2633082683e-02 -1.5389012846e-02
-2.8933842959e-04  5.4064530869e-03  2.9788759545e-02
 7.9949999995e-04 -1.5927902531e-02 -8.7606492438e-02
-5.6745058436e-01 -3.7849433565e-01  6.3521648182e-02
-8.6789077976e-01  1.4502675688e-02 -1.0667954424e-02
-1.8470404727e-04  3.5664067356e-03  1.9634638870e-02
 1.7027212919e-03 -3.3464896547e-02 -1.8417822052e-01
 5.0587590633e-04 -9.7010949216e-03 -5.3404816969e-02
-1.7141394337e-01  1.4129005224e-02 -4.1548405342e-03
-7.9361090946e-02 -8.8540152007e-02  1.5349175832e-02
 2.0575984752e-04 -3.6573741354e-03 -2.0210880301e-02
 1.1888271011e-03 -2.3344808396e-02 -1.2848523182e-01
 1.7414138944e-04 -5.3488562589e-03 -2.9151937607e-02
-8.2089208953e-01 -4.1826020121e-01  6.8402548134e-02
-7.0257118128e-01  2.4324107470e-03 -6.9449714737e-03
-9.6485516263e-06  1.1900941323e-04  6.6261909802e-04
-1.4709227117e-03  2.8990262153e-02  1.5954680539e-01
-5.3001704021e-04  1.0306786597e-02  5.6734912685e-02
 1.5932662172e-01 -2.7027190229e-03  1.9643482964e-03
 1.1945290372e-02  6.6013666913e-02 -1.1881251956e-02
 2.1678769511e-04 -3.9903504281e-03 -2.2014670107e-02
-1.2402238398e-03  2.4345356093e-02  1.3399380831e-01
 6.5106419964e-05 -3.9654611146e-04 -2.3240164497e-03
-8.0464870055e-01 -4.2363056244e-01  6.9524995345e-02
 6.7156392977e-01  4.1685983413e-02 -1.3581271564e-03
 8.8971107987e-05 -1.6704437156e-03 -9.2031077648e-03
 1.5102326451e-03 -2.9661074713e-02 -1.6324021300e-01
 7.2024090368e-04 -1.4036952664e-02 -7.7261008297e-02
 2.5448517713e-01 -5.8307937852e-02  1.2950900148e-02
 9.4811075790e-04 -1.8653060905e-02 -1.0265529585e-01
-1.8485052494e-01 -7.4903324780e-02  1.1897474364e-02
-1.1523202454e-04  2.0267655572e-03  1.1163695554e-02
-9.3712121418e-04  1.8640500069e-02  1.0251467701e-01
-3.9712628401e-01 -3.5300221715e-01  6.0467977757e-02
-8.7259757388e-01  4.8055988512e-03 -8.9495161044e-03
 3.9270349350e-04 -7.6695174037e-03 -4.2216336637e-02
 1.5351997714e-03 -3.0228439816e-02 -1.6636261437e-01
 5.7734183212e-04 -1.1258874136e-02 -6.1973196750e-02
 1.6765115263e-01 -4.9540374493e-03  2.4507723898e-03
 1.2625038676e-02  6.7687566295e-02 -1.2179730118e-02
-2.1210804528e-04  3.9439208306e-03  2.1746870169e-02
-1.2257674169e-03  2.4058072906e-02  1.3241327289e-01
-8.5065983630e-05  2.7041272517e-03  1.4720943757e-02
 8.1603202915e-01  4.2295228091e-01 -6.9297530281e-02
-6.9092198274e-01 -1.9261373024e-02 -2.8955106800e-03
-3.0289541455e-05  5.2242529919e-04  2.8842257238e-03
-1.5045152568e-03  2.9623755029e-02  1.6303569025e-01
 5.8262408321e-04 -1.1362546487e-02 -6.2543450339e-02
-1.7892705506e-01  1.2767826685e-02 -3.9750879391e-03
 3.1707079817e-02  7.0475500069e-02 -1.2509951165e-02
 1.8442635773e-04 -3.3783437723e-03 -1.8631748260e-02
-1.1568851041e-03  2.2716260270e-02  1.2502584954e-01
-1.7709664661e-04  4.0941268540e-03  2.2419756568e-02
 6.8666712603e-01  4.0013040125e-01 -6.6348374203e-02
-7.5161092041e-01 -4.1861433421e-02  6.4926356032e-04
-1.3529837507e-04  2.5678181730e-03  1.4142504157e-02
-1.6916336037e-03  3.3210294149e-02  1.8277903986e-01
 3.9239980965e-04 -7.2895561717e-03 -4.0135787007e-02
-1.5925708299e-01  2.5568486906e-02 -6.1223976166e-03
 1.3557927731e-01  1.0367716767e-01 -1.7577265072e-02
 2.0838630858e-04 -3.2567917530e-03 -1.8074220340e-02
 1.1425778205e-03 -2.2459767229e-02 -1.2360870479e-01
-8.5625644783e-05  3.1710324638e-03  1.7212220653e-02
-7.2192750412e-01 -3.9969737279e-01  6.5944117110e-02
 7.0702703125e-01  3.5941712426e-02  1.3774234551e-05
 2.2332861339e-04 -4.3207406124e-03 -2.3786093540e-02
 1.6280035881e-03 -3.2018172849e-02 -1.7621506209e-01
 4.3152077908e-04 -8.1759445787e-03 -4.5014817495e-02
 1.5638425640e-01 -9.6328662832e-03  3.1987144086e-03
-6.6805267959e-02 -8.3860318769e-02  1.4613304160e-02
 2.2843227764e-04 -4.0040447274e-03 -2.2149227952e-02
 1.2309019796e-03 -2.4167451120e-02 -1.3301377401e-01
 8.3372575537e-05  6.7008468736e-04  3.3488868397e-03
-8.4064859370e-01 -4.2654948848e-01  6.9722645617e-02
-6.5325351682e-01 -2.1075848586e-02 -2.2171676822e-03
-9.0718640802e-05  1.7028688750e-03  9.3799445540e-03
-1.9677389765e-03  3.8589002609e-02  2.1238283206e-01
-5.7379592090e-04  1.1066220046e-02  6.0911112964e-02
-2.1171757057e-01  4.0585567663e-02 -9.3355423091e-03
 1.0215538379e-03 -1.9123161401e-02 -1.0537877699e-01
 2.8334739286e-01  1.4188316438e-01 -2.3135871118e-02
 3.0057935380e-04 -5.4516696023e-03 -3.0063741821e-02
 9.5076823327e-04 -1.8821300547e-02 -1.0355648028e-01
-7.1576600959e-01 -3.8184764652e-01  6.2757414361e-02
-8.2825337194e-01  7.3270124660e-02 -2.0979178419e-02
-3.0566401776e-04  6.0081889423e-03  3.3062044198e-02
 1.2862448300e-03 -2.5280934629e-02 -1.3914026376e-01
-8.7493223661e-04  1.7435884802e-02  9.5954055770e-02
 2.2231906804e-01 -2.2128211715e-02  6.0742767598e-03
-6.6328314111e-02  3.2372277300e-02 -6.4969149691e-03
-1.6085436445e-05 -1.9118745160e-05 -1.1229622104e-04
-1.0396271882e-03  2.0344135064e-02  1.1197758481e-01
-6.3165130849e-04  1.2629379822e-02  6.9452511543e-02
-5.3430793052e-01 -3.7711145682e-01  6.3576723697e-02
-8.6848967661e-01  1.6286212412e-04 -8.0680599353e-03
 1.2073943789e-04 -2.2431363193e-03 -1.2352050481e-02
-1.5459454810e-03  3.0362317070e-02  1.6710553645e-01
 8.6590091414e-04 -1.7038717982e-02 -9.3775933763e-02
-2.7996911502e-01  4.7996508368e-02 -1.1311238575e-02
 8.8987653405e-04 -1.7486103582e-02 -9.6242363071e-02
 6.9439767368e-02  3.5473707249e-02 -5.8035960594e-03
-4.8248121491e-05  9.2914122030e-04  5.1155551494e-03
 1.1564996847e-03 -2.2767759395e-02 -1.2528171043e-01
 5.1537086673e-01  3.7949853513e-01 -6.4184944982e-02
 9.6199432613e-01 -7.1726434311e-02  2.1936171204e-02
-1.2459113558e-04  2.3453776172e-03  1.2911628661e-02
-1.3979131103e-03  2.7462720203e-02  1.5114941931e-01
-9.3473679710e-04  1.8497602954e-02  1.0180161128e-01
-2.8351270648e-01  4.5986420993e-02 -1.0977498541e-02
 8.6919456046e-04 -1.7058167214e-02 -9.3891328220e-02
 1.7735148990e-02 -8.0444683537e-03  1.6282935090e-03
 9.6307654102e-05 -1.7502163503e-03 -9.6511552293e-03
 1.1306004448e-03 -2.2252904816e-02 -1.2244804645e-01
-4.7330254841e-01 -3.7492531988e-01  6.3743476828e-02
-9.8052619875e-01  7.2362133853e-02 -2.2223265414e-02
 1.5257503598e-04 -2.8412331997e-03 -1.5638566863e-02
 1.3183927360e-03 -2.5981781528e-02 -1.4299263744e-01
 6.7128660454e-04 -1.3291788115e-02 -7.3153710459e-02
-1.9335923521e-01  1.7137359292e-02 -4.9006353571e-03
-8.7694900739e-04 -5.5718558752e-02  1.0116489405e-02
-1.4736023311e-04  2.6675904306e-03  1.4678515025e-02
-1.1018954331e-03  2.1626034207e-02  1.1902416532e-01
-2.5219859377e-04  5.4624278645e-03  2.9950153511e-02
 5.2025086219e-01  3.6990032224e-01 -6.2396608853e-02
 7.9389769877e-01  6.6523488231e-02 -4.7389315243e-03
 2.0666944239e-04 -3.9481129778e-03 -2.1741461455e-02
 1.9542847976e-03 -3.8303918152e-02 -2.1081636514e-01
-3.6222693436e-04  6.7189810556e-03  3.6989663881e-02
 1.5221495787e-01 -3.8410029981e-02  8.3907889170e-03
-2.5708444322e-01 -1.4331561147e-01  2.3656707867e-02
 1.6452071980e-04 -2.2638970935e-03 -1.2597746149e-02
 1.1320061512e-03 -2.2208312838e-02 -1.2222455111e-01
 8.0863956191e-01  3.9646842429e-01 -6.4549723063e-02
-4.9999125658e-04  8.7055519530e-03  4.8061104533e-02
 6.7563385067e-01 -3.4293247278e-02  1.2484943489e-02
-4.5109945558e-05  8.8257517488e-04  4.8634109990e-03
 1.7053835791e-03 -3.3492929049e-02 -1.8433387685e-01
-4.4963098104e-04  8.4924115050e-03  4.6754300630e-02
 1.7004988111e-01 -2.4261832090e-02  5.9843558961e-03
-1.2776430756e-01 -1.0108841590e-01  1.7180477486e-02
 1.8597865339e-04 -2.9929139499e-03 -1.6590244662e-02
-1.1432102273e-03  2.2464719891e-02  1.2363757304e-01
-2.1607860467e-04  5.3387440631e-03  2.9203049128e-02
 7.2635736906e-01  4.0101825270e-01 -6.6143561779e-02
 7.2894374237e-01  2.1714406186e-02  2.8016494242e-03
-1.6918281400e-04  3.2528197089e-03  1.7909547808e-02
-1.5016534925e-03  2.9530090168e-02  1.6252269881e-01
 2.8267128917e-04 -5.0903293156e-03 -2.8038698446e-02
 1.3490387620e-01 -8.4821457384e-03  2.7910943617e-03
 6.8960919833e-02  8.0821280197e-02 -1.4037343921e-02
 2.4242977290e-04 -4.0099154302e-03 -2.2253709749e-02
 1.2084583344e-03 -2.3729940947e-02 -1.3060618702e-01
 3.9024795018e-04 -6.8349446799e-03 -3.7746787684e-02
-8.1770263840e-01 -4.2652285781e-01  6.9927562943e-02
-6.0933400855e-01 -6.7592169885e-02  6.6412793280e-03
-2.2148299863e-04  4.2584492547e-03  2.3444217838e-02
 1.7942100293e-03 -3.5249016886e-02 -1.9399716789e-01
-5.4971400035e-04  1.0610665475e-02  5.8409033289e-02
-1.6953511064e-01  7.7185905229e-03 -2.9726022504e-03
 5.8032519917e-02  8.6004971878e-02 -1.5086445692e-02
-2.2575471078e-04  4.1945633308e-03  2.3147719704e-02
 1.2313293268e-03 -2.4164491824e-02 -1.3299904026e-01
 9.4578403613e-01  4.3261914354e-01 -6.9851334215e-02
 3.9348043898e-04 -7.4108249942e-03 -4.0819483953e-02
 6.5705005804e-01 -4.7387805499e-02  1.4692049680e-02
-3.7529681093e-04  7.4253147650e-03  4.0860481362e-02
-1.2749867540e-03  2.5069421530e-02  1.3797465878e-01
 8.4290711629e-04 -1.6815702692e-02 -9.2540121678e-02
-2.0565384253e-01  1.5514412947e-02 -4.7179249979e-03
-6.7850132562e-02  3.7433476638e-02 -7.4315806127e-03
 1.4634204908e-04 -2.4999333338e-03 -1.3748140019e-02
 1.0798268152e-03 -2.1164238755e-02 -1.1648883719e-01
-4.7558832300e-04  9.6285267056e-03  5.2927989158e-02
-5.7436653004e-01 -3.8183035555e-01  6.4063249338e-02
-8.2519424992e-01 -1.7862818676e-02 -4.3922090227e-03
 1.0328511807e-04 -1.9311449316e-03 -1.0636179049e-02
 1.9218006145e-03 -3.7677979683e-02 -2.0736950508e-01
 4.5044164658e-04 -8.5124906707e-03 -4.6859338937e-02
 1.7674475542e-01 -4.3091167416e-02  9.4681466073e-03
 2.7203383306e-01  1.4267938119e-01 -2.3404663261e-02
-7.0413005498e-04  1.4418309556e-02  7.9270550840e-02
-8.2408088432e-04  1.5594868395e-02  8.5903727922e-02
-5.8276516108e-04  1.2748080730e-02  6.9956940990e-02
-7.0994674769e-01 -3.8311820953e-01  6.3047643640e-02
-7.5699629491e-01  2.9450125531e-02 -1.2357867258e-02
 9.2134319031e-05 -1.8052781979e-03 -9.9412530622e-03
-1.3858776497e-03  2.7338370510e-02  1.5045451712e-01
 5.5455339118e-04 -1.0862015442e-02 -5.9787328595e-02
 1.5932783430e-01 -1.6900251099e-03  1.7793148031e-03
-1.9234942934e-03  6.0676412271e-02 -1.1041033950e-02
 2.1260516166e-04 -3.9072929913e-03 -2.1540871210e-02
-1.2211436481e-03  2.3975533278e-02  1.3195680377e-01
 1.0787068276e-04 -1.4343728703e-03 -8.0111684502e-03
 7.5349936925e-01  4.1469362731e-01 -6.8374457596e-02
-6.8616390287e-01 -6.1224589319e-02  4.7730866059e-03
 1.1853284985e-04 -2.2542189443e-03 -1.2416770037e-02
-1.3884571257e-03  2.7333944940e-02  1.5043561945e-01
 7.0164421213e-04 -1.3842125377e-02 -7.6184130257e-02
-2.1331335473e-01  2.7146315793e-02 -6.9049821418e-03
-2.9914567401e-02 -5.8612432243e-02  1.0372678562e-02
 6.6874269980e-05 -1.4649375354e-03 -8.0638583861e-03
-1.0665411145e-03  2.0906692590e-02  1.1506674651e-01
-4.8704383042e-04  9.9995423567e-03  5.4929342795e-02
 4.8996940705e-01  3.6749789657e-01 -6.2241351649e-02
 8.3948959148e-01  4.1204393236e-02  2.8337917421e-04
 2.3590348655e-04 -4.5029188529e-03 -2.4793695778e-02
-1.7203823461e-03  3.3771557703e-02  1.8586955300e-01
 2.9831104508e-04 -5.3911220175e-03 -2.9693692055e-02
-1.3636272205e-01  1.0393341077e-02 -3.1529095174e-03
 1.0075270543e-01  9.5112669400e-02 -1.6340411162e-02
-2.6330373487e-04  4.3526665853e-03  2.4136708680e-02
 1.3100476824e-03 -2.5693415440e-02 -1.4141402311e-01
 9.6200196719e-01  4.4712720193e-01 -7.2337838058e-02
-6.6437188037e-05  1.7628395699e-03  9.6486799917e-03
 5.4320105897e-01 -7.2005129788e-03  6.3364506010e-03
-5.6839559984e-05  1.0530442647e-03  5.8021977502e-03
-1.5606988704e-03  3.0701359859e-02  1.6896744788e-01
 5.2673110115e-04 -1.0137150834e-02 -5.5803254783e-02
-1.8163522699e-01  2.2036165522e-02 -5.6857820311e-03
 8.2055694933e-02  8.3908227563e-02 -1.4483412282e-02
-1.5744166466e-04  2.6792997560e-03  1.4819610642e-02
-1.1228703314e-03  2.2062657097e-02  1.2142578760e-01
-2.3899490518e-04  5.3194714378e-03  2.9155805657e-02
 6.2539213218e-01  3.8735459184e-01 -6.4594703611e-02
 7.7138777740e-01  5.0028531063e-02 -1.9501906453e-03
-2.1429321648e-04  4.1143983555e-03  2.2653180166e-02
 1.4952564974e-03 -2.9392372217e-02 -1.6176534821e-01
 8.2305737735e-04 -1.6290997936e-02 -8.9657345644e-02
-2.0436724433e-01  1.3168320226e-02 -4.2816327650e-03
 4.4685660272e-02 -4.8930292346e-02  9.3048168264e-03
 1.4473448747e-04 -2.6551291178e-03 -1.4607130670e-02
-1.0957361770e-03  2.1487953999e-02  1.1827049949e-01
-5.6731486525e-04  1.1490299377e-02  6.3173206910e-02
 7.2263819969e-01  4.0311655940e-01 -6.6558732071e-02
 8.1594506598e-01 -2.2716084589e-02  1.1679697499e-02
-7.3898455461e-05  1.5232561448e-03  8.3761763311e-03
-1.7090179773e-03  3.3556081324e-02  1.8468084491e-01
 6.2403008395e-04 -1.2075941487e-02 -6.6470065030e-02
 2.1683886369e-01 -3.8153399404e-02  8.9407017324e-03
-1.6257075916e-01 -9.9420596118e-02  1.6565323106e-02
-9.6967404225e-04  1.9368023185e-02  1.0654392980e-01
 3.6151960694e-04 -6.7554707813e-03 -3.7225490079e-02
 7.3549609879e-04 -1.4718888376e-02 -8.0946518856e-02
-5.9708876850e-01 -3.8113683894e-01  6.3727549824e-02
 8.4876446980e-01 -1.1200423329e-02  9.8909658065e-03
 1.6742608229e-04 -3.2316098563e-03 -1.7792062770e-02
-1.5286281867e-03  3.0060838535e-02  1.6544398063e-01
-7.1913885278e-04  1.4138920077e-02  7.7818501251e-02
-2.1251467478e-01  2.3471229168e-02 -6.2304833143e-03
 3.1510417477e-02  6.4039964866e-02 -1.1343826742e-02
 3.7803568041e-05 -8.6335070093e-04 -4.7467801370e-03
-1.0811482860e-03  2.1202379580e-02  1.1669653163e-01
-5.7192178261e-04  1.1581139006e-02  6.3663989994e-02
-6.1515657166e-01 -3.8871997790e-01  6.4937958690e-02
-8.4147074636e-01 -3.7511467965e-03 -7.1067974255e-03
-1.1212383684e-04  2.1053377121e-03  1.1595796262e-02
 1.9169426034e-03 -3.7621831788e-02 -2.0705845157e-01
-5.9235584404e-04  1.1462616648e-02  6.3094848181e-02
-1.9058243335e-01  1.8049379959e-02 -5.0448530283e-03
 1.2160600429e-01  1.0422930790e-01 -1.7810664354e-02
-1.2648118524e-04  2.2386658411e-03  1.2372208633e-02
 1.1210968141e-03 -2.2009660681e-02 -1.2113761439e-01
 8.9281761003e-01  4.1278424181e-01 -6.6736953559e-02
-7.0385775756e-04  1.3465223078e-02  7.4147723962e-02
-7.4261211302e-01  7.5605691501e-02 -2.0610955427e-02
-6.9646155022e-04  1.3708722158e-02  7.5443528219e-02
 1.6352554989e-03 -3.2111862039e-02 -1.7673443171e-01
-8.4909127105e-04  1.6695937459e-02  9.1889602207e-02
 2.5479269333e-01 -3.4789750758e-02  8.6787003426e-03
 9.1428237768e-04 -1.7964531612e-02 -9.8874143907e-02
 3.9877925016e-02  5.1570192214e-02 -9.0019894939e-03
 2.2348878460e-04 -4.3699003884e-03 -2.4050687215e-02
 1.0447420431e-03 -2.0590010293e-02 -1.1329692487e-01
 6.2893788850e-01  3.8997129278e-01 -6.5036613936e-02
-9.3793834426e-01  7.3884420946e-02 -2.2105590439e-02
 9.8827721046e-05 -2.0278561998e-03 -1.1156536058e-02
 1.7899850668e-03 -3.5084231232e-02 -1.9308861533e-01
-8.0219545048e-04  1.5661201042e-02  8.6196251130e-02
-3.2731903289e-01  8.3352581018e-02 -1.8175233497e-02
-8.0995284078e-04  1.5931914724e-02  8.7678263245e-02
-4.4525270005e-01 -9.9235549808e-02  1.3911152807e-02
 1.5960542847e-03 -3.1361208496e-02 -1.7260998402e-01
 4.1195986165e-01  3.6286922950e-01 -6.2117348876e-02
-2.5622856044e-04  4.6610634123e-03  2.5709754649e-02
-8.5390860923e-01  1.2095057390e-01 -2.9879657319e-02
 1.2801261914e-04 -2.5670628040e-03 -1.4129797926e-02
-1.3462220194e-03  2.6558692644e-02  1.4616483522e-01
 5.1866556520e-04 -1.0097028940e-02 -5.5579479647e-02
-1.7089182803e-01  1.4112854034e-02 -4.1445707893e-03
-3.2893628933e-02 -6.7315194887e-02  1.1924396344e-02
 1.8479378566e-04 -3.2974620791e-03 -1.8197600475e-02
 1.1094210037e-03 -2.1803117637e-02 -1.1999540589e-01
 2.5903796428e-05  1.3509265197e-04  6.0858212989e-04
-5.3680673751e-01 -3.6811945532e-01  6.1918261891e-02
-7.5142010457e-01 -1.0296387080e-01  1.1753119451e-02
-2.4515561741e-04  4.6959804602e-03  2.5857541073e-02
-1.6614010421e-03  3.2643440198e-02  1.7965801703e-01
-4.2732256629e-04  8.0414779911e-03  4.4273920491e-02
-1.6373704156e-01  2.0440132892e-02 -5.2313394181e-03
 1.0848517523e-01  9.5435331000e-02 -1.6330993342e-02
 2.0760843293e-04 -3.4212562018e-03 -1.8955878251e-02
 1.1584342664e-03 -2.2765305737e-02 -1.2529239794e-01
-9.7382890355e-05  3.0408468920e-03  1.6551971872e-02
 7.3754196811e-01  4.0490761433e-01 -6.6745695768e-02
 7.0965693315e-01  3.3593538575e-02  4.6474115239e-04
-1.8163461998e-04  3.4889330370e-03  1.9209328190e-02
-1.5350331223e-03  3.0199971902e-02  1.6620852435e-01
-6.6251010209e-04  1.2990822860e-02  7.1501688798e-02
-1.9539121103e-01  1.7168280429e-02 -4.9268796245e-03
 2.8293652257e-02  6.7948033751e-02 -1.2083315555e-02
 1.3885630892e-04 -2.5604563495e-03 -1.4108918860e-02
-1.1234504758e-03  2.2050954424e-02  1.2136557296e-01
-3.9574439387e-04  8.2500188613e-03  4.5313304128e-02
 6.6856506227e-01  3.9661321734e-01 -6.5877556960e-02
-7.9529233285e-01 -1.6989384663e-02 -4.2741311638e-03
-9.6863926908e-05  1.8137021776e-03  9.9914400554e-03
-1.7596022577e-03  3.4394253471e-02  1.8930770166e-01
-3.8983698148e-05  2.0266535594e-04  1.1365128474e-03
-8.8678540496e-02  1.1562343582e-02 -2.9247285513e-03
-1.3223415651e-01 -1.0147467743e-01  1.7200979395e-02
 3.0556041691e-04 -4.8225603605e-03 -2.6788454552e-02
 1.2180646362e+00  5.0666789386e-01 -8.0792431957e-02
 1.7220254580e-03 -3.4566919518e-02 -1.9015108105e-01
 1.6334776233e-04 -3.2862972153e-03 -1.8081890715e-02
-2.1378006656e-01  7.0757173293e-02 -1.4835585462e-02
-3.6927660951e-05  7.3734465323e-04  4.0511271808e-03
-1.5623624008e-03  3.0660628112e-02  1.6874443223e-01
 8.6349717527e-04 -1.6931170675e-02 -9.3185857490e-02
-3.1812576270e-01  6.9959903271e-02 -1.5655956286e-02
 8.3959464499e-04 -1.6510111293e-02 -9.0866885981e-02
 1.9764427315e-01  2.5255231007e-02 -2.7604089796e-03
 1.2914572582e-03 -2.5363832175e-02 -1.3958888649e-01
-4.8640619857e-04  9.6157109641e-03  5.2894479541e-02
 4.5246497504e-01  3.7086090407e-01 -6.3197156581e-02
-9.1779378862e-01  9.3573354262e-02 -2.5496610320e-02
-2.6718335373e-04  5.2180419617e-03  2.8721324136e-02
-1.5005145724e-03  2.9523776254e-02  1.6248721190e-01
-6.8832034693e-04  1.3537106929e-02  7.4506617118e-02
-1.9902727255e-01  1.7771227654e-02 -5.0696608163e-03
 1.8178391363e-02  6.3800115871e-02 -1.1423703967e-02
-1.2669133266e-04  2.3315230407e-03  1.2840523408e-02
-1.1138995513e-03  2.1859288298e-02  1.2031098810e-01
-4.1946813643e-04  8.6812310578e-03  4.7690059212e-02
-6.4343352435e-01 -3.9296835215e-01  6.5447952793e-02
-8.0656094808e-01 -1.9031127560e-02 -4.0074371394e-03
 1.0921297131e-04 -2.0532064346e-03 -1.1309789839e-02
-1.8743646738e-03  3.6751592621e-02  2.0226955683e-01
-5.0522353138e-04  9.6161021935e-03  5.2932462845e-02
-1.9285613677e-01  4.8545450795e-02 -1.0608250527e-02
 2.8203616514e-01  1.3952912325e-01 -2.2743429135e-02
 9.7676937200e-04 -1.9579671534e-02 -1.0770210360e-01
 3.4962222708e-04 -6.1375781074e-03 -3.3868503009e-02
 7.4341975631e-04 -1.4975501594e-02 -8.2349248530e-02
 6.2532984761e-01  3.7325807669e-01 -6.2035387363e-02
-8.0160503799e-01  2.1852416678e-02 -1.1390144809e-02
 1.8315973806e-04 -3.5984342189e-03 -1.9809577529e-02
-1.3370356913e-03  2.6347464810e-02  1.4500469092e-01
 6.7156475097e-04 -1.3296641935e-02 -7.3180162292e-02
 1.8718297222e-01 -1.3023229798e-02  4.0957867499e-03
-7.9322480596e-03  5.5584696979e-02 -1.0173751560e-02
-1.7003427980e-04  3.1007034550e-03  1.7063996741e-02
-1.1238704266e-03  2.2058112534e-02  1.2140286169e-01
-2.0373259700e-04  4.5064782560e-03  2.4697000868e-02
-5.7647983189e-01 -3.8054687212e-01  6.3810203215e-02
-7.7889867356e-01 -6.1432291331e-02  3.9526740079e-03
-1.7099224058e-04  3.2664159775e-03  1.7988856044e-02
 1.8458849922e-03 -3.6190007814e-02 -1.9917776995e-01
 5.2523809665e-04 -1.0010419246e-02 -5.5102121617e-02
 1.9883237300e-01 -5.4416294176e-02  1.1730437557e-02
-1.0508663533e-03  1.9513652244e-02  1.0753999368e-01
-2.9923798358e-01 -1.3970179450e-01  2.2588047309e-02
 2.7202109410e-04 -4.5945907157e-03 -2.5372927081e-02
-8.0775728985e-04  1.6099580195e-02  8.8555476237e-02
-5.6540391292e-01 -3.6476125837e-01  6.1045727802e-02
 8.1597278593e-01 -1.5167183983e-02  1.0308379007e-02
 2.6577700705e-04 -5.2360846253e-03 -2.8821856399e-02
-1.5173195044e-03  2.9805861515e-02  1.6404253563e-01
-8.9539666162e-04  1.7720235091e-02  9.7522571360e-02
 2.2073472851e-01 -1.7646111540e-02  5.2468540326e-03
 6.1693207570e-02 -4.1399492469e-02  8.0935050271e-03
 1.7643043612e-06  1.4034839839e-04  7.7834619003e-04
 1.0359353823e-03 -2.0295770845e-02 -1.1171029947e-01
 7.6434134948e-04 -1.5214546896e-02 -8.3693396061e-02
 7.1047545046e-01  3.9943828406e-01 -6.6002683606e-02
-8.6535161491e-01  5.1833196143e-02 -1.7427378235e-02
-1.6427059344e-04  3.3037873504e-03  1.8177529663e-02
 1.9364242042e-03 -3.7979011398e-02 -2.0902517478e-01
 6.9930753504e-04 -1.3609532385e-02 -7.4906019426e-02
 2.4771678637e-01 -4.2809327970e-02  1.0072085434e-02
 9.0746168628e-04 -1.7828164482e-02 -9.8120531730e-02
-2.6721211386e-01 -1.2580614780e-01  2.0383937303e-02
 1.1054083540e-04 -1.9625221807e-03 -1.0830357829e-02
-1.2199429286e-03  2.3899387617e-02  1.3153629643e-01
-6.8233324101e-01 -3.8049955320e-01  6.2820245973e-02
 9.0261781552e-01 -1.0329402685e-01  2.7122440584e-02
-5.7153722799e-04  1.1231606745e-02  6.1811698169e-02
-1.7530884181e-03  3.4429941890e-02  1.8949051904e-01
-7.2029170081e-04  1.4088941517e-02  7.7545100599e-02
 2.0796575756e-01 -1.8235252890e-02  5.2382026604e-03
-4.5353155479e-02 -7.6320196644e-02  1.3446543257e-02
 1.6215160623e-05 -2.4414735318e-04 -1.3585832861e-03
-1.0851191992e-03  2.1297308299e-02  1.1721960324e-01
 7.1109544035e-04 -1.4320329876e-02 -7.8754334262e-02
 8.0326487017e-01  4.0786073689e-01 -6.6674637719e-02
 8.1143054870e-01 -5.9159875042e-02  1.8259542254e-02
 3.4095438263e-04 -6.7493296454e-03 -3.7140501027e-02
 1.9650515590e-03 -3.8498772685e-02 -2.1189095716e-01
 2.6944802791e-04 -4.8354670037e-03 -2.6624641715e-02
 1.2851259670e-01 -3.3552097176e-02  7.2888630337e-03
-2.3503407269e-01 -1.3935161745e-01  2.3138715631e-02
-2.5749918276e-04  3.9568485473e-03  2.1945339024e-02
 1.1942393014e-03 -2.3442954511e-02 -1.2901700131e-01
-9.1445276132e-01 -4.1516387019e-01  6.6969802503e-02
-2.3559028238e-04  4.1670801119e-03  2.2988822257e-02
 5.7173852635e-01 -4.3300980656e-02  1.3160114258e-02
-6.9260190854e-06  1.3362962685e-04  7.4188942570e-04
-1.5793308202e-03  3.1055765598e-02  1.7091917858e-01
 6.6860023496e-04 -1.3084426693e-02 -7.2017478630e-02
-2.0311401866e-01  2.1418603235e-02 -5.7711422903e-03
-4.7877748307e-02 -7.2097175634e-02  1.2655816377e-02
-7.1513281617e-05  1.2450363129e-03  6.8717571730e-03
 1.1049509265e-03 -2.1685156951e-02 -1.1935261401e-01
-5.0023397238e-04  1.0239919493e-02  5.6274581062e-02
-6.5723768005e-01 -3.9420407131e-01  6.5544850893e-02
 8.1601617330e-01  5.6449572681e-03  6.5271395802e-03
 9.3402047488e-05 -1.7455234566e-03 -9.6154826514e-03
 1.5689162966e-03 -3.0846503713e-02 -1.6976795132e-01
-7.0063202081e-04  1.3738054405e-02  7.5613616307e-02
-2.1209348585e-01  2.4452046084e-02 -6.4052693554e-03
-4.7720453684e-02 -6.9207937915e-02  1.2132586501e-02
 8.9615126135e-05 -1.8884282562e-03 -1.0382106378e-02
 1.0779869589e-03 -2.1138546280e-02 -1.1634568232e-01
-5.8698331515e-04  1.1875830640e-02  6.5287234564e-02
 6.2856925103e-01  3.9020932471e-01 -6.5084422485e-02
 8.3972372467e-01 -4.6964892276e-04  7.8575278969e-03
-1.0264045647e-04  1.9234726348e-03  1.0594517924e-02
 1.8218083290e-03 -3.5755346890e-02 -1.9678621750e-01
-5.5333178589e-04  1.0633038910e-02  5.8530524833e-02
-1.9669945403e-01  3.1111831294e-02 -7.4753000668e-03
-1.7261433798e-01 -1.1196766370e-01  1.8745059070e-02
 3.4395970023e-04 -7.2028290140e-03 -3.9572609524e-02
 1.0361023100e-03 -2.0173584986e-02 -1.1105547852e-01
-6.2549370593e-04  1.2789621750e-02  7.0302789174e-02
-7.2367262384e-01 -3.9486662784e-01  6.5051077542e-02
 7.9372423684e-01 -2.8693831280e-02  1.2560167568e-02
 1.4680016612e-06 -7.3729894420e-05 -3.9955055751e-04
 1.5961383907e-03 -3.1346033098e-02 -1.7251987337e-01
-8.6861082667e-04  1.7099136069e-02  9.4108006426e-02
-2.6093119410e-01  3.6956175197e-02 -9.1289052183e-03
-9.0541931883e-04  1.7787336820e-02  9.7899761206e-02
-3.0096845976e-02 -4.3908158070e-02  7.7006325165e-03
 1.9536727184e-04 -3.8102882097e-03 -2.0970848667e-02
-1.0694593187e-03  2.1071271130e-02  1.1594544212e-01
-6.0004444914e-01 -3.8767658589e-01  6.4887115333e-02
-9.5011772886e-01  7.3898078866e-02 -2.2220792042e-02
 4.4471247566e-05 -9.6988906722e-04 -5.3341518847e-03
 1.8697537058e-03 -3.6700695470e-02 -2.0198909490e-01
-5.1551599215e-04  9.8830956412e-03  5.4404871547e-02
 1.7854694122e-01 -1.9231035040e-02  5.1485456194e-03
 1.3276355455e-01  1.0676932072e-01 -1.8167790747e-02
 1.7996652369e-04 -3.1101801628e-03 -1.7197715301e-02
 1.1565552825e-03 -2.2709242156e-02 -1.2498622109e-01
-8.6874344132e-01 -4.1510739016e-01  6.7379941475e-02
 5.5923978794e-04 -9.9293760943e-03 -5.4781898902e-02
-7.1273307634e-01  4.7596476874e-02 -1.5245259503e-02
 2.7355522352e-04 -5.4163836958e-03 -2.9803970652e-02
-1.9408436155e-03  3.8013745751e-02  2.0921962935e-01
 2.9571459793e-04 -5.3540247045e-03 -2.9472218945e-02
-1.2758681471e-01  5.1480122252e-02 -1.0538250719e-02
 2.8861707608e-01  1.5103271866e-01 -2.4766601488e-02
 1.7440492178e-04 -2.2800002311e-03 -1.2703438715e-02
-1.1063495319e-03  2.1704870715e-02  1.1945078239e-01
-7.6290129493e-01 -3.8400875480e-01  6.2711168391e-02
-3.8272304877e-04  6.9400997049e-03  3.8276829094e-02
-6.4858417914e-01  1.5154435382e-02 -8.7571221714e-03
-2.6336555707e-04  5.1983328011e-03  2.8612879498e-02
-1.4092249311e-03  2.7705715014e-02  1.5248446354e-01
 8.3275282645e-04 -1.6503442822e-02 -9.0826513291e-02
 2.3105642311e-01 -2.7048588946e-02  7.0506391297e-03
-1.8746444956e-02  4.2132976567e-02 -7.8280712556e-03
 7.2319626388e-04 -1.4287640825e-02 -7.8648297106e-02
-7.2860163389e-04  1.4167153103e-02  7.7973176959e-02
-7.1730017162e-04  1.4320717319e-02  7.8758363590e-02
 5.4836467363e-01  3.8058604111e-01 -6.4078160347e-02
-8.8768047270e-01  1.0824235618e-02 -1.0182755883e-02
-1.2527730745e-04  2.3368922178e-03  1.2868818045e-02
-1.7390486070e-03  3.4130728649e-02  1.8784534233e-01
-8.1844283398e-04  1.6027094520e-02  8.8210163233e-02
 2.6896444201e-01 -4.3248831058e-02  1.0347700179e-02
-8.8763926371e-04  1.7447680778e-02  9.6028740613e-02
-1.3034992065e-01 -6.8927859912e-02  1.1317219444e-02
 5.6342072315e-05 -1.0916280665e-03 -6.0109423179e-03
 1.2131565076e-03 -2.3828431672e-02 -1.3113332965e-01
-6.2205012119e-01 -3.8693340755e-01  6.4547728091e-02
-9.5075836837e-01  9.4166363058e-02 -2.5909368465e-02
-1.8162529819e-04  3.6219638757e-03  1.9930830800e-02
 1.2262216319e-03 -2.4218117967e-02 -1.3328242176e-01
-5.8858903185e-04  1.1659084566e-02  6.4168275861e-02
-1.6558582402e-01  5.3759381810e-03 -2.5055124641e-03
 1.2663901463e-02 -5.4104512897e-02  9.9485434873e-03
 1.9807149124e-04 -3.5765105726e-03 -1.9692019710e-02
 1.1323254989e-03 -2.2243368369e-02 -1.2241801064e-01
 1.2597758927e-04 -1.9218821320e-03 -1.0689058213e-02
-5.6834330332e-01 -3.7477065621e-01  6.2834462859e-02
 7.2818855741e-01  1.0382296559e-01 -1.2124175328e-02
-1.8891816345e-04  3.6382245525e-03  2.0035666753e-02
-1.6418387891e-03  3.2269710600e-02  1.7760033758e-01
-5.7031317811e-04  1.1015129977e-02  6.0633731988e-02
-1.9288013542e-01  2.5297861014e-02 -6.3827043356e-03
-9.9517159686e-02 -8.8642911621e-02  1.5182925311e-02
-8.8773278762e-05  1.3849338077e-03  7.6825653925e-03
 1.1136096964e-03 -2.1864947023e-02 -1.2034004088e-01
-4.2429447290e-04  8.8593428518e-03  4.8658405482e-02
 6.5497284288e-01  3.9181380646e-01 -6.5131683796e-02
 7.9318234922e-01  1.7832057084e-02  4.1014941218e-03
 1.5633999267e-04 -2.9878716684e-03 -1.6452395399e-02
-1.6665951125e-03  3.2757385308e-02  1.8028434991e-01
-5.6487469613e-04  1.0915148126e-02  6.0083664978e-02
-1.8672456555e-01  2.0076467058e-02 -5.3768631079e-03
 8.4083695098e-02  8.6825592956e-02 -1.4995241738e-02
-1.4996793485e-04  2.6249719432e-03  1.4506605769e-02
-1.1367504089e-03  2.2324391909e-02  1.2286869610e-01
-3.7169774227e-04  7.9334568427e-03  4.3552688044e-02
 7.2380358346e-01  4.0268589372e-01 -6.6469918021e-02
-7.6692401718e-01 -6.4569218192e-03 -5.9253198190e-03
 8.0205004757e-05 -1.4966123271e-03 -8.2449825483e-03
 1.7716965355e-03 -3.4661511693e-02 -1.9077572007e-01
-1.1916476716e-04  1.7510592352e-03  9.6544053558e-03
 1.0210134327e-01 -2.0512390533e-02  4.6753564176e-03
-1.4892604690e-01 -1.0906533290e-01  1.8427531661e-02
-2.9333978719e-04  4.5218346119e-03  2.5126526470e-02
 1.3761099506e-03 -2.6905457825e-02 -1.4808829670e-01
-1.0462640064e+00 -4.6106360666e-01  7.4089779267e-02
 2.9106805709e-04 -5.9675842171e-03 -3.2815047287e-02
 3.9746704870e-01 -3.0156871020e-02  9.1586897544e-03
-1.5283822121e-04  2.9889816980e-03  1.6455907149e-02
-1.7568619953e-03  3.4489994303e-02  1.8982164414e-01
 5.1260927182e-04 -9.7861561728e-03 -5.3871579600e-02
-1.8679840358e-01  3.0533983790e-02 -7.2789245564e-03
-1.5743958510e-01 -1.0771281791e-01  1.8111308112e-02
 4.4418240230e-05 -2.9232574519e-04 -1.7010140495e-03
 1.1127680140e-03 -2.1823923115e-02 -1.2011631895e-01
-4.6697167458e-04  9.8423864544e-03  5.4052011784e-02
 6.9248812600e-01  3.9304059302e-01 -6.5008081948e-02
-7.7607200043e-01 -6.2490531349e-04 -7.0696904104e-03
 1.3577814056e-04 -2.6096539197e-03 -1.4369407276e-02
 1.6574770285e-03 -3.2576553883e-02 -1.7928904109e-01
 7.0172411319e-04 -1.3751327175e-02 -7.5686753048e-02
-1.9649115050e-01  1.3879356534e-02 -4.3399183491e-03
 1.9601356527e-02  6.9582238685e-02 -1.2460645053e-02
-1.4986051515e-04  2.8340865803e-03  1.5612657688e-02
-1.1269335624e-03  2.2116469640e-02  1.2172770770e-01
 5.2137581134e-04 -1.0794563340e-02 -5.9317924519e-02
-7.9006429323e-01 -4.1106757517e-01  6.7379812448e-02
 7.8105662624e-01 -3.0315566577e-02  1.2737569967e-02
-1.4663446268e-04  2.9439477681e-03  1.6195367988e-02
 1.9725532141e-03 -3.8661037704e-02 -2.1277573436e-01
 5.2899898174e-04 -1.0164042831e-02 -5.5941341554e-02
 1.8502738550e-01 -9.0984060415e-02  1.8246513123e-02
-9.2822880264e-04  1.8273283686e-02  1.0055287217e-01
 4.9879905522e-01  1.6896854641e-01 -2.6083042067e-02
 5.1171138510e-06  4.6339689065e-04  2.5018876059e-03
-1.1854879917e-03  2.3132330078e-02  1.2733910382e-01
 4.0601645684e-01  3.2811442647e-01 -5.5859042724e-02
 7.8668460177e-01 -4.2513559685e-02  1.5006065337e-02
 4.5672969036e-04 -9.0526866312e-03 -4.9825573434e-02
-1.6178113089e-03  3.1785812797e-02  1.7493659468e-01
-5.8526276450e-04  1.1287462530e-02  6.2132235418e-02
-2.0491074621e-01  3.6266949748e-02 -8.4876291333e-03
 1.3795969456e-01  9.3773199860e-02 -1.5760779733e-02
 7.5814189300e-04 -1.5213151543e-02 -8.3681020258e-02
-7.5008084834e-04  1.4414669550e-02  7.9376756457e-02
-5.5344477312e-04  1.1310229137e-02  6.2150509297e-02
-5.4861170115e-01 -3.7367084309e-01  6.2820347664e-02
 8.2709919801e-01  2.6847375352e-02  2.7773142938e-03
 2.6252675221e-04 -5.0831592035e-03 -2.7983135194e-02
-1.5893806004e-03  3.1267153625e-02  1.7208139555e-01
-5.6368273374e-04  1.0926842816e-02  6.0147590487e-02
 1.8050851697e-01 -1.5379711266e-02  4.4652350275e-03
-5.5040454476e-02 -7.8301533171e-02  1.3715266145e-02
 1.7965591059e-04 -3.2475704080e-03 -1.7926742019e-02
-1.1553297169e-03  2.2688218656e-02  1.2487149478e-01
-2.4607766217e-04  5.4952806112e-03  3.0127716492e-02
 7.1899825193e-01  4.0429011784e-01 -6.6805305671e-02
 7.5089042329e-01  2.4441708984e-02  2.5091655476e-03
-1.0799552128e-04  2.0349814963e-03  1.1208960374e-02
-1.4155176946e-03  2.7894637939e-02  1.5351868579e-01
 5.9660902852e-04 -1.1698493318e-02 -6.4390076466e-02
-1.7919787605e-01  1.2437682029e-02 -3.9167497618e-03
-1.8095453379e-02 -6.4788196021e-02  1.1603373410e-02
 1.8117351947e-04 -3.3170005616e-03 -1.8281098976e-02
 1.1421475327e-03 -2.2427793197e-02 -1.2343696325e-01
-1.2799858725e-04  3.0920490360e-03  1.6904409506e-02
 6.2371650079e-01  3.8890448925e-01 -6.4891151903e-02
 7.5985636763e-01  6.2989409587e-02 -4.4118321118e-03
-1.7418381576e-04  3.3275175153e-03  1.8324732772e-02
-1.6538957739e-03  3.2468676271e-02  1.7869877666e-01
 8.9154231998e-04 -1.7526896444e-02 -9.6462587451e-02
-2.7270171384e-01  3.9682546279e-02 -9.7335267564e-03
 8.6676256170e-04 -1.7028844992e-02 -9.3725946802e-02
-4.0486501510e-02 -4.1192246253e-02  7.1103815662e-03
-9.7404757046e-05  1.9207746479e-03  1.0571400526e-02
-1.2067350758e-03  2.3713926650e-02  1.3050112474e-01
 6.2291773228e-01  3.8911885690e-01 -6.4936908559e-02
 9.7094734408e-01 -9.9799431879e-02  2.7119705348e-02
-1.9549575137e-04  3.9207797274e-03  2.1576071417e-02
 1.3773869320e-03 -2.7120744187e-02 -1.4925921630e-01
 7.4141017854e-04 -1.4719113054e-02 -8.1004793514e-02
 1.7112084458e-01 -5.5785107858e-04  1.6812390174e-03
-5.4624241407e-02  4.8989114222e-02 -9.4082284270e-03
 2.1612373125e-04 -3.9337762157e-03 -2.1647196889e-02
 1.2199356577e-03 -2.3938603012e-02 -1.3175555484e-01
-1.6762011801e-04  4.0356134258e-03  2.2090274952e-02
-7.9582807752e-01 -4.1907600815e-01  6.8780582915e-02
 7.0669679146e-01  1.7460410901e-02  3.3689014881e-03
-1.2920652265e-05  3.0720705787e-04  1.6823841143e-03
 1.9462814770e-03 -3.8160579893e-02 -2.1002559574e-01
-4.6991563546e-04  8.9257426072e-03  4.9133199893e-02
-1.8242722126e-01  4.1892178912e-02 -9.3026288077e-03
-2.7805815963e-01 -1.4452534066e-01  2.3684867927e-02
-8.8463144681e-04  1.7772239463e-02  9.7754563289e-02
-6.1189341865e-04  1.1368483418e-02  6.2652201484e-02
-6.5950880170e-04  1.3968842853e-02  7.6721434217e-02
-7.2382921061e-01 -3.8394279585e-01  6.3067899148e-02
-7.6578025111e-01  4.1795473756e-02 -1.4682272937e-02
-2.2909325452e-06  4.9048722441e-05  2.6416115196e-04
-1.6821149995e-03  3.3020931571e-02  1.8173682179e-01
 7.9789556915e-04 -1.5622103534e-02 -8.5981700129e-02
-2.6617286414e-01  4.5715028341e-02 -1.0769973345e-02
-9.1212852201e-04  1.7931016114e-02  9.8688122574e-02
-1.3683594313e-01 -6.8584765955e-02  1.1194792167e-02
-9.6856939293e-05  1.8531816047e-03  1.0203311602e-02
-1.1382553111e-03  2.2395391375e-02  1.2323703912e-01
 5.7181053869e-01  3.8288022429e-01 -6.4276776386e-02
 9.3976426283e-01 -7.2179767425e-02  2.1812771382e-02
-2.7078605015e-05  4.6893810522e-04  2.5849917749e-03
-1.7479089860e-03  3.4346324437e-02  1.8902936037e-01
 4.5614054751e-04 -8.6795984816e-03 -4.7785773629e-02
 1.5785608372e-01 -8.0773004231e-03  2.9300712874e-03
 7.3282024398e-02  8.8789639562e-02 -1.5449469653e-02
-2.3791582038e-04  4.2541250603e-03  2.3514123270e-02
 1.2674512867e-03 -2.4870904301e-02 -1.3688699469e-01
-9.3623862227e-01 -4.3725846651e-01  7.0782615723e-02
 2.0910988195e-04 -3.5864213608e-03 -1.9798610084e-02
-6.2151432545e-01  2.3352593058e-02 -9.9960292324e-03
-1.2512511003e-04  2.5230423445e-03  1.3879170944e-02
-1.6562470625e-03  3.2516707940e-02  1.7895898411e-01
-6.0611365709e-04  1.1681371690e-02  6.4299524597e-02
 2.1667147740e-01 -4.5747287465e-02  1.0319521553e-02
-1.0121554627e-03  1.9513804406e-02  1.0745486403e-01
-1.8802949696e-01 -1.0245701299e-01  1.6859683314e-02
 2.9043096979e-04 -5.2258043020e-03 -2.8817173486e-02
-7.2138196141e-04  1.4485003112e-02  7.9643307963e-02
 5.1126462160e-01  3.6669934427e-01 -6.1899486132e-02
 8.4614445576e-01  1.1461760638e-02  5.7490696027e-03
-3.0020453573e-04  5.8529696103e-03  3.2218487626e-02
-1.3882700917e-03  2.7394396030e-02  1.5076230306e-01
 3.8698337422e-04 -7.3584384179e-03 -4.0515903017e-02
 1.3967996461e-01  1.5081393331e-03  1.0174985059e-03
 2.1664031293e-02  6.5462783062e-02 -1.1687884251e-02
 2.2591533441e-04 -4.0404469498e-03 -2.2345645514e-02
-1.2671400958e-03  2.4874334008e-02  1.3690602890e-01
 3.9320015992e-04 -7.0585996650e-03 -3.8954435610e-02
-8.4067594290e-01 -4.3514775567e-01  7.1282505360e-02
 6.0952127768e-01  6.9794566746e-02 -7.0396523003e-03
-1.5475199794e-04  2.9558717175e-03  1.6276933315e-02
 1.6456116425e-03 -3.2360180827e-02 -1.7809742681e-01
-5.0578059770e-04  9.7127433035e-03  5.3468869404e-02
 1.7004159075e-01 -1.2990771417e-02  3.9349643558e-03
 6.6761049133e-02  8.3813972722e-02 -1.4607071822e-02
 2.0616814139e-04 -3.6803398955e-03 -2.0334885186e-02
 1.1896461826e-03 -2.3361640214e-02 -1.2857802174e-01
-1.4848259630e-04  4.0436136394e-03  2.2077899956e-02
-7.9374316494e-01 -4.1612227083e-01  6.8263458616e-02
 7.0598943674e-01  1.3739610613e-02  4.0381855891e-03
 6.6687192216e-05 -1.2318094783e-03 -6.7877059253e-03
-1.8323621178e-03  3.5965869725e-02  1.9794471107e-01
 6.9080289741e-04 -1.3457953023e-02 -7.4073427064e-02
 2.1936537080e-01 -2.6906056577e-02  6.9198713894e-03
 1.1883558160e-01  9.3897054998e-02 -1.5961157599e-02
-9.1845440534e-04  1.8124547661e-02  9.9737493715e-02
 4.7424417374e-04 -9.1923392124e-03 -5.0615836254e-02
-8.6699732863e-04  1.7176944185e-02  9.4505590102e-02
 7.6541191126e-01  3.9904735318e-01 -6.5422793179e-02
-8.4442280256e-01  7.0724105234e-02 -2.0666016736e-02
 3.6764125072e-04 -7.2635461700e-03 -3.9971311353e-02
 1.8127973034e-03 -3.5508398141e-02 -1.9543386561e-01
-2.0645634828e-04  3.4992105203e-03  1.9276487314e-02
-1.1925268968e-01  2.2201663264e-02 -5.1410003176e-03
-1.5881217308e-01 -1.1388511477e-01  1.9213534437e-02
 2.8216188557e-04 -4.3661538112e-03 -2.4246256130e-02
-1.2779242124e-03  2.5060968807e-02  1.3792802158e-01
-9.6932945358e-01 -4.4099100369e-01  7.1155167541e-02
-1.0105306864e-04  2.3848865403e-03  1.3078289713e-02
 4.9942820980e-01 -2.0393045783e-02  8.3284218993e-03
 1.2419968043e-04 -2.4145255773e-03 -1.3294608083e-02
-1.5024632604e-03  2.9591493118e-02  1.6285729473e-01
 5.6596611815e-04 -1.1029998822e-02 -6.0713816352e-02
-1.7060701982e-01  8.0400955352e-03 -3.0388658601e-03
-2.1287655677e-02 -6.8698644705e-02  1.2283247782e-02
 2.0281575800e-04 -3.7361810668e-03 -2.0605626602e-02
 1.1922991947e-03 -2.3407858287e-02 -1.2883319931e-01
-8.5392223340e-05  2.3992405577e-03  1.3081186504e-02
 7.4669092847e-01  4.1129067095e-01 -6.7820166436e-02
-7.1767873843e-01 -3.8170449224e-02  2.9262272410e-04
 1.0098318263e-04 -1.9014020614e-03 -1.0474500542e-02
 1.8392736383e-03 -3.6039205373e-02 -1.9835489665e-01
 2.1009377271e-04 -3.5939304096e-03 -1.9800692752e-02
-1.1972914740e-01  1.6278972347e-02 -4.0690350914e-03
 1.4698328877e-01  1.1086887412e-01 -1.8774666142e-02
-2.9015736579e-04  4.6029125334e-03  2.5543944493e-02
-1.3645314849e-03  2.6712004607e-02  1.4702169453e-01
 1.0363348123e+00  4.5443824318e-01 -7.2977766481e-02
 7.2522140755e-05 -1.6680042666e-03 -9.1548674368e-03
 4.5904282963e-01 -3.9889884315e-02  1.1497253561e-02
-1.6241554590e-05  3.5122696814e-04  1.9264521115e-03
-1.7399835404e-03  3.4171997749e-02  1.8807102096e-01
 7.4901913516e-04 -1.4674775653e-02 -8.0768333759e-02
 2.1176531079e-01 -1.8383674729e-02  5.3001169303e-03
-3.2640262193e-02 -7.1935359578e-02  1.2767674827e-02
 3.9609060613e-05 -8.3059662090e-04 -4.5624132387e-03
 1.0700524381e-03 -2.0999677478e-02 -1.1558192070e-01
-7.4996698799e-04  1.5015464106e-02  8.2589696215e-02
 7.9762133195e-01  4.0694518710e-01 -6.6560277124e-02
 8.2362689686e-01 -6.3388667750e-02  1.9140763996e-02
-3.6599556683e-04  7.2414088152e-03  3.9848910674e-02
-1.5939172328e-03  3.1344190267e-02  1.7250625897e-01
-6.4927597539e-04  1.2689113885e-02  6.9842597264e-02
-1.9642351684e-01  1.8517534543e-02 -5.1821868556e-03
 4.4859125409e-02  7.3400609069e-02 -1.2920321141e-02
-1.2602493200e-04  2.3015220765e-03  1.2691777391e-02
 1.1218571065e-03 -2.2021810416e-02 -1.2120516267e-01
-4.4073304815e-04  9.1328179761e-03  5.0174590464e-02
-6.9326089812e-01 -3.9952389483e-01  6.6177944123e-02
-7.9533665156e-01 -5.2625769786e-03 -6.4052537548e-03
 6.6642001574e-05 -1.2244257729e-03 -6.7475560864e-03
-1.2186575250e-03  2.3986824750e-02  1.3201655386e-01
 7.8243048182e-04 -1.5620074982e-02 -8.5961448108e-02
-2.1026607724e-01  2.1117701407e-02 -5.7789694002e-03
-3.8639437196e-02  3.9675213138e-02 -7.5683134363e-03
-1.0052201583e-04  1.6541653179e-03  9.0888731303e-03
-1.0658512557e-03  2.0887660846e-02  1.1496445035e-01
-4.3362481849e-04  8.8695222534e-03  4.8727423913e-02
-4.6657823345e-01 -3.6233799229e-01  6.1519718194e-02
 8.2699149201e-01  4.4270737874e-02 -3.8940586320e-04
 2.0008504551e-04 -3.7901020345e-03 -2.0870043771e-02
-1.5225243518e-03  2.9906261890e-02  1.6459523278e-01
-8.5456774753e-04  1.6817927726e-02  9.2560947952e-02
 2.7887164033e-01 -4.9178980455e-02  1.1515929897e-02
-8.9850991245e-04  1.7656866868e-02  9.7181873103e-02
-7.6154489179e-02 -3.6292052811e-02  5.8901598579e-03
-6.1698007306e-05  1.1880733765e-03  6.5402485486e-03
 1.1278678421e-03 -2.2223189116e-02 -1.2227953473e-01
-4.9386936852e-01 -3.7667526291e-01  6.3871236648e-02
 9.5415839027e-01 -6.2825737720e-02  2.0246455217e-02
 1.7608574839e-04 -3.3523872290e-03 -1.8454311515e-02
 1.6055604654e-03 -3.1525591336e-02 -1.7350850468e-01
-9.1197525963e-04  1.7972866038e-02  9.8915624706e-02
 2.5738740481e-01 -3.2036846826e-02  8.2020126946e-03
-8.8551478419e-04  1.7383965102e-02  9.5679052994e-02
 1.3569403381e-02 -3.7467000196e-02  6.9355221142e-03
 2.3523617879e-04 -4.5758886382e-03 -2.5184961189e-02
 1.0834212475e-03 -2.1328218267e-02 -1.1736462063e-01
 6.4975194171e-01  3.9178406696e-01 -6.5173170755e-02
-9.5172593303e-01  8.8931891756e-02 -2.4967268955e-02
-2.0866544523e-04  4.1893642683e-03  2.3053731896e-02
-1.8054455437e-03  3.5428672506e-02  1.9498838613e-01
-5.1353458988e-04  9.7991044405e-03  5.3942017018e-02
-1.8971086430e-01  3.4431216491e-02 -8.0141853694e-03
 1.8889884053e-01  1.1651376056e-01 -1.9419863893e-02
-2.1962241825e-04  4.9190090806e-03  2.6982075202e-02
 1.0737321214e-03 -2.0921319304e-02 -1.1516713032e-01
 5.5595025565e-04 -1.1538103615e-02 -6.3394149818e-02
 6.9128735474e-01  3.9005573390e-01 -6.4477136484e-02
-7.8384938206e-01  1.1668871209e-02 -9.3754326978e-03
-1.1452513550e-04  2.2069763773e-03  1.2152711468e-02
-1.6218352900e-03  3.1870575631e-02  1.7540471470e-01
-7.5162155687e-04  1.4764130408e-02  8.1259214391e-02
-2.1591708147e-01  2.1820819896e-02 -5.9624341073e-03
 2.7337675929e-02  6.5308675019e-02 -1.1612894656e-02
 1.3224068542e-04 -2.6770921381e-03 -1.4730132126e-02
-1.0612711924e-03  2.0810475657e-02  1.1454101701e-01
 6.8614841243e-04 -1.3754826757e-02 -7.5645555611e-02
-6.9634148042e-01 -3.9844297867e-01  6.5952891448e-02
-8.4613930634e-01  3.1262115178e-02 -1.3511785091e-02
-5.1058170125e-05  1.0821405923e-03  5.9487872225e-03
-1.6312290371e-03  3.2070056457e-02  1.7650132682e-01
-6.1903671320e-04  1.2048475700e-02  6.6318481293e-02
-1.9408933059e-01  1.9595572560e-02 -5.3569916946e-03
-6.3022714886e-02 -7.9331967381e-02  1.3829452105e-02
-1.2648818065e-04  2.2667097878e-03  1.2512394611e-02
 1.1250929267e-03 -2.2089114133e-02 -1.2157499638e-01
-4.3412406517e-04  9.0374219984e-03  4.9645417849e-02
 7.0503845138e-01  4.0057005652e-01 -6.6259083041e-02
-7.8806358546e-01 -3.4344719769e-03 -6.6701070287e-03
 6.6144170017e-05 -1.2172601808e-03 -6.7077946679e-03
 1.5233447022e-03 -2.9979137735e-02 -1.6499213174e-01
-6.6238516417e-04  1.3011538313e-02  7.1614873169e-02
-1.8395988440e-01  1.0007674802e-02 -3.5195030205e-03
-4.0136962165e-03 -6.4014149585e-02  1.1593430495e-02
 1.8577220493e-04 -3.4743042139e-03 -1.9136899213e-02
-1.1646912055e-03  2.2857306983e-02  1.2580443964e-01
-2.8719013174e-04  6.2496087320e-03  3.4289833427e-02
 7.4346839323e-01  4.0897189619e-01 -6.7429567004e-02
-7.5369908348e-01 -1.3185092568e-02 -4.5804962164e-03
 3.2798561900e-05 -5.6887472123e-04 -3.1401719027e-03
 1.6346025872e-03 -3.2115661093e-02 -1.7675277312e-01
 4.4838945855e-04 -8.4596996732e-03 -4.6574396659e-02
 1.7052506740e-01 -2.6092240582e-02  6.3213172016e-03
-1.2097615561e-01 -9.7235134170e-02  1.6543083865e-02
-1.7733006283e-04  2.7957441699e-03  1.5508831395e-02
-1.1234992402e-03  2.2084359572e-02  1.2154320844e-01
-1.8632381552e-04  4.4830208431e-03  2.4525143169e-02
 6.5323492395e-01  3.8925417282e-01 -6.4682243908e-02
 7.4697472705e-01  4.8383982350e-02 -1.8772817794e-03
-2.4259443526e-04  4.6873065129e-03  2.5804192179e-02
 1.9311995297e-03 -3.7857571633e-02 -2.0835756398e-01
-4.6060600517e-04  8.7209038489e-03  4.8005189153e-02
 1.7988113528e-01 -4.8461384003e-02  1.0472945680e-02
-3.0175241862e-01 -1.4890799483e-01  2.4262289750e-02
 9.6253180095e-04 -1.9240544155e-02 -1.0584374319e-01
 4.4109385455e-04 -7.8866989161e-03 -4.3501540859e-02
-6.8639427264e-04  1.4208496341e-02  7.8077959129e-02
-6.7086725677e-01 -3.7536918524e-01  6.1999232989e-02
 7.7223039410e-01 -3.0224815398e-02  1.2639622031e-02
-1.3293479624e-04  2.6185138289e-03  1.4416635306e-02
-1.6318943060e-03  3.2046717596e-02  1.7637557896e-01
-8.2544631784e-04  1.6211930594e-02  8.9226590341e-02
 2.5804369868e-01 -3.8738820801e-02  9.4265629599e-03
 9.2131144317e-04 -1.8106238743e-02 -9.9653971950e-02
 7.0557711924e-02  5.6163198787e-02 -9.5519891753e-03
-1.8964858104e-04  3.7004371675e-03  2.0367068594e-02
 1.0515830852e-03 -2.0729248058e-02 -1.1406098945e-01
-5.9494391763e-01 -3.8653901225e-01  6.4727714952e-02
-9.3806832983e-01  6.6411904715e-02 -2.0749070231e-02
-5.9035432781e-06  2.0189290732e-04  1.1067615912e-03
-1.6501133615e-03  3.2394047475e-02  1.7828583939e-01
 7.8059979703e-04 -1.5268699816e-02 -8.4037346793e-02
 2.6774772247e-01 -5.0356492722e-02  1.1628083988e-02
 9.1999613154e-04 -1.8089481303e-02 -9.9558834315e-02
 1.6172110343e-01  7.0911330391e-02 -1.1387078599e-02
 7.3543199297e-05 -1.3582364734e-03 -7.4800711174e-03
 1.1209094185e-03 -2.2070405211e-02 -1.2144283637e-01
 5.2425734144e-01  3.7726000278e-01 -6.3696061750e-02
-9.2985916819e-01  5.9350944037e-02 -1.9390181037e-02
-1.5204764814e-04  2.9277592856e-03  1.6117990258e-02
-1.5771748099e-03  3.1009165701e-02  1.7066306435e-01
-6.9141889803e-04  1.3548609586e-02  7.4571352805e-02
 2.0929508233e-01 -2.3399642797e-02  6.1882172702e-03
-4.7975131850e-02 -7.0384681992e-02  1.2343964334e-02
 1.7707928570e-05 -4.8507815644e-04 -2.6558420890e-03
 1.0895829260e-03 -2.1373894580e-02 -1.1764045777e-01
-5.6419073953e-04  1.1445953385e-02  6.2919359712e-02
 6.4147770283e-01  3.9194486111e-01 -6.5280264123e-02
 8.3231150290e-01  2.5535533615e-05  7.6989624819e-03
-9.3429460257e-05  1.7445401768e-03  9.6097785202e-03
-1.5832933251e-03  3.1146508479e-02  1.7141744869e-01
 5.1112313421e-04 -9.8236581282e-03 -5.4078712726e-02
 1.7500312103e-01 -1.7365073503e-02  4.7755782912e-03
 7.2114357785e-02  8.2962364308e-02 -1.4403109630e-02
 1.8599103804e-04 -3.2538983590e-03 -1.7986237842e-02
 1.1503936574e-03 -2.2600167952e-02 -1.2438527617e-01
-1.7184919906e-04  4.0789576591e-03  2.2323675187e-02
 6.9361451253e-01  3.9972765351e-01 -6.6210988231e-02
 7.4380994036e-01  4.0381441910e-02 -4.5255792627e-04
-1.6649766931e-04  3.1792414573e-03  1.7506441431e-02
-1.8892510505e-03  3.7067490338e-02  2.0400824055e-01
-6.1350119096e-04  1.1871031635e-02  6.5341237191e-02
-2.1314042255e-01  3.3149691002e-02 -7.9973871731e-03
-1.9664104447e-01 -1.1698317336e-01  1.9437558876e-02
 9.5593095091e-04 -1.9009890846e-02 -1.0458733964e-01
 3.9466177325e-04 -7.4358521029e-03 -4.0971972942e-02
 8.5672091808e-04 -1.7023509991e-02 -9.3653797068e-02
 7.3924449560e-01  3.9229375220e-01 -6.4438246433e-02
-8.3005441526e-01  6.3540627921e-02 -1.9227914102e-02
 2.5302160922e-04 -4.9987555920e-03 -2.7506342174e-02
-1.1134134496e-03  2.1934576743e-02  1.2071604848e-01
-7.5263892020e-04  1.5098046381e-02  8.3081845644e-02
-1.6130044480e-01 -1.8541504788e-03 -1.1493797215e-03
-7.7671742638e-02  3.9123213246e-02 -7.8311581735e-03
 2.1938440087e-04 -3.7516258388e-03 -2.0634254804e-02
 1.1944107311e-03 -2.3454231758e-02 -1.2908430172e-01
 3.8288953320e-05 -3.5757489075e-04 -2.0410466764e-03
 6.6773340618e-01  3.9583041421e-01 -6.5741620017e-02
 7.0081982971e-01  7.0674270539e-02 -6.3543250243e-03
 9.0152442858e-05 -1.7416327963e-03 -9.5919968679e-03
-1.6526468196e-03  3.2492508586e-02  1.7882615963e-01
-4.6866823353e-04  8.9335912070e-03  4.9182525286e-02
-1.6557858438e-01  1.3875820809e-02 -4.0548542893e-03
 7.7849834312e-02  8.7113580508e-02 -1.5103186774e-02
 2.1299494925e-04 -3.7245949525e-03 -2.0597107273e-02
-1.1922650458e-03  2.3416391348e-02  1.2887866385e-01
-9.1130653391e-05  3.0941168484e-03  1.6826665672e-02
 7.9507863692e-01  4.1641652541e-01 -6.8304344235e-02
 6.9434711415e-01  1.8590652716e-02  3.0490237162e-03
-9.5003493458e-05  1.7872964252e-03  9.8447205763e-03
-1.5806635142e-03  3.1110967220e-02  1.7122048718e-01
 4.2279047927e-04 -8.0233056264e-03 -4.4175506384e-02
-1.4946229298e-01  3.6439383597e-03 -2.0458676924e-03
 4.4864655993e-02  7.6748434043e-02 -1.3523827744e-02
 2.3459251389e-04 -4.1892631619e-03 -2.3166042799e-02
-1.2877243243e-03  2.5268855247e-02  1.3907834058e-01
 8.9316135593e-04 -9.6739120611e-04 -7.6246609785e-03
 8.9522841841e-01  4.3964576948e-01 -7.1589262405e-02
 6.1063298005e-01  1.9980642163e-02  2.0217308603e-03
-6.5401802541e-05  1.2056374141e-03  6.6433355191e-03
 1.6417790319e-03 -3.2276856990e-02 -1.7763965544e-01
-3.6922274799e-04  6.8798759270e-03  3.7885235951e-02
-1.4569725421e-01  7.1774448061e-03 -2.6540412286e-03
 7.0777771055e-02  8.5100672130e-02 -1.4800193107e-02
-2.4450458286e-04  4.2162933780e-03  2.3347615672e-02
 1.2827810393e-03 -2.5172136650e-02 -1.3854516988e-01
 9.0920829896e-01  4.4027790023e-01 -7.1582674636e-02
-1.9045667530e-05 -1.4646500548e-03 -7.8185776725e-03
 5.9446305649e-01  1.2190205685e-02  3.2875816532e-03
-7.5897308439e-05  1.4148047723e-03  7.7938792249e-03
-1.6919155336e-03  3.3220263781e-02  1.8283430448e-01
-8.4632956834e-04  1.6637383728e-02  9.1567292439e-02
 2.3799304334e-01 -2.5787616233e-02  6.8876231553e-03
-1.2616179811e-02 -5.6514798039e-02  1.0148952244e-02
 9.0767463834e-04 -1.7817818371e-02 -9.8078000220e-02
 3.5999373001e-04 -7.0531654373e-03 -3.8819000269e-02
 9.7153380516e-04 -1.9165115461e-02 -1.0545583724e-01
 7.2421058703e-01  3.9797469621e-01 -6.5608980004e-02
 9.0199430801e-01 -8.1895273664e-02  2.3228518994e-02
 3.4585072469e-04 -6.8583954985e-03 -3.7742079563e-02
 1.7342433200e-03 -3.4026192838e-02 -1.8727065740e-01
-9.1672201420e-04  1.7973313387e-02  9.8920261283e-02
 3.1618170015e-01 -5.5422174379e-02  1.2996298101e-02
 7.6950346007e-04 -1.5129492923e-02 -8.3270907048e-02
 1.2888590404e-01  2.8017980037e-02 -3.8989265747e-03
-1.4493992361e-03  2.8405081755e-02  1.5633657911e-01
 4.7609918447e-04 -9.4196022695e-03 -5.1831993016e-02
-5.9924185263e-01 -3.8593066044e-01  6.4575697058e-02
 9.9867779600e-01 -1.4578668634e-01  3.5731973077e-02
-4.3803869536e-04  8.6341669848e-03  4.7518361210e-02
-1.6938911702e-03  3.3287553718e-02  1.8320222256e-01
 6.6495987348e-04 -1.2985379554e-02 -7.1473085880e-02
-1.9422992892e-01  1.4897483032e-02 -4.5044903256e-03
 4.0540445937e-02  7.6020414043e-02 -1.3436171193e-02
 1.5000192317e-04 -2.8120162456e-03 -1.5501493867e-02
-1.1325116533e-03  2.2229808963e-02  1.2235081813e-01
-5.0518402580e-04  1.0563555627e-02  5.8034860214e-02
-7.9840873384e-01 -4.1168658040e-01  6.7415279452e-02
-7.7262388236e-01  3.0558978948e-02 -1.2703747541e-02
 1.4679708918e-04 -2.9462152498e-03 -1.6207986941e-02
-1.6227469464e-03  3.1934240702e-02  1.7575080426e-01
-4.3566325839e-04  8.2934597497e-03  4.5662595056e-02
 1.4502167021e-01  1.3981996707e-03  1.0885934660e-03
-3.1892348509e-02 -7.4133084244e-02  1.3168631799e-02
-2.4354479772e-04  4.4425072867e-03  2.4552843702e-02
 1.3838017115e-03 -2.7131506745e-02 -1.4933348779e-01
-1.0013642932e+00 -4.5832847963e-01  7.4008572314e-02
-7.2758144125e-06 -1.8714829642e-04 -9.9544211056e-04
-5.4699041094e-01  1.1786805139e-02 -7.2048575718e-03
 7.6698438350e-05 -1.5813276293e-03 -8.6963099303e-03
 1.3996922005e-03 -2.7522802127e-02 -1.5147758410e-01
-8.1944429788e-04  1.6240185115e-02  8.9377872748e-02
-2.2951674000e-01  2.7201230264e-02 -7.0641293026e-03
 1.3734735617e-02 -4.3463382128e-02  8.0235695476e-03
 6.5854625242e-04 -1.3027727992e-02 -7.1713838852e-02
 7.9480873909e-04 -1.5476848055e-02 -8.5181618493e-02
 6.9115428913e-04 -1.3826033337e-02 -7.6031155008e-02
-5.3693438270e-01 -3.7870011015e-01  6.3841396300e-02
 8.8258121378e-01 -4.0515767816e-03  8.9050005044e-03
 1.4476931501e-04 -2.7171296156e-03 -1.4962051122e-02
-1.2362651770e-03  2.4461600913e-02  1.3461544958e-01
-3.6579639945e-04  7.0028335801e-03  3.8557903330e-02
-1.2151752866e-01 -1.4151267273e-02  1.4498922288e-03
 6.7198693846e-03 -5.2356659991e-02  9.5690322535e-03
 2.2062283279e-04 -4.0340958713e-03 -2.2303590206e-02
-1.5518713015e-03  3.0452271783e-02  1.6760867882e-01
-1.0585253615e+00 -4.9257155709e-01  7.9705497296e-02
 3.3685626748e-04 -8.4399960111e-03 -4.6217700946e-02
 4.5319669251e-01  4.0680911336e-02 -3.1966109696e-03
-9.2932099433e-05  1.7620767771e-03  9.7034072153e-03
-1.9414768561e-03  3.8062330760e-02  2.0948257773e-01
-6.2354641752e-04  1.2066516206e-02  6.6414171852e-02
-2.3905456808e-01  5.9844632714e-02 -1.3087771199e-02
-9.2839249578e-04  1.8247778236e-02  1.0042336036e-01
 3.9043291589e-01  1.5411643749e-01 -2.4387296020e-02
-1.0738861002e-05 -2.3530135116e-04 -1.2457239222e-03
 1.2158532702e-03 -2.3797087021e-02 -1.3097417463e-01
-5.4543021038e-01 -3.6085984872e-01  6.0519285099e-02
 8.7274993893e-01 -7.6185687787e-02  2.1920731835e-02
 1.9275299047e-05 -3.5436480877e-04 -1.9461863640e-03
 2.0127183385e-03 -3.9452826221e-02 -2.1713309757e-01
-6.8101770273e-04  1.3285576090e-02  7.3119073725e-02
 2.8287451270e-01 -8.2969171039e-02  1.7694052647e-02
-8.3069522828e-04  1.6320284844e-02  8.9816078098e-02
 5.7300970745e-01  1.7066426716e-01 -2.5705654454e-02
 1.6004805870e-03 -3.1421988294e-02 -1.7294165065e-01
-3.7234651975e-01 -3.4318758204e-01  5.8945469267e-02
 5.6679330194e-05  6.5818188095e-03  3.4247164384e-02
-8.5339020064e-01  1.1819036122e-01 -2.9373849787e-02
 2.0383686729e-04 -3.9617230493e-03 -2.1804046448e-02
 1.7894588778e-03 -3.5139118726e-02 -1.9339417687e-01
 4.9096312821e-04 -9.3723925376e-03 -5.1595785303e-02
-1.7383411770e-01  1.8905920459e-02 -5.0458366141e-03
 1.1732099896e-01  1.0063615546e-01 -1.7195686446e-02
 1.9420501072e-04 -3.3348128641e-03 -1.8445922272e-02
-1.1686802458e-03  2.2952346818e-02  1.2632368792e-01
-1.7041288926e-04 -7.6383798517e-03 -4.0484021888e-02
-8.2933306563e-01 -4.1483378348e-01  6.7725925106e-02
-7.0920654424e-01  1.9869834849e-02 -1.0174736735e-02
-4.7360065451e-05  9.8774928907e-04  5.4293824658e-03
-1.2409197505e-03  2.4485939371e-02  1.3475594515e-01
-6.5355687081e-04  1.2998426625e-02  7.1535341189e-02
-1.6138997003e-01 -4.3878927949e-04 -1.4093360588e-03
-3.8721392843e-02  4.9310649497e-02 -9.3196231953e-03
 2.1201220631e-04 -3.8083622839e-03 -2.0959441926e-02
 1.2016876326e-03 -2.3596513281e-02 -1.2986821841e-01
 9.5850617229e-05 -1.3408437913e-03 -7.4775212642e-03
 6.9335318546e-01  4.0230010278e-01 -6.6679622556e-02
-7.0151469143e-01 -7.3809366304e-02  6.9175549110e-03
 1.1397622477e-04 -2.1902634813e-03 -1.2064161472e-02
-1.4020585303e-03  2.7653503318e-02  1.5218890680e-01
-5.5133875546e-04  1.0787062993e-02  5.9375375699e-02
 1.5865702114e-01 -1.3033037308e-03  1.7029903325e-03
 1.0416346340e-03 -6.1276562640e-02  1.1141708496e-02
 2.1431418898e-04 -3.9443489907e-03 -2.1747531132e-02
 1.2317264872e-03 -2.4181527680e-02 -1.3309108098e-01
 1.0376044575e-04 -1.3088925566e-03 -7.3256012260e-03
-7.7336670955e-01 -4.1853661431e-01  6.8888825467e-02
 6.7900422566e-01  5.5708397191e-02 -3.8370709192e-03
 1.0751913086e-04 -2.0382291866e-03 -1.1227810875e-02
-1.4937390958e-03  2.9427111793e-02  1.6195220202e-01
 5.2311103280e-04 -1.0141739717e-02 -5.5827473190e-02
-1.6483944035e-01  7.3002187312e-03 -2.8512855187e-03
 2.7788584762e-02  7.0305826755e-02 -1.2514233603e-02
-2.0904861599e-04  3.8126453940e-03  2.1042537298e-02
 1.2002322380e-03 -2.3566857168e-02 -1.2970793115e-01
 1.5550849884e-06  7.1710728583e-04  3.8198347396e-03
 7.5095325282e-01  4.1265684687e-01 -6.8028441772e-02
-7.0222982377e-01 -4.7575843505e-02  2.1445334061e-03
 1.2471171118e-04 -2.3637268313e-03 -1.3019037153e-02
 1.6731245931e-03 -3.2899352696e-02 -1.8106457574e-01
-4.7621594665e-04  9.1066167353e-03  5.0134862197e-02
-1.6044567222e-01  7.8414105344e-03 -2.9106319706e-03
 5.8462807696e-02  8.2853068159e-02 -1.4508433293e-02
 2.2790102639e-04 -4.1031871636e-03 -2.2673026750e-02
-1.2483019501e-03  2.4500723777e-02  1.3484933542e-01
 8.8541057622e-01  4.3197768198e-01 -7.0291002882e-02
-3.2092504789e-04  2.5790005112e-03  1.4696004512e-02
 6.4799543941e-01 -2.4710297127e-03  6.4469378474e-03
-1.7250220286e-05  4.1027401546e-04  2.2504915660e-03
 1.7784779144e-03 -3.4917904245e-02 -1.9217716897e-01
 4.5908768263e-04 -8.7018810866e-03 -4.7906559516e-02
 1.7031271527e-01 -2.1697202903e-02  5.5207322193e-03
 1.3169493519e-01  1.0429953847e-01 -1.7727805750e-02
-1.9491352316e-04  3.2310489642e-03  1.7891807747e-02
 1.1623113405e-03 -2.2832144693e-02 -1.2566076961e-01
-1.6463738800e-04  6.5943825574e-03  3.5799866624e-02
 8.0180284574e-01  4.1097225285e-01 -6.7259279649e-02
-7.0871882176e-01  7.7729789938e-03 -7.9722687678e-03
 4.2783665968e-05 -7.8200919164e-04 -4.3108651178e-03
-1.6214259202e-03  3.1842777690e-02  1.7525356746e-01
-2.4510951479e-04  4.3127953042e-03  2.3763244533e-02
-1.2634187874e-01  3.5438051409e-03 -1.8151401384e-03
-7.4759510651e-02 -8.4313612715e-02  1.4616736672e-02
-2.6462907303e-04  4.4066244893e-03  2.4454279962e-02
 1.4106433362e-03 -2.7627486140e-02 -1.5206541072e-01
-1.0242469047e+00 -4.6766905408e-01  7.5493841713e-02
 2.5305625019e-04 -5.1857960060e-03 -2.8518845456e-02
-4.7262597755e-01  2.3198513291e-03 -4.7963960064e-03
-8.4632820752e-05  1.5908062620e-03  8.7615621583e-03
-1.3979139009e-03  2.7540925198e-02  1.5157146164e-01
-6.7138425584e-04  1.3272284826e-02  7.3046334036e-02
-1.7331136525e-01  4.2010736135e-03 -2.3643730678e-03
 2.4349779867e-02 -5.5519531522e-02  1.0313596059e-02
 2.0453410544e-04 -3.7694921692e-03 -2.0751763204e-02
 1.1953583386e-03 -2.3459215256e-02 -1.2911634106e-01
-1.2161344260e-04  3.0129078192e-03  1.6473220465e-02
 7.3694786828e-01  4.0983173380e-01 -6.7645476315e-02
 7.2519974770e-01  3.6807568729e-02  2.4701524175e-05
 6.5877977922e-05 -1.2284213568e-03 -6.7706054666e-03
 1.7573311278e-03 -3.4493869982e-02 -1.8984273836e-01
-5.4601967445e-04  1.0464263060e-02  5.7602252210e-02
 1.9762735883e-01 -3.5848509420e-02  8.3447659277e-03
-1.7788200849e-01 -1.1032535659e-01  1.8398224466e-02
 6.8424520782e-04 -1.3869507414e-02 -7.6269184563e-02
-8.3461660242e-04  1.6024681768e-02  8.8246537413e-02
-5.9632221810e-04  1.2162930404e-02  6.6854315357e-02
-6.4466128617e-01 -3.8520795376e-01  6.4027394675e-02
-8.0686612780e-01  3.3609909190e-03 -8.0788832992e-03
 1.6343203485e-04 -3.1609602611e-03 -1.7403176322e-02
 1.8418093718e-03 -3.6144039778e-02 -1.9892550472e-01
-6.0701093019e-04  1.1734806053e-02  6.4592225642e-02
-2.1087439391e-01  3.3263751775e-02 -7.9971673812e-03
-1.8137220571e-01 -1.1164235303e-01  1.8607176426e-02
-9.5047468218e-04  1.8875951186e-02  1.0385471391e-01
-4.4640405932e-04  8.4376131569e-03  4.6487032129e-02
-7.8818630808e-04  1.5734539437e-02  8.6548814642e-02
 7.1328468816e-01  3.9204593345e-01 -6.4633808851e-02
-8.2797490345e-01  4.7422624225e-02 -1.6280067566e-02
-9.7600920741e-05  1.9566063160e-03  1.0762855976e-02
 1.6240599292e-03 -3.1932324979e-02 -1.7574300999e-01
-5.2777691950e-04  1.0151359222e-02  5.5881655233e-02
-1.8047241629e-01  2.0089309622e-02 -5.3214447928e-03
-8.4795554900e-02 -8.6621150065e-02  1.4950874223e-02
-1.6823730532e-04  2.9074490729e-03  1.6075944538e-02
-1.1401410308e-03  2.2397470984e-02  1.2326969385e-01
-2.6724272627e-04  5.9239241174e-03  3.2482709500e-02
 6.9428359045e-01  3.9888381644e-01 -6.6051966191e-02
 7.5738712225e-01  2.7888306250e-02  1.9430543949e-03
 1.5068965349e-04 -2.8734613898e-03 -1.5823103470e-02
-1.3322413950e-03  2.6280261281e-02  1.4463287218e-01
 5.8609261512e-04 -1.1532554487e-02 -6.3475384319e-02
 1.7397021056e-01 -1.0237074630e-02  3.4677267698e-03
-7.1157893373e-03 -6.0595831562e-02  1.0943766189e-02
-1.8779543958e-04  3.4223639769e-03  1.8855339965e-02
-1.1351185688e-03  2.2293700487e-02  1.2269721941e-01
-1.9387607673e-05  9.6165530412e-04  5.1754218742e-03
-5.8439827606e-01 -3.8016596178e-01  6.3666832258e-02
-7.4987192869e-01 -8.4838601251e-02  8.4741396116e-03
 1.9487977472e-04 -3.7341828443e-03 -2.0563878190e-02
 1.7950232786e-03 -3.5238667737e-02 -1.9394331452e-01
 3.5309603301e-04 -6.5357891494e-03 -3.5991065352e-02
-1.4416048928e-01  1.0339797801e-02 -3.2152763030e-03
-1.0573336769e-01 -9.8695258297e-02  1.6946849540e-02
 2.6031193757e-04 -4.4202199775e-03 -2.4478061369e-02
-1.3053347851e-03  2.5602281004e-02  1.4091209197e-01
 9.7867874354e-01  4.4440274543e-01 -7.1688154807e-02
 9.5181129519e-05 -1.5706624911e-03 -8.6757535377e-03
 5.6140626958e-01 -2.8854951958e-02  1.0439563632e-02
-9.6345792440e-05  1.9508669505e-03  1.0730413510e-02
 1.8393760232e-03 -3.6083501139e-02 -1.9859419054e-01
 3.9654517636e-04 -7.4006902833e-03 -4.0745759320e-02
-1.5989759297e-01  2.6253612978e-02 -6.2528639354e-03
-1.7128742389e-01 -1.1728659568e-01  1.9720395742e-02
 2.0962273644e-04 -3.2989297111e-03 -1.8293810072e-02
-1.1630351008e-03  2.2846934639e-02  1.2573980784e-01
-8.2176339704e-01 -4.1019028399e-01  6.6919821240e-02
 4.2614929697e-04 -5.9912928649e-03 -3.3300830222e-02
 6.7927813311e-01 -1.4340193932e-02  8.8931289890e-03
 5.8981146766e-05 -1.1178381656e-03 -6.1586547435e-03
-1.4881912104e-03  2.9316423549e-02  1.6134326733e-01
 5.3978677774e-04 -1.0488135348e-02 -5.7732912101e-02
-1.6863926878e-01  8.8528784046e-03 -3.1684941654e-03
-2.8117382693e-02 -7.0062802034e-02  1.2467438316e-02
 2.0286245735e-04 -3.7034721789e-03 -2.0434908962e-02
 1.1845366264e-03 -2.3260030820e-02 -1.2801878928e-01
-4.1328504077e-05  1.5055777834e-03  8.1647850961e-03
-7.2376325299e-01 -4.0739668942e-01  6.7324593199e-02
-7.1851290712e-01 -4.9522023599e-02  2.3474594744e-03
 1.3426610810e-04 -2.5496228809e-03 -1.4042367063e-02
-1.3911121935e-03  2.7355925108e-02  1.5055878039e-01
-8.1663302924e-04  1.6200746011e-02  8.9160082405e-02
 2.2039011775e-01 -2.2686578077e-02  6.1590417665e-03
 2.6823264328e-02 -4.4241091305e-02  8.2871540628e-03
-3.9959256571e-05  9.7416862220e-04  5.3715031508e-03
-1.0556776314e-03  2.0674002697e-02  1.1379045742e-01
-6.1660735767e-04  1.2388852330e-02  6.8119003804e-02
-5.6628238169e-01 -3.8231616834e-01  6.4226674626e-02
-8.6264175437e-01 -1.5174720000e-03 -7.7086040935e-03
-1.1769641521e-04  2.1982014420e-03  1.2106399555e-02
-1.7159123456e-03  3.3678686245e-02  1.8535591922e-01
 7.2074918779e-04 -1.4041056821e-02 -7.7282349075e-02
-2.5072894894e-01  4.7514297248e-02 -1.0954719975e-02
 9.4710631977e-04 -1.8620937210e-02 -1.0248260972e-01
 1.9160462826e-01  9.1883374451e-02 -1.4920030322e-02
-1.5539676331e-04  2.8541501211e-03  1.5727783418e-02
 1.0394457023e-03 -2.0487683127e-02 -1.1273028380e-01
-5.5446162763e-01 -3.7754125191e-01  6.3467738201e-02
 9.0579778356e-01 -4.9473786838e-02  1.7372878756e-02
 1.2801045418e-04 -2.4702065851e-03 -1.3600208462e-02
 2.0035428954e-03 -3.9265787693e-02 -2.1610639897e-01
 4.6359731948e-04 -8.8279775517e-03 -4.8589637026e-02
-1.7337005316e-01  7.1423835329e-02 -1.4584698044e-02
 1.0195467395e-03 -1.9141501705e-02 -1.0543869853e-01
 4.3179899137e-01  1.7434204514e-01 -2.7666812631e-02
-1.9849832053e-04  3.1675083774e-03  1.7508974698e-02
-9.5843854501e-04  1.8915899331e-02  1.0408618674e-01
-5.4853459319e-01 -3.4686609262e-01  5.7949546910e-02
-7.8310351818e-01  4.0081540241e-02 -1.4531251176e-02
-2.7070029748e-04  5.3716470715e-03  2.9567172526e-02
-1.2672754835e-03  2.4995736573e-02  1.3756333550e-01
 6.5514312330e-04 -1.3013445557e-02 -7.1619463576e-02
 1.7154716849e-01 -5.1253057077e-03  2.5149660610e-03
-2.6972776944e-02  5.1719522101e-02 -9.6483309270e-03
 1.9932188538e-04 -3.6017890443e-03 -1.9820886191e-02
-1.1588487726e-03  2.2750977297e-02  1.2521481928e-01
-8.0885826426e-06  6.8129298423e-04  3.6479364565e-03
-6.2282530151e-01 -3.8815429491e-01  6.4762592155e-02
-7.3616988468e-01 -7.5879551548e-02  6.9730600044e-03
 1.4628524978e-04 -2.8089451237e-03 -1.5470487872e-02
-1.8703189968e-03  3.6679817552e-02  2.0187379306e-01
 6.7188276083e-04 -1.3037061131e-02 -7.1756398500e-02
-2.4802316376e-01  5.2804249669e-02 -1.1891343342e-02
-9.3000604970e-04  1.8281885958e-02  1.0061395841e-01
-3.0576885076e-01 -1.2884689877e-01  2.0579464639e-02
-7.1389332612e-05  1.0617698002e-03  5.8812883605e-03
-1.1731195063e-03  2.3006335193e-02  1.2661359267e-01
 5.7710309214e-01  3.7185213800e-01 -6.2223589539e-02
 8.9428849974e-01 -7.4299788270e-02  2.1777266785e-02
-3.2902200076e-05  6.4788869956e-04  3.5615282757e-03
-1.2279581031e-03  2.4191888168e-02  1.3313856785e-01
-7.5600278371e-04  1.5101030048e-02  8.3100899141e-02
-1.5860050066e-01 -4.7077219917e-03 -6.0665188459e-04
 7.6112972844e-02 -4.2091584375e-02  8.3551651746e-03
 2.2634843056e-04 -3.9692370277e-03 -2.1838129492e-02
-1.2602617047e-03  2.4745533911e-02  1.3619349206e-01
-1.9224576493e-05  1.0560712117e-03  5.7027727906e-03
-7.9787229476e-01 -4.2164279283e-01  6.9227363698e-02
 6.7148961675e-01  3.8786089840e-02 -8.3165161553e-04
-1.8970645181e-05  3.3061101146e-04  1.8267057198e-03
-1.5211293518e-03  2.9938417396e-02  1.6476820195e-01
 6.2861852063e-04 -1.2306245356e-02 -6.7735172111e-02
 1.8636313618e-01 -1.3992917412e-02  4.2663326459e-03
 2.5715583084e-02  6.8554899549e-02 -1.2217101286e-02
 1.7039641245e-04 -3.1502149805e-03 -1.7362490219e-02
 1.1455647048e-03 -2.2488484231e-02 -1.2377316139e-01
-2.8419270810e-04  6.1396973370e-03  3.3687490490e-02
-6.8897255099e-01 -4.0024745650e-01  6.6348706476e-02
 7.6960087426e-01  2.7179887653e-02  2.1848090740e-03
-1.0370452388e-04  1.9500594394e-03  1.0742257706e-02
-1.7849900420e-03  3.5017487549e-02  1.9272447933e-01
 7.2614267093e-04 -1.4136714650e-02 -7.7808221845e-02
-2.6105781735e-01  5.2661177054e-02 -1.1985641686e-02
-9.1905426926e-04  1.8072119714e-02  9.9460645962e-02
 2.5145412770e-01  1.0439566522e-01 -1.6639932103e-02
-2.6371970924e-05  3.0044010498e-04  1.6745514400e-03
 1.1831616517e-03 -2.3222910732e-02 -1.2780074803e-01
 5.5530197466e-01  3.7541665588e-01 -6.3073163782e-02
 9.1485077944e-01 -7.2150052973e-02  2.1576872668e-02
-4.7277995704e-05  9.1014169783e-04  5.0132653986e-03
-1.6098243803e-03  3.1610381186e-02  1.7397388795e-01
 8.3232937163e-04 -1.6338483604e-02 -8.9923315978e-02
 2.7329354009e-01 -4.6972809994e-02  1.1063938766e-02
-9.0258228564e-04  1.7740738373e-02  9.7642157494e-02
 1.0254330233e-01  5.1559651531e-02 -8.4193831241e-03
-7.3304565065e-05  1.4198802664e-03  7.8149211814e-03
 1.1434838132e-03 -2.2510391292e-02 -1.2386639480e-01
 5.4031811329e-01  3.8123943332e-01 -6.4270292855e-02
-9.5105783544e-01  7.0206906406e-02 -2.1558837924e-02
 9.0298305625e-05 -1.6917386557e-03 -9.3147092143e-03
-1.6433171972e-03  3.2267134022e-02  1.7758806940e-01
 7.9673158863e-04 -1.5613290723e-02 -8.5933044442e-02
-2.6221932945e-01  4.4329976410e-02 -1.0481543263e-02
-9.2432101572e-04  1.8170060597e-02  1.0000400591e-01
 1.1752341920e-01  6.4492193791e-02 -1.0630057857e-02
 1.3965592911e-04 -2.6934465214e-03 -1.4827111272e-02
-1.0785579785e-03  2.1253691975e-02  1.1694678815e-01
-5.5903928073e-01 -3.8202600143e-01  6.4240095196e-02
 9.3465344323e-01 -6.1018320303e-02  1.9737487909e-02
-8.0113934557e-05  1.4989397007e-03  8.2542511706e-03
-1.8218252688e-03  3.5743693021e-02  1.9672235861e-01
-5.0768709752e-04  9.6754194713e-03  5.3261058486e-02
 1.8949451124e-01 -3.6512373877e-02  8.3904446425e-03
-2.0443923709e-01 -1.2084884895e-01  2.0063911447e-02
-4.4720342277e-04  9.3761384553e-03  5.1516274888e-02
 9.9311326014e-04 -1.9196430751e-02 -1.0569301668e-01
 5.7995366661e-04 -1.2004018974e-02 -6.5959347648e-02
 6.8569020053e-01  3.8790835976e-01 -6.4138914406e-02
 7.8485401070e-01 -1.3901722941e-02  9.7904495289e-03
 1.2078457966e-04 -2.3368686677e-03 -1.2867389031e-02
-1.6324357099e-03  3.2066451579e-02  1.7648369207e-01
 7.9582698159e-04 -1.5637627414e-02 -8.6065941213e-02
-2.3567434163e-01  2.9195581743e-02 -7.4853714396e-03
 4.1282358536e-02  6.1416050130e-02 -1.0774087858e-02
 9.4040320029e-04 -1.8454223711e-02 -1.0157979602e-01
 3.6027394612e-04 -7.0250437175e-03 -3.8666633663e-02
 8.7309537032e-04 -1.7302161704e-02 -9.5187504892e-02
-6.5159645468e-01 -3.9246108502e-01  6.5279775232e-02
 8.9604915378e-01 -4.9997150484e-02  1.7377722047e-02
-5.2638471342e-05  1.1188257346e-03  6.1519796841e-03
-1.5651813894e-03  3.0766923097e-02  1.6932909706e-01
 6.4770487038e-04 -1.2607706481e-02 -6.9395708914e-02
 2.1643369433e-01 -3.5104402303e-02  8.3820816210e-03
-1.0741444465e-01 -8.1141080955e-02  1.3749103763e-02
 9.2073550093e-04 -1.8226136302e-02 -1.0029104473e-01
 5.1089883912e-04 -9.8047512756e-03 -5.3989859969e-02
-6.1787803488e-04  1.2508406628e-02  6.8754372346e-02
-5.3139470914e-01 -3.7376611960e-01  6.2996901723e-02
-8.4880424600e-01 -1.9493836962e-02 -4.3142789729e-03
-2.4381563266e-04  4.6977082406e-03  2.5862737034e-02
 1.7254215120e-03 -3.3890340549e-02 -1.8652132655e-01
-4.1151052970e-04  7.7269056472e-03  4.2543555807e-02
 1.5815613046e-01 -1.6053903542e-02  4.3827606850e-03
-1.0619166817e-01 -9.6893569732e-02  1.6616733889e-02
-2.2850249420e-04  3.8537328107e-03  2.1338841490e-02
-1.2049836708e-03  2.3666361285e-02  1.3025330669e-01
-8.4053354962e-01 -4.2161686839e-01  6.8806754563e-02
 1.2175442719e-03 -2.2544309461e-03 -1.5455471677e-02
 6.6126149182e-01  4.6732118856e-03  5.2716258669e-03
-7.4920734432e-05  1.4046641298e-03  7.7379348857e-03
-1.9535692506e-03  3.8305821551e-02  2.1082359939e-01
 7.7523892110e-04 -1.5134857146e-02 -8.3298632093e-02
-2.9092571405e-01  5.5601046439e-02 -1.2795759053e-02
 8.0692263420e-04 -1.5865316513e-02 -8.7316297427e-02
-3.6802190723e-01 -1.3294035117e-01  2.0749064208e-02
-1.4371480266e-03  2.8215288964e-02  1.5528811304e-01
-5.4812442858e-04  1.0510784948e-02  5.7886458695e-02
 5.9366580527e-01  3.6977581896e-01 -6.1690911017e-02
-9.4979735012e-01  1.4109764020e-01 -3.4427774414e-02
 9.5275519123e-04 -1.8693189109e-02 -1.0287953045e-01
-1.4640186373e-03  2.8851045553e-02  1.5878153622e-01
 4.5738738403e-04 -8.7741720962e-03 -4.8304293618e-02
 1.5763151668e-01 -7.8787438772e-03  2.8900603096e-03
 3.9111067475e-02  7.2510013842e-02 -1.2808493565e-02
 2.1400411477e-04 -3.8120309346e-03 -2.1067378301e-02
 1.1864705027e-03 -2.3305253869e-02 -1.2826697493e-01
 1.2611734154e-04 -1.7896491845e-03 -9.9695025017e-03
-7.2324406425e-01 -4.0764966607e-01  6.7374383487e-02
-6.9349727381e-01 -6.9662136604e-02  6.2383792159e-03
-1.7860857590e-04  3.4117404655e-03  1.8787109420e-02
 1.7208874230e-03 -3.3795767362e-02 -1.8600050683e-01
-6.6943734459e-04  1.3030523102e-02  7.1721995593e-02
 2.1890009365e-01 -3.1047921470e-02  7.6680446716e-03
-1.1796879813e-01 -8.9025906658e-02  1.5084266582e-02
 9.3753649929e-04 -1.8527728943e-02 -1.0195354985e-01
 4.7029686224e-04 -9.0525600472e-03 -4.9850338787e-02
 7.5600822504e-04 -1.5091359604e-02 -8.3005933914e-02
 6.6437223928e-01  3.9152528475e-01 -6.4991894022e-02
-8.5192029580e-01  3.1097141095e-02 -1.3535308769e-02
-1.8135031547e-05  2.8894306823e-04  1.5966408143e-03
 1.6681916017e-03 -3.2803644624e-02 -1.8053765225e-01
-5.3593897572e-04  1.0346265451e-02  5.6954202319e-02
 1.6929849378e-01 -8.9518021161e-03  3.1939110115e-03
 4.9046777679e-02  8.0067234860e-02 -1.4090705379e-02
-2.1435036187e-04  3.9324002207e-03  2.1707560403e-02
 1.2179379460e-03 -2.3906961934e-02 -1.3158118794e-01
-3.1425455798e-05  4.7541069785e-03  2.5576427244e-02
-8.5638508245e-01 -4.2559280612e-01  6.9409150613e-02
 6.8431426866e-01 -6.0198059588e-03  7.4278488827e-03
-4.3053421754e-05  9.1546518885e-04  5.0306791365e-03
 1.6940140086e-03 -3.3296397540e-02 -1.8325084662e-01
-4.4051499608e-04  8.3522205518e-03  4.5984571693e-02
 1.5820111402e-01 -1.0385783429e-02  3.3526623040e-03
-7.6644212571e-02 -8.8186025443e-02  1.5308420088e-02
 2.3108373543e-04 -4.0589003603e-03 -2.2448600180e-02
-1.2385306787e-03  2.4313526785e-02  1.3381787204e-01
 8.7642747210e-01  4.2987532821e-01 -6.9992592543e-02
-2.9969231923e-04  2.2127963764e-03  1.2676538573e-02
 6.4565607906e-01  2.1775942727e-04  5.9367392406e-03
-1.8128813995e-05  2.8506809550e-04  1.5762965458e-03
-1.8375132897e-03  3.6013428621e-02  1.9820353450e-01
 8.4657107025e-04 -1.6558945171e-02 -9.1135574905e-02
 3.6279110790e-01 -8.7274436238e-02  1.9215569610e-02
 7.3794873570e-04 -1.4513389565e-02 -7.9873818931e-02
 1.8459867434e-03 -3.5785012656e-02 -1.9698617277e-01
 4.9831682244e-01  9.1562395249e-02 -1.2016444842e-02
-4.1483966745e-01 -3.6853377213e-01  6.3119947635e-02
-1.8370367195e-04  3.5342780673e-03  1.9456604929e-02
-8.4257835033e-01  1.5351135733e-01 -3.5690957328e-02
-3.1967583798e-04  6.2232169245e-03  3.4252337673e-02
-1.4690794244e-03  2.8958311898e-02  1.5937074584e-01
-4.2901727219e-04  8.1990395783e-03  4.5141053312e-02
-1.4670386274e-01  6.6597245971e-04 -1.4781044992e-03
-2.5922562937e-02 -6.8978577240e-02  1.2287981443e-02
 2.2751569202e-04 -4.1007037904e-03 -2.2665871772e-02
 1.2777542672e-03 -2.5078682079e-02 -1.3803111047e-01
 2.4681428410e-04 -3.8137707594e-03 -2.1147753554e-02
 8.5552418091e-01  4.3570695669e-01 -7.1246980501e-02
-6.1999750621e-01 -4.7388164886e-02  2.8714781628e-03
 1.1674836671e-04 -2.2103292100e-03 -1.2173758179e-02
-1.9118930992e-03  3.7501005543e-02  2.0639452543e-01
-5.6295825280e-04  1.0831583671e-02  5.9621201440e-02
-2.0608053348e-01  3.8533317643e-02 -8.9106542920e-03
 2.4503063496e-01  1.3113047977e-01 -2.1560870111e-02
-9.6665204498e-04  1.9323812454e-02  1.0630117440e-01
 3.6984926315e-04 -6.7855522305e-03 -3.7410119975e-02
-8.3170644541e-04  1.6601803264e-02  9.1321565322e-02
 7.0957714831e-01  3.8596633583e-01 -6.3563707475e-02
-8.1730672331e-01  5.4311350094e-02 -1.7433092312e-02
 1.1968631024e-04 -2.3689099414e-03 -1.3032210490e-02
-1.7029331029e-03  3.3434005376e-02  1.8400881903e-01
-5.4001649863e-04  1.0333627174e-02  5.6883851516e-02
 1.9603693031e-01 -3.6824726165e-02  8.5075085432e-03
-1.6810360216e-01 -1.0624420529e-01  1.7746958194e-02
 5.3024814683e-04 -1.0926608678e-02 -6.0060946402e-02
 9.3925588723e-04 -1.8141307349e-02 -9.9886192018e-02
-5.4182174128e-04  1.1122394487e-02  6.1117532741e-02
 6.0138692953e-01  3.7951115334e-01 -6.3392980107e-02
 8.0802229096e-01  1.5760563021e-02  4.6152425375e-03
 2.3378437943e-04 -4.5380876943e-03 -2.4982347498e-02
-1.6199257653e-03  3.1822444004e-02  1.7514046769e-01
-7.6994526854e-04  1.5103865812e-02  8.3129361262e-02
-2.4026150523e-01  3.4518768358e-02 -8.4953445252e-03
 9.5736138669e-04 -1.8823251707e-02 -1.0359811477e-01
 7.4319396242e-02  6.6082334250e-02 -1.1319196480e-02
-2.8358191958e-04  5.5013058826e-03  3.0282830614e-02
 8.8534824287e-04 -1.7547903371e-02 -9.6536206905e-02
-5.9884622224e-01 -3.8638176394e-01  6.4663601730e-02
 9.0229491956e-01 -3.9241964958e-02  1.5481345796e-02
 6.1521929528e-05 -1.1203841833e-03 -6.1721803596e-03
 1.7544874976e-03 -3.4405033447e-02 -1.8935125257e-01
 6.5868879168e-04 -1.2732194870e-02 -7.0080294212e-02
-2.4488566458e-01  6.3760679349e-02 -1.3853823217e-02
 9.4343709441e-04 -1.8561409849e-02 -1.0214694169e-01
-3.1397126186e-01 -1.2092667622e-01  1.9064170708e-02
-7.3528927386e-05  9.7205723888e-04  5.3891097651e-03
-1.0881565384e-03  2.1377369112e-02  1.1763666303e-01
-4.6226525677e-01 -3.5804114000e-01  6.0777970328e-02
 8.6607454087e-01 -3.6535334940e-02  1.4654396790e-02
 3.2202675745e-04 -6.3485538348e-03 -3.4944580090e-02
-1.7120385710e-03  3.3587458903e-02  1.8485255933e-01
 7.3464991178e-04 -1.4300686336e-02 -7.8711165543e-02
-2.6785748673e-01  5.9659960929e-02 -1.3320381604e-02
-9.1765417963e-04  1.8050858516e-02  9.9341662914e-02
 2.6096607283e-01  9.6265536738e-02 -1.5074850279e-02
 3.3724594757e-05 -8.9217206615e-04 -4.8956097144e-03
-1.1771864272e-03  2.3117294227e-02  1.2721323310e-01
 4.8670197827e-01  3.6853239287e-01 -6.2457648603e-02
 9.0457854707e-01 -5.8693842766e-02  1.9036846650e-02
-2.2832303725e-04  4.4736730036e-03  2.4626009754e-02
-1.6577661672e-03  3.2579497040e-02  1.7930561153e-01
-6.1860954528e-04  1.2017407673e-02  6.6147840902e-02
 2.0027881654e-01 -2.4282940144e-02  6.2663590480e-03
 8.6888699321e-02  8.4554390802e-02 -1.4557588251e-02
-3.7721586345e-05  4.9121457249e-04  2.7446220581e-03
 1.1068406012e-03 -2.1721788623e-02 -1.1955426851e-01
-5.1655125371e-04  1.0586894690e-02  5.8182273386e-02
 6.7753871292e-01  3.9544157010e-01 -6.5581921126e-02
-8.0738609088e-01  6.2389140224e-04 -7.5863074702e-03
-8.7816876233e-05  1.6446950810e-03  9.0597659791e-03
-1.4833953660e-03  2.9206161321e-02  1.6073715569e-01
-4.6579144948e-04  8.8947828449e-03  4.8967963146e-02
 1.6845481333e-01 -1.8658962099e-02  4.9500347455e-03
 7.0677187286e-02  8.0540457518e-02 -1.3975576722e-02
-1.9026671770e-04  3.2397748660e-03  1.7927098866e-02
 1.1217726829e-03 -2.2051879437e-02 -1.2136518171e-01
-3.3090949570e-05  1.3274573927e-03  7.1737814054e-03
-5.9936712124e-01 -3.8107357712e-01  6.3693219146e-02
 7.4718223558e-01  8.3101732006e-02 -8.1834848869e-03
-2.5282397865e-04  4.8586176027e-03  2.6749502852e-02
 1.6021553252e-03 -3.1461871413e-02 -1.7315760965e-01
-8.8744981158e-04  1.7479770677e-02  9.6202377181e-02
 2.5876859212e-01 -3.4361346344e-02  8.6372868326e-03
 8.9766835320e-04 -1.7630630030e-02 -9.7037122547e-02
 9.4711628618e-03  4.1227407457e-02 -7.4048923489e-03
 2.1712022426e-04 -4.2312141714e-03 -2.3287583172e-02
 1.0720459461e-03 -2.1114987442e-02 -1.1618832774e-01
 6.2534602546e-01  3.8992060165e-01 -6.5060574172e-02
 9.5042965055e-01 -8.0613232576e-02  2.3443796274e-02
 1.1979115355e-04 -2.4471669438e-03 -1.3464878275e-02
-1.5235784264e-03  2.9944044067e-02  1.6479822666e-01
-6.2379258174e-04  1.2079690811e-02  6.6491430907e-02
 2.1764265203e-01 -4.3940483670e-02  9.9996187323e-03
-1.4275683389e-01 -8.6597267776e-02  1.4447438548e-02
 9.3342906894e-04 -1.9389453328e-02 -1.0653776306e-01
-3.1717013747e-04  5.8489423309e-03  3.2232576284e-02
-6.2512972365e-04  1.2759776584e-02  7.0102287448e-02
 4.4419906066e-01  3.5586075710e-01 -6.0552227467e-02
 8.4323431979e-01  3.8216170172e-02  8.6093932760e-04
 3.4620508422e-04 -6.7237956854e-03 -3.7012463069e-02
 1.9027734174e-03 -3.7330948690e-02 -2.0545918810e-01
 4.5838193493e-04 -8.6998738683e-03 -4.7893730332e-02
 1.7201043441e-01 -2.4597819190e-02  6.0636710366e-03
-1.7643932353e-01 -1.1972788616e-01  2.0117666590e-02
-1.7652024822e-04  2.8428563750e-03  1.5750626789e-02
-1.1516741779e-03  2.2612273020e-02  1.2445066659e-01
-8.5102399761e-01 -4.1018034090e-01  6.6648341162e-02
-5.4402918762e-04  9.4790676419e-03  5.2325906917e-02
-7.0228718540e-01  4.3038870660e-02 -1.4320543373e-02
-1.7141694544e-04  3.4009679124e-03  1.8711553294e-02
-1.6760874307e-03  3.2939993789e-02  1.8128953507e-01
-5.5531689739e-04  1.0711438723e-02  5.8962967487e-02
-1.8631143354e-01  2.1059769231e-02 -5.5518810574e-03
 9.1805603559e-02  8.9078339860e-02 -1.5332963229e-02
-1.4670115613e-04  2.5302608594e-03  1.3990406227e-02
-1.1348925406e-03  2.2288831767e-02  1.2267268479e-01
-3.7392061999e-04  7.9880067150e-03  4.3851102692e-02
 7.2083019137e-01  4.0184856593e-01 -6.6345358739e-02
-7.6676276881e-01 -6.7952400859e-03 -5.8623597114e-03
 8.8742393970e-05 -1.6652593795e-03 -9.1730377707e-03
 1.7414566282e-03 -3.4227815106e-02 -1.8837623118e-01
 4.6999500704e-04 -8.9757122208e-03 -4.9415197395e-02
-1.5546692179e-01  4.4135863250e-03 -2.2420153729e-03
-5.6302736470e-02 -8.4148394296e-02  1.4763421358e-02
 2.4250396838e-04 -4.4157084450e-03 -2.4395082819e-02
 1.3048886414e-03 -2.5596584617e-02 -1.4088265359e-01
 9.7577890372e-01  4.4456826921e-01 -7.1745045387e-02
-1.9338602995e-04  3.5094342606e-03  1.9343823187e-02
-5.9653508442e-01  3.1199899113e-02 -1.1190716385e-02
 2.0588427877e-04 -4.1092010717e-03 -2.2609202168e-02
-1.5862339226e-03  3.1191019929e-02  1.7166347142e-01
-6.4849482844e-04  1.2663671823e-02  6.9702822901e-02
 2.0175549270e-01 -2.2479480796e-02  5.9515977499e-03
 5.8974076824e-02  7.5228831763e-02 -1.3121910799e-02
-6.7535098140e-05  1.1387073659e-03  6.2932189832e-03
 1.1058442028e-03 -2.1704590128e-02 -1.1945910975e-01
-4.8479820423e-04  9.9532476555e-03  5.4693323249e-02
-6.4878073107e-01 -3.9269899360e-01  6.5349699154e-02
 8.1351060461e-01  1.0222976877e-02  5.6721420171e-03
 1.1546591426e-04 -2.1781920697e-03 -1.1996789186e-02
-1.4336190743e-03  2.8225866051e-02  1.5534333533e-01
-6.7989922868e-04  1.3406423378e-02  7.3786292851e-02
-1.9302118743e-01  1.5221625310e-02 -4.5501758276e-03
-5.2623297816e-03 -6.0184250767e-02  1.0886644482e-02
-1.5431478004e-04  2.8426328697e-03  1.5650020651e-02
 1.1234015221e-03 -2.2046806370e-02 -1.2134228160e-01
-3.1832703787e-04  6.7328923721e-03  3.6958679466e-02
-6.2219272093e-01 -3.8956723676e-01  6.5026371586e-02
-7.9244654292e-01 -3.7212784864e-02 -5.7328991856e-04
-1.3762045581e-04  2.6108404098e-03  1.4379692578e-02
 1.8327122890e-03 -3.5919686580e-02 -1.9769429654e-01
-3.1883540853e-04  5.7755284045e-03  3.1800155025e-02
-1.4255883100e-01  3.3916858630e-02 -7.4855124287e-03
-1.9937967623e-01 -1.2536756679e-01  2.0927618883e-02
 2.2633386077e-04 -3.3447670082e-03 -1.8583389096e-02
 1.1468714332e-03 -2.2535938201e-02 -1.2402478368e-01
-7.9586495348e-01 -4.0361135328e-01  6.5967195898e-02
-2.6606800826e-04  3.7804465899e-03  2.1007706610e-02
 6.5174355667e-01  2.3848121773e-03  5.5994514810e-03
 2.0513945107e-04 -4.0080008098e-03 -2.2063586291e-02
 1.4217590949e-03 -2.7989586452e-02 -1.5404121403e-01
 7.3273864044e-04 -1.4516610856e-02 -7.9891946099e-02
-1.7314847238e-01  1.5096395680e-03 -1.8734938268e-03
 4.7391551351e-02 -5.1381690648e-02  9.7755692286e-03
 2.1401188337e-04 -3.9361570119e-03 -2.1663005782e-02
 1.2158930821e-03 -2.3857664564e-02 -1.3131065964e-01
-1.9876601952e-04  4.7204191111e-03  2.5849525156e-02
-8.0727094272e-01 -4.2032924565e-01  6.8902631742e-02
 7.0973016671e-01  9.9609110076e-03  4.7595880107e-03
-3.3234246402e-05  7.0864018003e-04  3.8916892236e-03
 1.9379367207e-03 -3.8024615927e-02 -2.0927670783e-01
-3.8117441924e-04  7.1450818173e-03  3.9341610188e-02
 1.4619976501e-01 -9.8383610609e-03  3.1431516277e-03
 1.2698939298e-01  1.0870398956e-01 -1.8569943019e-02
-2.7143195583e-04  4.7224857836e-03  2.6118188037e-02
-1.3191647646e-03  2.5860390921e-02  1.4233262735e-01
-1.0436750940e+00 -4.4432041077e-01  7.1071584523e-02
 2.9033294410e-04 -5.5991130861e-03 -3.0822485523e-02
 5.4467041326e-01 -6.9524841454e-02  1.7674490480e-02
 6.5596959778e-04 -1.2917203357e-02 -7.1086962208e-02
-1.7303092929e-03  3.3974931197e-02  1.8698634331e-01
-5.8640990684e-04  1.1309107802e-02  6.2250902778e-02
-2.0483282682e-01  3.3680324900e-02 -8.0169980550e-03
 1.5368424952e-01  1.0185939395e-01 -1.7084426989e-02
 7.8583113734e-04 -1.5728630958e-02 -8.6520792059e-02
-7.3156707566e-04  1.4054513135e-02  7.7397264839e-02
-6.3183124296e-04  1.2785499791e-02  7.0292051622e-02
 6.4316570680e-01  3.8701803531e-01 -6.4369804978e-02
-8.2180533473e-01  7.5734843659e-03 -8.9824957721e-03
-1.3436888506e-04  2.5794062319e-03  1.4202864367e-02
-1.8977855332e-03  3.7207951993e-02  2.0477984372e-01
-6.6456406149e-04  1.2889008869e-02  7.0940786448e-02
 2.5351928283e-01 -6.1401989928e-02  1.3504487608e-02
 9.1287990903e-04 -1.7950115449e-02 -9.8785190608e-02
-3.7733125295e-01 -1.4291951844e-01  2.2474502151e-02
 1.4918390056e-04 -3.3041720902e-03 -1.8145552198e-02
 1.2546362486e-03 -2.4515723472e-02 -1.3493436414e-01
-5.2196413993e-01 -3.6240501635e-01  6.1016993100e-02
 8.8816558743e-01 -7.9542802553e-02  2.2673291632e-02
-2.3086417549e-05  4.7685536074e-04  2.6282425166e-03
 1.5728149961e-03 -3.0917977680e-02 -1.7016136330e-01
 7.6110059362e-04 -1.4992342425e-02 -8.2513714756e-02
-2.0536966577e-01  1.5915000216e-02 -4.7910713048e-03
 4.4249652132e-03 -5.9581054766e-02  1.0866582098e-02
-1.1314057309e-04  2.1083492602e-03  1.1604808132e-02
-1.0999400264e-03  2.1578210393e-02  1.1876618385e-01
-5.7403369625e-04  1.1643278344e-02  6.4011634400e-02
-7.2546998893e-01 -4.0330893230e-01  6.6567533671e-02
 8.1635217494e-01 -2.2600988794e-02  1.1662483637e-02
 6.2854924326e-05 -1.3091331371e-03 -7.1974479838e-03
 1.4655849906e-03 -2.8855695817e-02 -1.5880841130e-01
-6.7458829262e-04  1.3297369799e-02  7.3186027595e-02
-1.7925711634e-01  6.9476638942e-03 -2.9192167370e-03
-1.3341812088e-02  5.9126226008e-02 -1.0866526272e-02
 1.9672802023e-04 -3.6612916099e-03 -2.0159718277e-02
-1.1804972754e-03  2.3165690490e-02  1.2750167892e-01
-2.1798517341e-04  4.9087568069e-03  2.6907563069e-02
-7.4566677391e-01 -4.1028177713e-01  6.7646964319e-02
-7.4003867666e-01 -2.1927488090e-02 -2.8656546340e-03
 4.1095628721e-05 -7.3669647557e-04 -4.0640518763e-03
 1.3943424160e-03 -2.7439663970e-02 -1.5101612144e-01
 7.6678129730e-04 -1.5222015358e-02 -8.3772710830e-02
 1.8332902591e-01 -5.8185653841e-03  2.7504267438e-03
 5.0380164126e-02 -4.8996527472e-02  9.3702752146e-03
 1.9925497481e-04 -3.6310321055e-03 -1.9977700355e-02
-1.1657113063e-03  2.2868311295e-02  1.2586573800e-01
-2.9392727149e-04  6.2913111769e-03  3.4533562613e-02
-7.3468951131e-01 -4.0768534510e-01  6.7276999343e-02
 7.5353893295e-01  1.4044857191e-02  4.4229111765e-03
 8.7166457759e-06 -1.0953744189e-04 -6.1154005802e-04
 1.8047440364e-03 -3.5415721579e-02 -1.9491854119e-01
-3.8040478099e-04  7.0734693461e-03  3.8946881754e-02
-1.5461596086e-01  2.0605766739e-02 -5.1776335287e-03
 1.4217173392e-01  1.0889227473e-01 -1.8463740669e-02
 2.3367012924e-04 -3.8057419753e-03 -2.1090017684e-02
-1.1974506293e-03  2.3519554700e-02  1.2944327036e-01
 8.6033026574e-01  4.2021003269e-01 -6.8386514178e-02
 2.6496089783e-04 -3.8414200555e-03 -2.1321788791e-02
 6.4801366462e-01 -1.1096072842e-02  8.0143194495e-03
 4.5744815771e-05 -8.4785058623e-04 -4.6729306918e-03
 1.6658201343e-03 -3.2730485350e-02 -1.8013765551e-01
 3.3845863172e-04 -6.2300225911e-03 -3.4309775880e-02
-1.4227690211e-01  8.7857428533e-03 -2.9150269775e-03
-8.3076165468e-02 -8.8990950947e-02  1.5392508215e-02
-2.5090894696e-04  4.2407732082e-03  2.3500213791e-02
-1.2847896447e-03  2.5210071380e-02  1.3875352207e-01
 9.2021437021e-01  4.4152916289e-01 -7.1707898802e-02
 3.5804394892e-05 -1.7819995888e-03 -9.6694387350e-03
 5.8008482612e-01  8.5633990014e-03  3.8135022041e-03
-8.4775745197e-05  1.5926381784e-03  8.7723078336e-03
-1.4566857100e-03  2.8679736450e-02  1.5784063271e-01
 6.7287919653e-04 -1.3259722738e-02 -7.2979166675e-02
-1.8560211485e-01  1.0893763521e-02 -3.6951134641e-03
-2.7596902230e-03  6.0381348005e-02 -1.0996597455e-02
 1.7975536693e-04 -3.3360101218e-03 -1.8368654200e-02
-1.1512286770e-03  2.2592913685e-02  1.2434860430e-01
-2.6330298122e-04  5.7063985901e-03  3.1306502092e-02
 6.8732997315e-01  4.0048789254e-01 -6.6407489552e-02
 7.6678599246e-01  2.9784038170e-02  1.6856283647e-03
-8.9169901802e-05  1.6709570854e-03  9.2064221998e-03
 1.8069852836e-03 -3.5363603193e-02 -1.9463860240e-01
 1.5589688479e-04 -2.4841336761e-03 -1.3686309018e-02
-1.0723008175e-01  2.6008950572e-02 -5.7216789911e-03
 1.6813633284e-01  1.1617975666e-01 -1.9543732648e-02
 2.8738194113e-04 -4.3866711175e-03 -2.4370625041e-02
 1.2785983474e-03 -2.5063211940e-02 -1.3793994463e-01
-9.8221841428e-01 -4.4292150340e-01  7.1386728324e-02
 1.9713106019e-04 -4.2109942385e-03 -2.3135010341e-02
 4.6045491554e-01 -2.1309411233e-02  8.1341495018e-03
-1.8212512911e-04  3.5691934050e-03  1.9648556540e-02
 1.7746512793e-03 -3.4789740146e-02 -1.9147012796e-01
 4.9615187980e-04 -9.3759198131e-03 -5.1611073749e-02
 1.8708591537e-01 -5.6220080619e-02  1.1950191618e-02
-2.7532176929e-01 -1.3324190022e-01  2.1664031484e-02
 9.7013423705e-04 -1.9536446013e-02 -1.0745222356e-01
-3.1925875857e-04  5.3857056503e-03  2.9744621207e-02
-6.6878882264e-04  1.3578029212e-02  7.4636227599e-02
-5.2239218909e-01 -3.5725747773e-01  6.0081856711e-02
 8.0044252038e-01  1.6680825905e-02  4.3778935675e-03
 3.7044280991e-04 -7.3004085553e-03 -4.0181311830e-02
 1.6729749662e-03 -3.2888986198e-02 -1.8100831186e-01
-4.1206925000e-04  7.7691277798e-03  4.2777175795e-02
-1.5193301556e-01  7.8077718634e-03 -2.8261893632e-03
-6.9967131280e-02 -8.5844509290e-02  1.4943970365e-02
-2.3926775993e-04  4.1942672938e-03  2.3205414178e-02
 1.2705706877e-03 -2.4934972531e-02 -1.3723946778e-01
 9.0527534911e-01  4.3708058154e-01 -7.1037085707e-02
-1.0991742483e-04  5.9348883407e-04  3.4704497909e-03
-6.1488418628e-01 -2.3436718978e-03 -5.2656830157e-03
-2.5820512315e-05  4.3435811598e-04  2.3978394818e-03
-1.5289237377e-03  3.0016217672e-02  1.6520092488e-01
-9.2747112763e-04  1.8244728132e-02  1.0041317879e-01
-3.2122531800e-01  6.2173144864e-02 -1.4268976422e-02
-8.0933243296e-04  1.5905293577e-02  8.7543295128e-02
-8.3330312194e-02  5.1708692437e-03 -1.7095234965e-03
 1.3035316912e-03 -2.5591978509e-02 -1.4084026043e-01
-5.1605141895e-04  1.0125641064e-02  5.5732134673e-02
-4.8748601982e-01 -3.7659356873e-01  6.3914224325e-02
 9.7558297748e-01 -1.1119329510e-01  2.9232932795e-02
 1.2575003624e-04 -2.3934843459e-03 -1.3174155672e-02
 1.4372372978e-03 -2.8261556194e-02 -1.5554253451e-01
 8.0316912536e-04 -1.5904978204e-02 -8.7533405608e-02
-2.1727275187e-01  2.1288645729e-02 -5.8765630352e-03
 1.9648188604e-02 -4.8388619538e-02  8.9742777131e-03
-3.4392753615e-06 -9.5404964971e-05 -5.3334323281e-04
-1.0669585439e-03  2.0908383862e-02  1.1508018654e-01
-6.0839904722e-04  1.2240394650e-02  6.7302062029e-02
-6.0127868653e-01 -3.8731933281e-01  6.4811768374e-02
-8.5525913683e-01  2.9065222201e-03 -8.4441024878e-03
-8.6856961137e-05  1.6034586129e-03  8.8331054960e-03
-1.5741243618e-03  3.0865666896e-02  1.6987968755e-01
 1.5834915206e-04 -2.5315747848e-03 -1.3960738833e-02
-1.1496768892e-01  5.5304777512e-03 -2.0712044635e-03
-8.3281545934e-02 -8.4759863236e-02  1.4617013457e-02
-2.6947138113e-04  4.3281627649e-03  2.4059686537e-02
-1.4199450576e-03  2.7786728344e-02  1.5294339847e-01
-1.0388517748e+00 -4.7416952671e-01  7.6539806734e-02
 4.2005053490e-04 -8.4572774477e-03 -4.6523408227e-02
 4.2700812515e-01  3.9583911360e-03  3.2333525436e-03
-1.6277398732e-04  3.1390925686e-03  1.7282002028e-02
-1.8278566954e-03  3.5839167582e-02  1.9724830234e-01
-4.4306826580e-04  8.3191077724e-03  4.5796342583e-02
-1.7381758486e-01  4.4062639498e-02 -9.6180409537e-03
 2.4055643858e-01  1.3171379078e-01 -2.1702926109e-02
-2.8242251296e-04  6.4157071169e-03  3.5189011877e-02
-1.0488364640e-03  2.0283827752e-02  1.1167339090e-01
-4.8792352623e-04  1.0633761702e-02  5.8346136759e-02
-6.5066083713e-01 -3.7859125469e-01  6.2772156226e-02
 7.6237303320e-01  3.8386626806e-03  6.3590825710e-03
-2.4728437355e-04  4.8468539047e-03  2.6680000018e-02
-1.8495965120e-03  3.6272514989e-02  1.9963192621e-01
 7.4288294851e-04 -1.4473487740e-02 -7.9660496070e-02
 2.7613842307e-01 -5.7879575724e-02  1.3073282107e-02
 8.7821664571e-04 -1.7270183174e-02 -9.5046439970e-02
-3.1889558628e-01 -1.1692607453e-01  1.8293096289e-02
 7.7365903227e-04 -1.5333884267e-02 -8.4376698922e-02
-1.1001387098e-03  2.1436564209e-02  1.1799247809e-01
-5.4743869717e-01 -3.7201903840e-01  6.2527735456e-02
 9.2569610335e-01 -9.8977407250e-02  2.6551684909e-02
 1.1426955459e-04 -2.2397442582e-03 -1.2323685148e-02
-1.5715016006e-03  3.0853948562e-02  1.6981187858e-01
 9.1030103854e-04 -1.7905727538e-02 -9.8547360742e-02
 2.9956230721e-01 -5.2607671063e-02  1.2330459980e-02
-8.3862500393e-04  1.6478730203e-02  9.0699003914e-02
-6.5842991773e-02 -1.8647282854e-02  2.7795831216e-03
-5.6631677378e-04  1.1121755180e-02  6.1202716581e-02
-1.1801134365e-03  2.3179229732e-02  1.2756193283e-01
-5.2775939155e-01 -3.8156425574e-01  6.4444889834e-02
-9.8608274806e-01  1.0214503120e-01 -2.7686015379e-02
-3.7199168508e-05  6.4289328341e-04  3.5400571235e-03
 1.6503986530e-03 -3.2449400903e-02 -1.7858876756e-01
-5.3368618696e-04  1.0284059561e-02  5.6611781708e-02
-1.7712076244e-01  1.5797311852e-02 -4.5103925922e-03
-7.1822773052e-02 -8.4595211143e-02  1.4702797984e-02
 1.8832738413e-04 -3.3572471998e-03 -1.8546401973e-02
-1.1653025606e-03  2.2885644191e-02  1.2595782659e-01
-2.4480054880e-04  5.6457239314e-03  3.0934259350e-02
-7.6060701117e-01 -4.0977319900e-01  6.7416744910e-02
-7.3382890041e-01 -1.2234095172e-02 -4.5693627737e-03
-7.4315937102e-05  1.3804434005e-03  7.6058265400e-03
-1.7892875403e-03  3.5121832911e-02  1.9329958927e-01
 4.9328700141e-04 -9.3942779180e-03 -5.1715337219e-02
-1.8140246429e-01  2.8157956781e-02 -6.7973327690e-03
 1.5759622121e-01  1.0979848740e-01 -1.8488353863e-02
-1.1393163900e-04  1.6397015527e-03  9.1224875374e-03
-1.1260387180e-03  2.2105142437e-02  1.2166107867e-01
-4.2151575330e-04  9.2563301421e-03  5.0785874485e-02
-7.3895740651e-01 -3.9919004019e-01  6.5696026843e-02
-7.5428818541e-01  8.3473498836e-03 -8.4983432388e-03
-8.1063042048e-05  1.5390850187e-03  8.4773170538e-03
-1.6103458377e-03  3.1624565058e-02  1.7405199551e-01
-8.2232626925e-04  1.6146863615e-02  8.8868676546e-02
-2.6396290202e-01  4.2818982391e-02 -1.0222760386e-02
 9.1846894290e-04 -1.8052019325e-02 -9.9355368974e-02
 8.6978830464e-02  5.4811988848e-02 -9.1544038026e-03
-1.4806821567e-04  2.8800911760e-03  1.5851976625e-02
-1.0755901523e-03  2.1199520286e-02  1.1664789752e-01
-5.5862124119e-01 -3.8290331575e-01  6.4403387334e-02
 9.4228643561e-01 -6.2787010830e-02  2.0129490161e-02
 7.0824754542e-05 -1.3040136369e-03 -7.1812669787e-03
 1.8236393238e-03 -3.5758501960e-02 -1.9680586589e-01
-3.7332815781e-04  6.8962308941e-03  3.7968244149e-02
 1.5590354655e-01 -3.3651550812e-02  7.5605637817e-03
 1.9665434389e-01  1.2350246494e-01 -2.0614968518e-02
-1.9205911126e-04  2.7927760356e-03  1.5523869061e-02
 1.1341069984e-03 -2.2280394921e-02 -1.2261998905e-01
-7.5883396631e-01 -3.9844236153e-01  6.5350892449e-02
-7.9358013650e-04  5.6952286872e-03  3.2797883507e-02
 6.9421802531e-01  3.1090063097e-03  5.8609360398e-03
-1.8689515229e-04  3.6406829645e-03  2.0042573029e-02
 1.7786941107e-03 -3.4887872981e-02 -1.9201274395e-01
 9.2527201721e-04 -1.8124182673e-02 -9.9750631631e-02
-3.4023871056e-01  6.3605655343e-02 -1.4705971245e-02
 7.1674635438e-04 -1.4097025530e-02 -7.7587107930e-02
 1.6601434362e-03 -3.2421412550e-02 -1.7845054836e-01
 1.9450716977e-01  2.1069276754e-02 -2.0237628510e-03
-5.9334621149e-01 -3.8448664375e-01  6.4365801750e-02
 3.6863837805e-04 -6.8684784833e-03 -3.7869896890e-02
-9.8828460472e-01  1.6735627378e-01 -3.9554855181e-02
-7.1376288664e-04  1.4010224355e-02  7.7106207450e-02
-1.5227218079e-03  2.9984559129e-02  1.6502096571e-01
 4.2760851340e-04 -8.1285389115e-03 -4.4753483877e-02
-1.5374656548e-01  7.4152965904e-03 -2.7705599723e-03
-4.8770426064e-02 -7.6450899721e-02  1.3434066355e-02
 2.2352348907e-04 -3.9435727492e-03 -2.1810913573e-02
 1.2161832600e-03 -2.3882788173e-02 -1.3144688267e-01
 1.3760978892e-04 -1.8239174953e-03 -1.0180310783e-02
 7.8786263519e-01  4.1989485211e-01 -6.9001026296e-02
 6.6458908338e-01  5.1784463747e-02 -3.2576078476e-03
 1.5310523959e-04 -2.9159165116e-03 -1.6057298707e-02
-1.6224841919e-03  3.1864361825e-02  1.7537201903e-01
 8.6477486851e-04 -1.7038553918e-02 -9.3773964936e-02
 2.3665510098e-01 -2.5038887568e-02  6.7386546457e-03
 1.0750861143e-02 -4.9306453981e-02  9.0564690175e-03
-8.9380833869e-04  1.7561404440e-02  9.6665384962e-02
 4.1821322498e-04 -8.1584662340e-03 -4.4901785962e-02
 9.2062572143e-04 -1.8199653794e-02 -1.0013545218e-01
 6.9641335729e-01  3.9666189967e-01 -6.5627986869e-02
-9.0266539483e-01  7.0190641821e-02 -2.1108061730e-02
 2.1725399776e-04 -4.3459774473e-03 -2.3914132085e-02
-1.4620446623e-03  2.8745182476e-02  1.5820243431e-01
-8.2596407919e-04  1.6377676041e-02  9.0132706540e-02
-1.9044116360e-01  6.7239248811e-03 -2.9811512984e-03
 6.4951502708e-02 -4.6819111724e-02  9.1093116492e-03
 1.9532179168e-04 -3.5790159723e-03 -1.9691817848e-02
 1.1408816594e-03 -2.2377548193e-02 -1.2316605547e-01
-4.4985899350e-04  9.3575518096e-03  5.1413045480e-02
 7.8025681706e-01  4.1186895081e-01 -6.7615950593e-02
 7.6831100901e-01 -1.8768793239e-02  1.0521791022e-02
-1.1592588889e-04  2.3348939601e-03  1.2843176773e-02
 1.7712829980e-03 -3.4778179434e-02 -1.9140761086e-01
-6.4430979459e-04  1.2512724200e-02  6.8872952616e-02
 2.1215622652e-01 -2.8780413498e-02  7.1938907388e-03
 1.2660613506e-01  9.5202205934e-02 -1.6125707594e-02
 8.2265453826e-04 -1.6315787032e-02 -8.9771831788e-02
 6.7562613620e-04 -1.3080810600e-02 -7.2023942552e-02
 7.3250609143e-04 -1.4662752485e-02 -8.0645179967e-02
-7.1143673641e-01 -3.9589781751e-01  6.5350779257e-02
 8.3208333631e-01 -3.8875072302e-02  1.4764973207e-02
-6.6209286532e-05  1.3580368909e-03  7.4680661586e-03
 2.1215951046e-03 -4.1588046816e-02 -2.2889150288e-01
 3.6745110683e-04 -6.9249538602e-03 -3.8120955510e-02
 1.5221792564e-01 -3.5265592095e-02  7.8186088416e-03
-3.1603164754e-01 -1.6513224832e-01  2.7076364538e-02
-1.5437995107e-04  2.2683994770e-03  1.2589174514e-02
-1.1349843050e-03  2.2240716250e-02  1.2240535587e-01
-9.0056274654e-01 -3.9498517124e-01  6.3431099169e-02
 6.5193131912e-04 -1.2403131318e-02 -6.8307110557e-02
-6.4911543897e-01  8.6897210960e-02 -2.1797723458e-02
-7.4681778594e-04  1.4652712878e-02  8.0636887188e-02
-1.6831558818e-03  3.3032868340e-02  1.8180381460e-01
 9.0572303970e-04 -1.7776873360e-02 -9.7838917208e-02
-3.0009324979e-01  5.0627096103e-02 -1.1975957176e-02
 8.1403186082e-04 -1.6000156564e-02 -8.8063701461e-02
-9.2906775215e-02 -3.1844108943e-02  4.9265583378e-03
 1.0764705264e-03 -2.1094517676e-02 -1.1609650426e-01
-8.8369242953e-04  1.7371918055e-02  9.5604247295e-02
 5.8943320627e-01  3.8612234078e-01 -6.4701742891e-02
-9.9296951868e-01  1.2378216453e-01 -3.1681051585e-02
 2.2544598588e-04 -4.4857431306e-03 -2.4686480984e-02
-1.6891374651e-03  3.3180369555e-02  1.8261416854e-01
 3.2305971144e-04 -5.9141452532e-03 -3.2572284544e-02
-1.3888120653e-01  7.3710398336e-03 -2.6266707445e-03
-8.4018697751e-02 -8.9649328184e-02  1.5502950830e-02
-2.5770034409e-04  4.3576834327e-03  2.4149941389e-02
-1.3237348858e-03  2.5959859818e-02  1.4288192147e-01
-9.6449639623e-01 -4.4946528160e-01  7.2739565068e-02
 6.7498388936e-05 -1.7922891455e-03 -9.8099981949e-03
 5.4784653059e-01 -4.2250574375e-03  5.8387940212e-03
 4.2060573151e-05 -7.5614767488e-04 -4.1683261094e-03
-1.4500635132e-03  2.8538605211e-02  1.5706539753e-01
-6.9083877879e-04  1.3601463534e-02  7.4860424581e-02
-2.0552173581e-01  2.2269743236e-02 -5.9470222096e-03
-2.5772853107e-02 -6.2224975353e-02  1.1067333806e-02
-7.0585439398e-05  1.2269864916e-03  6.7579102218e-03
 1.0932049044e-03 -2.1448992099e-02 -1.1805198172e-01
-4.4674180501e-04  9.2009740144e-03  5.0545509287e-02
-5.6667428202e-01 -3.8067486380e-01  6.3925028701e-02
-8.2525096297e-01 -3.2093564417e-02 -1.8069928847e-03
-1.7840444753e-04  3.3967316616e-03  1.8704795859e-02
-1.7752826702e-03  3.4802591088e-02  1.9153998271e-01
-8.4993578673e-04  1.6618972388e-02  9.1466999797e-02
 3.4531473051e-01 -8.0312850208e-02  1.7789059436e-02
 7.7268449555e-04 -1.5198810222e-02 -8.3646298022e-02
-3.9974288074e-01 -7.1894231761e-02  9.3778482613e-03
 1.6433966485e-03 -3.2822972959e-02 -1.8062809521e-01
 4.5912432950e-01  3.7224762986e-01 -6.3385043213e-02
 2.4137887557e-04 -4.5420567967e-03 -2.5023143333e-02
-8.8421711493e-01  1.3971479115e-01 -3.3569504587e-02
 7.5373543107e-05 -1.4346246602e-03 -7.8945210136e-03
-1.6785172783e-03  3.2963741614e-02  1.8142215870e-01
 7.9603028612e-04 -1.5624460654e-02 -8.5993838123e-02
-2.3643556574e-01  2.8894856087e-02 -7.4380268102e-03
-4.8878560748e-02 -6.4714011438e-02  1.1301921167e-02
-9.3821802982e-04  1.8397346404e-02  1.0127006077e-01
 3.4237868755e-04 -6.6866273897e-03 -3.6805081106e-02
 9.1545487384e-04 -1.8103744315e-02 -9.9605859808e-02
-6.8053520557e-01 -3.9461845019e-01  6.5403687209e-02
-8.9658777585e-01  6.2046950807e-02 -1.9572106020e-02
-1.4587771259e-04  2.9402176163e-03  1.6176833838e-02
-1.7665989096e-03  3.4619598926e-02  1.9053213815e-01
-9.3518659880e-04  1.8316042605e-02  1.0080617019e-01
 4.2924329097e-01 -1.0055161260e-01  2.2242568085e-02
 6.3396850531e-04 -1.2470647324e-02 -6.8631863476e-02
-2.0802209355e-03  4.0726281536e-02  2.2416428004e-01
 4.5922337348e-01 -1.2236698608e-02  6.4742422894e-03
-4.9095798580e-01 -3.7627810415e-01  6.3821932679e-02
 1.0113505698e-04 -1.9446681836e-03 -1.0707662970e-02
-7.3876850794e-01  1.7837750926e-01 -3.9248006572e-02
 3.5518688394e-01 -1.8398071159e-01  3.6718109269e-02
-1.4930429296e-03  2.9415750470e-02  1.6188924030e-01
 5.3670881495e-04 -1.0432152248e-02 -5.7424909288e-02
 1.6306773696e-01 -4.8313324550e-03  2.3860123047e-03
 1.7974781012e-02  6.7977243999e-02 -1.2182257593e-02
 2.1326116320e-04 -3.9222550425e-03 -2.1639412776e-02
 1.2227877034e-03 -2.4004526606e-02 -1.3211767992e-01
 1.1009076521e-05  6.2515671578e-04  3.3034045167e-03
-7.8729477030e-01 -4.1956910121e-01  6.8947991077e-02
 6.8696313017e-01  3.9342678056e-02 -7.8985744437e-04
 9.1990491044e-05 -1.7275760950e-03 -9.5175835401e-03
-1.2882870253e-03  2.5282385943e-02  1.3915195742e-01
 1.0701200080e-03 -2.1235175279e-02 -1.1686498712e-01
-2.7955663584e-01  3.9100842571e-02 -9.6886873760e-03
-7.9605759487e-04  1.5523743310e-02  8.5450516459e-02
-1.4021428089e-01 -9.8321388757e-03  4.8357219672e-04
 1.7346695264e-04 -3.0339281544e-03 -1.6732349878e-02
-1.1726811428e-03  2.3023746736e-02  1.2670540540e-01
 4.9839552939e-01  3.7638328843e-01 -6.3775549336e-02
 1.0171830405e+00 -1.0399146437e-01  2.8309458092e-02
 7.2352518155e-06  3.9657354931e-05  2.2291803640e-04
-1.6093959263e-03  3.1656562151e-02  1.7422474616e-01
 4.3331383544e-04 -8.2135154438e-03 -4.5221339888e-02
 1.5750955664e-01 -1.0593754461e-02  3.3836608815e-03
 6.7181547350e-02  8.3465737297e-02 -1.4538228629e-02
 2.2473258371e-04 -3.9249813733e-03 -2.1713437305e-02
-1.2155648785e-03  2.3870629009e-02  1.3137952850e-01
 4.4380318678e-05  5.1736655741e-04  2.6346323894e-03
-8.1252999506e-01 -4.2183868445e-01  6.9126745099e-02
-6.6655277229e-01 -2.9765686730e-02 -7.6132120661e-04
-1.1857193403e-04  2.2461098034e-03  1.2370032323e-02
-1.2477085787e-03  2.4523285196e-02  1.3496922861e-01
-8.6754874325e-04  1.7326734113e-02  9.5351203505e-02
-2.0427674622e-01  1.4410253431e-02 -4.5041438683e-03
 8.2863493042e-02 -3.4282768049e-02  6.9983300807e-03
-1.5840277925e-04  2.6774193227e-03  1.4726753928e-02
 1.0772679512e-03 -2.1112936792e-02 -1.1620695444e-01
-4.8091483332e-04  9.7055546492e-03  5.3358176258e-02
 5.8093411557e-01  3.8251480026e-01 -6.4126701254e-02
 8.2225865137e-01  1.4522896602e-02  4.9719103955e-03
-8.8117270006e-05  1.6364317203e-03  9.0131744402e-03
-1.7109497468e-03  3.3601181339e-02  1.8492914980e-01
-5.6958478919e-04  1.0967872169e-02  6.0373591986e-02
 1.9918662054e-01 -3.1566231754e-02  7.5806209420e-03
-1.4181058894e-01 -9.9734425039e-02  1.6807409711e-02
-2.3688172892e-04  5.0798061943e-03  2.7891671950e-02
 1.0638257189e-03 -2.0777945457e-02 -1.1437263676e-01
-5.5590834873e-04  1.1366852734e-02  6.2472316519e-02
 6.4790445174e-01  3.8829866647e-01 -6.4558710894e-02
-8.0914314871e-01 -1.7624161273e-03 -7.1690159331e-03
 1.5077137637e-04 -2.8958179970e-03 -1.5944622434e-02
-1.5021232103e-03  2.9479405847e-02  1.6224455387e-01
 9.3327707658e-04 -1.8340321207e-02 -1.0093999168e-01
-3.5170428280e-01  7.7021012063e-02 -1.7249168852e-02
-7.7565706686e-04  1.5249398975e-02  8.3931662205e-02
 1.4400770315e-01 -3.6143919937e-02  7.8954158494e-03
 1.5097026119e-03 -2.9675753337e-02 -1.6332870821e-01
-2.5734018689e-04  5.1044980912e-03  2.8087381419e-02
 4.6434302614e-01  3.6778748159e-01 -6.2528023844e-02
 9.0946243989e-01 -1.2168831647e-01  3.0527909881e-02
 2.2844870672e-04 -4.4621460706e-03 -2.4559888622e-02
-1.7048705273e-03  3.3492390942e-02  1.8433026480e-01
-5.7547740952e-04  1.1110799734e-02  6.1160041829e-02
-1.9467574111e-01  2.5515053074e-02 -6.4389945020e-03
-1.1194638735e-01 -9.3399025774e-02  1.5932187329e-02
-5.9261051150e-05  8.0838860496e-04  4.5095322851e-03
 1.1137284156e-03 -2.1858804140e-02 -1.2030773181e-01
-4.9257261320e-04  1.0190283384e-02  5.5990023772e-02
-6.9693259598e-01 -3.9676338031e-01  6.5642762546e-02
 7.9184585903e-01 -2.4364814667e-03  7.7718565463e-03
-8.6658123069e-05  1.6298315070e-03  8.9775273031e-03
 1.5271036187e-03 -3.0018169965e-02 -1.6520904174e-01
 3.1476952517e-04 -5.7211089570e-03 -3.1507779492e-02
-1.4230454767e-01  1.5243627851e-02 -4.0886920929e-03
 8.5555852649e-02  8.6523622323e-02 -1.4920879249e-02
 2.3502962900e-04 -3.8036279788e-03 -2.1113001009e-02
 1.1524345395e-03 -2.2650871057e-02 -1.2466358701e-01
 2.5222992879e-04 -4.1670351498e-03 -2.3065323146e-02
 7.2554891214e-01  4.0476016294e-01 -6.6827157384e-02
 6.6514185930e-01  8.0174542695e-02 -8.4109116424e-03
-2.5783279945e-04  4.9702262002e-03  2.7361083346e-02
-1.8339595621e-03  3.5970157699e-02  1.9796782650e-01
 7.1104581952e-04 -1.3829154239e-02 -7.6115325084e-02
-2.6039492510e-01  5.4200634408e-02 -1.2259339143e-02
-9.1267985425e-04  1.7946148535e-02  9.8766546170e-02
 2.9014070552e-01  1.1715409324e-01 -1.8600043898e-02
 3.7418503988e-05 -9.9292386359e-04 -5.4379488592e-03
 1.2240902874e-03 -2.3987519079e-02 -1.3201607093e-01
-5.6025951708e-01 -3.7314854290e-01  6.2614869068e-02
 9.1109644161e-01 -7.9907808113e-02  2.2951717393e-02
 1.6363709714e-05 -3.2683598960e-04 -1.7948878738e-03
-1.4180570382e-03  2.7963956851e-02  1.5389848668e-01
-4.4820080460e-04  8.6070329011e-03  4.7384166887e-02
-1.5455684973e-01  6.2514034289e-03 -2.5654801208e-03
-3.2251856991e-02 -6.9639391646e-02  1.2350427192e-02
-2.1434653696e-04  3.8237394333e-03  2.1130597344e-02
 1.1810889629e-03 -2.3201419905e-02 -1.2769508962e-01
 1.9649476318e-04 -3.2264244733e-03 -1.7869612162e-02
-7.0858963054e-01 -4.0498243096e-01  6.7025065932e-02
-6.9009923094e-01 -8.2154851793e-02  8.5397099121e-03
-1.8965898607e-04  3.6279519776e-03  1.9977384004e-02
-1.5929107851e-03  3.1283498730e-02  1.7217570632e-01
-8.6942209124e-04  1.7120141879e-02  9.4223455843e-02
-2.5830262989e-01  3.5643670572e-02 -8.8660297190e-03
-9.0857220587e-04  1.7848551738e-02  9.8236323024e-02
-2.3458463204e-02 -4.3994353717e-02  7.7779894743e-03
 2.1335098671e-04 -4.1580163535e-03 -2.2884547020e-02
 1.0498513088e-03 -2.0692649947e-02 -1.1386062894e-01
 6.0651895920e-01  3.8829740878e-01 -6.4940035877e-02
 9.4644295923e-01 -7.2319163653e-02  2.1899903216e-02
 5.2807632853e-05 -1.1342485513e-03 -6.2386140927e-03
-1.4470681498e-03  2.8497885403e-02  1.5683861006e-01
 5.1128651402e-04 -9.8468400463e-03 -5.4205370324e-02
-1.7888376712e-01  2.2951651803e-02 -5.8262625378e-03
 7.1633325937e-02  7.8542704280e-02 -1.3604941675e-02
-1.5869276358e-04  2.6811127615e-03  1.4830171469e-02
-1.0976924361e-03  2.1577141856e-02  1.1875160141e-01
-1.3994148627e-04  3.4380334855e-03  1.8774959932e-02
 5.2573148846e-01  3.6664768940e-01 -6.1754582110e-02
 7.7458998797e-01  8.7106570752e-02 -8.6574991591e-03
 2.7866680341e-04 -5.3561187612e-03 -2.9488253279e-02
-1.6214831690e-03  3.1808709610e-02  1.7506207683e-01
-8.3291176892e-04  1.6293211617e-02  8.9675621013e-02
-3.1359003602e-01  7.2262061171e-02 -1.6032758554e-02
-8.4743306995e-04  1.6668461398e-02  9.1735417827e-02
-2.6105099671e-01 -5.0261960005e-02  6.7168978278e-03
 1.3120109356e-03 -2.5771269779e-02 -1.4183565039e-01
 4.6925016567e-04 -9.2635572635e-03 -5.0947043136e-02
 4.4783759022e-01  3.6919234848e-01 -6.2936739175e-02
-9.0057742215e-01  9.2348459256e-02 -2.5114672915e-02
 2.7424546233e-04 -5.3848724969e-03 -2.9639885680e-02
 1.3493480232e-03 -2.6515545097e-02 -1.4593469922e-01
-8.8952152410e-04  1.7693763587e-02  9.7374030574e-02
 2.2141155665e-01 -2.0315644260e-02  5.7368971827e-03
 6.9433789630e-02 -3.4273083471e-02  6.8708946742e-03
-2.9063550365e-05  2.6911709531e-04  1.4746463831e-03
-1.0408974809e-03  2.0376786480e-02  1.1215728700e-01
-6.6744567261e-04  1.3322735596e-02  7.3273615242e-02
 5.9012963710e-01  3.8544818159e-01 -6.4574706930e-02
 8.6998277188e-01 -1.5154461509e-02  1.0805808897e-02
-5.7081139989e-05  1.0120086842e-03  5.5758570439e-03
 1.6734191904e-03 -3.2851757650e-02 -1.8080697976e-01
-8.8467719970e-04  1.7391665147e-02  9.5718324187e-02
-2.6302498027e-01  3.5285260205e-02 -8.8450046326e-03
-8.7856829088e-04  1.7259306799e-02  9.4993878318e-02
-2.9156938794e-02 -4.6182962290e-02  8.1221164760e-03
-1.7609845381e-04  3.4642314010e-03  1.9065506093e-02
 1.1542841471e-03 -2.2691831679e-02 -1.2487492170e-01
 6.5729421039e-01  3.9165509234e-01 -6.5079638100e-02
-9.5654737868e-01  9.7873973561e-02 -2.6636596293e-02
 2.7663455967e-04 -5.5098725009e-03 -3.0321552623e-02
 1.5655326985e-03 -3.0759891881e-02 -1.6929297237e-01
 8.2624013450e-04 -1.6291856628e-02 -8.9664579412e-02
 2.3048109690e-01 -2.5156929247e-02  6.7027312045e-03
-9.8119489854e-05 -5.2059482305e-02  9.4572161176e-03
-8.3263634823e-04  1.6376080721e-02  9.0139253550e-02
-5.9228296550e-04  1.1552781109e-02  6.3584508586e-02
 8.0600442381e-04 -1.6018472191e-02 -8.8116678778e-02
-6.5233082949e-01 -3.9335612684e-01  6.5435760781e-02
-8.8733916393e-01  4.2434079810e-02 -1.5922961795e-02
 4.0350513890e-05 -8.8421439050e-04 -4.8603634896e-03
 1.3892638410e-03 -2.7327598950e-02 -1.5040263357e-01
-7.8779805318e-04  1.5607532731e-02  8.5896720166e-02
 2.2411319343e-01 -2.6520038694e-02  6.8904181215e-03
-3.9240815406e-03  4.7367850012e-02 -8.6427092545e-03
 3.1942032486e-04 -6.4056690385e-03 -3.5266067740e-02
-9.9805520541e-04  1.9514706605e-02  1.0740713591e-01
-6.2294235862e-04  1.2534602055e-02  6.8912840928e-02
 5.2449914797e-01  3.7600036113e-01 -6.3466143474e-02
-8.6782327483e-01 -1.0199481301e-02 -6.1790624588e-03
-1.7197222029e-04  3.2506879713e-03  1.7899747378e-02
-1.6182138707e-03  3.1791474729e-02  1.7496832372e-01
 4.4026345275e-04 -8.2806231830e-03 -4.5588922881e-02
-1.6960932405e-01  2.8015635007e-02 -6.6625185491e-03
-1.2557407080e-01 -9.8024197180e-02  1.6643766335e-02
 1.7334058925e-04 -2.6644502741e-03 -1.4793304213e-02
-1.1130506161e-03  2.1882289370e-02  1.2043035550e-01
-1.7719044880e-04  4.3002164601e-03  2.3515689369e-02
 6.2368982399e-01  3.8322905761e-01 -6.3860999963e-02
-7.5174183808e-01 -5.7905198693e-02  3.5631419164e-03
-2.7163594941e-04  5.2596872954e-03  2.8953738279e-02
-1.4678808499e-03  2.8907450773e-02  1.5909349361e-01
-6.1752153390e-04  1.2104979663e-02  6.6627101100e-02
 1.8282055230e-01 -1.2867497422e-02  4.0286547837e-03
 1.9380042816e-02  6.6077030884e-02 -1.1825664540e-02
 1.7741725071e-04 -3.2693543918e-03 -1.8017054679e-02
-1.1473730924e-03  2.2525797328e-02  1.2397774186e-01
-2.0828093424e-04  4.6579391525e-03  2.5528137478e-02
 6.6160270198e-01  3.9601384318e-01 -6.5832532164e-02
 7.6415972803e-01  4.3708017195e-02 -8.6864478890e-04
-1.3781555457e-04  2.6175077320e-03  1.4416336586e-02
-1.1472438433e-03  2.2605255996e-02  1.2440777031e-01
-7.3938552526e-04  1.4811437831e-02  8.1506736113e-02
 1.6744242211e-01 -1.1564361184e-03  1.7538925880e-03
-6.6957759168e-02  4.1327996009e-02 -8.1322713544e-03
-2.1226066902e-04  3.6729687155e-03  2.0200452344e-02
-1.1706872168e-03  2.2982045154e-02  1.2648625442e-01
-4.4897937692e-06  4.9691358348e-04  2.6560873524e-03
 6.3200689516e-01  3.8898831886e-01 -6.4829210795e-02
 7.2025907017e-01  7.2084983938e-02 -6.4307903006e-03
 1.0979275526e-04 -2.1197913570e-03 -1.1674616710e-02
-1.7046576416e-03  3.3489458650e-02  1.8431408905e-01
-5.6380867461e-04  1.0872094560e-02  5.9846772925e-02
-1.9151159230e-01  2.4472719650e-02 -6.2203626705e-03
 1.0982201352e-01  9.3499644704e-02 -1.5969875969e-02
-9.6025042078e-05  1.5149751419e-03  8.4024200735e-03
 1.1203006556e-03 -2.1995032833e-02 -1.2105644396e-01
-4.5700126996e-04  9.5429867448e-03  5.2420351718e-02
-7.0690203880e-01 -3.9838073360e-01  6.5844370874e-02
 7.8262154879e-01 -4.5273485811e-04  7.3260563631e-03
 8.6045256134e-05 -1.6174088892e-03 -8.9092344382e-03
 1.9059545746e-03 -3.7367662801e-02 -2.0565960618e-01
-5.6459947279e-04  1.0845738546e-02  5.9697665415e-02
 2.1422613275e-01 -5.5339587350e-02  1.2040038451e-02
-9.7611406242e-04  1.9139508117e-02  1.0533637528e-01
 3.3682471093e-01  1.4755148257e-01 -2.3688466334e-02
 2.0361491416e-04 -3.3935268765e-03 -1.8744463742e-02
 9.8537137072e-04 -1.9427495688e-02 -1.0689968944e-01
 5.7720158855e-01  3.6532864165e-01 -6.1038464009e-02
 8.3946889754e-01 -4.5751352294e-02  1.6082915201e-02
-1.3238251821e-04  2.6163179444e-03  1.4404108501e-02
-1.7254268255e-03  3.3865508299e-02  1.8638513964e-01
-4.2612247622e-04  7.9803257838e-03  4.3935716806e-02
-1.6763625095e-01  3.0113198224e-02 -7.0257906580e-03
 1.5654740492e-01  1.0920906946e-01 -1.8389475170e-02
-1.7151186694e-04  2.5526254253e-03  1.4184024317e-02
-1.1250079964e-03  2.2107375334e-02  1.2166938647e-01
-2.3572674642e-04  5.8445478856e-03  3.1964514879e-02
-6.9428199658e-01 -3.9318402177e-01  6.5017681704e-02
 7.3447613815e-01  2.6620596460e-02  1.9614369413e-03
 2.2216691264e-04 -4.3073344497e-03 -2.3712128408e-02
-1.3786547368e-03  2.7173459209e-02  1.4954987826e-01
 6.0638911781e-04 -1.1912862395e-02 -6.5569012713e-02
-1.8410138814e-01  1.5508938598e-02 -4.5200278149e-03
 2.0500480132e-02  6.3614695451e-02 -1.1368245917e-02
-1.6615124070e-04  3.0230155514e-03  1.6656950574e-02
-1.1190071445e-03  2.1974559546e-02  1.2094141405e-01
-1.6125693648e-04  3.7368424053e-03  2.0447153963e-02
-5.6208355393e-01 -3.7690651401e-01  6.3281926837e-02
-7.7564527545e-01 -7.2372695061e-02  5.9706327264e-03
 2.0761142229e-04 -3.9726958719e-03 -2.1876325253e-02
-1.7535642791e-03  3.4426975103e-02  1.8947453039e-01
-6.2048276072e-04  1.2010069305e-02  6.6107425517e-02
-2.1341222688e-01  3.4463276921e-02 -8.2384382913e-03
 1.5723949313e-01  1.0127870481e-01 -1.6947688865e-02
 9.5391697937e-04 -1.8933665141e-02 -1.0417416541e-01
-4.4381394916e-04  8.4046077354e-03  4.6301078795e-02
 7.3334263417e-04 -1.4680248391e-02 -8.0737500016e-02
-6.5234125862e-01 -3.8798494500e-01  6.4460219752e-02
 8.3942924952e-01 -2.4319989434e-02  1.2188364403e-02
 7.2246561726e-05 -1.3627243842e-03 -7.5062857680e-03
-1.5605731252e-03  3.0632196871e-02  1.6859349604e-01
-1.0436584955e-03  2.0555943109e-02  1.1313178460e-01
 3.1685359873e-01 -4.9451288096e-02  1.1916547765e-02
 7.1906959698e-04 -1.4118558471e-02 -7.7712082591e-02
 6.5958056869e-02  2.3064558097e-02 -3.5794490392e-03
 1.3260532038e-03 -2.6032322508e-02 -1.4326674520e-01
-6.7378292656e-04  1.3134381914e-02  7.2305897083e-02
-5.7824984824e-01 -3.8298986512e-01  6.4235886736e-02
 1.0427751926e+00 -1.5571610842e-01  3.7944290347e-02
-3.7471934547e-04  7.4555971137e-03  4.1034340912e-02
 1.9714637392e-03 -3.8653276277e-02 -2.1273557003e-01
 6.4904445994e-04 -1.2595936776e-02 -6.9327145858e-02
-2.4739616676e-01  5.5407157181e-02 -1.2358346524e-02
-9.0809991161e-04  1.7845980602e-02  9.8214218302e-02
 3.8553893883e-01  1.5459842416e-01 -2.4520496169e-02
 9.8413573548e-05 -2.2888500676e-03 -1.2553863327e-02
 1.2775906230e-03 -2.4970893953e-02 -1.3744124454e-01
-5.8394909786e-01 -3.6438656418e-01  6.0803129854e-02
 8.8988547871e-01 -9.5246153434e-02  2.5542503958e-02
 2.9554021288e-04 -5.7874598578e-03 -3.1848548624e-02
 1.4758980948e-03 -2.9068672238e-02 -1.5997975100e-01
-6.2519142338e-04  1.2275947613e-02  6.7567145450e-02
-1.7287504339e-01  5.7261681097e-03 -2.6385848249e-03
-2.1633810832e-03  6.2438754280e-02 -1.1364150578e-02
 2.0374067395e-04 -3.7903656031e-03 -2.0882648605e-02
-1.2000946114e-03  2.3554051328e-02  1.2963871930e-01
-1.2992678648e-04  3.2714439650e-03  1.7883735482e-02
-7.6366130912e-01 -4.1412206935e-01  6.8177828459e-02
-7.1888952481e-01 -2.8778602116e-02 -1.4250969275e-03
 5.7192499917e-05 -1.0509822462e-03 -5.7938922039e-03
 1.6853336694e-03 -3.3122352305e-02 -1.8229311081e-01
-5.5384542447e-04  1.0686212917e-02  5.8824204260e-02
-1.8379134136e-01  1.8879117400e-02 -5.1322725594e-03
-8.4975923223e-02 -8.8074286306e-02  1.5213627150e-02
 1.6416716233e-04 -2.8916008895e-03 -1.5978447232e-02
 1.1460568136e-03 -2.2507482680e-02 -1.2387636868e-01
-3.5092463899e-04  7.6258600001e-03  4.1847478375e-02
 7.5004175037e-01  4.0639762334e-01 -6.6901602049e-02
 7.5420945863e-01  1.6238870288e-03  6.6858085044e-03
-5.3089239789e-05  9.6769938753e-04  5.3338166105e-03
 1.6674439857e-03 -3.2778002058e-02 -1.8039754311e-01
 5.7967819384e-04 -1.1232321005e-02 -6.1828544306e-02
 1.8501181322e-01 -1.6720287513e-02  4.7509076559e-03
 6.7507533280e-02  8.3072816246e-02 -1.4466927609e-02
 1.6821211236e-04 -3.0398143369e-03 -1.6781831411e-02
 1.1501227707e-03 -2.2583727431e-02 -1.2429685958e-01
-3.5597122315e-04  7.7003980300e-03  4.2262144568e-02
 7.5972003913e-01  4.0848509905e-01 -6.7191233865e-02
-7.5476264881e-01  1.1144920421e-03 -7.1884792592e-03
 2.5268934084e-05 -4.2114888992e-04 -2.3259286808e-03
-1.5958360763e-03  3.1383931210e-02  1.7272451502e-01
-4.9019837408e-04  9.3721754857e-03  5.1594967364e-02
 1.7381065155e-01 -1.9678098456e-02  5.1852460414e-03
 8.5742177151e-02  8.6861679842e-02 -1.4985054677e-02
 1.8433241030e-04 -3.1443447206e-03 -1.7396683315e-02
 1.1424302012e-03 -2.2448442006e-02 -1.2354925185e-01
-1.7006492679e-04  4.0653817040e-03  2.2244370795e-02
-6.8002691000e-01 -3.9660235317e-01  6.5768963498e-02
 7.4505375665e-01  4.4032079361e-02 -1.1043526678e-03
-1.9079587872e-04  3.6573292325e-03  2.0137234534e-02
-1.7906687489e-03  3.5128177223e-02  1.9333426116e-01
 7.8310779902e-04 -1.5290848421e-02 -8.4158805161e-02
-2.7929766072e-01  5.3355798198e-02 -1.2280245077e-02
-8.7557595162e-04  1.7217080702e-02  9.4756532383e-02
-2.3895586339e-01 -9.1393377052e-02  1.4393877131e-02
-4.5974100682e-04  9.1109814830e-03  5.0134928895e-02
-1.2286884766e-03  2.4065472537e-02  1.3244724636e-01
-5.7132051073e-01 -3.7915429854e-01  6.3603427539e-02
 9.4336258401e-01 -9.8717488946e-02  2.6667886803e-02
-1.1231371961e-04  2.2257628017e-03  1.2246755572e-02
-1.3852082909e-03  2.7237482889e-02  1.4990752854e-01
-8.2340727733e-04  1.6294042026e-02  8.9675485220e-02
 2.5051663761e-01 -3.8589890895e-02  9.3283039341e-03
 9.4805500564e-04 -1.8633332517e-02 -1.0255104717e-01
 1.9578179384e-02  3.8416073589e-02 -6.8036262612e-03
 2.4734150819e-04 -4.7548051396e-03 -2.6167346900e-02
-8.3841792135e-04  1.6677279496e-02  9.1724183510e-02
 4.5931952716e-01  3.6880096698e-01 -6.2761497653e-02
-9.1416351949e-01  1.3087834548e-02 -1.0839182480e-02
-2.3052283643e-04  4.3757203328e-03  2.4089527383e-02
-1.3895431723e-03  2.7269935941e-02  1.5008519404e-01
-1.0039641756e-03  1.9760208584e-02  1.0875380811e-01
 4.0470805830e-01 -9.2673202460e-02  2.0583266195e-02
-6.8347437858e-04  1.3435272237e-02  7.3950324479e-02
-1.7289872814e-03  3.3891604057e-02  1.8652308701e-01
-8.2752641485e-02  1.3075866295e-01 -2.4525365430e-02
 1.7405361630e-04 -2.5522474443e-03 -1.4236405429e-02
-4.7677788722e-01 -3.3733799766e-01  5.6878683560e-02
-8.2148241805e-01  1.4525960690e-01 -3.3996557527e-02
 2.0003718868e-04 -4.3860787626e-03 -2.4209415007e-02
 1.6168111990e-03 -3.1774489774e-02 -1.7487549535e-01
 6.8871230797e-04 -1.3460276896e-02 -7.4086082046e-02
-2.1768357277e-01  2.9034944491e-02 -7.2903344776e-03
-7.9193511442e-02 -7.6312215598e-02  1.3132227355e-02
-7.6142871316e-04  1.5057215449e-02  8.2858366384e-02
 7.4004975612e-04 -1.4415020005e-02 -7.9351551674e-02
 6.6682754461e-04 -1.3399086546e-02 -7.3677996141e-02
-6.1864173565e-01 -3.8799650768e-01  6.4774272274e-02
-8.5238306603e-01  8.6491932724e-03 -9.4608679341e-03
 1.1093472537e-04 -2.0922234107e-03 -1.1522494523e-02
 1.9013609763e-03 -3.7265606784e-02 -2.0510185463e-01
-3.4385067766e-04  6.3164654901e-03  3.4775656384e-02
-1.4790577493e-01  3.6616246985e-02 -8.0252358289e-03
-2.3034368338e-01 -1.3510835021e-01  2.2412102367e-02
-2.0004024483e-04  2.8952936533e-03  1.6088879961e-02
 1.1395070172e-03 -2.2377142495e-02 -1.2315160269e-01
 8.0332696063e-01  4.0000179541e-01 -6.5241462468e-02
-3.9539531654e-04  6.5485760828e-03  3.6206687349e-02
-6.6474797387e-01  1.8124559329e-02 -9.4463529237e-03
-1.3150200886e-04  2.5713627083e-03  1.4157512133e-02
-1.7058334430e-03  3.3506417468e-02  1.8440821475e-01
-4.2116878231e-04  7.9170234649e-03  4.3589189897e-02
-1.6185128361e-01  1.9147977315e-02 -4.9791985242e-03
-1.1254307149e-01 -9.7853782344e-02  1.6732748028e-02
 2.1617956261e-04 -3.5897520558e-03 -1.9884477548e-02
-1.1766628050e-03  2.3118054458e-02  1.2723435860e-01
-6.6230629412e-05  3.3652559679e-03  1.8208146273e-02
 7.8818106636e-01  4.1266024636e-01 -6.7686742328e-02
 6.8969162074e-01  1.6608352890e-02  3.3661428901e-03
 1.2978245996e-04 -2.4784081200e-03 -1.3647564465e-02
-1.8069377946e-03  3.5456855735e-02  1.9514366806e-01
-7.5437869904e-04  1.4726506431e-02  8.1053464887e-02
 2.5331823823e-01 -4.0873263860e-02  9.7717478215e-03
-9.1768233597e-04  1.8035691915e-02  9.9264068187e-02
 1.7230158984e-01  9.1944996914e-02 -1.5110227921e-02
 1.5416056804e-04 -2.9293542630e-03 -1.6136429707e-02
-1.1395589987e-03  2.2386922038e-02  1.2319943259e-01
 6.5251701683e-01  3.8665707054e-01 -6.4215610255e-02
-9.2031560520e-01  8.6063943991e-02 -2.4155498981e-02
-2.3191384556e-04  4.5955791023e-03  2.5288679782e-02
-1.6129067488e-03  3.1723258971e-02  1.7459188466e-01
-5.3133800063e-04  1.0244787737e-02  5.6395600601e-02
-1.7641629289e-01  1.5652256479e-02 -4.4773161650e-03
-6.6323167669e-02 -8.2216513091e-02  1.4321511590e-02
 1.8816588472e-04 -3.3528359890e-03 -1.8521401466e-02
 1.1621200994e-03 -2.2824621041e-02 -1.2562174611e-01
-2.1022849740e-04  4.8780024379e-03  2.6718968607e-02
-7.3466028292e-01 -4.0650707133e-01  6.7063103648e-02
 7.3783258481e-01  2.4301853346e-02  2.4137371976e-03
-1.1229412242e-04  2.1207133077e-03  1.1680468874e-02
-2.0881009698e-03  4.0941286667e-02  2.2532468792e-01
 6.1224535629e-04 -1.1948635938e-02 -6.5760242263e-02
-2.4761306719e-01  8.9826258565e-02 -1.8613476020e-02
-8.4965398164e-04  1.6673102287e-02  9.1758614691e-02
 6.1221592284e-01  1.8274037064e-01 -2.7536522183e-02
-1.5591512258e-03  3.0604403866e-02  1.6844069763e-01
 3.9645437365e-04 -7.5665579526e-03 -4.1688241574e-02
 3.5056309230e-01  3.3363131792e-01 -5.7374311671e-02
-8.2494080767e-01  1.0736890489e-01 -2.7144632458e-02
 1.1352884669e-04 -2.2058545075e-03 -1.2140515333e-02
-1.7888438520e-03  3.5105386377e-02  1.9320850850e-01
-6.3821043245e-04  1.2358887097e-02  6.8026285734e-02
 2.2442077952e-01 -4.0698296869e-02  9.4733340162e-03
-9.8717928256e-04  1.9294034971e-02  1.0620440095e-01
-1.9904228312e-01 -1.0900291959e-01  1.7956981184e-02
 2.8035058285e-04 -5.1645965593e-03 -2.8468134799e-02
 8.7617701744e-04 -1.7369223570e-02 -9.5555523294e-02
-6.2573197859e-01 -3.8256356778e-01  6.3721039694e-02
 8.6185666406e-01 -3.8771412571e-02  1.5021703322e-02
 6.2504428226e-05 -1.1872990112e-03 -6.5400885662e-03
 1.7587777801e-03 -3.4549908767e-02 -1.9015050995e-01
 5.1420739509e-04 -9.8635850324e-03 -5.4298542127e-02
-1.7452301545e-01  1.5762999082e-02 -4.4807641576e-03
-9.3662793590e-02 -9.3593341030e-02  1.6135202585e-02
 1.9944650444e-04 -3.5304108646e-03 -1.9510278298e-02
-1.1791064143e-03  2.3153732967e-02  1.2743330173e-01
 3.4244971045e-05 -7.1379797643e-03 -3.8368709956e-02
-8.3837581318e-01 -4.1795978920e-01  6.8197845945e-02
 7.0716778110e-01 -1.8535148802e-02  9.9133441644e-03
 6.5146931034e-05 -1.3419200062e-03 -7.3784214284e-03
-1.8439075940e-03  3.6152114354e-02  1.9896802594e-01
-7.2394563712e-04  1.4084450499e-02  7.7519526495e-02
-2.7793351827e-01  6.6548590770e-02 -1.4665307026e-02
 8.8040963519e-04 -1.7316678634e-02 -9.5299402975e-02
-3.7802512760e-01 -1.2664464976e-01  1.9511697757e-02
 1.0613690551e-03 -2.0975360212e-02 -1.1542913065e-01
-8.6364491357e-04  1.6700756265e-02  9.1935852758e-02
-4.8283031689e-01 -3.6344502964e-01  6.1567777562e-02
-9.0114244442e-01  9.1181440484e-02 -2.4907991057e-02
 6.9321278195e-05 -1.3897957872e-03 -7.6521409077e-03
 1.4869726179e-03 -2.9206199673e-02 -1.6074360888e-01
 9.2272559874e-04 -1.8259370125e-02 -1.0048996617e-01
-2.4406953961e-01  2.7318998277e-02 -7.2204770715e-03
 5.1709919932e-02 -3.2481478775e-02  6.3757340731e-03
 8.8651547973e-04 -1.7481362787e-02 -9.6231067079e-02
-3.7559092466e-04  7.2185865554e-03  3.9731783027e-02
 9.2445971195e-04 -1.8270161007e-02 -1.0052170703e-01
 6.2142347849e-01  3.8975872802e-01 -6.5067875584e-02
-9.2737991694e-01  6.1481175241e-02 -1.9754329640e-02
 6.2561854318e-05 -1.3373696012e-03 -7.3564696668e-03
-1.7218465304e-03  3.3800207225e-02  1.8602672350e-01
-3.5298460467e-04  6.4957068652e-03  3.5768923377e-02
-1.4939273380e-01  1.9023367896e-02 -4.8417428644e-03
-1.2268447040e-01 -1.0152728149e-01  1.7304821924e-02
 2.3932027678e-04 -3.8690222053e-03 -2.1455837240e-02
 1.1979993369e-03 -2.3534515591e-02 -1.2952597300e-01
 8.3119008355e-01  4.1991336468e-01 -6.8601432097e-02
-4.1251217076e-04  8.7282092072e-04  5.8233734373e-03
 6.4337729568e-01  1.5101014731e-02  3.2114199281e-03
-1.4657057588e-04  2.8162503120e-03  1.5506278829e-02
 1.9598884199e-03 -3.8415001579e-02 -2.1142148333e-01
 6.6212767066e-04 -1.2869981307e-02 -7.0833744072e-02
 2.6465801698e-01 -7.8110030036e-02  1.6643143021e-02
-8.7229116964e-04  1.7149298080e-02  9.4375672136e-02
-5.0780697914e-01 -1.6252079443e-01  2.4829038706e-02
-1.3394729462e-03  2.6373471682e-02  1.4514615409e-01
-5.9132475046e-04  1.1230997327e-02  6.1860158841e-02
 4.1464824696e-01  3.4638329092e-01 -5.9098124150e-02
-8.5892671205e-01  9.5967674883e-02 -2.5387175231e-02
 6.0681617770e-05 -1.2432561429e-03 -6.8446668425e-03
-1.6261664046e-03  3.1956112096e-02  1.7587435608e-01
 6.0485081483e-04 -1.1712907776e-02 -6.4472773375e-02
-2.0541094047e-01  3.1745972438e-02 -7.6703121870e-03
-1.1606420995e-01 -8.8949683049e-02  1.5086608800e-02
-3.7455654070e-04  7.6766973744e-03  4.2202763677e-02
-1.0118411733e-03  1.9744055256e-02  1.0868345458e-01
-5.5084166815e-04  1.1233520850e-02  6.1737440864e-02
 5.9056931726e-01  3.8175284188e-01 -6.3900056940e-02
-8.2641972815e-01 -1.6544003681e-02 -4.6431060174e-03
 2.0358493009e-04 -3.9183319618e-03 -2.1572922892e-02
-1.5948176893e-03  3.1357745962e-02  1.7258055255e-01
-5.5070557383e-04  1.0616618730e-02  5.8441214059e-02
-1.8887442194e-01  2.5225226581e-02 -6.3324081231e-03
-9.4732208110e-02 -8.6772394078e-02  1.4887015376e-02
 1.1611545555e-04 -1.8828082676e-03 -1.0429432052e-02
 1.1128942322e-03 -2.1859181286e-02 -1.2030674357e-01
-3.4742751662e-04  7.3914090072e-03  4.0568382816e-02
-6.2092417042e-01 -3.8646852925e-01  6.4475510663e-02
 7.8834760855e-01  3.6948134057e-02  5.8342543095e-04
 2.0623403815e-04 -3.9614630170e-03 -2.1811047531e-02
-1.7649588031e-03  3.4610263020e-02  1.9048102986e-01
-6.6869845239e-04  1.2941010034e-02  7.1229127542e-02
 2.4923846149e-01 -6.3688181289e-02  1.3880777015e-02
 9.3713867478e-04 -1.8437013839e-02 -1.0146281533e-01
 3.1843024328e-01  1.2082719020e-01 -1.9005044429e-02
 4.6046021524e-05 -4.6806415531e-04 -2.6119349634e-03
-1.1233512676e-03  2.2048606905e-02  1.2133480611e-01
-4.6798718539e-01 -3.5959561740e-01  6.1007210585e-02
 8.7211646956e-01 -4.3824888460e-02  1.6034813138e-02
 2.9639673051e-04 -5.8432526403e-03 -3.2163591011e-02
-1.6324526300e-03  3.2046891463e-02  1.7637239214e-01
 5.7617505513e-04 -1.1047714761e-02 -6.0813215834e-02
 2.0866759623e-01 -4.7667581007e-02  1.0594867722e-02
-1.9364592904e-01 -1.0508237561e-01  1.7322845020e-02
 9.4228722114e-04 -1.9522936617e-02 -1.0729416241e-01
 3.1452665049e-04 -5.5858516738e-03 -3.0812969683e-02
-6.5087809983e-04  1.3211329162e-02  7.2608072485e-02
 4.8212370162e-01  3.5931784977e-01 -6.0828861017e-02
 8.3186224553e-01  2.9077171908e-02  2.4162206312e-03
-3.4921473273e-04  6.8243718131e-03  3.7563862382e-02
-1.9776798848e-03  3.8777369268e-02  2.1341933015e-01
-5.7198294048e-04  1.1028980232e-02  6.0705331854e-02
 2.1607510824e-01 -4.7605058668e-02  1.0651319677e-02
 9.6936908767e-04 -1.8966343494e-02 -1.0439066185e-01
-3.3274401566e-01 -1.5224786139e-01  2.4579324703e-02
-2.2999249348e-04  4.0220671243e-03  2.2196637518e-02
 1.0314775922e-03 -2.0326981028e-02 -1.1185408259e-01
-6.6108073292e-01 -3.7276387050e-01  6.1612707362e-02
-8.4067022159e-01  7.2977356773e-02 -2.1040940231e-02
 2.0541563984e-04 -4.0281726954e-03 -2.2164754906e-02
-1.5985381155e-03  3.1415675082e-02  1.7289918921e-01
 5.3206035811e-04 -1.0193453830e-02 -5.6113184245e-02
-1.9044755002e-01  3.2157289170e-02 -7.6072672186e-03
 1.2565269838e-01  9.3930564387e-02 -1.5901491664e-02
-3.2661610707e-05  1.0246103662e-04  6.4805757406e-04
-1.0930059084e-03  2.1446660104e-02  1.1803810923e-01
-3.8949466287e-04  8.2353230047e-03  4.5203138410e-02
-5.6383352401e-01 -3.7478104100e-01  6.2880960519e-02
-7.9899796199e-01 -4.6228599448e-02  1.0042357028e-03
-2.7226134267e-04  5.2678082471e-03  2.8999439091e-02
 1.5103875159e-03 -2.9748978332e-02 -1.6372311914e-01
 5.8456159148e-04 -1.1423411611e-02 -6.2877846199e-02
-1.6435926641e-01  2.4551194013e-03 -1.9658509663e-03
 1.8588619992e-03  6.4633594644e-02 -1.1724739665e-02
-2.1651092750e-04  4.0340898797e-03  2.2239031099e-02
 1.2466896162e-03 -2.4466453455e-02 -1.3466129681e-01
-4.0837293442e-05  2.0083916977e-03  1.0869362016e-02
-8.3666077336e-01 -4.2738141900e-01  6.9911207940e-02
 6.7515051544e-01  1.9377916298e-02  2.7284094805e-03
 1.7692202601e-05 -2.7848963774e-04 -1.5415924399e-03
 1.8351063047e-03 -3.6037017473e-02 -1.9833537566e-01
 4.1791875718e-04 -7.8935833737e-03 -4.3461643481e-02
-1.4916349793e-01  5.5035306937e-03 -2.3824783709e-03
-8.3765208030e-02 -9.3890400804e-02  1.6278370759e-02
-2.5947916150e-04  4.6283573979e-03  2.5588130780e-02
 1.3364471229e-03 -2.6204010395e-02 -1.4422574215e-01
 1.0291424205e+00  4.4937883386e-01 -7.2125251565e-02
 2.1676010100e-04 -4.1427462389e-03 -2.2807953038e-02
 5.5416770163e-01 -5.2197157846e-02  1.4613860403e-02
 3.9844501624e-04 -7.8801503579e-03 -4.3364240705e-02
 1.5508262907e-03 -3.0542585447e-02 -1.6809037151e-01
 5.2666270958e-04 -1.0208515611e-02 -5.6195691529e-02
-1.5494311019e-01 -5.0313397454e-04 -1.3418340488e-03
-1.0082668253e-02 -6.7500015163e-02  1.2167899146e-02
 2.2855990416e-04 -4.2471651641e-03 -2.3435157928e-02
-1.3097055267e-03  2.5695900663e-02  1.4142958701e-01
 9.1790134994e-01  4.4277255736e-01 -7.1953799490e-02
-2.7620823414e-04  5.8827427418e-04  3.8848565525e-03
-6.1752979029e-01 -6.7704159446e-03 -4.4859026868e-03
 2.5487874108e-05 -5.7093239964e-04 -3.1342921369e-03
 1.9395226133e-03 -3.8054155184e-02 -2.0943885171e-01
 5.2582524569e-04 -1.0097167606e-02 -5.5581449406e-02
 1.8462272827e-01 -2.3126152084e-02  5.9125811519e-03
 1.7124480393e-01  1.1840537078e-01 -1.9926585975e-02
 1.1047022928e-04 -1.7332898769e-03 -9.6148912601e-03
-1.1271192861e-03  2.2117898195e-02  1.2173298410e-01
 8.6590565227e-01  4.0826799118e-01 -6.6163801234e-02
 6.8146048055e-04 -1.2616426798e-02 -6.9531457312e-02
 7.3311159302e-01 -6.5573997154e-02  1.8700352616e-02
-4.6672396336e-04  9.1948517065e-03  5.0599976452e-02
-1.6582405692e-03  3.2583787573e-02  1.7932913868e-01
-5.7014206504e-04  1.0998644425e-02  6.0543059889e-02
-1.9550794064e-01  2.7922636960e-02 -6.8841725420e-03
-1.1372033774e-01 -9.2030457676e-02  1.5667147743e-02
-2.8446983081e-05  1.6889028464e-04  9.9273701583e-04
-1.1052834342e-03  2.1687225998e-02  1.1936360175e-01
-4.6859994105e-04  9.7016033713e-03  5.3297663996e-02
 6.4290531088e-01  3.8925653637e-01 -6.4778876408e-02
-8.0102294472e-01 -1.5018509795e-02 -4.6852685316e-03
-1.6712745922e-04  3.2041794231e-03  1.7642502256e-02
-1.5031494738e-03  2.9607504668e-02  1.6294519501e-01
 3.8575180725e-04 -7.2731590506e-03 -4.0048345146e-02
-1.4423635722e-01  2.7084022101e-03 -1.8271434824e-03
-4.1023351854e-02 -7.3576916623e-02  1.2982378357e-02
-2.3282001138e-04  4.1112438104e-03  2.2749790021e-02
 1.2721256318e-03 -2.4967918319e-02 -1.3742160043e-01
 2.7366129824e-04 -4.1913324882e-03 -2.3245732682e-02
 8.6180903625e-01  4.3642805224e-01 -7.1319440353e-02
-6.1092006229e-01 -4.5516388506e-02  2.6154237539e-03
-1.3343878378e-04  2.5347090516e-03  1.3958604236e-02
 1.9028713546e-03 -3.7316911770e-02 -2.0538174880e-01
-4.9195748375e-04  9.3649669524e-03  5.1551130160e-02
 1.8774063836e-01 -4.0282810384e-02  9.0593591863e-03
 2.5270300381e-01  1.3586608882e-01 -2.2346362171e-02
-8.8241775054e-04  1.7722274918e-02  9.7480245197e-02
 6.1408494864e-04 -1.1452337644e-02 -6.3110388676e-02
 6.6244594732e-04 -1.3694630661e-02 -7.5258011525e-02
 7.0653397080e-01  3.8522190381e-01 -6.3458607956e-02
-7.7913633734e-01  3.3544165795e-02 -1.3306580888e-02
 4.3216747468e-05 -8.3442495898e-04 -4.5981719563e-03
 1.6580096825e-03 -3.2570784790e-02 -1.7925883176e-01
-7.4531575548e-04  1.4605907245e-02  8.0389408532e-02
-2.2667436191e-01  2.8192854733e-02 -7.2202973279e-03
 6.3304779646e-02  7.1083043342e-02 -1.2329213635e-02
 9.2244734658e-04 -1.8145662978e-02 -9.9867944077e-02
 4.6824946185e-04 -9.1182147061e-03 -5.0193504311e-02
 7.9618978089e-04 -1.5841221164e-02 -8.7138974603e-02
 6.6252135639e-01  3.9332875475e-01 -6.5336517395e-02
-8.7282531123e-01  3.8838318540e-02 -1.5135289239e-02
-2.4681280457e-05  5.6451771607e-04  3.1006174949e-03
-1.7636758524e-03  3.4591248347e-02  1.9037735823e-01
-7.2919648162e-04  1.4186231746e-02  7.8080846167e-02
-2.7042153091e-01  6.1590882619e-02 -1.3695024665e-02
-9.0660274372e-04  1.7833267936e-02  9.8143452623e-02
-2.9920928791e-01 -1.0704394996e-01  1.6679407675e-02
 1.8220447973e-04 -3.8238714413e-03 -2.1027306268e-02
 1.2268440293e-03 -2.4030586471e-02 -1.3225048218e-01
-4.9334688640e-01 -3.6787435422e-01  6.2276081117e-02
-9.0466499896e-01  7.0451124480e-02 -2.1173918938e-02
-1.7731112046e-04  3.4870695760e-03  1.9195659938e-02
-1.2324020637e-03  2.4279725015e-02  1.3362187472e-01
-7.5599359244e-04  1.5097794157e-02  8.3083151945e-02
 1.5785417029e-01  5.1296333403e-03  5.2309340388e-04
-7.6556542522e-02  4.2122964550e-02 -8.3649264330e-03
 2.2721044611e-04 -3.9881454268e-03 -2.1942754346e-02
-1.2675553315e-03  2.4889311463e-02  1.3698485045e-01
-1.7807448461e-05  1.0784587721e-03  5.8194863258e-03
-8.0908730460e-01 -4.2378438963e-01  6.9512701500e-02
-6.6658898113e-01 -3.6593916804e-02  4.7868309758e-04
-1.2157793685e-05  1.9612323352e-04  1.0864787110e-03
 1.6013928959e-03 -3.1457055396e-02 -1.7312989856e-01
 8.0143047124e-04 -1.5745566715e-02 -8.6660082713e-02
 2.4811873383e-01 -3.6159898217e-02  8.8660105470e-03
 9.4457696721e-04 -1.8567900454e-02 -1.0219346833e-01
-6.3464987016e-02 -5.8814265231e-02  1.0099638274e-02
 2.4470242636e-04 -4.7587536829e-03 -2.6192510091e-02
 9.4520610560e-04 -1.8693050682e-02 -1.0284379290e-01
 5.8647000798e-01  3.8558208430e-01 -6.4632696593e-02
 9.1907737310e-01 -4.7601224685e-02  1.7155501654e-02
 5.5814543067e-05 -1.0033460970e-03 -5.5274969362e-03
-1.4553179244e-03  2.8652965308e-02  1.5769358344e-01
-6.6380274675e-04  1.3066484269e-02  7.1916403040e-02
-1.8933135785e-01  1.3822899815e-02 -4.2620934359e-03
 8.1944120847e-03  6.2166241595e-02 -1.1219338918e-02
 1.6531944501e-04 -3.0569851468e-03 -1.6834863570e-02
-1.1349831342e-03  2.2276322907e-02  1.2260551323e-01
-2.8853136222e-04  6.1763841551e-03  3.3893609870e-02
-6.4950337186e-01 -3.9409346152e-01  6.5595870219e-02
-7.8115680049e-01 -3.5388936078e-02 -8.0020340121e-04
-1.2346092222e-04  2.3364886288e-03  1.2869584258e-02
-1.4707977082e-03  2.8940579459e-02  1.5927732856e-01
 7.2323011278e-04 -1.4280312473e-02 -7.8594347101e-02
-1.9425387767e-01  1.2907240623e-02 -4.1409225357e-03
-1.1320282782e-02  5.7431159027e-02 -1.0540169025e-02
 1.6234902209e-04 -3.0124091352e-03 -1.6579828505e-02
-1.1298469346e-03  2.2167164401e-02  1.2200654229e-01
-3.8474443808e-04  8.0145518369e-03  4.4022277530e-02
-6.8412852188e-01 -3.9945880072e-01  6.6250432707e-02
 7.9018207063e-01  1.3554562807e-02  4.8509806810e-03
-5.7077089048e-05  1.0404946172e-03  5.7359224801e-03
-1.7967637769e-03  3.5268653263e-02  1.9410738922e-01
-6.7329876006e-04  1.3094485392e-02  7.2073691360e-02
 2.2356103294e-01 -3.2746137585e-02  8.0199848586e-03
 1.4727310224e-01  9.7738679126e-02 -1.6403741854e-02
 9.5227853231e-04 -1.9019212101e-02 -1.0462113250e-01
 3.5229507463e-04 -6.7227484041e-03 -3.7030267434e-02
-8.6602056114e-04  1.7165319985e-02  9.4437147520e-02
-6.9526636520e-01 -3.9224299107e-01  6.4835889998e-02
-8.5950469822e-01  5.3989380768e-02 -1.7764948242e-02
 1.1982314252e-04 -2.4038670931e-03 -1.3224653214e-02
-1.4285401983e-03  2.8166052822e-02  1.5501081387e-01
-5.1939911552e-04  1.0098085300e-02  5.5586232133e-02
 1.6192099032e-01 -5.7344193709e-03  2.5391402126e-03
 1.8566211896e-02  6.6489401486e-02 -1.1906485075e-02
 2.0892634642e-04 -3.8089181302e-03 -2.1017111900e-02
-1.1938953655e-03  2.3445286731e-02  1.2903797223e-01
 7.8990839576e-05 -8.8389140848e-04 -4.9820377901e-03
 7.2107516234e-01  4.0774424229e-01 -6.7411977984e-02
-7.0218312457e-01 -6.5224211944e-02  5.3516091889e-03
 1.5027071439e-04 -2.8645625093e-03 -1.5776110174e-02
-1.9319749758e-03  3.7866385014e-02  2.0840746133e-01
 3.8809463181e-04 -7.2336921872e-03 -3.9821478304e-02
 1.5876123900e-01 -4.3382741253e-02  9.3550101262e-03
 2.7134982065e-01  1.4501095653e-01 -2.3833349709e-02
-4.2274315521e-05 -1.3121080526e-04 -5.9024346140e-04
 1.1106271909e-03 -2.1715960291e-02 -1.1952400358e-01
-7.4459077290e-01 -3.8664147370e-01  6.3345053071e-02
 7.1624641806e-04 -1.0039390160e-02 -5.5836240294e-02
 7.1209092666e-01 -2.3976459844e-02  1.0947787079e-02
 1.3495522647e-04 -2.6514969810e-03 -1.4598321943e-02
-1.5874068710e-03  3.1243662069e-02  1.7194965216e-01
-6.0064525791e-04  1.1725559143e-02  6.4541121607e-02
 1.6241345759e-01 -2.9454285990e-05  1.5075544559e-03
 3.4742349473e-03 -6.5415546642e-02  1.1915961735e-02
 2.2640728033e-04 -4.2666357560e-03 -2.3519103080e-02
-1.2874413746e-03  2.5259194336e-02  1.3902596960e-01
 9.2550424447e-01  4.3972334496e-01 -7.1328766310e-02
 2.6569541390e-04 -3.5994926908e-03 -2.0017380833e-02
-6.3883985262e-01  1.2550275107e-02 -8.1936860092e-03
 1.3231056424e-04 -2.6631532629e-03 -1.4649558355e-02
-1.5542439694e-03  3.0586592576e-02  1.6833534409e-01
-4.7915499141e-04  9.1717872061e-03  5.0492461486e-02
-1.6770854641e-01  1.4818921487e-02 -4.2453565403e-03
-6.5645062433e-02 -8.1188189087e-02  1.4139936037e-02
 2.0138939818e-04 -3.5203675459e-03 -1.9464584096e-02
-1.1621795593e-03  2.2832985021e-02  1.2566666738e-01
-6.1668287916e-05  1.9540338206e-03  1.0623764995e-02
-7.0326048515e-01 -4.0202787347e-01  6.6539016108e-02
-7.2419973712e-01 -5.1502108141e-02  2.6546290763e-03
-1.7964921669e-04  3.4345031789e-03  1.8911495478e-02
-1.5340127668e-03  3.0173098129e-02  1.6606092164e-01
-6.4877418567e-04  1.2677127000e-02  6.9776679279e-02
-2.0585918049e-01  2.6142848672e-02 -6.6551140002e-03
-6.4612202240e-02 -7.3695673965e-02  1.2791335249e-02
 1.2341756756e-05 -4.4277797408e-04 -2.4128330227e-03
 1.0899212407e-03 -2.1382425022e-02 -1.1768592038e-01
-4.8883709085e-04  1.0029290983e-02  5.5105344984e-02
-5.8011450648e-01 -3.8213545023e-01  6.4066152316e-02
-8.2689166189e-01 -2.5718435767e-02 -2.9805032973e-03
-1.8926686295e-04  3.6177880081e-03  1.9920391386e-02
 1.8343020072e-03 -3.5982721074e-02 -1.9803954482e-01
 3.9471777406e-04 -7.3590154800e-03 -4.0516310058e-02
 1.5981664113e-01 -2.7176723980e-02  6.4198933867e-03
 1.7379756176e-01  1.1777537115e-01 -1.9785971563e-02
-2.0665185932e-04  3.2218356840e-03  1.7871355105e-02
 1.1584093673e-03 -2.2756985580e-02 -1.2524450341e-01
-8.1092812620e-01 -4.0848517273e-01  6.6708576943e-02
-4.6487409138e-04  5.9466191955e-03  3.3172067056e-02
 6.8306673706e-01 -1.1165546622e-02  8.3513650502e-03
 8.1083189050e-05 -1.5522747323e-03 -8.5495817468e-03
-1.8017987730e-03  3.5353638769e-02  1.9457649565e-01
 4.1824132393e-04 -7.8373022444e-03 -4.3148364846e-02
 1.6525004158e-01 -2.7855837178e-02  6.5934746968e-03
 1.6669076449e-01  1.1444632616e-01 -1.9247219941e-02
-1.8811505406e-04  2.9022618056e-03  1.6104984159e-02
-1.1454084955e-03  2.2502614492e-02  1.2384502840e-01
-1.0024069353e-04  6.5850691838e-03  3.5555867236e-02
 7.7287329406e-01  4.0385103004e-01 -6.6236392512e-02
-7.0781340689e-01  1.5453418298e-03 -6.8323898040e-03
-1.2015545308e-04  2.3128138972e-03  1.2735384016e-02
-1.8016563761e-03  3.5356032171e-02  1.9458902901e-01
 4.6503346149e-04 -8.8045363747e-03 -4.8470175526e-02
-1.7622165798e-01  2.9680362411e-02 -7.0262873610e-03
 1.7058056682e-01  1.1415304940e-01 -1.9159003667e-02
-1.3053541068e-04  1.8705184560e-03  1.0406198236e-02
-1.1277018913e-03  2.2140201484e-02  1.2185286169e-01
-3.7466061863e-04  8.6788902118e-03  4.7557215792e-02
-7.4065875206e-01 -3.9843268447e-01  6.5543578322e-02
-7.4259449967e-01  5.6778994609e-03 -7.9051215103e-03
 1.0683138681e-04 -2.0503625840e-03 -1.1291023640e-02
-1.4494596843e-03  2.8521299876e-02  1.5697048817e-01
-7.2315325198e-04  1.4275232092e-02  7.8566775106e-02
 2.0460265119e-01 -1.9135400801e-02  5.3685472522e-03
-5.0265595932e-03 -5.7900914670e-02  1.0474074973e-02
 1.0331200768e-04 -1.8708556701e-03 -1.0295568773e-02
 1.0988794600e-03 -2.1557081084e-02 -1.1864815938e-01
-4.5670294130e-04  9.3701703287e-03  5.1485612555e-02
-6.0421922364e-01 -3.8712871826e-01  6.4749962016e-02
 8.2226627813e-01  2.1343709070e-02  3.7325917725e-03
-1.2942466929e-04  2.4436802376e-03  1.3459016006e-02
-1.5949891398e-03  3.1346566630e-02  1.7251880683e-01
 5.0973804228e-04 -9.7298029836e-03 -5.3562257388e-02
-1.8511669825e-01  3.1062781955e-02 -7.3592004956e-03
-1.2396364197e-01 -9.4507589301e-02  1.6021409369e-02
 9.1466233361e-05 -1.2097285523e-03 -6.7525231902e-03
-1.0972640533e-03  2.1550226605e-02  1.1860546135e-01
-3.3111606327e-04  7.1437243370e-03  3.9186793548e-02
 5.7042800301e-01  3.7525791641e-01 -6.2906399413e-02
 7.8841784325e-01  5.2511802216e-02 -2.2437814623e-03
-2.7684971836e-04  5.3574076428e-03  2.9492364588e-02
-1.6910705810e-03  3.3197348408e-02  1.8270844211e-01
-8.3318232354e-04  1.6342461509e-02  8.9945283491e-02
-2.6510431788e-01  4.0568691162e-02 -9.8246808626e-03
 8.9760722853e-04 -1.7640827787e-02 -9.7092596752e-02
 9.1241979638e-02  5.9562017677e-02 -9.9777337272e-03
 1.2960423159e-04 -2.5396116205e-03 -1.3978428954e-02
-1.1524487876e-03  2.2662923039e-02  1.2471337697e-01
 6.1830734076e-01  3.8795321704e-01 -6.4767950523e-02
 9.4955133569e-01 -8.5849464462e-02  2.4387051492e-02
 1.2401098100e-04 -2.5060548665e-03 -1.3788949162e-02
-1.8216602413e-03  3.5738057001e-02  1.9669060820e-01
-6.1092904494e-04  1.1791618856e-02  6.4904542404e-02
 2.2133725875e-01 -4.4642726507e-02  1.0161840377e-02
 9.8774269825e-04 -1.9322272953e-02 -1.0635427353e-01
 2.3839960479e-01  1.2049902747e-01 -1.9682236862e-02
-2.6119139167e-04  4.6852584349e-03  2.5840512202e-02
-8.9500364993e-04  1.7727098624e-02  9.7527366289e-02
 6.1265568881e-01  3.7812560447e-01 -6.3035739250e-02
 8.5453334141e-01 -3.8542161732e-02  1.4912320134e-02
-9.1972463490e-05  1.7822674568e-03  9.8143749824e-03
 2.0010496585e-03 -3.9237096995e-02 -2.1595135057e-01
-4.3157632579e-04  8.1719184363e-03  4.4985887352e-02
 1.6930337529e-01 -3.1554687650e-02  7.3027373395e-03
 2.4715124521e-01  1.4157600524e-01 -2.3433619042e-02
 1.0969883320e-04 -1.4343572895e-03 -8.0003869650e-03
 1.1304611842e-03 -2.2158739652e-02 -1.2195685120e-01
-8.5021250744e-01 -4.0035598697e-01  6.4871496355e-02
-6.4016840367e-04  1.1769879119e-02  6.4877861954e-02
 7.0143803642e-01 -6.1952456301e-02  1.7749349306e-02
 3.1437117175e-04 -6.1837530550e-03 -3.4027076406e-02
-1.5345079953e-03  3.0192895054e-02  1.6616908682e-01
 5.8730533528e-04 -1.1413500625e-02 -6.2824701770e-02
-1.9134494978e-01  2.2167316496e-02 -5.7987411999e-03
 6.5783942537e-02  7.7491712254e-02 -1.3469329926e-02
-1.2628264840e-04  2.1963935030e-03  1.2132643431e-02
 1.1139551851e-03 -2.1877346618e-02 -1.2040725092e-01
-3.3021690201e-04  7.0237537284e-03  3.8547760271e-02
-6.0724662880e-01 -3.8550813619e-01  6.4427445676e-02
-7.9327348365e-01 -4.1936582761e-02  2.7738085303e-04
 1.9631863040e-04 -3.7580916382e-03 -2.0692859328e-02
-1.7739071281e-03  3.4798314145e-02  1.9151760716e-01
-6.9705920526e-04  1.3539147689e-02  7.4520280189e-02
-2.5356512952e-01  5.4691573912e-02 -1.2285537287e-02
-9.3551100252e-04  1.8397289503e-02  1.0124864001e-01
-2.6601437262e-01 -1.1026999926e-01  1.7572126938e-02
 7.8455356662e-05 -1.2380974505e-03 -6.8424393930e-03
-1.1256210390e-03  2.2114765869e-02  1.2169694041e-01
-5.3073534291e-01 -3.7118599640e-01  6.2532199773e-02
-8.9828754685e-01  5.7180433338e-02 -1.8703682651e-02
-1.4871980451e-04  2.9100179455e-03  1.6020278785e-02
-1.4208067658e-03  2.7997043998e-02  1.5408225184e-01
 6.0520782503e-04 -1.1878434394e-02 -6.5379893601e-02
-1.7837695925e-01  1.1117677356e-02 -3.6691790248e-03
-1.2829580169e-02 -6.3824091081e-02  1.1477079035e-02
 1.8524992344e-04 -3.4043664762e-03 -1.8759411903e-02
-1.1509771457e-03  2.2598624811e-02  1.2437777804e-01
-1.2770806850e-04  3.0873906151e-03  1.6880969046e-02
-6.4564883493e-01 -3.9316188502e-01  6.5461672821e-02
 7.5486339754e-01  5.7757806773e-02 -3.5074661510e-03
 1.5623698038e-04 -2.9796330608e-03 -1.6409884208e-02
-1.7813388141e-03  3.4943003724e-02  1.9231384035e-01
-6.0623417565e-04  1.1675514503e-02  6.4265910292e-02
 2.2263049315e-01 -5.1184146183e-02  1.1362723288e-02
-9.8347622553e-04  1.9297357249e-02  1.0620654275e-01
-2.5868484096e-01 -1.2168668082e-01  1.9711615170e-02
 2.2191805069e-04 -3.8308908925e-03 -2.1142401223e-02
-8.9873648653e-04  1.7792119619e-02  9.7883332366e-02
-5.4623567759e-01 -3.6895307314e-01  6.1984149472e-02
-8.5433469675e-01  2.3407754023e-02 -1.2160590602e-02
-2.3074299034e-04  4.5234321046e-03  2.4900372457e-02
 1.4750207739e-03 -2.9061274254e-02 -1.5993886530e-01
 5.4062639139e-04 -1.0511976486e-02 -5.7863857204e-02
-1.6843727090e-01  8.7038550536e-03 -3.1394231844e-03
-2.6243487509e-02 -6.9275760287e-02  1.2341874806e-02
 2.0244602495e-04 -3.6960463943e-03 -2.0392497661e-02
-1.1823087151e-03  2.3216802700e-02  1.2778068485e-01
-3.0458367293e-05  1.2766779447e-03  6.9065377680e-03
 7.1524468305e-01  4.0594954207e-01 -6.7140438566e-02
 7.1983306343e-01  5.3132695580e-02 -2.9912878643e-03
-1.4059518219e-04  2.6733634362e-03  1.4723552664e-02
 1.2776658825e-03 -2.5149594179e-02 -1.3841591222e-01
 7.7200718093e-04 -1.5336258959e-02 -8.4403111939e-02
 2.3098126728e-01 -3.2962549641e-02  8.1242365806e-03
 5.4720533397e-03  4.1960629200e-02 -7.5712545687e-03
 8.6455246097e-04 -1.7026224485e-02 -9.3723545006e-02
-5.4803248346e-04  1.0601858234e-02  5.8343787689e-02
-6.1491091827e-04  1.2432527707e-02  6.8325731591e-02
-4.1360077252e-01 -3.5595732602e-01  6.0851832511e-02
-8.6692581793e-01 -2.9246412573e-02 -2.7100858270e-03
 2.6654012546e-04 -5.0599257688e-03 -2.7858849934e-02
-1.5785220048e-03  3.1051867437e-02  1.7089678486e-01
 5.9095734893e-04 -1.1489750330e-02 -6.3244294092e-02
 1.8720512531e-01 -1.7812187440e-02  4.9690445593e-03
-5.5678148196e-02 -7.7173600031e-02  1.3504949785e-02
 1.5728322539e-04 -2.8373315569e-03 -1.5658930782e-02
 1.1365871814e-03 -2.2319039471e-02 -1.2283957406e-01
-3.1664382393e-04  6.7897639131e-03  3.7263003765e-02
-6.8453805804e-01 -3.9853121134e-01  6.6078096161e-02
 7.7368400553e-01  2.4322092656e-02  2.7418312818e-03
-1.2242289733e-04  2.3155921118e-03  1.2753467025e-02
 1.8237675549e-03 -3.5808159553e-02 -1.9707627897e-01
 5.4770193336e-04 -1.0543959895e-02 -5.8041144903e-02
-1.8427847540e-01  1.9486349016e-02 -5.2476882765e-03
-1.1652520295e-01 -1.0039012498e-01  1.7159409888e-02
 1.5828205105e-04 -2.7518632708e-03 -1.5214114447e-02
 1.1446722940e-03 -2.2476100398e-02 -1.2370374731e-01
-2.6214289180e-04  1.0323021470e-02  5.6085722693e-02
 8.3402180524e-01  4.1232733530e-01 -6.7217493252e-02
-7.3745667986e-01  3.8950933675e-02 -1.3903139330e-02
-1.8644455274e-04  3.7121842504e-03  2.0424369118e-02
 1.3176865019e-03 -2.5932994913e-02 -1.4272444518e-01
-7.8103363722e-04  1.5555744424e-02  8.5607136270e-02
-1.8477744678e-01  6.8313654497e-03 -2.9471175655e-03
 5.8542999595e-02 -4.5136401541e-02  8.7451027945e-03
 1.9603605986e-04 -3.5009951007e-03 -1.9257729831e-02
-1.1495798696e-03  2.2550352330e-02  1.2411515993e-01
-2.7520460676e-04  5.8378765690e-03  3.2047635102e-02
[truncated: 140,023 more chars]
