# Supplementary material for: Fast and accurate excited states predictions: machine learning and diabatization
Source: Phys Chem Chem Phys. 2024 Jan 9;26(5):4306–19. doi: 10.1039/d3cp05685f (PMC10829538; doi:10.1039/d3cp05685f)
Supplement: CP-026-D3CP05685F-s001 [file CP-026-D3CP05685F-s001.zip › FNO_b3lyp_6-31gs_10s_toms.txt]

-4.0932646551e-03  2.2481741666e-02  1.4828359385e-01  2.2481741666e-02  7.9194439763e-02  2.2629059464e-01  1.4828359385e-01  2.2629059464e-01 -8.6356007579e-02  2.2481741666e-02  7.9194439763e-02  2.2629059464e-01  7.9194439763e-02  3.2813739187e-01  5.7299906936e-01  2.2629059464e-01  5.7299906936e-01 -1.2956041104e-01  1.4828359385e-01  2.2629059464e-01 -8.6356007579e-02  2.2629059464e-01  5.7299906936e-01 -1.2956041104e-01 -8.6356007579e-02 -1.2956041104e-01  4.9536701915e-01
 6.3617028170e-03 -4.2286755310e-02 -2.2825869841e-01 -4.2286755310e-02  1.1493037842e-02  4.0477572176e-02 -2.2825869841e-01  4.0477572176e-02 -2.1606655202e-02 -4.2286755310e-02  1.1493037842e-02  4.0477572176e-02  1.1493037842e-02  2.1819994160e-01  3.7897570815e-01  4.0477572176e-02  3.7897570815e-01 -1.0181830467e-01 -2.2825869841e-01  4.0477572176e-02 -2.1606655202e-02  4.0477572176e-02  3.7897570815e-01 -1.0181830467e-01 -2.1606655202e-02 -1.0181830467e-01  2.5710489320e-01
-1.1112419918e+00  2.7249649473e-01 -4.7272322089e-02  2.7249649473e-01  2.8410925556e-01 -1.7149015095e-01 -4.7272322089e-02 -1.7149015095e-01 -6.4612772465e-01  2.7249649473e-01  2.8410925556e-01 -1.7149015095e-01  2.8410925556e-01  4.9466118937e-01 -1.1008148533e-01 -1.7149015095e-01 -1.1008148533e-01 -4.3494676121e-02 -4.7272322089e-02 -1.7149015095e-01 -6.4612772465e-01 -1.7149015095e-01 -1.1008148533e-01 -4.3494676121e-02 -6.4612772465e-01 -4.3494676121e-02  1.2234552716e-02
 1.6911027051e+00 -1.2398902926e-01  3.8561094232e-02 -1.2398902926e-01 -5.6531975128e-01  9.7527742742e-02  3.8561094232e-02  9.7527742742e-02 -3.6860423797e-02 -1.2398902926e-01 -5.6531975128e-01  9.7527742742e-02 -5.6531975128e-01 -1.1532255521e+00  2.2333039778e-01  9.7527742742e-02  2.2333039778e-01  1.0931664755e-02  3.8561094232e-02  9.7527742742e-02 -3.6860423797e-02  9.7527742742e-02  2.2333039778e-01  1.0931664755e-02 -3.6860423797e-02  1.0931664755e-02 -2.1718610826e-02
 3.5356013201e-02 -2.3253994621e-01 -1.2713686183e+00 -2.3253994621e-01  2.1323828966e-02  7.4462673916e-02 -1.2713686183e+00  7.4462673916e-02 -5.3580886926e-02 -2.3253994621e-01  2.1323828966e-02  7.4462673916e-02  2.1323828966e-02  4.1463596147e-01  7.1421791857e-01  7.4462673916e-02  7.1421791857e-01 -2.4228825511e-01 -1.2713686183e+00  7.4462673916e-02 -5.3580886926e-02  7.4462673916e-02  7.1421791857e-01 -2.4228825511e-01 -5.3580886926e-02 -2.4228825511e-01  2.2604406351e-01
 1.0983133947e-02 -7.6684691874e-02 -3.9594119846e-01 -7.6684691874e-02  8.3170351570e-02  2.3913140706e-01 -3.9594119846e-01  2.3913140706e-01 -1.0078476773e-01 -7.6684691874e-02  8.3170351570e-02  2.3913140706e-01  8.3170351570e-02  3.9230289977e-01  6.8116147022e-01  2.3913140706e-01  6.8116147022e-01 -1.8611893095e-01 -3.9594119846e-01  2.3913140706e-01 -1.0078476773e-01  2.3913140706e-01  6.8116147022e-01 -1.8611893095e-01 -1.0078476773e-01 -1.8611893095e-01  4.2746359322e-01
 1.4581734782e-02 -1.0179015578e-01 -5.2533235259e-01 -1.0179015578e-01  1.2311372617e-01  3.1792457302e-01 -5.2533235259e-01  3.1792457302e-01 -1.2781742886e-01 -1.0179015578e-01  1.2311372617e-01  3.1792457302e-01  1.2311372617e-01 -1.8711128474e-01 -3.2369406536e-01  3.1792457302e-01 -3.2369406536e-01  9.3799364815e-02 -5.2533235259e-01  3.1792457302e-01 -1.2781742886e-01  3.1792457302e-01 -3.2369406536e-01  9.3799364815e-02 -1.2781742886e-01  9.3799364815e-02 -2.2444177809e-01
-3.9863008376e+00 -7.9945564246e-01  1.1548171603e-01 -7.9945564246e-01 -1.4049551661e+00  1.8527232503e-01  1.1548171603e-01  1.8527232503e-01 -4.1797850066e-01 -7.9945564246e-01 -1.4049551661e+00  1.8527232503e-01 -1.4049551661e+00 -2.0890182392e+00  8.4188282813e-02  1.8527232503e-01  8.4188282813e-02 -7.6564184361e-01  1.1548171603e-01  1.8527232503e-01 -4.1797850066e-01  1.8527232503e-01  8.4188282813e-02 -7.6564184361e-01 -4.1797850066e-01 -7.6564184361e-01  4.1052081140e-01
-4.6485420198e+00 -2.7283133935e-01  2.7451133458e-02 -2.7283133935e-01 -1.4191593468e+00  4.4266896517e-02  2.7451133458e-02  4.4266896517e-02 -1.1357754022e+00 -2.7283133935e-01 -1.4191593468e+00  4.4266896517e-02 -1.4191593468e+00 -1.1312996154e+00  4.2411653456e-01  4.4266896517e-02  4.2411653456e-01  5.3799704428e-01  2.7451133458e-02  4.4266896517e-02 -1.1357754022e+00  4.4266896517e-02  4.2411653456e-01  5.3799704428e-01 -1.1357754022e+00  5.3799704428e-01 -3.6086587003e-01
 3.0446823046e-03 -1.9740773245e-02 -1.1074477103e-01 -1.9740773245e-02 -2.9535907615e-03 -2.0856472153e-02 -1.1074477103e-01 -2.0856472153e-02  4.5182155904e-03 -1.9740773245e-02 -2.9535907615e-03 -2.0856472153e-02 -2.9535907615e-03 -2.6299121886e-01 -4.4828814820e-01 -2.0856472153e-02 -4.4828814820e-01  1.9155318472e-01 -1.1074477103e-01 -2.0856472153e-02  4.5182155904e-03 -2.0856472153e-02 -4.4828814820e-01  1.9155318472e-01  4.5182155904e-03  1.9155318472e-01  5.7273526617e-02
-4.3974046372e-03  3.3427039300e-02  1.5816853454e-01  3.3427039300e-02 -8.2715991147e-02 -2.3662205673e-01  1.5816853454e-01 -2.3662205673e-01  9.6620146706e-02  3.3427039300e-02 -8.2715991147e-02 -2.3662205673e-01 -8.2715991147e-02 -3.5950396558e-01 -6.2798801971e-01 -2.3662205673e-01 -6.2798801971e-01  1.4007584989e-01  1.5816853454e-01 -2.3662205673e-01  9.6620146706e-02 -2.3662205673e-01 -6.2798801971e-01  1.4007584989e-01  9.6620146706e-02  1.4007584989e-01 -5.5391923353e-01
 1.8093212821e-03 -1.0882731528e-02 -7.0679378237e-02 -1.0882731528e-02 -3.6424929200e-02 -9.7465015340e-02 -7.0679378237e-02 -9.7465015340e-02  3.4758165906e-02 -1.0882731528e-02 -3.6424929200e-02 -9.7465015340e-02 -3.6424929200e-02 -6.2231114512e-03 -1.0081037052e-02 -9.7465015340e-02 -1.0081037052e-02  1.0476387160e-02 -7.0679378237e-02 -9.7465015340e-02  3.4758165906e-02 -9.7465015340e-02 -1.0081037052e-02  1.0476387160e-02  3.4758165906e-02  1.0476387160e-02  4.3963699331e-02
 4.8624466260e-01 -3.4994347415e-01  5.7160563051e-02 -3.4994347415e-01 -3.8741610769e-01  1.7279456211e-01  5.7160563051e-02  1.7279456211e-01  5.5867697933e-01 -3.4994347415e-01 -3.8741610769e-01  1.7279456211e-01 -3.8741610769e-01 -5.7829099564e-01  1.5772949047e-01  1.7279456211e-01  1.5772949047e-01  1.2357134563e-01  5.7160563051e-02  1.7279456211e-01  5.5867697933e-01  1.7279456211e-01  1.5772949047e-01  1.2357134563e-01  5.5867697933e-01  1.2357134563e-01 -6.2599443504e-02
 2.4467960331e-01 -3.8293247814e-01  7.4888209932e-02 -3.8293247814e-01 -7.0554302937e-01  9.4672781045e-02  7.4888209932e-02  9.4672781045e-02 -1.8820381763e-01 -3.8293247814e-01 -7.0554302937e-01  9.4672781045e-02 -7.0554302937e-01 -1.1335867298e+00  1.5174851701e-01  9.4672781045e-02  1.5174851701e-01 -1.5381394784e-01  7.4888209932e-02  9.4672781045e-02 -1.8820381763e-01  9.4672781045e-02  1.5174851701e-01 -1.5381394784e-01 -1.8820381763e-01 -1.5381394784e-01  7.0618968825e-02
-1.1261923161e-02  7.1759238602e-02  4.0689149217e-01  7.1759238602e-02  3.7993391352e-02  1.0478029390e-01  4.0689149217e-01  1.0478029390e-01 -3.3776925340e-02  7.1759238602e-02  3.7993391352e-02  1.0478029390e-01  3.7993391352e-02  5.4344146390e-02  9.9111518313e-02  1.0478029390e-01  9.9111518313e-02  6.5643783876e-03  4.0689149217e-01  1.0478029390e-01 -3.3776925340e-02  1.0478029390e-01  9.9111518313e-02  6.5643783876e-03 -3.3776925340e-02  6.5643783876e-03  2.2716111995e-01
 3.5181056187e-02 -2.3206985998e-01 -1.2670483061e+00 -2.3206985998e-01  2.5445268813e-02  9.0245743644e-02 -1.2670483061e+00  9.0245743644e-02 -6.1553376252e-02 -2.3206985998e-01  2.5445268813e-02  9.0245743644e-02  2.5445268813e-02  5.1998238966e-01  8.9974023585e-01  9.0245743644e-02  8.9974023585e-01 -2.7016873809e-01 -1.2670483061e+00  9.0245743644e-02 -6.1553376252e-02  9.0245743644e-02  8.9974023585e-01 -2.7016873809e-01 -6.1553376252e-02 -2.7016873809e-01  4.6501217101e-01
 6.6957731634e+00  1.0701460078e+00 -1.4475245009e-01  1.0701460078e+00  1.6266774174e+00 -1.7099312279e-01 -1.4475245009e-01 -1.7099312279e-01  6.9424067988e-01  1.0701460078e+00  1.6266774174e+00 -1.7099312279e-01  1.6266774174e+00  2.3123679198e+00 -1.7381264174e-01 -1.7099312279e-01 -1.7381264174e-01  6.4653637520e-01 -1.4475245009e-01 -1.7099312279e-01  6.9424067988e-01 -1.7099312279e-01 -1.7381264174e-01  6.4653637520e-01  6.9424067988e-01  6.4653637520e-01 -3.3003973025e-01
-1.6620867822e-02  1.1459942649e-01  5.9398709502e-01  1.1459942649e-01 -1.2749634882e-01 -3.3625701128e-01  5.9398709502e-01 -3.3625701128e-01  1.3811781477e-01  1.1459942649e-01 -1.2749634882e-01 -3.3625701128e-01 -1.2749634882e-01  3.8486725301e-02  6.4038407321e-02 -3.3625701128e-01  6.4038407321e-02 -3.7997681625e-02  5.9398709502e-01 -3.3625701128e-01  1.3811781477e-01 -3.3625701128e-01  6.4038407321e-02 -3.7997681625e-02  1.3811781477e-01 -3.7997681625e-02 -2.4280539242e-02
-2.1744318374e+00  1.8487909513e-01 -3.8629778186e-02  1.8487909513e-01 -7.2600881537e-01 -1.9397694359e-02 -3.8629778186e-02 -1.9397694359e-02 -8.1089055048e-01  1.8487909513e-01 -7.2600881537e-01 -1.9397694359e-02 -7.2600881537e-01 -1.0440970607e+00  3.7676197691e-01 -1.9397694359e-02  3.7676197691e-01  4.4563585130e-01 -3.8629778186e-02 -1.9397694359e-02 -8.1089055048e-01 -1.9397694359e-02  3.7676197691e-01  4.4563585130e-01 -8.1089055048e-01  4.4563585130e-01 -2.9734441812e-01
 1.0087390572e-03 -8.5247626339e-03 -3.6334505715e-02 -8.5247626339e-03  4.0367451378e-02  9.5954138454e-02 -3.6334505715e-02  9.5954138454e-02 -3.8151419154e-02 -8.5247626339e-03  4.0367451378e-02  9.5954138454e-02  4.0367451378e-02 -2.3307617566e-01 -3.9614604179e-01  9.5954138454e-02 -3.9614604179e-01  1.7806729600e-01 -3.6334505715e-02  9.5954138454e-02 -3.8151419154e-02  9.5954138454e-02 -3.9614604179e-01  1.7806729600e-01 -3.8151419154e-02  1.7806729600e-01  8.2868028449e-02
 5.2098193953e-04  2.0615883378e-03 -1.9121939724e-02  2.0615883378e-03 -9.9898607641e-02 -2.8001777845e-01 -1.9121939724e-02 -2.8001777845e-01  1.0942180668e-01  2.0615883378e-03 -9.9898607641e-02 -2.8001777845e-01 -9.9898607641e-02 -3.0514335510e-01 -5.3464277130e-01 -2.8001777845e-01 -5.3464277130e-01  1.0638666394e-01 -1.9121939724e-02 -2.8001777845e-01  1.0942180668e-01 -2.8001777845e-01 -5.3464277130e-01  1.0638666394e-01  1.0942180668e-01  1.0638666394e-01 -5.2875428789e-01
 1.6223512543e-02 -1.0514019583e-01 -5.8528338398e-01 -1.0514019583e-01 -2.7448188610e-02 -6.2180433338e-02 -5.8528338398e-01 -6.2180433338e-02  1.0215040145e-02 -1.0514019583e-01 -2.7448188610e-02 -6.2180433338e-02 -2.7448188610e-02  2.5024334574e-01  4.3336298452e-01 -6.2180433338e-02  4.3336298452e-01 -1.2593615568e-01 -5.8528338398e-01 -6.2180433338e-02  1.0215040145e-02 -6.2180433338e-02  4.3336298452e-01 -1.2593615568e-01  1.0215040145e-02 -1.2593615568e-01  2.5737322937e-01
 1.7755094728e+00 -2.5203021155e-01  4.6222135026e-02 -2.5203021155e-01 -2.0883411630e-01  1.9341974933e-01  4.6222135026e-02  1.9341974933e-01  8.2884711296e-01 -2.5203021155e-01 -2.0883411630e-01  1.9341974933e-01 -2.0883411630e-01 -6.7837888973e-01  8.7620334393e-02  1.9341974933e-01  8.7620334393e-02 -1.0238591974e-01  4.6222135026e-02  1.9341974933e-01  8.2884711296e-01  1.9341974933e-01  8.7620334393e-02 -1.0238591974e-01  8.2884711296e-01 -1.0238591974e-01  7.5977478354e-02
-3.2869372374e-02  2.1573866333e-01  1.1829651763e+00  2.1573866333e-01 -6.5362198315e-03 -3.7543997467e-02  1.1829651763e+00 -3.7543997467e-02  3.8936439107e-02  2.1573866333e-01 -6.5362198315e-03 -3.7543997467e-02 -6.5362198315e-03 -4.6506839183e-01 -8.0262707909e-01 -3.7543997467e-02 -8.0262707909e-01  2.5816252289e-01  1.1829651763e+00 -3.7543997467e-02  3.8936439107e-02 -3.7543997467e-02 -8.0262707909e-01  2.5816252289e-01  3.8936439107e-02  2.5816252289e-01 -3.3168485770e-01
-8.8035650257e-01 -3.7497783959e-01  6.9627053380e-02 -3.7497783959e-01 -1.0314179282e+00  8.8537410399e-02  6.9627053380e-02  8.8537410399e-02 -5.3592527318e-01 -3.7497783959e-01 -1.0314179282e+00  8.8537410399e-02 -1.0314179282e+00 -1.7310547013e+00  3.3581129973e-01  8.8537410399e-02  3.3581129973e-01  2.0974357096e-02  6.9627053380e-02  8.8537410399e-02 -5.3592527318e-01  8.8537410399e-02  3.3581129973e-01  2.0974357096e-02 -5.3592527318e-01  2.0974357096e-02 -4.9244223388e-02
-2.5349534294e-02  1.7335965790e-01  9.1091482895e-01  1.7335965790e-01 -1.5173112649e-01 -3.9375303494e-01  9.1091482895e-01 -3.9375303494e-01  1.6264966611e-01  1.7335965790e-01 -1.5173112649e-01 -3.9375303494e-01 -1.5173112649e-01  1.8215960701e-01  3.1738586352e-01 -3.9375303494e-01  3.1738586352e-01 -7.2252356107e-02  9.1091482895e-01 -3.9375303494e-01  1.6264966611e-01 -3.9375303494e-01  3.1738586352e-01 -7.2252356107e-02  1.6264966611e-01 -7.2252356107e-02  3.3064213111e-01
-2.9249976061e+00 -5.4532979471e-01  7.4055142711e-02 -5.4532979471e-01 -6.2085306177e-01  9.4816381010e-02  7.4055142711e-02  9.4816381010e-02 -1.3120929313e-01 -5.4532979471e-01 -6.2085306177e-01  9.4816381010e-02 -6.2085306177e-01 -1.3445390032e+00 -6.1861355754e-02  9.4816381010e-02 -6.1861355754e-02 -7.8733122026e-01  7.4055142711e-02  9.4816381010e-02 -1.3120929313e-01  9.4816381010e-02 -6.1861355754e-02 -7.8733122026e-01 -1.3120929313e-01 -7.8733122026e-01  4.4007862136e-01
 1.0715230870e-02 -6.5840893458e-02 -3.7235298662e-01 -6.5840893458e-02 -2.9785360146e-02 -8.9226556435e-02 -3.7235298662e-01 -8.9226556435e-02  2.8278609585e-02 -6.5840893458e-02 -2.9785360146e-02 -8.9226556435e-02 -2.9785360146e-02 -1.9236171351e-01 -3.3478688797e-01 -8.9226556435e-02 -3.3478688797e-01  8.7847057518e-02 -3.7235298662e-01 -8.9226556435e-02  2.8278609585e-02 -8.9226556435e-02 -3.3478688797e-01  8.7847057518e-02  2.8278609585e-02  8.7847057518e-02 -2.3263992086e-01
 6.3964706615e+00  3.7316506525e-01 -3.0162067652e-02  3.7316506525e-01  5.3917997903e-01  1.2263051721e-01 -3.0162067652e-02  1.2263051721e-01  1.1411810392e+00  3.7316506525e-01  5.3917997903e-01  1.2263051721e-01  5.3917997903e-01  3.3782172830e-01 -2.7220503537e-01  1.2263051721e-01 -2.7220503537e-01 -5.2172914734e-01 -3.0162067652e-02  1.2263051721e-01  1.1411810392e+00  1.2263051721e-01 -2.7220503537e-01 -5.2172914734e-01  1.1411810392e+00 -5.2172914734e-01  3.4273712639e-01
 2.2040365005e-03 -1.4832743508e-02 -7.8509907156e-02 -1.4832743508e-02  1.3848995378e-02  2.7296142636e-02 -7.8509907156e-02  2.7296142636e-02 -1.4884527484e-02 -1.4832743508e-02  1.3848995378e-02  2.7296142636e-02  1.3848995378e-02 -1.8794463918e-01 -3.1500135879e-01  2.7296142636e-02 -3.1500135879e-01  1.8025957563e-01 -7.8509907156e-02  2.7296142636e-02 -1.4884527484e-02  2.7296142636e-02 -3.1500135879e-01  1.8025957563e-01 -1.4884527484e-02  1.8025957563e-01  2.6960989201e-01
-2.2504893681e-03  1.0209116701e-02  8.2731630641e-02  1.0209116701e-02  8.6201621207e-02  2.4433067631e-01  8.2731630641e-02  2.4433067631e-01 -9.3889952262e-02  1.0209116701e-02  8.6201621207e-02  2.4433067631e-01  8.6201621207e-02  3.1658116598e-01  5.5211987480e-01  2.4433067631e-01  5.5211987480e-01 -1.3101763145e-01  8.2731630641e-02  2.4433067631e-01 -9.3889952262e-02  2.4433067631e-01  5.5211987480e-01 -1.3101763145e-01 -9.3889952262e-02 -1.3101763145e-01  4.4264427352e-01
-4.5234728800e-03  2.9993634256e-02  1.6233038096e-01  2.9993634256e-02 -6.5964058827e-03 -2.4725276182e-02  1.6233038096e-01 -2.4725276182e-02  1.3965028120e-02  2.9993634256e-02 -6.5964058827e-03 -2.4725276182e-02 -6.5964058827e-03 -1.5826074369e-01 -2.7508168614e-01 -2.4725276182e-02 -2.7508168614e-01  7.2136329382e-02  1.6233038096e-01 -2.4725276182e-02  1.3965028120e-02 -2.4725276182e-02 -2.7508168614e-01  7.2136329382e-02  1.3965028120e-02  7.2136329382e-02 -1.9621737969e-01
-8.4247953758e-01  3.2017590586e-01 -5.3844292706e-02  3.2017590586e-01  3.1047597497e-01 -1.7147211238e-01 -5.3844292706e-02 -1.7147211238e-01 -6.2507004806e-01  3.2017590586e-01  3.1047597497e-01 -1.7147211238e-01  3.1047597497e-01  4.6194455345e-01 -1.2399072120e-01 -1.7147211238e-01 -1.2399072120e-01 -9.4415230419e-02 -5.3844292706e-02 -1.7147211238e-01 -6.2507004806e-01 -1.7147211238e-01 -1.2399072120e-01 -9.4415230419e-02 -6.2507004806e-01 -9.4415230419e-02  4.2173910762e-02
 1.5278084394e+00 -1.5085326708e-01  4.1973219796e-02 -1.5085326708e-01 -5.8103185931e-01  9.9988563017e-02  4.1973219796e-02  9.9988563017e-02 -4.0710517591e-02 -1.5085326708e-01 -5.8103185931e-01  9.9988563017e-02 -5.8103185931e-01 -1.0893244331e+00  1.9340722713e-01  9.9988563017e-02  1.9340722713e-01 -3.1971423946e-02  4.1973219796e-02  9.9988563017e-02 -4.0710517591e-02  9.9988563017e-02  1.9340722713e-01 -3.1971423946e-02 -4.0710517591e-02 -3.1971423946e-02  4.1496263411e-03
 1.0863529739e-02 -6.7704344892e-02 -3.8936641263e-01 -6.7704344892e-02 -5.6506371666e-02 -1.5489690698e-01 -3.8936641263e-01 -1.5489690698e-01  5.2710397222e-02 -6.7704344892e-02 -5.6506371666e-02 -1.5489690698e-01 -5.6506371666e-02 -8.5219316126e-02 -1.5109670114e-01 -1.5489690698e-01 -1.5109670114e-01  1.5952223929e-02 -3.8936641263e-01 -1.5489690698e-01  5.2710397222e-02 -1.5489690698e-01 -1.5109670114e-01  1.5952223929e-02  5.2710397222e-02  1.5952223929e-02 -2.1342685753e-01
-3.5414509416e-02  2.3496427576e-01  1.2743491526e+00  2.3496427576e-01 -5.3985881961e-02 -1.7007845142e-01  1.2743491526e+00 -1.7007845142e-01  9.1413890020e-02  2.3496427576e-01 -5.3985881961e-02 -1.7007845142e-01 -5.3985881961e-02 -6.0042380527e-01 -1.0373178925e+00 -1.7007845142e-01 -1.0373178925e+00  3.2586304432e-01  1.2743491526e+00 -1.7007845142e-01  9.1413890020e-02 -1.7007845142e-01 -1.0373178925e+00  3.2586304432e-01  9.1413890020e-02  3.2586304432e-01 -4.5501033814e-01
-1.6451290670e-02  1.1489220415e-01  5.9674587276e-01  1.1489220415e-01 -1.2277407163e-01 -3.2280829467e-01  5.9674587276e-01 -3.2280829467e-01  1.3234279878e-01  1.1489220415e-01 -1.2277407163e-01 -3.2280829467e-01 -1.2277407163e-01  6.3547138548e-02  1.0866247761e-01 -3.2280829467e-01  1.0866247761e-01 -3.8937489415e-02  5.9674587276e-01 -3.2280829467e-01  1.3234279878e-01 -3.2280829467e-01  1.0866247761e-01 -3.8937489415e-02  1.3234279878e-01 -3.8937489415e-02  6.1438544729e-02
 4.0246984890e+00  8.8259576389e-01 -1.2850057202e-01  8.8259576389e-01  1.3033052306e+00 -1.8358259534e-01 -1.2850057202e-01 -1.8358259534e-01  3.2319653481e-01  8.8259576389e-01  1.3033052306e+00 -1.8358259534e-01  1.3033052306e+00  1.9470663366e+00 -4.3589973417e-02 -1.8358259534e-01 -4.3589973417e-02  8.0003303242e-01 -1.2850057202e-01 -1.8358259534e-01  3.2319653481e-01 -1.8358259534e-01 -4.3589973417e-02  8.0003303242e-01  3.2319653481e-01  8.0003303242e-01 -4.3514481089e-01
-3.6712873120e+00 -2.9861414355e-01  3.8634853132e-02 -2.9861414355e-01 -1.4772911448e+00  8.1284264625e-02  3.8634853132e-02  8.1284264625e-02 -1.0049944161e+00 -2.9861414355e-01 -1.4772911448e+00  8.1284264625e-02 -1.4772911448e+00 -1.6268559137e+00  4.4799669256e-01  8.1284264625e-02  4.4799669256e-01  3.5962304532e-01  3.8634853132e-02  8.1284264625e-02 -1.0049944161e+00  8.1284264625e-02  4.4799669256e-01  3.5962304532e-01 -1.0049944161e+00  3.5962304532e-01 -2.5907847206e-01
-1.3965280055e-03  9.3342352065e-03  4.9154581574e-02  9.3342352065e-03 -3.6047336455e-03 -2.1394710233e-02  4.9154581574e-02 -2.1394710233e-02  7.6406110077e-03  9.3342352065e-03 -3.6047336455e-03 -2.1394710233e-02 -3.6047336455e-03 -2.4348099158e-01 -4.1451158567e-01 -2.1394710233e-02 -4.1451158567e-01  1.8159400706e-01  4.9154581574e-02 -2.1394710233e-02  7.6406110077e-03 -2.1394710233e-02 -4.1451158567e-01  1.8159400706e-01  7.6406110077e-03  1.8159400706e-01  7.6206504850e-02
 4.9695959386e-03 -2.7962570376e-02 -1.8012044226e-01 -2.7962570376e-02 -8.5887727045e-02 -2.4172405147e-01 -1.8012044226e-01 -2.4172405147e-01  9.0865161750e-02 -2.7962570376e-02 -8.5887727045e-02 -2.4172405147e-01 -8.5887727045e-02 -2.7610131325e-01 -4.8226344435e-01 -2.4172405147e-01 -4.8226344435e-01  1.0849231675e-01 -1.8012044226e-01 -2.4172405147e-01  9.0865161750e-02 -2.4172405147e-01 -4.8226344435e-01  1.0849231675e-01  9.0865161750e-02  1.0849231675e-01 -4.1400603775e-01
 7.8789332667e-03 -5.2270180124e-02 -2.8164592663e-01 -5.2270180124e-02  1.6398534871e-02  5.4465082930e-02 -2.8164592663e-01  5.4465082930e-02 -2.7875864577e-02 -5.2270180124e-02  1.6398534871e-02  5.4465082930e-02  1.6398534871e-02  2.3943996092e-01  4.1546081127e-01  5.4465082930e-02  4.1546081127e-01 -1.1521178094e-01 -2.8164592663e-01  5.4465082930e-02 -2.7875864577e-02  5.4465082930e-02  4.1546081127e-01 -1.1521178094e-01 -2.7875864577e-02 -1.1521178094e-01  2.6228466251e-01
-1.1385108350e+00  2.8543423413e-01 -4.8989745639e-02  2.8543423413e-01  2.6357594046e-01 -1.7666291880e-01 -4.8989745639e-02 -1.7666291880e-01 -6.9359462631e-01  2.8543423413e-01  2.6357594046e-01 -1.7666291880e-01  2.6357594046e-01  4.8701791277e-01 -1.0008035825e-01 -1.7666291880e-01 -1.0008035825e-01 -2.2040998807e-02 -4.8989745639e-02 -1.7666291880e-01 -6.9359462631e-01 -1.7666291880e-01 -1.0008035825e-01 -2.2040998807e-02 -6.9359462631e-01 -2.2040998807e-02 -1.7902748092e-03
-1.8108464001e+00  9.3631040952e-02 -3.4332051244e-02  9.3631040952e-02  5.8255721703e-01 -9.9363830645e-02 -3.4332051244e-02 -9.9363830645e-02  4.3538407300e-02  9.3631040952e-02  5.8255721703e-01 -9.9363830645e-02  5.8255721703e-01  1.1304565297e+00 -2.3569590386e-01 -9.9363830645e-02 -2.3569590386e-01 -5.3078212475e-02 -3.4332051244e-02 -9.9363830645e-02  4.3538407300e-02 -9.9363830645e-02 -2.3569590386e-01 -5.3078212475e-02  4.3538407300e-02 -5.3078212475e-02  4.6232142431e-02
 3.6904856534e-02 -2.4244221420e-01 -1.3239678296e+00 -2.4244221420e-01  2.6151834765e-02  9.1731353097e-02 -1.3239678296e+00  9.1731353097e-02 -6.1773631047e-02 -2.4244221420e-01  2.6151834765e-02  9.1731353097e-02  2.6151834765e-02  5.0823471406e-01  8.7648200815e-01  9.1731353097e-02  8.7648200815e-01 -2.8925778079e-01 -1.3239678296e+00  9.1731353097e-02 -6.1773631047e-02  9.1731353097e-02  8.7648200815e-01 -2.8925778079e-01 -6.1773631047e-02 -2.8925778079e-01  3.1880790481e-01
 3.1823438501e-03 -2.6188243783e-02 -1.1972355623e-01 -2.6188243783e-02  7.8911485732e-02  2.2443908124e-01 -1.1972355623e-01  2.2443908124e-01 -8.9365096188e-02 -2.6188243783e-02  7.8911485732e-02  2.2443908124e-01  7.8911485732e-02  3.1310394231e-01  5.4377091083e-01  2.2443908124e-01  5.4377091083e-01 -1.4686819094e-01 -1.1972355623e-01  2.2443908124e-01 -8.9365096188e-02  2.2443908124e-01  5.4377091083e-01 -1.4686819094e-01 -8.9365096188e-02 -1.4686819094e-01  3.4637595780e-01
-1.7153811287e-02  1.1869251717e-01  6.1823410023e-01  1.1869251717e-01 -1.2267325943e-01 -3.1854197018e-01  6.1823410023e-01 -3.1854197018e-01  1.3008571180e-01  1.1869251717e-01 -1.2267325943e-01 -3.1854197018e-01 -1.2267325943e-01  1.4670023186e-01  2.5376515801e-01 -3.1854197018e-01  2.5376515801e-01 -7.2617448441e-02  6.1823410023e-01 -3.1854197018e-01  1.3008571180e-01 -3.1854197018e-01  2.5376515801e-01 -7.2617448441e-02  1.3008571180e-01 -7.2617448441e-02  1.8846687614e-01
-2.8556922749e+00 -6.6847036617e-01  9.7998207297e-02 -6.6847036617e-01 -1.0674672325e+00  1.6664523377e-01  9.7998207297e-02  1.6664523377e-01 -1.9053410217e-01 -6.6847036617e-01 -1.0674672325e+00  1.6664523377e-01 -1.0674672325e+00 -1.7887871576e+00  4.5980844108e-03  1.6664523377e-01  4.5980844108e-03 -8.2592223598e-01  9.7998207297e-02  1.6664523377e-01 -1.9053410217e-01  1.6664523377e-01  4.5980844108e-03 -8.2592223598e-01 -1.9053410217e-01 -8.2592223598e-01  4.5589775302e-01
 4.7334134245e+00  3.8360248489e-01 -4.6739383427e-02  3.8360248489e-01  1.4597582334e+00 -5.2174261896e-02 -4.6739383427e-02 -5.2174261896e-02  1.1342759018e+00  3.8360248489e-01  1.4597582334e+00 -5.2174261896e-02  1.4597582334e+00  1.4194706561e+00 -4.3600916217e-01 -5.2174261896e-02 -4.3600916217e-01 -4.2923081300e-01 -4.6739383427e-02 -5.2174261896e-02  1.1342759018e+00 -5.2174261896e-02 -4.3600916217e-01 -4.2923081300e-01  1.1342759018e+00 -4.2923081300e-01  3.0094347590e-01
 1.3649583641e-03 -9.4231147233e-03 -4.7266275547e-02 -9.4231147233e-03  1.2119668462e-02  4.3338061439e-02 -4.7266275547e-02  4.3338061439e-02 -1.5438148067e-02 -9.4231147233e-03  1.2119668462e-02  4.3338061439e-02  1.2119668462e-02  2.2776995038e-01  3.8669933514e-01  4.3338061439e-02  3.8669933514e-01 -1.7877356022e-01 -4.7266275547e-02  4.3338061439e-02 -1.5438148067e-02  4.3338061439e-02  3.8669933514e-01 -1.7877356022e-01 -1.5438148067e-02 -1.7877356022e-01 -1.2171644221e-01
-9.0982639418e-04  1.1487692271e-02  3.2401499641e-02  1.1487692271e-02 -1.0099195688e-01 -2.8311481681e-01  3.2401499641e-02 -2.8311481681e-01  1.1162013100e-01  1.1487692271e-02 -1.0099195688e-01 -2.8311481681e-01 -1.0099195688e-01 -3.1089389037e-01 -5.4462494158e-01 -2.8311481681e-01 -5.4462494158e-01  1.0913166439e-01  3.2401499641e-02 -2.8311481681e-01  1.1162013100e-01 -2.8311481681e-01 -5.4462494158e-01  1.0913166439e-01  1.1162013100e-01  1.0913166439e-01 -5.3495712950e-01
-1.5295162077e-02  9.8796648860e-02  5.5240584879e-01  9.8796648860e-02  3.3933488809e-02  8.0721025772e-02  5.5240584879e-01  8.0721025772e-02 -1.7994014328e-02  9.8796648860e-02  3.3933488809e-02  8.0721025772e-02  3.3933488809e-02 -2.2198397338e-01 -3.8441140785e-01  8.0721025772e-02 -3.8441140785e-01  1.1154946810e-01  5.5240584879e-01  8.0721025772e-02 -1.7994014328e-02  8.0721025772e-02 -3.8441140785e-01  1.1154946810e-01 -1.7994014328e-02  1.1154946810e-01 -2.3199765258e-01
-1.5708655622e+00  2.8269212827e-01 -5.0544036349e-02  2.8269212827e-01  2.4141210420e-01 -1.9245436094e-01 -5.0544036349e-02 -1.9245436094e-01 -7.9411354345e-01  2.8269212827e-01  2.4141210420e-01 -1.9245436094e-01  2.4141210420e-01  6.9178521608e-01 -9.9254248746e-02 -1.9245436094e-01 -9.9254248746e-02  7.9298463613e-02 -5.0544036349e-02 -1.9245436094e-01 -7.9411354345e-01 -1.9245436094e-01 -9.9254248746e-02  7.9298463613e-02 -7.9411354345e-01  7.9298463613e-02 -6.1318912628e-02
 3.2806372414e-02 -2.1499539734e-01 -1.1806339634e+00 -2.1499539734e-01  3.8837887762e-04  2.1440910798e-02 -1.1806339634e+00  2.1440910798e-02 -3.2941079737e-02 -2.1499539734e-01  3.8837887762e-04  2.1440910798e-02  3.8837887762e-04  4.7054856091e-01  8.1219665852e-01  2.1440910798e-02  8.1219665852e-01 -2.6009869079e-01 -1.1806339634e+00  2.1440910798e-02 -3.2941079737e-02  2.1440910798e-02  8.1219665852e-01 -2.6009869079e-01 -3.2941079737e-02 -2.6009869079e-01  3.4335510733e-01
 9.5052938585e-01  4.0494539551e-01 -7.4150553956e-02  4.0494539551e-01  1.0171501386e+00 -8.8908367223e-02 -7.4150553956e-02 -8.8908367223e-02  5.2178848267e-01  4.0494539551e-01  1.0171501386e+00 -8.8908367223e-02  1.0171501386e+00  1.7393490506e+00 -3.1214995103e-01 -8.8908367223e-02 -3.1214995103e-01  4.2007744112e-02 -7.4150553956e-02 -8.8908367223e-02  5.2178848267e-01 -8.8908367223e-02 -3.1214995103e-01  4.2007744112e-02  5.2178848267e-01  4.2007744112e-02  1.2115452705e-02
 2.2671414363e-02 -1.5595313917e-01 -8.1499464741e-01 -1.5595313917e-01  1.5080004640e-01  3.9513312423e-01 -8.1499464741e-01  3.9513312423e-01 -1.6222114648e-01 -1.5595313917e-01  1.5080004640e-01  3.9513312423e-01  1.5080004640e-01 -1.0361747638e-01 -1.8063963751e-01  3.9513312423e-01 -1.8063963751e-01  3.8309770611e-02 -8.1499464741e-01  3.9513312423e-01 -1.6222114648e-01  3.9513312423e-01 -1.8063963751e-01  3.8309770611e-02 -1.6222114648e-01  3.8309770611e-02 -2.2196515062e-01
-1.6480865083e-02  1.0795996163e-01  5.9199722460e-01  1.0795996163e-01 -1.1063204622e-02 -1.8511973325e-02  5.9199722460e-01 -1.8511973325e-02  1.5854941200e-02  1.0795996163e-01 -1.1063204622e-02 -1.8511973325e-02 -1.1063204622e-02  2.1002962110e-01  3.6576575872e-01 -1.8511973325e-02  3.6576575872e-01 -9.0291592241e-02  5.9199722460e-01 -1.8511973325e-02  1.5854941200e-02 -1.8511973325e-02  3.6576575872e-01 -9.0291592241e-02  1.5854941200e-02 -9.0291592241e-02  2.9579454176e-01
-3.0231449123e+00 -5.6444701677e-01  7.6235145724e-02 -5.6444701677e-01 -5.7909926931e-01  9.1246748268e-02  7.6235145724e-02  9.1246748268e-02 -1.0694755943e-01 -5.6444701677e-01 -5.7909926931e-01  9.1246748268e-02 -5.7909926931e-01 -1.2401975810e+00 -7.6430034457e-02  9.1246748268e-02 -7.6430034457e-02 -7.7415889904e-01  7.6235145724e-02  9.1246748268e-02 -1.0694755943e-01  9.1246748268e-02 -7.6430034457e-02 -7.7415889904e-01 -1.0694755943e-01 -7.7415889904e-01  4.3442106902e-01
 6.1638085934e+00  3.3857844655e-01 -2.5796174952e-02  3.3857844655e-01  6.1759711370e-01  1.0536866418e-01 -2.5796174952e-02  1.0536866418e-01  1.1317503777e+00  3.3857844655e-01  6.1759711370e-01  1.0536866418e-01  6.1759711370e-01  5.0096379904e-01 -2.8581132919e-01  1.0536866418e-01 -2.8581132919e-01 -4.7870268074e-01 -2.5796174952e-02  1.0536866418e-01  1.1317503777e+00  1.0536866418e-01 -2.8581132919e-01 -4.7870268074e-01  1.1317503777e+00 -4.7870268074e-01  3.1928935263e-01
 5.8603627087e-04 -4.3798173341e-03 -2.0100143411e-02 -4.3798173341e-03  1.6817050465e-02  3.5603433884e-02 -2.0100143411e-02  3.5603433884e-02 -1.6987991323e-02 -4.3798173341e-03  1.6817050465e-02  3.5603433884e-02  1.6817050465e-02 -1.8125425428e-01 -3.0327422966e-01  3.5603433884e-02 -3.0327422966e-01  1.7796019198e-01 -2.0100143411e-02  3.5603433884e-02 -1.6987991323e-02  3.5603433884e-02 -3.0327422966e-01  1.7796019198e-01 -1.6987991323e-02  1.7796019198e-01  2.8116842203e-01
-1.3789968483e-03  1.3936632337e-02  4.7825730044e-02  1.3936632337e-02 -9.4028141317e-02 -2.6523129008e-01  4.7825730044e-02 -2.6523129008e-01  1.0436643863e-01  1.3936632337e-02 -9.4028141317e-02 -2.6523129008e-01 -9.4028141317e-02 -3.2279294773e-01 -5.6312450065e-01 -2.6523129008e-01 -5.6312450065e-01  1.3235743546e-01  4.7825730044e-02 -2.6523129008e-01  1.0436643863e-01 -2.6523129008e-01 -5.6312450065e-01  1.3235743546e-01  1.0436643863e-01  1.3235743546e-01 -4.5612979645e-01
-4.5921063339e-03  2.9700526370e-02  1.6832535817e-01  2.9700526370e-02  1.8008426946e-02  4.4296979098e-02  1.6832535817e-01  4.4296979098e-02 -1.2365912037e-02  2.9700526370e-02  1.8008426946e-02  4.4296979098e-02  1.8008426946e-02 -8.4032921454e-02 -1.4626544545e-01  4.4296979098e-02 -1.4626544545e-01  3.5833834562e-02  1.6832535817e-01  4.4296979098e-02 -1.2365912037e-02  4.4296979098e-02 -1.4626544545e-01  3.5833834562e-02 -1.2365912037e-02  3.5833834562e-02 -1.2377195130e-01
-7.3923019903e-01  3.5156892228e-01 -5.8419329270e-02  3.5156892228e-01  3.3570868506e-01 -1.7719949871e-01 -5.8419329270e-02 -1.7719949871e-01 -6.3267735486e-01  3.5156892228e-01  3.3570868506e-01 -1.7719949871e-01  3.3570868506e-01  5.0841635330e-01 -1.3713689942e-01 -1.7719949871e-01 -1.3713689942e-01 -1.0519217853e-01 -5.8419329270e-02 -1.7719949871e-01 -6.3267735486e-01 -1.7719949871e-01 -1.3713689942e-01 -1.0519217853e-01 -6.3267735486e-01 -1.0519217853e-01  4.8818163833e-02
 1.0299340185e+00 -2.6072077829e-01  5.8617572423e-02 -2.6072077829e-01 -6.6294774666e-01  1.0078320822e-01  5.8617572423e-02  1.0078320822e-01 -1.1535604508e-01 -2.6072077829e-01 -6.6294774666e-01  1.0078320822e-01 -6.6294774666e-01 -1.1162410132e+00  1.7760579050e-01  1.0078320822e-01  1.7760579050e-01 -8.2192824093e-02  5.8617572423e-02  1.0078320822e-01 -1.1535604508e-01  1.0078320822e-01  1.7760579050e-01 -8.2192824093e-02 -1.1535604508e-01 -8.2192824093e-02  3.1066495205e-02
 1.1324394830e-02 -7.2330919947e-02 -4.1347833596e-01 -7.2330919947e-02 -5.0919107396e-02 -1.3977949288e-01 -4.1347833596e-01 -1.3977949288e-01  4.6514140733e-02 -7.2330919947e-02 -5.0919107396e-02 -1.3977949288e-01 -5.0919107396e-02 -7.0583511133e-02 -1.2623197272e-01 -1.3977949288e-01 -1.2623197272e-01  8.3212103669e-03 -4.1347833596e-01 -1.3977949288e-01  4.6514140733e-02 -1.3977949288e-01 -1.2623197272e-01  8.3212103669e-03  4.6514140733e-02  8.3212103669e-03 -2.0285179561e-01
-3.4641587795e-02  2.2820364545e-01  1.2462201369e+00  2.2820364545e-01 -2.3205799038e-02 -8.6806037935e-02  1.2462201369e+00 -8.6806037935e-02  5.9471808685e-02  2.2820364545e-01 -2.3205799038e-02 -8.6806037935e-02 -2.3205799038e-02 -5.7085513587e-01 -9.8607583847e-01 -8.6806037935e-02 -9.8607583847e-01  3.1032393648e-01  1.2462201369e+00 -8.6806037935e-02  5.9471808685e-02 -8.6806037935e-02 -9.8607583847e-01  3.1032393648e-01  5.9471808685e-02  3.1032393648e-01 -4.3807569628e-01
-2.1717633999e-02  1.5025362948e-01  7.8927297178e-01  1.5025362948e-01 -1.2831558362e-01 -3.4079149512e-01  7.8927297178e-01 -3.4079149512e-01  1.4338890412e-01  1.5025362948e-01 -1.2831558362e-01 -3.4079149512e-01 -1.2831558362e-01 -1.1192530436e-02 -2.0971621519e-02 -3.4079149512e-01 -2.0971621519e-02 -2.3341231159e-03  7.8927297178e-01 -3.4079149512e-01  1.4338890412e-01 -3.4079149512e-01 -2.0971621519e-02 -2.3341231159e-03  1.4338890412e-01 -2.3341231159e-03 -1.6967534117e-02
 4.2811194123e+00  9.0189999357e-01 -1.2893214450e-01  9.0189999357e-01  1.1799927641e+00 -1.6790899549e-01 -1.2893214450e-01 -1.6790899549e-01  2.8124689105e-01  9.0189999357e-01  1.1799927641e+00 -1.6790899549e-01  1.1799927641e+00  1.7798965642e+00 -2.1420077690e-02 -1.6790899549e-01 -2.1420077690e-02  7.7727193628e-01 -1.2893214450e-01 -1.6790899549e-01  2.8124689105e-01 -1.6790899549e-01 -2.1420077690e-02  7.7727193628e-01  2.8124689105e-01  7.7727193628e-01 -4.2504819499e-01
 3.6120271197e+00  2.2440605645e-01 -2.5215133854e-02  2.2440605645e-01  1.2973954172e+00 -5.4789710686e-02 -2.5215133854e-02 -5.4789710686e-02  9.7420558140e-01  2.2440605645e-01  1.2973954172e+00 -5.4789710686e-02  1.2973954172e+00  1.7232475937e+00 -4.3816145518e-01 -5.4789710686e-02 -4.3816145518e-01 -2.8400649491e-01 -2.5215133854e-02 -5.4789710686e-02  9.7420558140e-01 -5.4789710686e-02 -4.3816145518e-01 -2.8400649491e-01  9.7420558140e-01 -2.8400649491e-01  2.1555671601e-01
-2.5391268665e-03  1.5858838437e-02  9.0274982784e-02  1.5858838437e-02  1.4218651113e-02  2.6551290441e-02  9.0274982784e-02  2.6551290441e-02 -9.8382768983e-03  1.5858838437e-02  1.4218651113e-02  2.6551290441e-02  1.4218651113e-02 -2.3351136217e-01 -3.9668940353e-01  2.6551290441e-02 -3.9668940353e-01  1.8062498084e-01  9.0274982784e-02  2.6551290441e-02 -9.8382768983e-03  2.6551290441e-02 -3.9668940353e-01  1.8062498084e-01 -9.8382768983e-03  1.8062498084e-01  1.0271197981e-01
 1.4931907750e-03 -5.0182496279e-03 -5.4312329598e-02 -5.0182496279e-03 -8.6170331540e-02 -2.4555745711e-01 -5.4312329598e-02 -2.4555745711e-01  9.6048159872e-02 -5.0182496279e-03 -8.6170331540e-02 -2.4555745711e-01 -8.6170331540e-02 -3.4751297956e-01 -6.0777157740e-01 -2.4555745711e-01 -6.0777157740e-01  1.2955086827e-01 -5.4312329598e-02 -2.4555745711e-01  9.6048159872e-02 -2.4555745711e-01 -6.0777157740e-01  1.2955086827e-01  9.6048159872e-02  1.2955086827e-01 -5.6512846845e-01
 9.6937758195e-03 -6.3150175820e-02 -3.5010678386e-01 -6.3150175820e-02 -1.2265351599e-02 -2.4160956744e-02 -3.5010678386e-01 -2.4160956744e-02  6.2098500654e-04 -6.3150175820e-02 -1.2265351599e-02 -2.4160956744e-02 -1.2265351599e-02  1.9222015060e-01  3.3354659789e-01 -2.4160956744e-02  3.3354659789e-01 -9.1522408111e-02 -3.5010678386e-01 -2.4160956744e-02  6.2098500654e-04 -2.4160956744e-02  3.3354659789e-01 -9.1522408111e-02  6.2098500654e-04 -9.1522408111e-02  2.2318774420e-01
-1.3222060922e+00  2.6747183694e-01 -4.7407059378e-02  2.6747183694e-01  2.8207148078e-01 -1.8032891209e-01 -4.7407059378e-02 -1.8032891209e-01 -6.9259796204e-01  2.6747183694e-01  2.8207148078e-01 -1.8032891209e-01  2.8207148078e-01  5.9185051704e-01 -1.1160681643e-01 -1.8032891209e-01 -1.1160681643e-01 -3.6967041177e-04 -4.7407059378e-02 -1.8032891209e-01 -6.9259796204e-01 -1.8032891209e-01 -1.1160681643e-01 -3.6967041177e-04 -6.9259796204e-01 -3.6967041177e-04 -1.3089884500e-02
-3.5590392400e-02  2.3465493173e-01  1.2807900643e+00  2.3465493173e-01 -2.7581698251e-02 -9.4916170428e-02  1.2807900643e+00 -9.4916170428e-02  6.2585025579e-02  2.3465493173e-01 -2.7581698251e-02 -9.4916170428e-02 -2.7581698251e-02 -4.9729993608e-01 -8.5859911161e-01 -9.4916170428e-02 -8.5859911161e-01  2.7390706307e-01  1.2807900643e+00 -9.4916170428e-02  6.2585025579e-02 -9.4916170428e-02 -8.5859911161e-01  2.7390706307e-01  6.2585025579e-02  2.7390706307e-01 -3.6023281252e-01
 3.5353375727e-01 -2.9148982528e-01  6.0810226474e-02 -2.9148982528e-01 -8.7602779694e-01  1.1168049471e-01  6.0810226474e-02  1.1168049471e-01 -2.6706837780e-01 -2.9148982528e-01 -8.7602779694e-01  1.1168049471e-01 -8.7602779694e-01 -1.5431550186e+00  2.6621722712e-01  1.1168049471e-01  2.6621722712e-01 -6.3844686340e-02  6.0810226474e-02  1.1168049471e-01 -2.6706837780e-01  1.1168049471e-01  2.6621722712e-01 -6.3844686340e-02 -2.6706837780e-01 -6.3844686340e-02  1.0586004209e-02
 3.5875851709e-03 -2.0022843186e-02 -1.3075442723e-01 -2.0022843186e-02 -6.8274487944e-02 -1.8877346874e-01 -1.3075442723e-01 -1.8877346874e-01  7.0555200845e-02 -2.0022843186e-02 -6.8274487944e-02 -1.8877346874e-01 -6.8274487944e-02 -1.4616961663e-01 -2.5624685337e-01 -1.8877346874e-01 -2.5624685337e-01  5.1379736183e-02 -1.3075442723e-01 -1.8877346874e-01  7.0555200845e-02 -1.8877346874e-01 -2.5624685337e-01  5.1379736183e-02  7.0555200845e-02  5.1379736183e-02 -2.4531395668e-01
-2.1454661912e-02  1.4695712343e-01  7.7123014614e-01  1.4695712343e-01 -1.3280548638e-01 -3.4247799334e-01  7.7123014614e-01 -3.4247799334e-01  1.4097078221e-01  1.4695712343e-01 -1.3280548638e-01 -3.4247799334e-01 -1.3280548638e-01  2.0471997999e-01  3.5565608846e-01 -3.4247799334e-01  3.5565608846e-01 -9.1003120091e-02  7.7123014614e-01 -3.4247799334e-01  1.4097078221e-01 -3.4247799334e-01  3.5565608846e-01 -9.1003120091e-02  1.4097078221e-01 -9.1003120091e-02  3.0778713029e-01
 4.2025189819e+00  7.1559570720e-01 -9.7697333941e-02  7.1559570720e-01  1.1153542397e+00 -1.3852718335e-01 -9.7697333941e-02 -1.3852718335e-01  3.8048528029e-01  7.1559570720e-01  1.1153542397e+00 -1.3852718335e-01  1.1153542397e+00  1.7594422365e+00 -3.4806072093e-02 -1.3852718335e-01 -3.4806072093e-02  7.3622892661e-01 -9.7697333941e-02 -1.3852718335e-01  3.8048528029e-01 -1.3852718335e-01 -3.4806072093e-02  7.3622892661e-01  3.8048528029e-01  7.3622892661e-01 -3.9823488259e-01
-5.5245215825e+00 -2.2580869395e-01  1.1901038751e-02 -2.2580869395e-01 -1.0882761592e+00 -2.6433640067e-02  1.1901038751e-02 -2.6433640067e-02 -1.1825846431e+00 -2.2580869395e-01 -1.0882761592e+00 -2.6433640067e-02 -1.0882761592e+00 -7.8687999574e-01  3.7223691453e-01 -2.6433640067e-02  3.7223691453e-01  5.6699191788e-01  1.1901038751e-02 -2.6433640067e-02 -1.1825846431e+00 -2.6433640067e-02  3.7223691453e-01  5.6699191788e-01 -1.1825846431e+00  5.6699191788e-01 -3.7530739533e-01
 6.7418193392e-03 -4.4798572298e-02 -2.4312144085e-01 -4.4798572298e-02  1.6046809104e-02  2.9489031688e-02 -2.4312144085e-01  2.9489031688e-02 -1.7231402406e-02 -4.4798572298e-02  1.6046809104e-02  2.9489031688e-02  1.6046809104e-02 -2.6189894495e-01 -4.4556159070e-01  2.9489031688e-02 -4.4556159070e-01  1.9732423039e-01 -2.4312144085e-01  2.9489031688e-02 -1.7231402406e-02  2.9489031688e-02 -4.4556159070e-01  1.9732423039e-01 -1.7231402406e-02  1.9732423039e-01  8.6781362411e-02
-1.2237678472e-03  2.8763736684e-03  4.5335299469e-02  2.8763736684e-03  9.6663999387e-02  2.7131850634e-01  4.5335299469e-02  2.7131850634e-01 -1.0503636210e-01  2.8763736684e-03  9.6663999387e-02  2.7131850634e-01  9.6663999387e-02  3.0092687018e-01  5.2600371350e-01  2.7131850634e-01  5.2600371350e-01 -1.1518593598e-01  4.5335299469e-02  2.7131850634e-01 -1.0503636210e-01  2.7131850634e-01  5.2600371350e-01 -1.1518593598e-01 -1.0503636210e-01 -1.1518593598e-01  4.6676048682e-01
 1.0095287084e-02 -6.5851390981e-02 -3.6427363403e-01 -6.5851390981e-02 -9.8329426567e-03 -1.7754405858e-02 -3.6427363403e-01 -1.7754405858e-02 -1.9598112906e-03 -6.5851390981e-02 -9.8329426567e-03 -1.7754405858e-02 -9.8329426567e-03  1.9122405977e-01  3.3163962080e-01 -1.7754405858e-02  3.3163962080e-01 -9.2608232368e-02 -3.6427363403e-01 -1.7754405858e-02 -1.9598112906e-03 -1.7754405858e-02  3.3163962080e-01 -9.2608232368e-02 -1.9598112906e-03 -9.2608232368e-02  2.1295228887e-01
 1.1808747940e+00 -3.0465866935e-01  5.2425299219e-02 -3.0465866935e-01 -2.7807258315e-01  1.8342821276e-01  5.2425299219e-02  1.8342821276e-01  7.1559476863e-01 -3.0465866935e-01 -2.7807258315e-01  1.8342821276e-01 -2.7807258315e-01 -5.6043595594e-01  1.0980283007e-01  1.8342821276e-01  1.0980283007e-01  1.1058387912e-02  5.2425299219e-02  1.8342821276e-01  7.1559476863e-01  1.8342821276e-01  1.0980283007e-01  1.1058387912e-02  7.1559476863e-01  1.1058387912e-02  7.9279504744e-03
-3.5848265410e-02  2.3555312181e-01  1.2893759133e+00  2.3555312181e-01 -1.4460090107e-02 -6.1512734282e-02  1.2893759133e+00 -6.1512734282e-02  5.0225427757e-02  2.3555312181e-01 -1.4460090107e-02 -6.1512734282e-02 -1.4460090107e-02 -5.2845952201e-01 -9.1201884234e-01 -6.1512734282e-02 -9.1201884234e-01  2.9406017564e-01  1.2893759133e+00 -6.1512734282e-02  5.0225427757e-02 -6.1512734282e-02 -9.1201884234e-01  2.9406017564e-01  5.0225427757e-02  2.9406017564e-01 -3.7113237387e-01
 9.5393678029e-01 -2.2686472468e-01  5.3284344787e-02 -2.2686472468e-01 -7.5593154597e-01  1.0334421574e-01  5.3284344787e-02  1.0334421574e-01 -1.9234811115e-01 -2.2686472468e-01 -7.5593154597e-01  1.0334421574e-01 -7.5593154597e-01 -1.3419126854e+00  2.4700818164e-01  1.0334421574e-01  2.4700818164e-01 -1.7034326327e-02  5.3284344787e-02  1.0334421574e-01 -1.9234811115e-01  1.0334421574e-01  2.4700818164e-01 -1.7034326327e-02 -1.9234811115e-01 -1.7034326327e-02 -1.2139821817e-02
 3.8428341801e-03 -2.1987772928e-02 -1.3967626947e-01 -2.1987772928e-02 -6.0990246114e-02 -1.7159462285e-01 -1.3967626947e-01 -1.7159462285e-01  6.4005578413e-02 -2.1987772928e-02 -6.0990246114e-02 -1.7159462285e-01 -6.0990246114e-02 -1.9149841296e-01 -3.3407621836e-01 -1.7159462285e-01 -3.3407621836e-01  7.9644535866e-02 -1.3967626947e-01 -1.7159462285e-01  6.4005578413e-02 -1.7159462285e-01 -3.3407621836e-01  7.9644535866e-02  6.4005578413e-02  7.9644535866e-02 -2.6328131782e-01
 2.2180135340e-02 -1.5225919556e-01 -8.0034011090e-01 -1.5225919556e-01  1.3104146126e-01  3.4198020618e-01 -8.0034011090e-01  3.4198020618e-01 -1.4236838353e-01 -1.5225919556e-01  1.3104146126e-01  3.4198020618e-01  1.3104146126e-01 -1.1593868762e-01 -2.0096508720e-01  3.4198020618e-01 -2.0096508720e-01  5.2983042732e-02 -8.0034011090e-01  3.4198020618e-01 -1.4236838353e-01  3.4198020618e-01 -2.0096508720e-01  5.2983042732e-02 -1.4236838353e-01  5.2983042732e-02 -1.8260411792e-01
 3.1868443244e+00  6.8277238658e-01 -9.7272606268e-02  6.8277238658e-01  9.0541215604e-01 -1.3952413291e-01 -9.7272606268e-02 -1.3952413291e-01  1.7105502480e-01  6.8277238658e-01  9.0541215604e-01 -1.3952413291e-01  9.0541215604e-01  1.5816761315e+00  2.4442600423e-02 -1.3952413291e-01  2.4442600423e-02  8.0200879480e-01 -9.7272606268e-02 -1.3952413291e-01  1.7105502480e-01 -1.3952413291e-01  2.4442600423e-02  8.0200879480e-01  1.7105502480e-01  8.0200879480e-01 -4.4491576071e-01
 5.0351770316e+00  3.3591030416e-01 -3.5253479214e-02  3.3591030416e-01  1.1878067871e+00 -3.9002134195e-03 -3.5253479214e-02 -3.9002134195e-03  1.1242089190e+00  3.3591030416e-01  1.1878067871e+00 -3.9002134195e-03  1.1878067871e+00  1.3055152198e+00 -4.0097209360e-01 -3.9002134195e-03 -4.0097209360e-01 -3.9032624484e-01 -3.5253479214e-02 -3.9002134195e-03  1.1242089190e+00 -3.9002134195e-03 -4.0097209360e-01 -3.9032624484e-01  1.1242089190e+00 -3.9032624484e-01  2.7690884754e-01
 1.7186086695e-03 -1.0960136792e-02 -6.0719481127e-02 -1.0960136792e-02 -4.8757856413e-03 -2.5315702963e-03 -6.0719481127e-02 -2.5315702963e-03  2.0121319179e-03 -1.0960136792e-02 -4.8757856413e-03 -2.5315702963e-03 -4.8757856413e-03  2.1344903032e-01  3.6090554360e-01 -2.5315702963e-03  3.6090554360e-01 -1.7920237269e-01 -6.0719481127e-02 -2.5315702963e-03  2.0121319179e-03 -2.5315702963e-03  3.6090554360e-01 -1.7920237269e-01  2.0121319179e-03 -1.7920237269e-01 -1.7210672513e-01
 1.5267341175e-03 -5.5001481785e-03 -5.6250397749e-02 -5.5001481785e-03 -8.3733139377e-02 -2.3907833132e-01 -5.6250397749e-02 -2.3907833132e-01  9.2996334445e-02 -5.5001481785e-03 -8.3733139377e-02 -2.3907833132e-01 -8.3733139377e-02 -3.4618154697e-01 -6.0416098100e-01 -2.3907833132e-01 -6.0416098100e-01  1.3953220125e-01 -5.6250397749e-02 -2.3907833132e-01  9.2996334445e-02 -2.3907833132e-01 -6.0416098100e-01  1.3953220125e-01  9.2996334445e-02  1.3953220125e-01 -5.0720599295e-01
 4.8283160420e-03 -3.1815638951e-02 -1.7455262998e-01 -3.1815638951e-02 -6.5300147069e-04  4.7700579967e-03 -1.7455262998e-01  4.7700579967e-03 -6.6561854613e-03 -3.1815638951e-02 -6.5300147069e-04  4.7700579967e-03 -6.5300147069e-04  1.4483900294e-01  2.5185730178e-01  4.7700579967e-03  2.5185730178e-01 -6.4897904112e-02 -1.7455262998e-01  4.7700579967e-03 -6.6561854613e-03  4.7700579967e-03  2.5185730178e-01 -6.4897904112e-02 -6.6561854613e-03 -6.4897904112e-02  1.8756088656e-01
 8.9957335309e-01 -3.0506105359e-01  5.1832026968e-02 -3.0506105359e-01 -3.1762434232e-01  1.7088156206e-01  5.1832026968e-02  1.7088156206e-01  6.1358204818e-01 -3.0506105359e-01 -3.1762434232e-01  1.7088156206e-01 -3.1762434232e-01 -4.9406223545e-01  1.2698538916e-01  1.7088156206e-01  1.2698538916e-01  8.6441175666e-02  5.1832026968e-02  1.7088156206e-01  6.1358204818e-01  1.7088156206e-01  1.2698538916e-01  8.6441175666e-02  6.1358204818e-01  8.6441175666e-02 -3.8258939915e-02
-1.2751817020e+00  1.9350807041e-01 -4.8013701930e-02  1.9350807041e-01  6.2343994123e-01 -1.0112187302e-01 -4.8013701930e-02 -1.0112187302e-01  7.6092371035e-02  1.9350807041e-01  6.2343994123e-01 -1.0112187302e-01  6.2343994123e-01  1.1727249113e+00 -1.9924035209e-01 -1.0112187302e-01 -1.9924035209e-01  5.6813970752e-02 -4.8013701930e-02 -1.0112187302e-01  7.6092371035e-02 -1.0112187302e-01 -1.9924035209e-01  5.6813970752e-02  7.6092371035e-02  5.6813970752e-02 -1.6589619617e-02
 1.1258376633e-02 -7.1251705270e-02 -4.0723893287e-01 -7.1251705270e-02 -5.0782659972e-02 -1.3919202158e-01 -4.0723893287e-01 -1.3919202158e-01  4.6557215231e-02 -7.1251705270e-02 -5.0782659972e-02 -1.3919202158e-01 -5.0782659972e-02 -7.2848644547e-02 -1.3018565926e-01 -1.3919202158e-01 -1.3018565926e-01  6.4730317853e-03 -4.0723893287e-01 -1.3919202158e-01  4.6557215231e-02 -1.3919202158e-01 -1.3018565926e-01  6.4730317853e-03  4.6557215231e-02  6.4730317853e-03 -2.2053464858e-01
-3.5213258013e-02  2.3367392021e-01  1.2670896083e+00  2.3367392021e-01 -5.4951347131e-02 -1.7138604417e-01  1.2670896083e+00 -1.7138604417e-01  9.1832581050e-02  2.3367392021e-01 -5.4951347131e-02 -1.7138604417e-01 -5.4951347131e-02 -5.7421067262e-01 -9.9252362173e-01 -1.7138604417e-01 -9.9252362173e-01  3.0769068615e-01  1.2670896083e+00 -1.7138604417e-01  9.1832581050e-02 -1.7138604417e-01 -9.9252362173e-01  3.0769068615e-01  9.1832581050e-02  3.0769068615e-01 -4.5539901951e-01
-1.5283548177e-02  1.0766681802e-01  5.5660281008e-01  1.0766681802e-01 -1.2480184759e-01 -3.2605825943e-01  5.5660281008e-01 -3.2605825943e-01  1.3237607450e-01  1.0766681802e-01 -1.2480184759e-01 -3.2605825943e-01 -1.2480184759e-01  1.1112809668e-01  1.9120270326e-01 -3.2605825943e-01  1.9120270326e-01 -6.1623216846e-02  5.5660281008e-01 -3.2605825943e-01  1.3237607450e-01 -3.2605825943e-01  1.9120270326e-01 -6.1623216846e-02  1.3237607450e-01 -6.1623216846e-02  1.1618346860e-01
 4.6851898051e+00  9.2178295351e-01 -1.3205304040e-01  9.2178295351e-01  1.4543789563e+00 -1.8519682215e-01 -1.3205304040e-01 -1.8519682215e-01  4.6066446546e-01  9.2178295351e-01  1.4543789563e+00 -1.8519682215e-01  1.4543789563e+00  2.1001202741e+00 -9.0456947701e-02 -1.8519682215e-01 -9.0456947701e-02  7.5433912760e-01 -1.3205304040e-01 -1.8519682215e-01  4.6066446546e-01 -1.8519682215e-01 -9.0456947701e-02  7.5433912760e-01  4.6066446546e-01  7.5433912760e-01 -4.0257729116e-01
-3.8236747599e+00 -2.0216791573e-01  2.0158400514e-02 -2.0216791573e-01 -1.3251505757e+00  4.9150473859e-02  2.0158400514e-02  4.9150473859e-02 -1.0240121575e+00 -2.0216791573e-01 -1.3251505757e+00  4.9150473859e-02 -1.3251505757e+00 -1.3152433080e+00  4.2690364801e-01  4.9150473859e-02  4.2690364801e-01  4.5390014619e-01  2.0158400514e-02  4.9150473859e-02 -1.0240121575e+00  4.9150473859e-02  4.2690364801e-01  4.5390014619e-01 -1.0240121575e+00  4.5390014619e-01 -3.1096111825e-01
 1.2173902474e-03 -8.1859696521e-03 -4.4778570288e-02 -8.1859696521e-03  5.1065597973e-03  1.1702323821e-03 -4.4778570288e-02  1.1702323821e-03 -2.5450926188e-03 -8.1859696521e-03  5.1065597973e-03  1.1702323821e-03  5.1065597973e-03 -2.5311235382e-01 -4.3116376742e-01  1.1702323821e-03 -4.3116376742e-01  1.8647675092e-01 -4.4778570288e-02  1.1702323821e-03 -2.5450926188e-03  1.1702323821e-03 -4.3116376742e-01  1.8647675092e-01 -2.5450926188e-03  1.8647675092e-01  6.4217582269e-02
-2.1562272003e-03  9.5488078573e-03  7.9423666596e-02  9.5488078573e-03  8.7394813988e-02  2.4730162945e-01  7.9423666596e-02  2.4730162945e-01 -9.4998703720e-02  9.5488078573e-03  8.7394813988e-02  2.4730162945e-01  8.7394813988e-02  3.1228429618e-01  5.4460130722e-01  2.4730162945e-01  5.4460130722e-01 -1.2951161983e-01  7.9423666596e-02  2.4730162945e-01 -9.4998703720e-02  2.4730162945e-01  5.4460130722e-01 -1.2951161983e-01 -9.4998703720e-02 -1.2951161983e-01  4.3447922925e-01
 4.5991671998e-03 -3.0456258445e-02 -1.6504976650e-01 -3.0456258445e-02  6.0354114772e-03  2.3120279569e-02 -1.6504976650e-01  2.3120279569e-02 -1.3385545552e-02 -3.0456258445e-02  6.0354114772e-03  2.3120279569e-02  6.0354114772e-03  1.5595849232e-01  2.7106393455e-01  2.3120279569e-02  2.7106393455e-01 -7.1211850695e-02 -1.6504976650e-01  2.3120279569e-02 -1.3385545552e-02  2.3120279569e-02  2.7106393455e-01 -7.1211850695e-02 -1.3385545552e-02 -7.1211850695e-02  1.9282749669e-01
 8.3399454584e-01 -3.2426317410e-01  5.4431532316e-02 -3.2426317410e-01 -3.1048201962e-01  1.7218990460e-01  5.4431532316e-02  1.7218990460e-01  6.2913004683e-01 -3.2426317410e-01 -3.1048201962e-01  1.7218990460e-01 -3.1048201962e-01 -4.6138600755e-01  1.2411065070e-01  1.7218990460e-01  1.2411065070e-01  9.4997045398e-02  5.4431532316e-02  1.7218990460e-01  6.2913004683e-01  1.7218990460e-01  1.2411065070e-01  9.4997045398e-02  6.2913004683e-01  9.4997045398e-02 -4.2386394024e-02
-1.5214552009e+00  1.5304012431e-01 -4.2357417126e-02  1.5304012431e-01  5.8597421186e-01 -1.0041579038e-01 -4.2357417126e-02 -1.0041579038e-01  4.3269396652e-02  1.5304012431e-01  5.8597421186e-01 -1.0041579038e-01  5.8597421186e-01  1.0867730742e+00 -1.9286758418e-01 -1.0041579038e-01 -1.9286758418e-01  3.1954569776e-02 -4.2357417126e-02 -1.0041579038e-01  4.3269396652e-02 -1.0041579038e-01 -1.9286758418e-01  3.1954569776e-02  4.3269396652e-02  3.1954569776e-02 -4.1072784315e-03
 1.0915805811e-02 -6.7998258565e-02 -3.9112343398e-01 -6.7998258565e-02 -5.6990479880e-02 -1.5618994728e-01 -3.9112343398e-01 -1.5618994728e-01  5.3137732923e-02 -6.7998258565e-02 -5.6990479880e-02 -1.5618994728e-01 -5.6990479880e-02 -8.5178870443e-02 -1.5097156515e-01 -1.5618994728e-01 -1.5097156515e-01  1.6400606650e-02 -3.9112343398e-01 -1.5618994728e-01  5.3137732923e-02 -1.5618994728e-01 -1.5097156515e-01  1.6400606650e-02  5.3137732923e-02  1.6400606650e-02 -2.1072550703e-01
-3.5364831095e-02  2.3449993481e-01  1.2725415460e+00  2.3449993481e-01 -5.1383387312e-02 -1.6324402753e-01  1.2725415460e+00 -1.6324402753e-01  8.8789390453e-02  2.3449993481e-01 -5.1383387312e-02 -1.6324402753e-01 -5.1383387312e-02 -6.0218971192e-01 -1.0402728910e+00 -1.6324402753e-01 -1.0402728910e+00  3.2752642187e-01  1.2725415460e+00 -1.6324402753e-01  8.8789390453e-02 -1.6324402753e-01 -1.0402728910e+00  3.2752642187e-01  8.8789390453e-02  3.2752642187e-01 -4.5336117560e-01
-1.7145332726e-02  1.1948036424e-01  6.2177010969e-01  1.1948036424e-01 -1.2331447138e-01 -3.2479333615e-01  6.2177010969e-01 -3.2479333615e-01  1.3365089382e-01  1.1948036424e-01 -1.2331447138e-01 -3.2479333615e-01 -1.2331447138e-01  5.1136725544e-02  8.7179833985e-02 -3.2479333615e-01  8.7179833985e-02 -3.2546712858e-02  6.2177010969e-01 -3.2479333615e-01  1.3365089382e-01 -3.2479333615e-01  8.7179833985e-02 -3.2546712858e-02  1.3365089382e-01 -3.2546712858e-02  4.9998183890e-02
-3.9138007392e+00 -8.7046219822e-01  1.2678631527e-01 -8.7046219822e-01 -1.2570559547e+00  1.8064031497e-01  1.2678631527e-01  1.8064031497e-01 -2.9366073974e-01 -8.7046219822e-01 -1.2570559547e+00  1.8064031497e-01 -1.2570559547e+00 -1.8955155071e+00  3.1740895914e-02  1.8064031497e-01  3.1740895914e-02 -8.0560254666e-01  1.2678631527e-01  1.8064031497e-01 -2.9366073974e-01  1.8064031497e-01  3.1740895914e-02 -8.0560254666e-01 -2.9366073974e-01 -8.0560254666e-01  4.3987756671e-01
 3.6662891851e+00  3.1015141369e-01 -4.0696430356e-02  3.1015141369e-01  1.4849918497e+00 -8.3569590387e-02 -4.0696430356e-02 -8.3569590387e-02  1.0010287072e+00  3.1015141369e-01  1.4849918497e+00 -8.3569590387e-02  1.4849918497e+00  1.6786981124e+00 -4.4972649060e-01 -8.3569590387e-02 -4.4972649060e-01 -3.3906527474e-01 -4.0696430356e-02 -8.3569590387e-02  1.0010287072e+00 -8.3569590387e-02 -4.4972649060e-01 -3.3906527474e-01  1.0010287072e+00 -3.3906527474e-01  2.4760684325e-01
-1.7564789759e-03  1.1681310799e-02  6.2092476874e-02  1.1681310799e-02 -3.5509447484e-03 -2.1167575073e-02  6.2092476874e-02 -2.1167575073e-02  7.7766415872e-03  1.1681310799e-02 -3.5509447484e-03 -2.1167575073e-02 -3.5509447484e-03 -2.4213275592e-01 -4.1213856649e-01 -2.1167575073e-02 -4.1213856649e-01  1.8121850288e-01  6.2092476874e-02 -2.1167575073e-02  7.7766415872e-03 -2.1167575073e-02 -4.1213856649e-01  1.8121850288e-01  7.7766415872e-03  1.8121850288e-01  7.9169762971e-02
 3.0481874614e-03 -1.5551037245e-02 -1.1035276523e-01 -1.5551037245e-02 -7.9402818881e-02 -2.2809100293e-01 -1.1035276523e-01 -2.2809100293e-01  8.8378810013e-02 -1.5551037245e-02 -7.9402818881e-02 -2.2809100293e-01 -7.9402818881e-02 -3.5675792325e-01 -6.2349582049e-01 -2.2809100293e-01 -6.2349582049e-01  1.3640484412e-01 -1.1035276523e-01 -2.2809100293e-01  8.8378810013e-02 -2.2809100293e-01 -6.2349582049e-01  1.3640484412e-01  8.8378810013e-02  1.3640484412e-01 -5.6449460140e-01
-7.4929594869e-03  4.9293444169e-02  2.7019832337e-01  4.9293444169e-02 -1.6941557297e-04 -9.4795980521e-03  2.7019832337e-01 -9.4795980521e-03  1.0657333618e-02  4.9293444169e-02 -1.6941557297e-04 -9.4795980521e-03 -1.6941557297e-04 -2.0136755010e-01 -3.4973942716e-01 -9.4795980521e-03 -3.4973942716e-01  9.3631874531e-02  2.7019832337e-01 -9.4795980521e-03  1.0657333618e-02 -9.4795980521e-03 -3.4973942716e-01  9.3631874531e-02  1.0657333618e-02  9.3631874531e-02 -2.4209919999e-01
-1.2277317755e+00  2.5887059230e-01 -4.5721539704e-02  2.5887059230e-01  2.8808210093e-01 -1.7390836494e-01 -4.5721539704e-02 -1.7390836494e-01 -6.5344250854e-01  2.5887059230e-01  2.8808210093e-01 -1.7390836494e-01  2.8808210093e-01  5.4132883924e-01 -1.1254461385e-01 -1.7390836494e-01 -1.1254461385e-01 -2.7150754760e-02 -4.5721539704e-02 -1.7390836494e-01 -6.5344250854e-01 -1.7390836494e-01 -1.1254461385e-01 -2.7150754760e-02 -6.5344250854e-01 -2.7150754760e-02  3.0628533554e-03
-3.6608158176e-02  2.4225820272e-01  1.3173187725e+00  2.4225820272e-01 -4.5839638408e-02 -1.4362462004e-01  1.3173187725e+00 -1.4362462004e-01  8.1533791195e-02  2.4225820272e-01 -4.5839638408e-02 -1.4362462004e-01 -4.5839638408e-02 -5.0094362818e-01 -8.6489416105e-01 -1.4362462004e-01 -8.6489416105e-01  2.7645529692e-01  1.3173187725e+00 -1.4362462004e-01  8.1533791195e-02 -1.4362462004e-01 -8.6489416105e-01  2.7645529692e-01  8.1533791195e-02  2.7645529692e-01 -3.5469731588e-01
-1.1331689833e+00  2.0557873500e-01 -4.9918048328e-02  2.0557873500e-01  7.0254344829e-01 -1.0524662761e-01 -4.9918048328e-02 -1.0524662761e-01  1.3064299812e-01  2.0557873500e-01  7.0254344829e-01 -1.0524662761e-01  7.0254344829e-01  1.3417188677e+00 -2.4283783633e-01 -1.0524662761e-01 -2.4283783633e-01  2.8523351719e-02 -4.9918048328e-02 -1.0524662761e-01  1.3064299812e-01 -1.0524662761e-01 -2.4283783633e-01  2.8523351719e-02  1.3064299812e-01  2.8523351719e-02  3.6759023249e-03
 3.5438097662e-03 -1.9957964148e-02 -1.2991380553e-01 -1.9957964148e-02 -6.6187946121e-02 -1.8472517192e-01 -1.2991380553e-01 -1.8472517192e-01  6.9504818747e-02 -1.9957964148e-02 -6.6187946121e-02 -1.8472517192e-01 -6.6187946121e-02 -1.7970281533e-01 -3.1473694425e-01 -1.8472517192e-01 -3.1473694425e-01  6.4360679396e-02 -1.2991380553e-01 -1.8472517192e-01  6.9504818747e-02 -1.8472517192e-01 -3.1473694425e-01  6.4360679396e-02  6.9504818747e-02  6.4360679396e-02 -3.0017990285e-01
 1.6660000809e-02 -1.1534073422e-01 -5.9831519841e-01 -1.1534073422e-01  1.2942485092e-01  3.3297025434e-01 -5.9831519841e-01  3.3297025434e-01 -1.3427658603e-01 -1.1534073422e-01  1.2942485092e-01  3.3297025434e-01  1.2942485092e-01 -2.2092655033e-01 -3.8304207040e-01  3.3297025434e-01 -3.8304207040e-01  1.0484186277e-01 -5.9831519841e-01  3.3297025434e-01 -1.3427658603e-01  3.3297025434e-01 -3.8304207040e-01  1.0484186277e-01 -1.3427658603e-01  1.0484186277e-01 -2.9235096895e-01
 4.5070458363e+00  7.8863462360e-01 -1.1023665634e-01  7.8863462360e-01  1.4089833273e+00 -1.7046984967e-01 -1.1023665634e-01 -1.7046984967e-01  4.9887665328e-01  7.8863462360e-01  1.4089833273e+00 -1.7046984967e-01  1.4089833273e+00  2.0553235680e+00 -9.5513002457e-02 -1.7046984967e-01 -9.5513002457e-02  7.2143770192e-01 -1.1023665634e-01 -1.7046984967e-01  4.9887665328e-01 -1.7046984967e-01 -9.5513002457e-02  7.2143770192e-01  4.9887665328e-01  7.2143770192e-01 -3.8270048848e-01
 5.1259788465e+00  2.0626124984e-01 -1.1701559372e-02  2.0626124984e-01  1.2302338901e+00 -2.3798618314e-03 -1.1701559372e-02 -2.3798618314e-03  1.1695693399e+00  2.0626124984e-01  1.2302338901e+00 -2.3798618314e-03  1.2302338901e+00  8.2643891715e-01 -3.9626218787e-01 -2.3798618314e-03 -3.9626218787e-01 -6.1122242865e-01 -1.1701559372e-02 -2.3798618314e-03  1.1695693399e+00 -2.3798618314e-03 -3.9626218787e-01 -6.1122242865e-01  1.1695693399e+00 -6.1122242865e-01  4.0103742447e-01
 1.0714434845e-02 -7.0810649650e-02 -3.8627886399e-01 -7.0810649650e-02  1.6938837125e-02  2.9130350068e-02 -3.8627886399e-01  2.9130350068e-02 -1.8729560046e-02 -7.0810649650e-02  1.6938837125e-02  2.9130350068e-02  1.6938837125e-02 -3.1629527386e-01 -5.4138818249e-01  2.9130350068e-02 -5.4138818249e-01  2.1157947413e-01 -3.8627886399e-01  2.9130350068e-02 -1.8729560046e-02  2.9130350068e-02 -5.4138818249e-01  2.1157947413e-01 -1.8729560046e-02  2.1157947413e-01 -3.8327649101e-02
-1.9173889691e-03  7.8462219664e-03  7.0980749710e-02  7.8462219664e-03  9.0758185128e-02  2.5575895787e-01  7.0980749710e-02  2.5575895787e-01 -9.8218000437e-02  7.8462219664e-03  9.0758185128e-02  2.5575895787e-01  9.0758185128e-02  3.0206373512e-01  5.2683077229e-01  2.5575895787e-01  5.2683077229e-01 -1.2501289584e-01  7.0980749710e-02  2.5575895787e-01 -9.8218000437e-02  2.5575895787e-01  5.2683077229e-01 -1.2501289584e-01 -9.8218000437e-02 -1.2501289584e-01  4.1983594828e-01
 5.1648315816e-03 -3.4045204907e-02 -1.8550615004e-01 -3.4045204907e-02  3.6479894932e-03  1.6612094612e-02 -1.8550615004e-01  1.6612094612e-02 -1.1279489784e-02 -3.4045204907e-02  3.6479894932e-03  1.6612094612e-02  3.6479894932e-03  1.5333311051e-01  2.6641862331e-01  1.6612094612e-02  2.6641862331e-01 -7.0627049261e-02 -1.8550615004e-01  1.6612094612e-02 -1.1279489784e-02  1.6612094612e-02  2.6641862331e-01 -7.0627049261e-02 -1.1279489784e-02 -7.0627049261e-02  1.8694564289e-01
 8.3952237270e-01 -3.3174522814e-01  5.5555880842e-02 -3.3174522814e-01 -3.0850654380e-01  1.7462586147e-01  5.5555880842e-02  1.7462586147e-01  6.4418100826e-01 -3.3174522814e-01 -3.0850654380e-01  1.7462586147e-01 -3.0850654380e-01 -4.6734895302e-01  1.2328340233e-01  1.7462586147e-01  1.2328340233e-01  9.0061252907e-02  5.5555880842e-02  1.7462586147e-01  6.4418100826e-01  1.7462586147e-01  1.2328340233e-01  9.0061252907e-02  6.4418100826e-01  9.0061252907e-02 -3.9133567134e-02
-1.4862988034e+00  1.6298011368e-01 -4.4072278172e-02  1.6298011368e-01  6.0634143585e-01 -1.0168838046e-01 -4.4072278172e-02 -1.0168838046e-01  5.6273832907e-02  1.6298011368e-01  6.0634143585e-01 -1.0168838046e-01  6.0634143585e-01  1.0974992889e+00 -1.9506510388e-01 -1.0168838046e-01 -1.9506510388e-01  3.1198585467e-02 -4.4072278172e-02 -1.0168838046e-01  5.6273832907e-02 -1.0168838046e-01 -1.9506510388e-01  3.1198585467e-02  5.6273832907e-02  3.1198585467e-02 -3.1737367877e-03
-1.1231279909e-02  7.0052276581e-02  4.0259922693e-01  7.0052276581e-02  5.7621059332e-02  1.5777770052e-01  4.0259922693e-01  1.5777770052e-01 -5.3441516072e-02  7.0052276581e-02  5.7621059332e-02  1.5777770052e-01  5.7621059332e-02  8.2515858071e-02  1.4624810297e-01  1.5777770052e-01  1.4624810297e-01 -1.6081230192e-02  4.0259922693e-01  1.5777770052e-01 -5.3441516072e-02  1.5777770052e-01  1.4624810297e-01 -1.6081230192e-02 -5.3441516072e-02 -1.6081230192e-02  2.0241840616e-01
 3.5150903712e-02 -2.3269940260e-01 -1.2648063196e+00 -2.3269940260e-01  4.3900660591e-02  1.4335248042e-01 -1.2648063196e+00  1.4335248042e-01 -8.1101810733e-02 -2.3269940260e-01  4.3900660591e-02  1.4335248042e-01  4.3900660591e-02  6.0217477294e-01  1.0400302297e+00  1.4335248042e-01  1.0400302297e+00 -3.2907493778e-01 -1.2648063196e+00  1.4335248042e-01 -8.1101810733e-02  1.4335248042e-01  1.0400302297e+00 -3.2907493778e-01 -8.1101810733e-02 -3.2907493778e-01  4.4715650602e-01
-1.8996192274e-02  1.3171601144e-01  6.8853825586e-01  1.3171601144e-01 -1.2485133844e-01 -3.2977032272e-01  6.8853825586e-01 -3.2977032272e-01  1.3688087189e-01  1.3171601144e-01 -1.2485133844e-01 -3.2977032272e-01 -1.2485133844e-01  3.0221055018e-02  5.1099848267e-02 -3.2977032272e-01  5.1099848267e-02 -2.0719437317e-02  6.8853825586e-01 -3.2977032272e-01  1.3688087189e-01 -3.2977032272e-01  5.1099848267e-02 -2.0719437317e-02  1.3688087189e-01 -2.0719437317e-02  3.6574760142e-02
-3.5977541528e+00 -8.2425763411e-01  1.1993899080e-01 -8.2425763411e-01 -1.1249548135e+00  1.7078205877e-01  1.1993899080e-01  1.7078205877e-01 -2.1729890240e-01 -8.2425763411e-01 -1.1249548135e+00  1.7078205877e-01 -1.1249548135e+00 -1.7487788766e+00  3.5833702919e-04  1.7078205877e-01  3.5833702919e-04 -8.1568158730e-01  1.1993899080e-01  1.7078205877e-01 -2.1729890240e-01  1.7078205877e-01  3.5833702919e-04 -8.1568158730e-01 -2.1729890240e-01 -8.1568158730e-01  4.4974136622e-01
 3.7527230840e+00  3.3458021773e-01 -4.4333925443e-02  3.3458021773e-01  1.4802121995e+00 -8.2894347195e-02 -4.4333925443e-02 -8.2894347195e-02  1.0008417548e+00  3.3458021773e-01  1.4802121995e+00 -8.2894347195e-02  1.4802121995e+00  1.7656028246e+00 -4.4982436848e-01 -8.2894347195e-02 -4.4982436848e-01 -2.9716683814e-01 -4.4333925443e-02 -8.2894347195e-02  1.0008417548e+00 -8.2894347195e-02 -4.4982436848e-01 -2.9716683814e-01  1.0008417548e+00 -2.9716683814e-01  2.2425392480e-01
 2.4331662775e-03 -1.6031880003e-02 -8.6352298838e-02 -1.6031880003e-02  2.5143950923e-03  1.8211263284e-02 -8.6352298838e-02  1.8211263284e-02 -7.0329813778e-03 -1.6031880003e-02  2.5143950923e-03  1.8211263284e-02  2.5143950923e-03  2.3866590575e-01  4.0596071512e-01  1.8211263284e-02  4.0596071512e-01 -1.8084208736e-01 -8.6352298838e-02  1.8211263284e-02 -7.0329813778e-03  1.8211263284e-02  4.0596071512e-01 -1.8084208736e-01 -7.0329813778e-03 -1.8084208736e-01 -8.9694669123e-02
-2.5735512268e-03  1.2697626057e-02  9.4289237773e-02  1.2697626057e-02  7.8488354203e-02  2.2480450633e-01  9.4289237773e-02  2.2480450633e-01 -8.6394666329e-02  1.2697626057e-02  7.8488354203e-02  2.2480450633e-01  7.8488354203e-02  3.3701074770e-01  5.8723319508e-01  2.2480450633e-01  5.8723319508e-01 -1.4331765635e-01  9.4289237773e-02  2.2480450633e-01 -8.6394666329e-02  2.2480450633e-01  5.8723319508e-01 -1.4331765635e-01 -8.6394666329e-02 -1.4331765635e-01  4.5439718639e-01
-1.9085780903e-03  1.3246240379e-02  6.7839660270e-02  1.3246240379e-02 -1.4693613345e-02 -4.6204605234e-02  6.7839660270e-02 -4.6204605234e-02  2.0292636857e-02  1.3246240379e-02 -1.4693613345e-02 -4.6204605234e-02 -1.4693613345e-02 -1.5367848189e-01 -2.6745719503e-01 -4.6204605234e-02 -2.6745719503e-01  6.7506568149e-02  6.7839660270e-02 -4.6204605234e-02  2.0292636857e-02 -4.6204605234e-02 -2.6745719503e-01  6.7506568149e-02  2.0292636857e-02  6.7506568149e-02 -2.0179177016e-01
-7.0442538477e-01  3.1526201343e-01 -5.2731870664e-02  3.1526201343e-01  3.2383047786e-01 -1.6320619540e-01 -5.2731870664e-02 -1.6320619540e-01 -5.6949006517e-01  3.1526201343e-01  3.2383047786e-01 -1.6320619540e-01  3.2383047786e-01  4.2029704321e-01 -1.3023388183e-01 -1.6320619540e-01 -1.3023388183e-01 -1.3019751122e-01 -5.2731870664e-02 -1.6320619540e-01 -5.6949006517e-01 -1.6320619540e-01 -1.3023388183e-01 -1.3019751122e-01 -5.6949006517e-01 -1.3019751122e-01  6.4187899936e-02
-1.6721643652e+00  1.1344078846e-01 -3.5544002681e-02  1.1344078846e-01  4.8880601443e-01 -9.3194654793e-02 -3.5544002681e-02 -9.3194654793e-02 -1.3007462805e-02  1.1344078846e-01  4.8880601443e-01 -9.3194654793e-02  4.8880601443e-01  9.8563515390e-01 -1.7290994006e-01 -9.3194654793e-02 -1.7290994006e-01  3.4911905747e-02 -3.5544002681e-02 -9.3194654793e-02 -1.3007462805e-02 -9.3194654793e-02 -1.7290994006e-01  3.4911905747e-02 -1.3007462805e-02  3.4911905747e-02 -8.6725435657e-03
-9.8042635402e-03  6.0522942070e-02  3.4997855997e-01  6.0522942070e-02  5.6821697921e-02  1.5603703638e-01  3.4997855997e-01  1.5603703638e-01 -5.4056245350e-02  6.0522942070e-02  5.6821697921e-02  1.5603703638e-01  5.6821697921e-02  9.3674409075e-02  1.6594327203e-01  1.5603703638e-01  1.6594327203e-01 -1.8328569133e-02  3.4997855997e-01  1.5603703638e-01 -5.4056245350e-02  1.5603703638e-01  1.6594327203e-01 -1.8328569133e-02 -5.4056245350e-02 -1.8328569133e-02  2.3181643440e-01
 3.5774150967e-02 -2.3875081477e-01 -1.2871383969e+00 -2.3875081477e-01  8.1566227809e-02  2.4395131692e-01 -1.2871383969e+00  2.4395131692e-01 -1.1969020498e-01 -2.3875081477e-01  8.1566227809e-02  2.4395131692e-01  8.1566227809e-02  6.1159906444e-01  1.0573535758e+00  2.4395131692e-01  1.0573535758e+00 -3.2671081474e-01 -1.2871383969e+00  2.4395131692e-01 -1.1969020498e-01  2.4395131692e-01  1.0573535758e+00 -3.2671081474e-01 -1.1969020498e-01 -3.2671081474e-01  4.8378665501e-01
 9.0871705004e-03 -6.9227288579e-02 -3.4887983474e-01 -6.9227288579e-02  1.0952774348e-01  2.8647063684e-01 -3.4887983474e-01  2.8647063684e-01 -1.1411122079e-01 -6.9227288579e-02  1.0952774348e-01  2.8647063684e-01  1.0952774348e-01 -1.0433217185e-01 -1.7805465173e-01  2.8647063684e-01 -1.7805465173e-01  6.6676939799e-02 -3.4887983474e-01  2.8647063684e-01 -1.1411122079e-01  2.8647063684e-01 -1.7805465173e-01  6.6676939799e-02 -1.1411122079e-01  6.6676939799e-02 -5.8210090134e-02
-5.0141847309e+00 -1.0778686357e+00  1.5861998597e-01 -1.0778686357e+00 -1.7182592624e+00  2.1964964502e-01  1.5861998597e-01  2.1964964502e-01 -5.3330313041e-01 -1.0778686357e+00 -1.7182592624e+00  2.1964964502e-01 -1.7182592624e+00 -2.3506150841e+00  1.3045778355e-01  2.1964964502e-01  1.3045778355e-01 -7.6961897522e-01  1.5861998597e-01  2.1964964502e-01 -5.3330313041e-01  2.1964964502e-01  1.3045778355e-01 -7.6961897522e-01 -5.3330313041e-01 -7.6961897522e-01  4.0653637259e-01
-2.8802092502e+00 -2.3106977054e-01  3.2147599511e-02 -2.3106977054e-01 -1.4544005994e+00  9.2177912413e-02  3.2147599511e-02  9.2177912413e-02 -9.2397465869e-01 -2.3106977054e-01 -1.4544005994e+00  9.2177912413e-02 -1.4544005994e+00 -1.4870757911e+00  4.4811122802e-01  9.2177912413e-02  4.4811122802e-01  4.2716991057e-01  3.2147599511e-02  9.2177912413e-02 -9.2397465869e-01  9.2177912413e-02  4.4811122802e-01  4.2716991057e-01 -9.2397465869e-01  4.2716991057e-01 -2.9436835116e-01
-2.4601874649e-06 -3.7228453733e-04  9.9247987586e-04 -3.7228453733e-04  6.1196649303e-03  2.9029764731e-02  9.9247987586e-04  2.9029764731e-02 -1.0060782692e-02 -3.7228453733e-04  6.1196649303e-03  2.9029764731e-02  6.1196649303e-03  2.6245696817e-01  4.4825478573e-01  2.9029764731e-02  4.4825478573e-01 -1.8413408812e-01  9.9247987586e-04  2.9029764731e-02 -1.0060782692e-02  2.9029764731e-02  4.4825478573e-01 -1.8413408812e-01 -1.0060782692e-02 -1.8413408812e-01 -2.0285360125e-02
 2.0331174541e-03 -1.8125680125e-02 -7.2911696286e-02 -1.8125680125e-02  8.6266929592e-02  2.4649118878e-01 -7.2911696286e-02  2.4649118878e-01 -9.9345985327e-02 -1.8125680125e-02  8.6266929592e-02  2.4649118878e-01  8.6266929592e-02  3.6703300167e-01  6.4241853625e-01  2.4649118878e-01  6.4241853625e-01 -1.3254623779e-01 -7.2911696286e-02  2.4649118878e-01 -9.9345985327e-02  2.4649118878e-01  6.4241853625e-01 -1.3254623779e-01 -9.9345985327e-02 -1.3254623779e-01  6.2127667164e-01
 8.3986562992e-03 -5.3735082001e-02 -3.0481278489e-01 -5.3735082001e-02 -3.3367712744e-02 -8.3809742383e-02 -3.0481278489e-01 -8.3809742383e-02  2.4441993139e-02 -5.3735082001e-02 -3.3367712744e-02 -8.3809742383e-02 -3.3367712744e-02  1.1674333391e-01  2.0264808714e-01 -8.3809742383e-02  2.0264808714e-01 -5.4226694230e-02 -3.0481278489e-01 -8.3809742383e-02  2.4441993139e-02 -8.3809742383e-02  2.0264808714e-01 -5.4226694230e-02  2.4441993139e-02 -5.4226694230e-02  1.5042956122e-01
 1.0378136307e+00 -3.0611131721e-01  5.2705791531e-02 -3.0611131721e-01 -3.4142798374e-01  1.8158525610e-01  5.2705791531e-02  1.8158525610e-01  6.4307741890e-01 -3.0611131721e-01 -3.4142798374e-01  1.8158525610e-01 -3.4142798374e-01 -6.6891351439e-01  1.3282684840e-01  1.8158525610e-01  1.3282684840e-01  1.7100906856e-02  5.2705791531e-02  1.8158525610e-01  6.4307741890e-01  1.8158525610e-01  1.3282684840e-01  1.7100906856e-02  6.4307741890e-01  1.7100906856e-02  9.1602918872e-04
-9.1460624778e-01 -4.4740594985e-01  7.9768903844e-02 -4.4740594985e-01 -1.0006798546e+00  1.0872563244e-01  7.9768903844e-02  1.0872563244e-01 -4.0615585418e-01 -4.4740594985e-01 -1.0006798546e+00  1.0872563244e-01 -1.0006798546e+00 -1.7048837756e+00  2.4766798697e-01  1.0872563244e-01  2.4766798697e-01 -1.8562589775e-01  7.9768903844e-02  1.0872563244e-01 -4.0615585418e-01  1.0872563244e-01  2.4766798697e-01 -1.8562589775e-01 -4.0615585418e-01 -1.8562589775e-01  7.5814664091e-02
 3.4936874591e-02 -2.2822973136e-01 -1.2519797838e+00 -2.2822973136e-01  7.0476180373e-03  3.8609442182e-02 -1.2519797838e+00  3.8609442182e-02 -4.0843903485e-02 -2.2822973136e-01  7.0476180373e-03  3.8609442182e-02  7.0476180373e-03  4.7156291758e-01  8.1380647598e-01  3.8609442182e-02  8.1380647598e-01 -2.5749945573e-01 -1.2519797838e+00  3.8609442182e-02 -4.0843903485e-02  3.8609442182e-02  8.1380647598e-01 -2.5749945573e-01 -4.0843903485e-02 -2.5749945573e-01  3.5796277243e-01
 4.2963585487e-03 -2.4934275711e-02 -1.5187180130e-01 -2.4934275711e-02 -4.7453252214e-02 -1.3355633400e-01 -1.5187180130e-01 -1.3355633400e-01  4.9709844217e-02 -2.4934275711e-02 -4.7453252214e-02 -1.3355633400e-01 -4.7453252214e-02 -1.4832394324e-01 -2.6050982289e-01 -1.3355633400e-01 -2.6050982289e-01  4.8267867849e-02 -1.5187180130e-01 -1.3355633400e-01  4.9709844217e-02 -1.3355633400e-01 -2.6050982289e-01  4.8267867849e-02  4.9709844217e-02  4.8267867849e-02 -2.7636764198e-01
 2.4099533829e-02 -1.6537053592e-01 -8.7011485674e-01 -1.6537053592e-01  1.3994536301e-01  3.6412890766e-01 -8.7011485674e-01  3.6412890766e-01 -1.5153435601e-01 -1.6537053592e-01  1.3994536301e-01  3.6412890766e-01  1.3994536301e-01 -1.4618947297e-01 -2.5395201261e-01  3.6412890766e-01 -2.5395201261e-01  6.3506371496e-02 -8.7011485674e-01  3.6412890766e-01 -1.5153435601e-01  3.6412890766e-01 -2.5395201261e-01  6.3506371496e-02 -1.5153435601e-01  6.3506371496e-02 -2.4081954218e-01
 4.9140333705e+00  7.2979941696e-01 -9.4317124433e-02  7.2979941696e-01  9.9685391109e-01 -1.1021446039e-01 -9.4317124433e-02 -1.1021446039e-01  4.0791869629e-01  7.2979941696e-01  9.9685391109e-01 -1.1021446039e-01  9.9685391109e-01  1.5374987407e+00 -2.3134813609e-02 -1.1021446039e-01 -2.3134813609e-02  6.6110467272e-01 -9.4317124433e-02 -1.1021446039e-01  4.0791869629e-01 -1.1021446039e-01 -2.3134813609e-02  6.6110467272e-01  4.0791869629e-01  6.6110467272e-01 -3.5617463214e-01
-4.9291134893e+00 -8.5999033436e-02 -9.7612768184e-03 -8.5999033436e-02 -8.5984661597e-01 -4.8876139048e-02 -9.7612768184e-03 -4.8876139048e-02 -1.0832205908e+00 -8.5999033436e-02 -8.5984661597e-01 -4.8876139048e-02 -8.5984661597e-01 -7.2187920542e-01  3.4667827509e-01 -4.8876139048e-02  3.4667827509e-01  5.2938725806e-01 -9.7612768184e-03 -4.8876139048e-02 -1.0832205908e+00 -4.8876139048e-02  3.4667827509e-01  5.2938725806e-01 -1.0832205908e+00  5.2938725806e-01 -3.4992805486e-01
 8.2424273576e-03 -5.5389487625e-02 -2.9621925727e-01 -5.5389487625e-02  3.3815142464e-02  7.7152798759e-02 -2.9621925727e-01  7.7152798759e-02 -3.6240496174e-02 -5.5389487625e-02  3.3815142464e-02  7.7152798759e-02  3.3815142464e-02 -2.5196602593e-01 -4.2818399267e-01  7.7152798759e-02 -4.2818399267e-01  1.9330627671e-01 -2.9621925727e-01  7.7152798759e-02 -3.6240496174e-02  7.7152798759e-02 -4.2818399267e-01  1.9330627671e-01 -3.6240496174e-02  1.9330627671e-01  9.6753541249e-02
 7.6401335032e-06 -5.1363447818e-03  8.2694749065e-04 -5.1363447818e-03  9.4890012833e-02  2.6741239769e-01  8.2694749065e-04  2.6741239769e-01 -1.0467460371e-01 -5.1363447818e-03  9.4890012833e-02  2.6741239769e-01  9.4890012833e-02  3.1991718301e-01  5.5913534312e-01  2.6741239769e-01  5.5913534312e-01 -1.2274901322e-01  8.2694749065e-04  2.6741239769e-01 -1.0467460371e-01  2.6741239769e-01  5.5913534312e-01 -1.2274901322e-01 -1.0467460371e-01 -1.2274901322e-01  4.9692867070e-01
-9.0562947981e-03  5.8856957516e-02  3.2788099064e-01  5.8856957516e-02  1.6474314775e-02  3.6807029721e-02  3.2788099064e-01  3.6807029721e-02 -6.0629933703e-03  5.8856957516e-02  1.6474314775e-02  3.6807029721e-02  1.6474314775e-02 -1.6091400381e-01 -2.7918838117e-01  3.6807029721e-02 -2.7918838117e-01  7.6710187922e-02  3.2788099064e-01  3.6807029721e-02 -6.0629933703e-03  3.6807029721e-02 -2.7918838117e-01  7.6710187922e-02 -6.0629933703e-03  7.6710187922e-02 -1.8815600507e-01
-1.0992075021e+00  3.1273546524e-01 -5.3603120843e-02  3.1273546524e-01  2.9814823857e-01 -1.8219477218e-01 -5.3603120843e-02 -1.8219477218e-01 -6.9034363620e-01  3.1273546524e-01  2.9814823857e-01 -1.8219477218e-01  2.9814823857e-01  5.7336222332e-01 -1.1862907530e-01 -1.8219477218e-01 -1.1862907530e-01 -2.7119238401e-02 -5.3603120843e-02 -1.8219477218e-01 -6.9034363620e-01 -1.8219477218e-01 -1.1862907530e-01 -2.7119238401e-02 -6.9034363620e-01 -2.7119238401e-02  2.3531226580e-03
 7.0126125028e-01 -2.6930002853e-01  5.8895284858e-02 -2.6930002853e-01 -7.7951632607e-01  1.0428330151e-01  5.8895284858e-02  1.0428330151e-01 -2.1116478581e-01 -2.6930002853e-01 -7.7951632607e-01  1.0428330151e-01 -7.7951632607e-01 -1.3722680499e+00  2.3543937842e-01  1.0428330151e-01  2.3543937842e-01 -6.0005891036e-02  5.8895284858e-02  1.0428330151e-01 -2.1116478581e-01  1.0428330151e-01  2.3543937842e-01 -6.0005891036e-02 -2.1116478581e-01 -6.0005891036e-02  1.2088284603e-02
 3.5881204617e-02 -2.3574118678e-01 -1.2925813828e+00 -2.3574118678e-01  7.8182219448e-03  4.2636442189e-02 -1.2925813828e+00  4.2636442189e-02 -4.3048211671e-02 -2.3574118678e-01  7.8182219448e-03  4.2636442189e-02  7.8182219448e-03  5.0707981233e-01  8.7478082461e-01  4.2636442189e-02  8.7478082461e-01 -2.8298768620e-01 -1.2925813828e+00  4.2636442189e-02 -4.3048211671e-02  4.2636442189e-02  8.7478082461e-01 -2.8298768620e-01 -4.3048211671e-02 -2.8298768620e-01  3.5302474223e-01
-1.4867089812e-03  6.8380520965e-03  5.5273377265e-02  6.8380520965e-03  5.6657409082e-02  1.6135024735e-01  5.5273377265e-02  1.6135024735e-01 -6.2057627552e-02  6.8380520965e-03  5.6657409082e-02  1.6135024735e-01  5.6657409082e-02  2.2002112687e-01  3.8369519789e-01  1.6135024735e-01  3.8369519789e-01 -9.2998370384e-02  5.5273377265e-02  1.6135024735e-01 -6.2057627552e-02  1.6135024735e-01  3.8369519789e-01 -9.2998370384e-02 -6.2057627552e-02 -9.2998370384e-02  2.9856462492e-01
 2.2456747726e-02 -1.5428725081e-01 -8.1096086452e-01 -1.5428725081e-01  1.3264626528e-01  3.4687529089e-01 -8.1096086452e-01  3.4687529089e-01 -1.4457692631e-01 -1.5428725081e-01  1.3264626528e-01  3.4687529089e-01  1.3264626528e-01 -1.0224728259e-01 -1.7709593340e-01  3.4687529089e-01 -1.7709593340e-01  4.7316451154e-02 -8.1096086452e-01  3.4687529089e-01 -1.4457692631e-01  3.4687529089e-01 -1.7709593340e-01  4.7316451154e-02 -1.4457692631e-01  4.7316451154e-02 -1.6285126163e-01
 3.6817534652e+00  7.3472098802e-01 -1.0331469255e-01  7.3472098802e-01  9.7472855072e-01 -1.3976794475e-01 -1.0331469255e-01 -1.3976794475e-01  2.3487539627e-01  7.3472098802e-01  9.7472855072e-01 -1.3976794475e-01  9.7472855072e-01  1.6249269702e+00  6.9699688253e-03 -1.3976794475e-01  6.9699688253e-03  7.7799479050e-01 -1.0331469255e-01 -1.3976794475e-01  2.3487539627e-01 -1.3976794475e-01  6.9699688253e-03  7.7799479050e-01  2.3487539627e-01  7.7799479050e-01 -4.2852149090e-01
 4.8336854750e+00  2.7172405399e-01 -2.5040391417e-02  2.7172405399e-01  1.1650213331e+00 -4.3823537092e-03 -2.5040391417e-02 -4.3823537092e-03  1.1019437022e+00  2.7172405399e-01  1.1650213331e+00 -4.3823537092e-03  1.1650213331e+00  1.2783531587e+00 -3.9817346971e-01 -4.3823537092e-03 -3.9817346971e-01 -3.9600416546e-01 -2.5040391417e-02 -4.3823537092e-03  1.1019437022e+00 -4.3823537092e-03 -3.9817346971e-01 -3.9600416546e-01  1.1019437022e+00 -3.9600416546e-01  2.7924615306e-01
-9.9236253036e-04  5.9732039298e-03  3.4907914288e-02  5.9732039298e-03  1.0582439856e-02  1.7492938314e-02  3.4907914288e-02  1.7492938314e-02 -8.0603310768e-03  5.9732039298e-03  1.0582439856e-02  1.7492938314e-02  1.0582439856e-02 -2.1729453092e-01 -3.6760640981e-01  1.7492938314e-02 -3.6760640981e-01  1.8068404159e-01  3.4907914288e-02  1.7492938314e-02 -8.0603310768e-03  1.7492938314e-02 -3.6760640981e-01  1.8068404159e-01 -8.0603310768e-03  1.8068404159e-01  1.6415336624e-01
-1.8485159204e-03  7.2071908583e-03  6.8202185070e-02  7.2071908583e-03  9.3354872728e-02  2.6252900896e-01  6.8202185070e-02  2.6252900896e-01 -1.0102853210e-01  7.2071908583e-03  9.3354872728e-02  2.6252900896e-01  9.3354872728e-02  2.9982480550e-01  5.2348829654e-01  2.6252900896e-01  5.2348829654e-01 -1.1954496786e-01  6.8202185070e-02  2.6252900896e-01 -1.0102853210e-01  2.6252900896e-01  5.2348829654e-01 -1.1954496786e-01 -1.0102853210e-01 -1.1954496786e-01  4.4020278578e-01
 7.4672336516e-03 -4.8946676000e-02 -2.6883298071e-01 -4.8946676000e-02 -1.2457437894e-03  4.4240838049e-03 -2.6883298071e-01  4.4240838049e-03 -8.3947719154e-03 -4.8946676000e-02 -1.2457437894e-03  4.4240838049e-03 -1.2457437894e-03  1.7380686613e-01  3.0170196638e-01  4.4240838049e-03  3.0170196638e-01 -8.2234154502e-02 -2.6883298071e-01  4.4240838049e-03 -8.3947719154e-03  4.4240838049e-03  3.0170196638e-01 -8.2234154502e-02 -8.3947719154e-03 -8.2234154502e-02  2.0175511746e-01
-1.0010144745e+00  3.1773026083e-01 -5.3865525535e-02  3.1773026083e-01  2.9368240674e-01 -1.7865591299e-01 -5.3865525535e-02 -1.7865591299e-01 -6.7759805546e-01  3.1773026083e-01  2.9368240674e-01 -1.7865591299e-01  2.9368240674e-01  5.0793573748e-01 -1.1617111356e-01 -1.7865591299e-01 -1.1617111356e-01 -5.2521669051e-02 -5.3865525535e-02 -1.7865591299e-01 -6.7759805546e-01 -1.7865591299e-01 -1.1617111356e-01 -5.2521669051e-02 -6.7759805546e-01 -5.2521669051e-02  1.6738877197e-02
-1.3307592371e+00  1.8404506445e-01 -4.7352242022e-02  1.8404506445e-01  6.6462964377e-01 -1.0314069267e-01 -4.7352242022e-02 -1.0314069267e-01  1.0498693952e-01  1.8404506445e-01  6.6462964377e-01 -1.0314069267e-01  6.6462964377e-01  1.2008458248e+00 -2.1825766279e-01 -1.0314069267e-01 -2.1825766279e-01  2.2289434854e-02 -4.7352242022e-02 -1.0314069267e-01  1.0498693952e-01 -1.0314069267e-01 -2.1825766279e-01  2.2289434854e-02  1.0498693952e-01  2.2289434854e-02  4.7546986966e-03
-1.6109618076e-02  1.0264734413e-01  5.7969190639e-01  1.0264734413e-01  5.1141345960e-02  1.3692370329e-01  5.7969190639e-01  1.3692370329e-01 -4.1725220008e-02  1.0264734413e-01  5.1141345960e-02  1.3692370329e-01  5.1141345960e-02 -4.0746893780e-04  2.9058121792e-03  1.3692370329e-01  2.9058121792e-03  2.7923309234e-02  5.7969190639e-01  1.3692370329e-01 -4.1725220008e-02  1.3692370329e-01  2.9058121792e-03  2.7923309234e-02 -4.1725220008e-02  2.7923309234e-02  1.3396958792e-01
-3.2971033286e-02  2.1843859599e-01  1.1864264395e+00  2.1843859599e-01 -4.3767487628e-02 -1.4248082838e-01  1.1864264395e+00 -1.4248082838e-01  7.9414251104e-02  2.1843859599e-01 -4.3767487628e-02 -1.4248082838e-01 -4.3767487628e-02 -5.8895133516e-01 -1.0176739559e+00 -1.4248082838e-01 -1.0176739559e+00  3.1796662200e-01  1.1864264395e+00 -1.4248082838e-01  7.9414251104e-02 -1.4248082838e-01 -1.0176739559e+00  3.1796662200e-01  7.9414251104e-02  3.1796662200e-01 -4.5800170718e-01
-2.0217102789e-02  1.3958503872e-01  7.3132992434e-01  1.3958503872e-01 -1.2754534599e-01 -3.3476681165e-01  7.3132992434e-01 -3.3476681165e-01  1.3897215722e-01  1.3958503872e-01 -1.2754534599e-01 -3.3476681165e-01 -1.2754534599e-01  7.4536860355e-02  1.2848956855e-01 -3.3476681165e-01  1.2848956855e-01 -3.8047787311e-02  7.3132992434e-01 -3.3476681165e-01  1.3897215722e-01 -3.3476681165e-01  1.2848956855e-01 -3.8047787311e-02  1.3897215722e-01 -3.8047787311e-02  1.0838931040e-01
 3.3236609203e+00  7.4419943209e-01 -1.0740310171e-01  7.4419943209e-01  1.0136793818e+00 -1.5644805167e-01 -1.0740310171e-01 -1.5644805167e-01  1.8643465352e-01  7.4419943209e-01  1.0136793818e+00 -1.5644805167e-01  1.0136793818e+00  1.6647499643e+00  1.3321104450e-02 -1.5644805167e-01  1.3321104450e-02  8.1180050721e-01 -1.0740310171e-01 -1.5644805167e-01  1.8643465352e-01 -1.5644805167e-01  1.3321104450e-02  8.1180050721e-01  1.8643465352e-01  8.1180050721e-01 -4.4929350963e-01
 4.3577441923e+00  3.3541816790e-01 -4.0180945122e-02  3.3541816790e-01  1.3694495661e+00 -4.9664477653e-02 -4.0180945122e-02 -4.9664477653e-02  1.0647758580e+00  3.3541816790e-01  1.3694495661e+00 -4.9664477653e-02  1.3694495661e+00  1.5750610432e+00 -4.3102711138e-01 -4.9664477653e-02 -4.3102711138e-01 -3.3953081305e-01 -4.0180945122e-02 -4.9664477653e-02  1.0647758580e+00 -4.9664477653e-02 -4.3102711138e-01 -3.3953081305e-01  1.0647758580e+00 -3.3953081305e-01  2.4863579785e-01
-2.1180499694e-03  1.3787980153e-02  7.4836893985e-02  1.3787980153e-02  1.4928746955e-04 -1.0661199140e-02  7.4836893985e-02 -1.0661199140e-02  3.6451581789e-03  1.3787980153e-02  1.4928746955e-04 -1.0661199140e-02  1.4928746955e-04 -2.2788450778e-01 -3.8668961037e-01 -1.0661199140e-02 -3.8668961037e-01  1.8019914107e-01  7.4836893985e-02 -1.0661199140e-02  3.6451581789e-03 -1.0661199140e-02 -3.8668961037e-01  1.8019914107e-01  3.6451581789e-03  1.8019914107e-01  1.2539025356e-01
 1.1052946923e-03 -2.2836067658e-03 -4.0520809412e-02 -2.2836067658e-03 -9.0797728064e-02 -2.5705733018e-01 -4.0520809412e-02 -2.5705733018e-01  1.0035112946e-01 -2.2836067658e-03 -9.0797728064e-02 -2.5705733018e-01 -9.0797728064e-02 -3.3044400571e-01 -5.7789408193e-01 -2.5705733018e-01 -5.7789408193e-01  1.2363114014e-01 -4.0520809412e-02 -2.5705733018e-01  1.0035112946e-01 -2.5705733018e-01 -5.7789408193e-01  1.2363114014e-01  1.0035112946e-01  1.2363114014e-01 -5.3238691921e-01
-1.0359451521e-02  6.7447017086e-02  3.7418007226e-01  6.7447017086e-02  1.3759959041e-02  2.8096481228e-02  3.7418007226e-01  2.8096481228e-02 -1.6745887678e-03  6.7447017086e-02  1.3759959041e-02  2.8096481228e-02  1.3759959041e-02 -1.9386165074e-01 -3.3626389820e-01  2.8096481228e-02 -3.3626389820e-01  9.3343169776e-02  3.7418007226e-01  2.8096481228e-02 -1.6745887678e-03  2.8096481228e-02 -3.3626389820e-01  9.3343169776e-02 -1.6745887678e-03  9.3343169776e-02 -2.1990897538e-01
-1.3039770215e+00  2.8028580814e-01 -4.9256187558e-02  2.8028580814e-01  2.7778817906e-01 -1.8251555176e-01 -4.9256187558e-02 -1.8251555176e-01 -7.0895235713e-01  2.8028580814e-01  2.7778817906e-01 -1.8251555176e-01  2.7778817906e-01  5.9295115462e-01 -1.1022012448e-01 -1.8251555176e-01 -1.1022012448e-01  3.6596291678e-03 -4.9256187558e-02 -1.8251555176e-01 -7.0895235713e-01 -1.8251555176e-01 -1.1022012448e-01  3.6596291678e-03 -7.0895235713e-01  3.6596291678e-03 -1.5910950253e-02
 3.5329560584e-02 -2.3256628848e-01 -1.2713214999e+00 -2.3256628848e-01  2.0428629333e-02  7.6394904477e-02 -1.2713214999e+00  7.6394904477e-02 -5.5484945013e-02 -2.3256628848e-01  2.0428629333e-02  7.6394904477e-02  2.0428629333e-02  5.0769146224e-01  8.7645280774e-01  7.6394904477e-02  8.7645280774e-01 -2.8014918944e-01 -1.2713214999e+00  7.6394904477e-02 -5.5484945013e-02  7.6394904477e-02  8.7645280774e-01 -2.8014918944e-01 -5.5484945013e-02 -2.8014918944e-01  3.6723869472e-01
-4.6828208170e-01  2.7634020580e-01 -5.9032898381e-02  2.7634020580e-01  8.4941036841e-01 -1.0764814006e-01 -5.9032898381e-02 -1.0764814006e-01  2.6172795186e-01  2.7634020580e-01  8.4941036841e-01 -1.0764814006e-01  8.4941036841e-01  1.4932153683e+00 -2.6407353945e-01 -1.0764814006e-01 -2.6407353945e-01  4.5691734043e-02 -5.9032898381e-02 -1.0764814006e-01  2.6172795186e-01 -1.0764814006e-01 -2.6407353945e-01  4.5691734043e-02  2.6172795186e-01  4.5691734043e-02 -7.3400688811e-04
 4.2295791328e-03 -2.4423676321e-02 -1.5371469888e-01 -2.4423676321e-02 -6.3732055770e-02 -1.7724051578e-01 -1.5371469888e-01 -1.7724051578e-01  6.5746767897e-02 -2.4423676321e-02 -6.3732055770e-02 -1.7724051578e-01 -6.3732055770e-02 -1.5638451861e-01 -2.7365117753e-01 -1.7724051578e-01 -2.7365117753e-01  5.8911015917e-02 -1.5371469888e-01 -1.7724051578e-01  6.5746767897e-02 -1.7724051578e-01 -2.7365117753e-01  5.8911015917e-02  6.5746767897e-02  5.8911015917e-02 -2.4399170326e-01
-2.2336403724e-02  1.5294616402e-01  8.0373135838e-01  1.5294616402e-01 -1.3372642823e-01 -3.4636125406e-01  8.0373135838e-01 -3.4636125406e-01  1.4337575610e-01  1.5294616402e-01 -1.3372642823e-01 -3.4636125406e-01 -1.3372642823e-01  1.7351671764e-01  3.0137069619e-01 -3.4636125406e-01  3.0137069619e-01 -7.7005221595e-02  8.0373135838e-01 -3.4636125406e-01  1.4337575610e-01 -3.4636125406e-01  3.0137069619e-01 -7.7005221595e-02  1.4337575610e-01 -7.7005221595e-02  2.6770031001e-01
-3.7988435613e+00 -6.9756196061e-01  9.6602175593e-02 -6.9756196061e-01 -1.0099945628e+00  1.3516138250e-01  9.6602175593e-02  1.3516138250e-01 -2.9568275880e-01 -6.9756196061e-01 -1.0099945628e+00  1.3516138250e-01 -1.0099945628e+00 -1.6819171395e+00  9.7941922334e-03  1.3516138250e-01  9.7941922334e-03 -7.6324965209e-01  9.6602175593e-02  1.3516138250e-01 -2.9568275880e-01  1.3516138250e-01  9.7941922334e-03 -7.6324965209e-01 -2.9568275880e-01 -7.6324965209e-01  4.1739488081e-01
 5.4607801107e+00  2.6602374384e-01 -1.9555317866e-02  2.6602374384e-01  1.0934213860e+00  2.2905329293e-02 -1.9555317866e-02  2.2905329293e-02  1.1701216503e+00  2.6602374384e-01  1.0934213860e+00  2.2905329293e-02  1.0934213860e+00  9.3150977812e-01 -3.7575995904e-01  2.2905329293e-02 -3.7575995904e-01 -5.0598396283e-01 -1.9555317866e-02  2.2905329293e-02  1.1701216503e+00  2.2905329293e-02 -3.7575995904e-01 -5.0598396283e-01  1.1701216503e+00 -5.0598396283e-01  3.4115732243e-01
 2.2094496318e-03 -1.4925099071e-02 -8.0154032400e-02 -1.4925099071e-02  1.0527801728e-02  1.6693357567e-02 -8.0154032400e-02  1.6693357567e-02 -9.9279904834e-03 -1.4925099071e-02  1.0527801728e-02  1.6693357567e-02  1.0527801728e-02 -2.2689476484e-01 -3.8414510669e-01  1.6693357567e-02 -3.8414510669e-01  1.8624847991e-01 -8.0154032400e-02  1.6693357567e-02 -9.9279904834e-03  1.6693357567e-02 -3.8414510669e-01  1.8624847991e-01 -9.9279904834e-03  1.8624847991e-01  1.5851623008e-01
 4.0855440864e-03 -3.1892254117e-02 -1.4675953161e-01 -3.1892254117e-02  9.3280455479e-02  2.6384512602e-01 -1.4675953161e-01  2.6384512602e-01 -1.0672482079e-01 -3.1892254117e-02  9.3280455479e-02  2.6384512602e-01  9.3280455479e-02  3.4101785546e-01  5.9658883947e-01  2.6384512602e-01  5.9658883947e-01 -1.2591806334e-01 -1.4675953161e-01  2.6384512602e-01 -1.0672482079e-01  2.6384512602e-01  5.9658883947e-01 -1.2591806334e-01 -1.0672482079e-01 -1.2591806334e-01  5.5849642294e-01
-7.7844516331e-03  4.9612762219e-02  2.8465426636e-01  4.9612762219e-02  4.1375104287e-02  1.0642871100e-01  2.8465426636e-01  1.0642871100e-01 -3.3525400957e-02  4.9612762219e-02  4.1375104287e-02  1.0642871100e-01  4.1375104287e-02 -8.8679342776e-02 -1.5391408552e-01  1.0642871100e-01 -1.5391408552e-01  4.0710706231e-02  2.8465426636e-01  1.0642871100e-01 -3.3525400957e-02  1.0642871100e-01 -1.5391408552e-01  4.0710706231e-02 -3.3525400957e-02  4.0710706231e-02 -1.2152567439e-01
-8.4938758663e-01  3.4826990843e-01 -5.8534085992e-02  3.4826990843e-01  3.5545852443e-01 -1.8432845795e-01 -5.8534085992e-02 -1.8432845795e-01 -6.4678376385e-01  3.4826990843e-01  3.5545852443e-01 -1.8432845795e-01  3.5545852443e-01  6.6865701825e-01 -1.3900671594e-01 -1.8432845795e-01 -1.3900671594e-01 -3.2903648373e-02 -5.8534085992e-02 -1.8432845795e-01 -6.4678376385e-01 -1.8432845795e-01 -1.3900671594e-01 -3.2903648373e-02 -6.4678376385e-01 -3.2903648373e-02  8.1887075929e-03
-3.4305811961e-01 -4.0967967116e-01  7.7122325684e-02 -4.0967967116e-01 -8.6294010585e-01  9.5954282959e-02  7.7122325684e-02  9.5954282959e-02 -3.3685823723e-01 -4.0967967116e-01 -8.6294010585e-01  9.5954282959e-02 -8.6294010585e-01 -1.4682275855e+00  2.1544332436e-01  9.5954282959e-02  2.1544332436e-01 -1.5410378810e-01  7.7122325684e-02  9.5954282959e-02 -3.3685823723e-01  9.5954282959e-02  2.1544332436e-01 -1.5410378810e-01 -3.3685823723e-01 -1.5410378810e-01  6.2263732720e-02
-3.1613330619e-02  2.0496579186e-01  1.1352485329e+00  2.0496579186e-01  2.9992632035e-02  6.6594243059e-02  1.1352485329e+00  6.6594243059e-02 -2.5248317253e-03  2.0496579186e-01  2.9992632035e-02  6.6594243059e-02  2.9992632035e-02 -3.2125028339e-01 -5.5220270001e-01  6.6594243059e-02 -5.5220270001e-01  1.9301546961e-01  1.1352485329e+00  6.6594243059e-02 -2.5248317253e-03  6.6594243059e-02 -5.5220270001e-01  1.9301546961e-01 -2.5248317253e-03  1.9301546961e-01 -1.5946381202e-01
-1.4668289487e-02  9.8239131407e-02  5.3023025904e-01  9.8239131407e-02 -2.8171201653e-02 -9.2823949673e-02  5.3023025904e-01 -9.2823949673e-02  4.8362583878e-02  9.8239131407e-02 -2.8171201653e-02 -9.2823949673e-02 -2.8171201653e-02 -3.9230669374e-01 -6.8087141330e-01 -9.2823949673e-02 -6.8087141330e-01  1.8958367315e-01  5.3023025904e-01 -9.2823949673e-02  4.8362583878e-02 -9.2823949673e-02 -6.8087141330e-01  1.8958367315e-01  4.8362583878e-02  1.8958367315e-01 -4.2552761073e-01
-2.5186585527e-02  1.7603602226e-01  9.2937823341e-01  1.7603602226e-01 -1.3466035160e-01 -3.5398396641e-01  9.2937823341e-01 -3.5398396641e-01  1.4983637835e-01  1.7603602226e-01 -1.3466035160e-01 -3.5398396641e-01 -1.3466035160e-01  6.7456302293e-02  1.1647133489e-01 -3.5398396641e-01  1.1647133489e-01 -3.0171243530e-02  9.2937823341e-01 -3.5398396641e-01  1.4983637835e-01 -3.5398396641e-01  1.1647133489e-01 -3.0171243530e-02  1.4983637835e-01 -3.0171243530e-02  1.2579397853e-01
-4.6152037312e+00 -7.6777010266e-01  1.0258526200e-01 -7.6777010266e-01 -9.6290172155e-01  1.1887117463e-01  1.0258526200e-01  1.1887117463e-01 -3.2766284285e-01 -7.6777010266e-01 -9.6290172155e-01  1.1887117463e-01 -9.6290172155e-01 -1.5443370061e+00  1.0627676855e-02  1.1887117463e-01  1.0627676855e-02 -6.9607570975e-01  1.0258526200e-01  1.1887117463e-01 -3.2766284285e-01  1.1887117463e-01  1.0627676855e-02 -6.9607570975e-01 -3.2766284285e-01 -6.9607570975e-01  3.7887743502e-01
-4.4284699211e+00 -9.0315594191e-02 -5.2808157646e-03 -9.0315594191e-02 -8.9766080456e-01 -3.1627933871e-02 -5.2808157646e-03 -3.1627933871e-02 -1.0358232602e+00 -9.0315594191e-02 -8.9766080456e-01 -3.1627933871e-02 -8.9766080456e-01 -1.0851142635e+00  3.6506768060e-01 -3.1627933871e-02  3.6506768060e-01  4.0054385706e-01 -5.2808157646e-03 -3.1627933871e-02 -1.0358232602e+00 -3.1627933871e-02  3.6506768060e-01  4.0054385706e-01 -1.0358232602e+00  4.0054385706e-01 -2.7788481890e-01
-1.9419285311e-04 -1.0466902080e-04  7.4800855262e-03 -1.0466902080e-04  3.1199675483e-02  7.2864647967e-02  7.4800855262e-03  7.2864647967e-02 -2.9652910060e-02 -1.0466902080e-04  3.1199675483e-02  7.2864647967e-02  3.1199675483e-02 -2.0501835798e-01 -3.4577378326e-01  7.2864647967e-02 -3.4577378326e-01  1.7868087240e-01  7.4800855262e-03  7.2864647967e-02 -2.9652910060e-02  7.2864647967e-02 -3.4577378326e-01  1.7868087240e-01 -2.9652910060e-02  1.7868087240e-01  1.9280173239e-01
-9.8261596089e-04  1.0777947748e-03  3.5931527356e-02  1.0777947748e-03  9.8287503000e-02  2.7578489501e-01  3.5931527356e-02  2.7578489501e-01 -1.0737104665e-01  1.0777947748e-03  9.8287503000e-02  2.7578489501e-01  9.8287503000e-02  3.0538918340e-01  5.3473939128e-01  2.7578489501e-01  5.3473939128e-01 -1.0918339315e-01  3.5931527356e-02  2.7578489501e-01 -1.0737104665e-01  2.7578489501e-01  5.3473939128e-01 -1.0918339315e-01 -1.0737104665e-01 -1.0918339315e-01  5.1509922898e-01
-1.4568887243e-02  9.4642008377e-02  5.2566914845e-01  9.4642008377e-02  2.0877165795e-02  4.5171166601e-02  5.2566914845e-01  4.5171166601e-02 -5.0087411171e-03  9.4642008377e-02  2.0877165795e-02  4.5171166601e-02  2.0877165795e-02 -2.3822560173e-01 -4.1270766507e-01  4.5171166601e-02 -4.1270766507e-01  1.1875461953e-01  5.2566914845e-01  4.5171166601e-02 -5.0087411171e-03  4.5171166601e-02 -4.1270766507e-01  1.1875461953e-01 -5.0087411171e-03  1.1875461953e-01 -2.4958374294e-01
 1.6136519012e+00 -2.6303092375e-01  4.7378441184e-02 -2.6303092375e-01 -2.2997416276e-01  1.9042665382e-01  4.7378441184e-02  1.9042665382e-01  7.9411210753e-01 -2.6303092375e-01 -2.2997416276e-01  1.9042665382e-01 -2.2997416276e-01 -6.4434785572e-01  9.3394283818e-02  1.9042665382e-01  9.3394283818e-02 -7.1184361224e-02  4.7378441184e-02  1.9042665382e-01  7.9411210753e-01  1.9042665382e-01  9.3394283818e-02 -7.1184361224e-02  7.9411210753e-01 -7.1184361224e-02  5.7180379342e-02
-3.3818074796e-02  2.2216215721e-01  1.2170276713e+00  2.2216215721e-01 -1.0622835949e-02 -4.9336857514e-02  1.2170276713e+00 -4.9336857514e-02  4.4124532424e-02  2.2216215721e-01 -1.0622835949e-02 -4.9336857514e-02 -1.0622835949e-02 -4.8556779984e-01 -8.3806208931e-01 -4.9336857514e-02 -8.3806208931e-01  2.6921294384e-01  1.2170276713e+00 -4.9336857514e-02  4.4124532424e-02 -4.9336857514e-02 -8.3806208931e-01  2.6921294384e-01  4.4124532424e-02  2.6921294384e-01 -3.4697519898e-01
 1.6793445962e-01  3.1412092964e-01 -6.2923126930e-02  3.1412092964e-01  9.5488528685e-01 -9.7187447506e-02 -6.2923126930e-02 -9.7187447506e-02  4.1692496381e-01  3.1412092964e-01  9.5488528685e-01 -9.7187447506e-02  9.5488528685e-01  1.6215723117e+00 -3.1392350426e-01 -9.7187447506e-02 -3.1392350426e-01 -1.8052396155e-02 -6.2923126930e-02 -9.7187447506e-02  4.1692496381e-01 -9.7187447506e-02 -3.1392350426e-01 -1.8052396155e-02  4.1692496381e-01 -1.8052396155e-02  4.2683326901e-02
 2.0781088163e-02 -1.4352327750e-01 -7.4632092537e-01 -1.4352327750e-01  1.5196980947e-01  3.9773299158e-01 -7.4632092537e-01  3.9773299158e-01 -1.6193139645e-01 -1.4352327750e-01  1.5196980947e-01  3.9773299158e-01  1.5196980947e-01 -1.1645610756e-01 -2.0253231882e-01  3.9773299158e-01 -2.0253231882e-01  4.7573134655e-02 -7.4632092537e-01  3.9773299158e-01 -1.6193139645e-01  3.9773299158e-01 -2.0253231882e-01  4.7573134655e-02 -1.6193139645e-01  4.7573134655e-02 -2.2001527014e-01
 1.5273745780e-02 -9.9992210952e-02 -5.5054726114e-01 -9.9992210952e-02  2.8597416030e-03 -3.8684035871e-03 -5.5054726114e-01 -3.8684035871e-03 -6.5312368422e-03 -9.9992210952e-02  2.8597416030e-03 -3.8684035871e-03  2.8597416030e-03 -2.2379718016e-01 -3.8970321583e-01 -3.8684035871e-03 -3.8970321583e-01  9.6402474838e-02 -5.5054726114e-01 -3.8684035871e-03 -6.5312368422e-03 -3.8684035871e-03 -3.8970321583e-01  9.6402474838e-02 -6.5312368422e-03  9.6402474838e-02 -3.1139947968e-01
-3.0741139906e+00 -5.8765118178e-01  8.1136936551e-02 -5.8765118178e-01 -7.4586488340e-01  1.1007039297e-01  8.1136936551e-02  1.1007039297e-01 -1.7261416283e-01 -5.8765118178e-01 -7.4586488340e-01  1.1007039297e-01 -7.4586488340e-01 -1.4715717157e+00 -3.8083342706e-02  1.1007039297e-01 -3.8083342706e-02 -7.8678578925e-01  8.1136936551e-02  1.1007039297e-01 -1.7261416283e-01  1.1007039297e-01 -3.8083342706e-02 -7.8678578925e-01 -1.7261416283e-01 -7.8678578925e-01  4.3710925311e-01
-6.1956149958e+00 -3.5773968126e-01  2.9821044497e-02 -3.5773968126e-01 -7.6649563164e-01 -8.7082958752e-02  2.9821044497e-02 -8.7082958752e-02 -1.1801689139e+00 -3.5773968126e-01 -7.6649563164e-01 -8.7082958752e-02 -7.6649563164e-01 -6.0389106493e-01  3.1795813433e-01 -8.7082958752e-02  3.1795813433e-01  5.1239517341e-01  2.9821044497e-02 -8.7082958752e-02 -1.1801689139e+00 -8.7082958752e-02  3.1795813433e-01  5.1239517341e-01 -1.1801689139e+00  5.1239517341e-01 -3.4151771572e-01
 9.9376931111e-04 -6.8593880475e-03 -3.5629360873e-02 -6.8593880475e-03  1.0481093103e-02  1.8104583503e-02 -3.5629360873e-02  1.8104583503e-02 -1.0373938903e-02 -6.8593880475e-03  1.0481093103e-02  1.8104583503e-02  1.0481093103e-02 -1.9468377220e-01 -3.2713396215e-01  1.8104583503e-02 -3.2713396215e-01  1.7998041099e-01 -3.5629360873e-02  1.8104583503e-02 -1.0373938903e-02  1.8104583503e-02 -3.2713396215e-01  1.7998041099e-01 -1.0373938903e-02  1.7998041099e-01  2.4414021988e-01
-3.9704369553e-03  2.1061535867e-02  1.4407847991e-01  2.1061535867e-02  9.2449951698e-02  2.5935662744e-01  1.4407847991e-01  2.5935662744e-01 -9.8501830813e-02  2.1061535867e-02  9.2449951698e-02  2.5935662744e-01  9.2449951698e-02  2.8168304914e-01  4.9261942741e-01  2.5935662744e-01  4.9261942741e-01 -1.0582311593e-01  1.4407847991e-01  2.5935662744e-01 -9.8501830813e-02  2.5935662744e-01  4.9261942741e-01 -1.0582311593e-01 -9.8501830813e-02 -1.0582311593e-01  4.4711050037e-01
-1.1297949383e-02  7.4228862052e-02  4.0603882252e-01  7.4228862052e-02 -4.0220329959e-03 -2.1816489035e-02  4.0603882252e-01 -2.1816489035e-02  1.8004690607e-02  7.4228862052e-02 -4.0220329959e-03 -2.1816489035e-02 -4.0220329959e-03 -2.4974618966e-01 -4.3302568982e-01 -2.1816489035e-02 -4.3302568982e-01  1.2233646861e-01  4.0603882252e-01 -2.1816489035e-02  1.8004690607e-02 -2.1816489035e-02 -4.3302568982e-01  1.2233646861e-01  1.8004690607e-02  1.2233646861e-01 -2.6573009466e-01
-1.3899223692e+00  2.6751304597e-01 -4.7001134070e-02  2.6751304597e-01  2.4143304926e-01 -1.8358042540e-01 -4.7001134070e-02 -1.8358042540e-01 -7.4893603935e-01  2.6751304597e-01  2.4143304926e-01 -1.8358042540e-01  2.4143304926e-01  5.4761570389e-01 -9.2856552790e-02 -1.8358042540e-01 -9.2856552790e-02  2.5577375051e-02 -4.7001134070e-02 -1.8358042540e-01 -7.4893603935e-01 -1.8358042540e-01 -9.2856552790e-02  2.5577375051e-02 -7.4893603935e-01  2.5577375051e-02 -3.0455746567e-02
-3.5760742090e-02  2.3595652270e-01  1.2873324437e+00  2.3595652270e-01 -2.9148413598e-02 -1.0076897227e-01  1.2873324437e+00 -1.0076897227e-01  6.4907009202e-02  2.3595652270e-01 -2.9148413598e-02 -1.0076897227e-01 -2.9148413598e-02 -5.3259266054e-01 -9.1913231912e-01 -1.0076897227e-01 -9.1913231912e-01  2.9655888268e-01  1.2873324437e+00 -1.0076897227e-01  6.4907009202e-02 -1.0076897227e-01 -9.1913231912e-01  2.9655888268e-01  6.4907009202e-02  2.9655888268e-01 -3.6863950652e-01
-1.3872901009e+00  1.4062484976e-01 -4.0938353479e-02  1.4062484976e-01  6.9652098116e-01 -9.9000480632e-02 -4.0938353479e-02 -9.9000480632e-02  1.5505865722e-01  1.4062484976e-01  6.9652098116e-01 -9.9000480632e-02  6.9652098116e-01  1.2606162291e+00 -2.7130369833e-01 -9.9000480632e-02 -2.7130369833e-01 -8.0950514649e-02 -4.0938353479e-02 -9.9000480632e-02  1.5505865722e-01 -9.9000480632e-02 -2.7130369833e-01 -8.0950514649e-02  1.5505865722e-01 -8.0950514649e-02  6.7375910059e-02
 4.3586364175e-03 -2.4341554277e-02 -1.5620931585e-01 -2.4341554277e-02 -7.3956607917e-02 -2.0506763498e-01 -1.5620931585e-01 -2.0506763498e-01  7.5954881667e-02 -2.4341554277e-02 -7.3956607917e-02 -2.0506763498e-01 -7.3956607917e-02 -1.7161570265e-01 -2.9924673123e-01 -2.0506763498e-01 -2.9924673123e-01  7.1813009314e-02 -1.5620931585e-01 -2.0506763498e-01  7.5954881667e-02 -2.0506763498e-01 -2.9924673123e-01  7.1813009314e-02  7.5954881667e-02  7.1813009314e-02 -2.2770161607e-01
 2.0458353406e-02 -1.4028676157e-01 -7.3616108389e-01 -1.4028676157e-01  1.2665288967e-01  3.2696612830e-01 -7.3616108389e-01  3.2696612830e-01 -1.3479594432e-01 -1.4028676157e-01  1.2665288967e-01  3.2696612830e-01  1.2665288967e-01 -1.8845273122e-01 -3.2700373030e-01  3.2696612830e-01 -3.2700373030e-01  8.6321747714e-02 -7.3616108389e-01  3.2696612830e-01 -1.3479594432e-01  3.2696612830e-01 -3.2700373030e-01  8.6321747714e-02 -1.3479594432e-01  8.6321747714e-02 -2.7071125861e-01
 2.7451777276e+00  6.1675103647e-01 -8.9534723874e-02  6.1675103647e-01  9.6866277942e-01 -1.4989559124e-01 -8.9534723874e-02 -1.4989559124e-01  1.8295208467e-01  6.1675103647e-01  9.6866277942e-01 -1.4989559124e-01  9.6866277942e-01  1.7344151830e+00 -1.3496431980e-04 -1.4989559124e-01 -1.3496431980e-04  8.1327354312e-01 -8.9534723874e-02 -1.4989559124e-01  1.8295208467e-01 -1.4989559124e-01 -1.3496431980e-04  8.1327354312e-01  1.8295208467e-01  8.1327354312e-01 -4.4925063218e-01
 5.5793054960e+00  3.8982719498e-01 -4.1518087882e-02  3.8982719498e-01  1.1954389891e+00  1.0891497251e-02 -4.1518087882e-02  1.0891497251e-02  1.2026119416e+00  3.8982719498e-01  1.1954389891e+00  1.0891497251e-02  1.1954389891e+00  1.1003603261e+00 -3.9914338627e-01  1.0891497251e-02 -3.9914338627e-01 -4.8488757736e-01 -4.1518087882e-02  1.0891497251e-02  1.2026119416e+00  1.0891497251e-02 -3.9914338627e-01 -4.8488757736e-01  1.2026119416e+00 -4.8488757736e-01  3.3183500166e-01
-8.6973477467e-04  5.7782044360e-03  2.9574471504e-02  5.7782044360e-03 -4.2633663218e-03 -2.1744034637e-02  2.9574471504e-02 -2.1744034637e-02  6.4754290966e-03  5.7782044360e-03 -4.2633663218e-03 -2.1744034637e-02 -4.2633663218e-03 -2.1141366494e-01 -3.5740836597e-01 -2.1744034637e-02 -3.5740836597e-01  1.7818028148e-01  2.9574471504e-02 -2.1744034637e-02  6.4754290966e-03 -2.1744034637e-02 -3.5740836597e-01  1.7818028148e-01  6.4754290966e-03  1.7818028148e-01  1.7680706054e-01
-6.7457425718e-04 -5.8336905586e-04  2.4827040519e-02 -5.8336905586e-04  9.0994504627e-02  2.5777209869e-01  2.4827040519e-02  2.5777209869e-01 -1.0111204510e-01 -5.8336905586e-04  9.0994504627e-02  2.5777209869e-01  9.0994504627e-02  3.3538821926e-01  5.8680954873e-01  2.5777209869e-01  5.8680954873e-01 -1.2323632301e-01  2.4827040519e-02  2.5777209869e-01 -1.0111204510e-01  2.5777209869e-01  5.8680954873e-01 -1.2323632301e-01 -1.0111204510e-01 -1.2323632301e-01  5.5276415670e-01
 1.1235517349e-02 -7.2949561306e-02 -4.0590736804e-01 -7.2949561306e-02 -1.8792521881e-02 -4.1426497563e-02 -4.0590736804e-01 -4.1426497563e-02  6.0777220600e-03 -7.2949561306e-02 -1.8792521881e-02 -4.1426497563e-02 -1.8792521881e-02  1.9618533688e-01  3.4019926223e-01 -4.1426497563e-02  3.4019926223e-01 -9.5098830750e-02 -4.0590736804e-01 -4.1426497563e-02  6.0777220600e-03 -4.1426497563e-02  3.4019926223e-01 -9.5098830750e-02  6.0777220600e-03 -9.5098830750e-02  2.2053465987e-01
-1.3795892630e+00  2.7453230095e-01 -4.8675281159e-02  2.7453230095e-01  2.7374833866e-01 -1.8427887580e-01 -4.8675281159e-02 -1.8427887580e-01 -7.2119503146e-01  2.7453230095e-01  2.7374833866e-01 -1.8427887580e-01  2.7374833866e-01  6.2016452908e-01 -1.0911777880e-01 -1.8427887580e-01 -1.0911777880e-01  1.9614327318e-02 -4.8675281159e-02 -1.8427887580e-01 -7.2119503146e-01 -1.8427887580e-01 -1.0911777880e-01  1.9614327318e-02 -7.2119503146e-01  1.9614327318e-02 -2.5241500323e-02
-3.4846809408e-02  2.2923866770e-01  1.2540319443e+00  2.2923866770e-01 -1.7137684790e-02 -6.7008915145e-02  1.2540319443e+00 -6.7008915145e-02  5.1581571932e-02  2.2923866770e-01 -1.7137684790e-02 -6.7008915145e-02 -1.7137684790e-02 -4.9400071414e-01 -8.5283394446e-01 -6.7008915145e-02 -8.5283394446e-01  2.7233091389e-01  1.2540319443e+00 -6.7008915145e-02  5.1581571932e-02 -6.7008915145e-02 -8.5283394446e-01  2.7233091389e-01  5.1581571932e-02  2.7233091389e-01 -3.5953720337e-01
-1.4471272136e-03 -3.2441904807e-01  6.4787268565e-02 -3.2441904807e-01 -9.3356471136e-01  1.0925364579e-01  6.4787268565e-02  1.0925364579e-01 -3.3580554788e-01 -3.2441904807e-01 -9.3356471136e-01  1.0925364579e-01 -9.3356471136e-01 -1.6117856878e+00  2.7811371553e-01  1.0925364579e-01  2.7811371553e-01 -6.6255415865e-02  6.4787268565e-02  1.0925364579e-01 -3.3580554788e-01  1.0925364579e-01  2.7811371553e-01 -6.6255415865e-02 -3.3580554788e-01 -6.6255415865e-02  9.1482140839e-03
 2.2305119160e-03 -1.0671188367e-02 -8.1121327437e-02 -1.0671188367e-02 -7.4816842623e-02 -2.0533857582e-01 -8.1121327437e-02 -2.0533857582e-01  7.7341073497e-02 -1.0671188367e-02 -7.4816842623e-02 -2.0533857582e-01 -7.4816842623e-02 -1.2906281631e-01 -2.2608007630e-01 -2.0533857582e-01 -2.2608007630e-01  4.7480808181e-02 -8.1121327437e-02 -2.0533857582e-01  7.7341073497e-02 -2.0533857582e-01 -2.2608007630e-01  4.7480808181e-02  7.7341073497e-02  4.7480808181e-02 -2.0103214580e-01
-2.3953495964e-02  1.6319331973e-01  8.6129633495e-01  1.6319331973e-01 -1.3024433505e-01 -3.3573148310e-01  8.6129633495e-01 -3.3573148310e-01  1.4002969462e-01  1.6319331973e-01 -1.3024433505e-01 -3.3573148310e-01 -1.3024433505e-01  2.0038168008e-01  3.4854171878e-01 -3.3573148310e-01  3.4854171878e-01 -8.5670097240e-02  8.6129633495e-01 -3.3573148310e-01  1.4002969462e-01 -3.3573148310e-01  3.4854171878e-01 -8.5670097240e-02  1.4002969462e-01 -8.5670097240e-02  3.1968132181e-01
-3.8319795816e+00 -6.6785771356e-01  9.0760858368e-02 -6.6785771356e-01 -9.3172105774e-01  1.2243745598e-01  9.0760858368e-02  1.2243745598e-01 -2.8622871175e-01 -6.6785771356e-01 -9.3172105774e-01  1.2243745598e-01 -9.3172105774e-01 -1.5840310466e+00 -3.9850657321e-03  1.2243745598e-01 -3.9850657321e-03 -7.5211138802e-01  9.0760858368e-02  1.2243745598e-01 -2.8622871175e-01  1.2243745598e-01 -3.9850657321e-03 -7.5211138802e-01 -2.8622871175e-01 -7.5211138802e-01  4.1230522452e-01
-5.7348089136e+00 -2.5714874161e-01  1.5674934769e-02 -2.5714874161e-01 -9.9115103055e-01 -4.4242394010e-02  1.5674934769e-02 -4.4242394010e-02 -1.1807850635e+00 -2.5714874161e-01 -9.9115103055e-01 -4.4242394010e-02 -9.9115103055e-01 -7.6996296573e-01  3.5501076712e-01 -4.4242394010e-02  3.5501076712e-01  5.2990584570e-01  1.5674934769e-02 -4.4242394010e-02 -1.1807850635e+00 -4.4242394010e-02  3.5501076712e-01  5.2990584570e-01 -1.1807850635e+00  5.2990584570e-01 -3.5352815191e-01
-3.8069627932e-03  2.5524547063e-02  1.3727148465e-01  2.5524547063e-02 -1.4751344119e-02 -2.7724965007e-02  1.3727148465e-01 -2.7724965007e-02  1.5217263222e-02  2.5524547063e-02 -1.4751344119e-02 -2.7724965007e-02 -1.4751344119e-02  2.2904100584e-01  3.8767054913e-01 -2.7724965007e-02  3.8767054913e-01 -1.8879627084e-01  1.3727148465e-01 -2.7724965007e-02  1.5217263222e-02 -2.7724965007e-02  3.8767054913e-01 -1.8879627084e-01  1.5217263222e-02 -1.8879627084e-01 -1.6302405418e-01
-6.1679047072e-04 -1.0944103532e-03  2.3447143975e-02 -1.0944103532e-03  9.6405395528e-02  2.7092758518e-01  2.3447143975e-02  2.7092758518e-01 -1.0538901187e-01 -1.0944103532e-03  9.6405395528e-02  2.7092758518e-01  9.6405395528e-02  3.0801917862e-01  5.3834875737e-01  2.7092758518e-01  5.3834875737e-01 -1.1825547069e-01  2.3447143975e-02  2.7092758518e-01 -1.0538901187e-01  2.7092758518e-01  5.3834875737e-01 -1.1825547069e-01 -1.0538901187e-01 -1.1825547069e-01  4.7658944443e-01
-9.6217222977e-03  6.2659166314e-02  3.4769440552e-01  6.2659166314e-02  1.2954723081e-02  2.6724127535e-02  3.4769440552e-01  2.6724127535e-02 -1.8112317996e-03  6.2659166314e-02  1.2954723081e-02  2.6724127535e-02  1.2954723081e-02 -1.7669482657e-01 -3.0649066926e-01  2.6724127535e-02 -3.0649066926e-01  8.5043559411e-02  3.4769440552e-01  2.6724127535e-02 -1.8112317996e-03  2.6724127535e-02 -3.0649066926e-01  8.5043559411e-02 -1.8112317996e-03  8.5043559411e-02 -2.0074661523e-01
 1.1358826751e+00 -3.1047124105e-01  5.3263891537e-02 -3.1047124105e-01 -2.8741667476e-01  1.8300254041e-01  5.3263891537e-02  1.8300254041e-01  7.0479615893e-01 -3.1047124105e-01 -2.8741667476e-01  1.8300254041e-01 -2.8741667476e-01 -5.6467878921e-01  1.1398367467e-01  1.8300254041e-01  1.1398367467e-01  1.9574273602e-02  5.3263891537e-02  1.8300254041e-01  7.0479615893e-01  1.8300254041e-01  1.1398367467e-01  1.9574273602e-02  7.0479615893e-01  1.9574273602e-02  2.5857664454e-03
 8.5719348824e-01 -2.4542638491e-01  5.4932811663e-02 -2.4542638491e-01 -7.6350649386e-01  1.0370576820e-01  5.4932811663e-02  1.0370576820e-01 -1.9838570738e-01 -2.4542638491e-01 -7.6350649386e-01  1.0370576820e-01 -7.6350649386e-01 -1.3493905344e+00  2.4117976097e-01  1.0370576820e-01  2.4117976097e-01 -3.6843602551e-02  5.4932811663e-02  1.0370576820e-01 -1.9838570738e-01  1.0370576820e-01  2.4117976097e-01 -3.6843602551e-02 -1.9838570738e-01 -3.6843602551e-02 -6.8656852586e-04
-3.5319683299e-02  2.3565587849e-01  1.2920228987e+00  2.3565587849e-01 -1.1357139680e-02 -5.1374162672e-02  1.2920228987e+00 -5.1374162672e-02  4.6300868745e-02  2.3565587849e-01 -1.1357139680e-02 -5.1374162672e-02 -1.1357139680e-02 -5.2147875557e-01 -8.9809717346e-01 -5.1374162672e-02 -8.9809717346e-01  2.9008071712e-01  1.2920228987e+00 -5.1374162672e-02  4.6300868745e-02 -5.1374162672e-02 -8.9809717346e-01  2.9008071712e-01  4.6300868745e-02  2.9008071712e-01 -3.6409328655e-01
 2.8267406664e-03 -1.5490828826e-02 -1.0343439704e-01 -1.5490828826e-02 -5.8946472612e-02 -1.6676790265e-01 -1.0343439704e-01 -1.6676790265e-01  6.3010308832e-02 -1.5490828826e-02 -5.8946472612e-02 -1.6676790265e-01 -5.8946472612e-02 -2.0485967869e-01 -3.5730060433e-01 -1.6676790265e-01 -3.5730060433e-01  8.6086180279e-02 -1.0343439704e-01 -1.6676790265e-01  6.3010308832e-02 -1.6676790265e-01 -3.5730060433e-01  8.6086180279e-02  6.3010308832e-02  8.6086180279e-02 -2.7881581973e-01
 2.2406512468e-02 -1.5386443651e-01 -8.0894605844e-01 -1.5386443651e-01  1.3160634653e-01  3.4397623599e-01 -8.0894605844e-01  3.4397623599e-01 -1.4340220482e-01 -1.5386443651e-01  1.3160634653e-01  3.4397623599e-01  1.3160634653e-01 -1.0522008053e-01 -1.8230303700e-01  3.4397623599e-01 -1.8230303700e-01  4.8327121240e-02 -8.0894605844e-01  3.4397623599e-01 -1.4340220482e-01  3.4397623599e-01 -1.8230303700e-01  4.8327121240e-02 -1.4340220482e-01  4.8327121240e-02 -1.6810003308e-01
-3.3670902175e+00 -7.0492373767e-01  9.9962102670e-02 -7.0492373767e-01 -9.2400508274e-01  1.3936116788e-01  9.9962102670e-02  1.3936116788e-01 -1.8886559759e-01 -7.0492373767e-01 -9.2400508274e-01  1.3936116788e-01 -9.2400508274e-01 -1.5853373887e+00 -2.0573252426e-02  1.3936116788e-01 -2.0573252426e-02 -7.9375866219e-01  9.9962102670e-02  1.3936116788e-01 -1.8886559759e-01  1.3936116788e-01 -2.0573252426e-02 -7.9375866219e-01 -1.8886559759e-01 -7.9375866219e-01  4.3954432304e-01
-4.9221204486e+00 -3.1195765025e-01  3.1690270068e-02 -3.1195765025e-01 -1.1841238369e+00  6.0511398363e-03  3.1690270068e-02  6.0511398363e-03 -1.1107327724e+00 -3.1195765025e-01 -1.1841238369e+00  6.0511398363e-03 -1.1841238369e+00 -1.3206086890e+00  4.0098343079e-01  6.0511398363e-03  4.0098343079e-01  3.8301118765e-01  3.1690270068e-02  6.0511398363e-03 -1.1107327724e+00  6.0511398363e-03  4.0098343079e-01  3.8301118765e-01 -1.1107327724e+00  3.8301118765e-01 -2.7243306052e-01
-1.5983881040e-03  1.0071118833e-02  5.6531334878e-02  1.0071118833e-02  7.3364855570e-03  9.0047717550e-03  5.6531334878e-02  9.0047717550e-03 -4.4953692130e-03  1.0071118833e-02  7.3364855570e-03  9.0047717550e-03  7.3364855570e-03 -2.1489638282e-01 -3.6343383765e-01  9.0047717550e-03 -3.6343383765e-01  1.7970199725e-01  5.6531334878e-02  9.0047717550e-03 -4.4953692130e-03  9.0047717550e-03 -3.6343383765e-01  1.7970199725e-01 -4.4953692130e-03  1.7970199725e-01  1.6871082380e-01
-1.9664615041e-03  7.8762574523e-03  7.1394995229e-02  7.8762574523e-03  9.1292837156e-02  2.5800730706e-01  7.1394995229e-02  2.5800730706e-01 -1.0014291771e-01  7.8762574523e-03  9.1292837156e-02  2.5800730706e-01  9.1292837156e-02  3.2183034700e-01  5.6318046913e-01  2.5800730706e-01  5.6318046913e-01 -1.1760912104e-01  7.1394995229e-02  2.5800730706e-01 -1.0014291771e-01  2.5800730706e-01  5.6318046913e-01 -1.1760912104e-01 -1.0014291771e-01 -1.1760912104e-01  5.3273764113e-01
-1.2395781293e-02  8.0793550092e-02  4.4713035109e-01  8.0793550092e-02  1.2707645955e-02  2.3703790479e-02  4.4713035109e-01  2.3703790479e-02  1.5826784745e-03  8.0793550092e-02  1.2707645955e-02  2.3703790479e-02  1.2707645955e-02 -2.2995040143e-01 -3.9865715433e-01  2.3703790479e-02 -3.9865715433e-01  1.1250093888e-01  4.4713035109e-01  2.3703790479e-02  1.5826784745e-03  2.3703790479e-02 -3.9865715433e-01  1.1250093888e-01  1.5826784745e-03  1.1250093888e-01 -2.5019821525e-01
 1.5344612256e+00 -2.5510845129e-01  4.5970988174e-02 -2.5510845129e-01 -2.4574445493e-01  1.8561117857e-01  4.5970988174e-02  1.8561117857e-01  7.5389478923e-01 -2.5510845129e-01 -2.4574445493e-01  1.8561117857e-01 -2.4574445493e-01 -6.1150477423e-01  9.8292693064e-02  1.8561117857e-01  9.8292693064e-02 -4.2880357889e-02  4.5970988174e-02  1.8561117857e-01  7.5389478923e-01  1.8561117857e-01  9.8292693064e-02 -4.2880357889e-02  7.5389478923e-01 -4.2880357889e-02  3.9889259809e-02
-3.4843917393e-02  2.2946857223e-01  1.2539869746e+00  2.2946857223e-01 -2.1684504988e-02 -7.9050426099e-02  1.2539869746e+00 -7.9050426099e-02  5.6020561733e-02  2.2946857223e-01 -2.1684504988e-02 -7.9050426099e-02 -2.1684504988e-02 -4.9267576439e-01 -8.5040711005e-01 -7.9050426099e-02 -8.5040711005e-01  2.7285430041e-01  1.2539869746e+00 -7.9050426099e-02  5.6020561733e-02 -7.9050426099e-02 -8.5040711005e-01  2.7285430041e-01  5.6020561733e-02  2.7285430041e-01 -3.5048504835e-01
-2.9033039262e-01  2.7168323977e-01 -5.7665398454e-02  2.7168323977e-01  9.0359190370e-01 -1.0597898563e-01 -5.7665398454e-02 -1.0597898563e-01  3.2203771340e-01  2.7168323977e-01  9.0359190370e-01 -1.0597898563e-01  9.0359190370e-01  1.5530035943e+00 -2.9521865741e-01 -1.0597898563e-01 -2.9521865741e-01 -3.8099731949e-03 -5.7665398454e-02 -1.0597898563e-01  3.2203771340e-01 -1.0597898563e-01 -2.9521865741e-01 -3.8099731949e-03  3.2203771340e-01 -3.8099731949e-03  3.0708968426e-02
 1.2973010513e-02 -9.1968490314e-02 -4.6480542243e-01 -9.1968490314e-02  1.4314960397e-01  3.7817900191e-01 -4.6480542243e-01  3.7817900191e-01 -1.5039398005e-01 -9.1968490314e-02  1.4314960397e-01  3.7817900191e-01  1.4314960397e-01 -4.2363148237e-02 -7.2767359233e-02  3.7817900191e-01 -7.2767359233e-02  2.2026381437e-02 -4.6480542243e-01  3.7817900191e-01 -1.5039398005e-01  3.7817900191e-01 -7.2767359233e-02  2.2026381437e-02 -1.5039398005e-01  2.2026381437e-02 -8.0320272723e-02
-1.9758482096e-02  1.3174378898e-01  7.1157581326e-01  1.3174378898e-01 -5.0742407920e-02 -1.2162743547e-01  7.1157581326e-01 -1.2162743547e-01  5.6105696571e-02  1.3174378898e-01 -5.0742407920e-02 -1.2162743547e-01 -5.0742407920e-02  2.5971068313e-01  4.5240171650e-01 -1.2162743547e-01  4.5240171650e-01 -1.0904369682e-01  7.1157581326e-01 -1.2162743547e-01  5.6105696571e-02 -1.2162743547e-01  4.5240171650e-01 -1.0904369682e-01  5.6105696571e-02 -1.0904369682e-01  3.9047690237e-01
 3.4874563556e+00  6.3423873724e-01 -8.7538189285e-02  6.3423873724e-01  9.4109976358e-01 -1.2759012938e-01 -8.7538189285e-02 -1.2759012938e-01  2.7093687595e-01  6.3423873724e-01  9.4109976358e-01 -1.2759012938e-01  9.4109976358e-01  1.6536898019e+00 -1.6932268327e-03 -1.2759012938e-01 -1.6932268327e-03  7.7140647168e-01 -8.7538189285e-02 -1.2759012938e-01  2.7093687595e-01 -1.2759012938e-01 -1.6932268327e-03  7.7140647168e-01  2.7093687595e-01  7.7140647168e-01 -4.2314581837e-01
 6.0714513732e+00  3.0677544434e-01 -2.2279907791e-02  3.0677544434e-01  9.7256701118e-01  5.5260276538e-02 -2.2279907791e-02  5.5260276538e-02  1.2166778863e+00  3.0677544434e-01  9.7256701118e-01  5.5260276538e-02  9.7256701118e-01  6.8164697148e-01 -3.4996791170e-01  5.5260276538e-02 -3.4996791170e-01 -5.5947602206e-01 -2.2279907791e-02  5.5260276538e-02  1.2166778863e+00  5.5260276538e-02 -3.4996791170e-01 -5.5947602206e-01  1.2166778863e+00 -5.5947602206e-01  3.7076670524e-01
-3.8313050976e-03  2.5472183388e-02  1.3835035097e-01  2.5472183388e-02 -9.9865402748e-03 -1.5118949744e-02  1.3835035097e-01 -1.5118949744e-02  1.0566553175e-02  2.5472183388e-02 -9.9865402748e-03 -1.5118949744e-02 -9.9865402748e-03  2.2730019225e-01  3.8457459818e-01 -1.5118949744e-02  3.8457459818e-01 -1.8868973669e-01  1.3835035097e-01 -1.5118949744e-02  1.0566553175e-02 -1.5118949744e-02  3.8457459818e-01 -1.8868973669e-01  1.0566553175e-02 -1.8868973669e-01 -1.7029310715e-01
-1.3902903166e-03  4.6626663622e-03  5.2210368634e-02  4.6626663622e-03  8.6069010299e-02  2.4423647279e-01  5.2210368634e-02  2.4423647279e-01 -9.4242944810e-02  4.6626663622e-03  8.6069010299e-02  2.4423647279e-01  8.6069010299e-02  3.2242244413e-01  5.6170517519e-01  2.4423647279e-01  5.6170517519e-01 -1.3833991939e-01  5.2210368634e-02  2.4423647279e-01 -9.4242944810e-02  2.4423647279e-01  5.6170517519e-01 -1.3833991939e-01 -9.4242944810e-02 -1.3833991939e-01  4.2490990112e-01
-2.4812550795e-03  1.6632528167e-02  8.9252972032e-02  1.6632528167e-02 -5.7173794655e-03 -2.0793836306e-02  8.9252972032e-02 -2.0793836306e-02  1.0875972319e-02  1.6632528167e-02 -5.7173794655e-03 -2.0793836306e-02 -5.7173794655e-03 -1.2221574027e-01 -2.1275557989e-01 -2.0793836306e-02 -2.1275557989e-01  5.3062483532e-02  8.9252972032e-02 -2.0793836306e-02  1.0875972319e-02 -2.0793836306e-02 -2.1275557989e-01  5.3062483532e-02  1.0875972319e-02  5.3062483532e-02 -1.6558892394e-01
 6.7504205779e-01 -3.3871565431e-01  5.6224920522e-02 -3.3871565431e-01 -3.2774005788e-01  1.6853714798e-01  5.6224920522e-02  1.6853714798e-01  5.9541397748e-01 -3.3871565431e-01 -3.2774005788e-01  1.6853714798e-01 -3.2774005788e-01 -4.3102462234e-01  1.3378680830e-01  1.6853714798e-01  1.3378680830e-01  1.3400434190e-01  5.6224920522e-02  1.6853714798e-01  5.9541397748e-01  1.6853714798e-01  1.3378680830e-01  1.3400434190e-01  5.9541397748e-01  1.3400434190e-01 -6.5779106143e-02
-1.5083495373e+00  1.5395426340e-01 -4.2012477757e-02  1.5395426340e-01  5.5145072866e-01 -9.7975225361e-02 -4.2012477757e-02 -9.7975225361e-02  2.2713420407e-02  1.5395426340e-01  5.5145072866e-01 -9.7975225361e-02  5.5145072866e-01  9.9852570682e-01 -1.6989874443e-01 -9.7975225361e-02 -1.6989874443e-01  4.7059878402e-02 -4.2012477757e-02 -9.7975225361e-02  2.2713420407e-02 -9.7975225361e-02 -1.6989874443e-01  4.7059878402e-02  2.2713420407e-02  4.7059878402e-02 -1.4656211651e-02
 1.0450336743e-02 -6.5193109156e-02 -3.7581751194e-01 -6.5193109156e-02 -5.7288522445e-02 -1.5703344098e-01 -3.7581751194e-01 -1.5703344098e-01  5.3785342110e-02 -6.5193109156e-02 -5.7288522445e-02 -1.5703344098e-01 -5.7288522445e-02 -8.5493090764e-02 -1.5166351346e-01 -1.5703344098e-01 -1.5166351346e-01  1.6015178162e-02 -3.7581751194e-01 -1.5703344098e-01  5.3785342110e-02 -1.5703344098e-01 -1.5166351346e-01  1.6015178162e-02  5.3785342110e-02  1.6015178162e-02 -2.1404111440e-01
 3.5572080169e-02 -2.3623894824e-01 -1.2798099936e+00 -2.3623894824e-01  5.9142244594e-02  1.8442758100e-01 -1.2798099936e+00  1.8442758100e-01 -9.7017840049e-02 -2.3623894824e-01  5.9142244594e-02  1.8442758100e-01  5.9142244594e-02  6.1392430203e-01  1.0607642123e+00  1.8442758100e-01  1.0607642123e+00 -3.3231663793e-01 -1.2798099936e+00  1.8442758100e-01 -9.7017840049e-02  1.8442758100e-01  1.0607642123e+00 -3.3231663793e-01 -9.7017840049e-02 -3.3231663793e-01  4.6879142746e-01
-1.5445756891e-02  1.0859768125e-01  5.6247544445e-01  1.0859768125e-01 -1.2036212047e-01 -3.1890385879e-01  5.6247544445e-01 -3.1890385879e-01  1.3094259307e-01  1.0859768125e-01 -1.2036212047e-01 -3.1890385879e-01 -1.2036212047e-01  1.1791389944e-02  1.8237972600e-02 -3.1890385879e-01  1.8237972600e-02 -1.8997045663e-02  5.6247544445e-01 -3.1890385879e-01  1.3094259307e-01 -3.1890385879e-01  1.8237972600e-02 -1.8997045663e-02  1.3094259307e-01 -1.8997045663e-02 -2.3816561791e-02
 4.5763005599e+00  1.0194734455e+00 -1.4939268246e-01  1.0194734455e+00  1.4665400998e+00 -2.0085654247e-01 -1.4939268246e-01 -2.0085654247e-01  3.8692499451e-01  1.0194734455e+00  1.4665400998e+00 -2.0085654247e-01  1.4665400998e+00  2.0880536378e+00 -7.0401171609e-02 -2.0085654247e-01 -7.0401171609e-02  7.9764002938e-01 -1.4939268246e-01 -2.0085654247e-01  3.8692499451e-01 -2.0085654247e-01 -7.0401171609e-02  7.9764002938e-01  3.8692499451e-01  7.9764002938e-01 -4.3028275432e-01
 3.0210947092e+00  2.7557544811e-01 -3.8991039863e-02  2.7557544811e-01  1.4886287200e+00 -9.8389088976e-02 -3.8991039863e-02 -9.8389088976e-02  9.2837856492e-01  2.7557544811e-01  1.4886287200e+00 -9.8389088976e-02  1.4886287200e+00  1.7655537545e+00 -4.5995345764e-01 -9.8389088976e-02 -4.5995345764e-01 -3.2278613816e-01 -3.8991039863e-02 -9.8389088976e-02  9.2837856492e-01 -9.8389088976e-02 -4.5995345764e-01 -3.2278613816e-01  9.2837856492e-01 -3.2278613816e-01  2.3706268061e-01
 2.0627117563e-03 -1.3660951825e-02 -7.3301454660e-02 -1.3660951825e-02  2.3128946460e-03  1.8188621919e-02 -7.3301454660e-02  1.8188621919e-02 -7.1373438568e-03 -1.3660951825e-02  2.3128946460e-03  1.8188621919e-02  2.3128946460e-03  2.4965128098e-01  4.2563325287e-01  1.8188621919e-02  4.2563325287e-01 -1.8115203793e-01 -7.3301454660e-02  1.8188621919e-02 -7.1373438568e-03  1.8188621919e-02  4.2563325287e-01 -1.8115203793e-01 -7.1373438568e-03 -1.8115203793e-01 -5.0594143205e-02
 3.5198521772e-03 -2.7982621293e-02 -1.2579689390e-01 -2.7982621293e-02  9.1429140709e-02  2.5885396831e-01 -1.2579689390e-01  2.5885396831e-01 -1.0387450735e-01 -2.7982621293e-02  9.1429140709e-02  2.5885396831e-01  9.1429140709e-02  3.3754040610e-01  5.8931231806e-01  2.5885396831e-01  5.8931231806e-01 -1.3442056274e-01 -1.2579689390e-01  2.5885396831e-01 -1.0387450735e-01  2.5885396831e-01  5.8931231806e-01 -1.3442056274e-01 -1.0387450735e-01 -1.3442056274e-01  5.0041825036e-01
 3.9983042052e-03 -2.5409830125e-02 -1.4905804688e-01 -2.5409830125e-02 -3.2026069832e-02 -8.3534653484e-02 -1.4905804688e-01 -8.3534653484e-02  2.7732138267e-02 -2.5409830125e-02 -3.2026069832e-02 -8.3534653484e-02 -3.2026069832e-02  4.2926912224e-02  7.4970273231e-02 -8.3534653484e-02  7.4970273231e-02 -1.5272282569e-02 -1.4905804688e-01 -8.3534653484e-02  2.7732138267e-02 -8.3534653484e-02  7.4970273231e-02 -1.5272282569e-02  2.7732138267e-02 -1.5272282569e-02  8.6213069105e-02
 6.6038792277e-01 -3.5707525942e-01  5.9020844815e-02 -3.5707525942e-01 -3.5915943056e-01  1.7805130214e-01  5.9020844815e-02  1.7805130214e-01  6.1406901507e-01 -3.5707525942e-01 -3.5915943056e-01  1.7805130214e-01 -3.5915943056e-01 -5.5874410951e-01  1.4611908803e-01  1.7805130214e-01  1.4611908803e-01  1.0366898402e-01  5.9020844815e-02  1.7805130214e-01  6.1406901507e-01  1.7805130214e-01  1.4611908803e-01  1.0366898402e-01  6.1406901507e-01  1.0366898402e-01 -4.9101034347e-02
-5.8704621698e-01  3.3476204652e-01 -6.8973955193e-02  3.3476204652e-01  7.0428814601e-01 -9.7819218613e-02 -6.8973955193e-02 -9.7819218613e-02  1.7072242121e-01  3.3476204652e-01  7.0428814601e-01 -9.7819218613e-02  7.0428814601e-01  1.1561671563e+00 -1.6953955802e-01 -9.7819218613e-02 -1.6953955802e-01  1.2058559864e-01 -6.8973955193e-02 -9.7819218613e-02  1.7072242121e-01 -9.7819218613e-02 -1.6953955802e-01  1.2058559864e-01  1.7072242121e-01  1.2058559864e-01 -5.1408194173e-02
-1.1499280385e-02  7.3543703953e-02  4.1841298322e-01  7.3543703953e-02  4.4184746287e-02  1.2158562525e-01  4.1841298322e-01  1.2158562525e-01 -3.9666209466e-02  7.3543703953e-02  4.4184746287e-02  1.2158562525e-01  4.4184746287e-02  6.1039847251e-02  1.1015538076e-01  1.2158562525e-01  1.1015538076e-01 -1.2789915703e-03  4.1841298322e-01  1.2158562525e-01 -3.9666209466e-02  1.2158562525e-01  1.1015538076e-01 -1.2789915703e-03 -3.9666209466e-02 -1.2789915703e-03  2.0782750068e-01
-3.4271991943e-02  2.2518655469e-01  1.2331436930e+00  2.2518655469e-01 -1.1526176783e-02 -5.4238230977e-02  1.2331436930e+00 -5.4238230977e-02  4.7015340440e-02  2.2518655469e-01 -1.1526176783e-02 -5.4238230977e-02 -1.1526176783e-02 -5.3959625041e-01 -9.3243251600e-01 -5.4238230977e-02 -9.3243251600e-01  2.9011399577e-01  1.2331436930e+00 -5.4238230977e-02  4.7015340440e-02 -5.4238230977e-02 -9.3243251600e-01  2.9011399577e-01  4.7015340440e-02  2.9011399577e-01 -4.3442064574e-01
-2.1035364370e-02  1.5437505552e-01  8.1033999315e-01  1.5437505552e-01 -1.2929323798e-01 -3.4395624721e-01  8.1033999315e-01 -3.4395624721e-01  1.4512865400e-01  1.5437505552e-01 -1.2929323798e-01 -3.4395624721e-01 -1.2929323798e-01 -5.3046552438e-03 -1.1816090840e-02 -3.4395624721e-01 -1.1816090840e-02 -6.7384280976e-03  8.1033999315e-01 -3.4395624721e-01  1.4512865400e-01 -3.4395624721e-01 -1.1816090840e-02 -6.7384280976e-03  1.4512865400e-01 -6.7384280976e-03 -2.1166986507e-02
 5.1112597378e+00  9.4430729587e-01 -1.3161405797e-01  9.4430729587e-01  1.2933212654e+00 -1.6332189234e-01 -1.3161405797e-01 -1.6332189234e-01  4.1291729010e-01  9.4430729587e-01  1.2933212654e+00 -1.6332189234e-01  1.2933212654e+00  1.9168323338e+00 -6.8479778830e-02 -1.6332189234e-01 -6.8479778830e-02  7.2426676282e-01 -1.3161405797e-01 -1.6332189234e-01  4.1291729010e-01 -1.6332189234e-01 -6.8479778830e-02  7.2426676282e-01  4.1291729010e-01  7.2426676282e-01 -3.8850278045e-01
-3.3687735233e+00 -7.1105464872e-02 -7.5352589934e-04 -7.1105464872e-02 -1.0661003654e+00  1.7251451850e-02 -7.5352589934e-04  1.7251451850e-02 -9.4787874631e-01 -7.1105464872e-02 -1.0661003654e+00  1.7251451850e-02 -1.0661003654e+00 -1.4733688291e+00  4.1466635576e-01  1.7251451850e-02  4.1466635576e-01  3.4055935693e-01 -7.5352589934e-04  1.7251451850e-02 -9.4787874631e-01  1.7251451850e-02  4.1466635576e-01  3.4055935693e-01 -9.4787874631e-01  3.4055935693e-01 -2.4499169463e-01
-1.7463500665e-03  1.0061996132e-02  6.2264040329e-02  1.0061996132e-02  2.7520415524e-02  6.2247662253e-02  6.2264040329e-02  6.2247662253e-02 -2.3926983707e-02  1.0061996132e-02  2.7520415524e-02  6.2247662253e-02  2.7520415524e-02 -2.2582233958e-01 -3.8306918851e-01  6.2247662253e-02 -3.8306918851e-01  1.7892396962e-01  6.2264040329e-02  6.2247662253e-02 -2.3926983707e-02  6.2247662253e-02 -3.8306918851e-01  1.7892396962e-01 -2.3926983707e-02  1.7892396962e-01  1.1812897388e-01
-4.7017403144e-03  3.5704947555e-02  1.6879309829e-01  3.5704947555e-02 -8.9693370081e-02 -2.5416711916e-01  1.6879309829e-01 -2.5416711916e-01  1.0297749144e-01  3.5704947555e-02 -8.9693370081e-02 -2.5416711916e-01 -8.9693370081e-02 -3.3765338812e-01 -5.8957297632e-01 -2.5416711916e-01 -5.8957297632e-01  1.3388830297e-01  1.6879309829e-01 -2.5416711916e-01  1.0297749144e-01 -2.5416711916e-01 -5.8957297632e-01  1.3388830297e-01  1.0297749144e-01  1.3388830297e-01 -5.0420820661e-01
-3.0026404764e-03  1.8649024951e-02  1.1402441140e-01  1.8649024951e-02  3.8804594462e-02  1.0295797925e-01  1.1402441140e-01  1.0295797925e-01 -3.5882253629e-02  1.8649024951e-02  3.8804594462e-02  1.0295797925e-01  3.8804594462e-02 -1.2931116508e-02 -2.2990364670e-02  1.0295797925e-01 -2.2990364670e-02 -2.0481596265e-05  1.1402441140e-01  1.0295797925e-01 -3.5882253629e-02  1.0295797925e-01 -2.2990364670e-02 -2.0481596265e-05 -3.5882253629e-02 -2.0481596265e-05 -5.9350370135e-02
 5.5417862335e-01 -3.6654564590e-01  6.0020232148e-02 -3.6654564590e-01 -3.7465087569e-01  1.7808743769e-01  6.0020232148e-02  1.7808743769e-01  5.9984821363e-01 -3.6654564590e-01 -3.7465087569e-01  1.7808743769e-01 -3.7465087569e-01 -5.7265415960e-01  1.5242756840e-01  1.7808743769e-01  1.5242756840e-01  1.1294674216e-01  6.0020232148e-02  1.7808743769e-01  5.9984821363e-01  1.7808743769e-01  1.5242756840e-01  1.1294674216e-01  5.9984821363e-01  1.1294674216e-01 -5.5107424704e-02
-4.5121706916e-01  3.6688083539e-01 -7.3742017961e-02  3.6688083539e-01  6.9820186924e-01 -9.4474789964e-02 -7.3742017961e-02 -9.4474789964e-02  1.8159127984e-01  3.6688083539e-01  6.9820186924e-01 -9.4474789964e-02  6.9820186924e-01  1.1127220042e+00 -1.5577333219e-01 -9.4474789964e-02 -1.5577333219e-01  1.3390865645e-01 -7.3742017961e-02 -9.4474789964e-02  1.8159127984e-01 -9.4474789964e-02 -1.5577333219e-01  1.3390865645e-01  1.8159127984e-01  1.3390865645e-01 -5.9432616391e-02
-1.1728283598e-02  7.5084805270e-02  4.2618002133e-01  7.5084805270e-02  4.1260215056e-02  1.1361510049e-01  4.2618002133e-01  1.1361510049e-01 -3.6537292542e-02  7.5084805270e-02  4.1260215056e-02  1.1361510049e-01  4.1260215056e-02  5.4957919895e-02  9.9795964221e-02  1.1361510049e-01  9.9795964221e-02  2.6096525820e-03  4.2618002133e-01  1.1361510049e-01 -3.6537292542e-02  1.1361510049e-01  9.9795964221e-02  2.6096525820e-03 -3.6537292542e-02  2.6096525820e-03  2.0729002329e-01
-3.4109430478e-02  2.2385250912e-01  1.2275930979e+00  2.2385250912e-01 -5.5388374455e-03 -3.7674077289e-02  1.2275930979e+00 -3.7674077289e-02  4.0698667208e-02  2.2385250912e-01 -5.5388374455e-03 -3.7674077289e-02 -5.5388374455e-03 -5.2627154607e-01 -9.0955784112e-01 -3.7674077289e-02 -9.0955784112e-01  2.8153947928e-01  1.2275930979e+00 -3.7674077289e-02  4.0698667208e-02 -3.7674077289e-02 -9.0955784112e-01  2.8153947928e-01  4.0698667208e-02  2.8153947928e-01 -4.3294184794e-01
 5.6108942421e+00  9.8101043576e-01 -1.3466058943e-01  9.8101043576e-01  1.3762279956e+00 -1.6491102094e-01 -1.3466058943e-01 -1.6491102094e-01  4.8453842401e-01  9.8101043576e-01  1.3762279956e+00 -1.6491102094e-01  1.3762279956e+00  2.0160126031e+00 -9.7656829514e-02 -1.6491102094e-01 -9.7656829514e-02  6.9795870158e-01 -1.3466058943e-01 -1.6491102094e-01  4.8453842401e-01 -1.6491102094e-01 -9.7656829514e-02  6.9795870158e-01  4.8453842401e-01  6.9795870158e-01 -3.6983210508e-01
-2.3335448643e-02  1.5598835503e-01  8.2139570270e-01  1.5598835503e-01 -1.2909788528e-01 -3.4282551227e-01  8.2139570270e-01 -3.4282551227e-01  1.4509377054e-01  1.5598835503e-01 -1.2909788528e-01 -3.4282551227e-01 -1.2909788528e-01 -2.3580622713e-02 -4.2582848213e-02 -3.4282551227e-01 -4.2582848213e-02 -1.6839177716e-03  8.2139570270e-01 -3.4282551227e-01  1.4509377054e-01 -3.4282551227e-01 -4.2582848213e-02 -1.6839177716e-03  1.4509377054e-01 -1.6839177716e-03 -5.7498628316e-02
 2.9728954979e+00 -2.2621935608e-02  1.4868109658e-02 -2.2621935608e-02  9.4400781985e-01 -3.1849006358e-03  1.4868109658e-02 -3.1849006358e-03  9.0505095246e-01 -2.2621935608e-02  9.4400781985e-01 -3.1849006358e-03  9.4400781985e-01  1.3991282639e+00 -4.0580610755e-01 -3.1849006358e-03 -4.0580610755e-01 -3.5141661777e-01  1.4868109658e-02 -3.1849006358e-03  9.0505095246e-01 -3.1849006358e-03 -4.0580610755e-01 -3.5141661777e-01  9.0505095246e-01 -3.5141661777e-01  2.4931893017e-01
-1.7807510601e-03  9.9521630383e-03  6.3826544000e-02  9.9521630383e-03  3.4967990340e-02  8.2205789760e-02  6.3826544000e-02  8.2205789760e-02 -3.1390079343e-02  9.9521630383e-03  3.4967990340e-02  8.2205789760e-02  3.4967990340e-02 -2.2292909731e-01 -3.7805661341e-01  8.2205789760e-02 -3.7805661341e-01  1.7729995080e-01  6.3826544000e-02  8.2205789760e-02 -3.1390079343e-02  8.2205789760e-02 -3.7805661341e-01  1.7729995080e-01 -3.1390079343e-02  1.7729995080e-01  1.1792309054e-01
-2.5373881380e-03  2.1196249105e-02  9.0588744709e-02  2.1196249105e-02 -8.3568864447e-02 -2.3933918073e-01  9.0588744709e-02 -2.3933918073e-01  9.6289889500e-02  2.1196249105e-02 -8.3568864447e-02 -2.3933918073e-01 -8.3568864447e-02 -3.6641055533e-01 -6.3972295786e-01 -2.3933918073e-01 -6.3972295786e-01  1.4545002144e-01  9.0588744709e-02 -2.3933918073e-01  9.6289889500e-02 -2.3933918073e-01 -6.3972295786e-01  1.4545002144e-01  9.6289889500e-02  1.4545002144e-01 -5.5033883888e-01
 2.4999762738e-03 -1.5860389719e-02 -9.4522024410e-02 -1.5860389719e-02 -2.5061370777e-02 -6.5462055006e-02 -9.4522024410e-02 -6.5462055006e-02  2.2018882295e-02 -1.5860389719e-02 -2.5061370777e-02 -6.5462055006e-02 -2.5061370777e-02  3.1323095531e-02  5.5079756299e-02 -6.5462055006e-02  5.5079756299e-02 -7.9640816805e-03 -9.4522024410e-02 -6.5462055006e-02  2.2018882295e-02 -6.5462055006e-02  5.5079756299e-02 -7.9640816805e-03  2.2018882295e-02 -7.9640816805e-03  8.0530200846e-02
-6.2165343118e-01  3.3417613800e-01 -5.5379330440e-02  3.3417613800e-01  3.6655442615e-01 -1.7087148024e-01 -5.5379330440e-02 -1.7087148024e-01 -5.6833100603e-01  3.3417613800e-01  3.6655442615e-01 -1.7087148024e-01  3.6655442615e-01  5.3967695759e-01 -1.5000777141e-01 -1.7087148024e-01 -1.5000777141e-01 -1.2257531437e-01 -5.5379330440e-02 -1.7087148024e-01 -5.6833100603e-01 -1.7087148024e-01 -1.5000777141e-01 -1.2257531437e-01 -5.6833100603e-01 -1.2257531437e-01  6.1256728621e-02
 5.5360050764e-01 -3.2526427384e-01  6.6569376900e-02 -3.2526427384e-01 -6.8906631847e-01  9.9065253766e-02  6.6569376900e-02  9.9065253766e-02 -1.5005989848e-01 -3.2526427384e-01 -6.8906631847e-01  9.9065253766e-02 -6.8906631847e-01 -1.1579832368e+00  1.6544079359e-01  9.9065253766e-02  1.6544079359e-01 -1.3195801885e-01  6.6569376900e-02  9.9065253766e-02 -1.5005989848e-01  9.9065253766e-02  1.6544079359e-01 -1.3195801885e-01 -1.5005989848e-01 -1.3195801885e-01  5.8623734686e-02
 1.0728282203e-02 -6.8517706885e-02 -3.9019287425e-01 -6.8517706885e-02 -4.2396128051e-02 -1.1688306904e-01 -3.9019287425e-01 -1.1688306904e-01  3.8667406909e-02 -6.8517706885e-02 -4.2396128051e-02 -1.1688306904e-01 -4.2396128051e-02 -6.5150268310e-02 -1.1768379520e-01 -1.1688306904e-01 -1.1768379520e-01 -5.3705607463e-04 -3.9019287425e-01 -1.1688306904e-01  3.8667406909e-02 -1.1688306904e-01 -1.1768379520e-01 -5.3705607463e-04  3.8667406909e-02 -5.3705607463e-04 -2.3323919723e-01
-3.5413951139e-02  2.3419676615e-01  1.2748030720e+00  2.3419676615e-01 -3.8767389581e-02 -1.2671234930e-01  1.2748030720e+00 -1.2671234930e-01  7.5383717590e-02  2.3419676615e-01 -3.8767389581e-02 -1.2671234930e-01 -3.8767389581e-02 -5.4146997658e-01 -9.3666334646e-01 -1.2671234930e-01 -9.3666334646e-01  2.8378344512e-01  1.2748030720e+00 -1.2671234930e-01  7.5383717590e-02 -1.2671234930e-01 -9.3666334646e-01  2.8378344512e-01  7.5383717590e-02  2.8378344512e-01 -4.6746558402e-01
-6.2371097668e+00 -1.0740223201e+00  1.4885734767e-01 -1.0740223201e+00 -1.6423507627e+00  1.8239244607e-01  1.4885734767e-01  1.8239244607e-01 -6.5092050194e-01 -1.0740223201e+00 -1.6423507627e+00  1.8239244607e-01 -1.6423507627e+00 -2.3022674518e+00  1.5874050722e-01  1.8239244607e-01  1.5874050722e-01 -6.7845586249e-01  1.4885734767e-01  1.8239244607e-01 -6.5092050194e-01  1.8239244607e-01  1.5874050722e-01 -6.7845586249e-01 -6.5092050194e-01 -6.7845586249e-01  3.5017474412e-01
-1.5333069953e-02  1.0603715283e-01  5.4734876360e-01  1.0603715283e-01 -1.2625936588e-01 -3.3193163059e-01  5.4734876360e-01 -3.3193163059e-01  1.3524940593e-01  1.0603715283e-01 -1.2625936588e-01 -3.3193163059e-01 -1.2625936588e-01  6.2273478099e-02  1.0564964840e-01 -3.3193163059e-01  1.0564964840e-01 -4.6711182018e-02  5.4734876360e-01 -3.3193163059e-01  1.3524940593e-01 -3.3193163059e-01  1.0564964840e-01 -4.6711182018e-02  1.3524940593e-01 -4.6711182018e-02  1.6606638247e-02
-2.6226727161e+00  6.6043687642e-02 -2.0228421562e-02  6.6043687642e-02 -9.1656317934e-01  4.6328563942e-03 -2.0228421562e-02  4.6328563942e-03 -8.6675106488e-01  6.6043687642e-02 -9.1656317934e-01  4.6328563942e-03 -9.1656317934e-01 -1.1383021496e+00  3.9607883290e-01  4.6328563942e-03  3.9607883290e-01  4.5280923682e-01 -2.0228421562e-02  4.6328563942e-03 -8.6675106488e-01  4.6328563942e-03  3.9607883290e-01  4.5280923682e-01 -8.6675106488e-01  4.5280923682e-01 -3.0408560389e-01
-1.6052271250e-03  1.1929800936e-02  5.8310548430e-02  1.1929800936e-02 -2.9404661007e-02 -6.6120943633e-02  5.8310548430e-02 -6.6120943633e-02  2.7169255863e-02  1.1929800936e-02 -2.9404661007e-02 -6.6120943633e-02 -2.9404661007e-02  2.4655341442e-01  4.1980067907e-01 -6.6120943633e-02  4.1980067907e-01 -1.8259400399e-01  5.8310548430e-02 -6.6120943633e-02  2.7169255863e-02 -6.6120943633e-02  4.1980067907e-01 -1.8259400399e-01  2.7169255863e-02 -1.8259400399e-01 -6.0501486444e-02
 5.4668124356e-04 -8.3279210713e-03 -1.8413059268e-02 -8.3279210713e-03  8.8671696871e-02  2.5200832803e-01 -1.8413059268e-02  2.5200832803e-01 -9.9330322715e-02 -8.3279210713e-03  8.8671696871e-02  2.5200832803e-01  8.8671696871e-02  3.4440733825e-01  6.0126564792e-01  2.5200832803e-01  6.0126564792e-01 -1.3732016919e-01 -1.8413059268e-02  2.5200832803e-01 -9.9330322715e-02  2.5200832803e-01  6.0126564792e-01 -1.3732016919e-01 -9.9330322715e-02 -1.3732016919e-01  5.1107656563e-01
 5.2073427779e-03 -3.3842253539e-02 -1.8995938980e-01 -3.3842253539e-02 -1.4507866393e-02 -3.3966638612e-02 -1.8995938980e-01 -3.3966638612e-02  7.9069472277e-03 -3.3842253539e-02 -1.4507866393e-02 -3.3966638612e-02 -1.4507866393e-02  1.0600225728e-01  1.8437905408e-01 -3.3966638612e-02  1.8437905408e-01 -4.6559871487e-02 -1.8995938980e-01 -3.3966638612e-02  7.9069472277e-03 -3.3966638612e-02  1.8437905408e-01 -4.6559871487e-02  7.9069472277e-03 -4.6559871487e-02  1.4641248630e-01
 8.5052600147e-01 -3.2427253642e-01  5.4671283119e-02 -3.2427253642e-01 -3.3089144185e-01  1.7496643867e-01  5.4671283119e-02  1.7496643867e-01  6.2312216883e-01 -3.2427253642e-01 -3.3089144185e-01  1.7496643867e-01 -3.3089144185e-01 -5.2852381915e-01  1.3355350378e-01  1.7496643867e-01  1.3355350378e-01  8.6427192812e-02  5.4671283119e-02  1.7496643867e-01  6.2312216883e-01  1.7496643867e-01  1.3355350378e-01  8.6427192812e-02  6.2312216883e-01  8.6427192812e-02 -3.8397379812e-02
-8.9250780894e-01  2.6111668981e-01 -5.7815956199e-02  2.6111668981e-01  6.9336307880e-01 -1.0273701306e-01 -5.7815956199e-02 -1.0273701306e-01  1.3561324594e-01  2.6111668981e-01  6.9336307880e-01 -1.0273701306e-01  6.9336307880e-01  1.2219032139e+00 -1.9511884679e-01 -1.0273701306e-01 -1.9511884679e-01  8.9146454964e-02 -5.7815956199e-02 -1.0273701306e-01  1.3561324594e-01 -1.0273701306e-01 -1.9511884679e-01  8.9146454964e-02  1.3561324594e-01  8.9146454964e-02 -3.3197104618e-02
-1.1461888410e-02  7.2990130775e-02  4.1620596818e-01  7.2990130775e-02  4.8254026906e-02  1.3233367569e-01  4.1620596818e-01  1.3233367569e-01 -4.3753682032e-02  7.2990130775e-02  4.8254026906e-02  1.3233367569e-01  4.8254026906e-02  6.5744378129e-02  1.1803406209e-01  1.3233367569e-01  1.1803406209e-01 -3.3829198804e-03  4.1620596818e-01  1.3233367569e-01 -4.3753682032e-02  1.3233367569e-01  1.1803406209e-01 -3.3829198804e-03 -4.3753682032e-02 -3.3829198804e-03  2.1203982797e-01
 3.4780013256e-02 -2.2973902422e-01 -1.2513806000e+00 -2.2973902422e-01  3.4673078278e-02  1.1682397672e-01 -1.2513806000e+00  1.1682397672e-01 -7.0975159861e-02 -2.2973902422e-01  3.4673078278e-02  1.1682397672e-01  3.4673078278e-02  5.6103030386e-01  9.6961465537e-01  1.1682397672e-01  9.6961465537e-01 -3.0113146818e-01 -1.2513806000e+00  1.1682397672e-01 -7.0975159861e-02  1.1682397672e-01  9.6961465537e-01 -3.0113146818e-01 -7.0975159861e-02 -3.0113146818e-01  4.4778754487e-01
-1.8821142818e-02  1.3166429710e-01  6.8701399432e-01  1.3166429710e-01 -1.2938023974e-01 -3.4024897951e-01  6.8701399432e-01 -3.4024897951e-01  1.4053294191e-01  1.3166429710e-01 -1.2938023974e-01 -3.4024897951e-01 -1.2938023974e-01  6.5026129553e-02  1.1131193197e-01 -3.4024897951e-01  1.1131193197e-01 -3.8202187150e-02  6.8701399432e-01 -3.4024897951e-01  1.4053294191e-01 -3.4024897951e-01  1.1131193197e-01 -3.8202187150e-02  1.4053294191e-01 -3.8202187150e-02  7.2609743449e-02
 4.7325769129e+00  9.0821666410e-01 -1.2833544407e-01  9.0821666410e-01  1.3215565048e+00 -1.6932902951e-01 -1.2833544407e-01 -1.6932902951e-01  4.1286485202e-01  9.0821666410e-01  1.3215565048e+00 -1.6932902951e-01  1.3215565048e+00  1.9589946620e+00 -6.6802182370e-02 -1.6932902951e-01 -6.6802182370e-02  7.4809007535e-01 -1.2833544407e-01 -1.6932902951e-01  4.1286485202e-01 -1.6932902951e-01 -6.6802182370e-02  7.4809007535e-01  4.1286485202e-01  7.4809007535e-01 -4.0195563126e-01
-3.8035133238e+00 -1.6568605612e-01  1.3453845340e-02 -1.6568605612e-01 -1.2163047532e+00  3.2800669364e-02  1.3453845340e-02  3.2800669364e-02 -1.0069773217e+00 -1.6568605612e-01 -1.2163047532e+00  3.2800669364e-02 -1.2163047532e+00 -1.3792446625e+00  4.1966051400e-01  3.2800669364e-02  4.1966051400e-01  4.0219384746e-01  1.3453845340e-02  3.2800669364e-02 -1.0069773217e+00  3.2800669364e-02  4.1966051400e-01  4.0219384746e-01 -1.0069773217e+00  4.0219384746e-01 -2.8126801643e-01
 1.6661642947e-04 -4.0552725251e-04 -5.0762082679e-03 -4.0552725251e-04 -1.3720898926e-02 -2.4898566678e-02 -5.0762082679e-03 -2.4898566678e-02  1.0828806263e-02 -4.0552725251e-04 -1.3720898926e-02 -2.4898566678e-02 -1.3720898926e-02  2.3732694805e-01  4.0327964509e-01 -2.4898566678e-02  4.0327964509e-01 -1.8272936981e-01 -5.0762082679e-03 -2.4898566678e-02  1.0828806263e-02 -2.4898566678e-02  4.0327964509e-01 -1.8272936981e-01  1.0828806263e-02 -1.8272936981e-01 -1.0002279443e-01
 1.3496606817e-03 -1.3485838149e-02 -4.8023494159e-02 -1.3485838149e-02  8.3965295817e-02  2.4066421440e-01 -4.8023494159e-02  2.4066421440e-01 -9.6348206862e-02 -1.3485838149e-02  8.3965295817e-02  2.4066421440e-01  8.3965295817e-02  3.7155018990e-01  6.4939366197e-01  2.4066421440e-01  6.4939366197e-01 -1.4173154054e-01 -4.8023494159e-02  2.4066421440e-01 -9.6348206862e-02  2.4066421440e-01  6.4939366197e-01 -1.4173154054e-01 -9.6348206862e-02 -1.4173154054e-01  5.8927156281e-01
 5.3316086552e-03 -3.4309811925e-02 -1.9497601386e-01 -3.4309811925e-02 -2.2628943785e-02 -5.6407986043e-02 -1.9497601386e-01 -5.6407986043e-02  1.6355112853e-02 -3.4309811925e-02 -2.2628943785e-02 -5.6407986043e-02 -2.2628943785e-02  8.8564194058e-02  1.5413542130e-01 -5.6407986043e-02  1.5413542130e-01 -3.7834143057e-02 -1.9497601386e-01 -5.6407986043e-02  1.6355112853e-02 -5.6407986043e-02  1.5413542130e-01 -3.7834143057e-02  1.6355112853e-02 -3.7834143057e-02  1.3112632914e-01
-8.6191842155e-01  3.1177460493e-01 -5.2884345490e-02  3.1177460493e-01  3.4882849854e-01 -1.7470547815e-01 -5.2884345490e-02 -1.7470547815e-01 -6.0244536575e-01  3.1177460493e-01  3.4882849854e-01 -1.7470547815e-01  3.4882849854e-01  5.8350495558e-01 -1.3855491624e-01 -1.7470547815e-01 -1.3855491624e-01 -7.2641954860e-02 -5.2884345490e-02 -1.7470547815e-01 -6.0244536575e-01 -1.7470547815e-01 -1.3855491624e-01 -7.2641954860e-02 -6.0244536575e-01 -7.2641954860e-02  3.1640826226e-02
-2.1481142465e-01  3.4568014018e-01 -6.8535097903e-02  3.4568014018e-01  8.0399683576e-01 -1.0665658648e-01 -6.8535097903e-02 -1.0665658648e-01  2.2370822626e-01  3.4568014018e-01  8.0399683576e-01 -1.0665658648e-01  8.0399683576e-01  1.4031155884e+00 -2.0828755701e-01 -1.0665658648e-01 -2.0828755701e-01  1.4151230835e-01 -6.8535097903e-02 -1.0665658648e-01  2.2370822626e-01 -1.0665658648e-01 -2.0828755701e-01  1.4151230835e-01  2.2370822626e-01  1.4151230835e-01 -5.9019271693e-02
 1.2843286412e-02 -8.1805255099e-02 -4.6255680238e-01 -8.1805255099e-02 -4.1123668898e-02 -1.1219121557e-01 -4.6255680238e-01 -1.1219121557e-01  3.5342625244e-02 -8.1805255099e-02 -4.1123668898e-02 -1.1219121557e-01 -4.1123668898e-02 -3.9965568641e-02 -7.3864073266e-02 -1.1219121557e-01 -7.3864073266e-02 -1.3710884673e-02 -4.6255680238e-01 -1.1219121557e-01  3.5342625244e-02 -1.1219121557e-01 -7.3864073266e-02 -1.3710884673e-02  3.5342625244e-02 -1.3710884673e-02 -2.1064593798e-01
-3.4046999713e-02  2.2495113599e-01  1.2252558370e+00  2.2495113599e-01 -3.4423448220e-02 -1.1455986682e-01  1.2252558370e+00 -1.1455986682e-01  6.9711518481e-02  2.2495113599e-01 -3.4423448220e-02 -1.1455986682e-01 -3.4423448220e-02 -5.2699259048e-01 -9.1143837296e-01 -1.1455986682e-01 -9.1143837296e-01  2.7759768419e-01  1.2252558370e+00 -1.1455986682e-01  6.9711518481e-02 -1.1455986682e-01 -9.1143837296e-01  2.7759768419e-01  6.9711518481e-02  2.7759768419e-01 -4.4839238932e-01
 5.5146083569e+00  9.0152763162e-01 -1.2243182951e-01  9.0152763162e-01  1.3847049003e+00 -1.5442856058e-01 -1.2243182951e-01 -1.5442856058e-01  5.5171609049e-01  9.0152763162e-01  1.3847049003e+00 -1.5442856058e-01  1.3847049003e+00  1.9939630793e+00 -1.0154048104e-01 -1.5442856058e-01 -1.0154048104e-01  6.7763968753e-01 -1.2243182951e-01 -1.5442856058e-01  5.5171609049e-01 -1.5442856058e-01 -1.0154048104e-01  6.7763968753e-01  5.5171609049e-01  6.7763968753e-01 -3.5624933422e-01
-1.8911783811e-02  1.2887823440e-01  6.7133663920e-01  1.2887823440e-01 -1.3343675219e-01 -3.4842655071e-01  6.7133663920e-01 -3.4842655071e-01  1.4273586113e-01  1.2887823440e-01 -1.3343675219e-01 -3.4842655071e-01 -1.3343675219e-01  1.1271263762e-01  1.9464191049e-01 -3.4842655071e-01  1.9464191049e-01 -5.9367182486e-02  6.7133663920e-01 -3.4842655071e-01  1.4273586113e-01 -3.4842655071e-01  1.9464191049e-01 -5.9367182486e-02  1.4273586113e-01 -5.9367182486e-02  1.3776785062e-01
-3.8666794034e+00 -4.2364952866e-02 -9.5192718702e-03 -4.2364952866e-02 -9.8962215994e-01 -8.3588316128e-03 -9.5192718702e-03 -8.3588316128e-03 -1.0006942524e+00 -4.2364952866e-02 -9.8962215994e-01 -8.3588316128e-03 -9.8962215994e-01 -9.8221318006e-01  3.8516448785e-01 -8.3588316128e-03  3.8516448785e-01  5.0266208104e-01 -9.5192718702e-03 -8.3588316128e-03 -1.0006942524e+00 -8.3588316128e-03  3.8516448785e-01  5.0266208104e-01 -1.0006942524e+00  5.0266208104e-01 -3.3503073704e-01
 5.1732072718e-03 -3.5122185402e-02 -1.8646399369e-01 -3.5122185402e-02  2.7783178268e-02  6.1008700206e-02 -1.8646399369e-01  6.1008700206e-02 -2.7727663730e-02 -3.5122185402e-02  2.7783178268e-02  6.1008700206e-02  2.7783178268e-02 -2.5853500229e-01 -4.4029994656e-01  6.1008700206e-02 -4.4029994656e-01  1.9074257380e-01 -1.8646399369e-01  6.1008700206e-02 -2.7727663730e-02  6.1008700206e-02 -4.4029994656e-01  1.9074257380e-01 -2.7727663730e-02  1.9074257380e-01  6.0409170133e-02
 5.6546251190e-04 -8.3352962409e-03 -1.8208999344e-02 -8.3352962409e-03  8.9718587603e-02  2.5422188381e-01 -1.8208999344e-02  2.5422188381e-01 -9.9527543677e-02 -8.3352962409e-03  8.9718587603e-02  2.5422188381e-01  8.9718587603e-02  3.3091939016e-01  5.7672948357e-01  2.5422188381e-01  5.7672948357e-01 -1.4021848868e-01 -1.8208999344e-02  2.5422188381e-01 -9.9527543677e-02  2.5422188381e-01  5.7672948357e-01 -1.4021848868e-01 -9.9527543677e-02 -1.4021848868e-01  4.4520247710e-01
-2.6882108120e-03  1.7531980453e-02  9.8953796111e-02  1.7531980453e-02  9.6275752618e-03  2.2240060871e-02  9.8953796111e-02  2.2240060871e-02 -5.4099808375e-03  1.7531980453e-02  9.6275752618e-03  2.2240060871e-02  9.6275752618e-03 -7.6539188017e-02 -1.3350305774e-01  2.2240060871e-02 -1.3350305774e-01  3.0562133908e-02  9.8953796111e-02  2.2240060871e-02 -5.4099808375e-03  2.2240060871e-02 -1.3350305774e-01  3.0562133908e-02 -5.4099808375e-03  3.0562133908e-02 -1.2194244287e-01
 6.4845526139e-01 -3.4940816659e-01  5.7799750375e-02 -3.4940816659e-01 -3.4002556993e-01  1.7176283218e-01  5.7799750375e-02  1.7176283218e-01  6.0104658808e-01 -3.4940816659e-01 -3.4002556993e-01  1.7176283218e-01 -3.4002556993e-01 -4.6221977846e-01  1.4067136174e-01  1.7176283218e-01  1.4067136174e-01  1.3631124385e-01  5.7799750375e-02  1.7176283218e-01  6.0104658808e-01  1.7176283218e-01  1.4067136174e-01  1.3631124385e-01  6.0104658808e-01  1.3631124385e-01 -6.7348545689e-02
 1.2303661454e+00 -2.2125332188e-01  5.2399593401e-02 -2.2125332188e-01 -6.0319913109e-01  9.9187137635e-02  5.2399593401e-02  9.9187137635e-02 -6.5888773830e-02 -2.2125332188e-01 -6.0319913109e-01  9.9187137635e-02 -6.0319913109e-01 -1.0212957834e+00  1.6294922069e-01  9.9187137635e-02  1.6294922069e-01 -7.4033590484e-02  5.2399593401e-02  9.9187137635e-02 -6.5888773830e-02  9.9187137635e-02  1.6294922069e-01 -7.4033590484e-02 -6.5888773830e-02 -7.4033590484e-02  2.8916451511e-02
-1.0842064909e-02  6.9149251389e-02  3.9652765217e-01  6.9149251389e-02  5.3028572411e-02  1.4547240912e-01  3.9652765217e-01  1.4547240912e-01 -4.9030315532e-02  6.9149251389e-02  5.3028572411e-02  1.4547240912e-01  5.3028572411e-02  7.4342956917e-02  1.3276137616e-01  1.4547240912e-01  1.3276137616e-01 -9.5012516443e-03  3.9652765217e-01  1.4547240912e-01 -4.9030315532e-02  1.4547240912e-01  1.3276137616e-01 -9.5012516443e-03 -4.9030315532e-02 -9.5012516443e-03  2.0966726431e-01
-3.5249408490e-02  2.3320174795e-01  1.2682246332e+00  2.3320174795e-01 -4.1819360830e-02 -1.3726360003e-01  1.2682246332e+00 -1.3726360003e-01  7.9019897481e-02  2.3320174795e-01 -4.1819360830e-02 -1.3726360003e-01 -4.1819360830e-02 -5.9120356189e-01 -1.0215245771e+00 -1.3726360003e-01 -1.0215245771e+00  3.1947015084e-01  1.2682246332e+00 -1.3726360003e-01  7.9019897481e-02 -1.3726360003e-01 -1.0215245771e+00  3.1947015084e-01  7.9019897481e-02  3.1947015084e-01 -4.5881512897e-01
-1.8152585113e-02  1.2678030281e-01  6.6099952491e-01  1.2678030281e-01 -1.2507724403e-01 -3.3268027644e-01  6.6099952491e-01 -3.3268027644e-01  1.3825427339e-01  1.2678030281e-01 -1.2507724403e-01 -3.3268027644e-01 -1.2507724403e-01 -1.7724550015e-02 -3.2994634967e-02 -3.3268027644e-01 -3.2994634967e-02 -4.8436615940e-03  6.6099952491e-01 -3.3268027644e-01  1.3825427339e-01 -3.3268027644e-01 -3.2994634967e-02 -4.8436615940e-03  1.3825427339e-01 -4.8436615940e-03 -5.5627662919e-02
-4.8631772531e+00 -1.0343818473e+00  1.4968827583e-01 -1.0343818473e+00 -1.4416111102e+00  1.9369519842e-01  1.4968827583e-01  1.9369519842e-01 -3.9821031949e-01 -1.0343818473e+00 -1.4416111102e+00  1.9369519842e-01 -1.4416111102e+00 -2.0599041973e+00  7.3244362841e-02  1.9369519842e-01  7.3244362841e-02 -7.7767048833e-01  1.4968827583e-01  1.9369519842e-01 -3.9821031949e-01  1.9369519842e-01  7.3244362841e-02 -7.7767048833e-01 -3.9821031949e-01 -7.7767048833e-01  4.1858284043e-01
-3.0337626074e+00 -2.0190490770e-01  2.5451099309e-02 -2.0190490770e-01 -1.3513700737e+00  7.4622960253e-02  2.5451099309e-02  7.4622960253e-02 -9.2221419057e-01 -2.0190490770e-01 -1.3513700737e+00  7.4622960253e-02 -1.3513700737e+00 -1.7388819191e+00  4.5130524931e-01  7.4622960253e-02  4.5130524931e-01  3.1064214961e-01  2.5451099309e-02  7.4622960253e-02 -9.2221419057e-01  7.4622960253e-02  4.5130524931e-01  3.1064214961e-01 -9.2221419057e-01  3.1064214961e-01 -2.2968970585e-01
 2.2847946751e-03 -1.4477592905e-02 -8.1175907978e-02 -1.4477592905e-02 -9.2434256550e-03 -1.2825960423e-02 -8.1175907978e-02 -1.2825960423e-02  4.5162546802e-03 -1.4477592905e-02 -9.2434256550e-03 -1.2825960423e-02 -9.2434256550e-03  2.4412583315e-01  4.1571169301e-01 -1.2825960423e-02  4.1571169301e-01 -1.8090054556e-01 -8.1175907978e-02 -1.2825960423e-02  4.5162546802e-03 -1.2825960423e-02  4.1571169301e-01 -1.8090054556e-01  4.5162546802e-03 -1.8090054556e-01 -6.6329461690e-02
-4.9711666852e-03  2.8075128957e-02  1.7976828557e-01  2.8075128957e-02  8.1971079512e-02  2.3278055210e-01  1.7976828557e-01  2.3278055210e-01 -8.8194011012e-02  2.8075128957e-02  8.1971079512e-02  2.3278055210e-01  8.1971079512e-02  3.0842282362e-01  5.3921193303e-01  2.3278055210e-01  5.3921193303e-01 -1.1675676229e-01  1.7976828557e-01  2.3278055210e-01 -8.8194011012e-02  2.3278055210e-01  5.3921193303e-01 -1.1675676229e-01 -8.8194011012e-02 -1.1675676229e-01  4.9042069043e-01
 9.6128019769e-03 -6.3538005972e-02 -3.4545295393e-01 -6.3538005972e-02  9.8941241398e-03  3.8060598071e-02 -3.4545295393e-01  3.8060598071e-02 -2.3158216970e-02 -6.3538005972e-02  9.8941241398e-03  3.8060598071e-02  9.8941241398e-03  2.6098988834e-01  4.5283557683e-01  3.8060598071e-02  4.5283557683e-01 -1.2540040863e-01 -3.4545295393e-01  3.8060598071e-02 -2.3158216970e-02  3.8060598071e-02  4.5283557683e-01 -1.2540040863e-01 -2.3158216970e-02 -1.2540040863e-01  2.8918488152e-01
-1.4208504679e+00  2.4351184055e-01 -4.3541351591e-02  2.4351184055e-01  2.4471098216e-01 -1.7824909870e-01 -4.3541351591e-02 -1.7824909870e-01 -7.1651750250e-01  2.4351184055e-01  2.4471098216e-01 -1.7824909870e-01  2.4471098216e-01  5.3596671999e-01 -9.4062347867e-02 -1.7824909870e-01 -9.4062347867e-02  1.6982122563e-02 -4.3541351591e-02 -1.7824909870e-01 -7.1651750250e-01 -1.7824909870e-01 -9.4062347867e-02  1.6982122563e-02 -7.1651750250e-01  1.6982122563e-02 -2.4623752849e-02
-3.6248972280e-02  2.4000036023e-01  1.3049446820e+00  2.4000036023e-01 -4.5449251504e-02 -1.4328029351e-01  1.3049446820e+00 -1.4328029351e-01  8.1122154925e-02  2.4000036023e-01 -4.5449251504e-02 -1.4328029351e-01 -4.5449251504e-02 -5.1509386957e-01 -8.8904123178e-01 -1.4328029351e-01 -8.8904123178e-01  2.8639509632e-01  1.3049446820e+00 -1.4328029351e-01  8.1122154925e-02 -1.4328029351e-01 -8.8904123178e-01  2.8639509632e-01  8.1122154925e-02  2.8639509632e-01 -3.5373034355e-01
 1.6763915787e+00 -1.0820834127e-01  3.6509957314e-02 -1.0820834127e-01 -6.0903586698e-01  9.5236333676e-02  3.6509957314e-02  9.5236333676e-02 -8.8908573080e-02 -1.0820834127e-01 -6.0903586698e-01  9.5236333676e-02 -6.0903586698e-01 -1.1787056137e+00  2.5991565907e-01  9.5236333676e-02  2.5991565907e-01  9.0246016196e-02  3.6509957314e-02  9.5236333676e-02 -8.8908573080e-02  9.5236333676e-02  2.5991565907e-01  9.0246016196e-02 -8.8908573080e-02  9.0246016196e-02 -6.9928771205e-02
-3.2504498065e-03  1.6771809219e-02  1.1718087521e-01  1.6771809219e-02  8.3316854211e-02  2.2901924062e-01  1.1718087521e-01  2.2901924062e-01 -8.5753623843e-02  1.6771809219e-02  8.3316854211e-02  2.2901924062e-01  8.3316854211e-02  1.5310833428e-01  2.6772932835e-01  2.2901924062e-01  2.6772932835e-01 -5.8461052539e-02  1.1718087521e-01  2.2901924062e-01 -8.5753623843e-02  2.2901924062e-01  2.6772932835e-01 -5.8461052539e-02 -8.5753623843e-02 -5.8461052539e-02  2.2826109711e-01
 1.7914313411e-02 -1.2312526048e-01 -6.4379867197e-01 -1.2312526048e-01  1.2075663050e-01  3.0837212270e-01 -6.4379867197e-01  3.0837212270e-01 -1.2548494959e-01 -1.2312526048e-01  1.2075663050e-01  3.0837212270e-01  1.2075663050e-01 -2.5264748929e-01 -4.3845915445e-01  3.0837212270e-01 -4.3845915445e-01  1.1696832459e-01 -6.4379867197e-01  3.0837212270e-01 -1.2548494959e-01  3.0837212270e-01 -4.3845915445e-01  1.1696832459e-01 -1.2548494959e-01  1.1696832459e-01 -3.4202279097e-01
-3.2864029647e+00 -6.6713936698e-01  9.6519719603e-02 -6.6713936698e-01 -1.2432734132e+00  1.7090312352e-01  9.6519719603e-02  1.7090312352e-01 -3.4033502810e-01 -6.6713936698e-01 -1.2432734132e+00  1.7090312352e-01 -1.2432734132e+00 -2.0056607199e+00  6.6232657735e-02  1.7090312352e-01  6.6232657735e-02 -7.7383255363e-01  9.6519719603e-02  1.7090312352e-01 -3.4033502810e-01  1.7090312352e-01  6.6232657735e-02 -7.7383255363e-01 -3.4033502810e-01 -7.7383255363e-01  4.1841997343e-01
-5.7109211058e+00 -3.1740007882e-01  2.7953719132e-02 -3.1740007882e-01 -1.2973469178e+00 -8.3412096192e-04  2.7953719132e-02 -8.3412096192e-04 -1.2483536639e+00 -3.1740007882e-01 -1.2973469178e+00 -8.3412096192e-04 -1.2973469178e+00 -8.7412451633e-01  4.0165550610e-01 -8.3412096192e-04  4.0165550610e-01  6.0302432869e-01  2.7953719132e-02 -8.3412096192e-04 -1.2483536639e+00 -8.3412096192e-04  4.0165550610e-01  6.0302432869e-01 -1.2483536639e+00  6.0302432869e-01 -3.9909734044e-01
 3.8443729969e-03 -2.5065104740e-02 -1.3987569074e-01 -2.5065104740e-02 -2.6116180576e-03 -1.9489542441e-02 -1.3987569074e-01 -1.9489542441e-02  3.0397282384e-03 -2.5065104740e-02 -2.6116180576e-03 -1.9489542441e-02 -2.6116180576e-03 -2.5144050432e-01 -4.2754100761e-01 -1.9489542441e-02 -4.2754100761e-01  1.9176213290e-01 -1.3987569074e-01 -1.9489542441e-02  3.0397282384e-03 -1.9489542441e-02 -4.2754100761e-01  1.9176213290e-01  3.0397282384e-03  1.9176213290e-01  1.0107512524e-01
-8.2740066516e-04  6.4262426460e-04  3.1598778617e-02  6.4262426460e-04  9.1383336201e-02  2.5805179935e-01  3.1598778617e-02  2.5805179935e-01 -1.0011262065e-01  6.4262426460e-04  9.1383336201e-02  2.5805179935e-01  9.1383336201e-02  3.1713862526e-01  5.5332240151e-01  2.5805179935e-01  5.5332240151e-01 -1.2949859311e-01  3.1598778617e-02  2.5805179935e-01 -1.0011262065e-01  2.5805179935e-01  5.5332240151e-01 -1.2949859311e-01 -1.0011262065e-01 -1.2949859311e-01  4.5135515451e-01
 5.4575844025e-03 -3.5739923435e-02 -1.9731799855e-01 -3.5739923435e-02 -4.5047117877e-03 -5.9716989680e-03 -1.9731799855e-01 -5.9716989680e-03 -2.9153488360e-03 -3.5739923435e-02 -4.5047117877e-03 -5.9716989680e-03 -4.5047117877e-03  1.3512941452e-01  2.3484571800e-01 -5.9716989680e-03  2.3484571800e-01 -6.1497841774e-02 -1.9731799855e-01 -5.9716989680e-03 -2.9153488360e-03 -5.9716989680e-03  2.3484571800e-01 -6.1497841774e-02 -2.9153488360e-03 -6.1497841774e-02  1.7101519220e-01
-8.5683262565e-01  3.3030946465e-01 -5.5484262040e-02  3.3030946465e-01  3.1520113570e-01 -1.7552093869e-01 -5.5484262040e-02 -1.7552093869e-01 -6.4204921619e-01  3.3030946465e-01  3.1520113570e-01 -1.7552093869e-01  3.1520113570e-01  4.9198696316e-01 -1.2685026536e-01 -1.7552093869e-01 -1.2685026536e-01 -8.7143862253e-02 -5.5484262040e-02 -1.7552093869e-01 -6.4204921619e-01 -1.7552093869e-01 -1.2685026536e-01 -8.7143862253e-02 -6.4204921619e-01 -8.7143862253e-02  3.7801745579e-02
-1.2771304290e+00  2.0136018161e-01 -4.9663881163e-02  2.0136018161e-01  6.4109978943e-01 -1.0210420607e-01 -4.9663881163e-02 -1.0210420607e-01  8.7840838712e-02  2.0136018161e-01  6.4109978943e-01 -1.0210420607e-01  6.4109978943e-01  1.1430153299e+00 -1.9544842199e-01 -1.0210420607e-01 -1.9544842199e-01  5.1421255661e-02 -4.9663881163e-02 -1.0210420607e-01  8.7840838712e-02 -1.0210420607e-01 -1.9544842199e-01  5.1421255661e-02  8.7840838712e-02  5.1421255661e-02 -1.3512445135e-02
-1.1407075286e-02  7.2028569104e-02  4.1249667341e-01  7.2028569104e-02  5.4064038117e-02  1.4807093403e-01  4.1249667341e-01  1.4807093403e-01 -4.9626584075e-02  7.2028569104e-02  5.4064038117e-02  1.4807093403e-01  5.4064038117e-02  7.4481828694e-02  1.3264461496e-01  1.4807093403e-01  1.3264461496e-01 -1.0714033599e-02  4.1249667341e-01  1.4807093403e-01 -4.9626584075e-02  1.4807093403e-01  1.3264461496e-01 -1.0714033599e-02 -4.9626584075e-02 -1.0714033599e-02  2.0288204913e-01
 3.4954791497e-02 -2.3108520115e-01 -1.2576644216e+00 -2.3108520115e-01  3.8147520819e-02  1.2730059350e-01 -1.2576644216e+00  1.2730059350e-01 -7.4958849341e-02 -2.3108520115e-01  3.8147520819e-02  1.2730059350e-01  3.8147520819e-02  5.8659184320e-01  1.0133149245e+00  1.2730059350e-01  1.0133149245e+00 -3.1881894640e-01 -1.2576644216e+00  1.2730059350e-01 -7.4958849341e-02  1.2730059350e-01  1.0133149245e+00 -3.1881894640e-01 -7.4958849341e-02 -3.1881894640e-01  4.4629842421e-01
-1.9467250722e-02  1.3500076401e-01  7.0605001124e-01  1.3500076401e-01 -1.2694274266e-01 -3.3487192929e-01  7.0605001124e-01 -3.3487192929e-01  1.3904581170e-01  1.3500076401e-01 -1.2694274266e-01 -3.3487192929e-01 -1.2694274266e-01  3.9416999399e-02  6.7058953273e-02 -3.3487192929e-01  6.7058953273e-02 -2.5052181903e-02  7.0605001124e-01 -3.3487192929e-01  1.3904581170e-01 -3.3487192929e-01  6.7058953273e-02 -2.5052181903e-02  1.3904581170e-01 -2.5052181903e-02  4.7955335953e-02
 3.9232919614e+00  8.5018211083e-01 -1.2260072179e-01  8.5018211083e-01  1.1714309267e+00 -1.6932129234e-01 -1.2260072179e-01 -1.6932129234e-01  2.6894903060e-01  8.5018211083e-01  1.1714309267e+00 -1.6932129234e-01  1.1714309267e+00  1.8006779349e+00 -1.7967631820e-02 -1.6932129234e-01 -1.7967631820e-02  7.9607049427e-01 -1.2260072179e-01 -1.6932129234e-01  2.6894903060e-01 -1.6932129234e-01 -1.7967631820e-02  7.9607049427e-01  2.6894903060e-01  7.9607049427e-01 -4.3612796590e-01
-3.8544617596e+00 -2.8364510279e-01  3.4404224712e-02 -2.8364510279e-01 -1.3892338012e+00  6.3955094849e-02  3.4404224712e-02  6.3955094849e-02 -1.0118901858e+00 -2.8364510279e-01 -1.3892338012e+00  6.3955094849e-02 -1.3892338012e+00 -1.6520641642e+00  4.4006944884e-01  6.3955094849e-02  4.4006944884e-01  3.2543626437e-01  3.4404224712e-02  6.3955094849e-02 -1.0118901858e+00  6.3955094849e-02  4.4006944884e-01  3.2543626437e-01 -1.0118901858e+00  3.2543626437e-01 -2.3979295484e-01
-1.9492923527e-03  1.2539499540e-02  6.8964627965e-02  1.2539499540e-02  3.7466730039e-03 -1.4586190861e-03  6.8964627965e-02 -1.4586190861e-03  3.0962983588e-04  1.2539499540e-02  3.7466730039e-03 -1.4586190861e-03  3.7466730039e-03 -2.3587462866e-01 -4.0090083844e-01 -1.4586190861e-03 -4.0090083844e-01  1.8111182479e-01  6.8964627965e-02 -1.4586190861e-03  3.0962983588e-04 -1.4586190861e-03 -4.0090083844e-01  1.8111182479e-01  3.0962983588e-04  1.8111182479e-01  9.9644755529e-02
 1.8934403977e-03 -7.5717465003e-03 -6.9405207099e-02 -7.5717465003e-03 -9.0296849850e-02 -2.5517149462e-01 -6.9405207099e-02 -2.5517149462e-01  9.8615902733e-02 -7.5717465003e-03 -9.0296849850e-02 -2.5517149462e-01 -9.0296849850e-02 -3.1687134865e-01 -5.5354320553e-01 -2.5517149462e-01 -5.5354320553e-01  1.2370345075e-01 -6.9405207099e-02 -2.5517149462e-01  9.8615902733e-02 -2.5517149462e-01 -5.5354320553e-01  1.2370345075e-01  9.8615902733e-02  1.2370345075e-01 -4.8187392955e-01
-8.1653764944e-03  5.3483492983e-02  2.9437611346e-01  5.3483492983e-02  3.3978870136e-03  8.5066397133e-04  2.9437611346e-01  8.5066397133e-04  6.9981704742e-03  5.3483492983e-02  3.3978870136e-03  8.5066397133e-04  3.3978870136e-03 -1.8429107128e-01 -3.1987270321e-01  8.5066397133e-04 -3.1987270321e-01  8.7329515083e-02  2.9437611346e-01  8.5066397133e-04  6.9981704742e-03  8.5066397133e-04 -3.1987270321e-01  8.7329515083e-02  6.9981704742e-03  8.7329515083e-02 -2.1379931849e-01
-1.1104524550e+00  2.9837121841e-01 -5.1313487346e-02  2.9837121841e-01  2.8871233566e-01 -1.7851842873e-01 -5.1313487346e-02 -1.7851842873e-01 -6.7985401324e-01  2.9837121841e-01  2.8871233566e-01 -1.7851842873e-01  2.8871233566e-01  5.3268539694e-01 -1.1402601652e-01 -1.7851842873e-01 -1.1402601652e-01 -3.5109338706e-02 -5.1313487346e-02 -1.7851842873e-01 -6.7985401324e-01 -1.7851842873e-01 -1.1402601652e-01 -3.5109338706e-02 -6.7985401324e-01 -3.5109338706e-02  6.8198014598e-03
-1.1689033501e+00  1.9976402387e-01 -4.9264613998e-02  1.9976402387e-01  7.0059235657e-01 -1.0398449437e-01 -4.9264613998e-02 -1.0398449437e-01  1.3561904607e-01  1.9976402387e-01  7.0059235657e-01 -1.0398449437e-01  7.0059235657e-01  1.2775156181e+00 -2.3190043461e-01 -1.0398449437e-01 -2.3190043461e-01  2.4700439909e-02 -4.9264613998e-02 -1.0398449437e-01  1.3561904607e-01 -1.0398449437e-01 -2.3190043461e-01  2.4700439909e-02  1.3561904607e-01  2.4700439909e-02  5.2080025890e-03
-3.6369752957e-02  2.3914051090e-01  1.3093978808e+00  2.3914051090e-01 -1.4280007422e-02 -5.9139820984e-02  1.3093978808e+00 -5.9139820984e-02  4.9279492100e-02  2.3914051090e-01 -1.4280007422e-02 -5.9139820984e-02 -1.4280007422e-02 -4.9010393749e-01 -8.4517335012e-01 -5.9139820984e-02 -8.4517335012e-01  2.7745444665e-01  1.3093978808e+00 -5.9139820984e-02  4.9279492100e-02 -5.9139820984e-02 -8.4517335012e-01  2.7745444665e-01  4.9279492100e-02  2.7745444665e-01 -3.1830142797e-01
 3.0225203991e-03 -2.3304274443e-02 -1.0768029597e-01 -2.3304274443e-02  6.5849741918e-02  1.8877002903e-01 -1.0768029597e-01  1.8877002903e-01 -7.5816215648e-02 -2.3304274443e-02  6.5849741918e-02  1.8877002903e-01  6.5849741918e-02  2.9056073718e-01  5.0540246318e-01  1.8877002903e-01  5.0540246318e-01 -1.3143044996e-01 -1.0768029597e-01  1.8877002903e-01 -7.5816215648e-02  1.8877002903e-01  5.0540246318e-01 -1.3143044996e-01 -7.5816215648e-02 -1.3143044996e-01  3.5009810973e-01
-1.9716362848e-02  1.3605982428e-01  7.1158653581e-01  1.3605982428e-01 -1.2983494783e-01 -3.3859822391e-01  7.1158653581e-01 -3.3859822391e-01  1.3951928017e-01  1.3605982428e-01 -1.2983494783e-01 -3.3859822391e-01 -1.2983494783e-01  1.2236866265e-01  2.1173099135e-01 -3.3859822391e-01  2.1173099135e-01 -5.9299924476e-02  7.1158653581e-01 -3.3859822391e-01  1.3951928017e-01 -3.3859822391e-01  2.1173099135e-01 -5.9299924476e-02  1.3951928017e-01 -5.9299924476e-02  1.7209533305e-01
 3.6401207970e+00  7.4986605140e-01 -1.0707967633e-01  7.4986605140e-01  1.1015685420e+00 -1.5652875245e-01 -1.0707967633e-01 -1.5652875245e-01  2.7214116066e-01  7.4986605140e-01  1.1015685420e+00 -1.5652875245e-01  1.1015685420e+00  1.7785971885e+00 -1.6865867995e-02 -1.5652875245e-01 -1.6865867995e-02  7.8997560252e-01 -1.0707967633e-01 -1.5652875245e-01  2.7214116066e-01 -1.5652875245e-01 -1.6865867995e-02  7.8997560252e-01  2.7214116066e-01  7.8997560252e-01 -4.3263015449e-01
 4.7316655686e+00  2.9548080822e-01 -3.0442216224e-02  2.9548080822e-01  1.2995035495e+00 -2.6888393744e-02 -3.0442216224e-02 -2.6888393744e-02  1.1135298222e+00  2.9548080822e-01  1.2995035495e+00 -2.6888393744e-02  1.2995035495e+00  1.3096450443e+00 -4.1546294705e-01 -2.6888393744e-02 -4.1546294705e-01 -4.2724327351e-01 -3.0442216224e-02 -2.6888393744e-02  1.1135298222e+00 -2.6888393744e-02 -4.1546294705e-01 -4.2724327351e-01  1.1135298222e+00 -4.2724327351e-01  2.9801655297e-01
-4.0087449790e-04  2.4688397073e-03  1.3211990675e-02  2.4688397073e-03  2.4431374970e-03 -4.7047899630e-03  1.3211990675e-02 -4.7047899630e-03  1.5246616914e-04  2.4688397073e-03  2.4431374970e-03 -4.7047899630e-03  2.4431374970e-03 -2.2852068083e-01 -3.8758783231e-01 -4.7047899630e-03 -3.8758783231e-01  1.8214237905e-01  1.3211990675e-02 -4.7047899630e-03  1.5246616914e-04 -4.7047899630e-03 -3.8758783231e-01  1.8214237905e-01  1.5246616914e-04  1.8214237905e-01  1.3279380938e-01
 2.2990492753e-03 -2.0239323037e-02 -8.1835556969e-02 -2.0239323037e-02  9.6303274592e-02  2.7133230922e-01 -8.1835556969e-02  2.7133230922e-01 -1.0780955841e-01 -2.0239323037e-02  9.6303274592e-02  2.7133230922e-01  9.6303274592e-02  3.2614864640e-01  5.7001368144e-01  2.7133230922e-01  5.7001368144e-01 -1.2523009934e-01 -8.1835556969e-02  2.7133230922e-01 -1.0780955841e-01  2.7133230922e-01  5.7001368144e-01 -1.2523009934e-01 -1.0780955841e-01 -1.2523009934e-01  5.0623475527e-01
 7.8540261684e-03 -5.0620308037e-02 -2.8643891431e-01 -5.0620308037e-02 -2.8858983912e-02 -7.1990564000e-02 -2.8643891431e-01 -7.1990564000e-02  2.0384616318e-02 -5.0620308037e-02 -2.8858983912e-02 -7.1990564000e-02 -2.8858983912e-02  1.1266146015e-01  1.9555633011e-01 -7.1990564000e-02  1.9555633011e-01 -5.2371984047e-02 -2.8643891431e-01 -7.1990564000e-02  2.0384616318e-02 -7.1990564000e-02  1.9555633011e-01 -5.2371984047e-02  2.0384616318e-02 -5.2371984047e-02  1.4398076250e-01
-9.2787971074e-01  3.3972227062e-01 -5.7324265819e-02  3.3972227062e-01  3.2745380314e-01 -1.8300903308e-01 -5.7324265819e-02 -1.8300903308e-01 -6.6796079173e-01  3.3972227062e-01  3.2745380314e-01 -1.8300903308e-01  3.2745380314e-01  5.9686271763e-01 -1.3070706641e-01 -1.8300903308e-01 -1.3070706641e-01 -4.6375625537e-02 -5.7324265819e-02 -1.8300903308e-01 -6.6796079173e-01 -1.8300903308e-01 -1.3070706641e-01 -4.6375625537e-02 -6.6796079173e-01 -4.6375625537e-02  1.4541227598e-02
-4.1521076631e-01  3.2711337518e-01 -6.7238890970e-02  3.2711337518e-01  7.8631243658e-01 -1.0079726209e-01 -6.7238890970e-02 -1.0079726209e-01  2.3597571865e-01  3.2711337518e-01  7.8631243658e-01 -1.0079726209e-01  7.8631243658e-01  1.3503769605e+00 -2.1378840059e-01 -1.0079726209e-01 -2.1378840059e-01  1.0289066408e-01 -6.7238890970e-02 -1.0079726209e-01  2.3597571865e-01 -1.0079726209e-01 -2.1378840059e-01  1.0289066408e-01  2.3597571865e-01  1.0289066408e-01 -3.6720778237e-02
-2.0032765752e-02  1.2896797138e-01  7.2207204333e-01  1.2896797138e-01  4.2937846382e-02  1.1194104992e-01  7.2207204333e-01  1.1194104992e-01 -2.9230834799e-02  1.2896797138e-01  4.2937846382e-02  1.1194104992e-01  4.2937846382e-02 -7.8570650299e-02 -1.3177206283e-01  1.1194104992e-01 -1.3177206283e-01  7.0122645834e-02  7.2207204333e-01  1.1194104992e-01 -2.9230834799e-02  1.1194104992e-01 -1.3177206283e-01  7.0122645834e-02 -2.9230834799e-02  7.0122645834e-02  7.4678626059e-02
-2.9518237236e-02  1.9456030814e-01  1.0616659742e+00  1.9456030814e-01 -2.1556662220e-02 -8.1035755878e-02  1.0616659742e+00 -8.1035755878e-02  5.4051936094e-02  1.9456030814e-01 -2.1556662220e-02 -8.1035755878e-02 -2.1556662220e-02 -5.3480447696e-01 -9.2494187889e-01 -8.1035755878e-02 -9.2494187889e-01  2.8212734126e-01  1.0616659742e+00 -8.1035755878e-02  5.4051936094e-02 -8.1035755878e-02 -9.2494187889e-01  2.8212734126e-01  5.4051936094e-02  2.8212734126e-01 -4.5691966467e-01
-2.4042560823e-02  1.6548799773e-01  8.7232019107e-01  1.6548799773e-01 -1.3239008635e-01 -3.4833570099e-01  8.7232019107e-01 -3.4833570099e-01  1.4680611212e-01  1.6548799773e-01 -1.3239008635e-01 -3.4833570099e-01 -1.3239008635e-01  5.5866677263e-02  9.6344932306e-02 -3.4833570099e-01  9.6344932306e-02 -2.6798186710e-02  8.7232019107e-01 -3.4833570099e-01  1.4680611212e-01 -3.4833570099e-01  9.6344932306e-02 -2.6798186710e-02  1.4680611212e-01 -2.6798186710e-02  1.0112594261e-01
-4.0385204211e+00 -7.7728378665e-01  1.0803138315e-01 -7.7728378665e-01 -9.7116978102e-01  1.3592150259e-01  1.0803138315e-01  1.3592150259e-01 -2.4813756861e-01 -7.7728378665e-01 -9.7116978102e-01  1.3592150259e-01 -9.7116978102e-01 -1.5793130108e+00 -5.7357361383e-03  1.3592150259e-01 -5.7357361383e-03 -7.5302706442e-01  1.0803138315e-01  1.3592150259e-01 -2.4813756861e-01  1.3592150259e-01 -5.7357361383e-03 -7.5302706442e-01 -2.4813756861e-01 -7.5302706442e-01  4.1411320880e-01
 4.4525122539e+00  2.0368826544e-01 -1.5256550331e-02  2.0368826544e-01  1.0918730615e+00 -1.5113718889e-03 -1.5256550331e-02 -1.5113718889e-03  1.0502855000e+00  2.0368826544e-01  1.0918730615e+00 -1.5113718889e-03  1.0918730615e+00  1.3625832835e+00 -3.9583990490e-01 -1.5113718889e-03 -3.9583990490e-01 -3.4775835982e-01 -1.5256550331e-02 -1.5113718889e-03  1.0502855000e+00 -1.5113718889e-03 -3.9583990490e-01 -3.4775835982e-01  1.0502855000e+00 -3.4775835982e-01  2.5074007108e-01
 1.6632066693e-03 -9.9193895848e-03 -5.9445076677e-02 -9.9193895848e-03 -2.0285876707e-02 -4.3510962511e-02 -5.9445076677e-02 -4.3510962511e-02  1.7394479516e-02 -9.9193895848e-03 -2.0285876707e-02 -4.3510962511e-02 -2.0285876707e-02  2.1392235662e-01  3.6168013238e-01 -4.3510962511e-02  3.6168013238e-01 -1.7947194356e-01 -5.9445076677e-02 -4.3510962511e-02  1.7394479516e-02 -4.3510962511e-02  3.6168013238e-01 -1.7947194356e-01  1.7394479516e-02 -1.7947194356e-01 -1.6728047523e-01
-3.9114825163e-03  3.0496832908e-02  1.3992506903e-01  3.0496832908e-02 -9.0438573674e-02 -2.5614844954e-01  1.3992506903e-01 -2.5614844954e-01  1.0301434760e-01  3.0496832908e-02 -9.0438573674e-02 -2.5614844954e-01 -9.0438573674e-02 -3.3627604733e-01 -5.8687380383e-01 -2.5614844954e-01 -5.8687380383e-01  1.3579741969e-01  1.3992506903e-01 -2.5614844954e-01  1.0301434760e-01 -2.5614844954e-01 -5.8687380383e-01  1.3579741969e-01  1.0301434760e-01  1.3579741969e-01 -4.8861682474e-01
-2.9250677561e-03  1.8343997303e-02  1.1080425285e-01  1.8343997303e-02  3.3697792939e-02  8.8953248833e-02  1.1080425285e-01  8.8953248833e-02 -3.0619234011e-02  1.8343997303e-02  3.3697792939e-02  8.8953248833e-02  3.3697792939e-02 -2.1488561024e-02 -3.7879039173e-02  8.8953248833e-02 -3.7879039173e-02  3.9777909887e-03  1.1080425285e-01  8.8953248833e-02 -3.0619234011e-02  8.8953248833e-02 -3.7879039173e-02  3.9777909887e-03 -3.0619234011e-02  3.9777909887e-03 -6.8061678174e-02
 5.8181793831e-01 -3.6346673123e-01  5.9663435551e-02 -3.6346673123e-01 -3.6561929030e-01  1.7696457880e-01  5.9663435551e-02  1.7696457880e-01  6.0314740410e-01 -3.6346673123e-01 -3.6561929030e-01  1.7696457880e-01 -3.6561929030e-01 -5.4405146060e-01  1.5015676140e-01  1.7696457880e-01  1.5015676140e-01  1.2092145584e-01  5.9663435551e-02  1.7696457880e-01  6.0314740410e-01  1.7696457880e-01  1.5015676140e-01  1.2092145584e-01  6.0314740410e-01  1.2092145584e-01 -5.9313555466e-02
-6.4703063812e-01  3.3825043791e-01 -6.9815711592e-02  3.3825043791e-01  6.7908142783e-01 -9.6363906541e-02 -6.9815711592e-02 -9.6363906541e-02  1.5316540646e-01  3.3825043791e-01  6.7908142783e-01 -9.6363906541e-02  6.7908142783e-01  1.0853674304e+00 -1.5602789655e-01 -9.6363906541e-02 -1.5602789655e-01  1.2044977837e-01 -6.9815711592e-02 -9.6363906541e-02  1.5316540646e-01 -9.6363906541e-02 -1.5602789655e-01  1.2044977837e-01  1.5316540646e-01  1.2044977837e-01 -5.2731817240e-02
 1.1578757660e-02 -7.4412744858e-02 -4.2323555276e-01 -7.4412744858e-02 -4.3948229491e-02 -1.2091724785e-01 -4.2323555276e-01 -1.2091724785e-01  3.9319202493e-02 -7.4412744858e-02 -4.3948229491e-02 -1.2091724785e-01 -4.3948229491e-02 -5.8191841373e-02 -1.0533239241e-01 -1.2091724785e-01 -1.0533239241e-01 -4.0840049915e-04 -4.2323555276e-01 -1.2091724785e-01  3.9319202493e-02 -1.2091724785e-01 -1.0533239241e-01 -4.0840049915e-04  3.9319202493e-02 -4.0840049915e-04 -2.0661204825e-01
-3.4385313218e-02  2.2599695301e-01  1.2373844908e+00  2.2599695301e-01 -1.2247044283e-02 -5.6197234927e-02  1.2373844908e+00 -5.6197234927e-02  4.7864464283e-02  2.2599695301e-01 -1.2247044283e-02 -5.6197234927e-02 -1.2247044283e-02 -5.4061524194e-01 -9.3426172791e-01 -5.6197234927e-02 -9.3426172791e-01  2.9014203566e-01  1.2373844908e+00 -5.6197234927e-02  4.7864464283e-02 -5.6197234927e-02 -9.3426172791e-01  2.9014203566e-01  4.7864464283e-02  2.9014203566e-01 -4.3784143207e-01
-1.1422252615e-02  1.5364796867e-01  7.9690160016e-01  1.5364796867e-01 -1.2590217131e-01 -3.4262125417e-01  7.9690160016e-01 -3.4262125417e-01  1.4542858031e-01  1.5364796867e-01 -1.2590217131e-01 -3.4262125417e-01 -1.2590217131e-01 -2.4724821427e-02 -5.2055350744e-02 -3.4262125417e-01 -5.2055350744e-02  2.0658143982e-03  7.9690160016e-01 -3.4262125417e-01  1.4542858031e-01 -3.4262125417e-01 -5.2055350744e-02  2.0658143982e-03  1.4542858031e-01  2.0658143982e-03 -6.5962260469e-02
-5.4275325153e+00 -1.0009018114e+00  1.4113483655e-01 -1.0009018114e+00 -1.3907860535e+00  1.7217885353e-01  1.4113483655e-01  1.7217885353e-01 -4.5625739618e-01 -1.0009018114e+00 -1.3907860535e+00  1.7217885353e-01 -1.3907860535e+00 -2.0238475668e+00  9.0247836514e-02  1.7217885353e-01  9.0247836514e-02 -7.1934847215e-01  1.4113483655e-01  1.7217885353e-01 -4.5625739618e-01  1.7217885353e-01  9.0247836514e-02 -7.1934847215e-01 -4.5625739618e-01 -7.1934847215e-01  3.8297233175e-01
-3.0165183773e+00 -3.0457242996e-02 -5.5577736604e-03 -3.0457242996e-02 -1.0401372036e+00  1.9627657428e-02 -5.5577736604e-03  1.9627657428e-02 -9.1169017222e-01 -3.0457242996e-02 -1.0401372036e+00  1.9627657428e-02 -1.0401372036e+00 -1.5056806515e+00  4.1869017673e-01  1.9627657428e-02  4.1869017673e-01  3.3435653552e-01 -5.5577736604e-03  1.9627657428e-02 -9.1169017222e-01  1.9627657428e-02  4.1869017673e-01  3.3435653552e-01 -9.1169017222e-01  3.3435653552e-01 -2.4076294519e-01
-2.0470189990e-03  1.1903904321e-02  7.3064377223e-02  1.1903904321e-02  2.9861851001e-02  6.8392724089e-02  7.3064377223e-02  6.8392724089e-02 -2.5911411737e-02  1.1903904321e-02  2.9861851001e-02  6.8392724089e-02  2.9861851001e-02 -2.2826368383e-01 -3.8750614488e-01  6.8392724089e-02 -3.8750614488e-01  1.7838716790e-01  7.3064377223e-02  6.8392724089e-02 -2.5911411737e-02  6.8392724089e-02 -3.8750614488e-01  1.7838716790e-01 -2.5911411737e-02  1.7838716790e-01  1.0551200352e-01
-2.5674487647e-03  1.2158945066e-02  9.3951057450e-02  1.2158945066e-02  8.8025136525e-02  2.4884402478e-01  9.3951057450e-02  2.4884402478e-01 -9.5452655694e-02  1.2158945066e-02  8.8025136525e-02  2.4884402478e-01  8.8025136525e-02  3.0939718413e-01  5.3999382817e-01  2.4884402478e-01  5.3999382817e-01 -1.2483993480e-01  9.3951057450e-02  2.4884402478e-01 -9.5452655694e-02  2.4884402478e-01  5.3999382817e-01 -1.2483993480e-01 -9.5452655694e-02 -1.2483993480e-01  4.4874208031e-01
 6.2462130907e-03 -4.1196761502e-02 -2.2434076543e-01 -4.1196761502e-02  4.9951145083e-03  2.1343422235e-02 -2.2434076543e-01  2.1343422235e-02 -1.3984811344e-02 -4.1196761502e-02  4.9951145083e-03  2.1343422235e-02  4.9951145083e-03  1.7892342224e-01  3.1073986879e-01  2.1343422235e-02  3.1073986879e-01 -8.3566882007e-02 -2.2434076543e-01  2.1343422235e-02 -1.3984811344e-02  2.1343422235e-02  3.1073986879e-01 -8.3566882007e-02 -1.3984811344e-02 -8.3566882007e-02  2.1171736004e-01
-9.6885032094e-01  3.0966963453e-01 -5.2558843801e-02  3.0966963453e-01  2.9683091649e-01 -1.7473357933e-01 -5.2558843801e-02 -1.7473357933e-01 -6.5384902360e-01  3.0966963453e-01  2.9683091649e-01 -1.7473357933e-01  2.9683091649e-01  4.8756157949e-01 -1.1722691661e-01 -1.7473357933e-01 -1.1722691661e-01 -6.4999513721e-02 -5.2558843801e-02 -1.7473357933e-01 -6.5384902360e-01 -1.7473357933e-01 -1.1722691661e-01 -6.4999513721e-02 -6.5384902360e-01 -6.4999513721e-02  2.4470806867e-02
 1.4835244127e+00 -1.5679327213e-01  4.3136986807e-02 -1.5679327213e-01 -6.1808417743e-01  1.0169354687e-01  4.3136986807e-02  1.0169354687e-01 -6.7471922381e-02 -1.5679327213e-01 -6.1808417743e-01  1.0169354687e-01 -6.1808417743e-01 -1.1558113255e+00  2.1136503768e-01  1.0169354687e-01  2.1136503768e-01 -1.8709431086e-02  4.3136986807e-02  1.0169354687e-01 -6.7471922381e-02  1.0169354687e-01  2.1136503768e-01 -1.8709431086e-02 -6.7471922381e-02 -1.8709431086e-02 -5.2183946407e-03
-1.3036895161e-02  8.2127084246e-02  4.6784261833e-01  8.2127084246e-02  5.4028265219e-02  1.4686964564e-01  4.6784261833e-01  1.4686964564e-01 -4.7965424370e-02  8.2127084246e-02  5.4028265219e-02  1.4686964564e-01  5.4028265219e-02  5.2432747993e-02  9.4324994755e-02  1.4686964564e-01  9.4324994755e-02  8.8959040721e-04  4.6784261833e-01  1.4686964564e-01 -4.7965424370e-02  1.4686964564e-01  9.4324994755e-02  8.8959040721e-04 -4.7965424370e-02  8.8959040721e-04  1.8328903880e-01
-3.4543424637e-02  2.2912011002e-01  1.2431175258e+00  2.2912011002e-01 -5.0898598167e-02 -1.6154808302e-01  1.2431175258e+00 -1.6154808302e-01  8.7613094681e-02  2.2912011002e-01 -5.0898598167e-02 -1.6154808302e-01 -5.0898598167e-02 -5.9278569094e-01 -1.0241957054e+00 -1.6154808302e-01 -1.0241957054e+00  3.2104168113e-01  1.2431175258e+00 -1.6154808302e-01  8.7613094681e-02 -1.6154808302e-01 -1.0241957054e+00  3.2104168113e-01  8.7613094681e-02  3.2104168113e-01 -4.5356420190e-01
-1.7835452794e-02  1.2378821788e-01  6.4513980509e-01  1.2378821788e-01 -1.2535888181e-01 -3.2830038997e-01  6.4513980509e-01 -3.2830038997e-01  1.3488805938e-01  1.2378821788e-01 -1.2535888181e-01 -3.2830038997e-01 -1.2535888181e-01  9.0916251183e-02  1.5662150062e-01 -3.2830038997e-01  1.5662150062e-01 -4.8388063330e-02  6.4513980509e-01 -3.2830038997e-01  1.3488805938e-01 -3.2830038997e-01  1.5662150062e-01 -4.8388063330e-02  1.3488805938e-01 -4.8388063330e-02  1.1283483652e-01
-3.6447045534e+00 -7.9630123471e-01  1.1538205419e-01 -7.9630123471e-01 -1.1755447127e+00  1.7061205071e-01  1.1538205419e-01  1.7061205071e-01 -2.6944253826e-01 -7.9630123471e-01 -1.1755447127e+00  1.7061205071e-01 -1.1755447127e+00 -1.8381777302e+00  2.1922939491e-02  1.7061205071e-01  2.1922939491e-02 -8.0428665445e-01  1.1538205419e-01  1.7061205071e-01 -2.6944253826e-01  1.7061205071e-01  2.1922939491e-02 -8.0428665445e-01 -2.6944253826e-01 -8.0428665445e-01  4.4043614828e-01
 4.1674699429e+00  3.1598359692e-01 -3.8261005201e-02  3.1598359692e-01  1.4357419932e+00 -6.2958515628e-02 -3.8261005201e-02 -6.2958515628e-02  1.0590685086e+00  3.1598359692e-01  1.4357419932e+00 -6.2958515628e-02  1.4357419932e+00  1.5300251729e+00 -4.3783351681e-01 -6.2958515628e-02 -4.3783351681e-01 -3.7994879097e-01 -3.8261005201e-02 -6.2958515628e-02  1.0590685086e+00 -6.2958515628e-02 -4.3783351681e-01 -3.7994879097e-01  1.0590685086e+00 -3.7994879097e-01  2.7137970703e-01
-1.2441337668e-03  8.2781165400e-03  4.3489896221e-02  8.2781165400e-03 -3.2409091369e-03 -2.0111441207e-02  4.3489896221e-02 -2.0111441207e-02  6.8145706787e-03  8.2781165400e-03 -3.2409091369e-03 -2.0111441207e-02 -3.2409091369e-03 -2.3621024581e-01 -4.0149828880e-01 -2.0111441207e-02 -4.0149828880e-01  1.8133014174e-01  4.3489896221e-02 -2.0111441207e-02  6.8145706787e-03 -2.0111441207e-02 -4.0149828880e-01  1.8133014174e-01  6.8145706787e-03  1.8133014174e-01  1.0161427164e-01
 2.1608220430e-03 -9.4739722450e-03 -7.8863443010e-02 -9.4739722450e-03 -8.6586199619e-02 -2.4593973372e-01 -7.8863443010e-02 -2.4593973372e-01  9.5159210692e-02 -9.4739722450e-03 -8.6586199619e-02 -2.4593973372e-01 -8.6586199619e-02 -3.3032779653e-01 -5.7702841031e-01 -2.4593973372e-01 -5.7702841031e-01  1.2892866256e-01 -7.8863443010e-02 -2.4593973372e-01  9.5159210692e-02 -2.4593973372e-01 -5.7702841031e-01  1.2892866256e-01  9.5159210692e-02  1.2892866256e-01 -5.0469909755e-01
 7.5721905379e-03 -4.9687793603e-02 -2.7301474988e-01 -4.9687793603e-02 -1.7675290919e-03  3.5291064727e-03 -2.7301474988e-01  3.5291064727e-03 -8.2790000314e-03 -4.9687793603e-02 -1.7675290919e-03  3.5291064727e-03 -1.7675290919e-03  1.8450167841e-01  3.2034888716e-01  3.5291064727e-03  3.2034888716e-01 -8.6560911857e-02 -2.7301474988e-01  3.5291064727e-03 -8.2790000314e-03  3.5291064727e-03  3.2034888716e-01 -8.6560911857e-02 -8.2790000314e-03 -8.6560911857e-02  2.1823920920e-01
 1.1137319504e+00 -2.8930124798e-01  4.9985899764e-02 -2.8930124798e-01 -2.9206798034e-01  1.7631348857e-01  4.9985899764e-02  1.7631348857e-01  6.6454562092e-01 -2.8930124798e-01 -2.9206798034e-01  1.7631348857e-01 -2.9206798034e-01 -5.2974797416e-01  1.1522688049e-01  1.7631348857e-01  1.1522688049e-01  3.9542680302e-02  4.9985899764e-02  1.7631348857e-01  6.6454562092e-01  1.7631348857e-01  1.1522688049e-01  3.9542680302e-02  6.6454562092e-01  3.9542680302e-02 -9.8234815420e-03
 1.1840267897e+00 -1.9748143078e-01  4.8793495826e-02 -1.9748143078e-01 -6.8989084452e-01  1.0406178314e-01  4.8793495826e-02  1.0406178314e-01 -1.2492083694e-01 -1.9748143078e-01 -6.8989084452e-01  1.0406178314e-01 -6.8989084452e-01 -1.2795633953e+00  2.3035009834e-01  1.0406178314e-01  2.3035009834e-01 -2.9777683547e-02  4.8793495826e-02  1.0406178314e-01 -1.2492083694e-01  1.0406178314e-01  2.3035009834e-01 -2.9777683547e-02 -1.2492083694e-01 -2.9777683547e-02 -1.9670225213e-03
-3.6440567427e-02  2.3990948794e-01  1.3120316078e+00  2.3990948794e-01 -1.9921989616e-02 -7.3749246915e-02  1.3120316078e+00 -7.3749246915e-02  5.4771776301e-02  2.3990948794e-01 -1.9921989616e-02 -7.3749246915e-02 -1.9921989616e-02 -4.8164094332e-01 -8.3059963798e-01 -7.3749246915e-02 -8.3059963798e-01  2.7267352790e-01  1.3120316078e+00 -7.3749246915e-02  5.4771776301e-02 -7.3749246915e-02 -8.3059963798e-01  2.7267352790e-01  5.4771776301e-02  2.7267352790e-01 -3.1102988564e-01
 3.5665347662e-03 -2.6918988831e-02 -1.2704195883e-01 -2.6918988831e-02  6.7628444020e-02  1.9360118414e-01 -1.2704195883e-01  1.9360118414e-01 -7.8119494196e-02 -2.6918988831e-02  6.7628444020e-02  1.9360118414e-01  6.7628444020e-02  2.9371434177e-01  5.1109783946e-01  1.9360118414e-01  5.1109783946e-01 -1.3111711688e-01 -1.2704195883e-01  1.9360118414e-01 -7.8119494196e-02  1.9360118414e-01  5.1109783946e-01 -1.3111711688e-01 -7.8119494196e-02 -1.3111711688e-01  3.6293571900e-01
 1.8385862745e-02 -1.2722176858e-01 -6.6314576882e-01 -1.2722176858e-01  1.2962943401e-01  3.3710144162e-01 -6.6314576882e-01  3.3710144162e-01 -1.3788181895e-01 -1.2722176858e-01  1.2962943401e-01  3.3710144162e-01  1.2962943401e-01 -1.4382179003e-01 -2.4888091789e-01  3.3710144162e-01 -2.4888091789e-01  7.0331142614e-02 -6.6314576882e-01  3.3710144162e-01 -1.3788181895e-01  3.3710144162e-01 -2.4888091789e-01  7.0331142614e-02 -1.3788181895e-01  7.0331142614e-02 -1.9221648094e-01
 3.9783737537e+00  7.8218994647e-01 -1.1126135529e-01  7.8218994647e-01  1.2226969934e+00 -1.6384481138e-01 -1.1126135529e-01 -1.6384481138e-01  3.5137746959e-01  7.8218994647e-01  1.2226969934e+00 -1.6384481138e-01  1.2226969934e+00  1.8965868497e+00 -4.6002635699e-02 -1.6384481138e-01 -4.6002635699e-02  7.7186057877e-01 -1.1126135529e-01 -1.6384481138e-01  3.5137746959e-01 -1.6384481138e-01 -4.6002635699e-02  7.7186057877e-01  3.5137746959e-01  7.7186057877e-01 -4.1833978662e-01
-4.7159331699e+00 -2.6233481170e-01  2.4688477038e-02 -2.6233481170e-01 -1.3024470212e+00  2.6048134601e-02  2.4688477038e-02  2.6048134601e-02 -1.1200410061e+00 -2.6233481170e-01 -1.3024470212e+00  2.6048134601e-02 -1.3024470212e+00 -1.1982379488e+00  4.1346881984e-01  2.6048134601e-02  4.1346881984e-01  4.7621536194e-01  2.4688477038e-02  2.6048134601e-02 -1.1200410061e+00  2.6048134601e-02  4.1346881984e-01  4.7621536194e-01 -1.1200410061e+00  4.7621536194e-01 -3.2537344001e-01
-1.2455157706e-03  8.3227764022e-03  4.5944539264e-02  8.3227764022e-03 -3.4373909225e-03  2.7035821462e-03  4.5944539264e-02  2.7035821462e-03  1.5243907136e-03  8.3227764022e-03 -3.4373909225e-03  2.7035821462e-03 -3.4373909225e-03  2.4030260301e-01  4.0826067193e-01  2.7035821462e-03  4.0826067193e-01 -1.8589170355e-01  4.5944539264e-02  2.7035821462e-03  1.5243907136e-03  2.7035821462e-03  4.0826067193e-01 -1.8589170355e-01  1.5243907136e-03 -1.8589170355e-01 -1.0901258045e-01
 1.8182959839e-03 -7.3846315226e-03 -6.6695525317e-02 -7.3846315226e-03 -8.4071261749e-02 -2.3978490270e-01 -6.6695525317e-02 -2.3978490270e-01  9.3049796843e-02 -7.3846315226e-03 -8.4071261749e-02 -2.3978490270e-01 -8.4071261749e-02 -3.4179975643e-01 -5.9661971638e-01 -2.3978490270e-01 -5.9661971638e-01  1.3693539185e-01 -6.6695525317e-02 -2.3978490270e-01  9.3049796843e-02 -2.3978490270e-01 -5.9661971638e-01  1.3693539185e-01  9.3049796843e-02  1.3693539185e-01 -5.0484962608e-01
-5.4034781942e-03  3.5593013153e-02  1.9504363286e-01  3.5593013153e-02 -1.3954564712e-04 -7.4158126752e-03  1.9504363286e-01 -7.4158126752e-03  8.1117269059e-03  3.5593013153e-02 -1.3954564712e-04 -7.4158126752e-03 -1.3954564712e-04 -1.5683726920e-01 -2.7260684582e-01 -7.4158126752e-03 -2.7260684582e-01  7.1241468381e-02  1.9504363286e-01 -7.4158126752e-03  8.1117269059e-03 -7.4158126752e-03 -2.7260684582e-01  7.1241468381e-02  8.1117269059e-03  7.1241468381e-02 -1.9764022404e-01
 9.4768486937e-01 -3.0103909372e-01  5.1340102582e-02 -3.0103909372e-01 -3.1129399688e-01  1.7190440700e-01  5.1340102582e-02  1.7190440700e-01  6.2454144871e-01 -3.0103909372e-01 -3.1129399688e-01  1.7190440700e-01 -3.1129399688e-01 -4.9959027034e-01  1.2387613304e-01  1.7190440700e-01  1.2387613304e-01  7.5933391488e-02  5.1340102582e-02  1.7190440700e-01  6.2454144871e-01  1.7190440700e-01  1.2387613304e-01  7.5933391488e-02  6.2454144871e-01  7.5933391488e-02 -3.1870088426e-02
-1.2930963045e+00  1.8911823815e-01 -4.7473234212e-02  1.8911823815e-01  6.3140030074e-01 -1.0167935327e-01 -4.7473234212e-02 -1.0167935327e-01  8.0825565256e-02  1.8911823815e-01  6.3140030074e-01 -1.0167935327e-01  6.3140030074e-01  1.1915600254e+00 -2.0603336467e-01 -1.0167935327e-01 -2.0603336467e-01  4.8890784552e-02 -4.7473234212e-02 -1.0167935327e-01  8.0825565256e-02 -1.0167935327e-01 -2.0603336467e-01  4.8890784552e-02  8.0825565256e-02  4.8890784552e-02 -1.1581248386e-02
-1.2228045368e-02  7.7559746929e-02  4.4167567643e-01  7.7559746929e-02  5.0134664466e-02  1.3685641320e-01  4.4167567643e-01  1.3685641320e-01 -4.4915289590e-02  7.7559746929e-02  5.0134664466e-02  1.3685641320e-01  5.0134664466e-02  5.9220274236e-02  1.0653984355e-01  1.3685641320e-01  1.0653984355e-01  3.3886925318e-04  4.4167567643e-01  1.3685641320e-01 -4.4915289590e-02  1.3685641320e-01  1.0653984355e-01  3.3886925318e-04 -4.4915289590e-02  3.3886925318e-04  2.0682882718e-01
-3.4841706805e-02  2.3123501058e-01  1.2537047143e+00  2.3123501058e-01 -5.4827379333e-02 -1.7106764937e-01  1.2537047143e+00 -1.7106764937e-01  9.1456504581e-02  2.3123501058e-01 -5.4827379333e-02 -1.7106764937e-01 -5.4827379333e-02 -5.7395798653e-01 -9.9208949256e-01 -1.7106764937e-01 -9.9208949256e-01  3.0753873834e-01  1.2537047143e+00 -1.7106764937e-01  9.1456504581e-02 -1.7106764937e-01 -9.9208949256e-01  3.0753873834e-01  9.1456504581e-02  3.0753873834e-01 -4.5532103062e-01
-1.5930042910e-02  1.1152249536e-01  5.7765010951e-01  1.1152249536e-01 -1.2577795257e-01 -3.2819926475e-01  5.7765010951e-01 -3.2819926475e-01  1.3341892554e-01  1.1152249536e-01 -1.2577795257e-01 -3.2819926475e-01 -1.2577795257e-01  1.1914630311e-01  2.0535684706e-01 -3.2819926475e-01  2.0535684706e-01 -6.3862443971e-02  5.7765010951e-01 -3.2819926475e-01  1.3341892554e-01 -3.2819926475e-01  2.0535684706e-01 -6.3862443971e-02  1.3341892554e-01 -6.3862443971e-02  1.3427036964e-01
-4.4859972620e+00 -8.8566050385e-01  1.2680835543e-01 -8.8566050385e-01 -1.4001702038e+00  1.8085305540e-01  1.2680835543e-01  1.8085305540e-01 -4.3191158164e-01 -8.8566050385e-01 -1.4001702038e+00  1.8085305540e-01 -1.4001702038e+00 -2.0516249906e+00  7.9217468600e-02  1.8085305540e-01  7.9217468600e-02 -7.6008101649e-01  1.2680835543e-01  1.8085305540e-01 -4.3191158164e-01  1.8085305540e-01  7.9217468600e-02 -7.6008101649e-01 -4.3191158164e-01 -7.6008101649e-01  4.0733301198e-01
 4.0336253583e+00  2.2181685322e-01 -2.2247228971e-02  2.2181685322e-01  1.3388387917e+00 -4.6880965299e-02 -2.2247228971e-02 -4.6880965299e-02  1.0485299114e+00  2.2181685322e-01  1.3388387917e+00 -4.6880965299e-02  1.3388387917e+00  1.3006432074e+00 -4.2568851166e-01 -4.6880965299e-02 -4.2568851166e-01 -4.5821919718e-01 -2.2247228971e-02 -4.6880965299e-02  1.0485299114e+00 -4.6880965299e-02 -4.2568851166e-01 -4.5821919718e-01  1.0485299114e+00 -4.5821919718e-01  3.1399845486e-01
 1.2173333551e-03 -8.1318238306e-03 -4.4816343238e-02 -8.1318238306e-03  3.9051058239e-03 -1.9281915933e-03 -4.4816343238e-02 -1.9281915933e-03 -1.4604355726e-03 -8.1318238306e-03  3.9051058239e-03 -1.9281915933e-03  3.9051058239e-03 -2.5088268466e-01 -4.2716865461e-01 -1.9281915933e-03 -4.2716865461e-01  1.8646676177e-01 -4.4816343238e-02 -1.9281915933e-03 -1.4604355726e-03 -1.9281915933e-03 -4.2716865461e-01  1.8646676177e-01 -1.4604355726e-03  1.8646676177e-01  7.2776011671e-02
-2.0997486869e-03  9.2205695951e-03  7.7357363034e-02  9.2205695951e-03  8.6409875677e-02  2.4491815196e-01  7.7357363034e-02  2.4491815196e-01 -9.4199851962e-02  9.2205695951e-03  8.6409875677e-02  2.4491815196e-01  8.6409875677e-02  3.1741574464e-01  5.5352329876e-01  2.4491815196e-01  5.5352329876e-01 -1.3179119147e-01  7.7357363034e-02  2.4491815196e-01 -9.4199851962e-02  2.4491815196e-01  5.5352329876e-01 -1.3179119147e-01 -9.4199851962e-02 -1.3179119147e-01  4.4151107294e-01
 4.3391429734e-03 -2.8770937878e-02 -1.5578853898e-01 -2.8770937878e-02  6.0464786901e-03  2.3035699303e-02 -1.5578853898e-01  2.3035699303e-02 -1.3173379007e-02 -2.8770937878e-02  6.0464786901e-03  2.3035699303e-02  6.0464786901e-03  1.5326899085e-01  2.6644091998e-01  2.3035699303e-02  2.6644091998e-01 -6.9559236679e-02 -1.5578853898e-01  2.3035699303e-02 -1.3173379007e-02  2.3035699303e-02  2.6644091998e-01 -6.9559236679e-02 -1.3173379007e-02 -6.9559236679e-02  1.9175418829e-01
-8.2456001305e-01  3.2265985596e-01 -5.4180172231e-02  3.2265985596e-01  3.1269155068e-01 -1.7131468797e-01 -5.4180172231e-02 -1.7131468797e-01 -6.2237998705e-01  3.2265985596e-01  3.1269155068e-01 -1.7131468797e-01  3.1269155068e-01  4.5987856824e-01 -1.2520659235e-01 -1.7131468797e-01 -1.2520659235e-01 -9.8476645916e-02 -5.4180172231e-02 -1.7131468797e-01 -6.2237998705e-01 -1.7131468797e-01 -1.2520659235e-01 -9.8476645916e-02 -6.2237998705e-01 -9.8476645916e-02  4.4598787550e-02
 1.5159803889e+00 -1.5339833257e-01  4.2318707777e-02 -1.5339833257e-01 -5.8035199352e-01  9.9919177764e-02  4.2318707777e-02  9.9919177764e-02 -4.0445682626e-02 -1.5339833257e-01 -5.8035199352e-01  9.9919177764e-02 -5.8035199352e-01 -1.0823799284e+00  1.9088439901e-01  9.9919177764e-02  1.9088439901e-01 -3.4883359193e-02  4.2318707777e-02  9.9919177764e-02 -4.0445682626e-02  9.9919177764e-02  1.9088439901e-01 -3.4883359193e-02 -4.0445682626e-02 -3.4883359193e-02  5.9510247185e-03
 1.0777570270e-02 -6.7186060369e-02 -3.8652965592e-01 -6.7186060369e-02 -5.6524862510e-02 -1.5498454390e-01 -3.8652965592e-01 -1.5498454390e-01  5.2804004638e-02 -6.7186060369e-02 -5.6524862510e-02 -1.5498454390e-01 -5.6524862510e-02 -8.5901836503e-02 -1.5229339027e-01 -1.5498454390e-01 -1.5229339027e-01  1.6292299531e-02 -3.8652965592e-01 -1.5498454390e-01  5.2804004638e-02 -1.5498454390e-01 -1.5229339027e-01  1.6292299531e-02  5.2804004638e-02  1.6292299531e-02 -2.1414700229e-01
-3.5437548152e-02  2.3509180078e-01  1.2751531192e+00  2.3509180078e-01 -5.3622631736e-02 -1.6914887117e-01  1.2751531192e+00 -1.6914887117e-01  9.1085372567e-02  2.3509180078e-01 -5.3622631736e-02 -1.6914887117e-01 -5.3622631736e-02 -6.0123590030e-01 -1.0387198208e+00 -1.6914887117e-01 -1.0387198208e+00  3.2630178768e-01  1.2751531192e+00 -1.6914887117e-01  9.1085372567e-02 -1.6914887117e-01 -1.0387198208e+00  3.2630178768e-01  9.1085372567e-02  3.2630178768e-01 -4.5576381056e-01
-1.6488322568e-02  1.1519065868e-01  5.9835322723e-01  1.1519065868e-01 -1.2274151573e-01 -3.2304587621e-01  5.9835322723e-01 -3.2304587621e-01  1.3254460042e-01  1.1519065868e-01 -1.2274151573e-01 -3.2304587621e-01 -1.2274151573e-01  5.6690996560e-02  9.6712860525e-02 -3.2304587621e-01  9.6712860525e-02 -3.6047009173e-02  5.9835322723e-01 -3.2304587621e-01  1.3254460042e-01 -3.2304587621e-01  9.6712860525e-02 -3.6047009173e-02  1.3254460042e-01 -3.6047009173e-02  5.1565801857e-02
 4.0735555198e+00  8.9426968500e-01 -1.3022982939e-01  8.9426968500e-01  1.3126709300e+00 -1.8458581750e-01 -1.3022982939e-01 -1.8458581750e-01  3.2657816138e-01  8.9426968500e-01  1.3126709300e+00 -1.8458581750e-01  1.3126709300e+00  1.9529971696e+00 -4.4796019999e-02 -1.8458581750e-01 -4.4796019999e-02  7.9967512258e-01 -1.3022982939e-01 -1.8458581750e-01  3.2657816138e-01 -1.8458581750e-01 -4.4796019999e-02  7.9967512258e-01  3.2657816138e-01  7.9967512258e-01 -4.3477323074e-01
-3.6078911705e+00 -2.9575367575e-01  3.8547470668e-02 -2.9575367575e-01 -1.4765879895e+00  8.2759222232e-02  3.8547470668e-02  8.2759222232e-02 -9.9692366862e-01 -2.9575367575e-01 -1.4765879895e+00  8.2759222232e-02 -1.4765879895e+00 -1.6456388588e+00  4.4910141472e-01  8.2759222232e-02  4.4910141472e-01  3.5329169726e-01  3.8547470668e-02  8.2759222232e-02 -9.9692366862e-01  8.2759222232e-02  4.4910141472e-01  3.5329169726e-01 -9.9692366862e-01  3.5329169726e-01 -2.5538454149e-01
-1.4905704812e-03  9.9295405058e-03  5.2556484363e-02  9.9295405058e-03 -3.1612107151e-03 -2.0226237863e-02  5.2556484363e-02 -2.0226237863e-02  7.2843840391e-03  9.9295405058e-03 -3.1612107151e-03 -2.0226237863e-02 -3.1612107151e-03 -2.4388020533e-01 -4.1523317890e-01 -2.0226237863e-02 -4.1523317890e-01  1.8153913367e-01  5.2556484363e-02 -2.0226237863e-02  7.2843840391e-03 -2.0226237863e-02 -4.1523317890e-01  1.8153913367e-01  7.2843840391e-03  1.8153913367e-01  7.4303398282e-02
-3.7033657404e-03  1.9737529718e-02  1.3384169009e-01  1.9737529718e-02  8.1206577343e-02  2.3223949124e-01  1.3384169009e-01  2.3223949124e-01 -8.9489275868e-02  1.9737529718e-02  8.1206577343e-02  2.3223949124e-01  8.1206577343e-02  3.4244296604e-01  5.9896066009e-01  2.3223949124e-01  5.9896066009e-01 -1.2711554894e-01  1.3384169009e-01  2.3223949124e-01 -8.9489275868e-02  2.3223949124e-01  5.9896066009e-01 -1.2711554894e-01 -8.9489275868e-02 -1.2711554894e-01  5.6092224224e-01
 1.0131604349e-02 -6.6504947248e-02 -3.6516810215e-01 -6.6504947248e-02 -1.3816402440e-03  6.9886866512e-03 -3.6516810215e-01  6.9886866512e-03 -1.1741901889e-02 -6.6504947248e-02 -1.3816402440e-03  6.9886866512e-03 -1.3816402440e-03  2.3911650956e-01  4.1493104923e-01  6.9886866512e-03  4.1493104923e-01 -1.1417698396e-01 -3.6516810215e-01  6.9886866512e-03 -1.1741901889e-02  6.9886866512e-03  4.1493104923e-01 -1.1417698396e-01 -1.1741901889e-02 -1.1417698396e-01  2.7183335809e-01
 1.5067889803e+00 -2.3354234356e-01  4.2560602963e-02 -2.3354234356e-01 -2.5229200041e-01  1.7932884062e-01  4.2560602963e-02  1.7932884062e-01  7.1392693103e-01 -2.3354234356e-01 -2.5229200041e-01  1.7932884062e-01 -2.5229200041e-01 -5.7355690590e-01  9.9209602382e-02  1.7932884062e-01  9.9209602382e-02 -2.2219626876e-02  4.2560602963e-02  1.7932884062e-01  7.1392693103e-01  1.7932884062e-01  9.9209602382e-02 -2.2219626876e-02  7.1392693103e-01 -2.2219626876e-02  2.7128334444e-02
 3.6049029310e-02 -2.3843778487e-01 -1.2973827652e+00 -2.3843778487e-01  4.2373628092e-02  1.3368098934e-01 -1.2973827652e+00  1.3368098934e-01 -7.7276674155e-02 -2.3843778487e-01  4.2373628092e-02  1.3368098934e-01  4.2373628092e-02  4.8522868573e-01  8.3758099247e-01  1.3368098934e-01  8.3758099247e-01 -2.6907640987e-01 -1.2973827652e+00  1.3368098934e-01 -7.7276674155e-02  1.3368098934e-01  8.3758099247e-01 -2.6907640987e-01 -7.7276674155e-02 -2.6907640987e-01  3.3716980671e-01
 9.6594832854e-01 -2.0336425384e-01  4.9231292130e-02 -2.0336425384e-01 -7.7405162892e-01  1.0518777521e-01  4.9231292130e-02  1.0518777521e-01 -1.9907081198e-01 -2.0336425384e-01 -7.7405162892e-01  1.0518777521e-01 -7.7405162892e-01 -1.4043347952e+00  2.7780391097e-01  1.0518777521e-01  2.7780391097e-01  2.9514695093e-02  4.9231292130e-02  1.0518777521e-01 -1.9907081198e-01  1.0518777521e-01  2.7780391097e-01  2.9514695093e-02 -1.9907081198e-01  2.9514695093e-02 -4.0361050025e-02
 1.1124009447e-02 -7.9776644532e-02 -3.9719090578e-01 -7.9776644532e-02  1.4590088484e-01  3.8333571965e-01 -3.9719090578e-01  3.8333571965e-01 -1.5088675146e-01 -7.9776644532e-02  1.4590088484e-01  3.8333571965e-01  1.4590088484e-01 -8.9022322747e-02 -1.5313724193e-01  3.8333571965e-01 -1.5313724193e-01  4.9508254786e-02 -3.9719090578e-01  3.8333571965e-01 -1.5088675146e-01  3.8333571965e-01 -1.5313724193e-01  4.9508254786e-02 -1.5088675146e-01  4.9508254786e-02 -1.0620233443e-01
 1.6585300452e-02 -1.1044053525e-01 -5.9806263660e-01 -1.1044053525e-01  3.8416424037e-02  8.7591979111e-02 -5.9806263660e-01  8.7591979111e-02 -4.0750966942e-02 -1.1044053525e-01  3.8416424037e-02  8.7591979111e-02  3.8416424037e-02 -2.9081386178e-01 -5.0674324278e-01  8.7591979111e-02 -5.0674324278e-01  1.2103723781e-01 -5.9806263660e-01  8.7591979111e-02 -4.0750966942e-02  8.7591979111e-02 -5.0674324278e-01  1.2103723781e-01 -4.0750966942e-02  1.2103723781e-01 -4.3751691690e-01
 3.9876736148e+00  6.8542576245e-01 -9.5123042254e-02  6.8542576245e-01  1.2622264338e+00 -1.5635839215e-01 -9.5123042254e-02 -1.5635839215e-01  4.3351785803e-01  6.8542576245e-01  1.2622264338e+00 -1.5635839215e-01  1.2622264338e+00  1.9593786247e+00 -7.3339770041e-02 -1.5635839215e-01 -7.3339770041e-02  7.3365883429e-01 -9.5123042254e-02 -1.5635839215e-01  4.3351785803e-01 -1.5635839215e-01 -7.3339770041e-02  7.3365883429e-01  4.3351785803e-01  7.3365883429e-01 -3.9278844444e-01
-6.0085029567e+00 -2.5056638262e-01  1.3235044283e-02 -2.5056638262e-01 -1.1275495536e+00 -3.3325599099e-02  1.3235044283e-02 -3.3325599099e-02 -1.2521993354e+00 -2.5056638262e-01 -1.1275495536e+00 -3.3325599099e-02 -1.1275495536e+00 -5.9802568648e-01  3.7249258982e-01 -3.3325599099e-02  3.7249258982e-01  6.5971263236e-01  1.3235044283e-02 -3.3325599099e-02 -1.2521993354e+00 -3.3325599099e-02  3.7249258982e-01  6.5971263236e-01 -1.2521993354e+00  6.5971263236e-01 -4.2904361231e-01
 1.3766579931e-02 -9.0936122196e-02 -4.9608506208e-01 -9.0936122196e-02  2.0354078623e-02  3.7517801509e-02 -4.9608506208e-01  3.7517801509e-02 -2.3920062808e-02 -9.0936122196e-02  2.0354078623e-02  3.7517801509e-02  2.0354078623e-02 -3.2706990240e-01 -5.5997872798e-01  3.7517801509e-02 -5.5997872798e-01  2.1749076558e-01 -4.9608506208e-01  3.7517801509e-02 -2.3920062808e-02  3.7517801509e-02 -5.5997872798e-01  2.1749076558e-01 -2.3920062808e-02  2.1749076558e-01 -4.7459140889e-02
-2.6274705327e-04 -2.6146705696e-03  1.2184565627e-02 -2.6146705696e-03  8.5956589616e-02  2.4423256716e-01  1.2184565627e-02  2.4423256716e-01 -9.4700057247e-02 -2.6146705696e-03  8.5956589616e-02  2.4423256716e-01  8.5956589616e-02  3.2893007167e-01  5.7218742165e-01  2.4423256716e-01  5.7218742165e-01 -1.4812911354e-01  1.2184565627e-02  2.4423256716e-01 -9.4700057247e-02  2.4423256716e-01  5.7218742165e-01 -1.4812911354e-01 -9.4700057247e-02 -1.4812911354e-01  3.9635528921e-01
-3.8991583045e-06 -3.6295785213e-04 -7.0427646127e-04 -3.6295785213e-04  3.3082787946e-03  1.2216634410e-02 -7.0427646127e-04  1.2216634410e-02 -5.6758712332e-03 -3.6295785213e-04  3.3082787946e-03  1.2216634410e-02  3.3082787946e-03  7.3779375048e-02  1.2897837661e-01  1.2216634410e-02  1.2897837661e-01 -2.7534714220e-02 -7.0427646127e-04  1.2216634410e-02 -5.6758712332e-03  1.2216634410e-02  1.2897837661e-01 -2.7534714220e-02 -5.6758712332e-03 -2.7534714220e-02  1.2423819682e-01
 4.7779105715e-01 -3.5858166389e-01  5.8661809358e-02 -3.5858166389e-01 -3.4643581532e-01  1.6486460978e-01  5.8661809358e-02  1.6486460978e-01  5.6105020892e-01 -3.5858166389e-01 -3.4643581532e-01  1.6486460978e-01 -3.4643581532e-01 -3.9179646974e-01  1.4602820065e-01  1.6486460978e-01  1.4602820065e-01  1.8370303133e-01  5.8661809358e-02  1.6486460978e-01  5.6105020892e-01  1.6486460978e-01  1.4602820065e-01  1.8370303133e-01  5.6105020892e-01  1.8370303133e-01 -9.5327590524e-02
-1.4523140357e+00  1.5963554255e-01 -4.2236089702e-02  1.5963554255e-01  5.2050868042e-01 -9.4842432344e-02 -4.2236089702e-02 -9.4842432344e-02  8.9305783501e-03  1.5963554255e-01  5.2050868042e-01 -9.4842432344e-02  5.2050868042e-01  8.7165630598e-01 -1.4111916554e-01 -9.4842432344e-02 -1.4111916554e-01  5.7809721044e-02 -4.2236089702e-02 -9.4842432344e-02  8.9305783501e-03 -9.4842432344e-02 -1.4111916554e-01  5.7809721044e-02  8.9305783501e-03  5.7809721044e-02 -2.2963295194e-02
 1.0632221945e-02 -6.7231195575e-02 -3.8721019082e-01 -6.7231195575e-02 -5.7739744449e-02 -1.5777316688e-01 -3.8721019082e-01 -1.5777316688e-01  5.3745377037e-02 -6.7231195575e-02 -5.7739744449e-02 -1.5777316688e-01 -5.7739744449e-02 -7.1947743757e-02 -1.2837023490e-01 -1.5777316688e-01 -1.2837023490e-01  9.2879321320e-03 -3.8721019082e-01 -1.5777316688e-01  5.3745377037e-02 -1.5777316688e-01 -1.2837023490e-01  9.2879321320e-03  5.3745377037e-02  9.2879321320e-03 -2.0030753621e-01
 3.5916606940e-02 -2.3941706297e-01 -1.2919701065e+00 -2.3941706297e-01  7.7182258600e-02  2.3336560319e-01 -1.2919701065e+00  2.3336560319e-01 -1.1596864285e-01 -2.3941706297e-01  7.7182258600e-02  2.3336560319e-01  7.7182258600e-02  6.3453162240e-01  1.0970233965e+00  2.3336560319e-01  1.0970233965e+00 -3.3861867758e-01 -1.2919701065e+00  2.3336560319e-01 -1.1596864285e-01  2.3336560319e-01  1.0970233965e+00 -3.3861867758e-01 -1.1596864285e-01 -3.3861867758e-01  5.0595835788e-01
-1.1743857620e-02  8.4668108489e-02  4.3248098406e-01  8.4668108489e-02 -1.1361064759e-01 -3.0261092730e-01  4.3248098406e-01 -3.0261092730e-01  1.2311764943e-01  8.4668108489e-02 -1.1361064759e-01 -3.0261092730e-01 -1.1361064759e-01 -1.8700455766e-02 -3.5833031359e-02 -3.0261092730e-01 -3.5833031359e-02 -1.3626927328e-02  4.3248098406e-01 -3.0261092730e-01  1.2311764943e-01 -3.0261092730e-01 -3.5833031359e-02 -1.3626927328e-02  1.2311764943e-01 -1.3626927328e-02 -1.1000537035e-01
-5.7627400134e+00 -1.2972436175e+00  1.9184835604e-01 -1.2972436175e+00 -1.8367606410e+00  2.3619791389e-01  1.9184835604e-01  2.3619791389e-01 -5.5332431859e-01 -1.2972436175e+00 -1.8367606410e+00  2.3619791389e-01 -1.8367606410e+00 -2.4571055273e+00  1.4213629131e-01  2.3619791389e-01  1.4213629131e-01 -7.8903579363e-01  1.9184835604e-01  2.3619791389e-01 -5.5332431859e-01  2.3619791389e-01  1.4213629131e-01 -7.8903579363e-01 -5.5332431859e-01 -7.8903579363e-01  4.1609437262e-01
 2.0484818164e+00  1.9049478415e-01 -3.0462243562e-02  1.9049478415e-01  1.4015820310e+00 -1.0368571870e-01 -3.0462243562e-02 -1.0368571870e-01  8.1744255129e-01  1.9049478415e-01  1.4015820310e+00 -1.0368571870e-01  1.4015820310e+00  1.7939899207e+00 -4.6677036714e-01 -1.0368571870e-01 -4.6677036714e-01 -3.2403633517e-01 -3.0462243562e-02 -1.0368571870e-01  8.1744255129e-01 -1.0368571870e-01 -4.6677036714e-01 -3.2403633517e-01  8.1744255129e-01 -3.2403633517e-01  2.3503638818e-01
 2.8034462489e-03 -1.8413437374e-02 -1.0014529799e-01 -1.8413437374e-02 -2.2337569973e-04  1.1695658754e-02 -1.0014529799e-01  1.1695658754e-02 -5.4990856915e-03 -1.8413437374e-02 -2.2337569973e-04  1.1695658754e-02 -2.2337569973e-04  2.5655295317e-01  4.3811088603e-01  1.1695658754e-02  4.3811088603e-01 -1.8033057359e-01 -1.0014529799e-01  1.1695658754e-02 -5.4990856915e-03  1.1695658754e-02  4.3811088603e-01 -1.8033057359e-01 -5.4990856915e-03 -1.8033057359e-01 -1.9854355051e-02
 1.2387541167e-03 -2.7673386821e-03 -4.4763471167e-02 -2.7673386821e-03 -9.6563416702e-02 -2.7150813746e-01 -4.4763471167e-02 -2.7150813746e-01  1.0607257173e-01 -2.7673386821e-03 -9.6563416702e-02 -2.7150813746e-01 -9.6563416702e-02 -3.1263162008e-01 -5.4822997354e-01 -2.7150813746e-01 -5.4822997354e-01  1.0502010775e-01 -4.4763471167e-02 -2.7150813746e-01  1.0607257173e-01 -2.7150813746e-01 -5.4822997354e-01  1.0502010775e-01  1.0607257173e-01  1.0502010775e-01 -5.6482767948e-01
-1.8142131560e-02  1.1745469765e-01  6.5392240750e-01  1.1745469765e-01  3.0985818551e-02  7.0365246331e-02  6.5392240750e-01  7.0365246331e-02 -1.1798644666e-02  1.1745469765e-01  3.0985818551e-02  7.0365246331e-02  3.0985818551e-02 -2.7854184458e-01 -4.8228259661e-01  7.0365246331e-02 -4.8228259661e-01  1.4086981502e-01  6.5392240750e-01  7.0365246331e-02 -1.1798644666e-02  7.0365246331e-02 -4.8228259661e-01  1.4086981502e-01 -1.1798644666e-02  1.4086981502e-01 -2.8287131075e-01
-2.2409478367e+00  1.9739798403e-01 -3.9201550196e-02  1.9739798403e-01  1.4842185008e-01 -1.9733928782e-01 -3.9201550196e-02 -1.9733928782e-01 -9.0389266563e-01  1.9739798403e-01  1.4842185008e-01 -1.9733928782e-01  1.4842185008e-01  7.1036314749e-01 -7.0721106147e-02 -1.9733928782e-01 -7.0721106147e-02  1.6105927647e-01 -3.9201550196e-02 -1.9733928782e-01 -9.0389266563e-01 -1.9733928782e-01 -7.0721106147e-02  1.6105927647e-01 -9.0389266563e-01  1.6105927647e-01 -1.1200038367e-01
 3.2060508578e-02 -2.1065427287e-01 -1.1540663255e+00 -2.1065427287e-01  1.0401673201e-02  4.5876694118e-02 -1.1540663255e+00  4.5876694118e-02 -4.1189033416e-02 -2.1065427287e-01  1.0401673201e-02  4.5876694118e-02  1.0401673201e-02  4.2267227238e-01  7.2921111075e-01  4.5876694118e-02  7.2921111075e-01 -2.3678333605e-01 -1.1540663255e+00  4.5876694118e-02 -4.1189033416e-02  4.5876694118e-02  7.2921111075e-01 -2.3678333605e-01 -4.1189033416e-02 -2.3678333605e-01  2.8854246188e-01
 2.7853556320e-02 -1.8981104454e-01 -1.0000619380e+00 -1.8981104454e-01  1.5796771247e-01  4.0676558967e-01 -1.0000619380e+00  4.0676558967e-01 -1.6817768069e-01 -1.8981104454e-01  1.5796771247e-01  4.0676558967e-01  1.5796771247e-01 -2.5453607013e-01 -4.4396585694e-01  4.0676558967e-01 -4.4396585694e-01  9.9280751002e-02 -1.0000619380e+00  4.0676558967e-01 -1.6817768069e-01  4.0676558967e-01 -4.4396585694e-01  9.9280751002e-02 -1.6817768069e-01  9.9280751002e-02 -4.5534711948e-01
-2.1645358347e+00 -4.6111527009e-01  7.6935837630e-02 -4.6111527009e-01 -1.1579207592e+00  7.5544508371e-02  7.6935837630e-02  7.5544508371e-02 -7.2572179425e-01 -4.6111527009e-01 -1.1579207592e+00  7.5544508371e-02 -1.1579207592e+00 -1.8806527475e+00  3.7175334131e-01  7.5544508371e-02  3.7175334131e-01  4.0436424730e-02  7.6935837630e-02  7.5544508371e-02 -7.2572179425e-01  7.5544508371e-02  3.7175334131e-01  4.0436424730e-02 -7.2572179425e-01  4.0436424730e-02 -6.8034668307e-02
 2.5646159690e+00  4.5037177065e-01 -5.8969166029e-02  4.5037177065e-01  4.6093968028e-01 -7.8802238722e-02 -5.8969166029e-02 -7.8802238722e-02  6.2826768606e-02  4.5037177065e-01  4.6093968028e-01 -7.8802238722e-02  4.6093968028e-01  1.2034760320e+00  9.4548148543e-02 -7.8802238722e-02  9.4548148543e-02  8.0426510973e-01 -5.8969166029e-02 -7.8802238722e-02  6.2826768606e-02 -7.8802238722e-02  9.4548148543e-02  8.0426510973e-01  6.2826768606e-02  8.0426510973e-01 -4.5360952964e-01
-8.8684139136e-03  5.5997780784e-02  3.2106352979e-01  5.5997780784e-02  4.1329029097e-02  1.1956448274e-01  3.2106352979e-01  1.1956448274e-01 -4.0130621795e-02  5.5997780784e-02  4.1329029097e-02  1.1956448274e-01  4.1329029097e-02  1.9092836914e-01  3.3093464450e-01  1.1956448274e-01  3.3093464450e-01 -9.5650716444e-02  3.2106352979e-01  1.1956448274e-01 -4.0130621795e-02  1.1956448274e-01  3.3093464450e-01 -9.5650716444e-02 -4.0130621795e-02 -9.5650716444e-02  1.8066332378e-01
-6.5078066156e+00 -3.8086168937e-01  2.8477123585e-02 -3.8086168937e-01 -1.3820119595e-01 -1.7549608102e-01  2.8477123585e-02 -1.7549608102e-01 -1.0206307700e+00 -3.8086168937e-01 -1.3820119595e-01 -1.7549608102e-01 -1.3820119595e-01  1.6275777724e-01  1.8880196601e-01 -1.7549608102e-01  1.8880196601e-01  5.4678846747e-01  2.8477123585e-02 -1.7549608102e-01 -1.0206307700e+00 -1.7549608102e-01  1.8880196601e-01  5.4678846747e-01 -1.0206307700e+00  5.4678846747e-01 -3.4795652755e-01
 1.7348029506e-02 -1.1419214062e-01 -6.2109960380e-01 -1.1419214062e-01  3.0938564280e-02  6.8242619049e-02 -6.2109960380e-01  6.8242619049e-02 -3.8871535610e-02 -1.1419214062e-01  3.0938564280e-02  6.8242619049e-02  3.0938564280e-02 -2.7318463579e-01 -4.6530527168e-01  6.8242619049e-02 -4.6530527168e-01  2.0213103544e-01 -6.2109960380e-01  6.8242619049e-02 -3.8871535610e-02  6.8242619049e-02 -4.6530527168e-01  2.0213103544e-01 -3.8871535610e-02  2.0213103544e-01  6.5995562012e-02
-3.6283848744e-03  1.8751569136e-02  1.3140890280e-01  1.8751569136e-02  9.2353133062e-02  2.5967549709e-01  1.3140890280e-01  2.5967549709e-01 -9.9250025293e-02  1.8751569136e-02  9.2353133062e-02  2.5967549709e-01  9.2353133062e-02  2.9498396497e-01  5.1630248124e-01  2.5967549709e-01  5.1630248124e-01 -1.0721945254e-01  1.3140890280e-01  2.5967549709e-01 -9.9250025293e-02  2.5967549709e-01  5.1630248124e-01 -1.0721945254e-01 -9.9250025293e-02 -1.0721945254e-01  4.8889094476e-01
 1.3392623896e-02 -8.7704572262e-02 -4.8228630837e-01 -8.7704572262e-02 -3.4523995790e-03  2.5964235161e-03 -4.8228630837e-01  2.5964235161e-03 -1.2350812467e-02 -8.7704572262e-02 -3.4523995790e-03  2.5964235161e-03 -3.4523995790e-03  2.6649867490e-01  4.6191973069e-01  2.5964235161e-03  4.6191973069e-01 -1.3152771988e-01 -4.8228630837e-01  2.5964235161e-03 -1.2350812467e-02  2.5964235161e-03  4.6191973069e-01 -1.3152771988e-01 -1.2350812467e-02 -1.3152771988e-01  2.8050606435e-01
-1.6514658797e+00  2.3888734649e-01 -4.3460510097e-02  2.3888734649e-01  2.1686225218e-01 -1.8715694425e-01 -4.3460510097e-02 -1.8715694425e-01 -7.8874817407e-01  2.3888734649e-01  2.1686225218e-01 -1.8715694425e-01  2.1686225218e-01  5.9334458071e-01 -8.5559034154e-02 -1.8715694425e-01 -8.5559034154e-02  6.6296753559e-02 -4.3460510097e-02 -1.8715694425e-01 -7.8874817407e-01 -1.8715694425e-01 -8.5559034154e-02  6.6296753559e-02 -7.8874817407e-01  6.6296753559e-02 -5.4813569778e-02
 3.4942420406e-02 -2.3037681772e-01 -1.2576539613e+00 -2.3037681772e-01  2.6175136770e-02  9.1283096762e-02 -1.2576539613e+00  9.1283096762e-02 -6.0619583489e-02 -2.3037681772e-01  2.6175136770e-02  9.1283096762e-02  2.6175136770e-02  4.9851384420e-01  8.6030714140e-01  9.1283096762e-02  8.6030714140e-01 -2.7766922487e-01 -1.2576539613e+00  9.1283096762e-02 -6.0619583489e-02  9.1283096762e-02  8.6030714140e-01 -2.7766922487e-01 -6.0619583489e-02 -2.7766922487e-01  3.4490322354e-01
-9.2246492832e-01  1.7221048874e-01 -4.4359222653e-02  1.7221048874e-01  7.8491549553e-01 -9.4823718263e-02 -4.4359222653e-02 -9.4823718263e-02  2.6124914417e-01  1.7221048874e-01  7.8491549553e-01 -9.4823718263e-02  7.8491549553e-01  1.3473675481e+00 -3.0516427184e-01 -9.4823718263e-02 -3.0516427184e-01 -1.2494392432e-01 -4.4359222653e-02 -9.4823718263e-02  2.6124914417e-01 -9.4823718263e-02 -3.0516427184e-01 -1.2494392432e-01  2.6124914417e-01 -1.2494392432e-01  9.7267472808e-02
-1.8480827671e-02  1.2836899152e-01  6.6328993715e-01  1.2836899152e-01 -1.5138528339e-01 -3.9458420437e-01  6.6328993715e-01 -3.9458420437e-01  1.5901652087e-01  1.2836899152e-01 -1.5138528339e-01 -3.9458420437e-01 -1.5138528339e-01  1.5228428694e-01  2.6432125403e-01 -3.9458420437e-01  2.6432125403e-01 -6.8028890917e-02  6.6328993715e-01 -3.9458420437e-01  1.5901652087e-01 -3.9458420437e-01  2.6432125403e-01 -6.8028890917e-02  1.5901652087e-01 -6.8028890917e-02  2.4252557916e-01
 1.3038471936e-02 -8.4584971680e-02 -4.7056736465e-01 -8.4584971680e-02 -1.3571588470e-02 -4.8181580341e-02 -4.7056736465e-01 -4.8181580341e-02  1.1746350862e-02 -8.4584971680e-02 -1.3571588470e-02 -4.8181580341e-02 -1.3571588470e-02 -2.4027834686e-01 -4.1828515752e-01 -4.8181580341e-02 -4.1828515752e-01  1.0430677188e-01 -4.7056736465e-01 -4.8181580341e-02  1.1746350862e-02 -4.8181580341e-02 -4.1828515752e-01  1.0430677188e-01  1.1746350862e-02  1.0430677188e-01 -3.2500644348e-01
-2.9248795904e+00 -5.9801022965e-01  8.5678861414e-02 -5.9801022965e-01 -9.8770452389e-01  1.4126866974e-01  8.5678861414e-02  1.4126866974e-01 -2.4728983691e-01 -5.9801022965e-01 -9.8770452389e-01  1.4126866974e-01 -9.8770452389e-01 -1.7978730366e+00  2.2759054151e-02  1.4126866974e-01  2.2759054151e-02 -7.8757350289e-01  8.5678861414e-02  1.4126866974e-01 -2.4728983691e-01  1.4126866974e-01  2.2759054151e-02 -7.8757350289e-01 -2.4728983691e-01 -7.8757350289e-01  4.3148832681e-01
 6.2349126985e+00  3.7215696121e-01 -3.3136602387e-02  3.7215696121e-01  9.6593628860e-01  6.1995745024e-02 -3.3136602387e-02  6.1995745024e-02  1.2417847512e+00  3.7215696121e-01  9.6593628860e-01  6.1995745024e-02  9.6593628860e-01  6.8259165213e-01 -3.5487342088e-01  6.1995745024e-02 -3.5487342088e-01 -5.7090834651e-01 -3.3136602387e-02  6.1995745024e-02  1.2417847512e+00  6.1995745024e-02 -3.5487342088e-01 -5.7090834651e-01  1.2417847512e+00 -5.7090834651e-01  3.7823710899e-01
 1.9125835252e-03 -1.2606355210e-02 -6.9820019304e-02 -1.2606355210e-02  1.8787613946e-03 -5.6660263833e-03 -6.9820019304e-02 -5.6660263833e-03 -1.6544961130e-03 -1.2606355210e-02  1.8787613946e-03 -5.6660263833e-03  1.8787613946e-03 -2.1277488107e-01 -3.5925415761e-01 -5.6660263833e-03 -3.5925415761e-01  1.8289402254e-01 -6.9820019304e-02 -5.6660263833e-03 -1.6544961130e-03 -5.6660263833e-03 -3.5925415761e-01  1.8289402254e-01 -1.6544961130e-03  1.8289402254e-01  1.9530478885e-01
-1.7539723759e-04 -3.7451184620e-03  8.1492126903e-03 -3.7451184620e-03  9.3820926638e-02  2.6437164482e-01  8.1492126903e-03  2.6437164482e-01 -1.0293299024e-01 -3.7451184620e-03  9.3820926638e-02  2.6437164482e-01  9.3820926638e-02  3.1446703480e-01  5.4875362533e-01  2.6437164482e-01  5.4875362533e-01 -1.2773519876e-01  8.1492126903e-03  2.6437164482e-01 -1.0293299024e-01  2.6437164482e-01  5.4875362533e-01 -1.2773519876e-01 -1.0293299024e-01 -1.2773519876e-01  4.5022684891e-01
-5.8447535970e-03  3.8116531347e-02  2.1185255729e-01  3.8116531347e-02  9.3221644919e-03  1.9231643019e-02  2.1185255729e-01  1.9231643019e-02 -1.8624402551e-03  3.8116531347e-02  9.3221644919e-03  1.9231643019e-02  9.3221644919e-03 -1.2636581667e-01 -2.1958508117e-01  1.9231643019e-02 -2.1958508117e-01  5.7578677132e-02  2.1185255729e-01  1.9231643019e-02 -1.8624402551e-03  1.9231643019e-02 -2.1958508117e-01  5.7578677132e-02 -1.8624402551e-03  5.7578677132e-02 -1.6104540551e-01
-8.5462431319e-01  3.3669623900e-01 -5.6461683738e-02  3.3669623900e-01  3.1729659111e-01 -1.7743871358e-01 -5.6461683738e-02 -1.7743871358e-01 -6.5031877410e-01  3.3669623900e-01  3.1729659111e-01 -1.7743871358e-01  3.1729659111e-01  5.0469167819e-01 -1.2792752110e-01 -1.7743871358e-01 -1.2792752110e-01 -8.3748084133e-02 -5.6461683738e-02 -1.7743871358e-01 -6.5031877410e-01 -1.7743871358e-01 -1.2792752110e-01 -8.3748084133e-02 -6.5031877410e-01 -8.3748084133e-02  3.5732710925e-02
-1.1767222603e+00  2.2254022448e-01 -5.2925817112e-02  2.2254022448e-01  6.6269195024e-01 -1.0238415835e-01 -5.2925817112e-02 -1.0238415835e-01  1.0718938892e-01  2.2254022448e-01  6.6269195024e-01 -1.0238415835e-01  6.6269195024e-01  1.1598700202e+00 -1.9566336169e-01 -1.0238415835e-01 -1.9566336169e-01  5.8525526324e-02 -5.2925817112e-02 -1.0238415835e-01  1.0718938892e-01 -1.0238415835e-01 -1.9566336169e-01  5.8525526324e-02  1.0718938892e-01  5.8525526324e-02 -1.6903940203e-02
 1.1666708194e-02 -7.3951649801e-02 -4.2288395527e-01 -7.3951649801e-02 -5.3276461745e-02 -1.4585148014e-01 -4.2288395527e-01 -1.4585148014e-01  4.8550005237e-02 -7.3951649801e-02 -5.3276461745e-02 -1.4585148014e-01 -5.3276461745e-02 -7.0028677090e-02 -1.2496572124e-01 -1.4585148014e-01 -1.2496572124e-01  8.8125520204e-03 -4.2288395527e-01 -1.4585148014e-01  4.8550005237e-02 -1.4585148014e-01 -1.2496572124e-01  8.8125520204e-03  4.8550005237e-02  8.8125520204e-03 -1.9700152418e-01
-3.4704330996e-02  2.2904503831e-01  1.2485576527e+00  2.2904503831e-01 -3.0939715845e-02 -1.0786406524e-01  1.2485576527e+00 -1.0786406524e-01  6.7443478142e-02  2.2904503831e-01 -3.0939715845e-02 -1.0786406524e-01 -3.0939715845e-02 -5.8086316766e-01 -1.0033398852e+00 -1.0786406524e-01 -1.0033398852e+00  3.1616090834e-01  1.2485576527e+00 -1.0786406524e-01  6.7443478142e-02 -1.0786406524e-01 -1.0033398852e+00  3.1616090834e-01  6.7443478142e-02  3.1616090834e-01 -4.4148380867e-01
-2.0861246440e-02  1.4427450552e-01  7.5669815898e-01  1.4427450552e-01 -1.2799953858e-01 -3.3819358834e-01  7.5669815898e-01 -3.3819358834e-01  1.4131299784e-01  1.4427450552e-01 -1.2799953858e-01 -3.3819358834e-01 -1.2799953858e-01  2.7022658417e-02  4.5674036027e-02 -3.3819358834e-01  4.5674036027e-02 -1.8058526694e-02  7.5669815898e-01 -3.3819358834e-01  1.4131299784e-01 -3.3819358834e-01  4.5674036027e-02 -1.8058526694e-02  1.4131299784e-01 -1.8058526694e-02  3.9955643095e-02
-3.8222415751e+00 -8.3094171961e-01  1.1940863679e-01 -8.3094171961e-01 -1.0986398753e+00  1.6254170812e-01  1.1940863679e-01  1.6254170812e-01 -2.3335037750e-01 -8.3094171961e-01 -1.0986398753e+00  1.6254170812e-01 -1.0986398753e+00 -1.7152761315e+00  2.3638466040e-03  1.6254170812e-01  2.3638466040e-03 -7.9526174530e-01  1.1940863679e-01  1.6254170812e-01 -2.3335037750e-01  1.6254170812e-01  2.3638466040e-03 -7.9526174530e-01 -2.3335037750e-01 -7.9526174530e-01  4.3770712087e-01
-3.9273868465e+00 -2.8333404495e-01  3.3699846579e-02 -2.8333404495e-01 -1.3535684605e+00  5.7434366565e-02  3.3699846579e-02  5.7434366565e-02 -1.0122066497e+00 -2.8333404495e-01 -1.3535684605e+00  5.7434366565e-02 -1.3535684605e+00 -1.6788298999e+00  4.3657859649e-01  5.7434366565e-02  4.3657859649e-01  3.0290009053e-01  3.3699846579e-02  5.7434366565e-02 -1.0122066497e+00  5.7434366565e-02  4.3657859649e-01  3.0290009053e-01 -1.0122066497e+00  3.0290009053e-01 -2.2704435597e-01
 2.3199597311e-03 -1.4795750508e-02 -8.2294525339e-02 -1.4795750508e-02 -6.8397573047e-03 -6.9481249413e-03 -8.2294525339e-02 -6.9481249413e-03  2.6902797542e-03 -1.4795750508e-02 -6.8397573047e-03 -6.9481249413e-03 -6.8397573047e-03  2.3244366372e-01  3.9477035244e-01 -6.9481249413e-03  3.9477035244e-01 -1.8083591624e-01 -8.2294525339e-02 -6.9481249413e-03  2.6902797542e-03 -6.9481249413e-03  3.9477035244e-01 -1.8083591624e-01  2.6902797542e-03 -1.8083591624e-01 -1.0996700465e-01
-2.7761016299e-03  1.3612017503e-02  1.0167832127e-01  1.3612017503e-02  8.7217586703e-02  2.4638892409e-01  1.0167832127e-01  2.4638892409e-01 -9.4121255350e-02  1.3612017503e-02  8.7217586703e-02  2.4638892409e-01  8.7217586703e-02  3.0211905991e-01  5.2691662266e-01  2.4638892409e-01  5.2691662266e-01 -1.2501925102e-01  1.0167832127e-01  2.4638892409e-01 -9.4121255350e-02  2.4638892409e-01  5.2691662266e-01 -1.2501925102e-01 -9.4121255350e-02 -1.2501925102e-01  4.2105085975e-01
 4.9179230811e-03 -3.2636896833e-02 -1.7593180958e-01 -3.2636896833e-02  9.5758501703e-03  3.3263175221e-02 -1.7593180958e-01  3.3263175221e-02 -1.7489417269e-02 -3.2636896833e-02  9.5758501703e-03  3.3263175221e-02  9.5758501703e-03  1.7147995219e-01  2.9792670952e-01  3.3263175221e-02  2.9792670952e-01 -7.9338110546e-02 -1.7593180958e-01  3.3263175221e-02 -1.7489417269e-02  3.3263175221e-02  2.9792670952e-01 -7.9338110546e-02 -1.7489417269e-02 -7.9338110546e-02  2.0556352296e-01
-8.5959540957e-01  3.2182418445e-01 -5.4066201599e-02  3.2182418445e-01  3.0355945920e-01 -1.7262583805e-01 -5.4066201599e-02 -1.7262583805e-01 -6.3777646582e-01  3.2182418445e-01  3.0355945920e-01 -1.7262583805e-01  3.0355945920e-01  4.5795528250e-01 -1.2030319369e-01 -1.7262583805e-01 -1.2030319369e-01 -8.7072111610e-02 -5.4066201599e-02 -1.7262583805e-01 -6.3777646582e-01 -1.7262583805e-01 -1.2030319369e-01 -8.7072111610e-02 -6.3777646582e-01 -8.7072111610e-02  3.7460606005e-02
 1.6056672188e+00 -1.3646243690e-01  3.9997307650e-02 -1.3646243690e-01 -5.7864498893e-01  1.0050387766e-01  3.9997307650e-02  1.0050387766e-01 -3.5603994628e-02 -1.3646243690e-01 -5.7864498893e-01  1.0050387766e-01 -5.7864498893e-01 -1.0850628008e+00  1.9792529906e-01  1.0050387766e-01  1.9792529906e-01 -1.8769432545e-02  3.9997307650e-02  1.0050387766e-01 -3.5603994628e-02  1.0050387766e-01  1.9792529906e-01 -1.8769432545e-02 -3.5603994628e-02 -1.8769432545e-02 -3.3629151507e-03
 1.1115374024e-02 -6.8859102880e-02 -3.9623230749e-01 -6.8859102880e-02 -5.8378078302e-02 -1.5985542020e-01 -3.9623230749e-01 -1.5985542020e-01  5.4376214643e-02 -6.8859102880e-02 -5.8378078302e-02 -1.5985542020e-01 -5.8378078302e-02 -8.5583257484e-02 -1.5150831313e-01 -1.5985542020e-01 -1.5150831313e-01  1.7345462106e-02 -3.9623230749e-01 -1.5985542020e-01  5.4376214643e-02 -1.5985542020e-01 -1.5150831313e-01  1.7345462106e-02  5.4376214643e-02  1.7345462106e-02 -2.0659343302e-01
-3.5331740036e-02  2.3437442957e-01  1.2714289635e+00  2.3437442957e-01 -5.2762407566e-02 -1.6713694992e-01  1.2714289635e+00 -1.6713694992e-01  9.0203618196e-02  2.3437442957e-01 -5.2762407566e-02 -1.6713694992e-01 -5.2762407566e-02 -6.0670419328e-01 -1.0479637521e+00 -1.6713694992e-01 -1.0479637521e+00  3.3088324513e-01  1.2714289635e+00 -1.6713694992e-01  9.0203618196e-02 -1.6713694992e-01 -1.0479637521e+00  3.3088324513e-01  9.0203618196e-02  3.3088324513e-01 -4.5161918048e-01
-1.7238137569e-02  1.1992909586e-01  6.2445113764e-01  1.1992909586e-01 -1.2274350267e-01 -3.2300374380e-01  6.2445113764e-01 -3.2300374380e-01  1.3292937843e-01  1.1992909586e-01 -1.2274350267e-01 -3.2300374380e-01 -1.2274350267e-01  5.6677308491e-02  9.6921459057e-02 -3.2300374380e-01  9.6921459057e-02 -3.4240437372e-02  6.2445113764e-01 -3.2300374380e-01  1.3292937843e-01 -3.2300374380e-01  9.6921459057e-02 -3.4240437372e-02  1.3292937843e-01 -3.4240437372e-02  6.1265935918e-02
-3.6446435493e+00 -8.2995346619e-01  1.2118873199e-01 -8.2995346619e-01 -1.1963672570e+00  1.7724608429e-01  1.2118873199e-01  1.7724608429e-01 -2.5384952200e-01 -8.2995346619e-01 -1.1963672570e+00  1.7724608429e-01 -1.1963672570e+00 -1.8392842782e+00  1.7321342504e-02  1.7724608429e-01  1.7321342504e-02 -8.1562710016e-01  1.2118873199e-01  1.7724608429e-01 -2.5384952200e-01  1.7724608429e-01  1.7321342504e-02 -8.1562710016e-01 -2.5384952200e-01 -8.1562710016e-01  4.4755965450e-01
-3.7549793023e+00 -3.3756996403e-01  4.5033506637e-02 -3.3756996403e-01 -1.5159851542e+00  8.7278319122e-02  4.5033506637e-02  8.7278319122e-02 -1.0111845563e+00 -3.3756996403e-01 -1.5159851542e+00  8.7278319122e-02 -1.5159851542e+00 -1.7005150903e+00  4.5107214038e-01  8.7278319122e-02  4.5107214038e-01  3.3263361242e-01  4.5033506637e-02  8.7278319122e-02 -1.0111845563e+00  8.7278319122e-02  4.5107214038e-01  3.3263361242e-01 -1.0111845563e+00  3.3263361242e-01 -2.4437611679e-01
-1.9479456972e-03  1.3080103899e-02  6.8931973358e-02  1.3080103899e-02 -6.5339980583e-03 -2.9033282284e-02  6.8931973358e-02 -2.9033282284e-02  1.0834830741e-02  1.3080103899e-02 -6.5339980583e-03 -2.9033282284e-02 -6.5339980583e-03 -2.4083365130e-01 -4.0987140320e-01 -2.9033282284e-02 -4.0987140320e-01  1.8077954355e-01  6.8931973358e-02 -2.9033282284e-02  1.0834830741e-02 -2.9033282284e-02 -4.0987140320e-01  1.8077954355e-01  1.0834830741e-02  1.8077954355e-01  8.2496317091e-02
-2.3064547215e-03  1.0121150381e-02  8.3734945845e-02  1.0121150381e-02  9.1342048582e-02  2.5791659877e-01  8.3734945845e-02  2.5791659877e-01 -9.9745428385e-02  1.0121150381e-02  9.1342048582e-02  2.5791659877e-01  9.1342048582e-02  3.1651581047e-01  5.5377782422e-01  2.5791659877e-01  5.5377782422e-01 -1.1655624065e-01  8.3734945845e-02  2.5791659877e-01 -9.9745428385e-02  2.5791659877e-01  5.5377782422e-01 -1.1655624065e-01 -9.9745428385e-02 -1.1655624065e-01  5.1870457985e-01
 1.2074434192e-02 -7.8827224517e-02 -4.3537179955e-01 -7.8827224517e-02 -9.5168203068e-03 -1.5086465246e-02 -4.3537179955e-01 -1.5086465246e-02 -4.6143141467e-03 -7.8827224517e-02 -9.5168203068e-03 -1.5086465246e-02 -9.5168203068e-03  2.3224665734e-01  4.0266932931e-01 -1.5086465246e-02  4.0266932931e-01 -1.1346764730e-01 -4.3537179955e-01 -1.5086465246e-02 -4.6143141467e-03 -1.5086465246e-02  4.0266932931e-01 -1.1346764730e-01 -4.6143141467e-03 -1.1346764730e-01  2.5257320982e-01
 1.5002873609e+00 -2.5763191991e-01  4.6189633090e-02 -2.5763191991e-01 -2.4640491642e-01  1.8492103743e-01  4.6189633090e-02  1.8492103743e-01  7.4999997376e-01 -2.5763191991e-01 -2.4640491642e-01  1.8492103743e-01 -2.4640491642e-01 -5.9794325980e-01  9.7941451745e-02  1.8492103743e-01  9.7941451745e-02 -3.7188653584e-02  4.6189633090e-02  1.8492103743e-01  7.4999997376e-01  1.8492103743e-01  9.7941451745e-02 -3.7188653584e-02  7.4999997376e-01 -3.7188653584e-02  3.6624313297e-02
 3.5058902207e-02 -2.3097828164e-01 -1.2617304963e+00 -2.3097828164e-01  2.3495588553e-02  8.4242570753e-02 -1.2617304963e+00  8.4242570753e-02 -5.8147286144e-02 -2.3097828164e-01  2.3495588553e-02  8.4242570753e-02  2.3495588553e-02  5.0074256054e-01  8.6432209138e-01  8.4242570753e-02  8.6432209138e-01 -2.7744941915e-01 -1.2617304963e+00  8.4242570753e-02 -5.8147286144e-02  8.4242570753e-02  8.6432209138e-01 -2.7744941915e-01 -5.8147286144e-02 -2.7744941915e-01  3.5511828202e-01
-5.7215225668e-01  2.4049656848e-01 -5.3830368188e-02  2.4049656848e-01  8.5215734259e-01 -1.0438793928e-01 -5.3830368188e-02 -1.0438793928e-01  2.7982432715e-01  2.4049656848e-01  8.5215734259e-01 -1.0438793928e-01  8.5215734259e-01  1.4812579579e+00 -2.8872661612e-01 -1.0438793928e-01 -2.8872661612e-01 -2.1190522426e-02 -5.3830368188e-02 -1.0438793928e-01  2.7982432715e-01 -1.0438793928e-01 -2.8872661612e-01 -2.1190522426e-02  2.7982432715e-01 -2.1190522426e-02  3.8766992879e-02
 3.1446205538e-03 -2.5960361061e-02 -1.1101892199e-01 -2.5960361061e-02  1.0850108699e-01  2.9215385054e-01 -1.1101892199e-01  2.9215385054e-01 -1.1279594398e-01 -2.5960361061e-02  1.0850108699e-01  2.9215385054e-01  1.0850108699e-01  7.6700196587e-02  1.3457632116e-01  2.9215385054e-01  1.3457632116e-01 -2.7989907977e-02 -1.1101892199e-01  2.9215385054e-01 -1.1279594398e-01  2.9215385054e-01  1.3457632116e-01 -2.7989907977e-02 -1.1279594398e-01 -2.7989907977e-02  1.0186385582e-01
 2.2764178502e-02 -1.5412812514e-01 -8.1906447618e-01 -1.5412812514e-01  1.0463669116e-01  2.6536919422e-01 -8.1906447618e-01  2.6536919422e-01 -1.1232577784e-01 -1.5412812514e-01  1.0463669116e-01  2.6536919422e-01  1.0463669116e-01 -2.4915361389e-01 -4.3345303679e-01  2.6536919422e-01 -4.3345303679e-01  1.0737266765e-01 -8.1906447618e-01  2.6536919422e-01 -1.1232577784e-01  2.6536919422e-01 -4.3345303679e-01  1.0737266765e-01 -1.1232577784e-01  1.0737266765e-01 -3.7607556516e-01
-3.4008786605e+00 -6.4171088113e-01  8.9629137778e-02 -6.4171088113e-01 -9.7389542673e-01  1.3421690725e-01  8.9629137778e-02  1.3421690725e-01 -2.6836137838e-01 -6.4171088113e-01 -9.7389542673e-01  1.3421690725e-01 -9.7389542673e-01 -1.7019829898e+00  8.0902929158e-03  1.3421690725e-01  8.0902929158e-03 -7.7802364497e-01  8.9629137778e-02  1.3421690725e-01 -2.6836137838e-01  1.3421690725e-01  8.0902929158e-03 -7.7802364497e-01 -2.6836137838e-01 -7.7802364497e-01  4.2651787089e-01
 5.9662678409e+00  3.1734276994e-01 -2.5147274801e-02  3.1734276994e-01  1.0283353276e+00  4.4876724916e-02 -2.5147274801e-02  4.4876724916e-02  1.2171215045e+00  3.1734276994e-01  1.0283353276e+00  4.4876724916e-02  1.0283353276e+00  7.6680151670e-01 -3.6146435388e-01  4.4876724916e-02 -3.6146435388e-01 -5.4827955494e-01 -2.5147274801e-02  4.4876724916e-02  1.2171215045e+00  4.4876724916e-02 -3.6146435388e-01 -5.4827955494e-01  1.2171215045e+00 -5.4827955494e-01  3.6525028877e-01
 2.7067414803e-03 -1.8007058122e-02 -9.8116760827e-02 -1.8007058122e-02  6.9906680505e-03  7.4061993583e-03 -9.8116760827e-02  7.4061993583e-03 -6.9228904355e-03 -1.8007058122e-02  6.9906680505e-03  7.4061993583e-03  6.9906680505e-03 -2.2329160168e-01 -3.7767096301e-01  7.4061993583e-03 -3.7767096301e-01  1.8642190013e-01 -9.8116760827e-02  7.4061993583e-03 -6.9228904355e-03  7.4061993583e-03 -3.7767096301e-01  1.8642190013e-01 -6.9228904355e-03  1.8642190013e-01  1.7382665811e-01
-2.3160826857e-03  1.9826719133e-02  8.2466157418e-02  1.9826719133e-02 -8.5714962730e-02 -2.4473620304e-01  8.2466157418e-02 -2.4473620304e-01  9.8040638051e-02  1.9826719133e-02 -8.5714962730e-02 -2.4473620304e-01 -8.5714962730e-02 -3.5936206979e-01 -6.2737767962e-01 -2.4473620304e-01 -6.2737767962e-01  1.4307430327e-01  8.2466157418e-02 -2.4473620304e-01  9.8040638051e-02 -2.4473620304e-01 -6.2737767962e-01  1.4307430327e-01  9.8040638051e-02  1.4307430327e-01 -5.3637947628e-01
 3.1942029271e-03 -2.0426959897e-02 -1.1926947158e-01 -2.0426959897e-02 -2.4055873991e-02 -6.2094505902e-02 -1.1926947158e-01 -6.2094505902e-02  2.0191311335e-02 -2.0426959897e-02 -2.4055873991e-02 -6.2094505902e-02 -2.4055873991e-02  4.6630395436e-02  8.1560017910e-02 -6.2094505902e-02  8.1560017910e-02 -1.6029095144e-02 -1.1926947158e-01 -6.2094505902e-02  2.0191311335e-02 -6.2094505902e-02  8.1560017910e-02 -1.6029095144e-02  2.0191311335e-02 -1.6029095144e-02  9.3544094249e-02
-6.7284330110e-01  3.3581339390e-01 -5.5835358481e-02  3.3581339390e-01  3.5900178869e-01 -1.7265970985e-01 -5.5835358481e-02 -1.7265970985e-01 -5.8498072966e-01  3.3581339390e-01  3.5900178869e-01 -1.7265970985e-01  3.5900178869e-01  5.3913205787e-01 -1.4649944838e-01 -1.7265970985e-01 -1.4649944838e-01 -1.1399713202e-01 -5.5835358481e-02 -1.7265970985e-01 -5.8498072966e-01 -1.7265970985e-01 -1.4649944838e-01 -1.1399713202e-01 -5.8498072966e-01 -1.1399713202e-01  5.5749575039e-02
 6.2411327542e-01 -3.1390627248e-01  6.5152771382e-02 -3.1390627248e-01 -6.9280533622e-01  9.9869033913e-02  6.5152771382e-02  9.9869033913e-02 -1.4959696601e-01 -3.1390627248e-01 -6.9280533622e-01  9.9869033913e-02 -6.9280533622e-01 -1.1718610602e+00  1.7153985884e-01  9.9869033913e-02  1.7153985884e-01 -1.2344833238e-01  6.5152771382e-02  9.9869033913e-02 -1.4959696601e-01  9.9869033913e-02  1.7153985884e-01 -1.2344833238e-01 -1.4959696601e-01 -1.2344833238e-01  5.3487474802e-02
-1.0848012274e-02  6.9271231655e-02  3.9472682085e-01  6.9271231655e-02  4.3885549731e-02  1.2090102004e-01  3.9472682085e-01  1.2090102004e-01 -4.0028546497e-02  6.9271231655e-02  4.3885549731e-02  1.2090102004e-01  4.3885549731e-02  6.6613998144e-02  1.2003649043e-01  1.2090102004e-01  1.2003649043e-01 -1.4715956193e-03  3.9472682085e-01  1.2090102004e-01 -4.0028546497e-02  1.2090102004e-01  1.2003649043e-01 -1.4715956193e-03 -4.0028546497e-02 -1.4715956193e-03  2.2733386179e-01
 3.5166866716e-02 -2.3222606737e-01 -1.2656237581e+00 -2.3222606737e-01  3.2978016403e-02  1.1154281663e-01 -1.2656237581e+00  1.1154281663e-01 -6.9391093848e-02 -2.3222606737e-01  3.2978016403e-02  1.1154281663e-01  3.2978016403e-02  5.4583178735e-01  9.4382444352e-01  1.1154281663e-01  9.4382444352e-01 -2.8902884396e-01 -1.2656237581e+00  1.1154281663e-01 -6.9391093848e-02  1.1154281663e-01  9.4382444352e-01 -2.8902884396e-01 -6.9391093848e-02 -2.8902884396e-01  4.5708971349e-01
-5.7946901700e+00 -1.0267543455e+00  1.4292592264e-01 -1.0267543455e+00 -1.5383512362e+00  1.7811930417e-01  1.4292592264e-01  1.7811930417e-01 -5.7359455528e-01 -1.0267543455e+00 -1.5383512362e+00  1.7811930417e-01 -1.5383512362e+00 -2.1882695265e+00  1.2924582814e-01  1.7811930417e-01  1.2924582814e-01 -6.9893541154e-01  1.4292592264e-01  1.7811930417e-01 -5.7359455528e-01  1.7811930417e-01  1.2924582814e-01 -6.9893541154e-01 -5.7359455528e-01 -6.9893541154e-01  3.6577496541e-01
 1.7614077078e-02 -1.2018373648e-01 -6.2471149542e-01 -1.2018373648e-01  1.2816437781e-01  3.3747281827e-01 -6.2471149542e-01  3.3747281827e-01 -1.3875805784e-01 -1.2018373648e-01  1.2816437781e-01  3.3747281827e-01  1.2816437781e-01 -4.7821201743e-02 -8.1036425632e-02  3.3747281827e-01 -8.1036425632e-02  3.6722300506e-02 -6.2471149542e-01  3.3747281827e-01 -1.3875805784e-01  3.3747281827e-01 -8.1036425632e-02  3.6722300506e-02 -1.3875805784e-01  3.6722300506e-02 -1.7658136368e-02
-2.9796426400e+00 -2.3679652474e-03 -1.0325289514e-02 -2.3679652474e-03 -1.0085565762e+00  1.3315286216e-02 -1.0325289514e-02  1.3315286216e-02 -9.1019544536e-01 -2.3679652474e-03 -1.0085565762e+00  1.3315286216e-02 -1.0085565762e+00 -1.2425034316e+00  4.0559656232e-01  1.3315286216e-02  4.0559656232e-01  4.2830164980e-01 -1.0325289514e-02  1.3315286216e-02 -9.1019544536e-01  1.3315286216e-02  4.0559656232e-01  4.2830164980e-01 -9.1019544536e-01  4.2830164980e-01 -2.9224685123e-01
-5.9189928929e-04  5.1196202357e-03  2.1918783226e-02  5.1196202357e-03 -2.5560853038e-02 -5.6214831750e-02  2.1918783226e-02 -5.6214831750e-02  2.2921625059e-02  5.1196202357e-03 -2.5560853038e-02 -5.6214831750e-02 -2.5560853038e-02  2.4072440101e-01  4.0944416836e-01 -5.6214831750e-02  4.0944416836e-01 -1.8187729980e-01  2.1918783226e-02 -5.6214831750e-02  2.2921625059e-02 -5.6214831750e-02  4.0944416836e-01 -1.8187729980e-01  2.2921625059e-02 -1.8187729980e-01 -7.9373260654e-02
 2.0879550203e-03 -8.8688594003e-03 -7.6532302824e-02 -8.8688594003e-03 -9.0345187339e-02 -2.5509143717e-01 -7.6532302824e-02 -2.5509143717e-01  9.8319241190e-02 -8.8688594003e-03 -9.0345187339e-02 -2.5509143717e-01 -9.0345187339e-02 -3.1198565816e-01 -5.4487079082e-01 -2.5509143717e-01 -5.4487079082e-01  1.2297020179e-01 -7.6532302824e-02 -2.5509143717e-01  9.8319241190e-02 -2.5509143717e-01 -5.4487079082e-01  1.2297020179e-01  9.8319241190e-02  1.2297020179e-01 -4.6770782080e-01
-7.7175547489e-03  5.0626079989e-02  2.7796453837e-01  5.0626079989e-02  1.0206017994e-03 -5.4437831792e-03  2.7796453837e-01 -5.4437831792e-03  9.0408520434e-03  5.0626079989e-02  1.0206017994e-03 -5.4437831792e-03  1.0206017994e-03 -1.8305492083e-01 -3.1776225388e-01 -5.4437831792e-03 -3.1776225388e-01  8.6538481652e-02  2.7796453837e-01 -5.4437831792e-03  9.0408520434e-03 -5.4437831792e-03 -3.1776225388e-01  8.6538481652e-02  9.0408520434e-03  8.6538481652e-02 -2.1278450520e-01
 1.0689351163e+00 -3.0306863699e-01  5.1874177764e-02 -3.0306863699e-01 -2.9028517958e-01  1.7781221737e-01  5.1874177764e-02  1.7781221737e-01  6.7520435194e-01 -3.0306863699e-01 -2.9028517958e-01  1.7781221737e-01 -2.9028517958e-01 -5.1929869944e-01  1.1458423245e-01  1.7781221737e-01  1.1458423245e-01  4.2994833457e-02  5.1874177764e-02  1.7781221737e-01  6.7520435194e-01  1.7781221737e-01  1.1458423245e-01  4.2994833457e-02  6.7520435194e-01  4.2994833457e-02 -1.1392103279e-02
 1.2797762416e+00 -1.8579948122e-01  4.7374237456e-02 -1.8579948122e-01 -6.7536303809e-01  1.0332579509e-01  4.7374237456e-02  1.0332579509e-01 -1.1449137575e-01 -1.8579948122e-01 -6.7536303809e-01  1.0332579509e-01 -6.7536303809e-01 -1.2378921587e+00  2.2591552409e-01  1.0332579509e-01  2.2591552409e-01 -2.0964937050e-02  4.7374237456e-02  1.0332579509e-01 -1.1449137575e-01  1.0332579509e-01  2.2591552409e-01 -2.0964937050e-02 -1.1449137575e-01 -2.0964937050e-02 -6.2850909412e-03
 3.0490821512e-02 -1.9875095941e-01 -1.0976809551e+00 -1.9875095941e-01 -1.8710083557e-02 -3.7616201052e-02 -1.0976809551e+00 -3.7616201052e-02 -7.2658480522e-03 -1.9875095941e-01 -1.8710083557e-02 -3.7616201052e-02 -1.8710083557e-02  2.9261128561e-01  5.0252344756e-01 -3.7616201052e-02  5.0252344756e-01 -1.8175854614e-01 -1.0976809551e+00 -3.7616201052e-02 -7.2658480522e-03 -3.7616201052e-02  5.0252344756e-01 -1.8175854614e-01 -7.2658480522e-03 -1.8175854614e-01  1.1125315939e-01
-2.0313093617e-02  1.3670780251e-01  7.3061694011e-01  1.3670780251e-01 -6.6157082852e-02 -1.9847297320e-01  7.3061694011e-01 -1.9847297320e-01  9.2019191672e-02  1.3670780251e-01 -6.6157082852e-02 -1.9847297320e-01 -6.6157082852e-02 -4.9890943671e-01 -8.6413352900e-01 -1.9847297320e-01 -8.6413352900e-01  2.5363839075e-01  7.3061694011e-01 -1.9847297320e-01  9.2019191672e-02 -1.9847297320e-01 -8.6413352900e-01  2.5363839075e-01  9.2019191672e-02  2.5363839075e-01 -4.6413386218e-01
-1.9359868695e-02  1.3376388903e-01  6.9924162687e-01  1.3376388903e-01 -1.2854125570e-01 -3.3577627816e-01  6.9924162687e-01 -3.3577627816e-01  1.3839628542e-01  1.3376388903e-01 -1.2854125570e-01 -3.3577627816e-01 -1.2854125570e-01  1.0984492267e-01  1.8985032077e-01 -3.3577627816e-01  1.8985032077e-01 -5.4428052482e-02  6.9924162687e-01 -3.3577627816e-01  1.3839628542e-01 -3.3577627816e-01  1.8985032077e-01 -5.4428052482e-02  1.3839628542e-01 -5.4428052482e-02  1.5147662933e-01
-3.5666296373e+00 -7.5563231524e-01  1.0849867911e-01 -7.5563231524e-01 -1.1013943587e+00  1.5957835078e-01  1.0849867911e-01  1.5957835078e-01 -2.5587708000e-01 -7.5563231524e-01 -1.1013943587e+00  1.5957835078e-01 -1.1013943587e+00 -1.7747343459e+00  1.3030037114e-02  1.5957835078e-01  1.3030037114e-02 -7.9756802080e-01  1.0849867911e-01  1.5957835078e-01 -2.5587708000e-01  1.5957835078e-01  1.3030037114e-02 -7.9756802080e-01 -2.5587708000e-01 -7.9756802080e-01  4.3760806930e-01
-4.5714956419e+00 -3.0775657157e-01  3.3821251824e-02 -3.0775657157e-01 -1.3417671408e+00  3.7941312364e-02  3.3821251824e-02  3.7941312364e-02 -1.0974810041e+00 -3.0775657157e-01 -1.3417671408e+00  3.7941312364e-02 -1.3417671408e+00 -1.3979115861e+00  4.2305542723e-01  3.7941312364e-02  4.2305542723e-01  4.0456543802e-01  3.3821251824e-02  3.7941312364e-02 -1.0974810041e+00  3.7941312364e-02  4.2305542723e-01  4.0456543802e-01 -1.0974810041e+00  4.0456543802e-01 -2.8535934551e-01
-9.1074045808e-04  5.8878240353e-03  3.1485937621e-02  5.8878240353e-03  5.9542421019e-04 -9.6220505035e-03  3.1485937621e-02 -9.6220505035e-03  2.4118362360e-03  5.8878240353e-03  5.9542421019e-04 -9.6220505035e-03  5.9542421019e-04 -2.2935696552e-01 -3.8918041290e-01 -9.6220505035e-03 -3.8918041290e-01  1.8142978846e-01  3.1485937621e-02 -9.6220505035e-03  2.4118362360e-03 -9.6220505035e-03 -3.8918041290e-01  1.8142978846e-01  2.4118362360e-03  1.8142978846e-01  1.2640951816e-01
-2.3867872528e-03  1.0907393045e-02  8.7420742113e-02  1.0907393045e-02  8.9264982060e-02  2.5209886454e-01  8.7420742113e-02  2.5209886454e-01 -9.6844052295e-02  1.0907393045e-02  8.9264982060e-02  2.5209886454e-01  8.9264982060e-02  3.0881157150e-01  5.3909758038e-01  2.5209886454e-01  5.3909758038e-01 -1.2360766598e-01  8.7420742113e-02  2.5209886454e-01 -9.6844052295e-02  2.5209886454e-01  5.3909758038e-01 -1.2360766598e-01 -9.6844052295e-02 -1.2360766598e-01  4.5283852611e-01
 6.8102100152e-03 -4.4810131879e-02 -2.4486750879e-01 -4.4810131879e-02  2.7741675407e-03  1.5450968876e-02 -2.4486750879e-01  1.5450968876e-02 -1.2158266666e-02 -4.4810131879e-02  2.7741675407e-03  1.5450968876e-02  2.7741675407e-03  1.7999595488e-01  3.1254070810e-01  1.5450968876e-02  3.1254070810e-01 -8.4499024989e-02 -2.4486750879e-01  1.5450968876e-02 -1.2158266666e-02  1.5450968876e-02  3.1254070810e-01 -8.4499024989e-02 -1.2158266666e-02 -8.4499024989e-02  2.1132187346e-01
-1.0023581801e+00  3.0842373263e-01 -5.2469816343e-02  3.0842373263e-01  2.9434454125e-01 -1.7605211058e-01 -5.2469816343e-02 -1.7605211058e-01 -6.6284671369e-01  3.0842373263e-01  2.9434454125e-01 -1.7605211058e-01  2.9434454125e-01  4.9852729260e-01 -1.1620768680e-01 -1.7605211058e-01 -1.1620768680e-01 -5.7132963399e-02 -5.2469816343e-02 -1.7605211058e-01 -6.6284671369e-01 -1.7605211058e-01 -1.1620768680e-01 -5.7132963399e-02 -6.6284671369e-01 -5.7132963399e-02  1.9749941736e-02
-1.4184774270e+00  1.6688930356e-01 -4.4663178859e-02  1.6688930356e-01  6.3849566802e-01 -1.0237688231e-01 -4.4663178859e-02 -1.0237688231e-01  8.3675097429e-02  1.6688930356e-01  6.3849566802e-01 -1.0237688231e-01  6.3849566802e-01  1.1829186411e+00 -2.1631885248e-01 -1.0237688231e-01 -2.1631885248e-01  1.9047345844e-02 -4.4663178859e-02 -1.0237688231e-01  8.3675097429e-02 -1.0237688231e-01 -2.1631885248e-01  1.9047345844e-02  8.3675097429e-02  1.9047345844e-02  5.8262587130e-03
 1.5034701763e-02 -9.5496265785e-02 -5.4042454038e-01 -9.5496265785e-02 -5.1181805826e-02 -1.3779955336e-01 -5.4042454038e-01 -1.3779955336e-01  4.2965516230e-02 -9.5496265785e-02 -5.1181805826e-02 -1.3779955336e-01 -5.1181805826e-02 -1.7991275631e-02 -3.4794329131e-02 -1.3779955336e-01 -3.4794329131e-02 -1.9149483332e-02 -5.4042454038e-01 -1.3779955336e-01  4.2965516230e-02 -1.3779955336e-01 -3.4794329131e-02 -1.9149483332e-02  4.2965516230e-02 -1.9149483332e-02 -1.5483027885e-01
 3.3623032886e-02 -2.2307039813e-01 -1.2099816053e+00 -2.2307039813e-01  5.0414518011e-02  1.6015880146e-01 -1.2099816053e+00  1.6015880146e-01 -8.6520390197e-02 -2.2307039813e-01  5.0414518011e-02  1.6015880146e-01  5.0414518011e-02  5.8966503822e-01  1.0189852358e+00  1.6015880146e-01  1.0189852358e+00 -3.1787227419e-01 -1.2099816053e+00  1.6015880146e-01 -8.6520390197e-02  1.6015880146e-01  1.0189852358e+00 -3.1787227419e-01 -8.6520390197e-02 -3.1787227419e-01  4.5920527522e-01
-1.8525441860e-02  1.2832436583e-01  6.6978448971e-01  1.2832436583e-01 -1.2654759694e-01 -3.3124004193e-01  6.6978448971e-01 -3.3124004193e-01  1.3636649226e-01  1.2832436583e-01 -1.2654759694e-01 -3.3124004193e-01 -1.2654759694e-01  9.4768212058e-02  1.6344676082e-01 -3.3124004193e-01  1.6344676082e-01 -4.9093928277e-02  6.6978448971e-01 -3.3124004193e-01  1.3636649226e-01 -3.3124004193e-01  1.6344676082e-01 -4.9093928277e-02  1.3636649226e-01 -4.9093928277e-02  1.2367482912e-01
 3.5756808677e+00  7.7732387914e-01 -1.1232230460e-01  7.7732387914e-01  1.1351961942e+00 -1.6592490284e-01 -1.1232230460e-01 -1.6592490284e-01  2.5507530052e-01  7.7732387914e-01  1.1351961942e+00 -1.6592490284e-01  1.1351961942e+00  1.8007699318e+00 -1.5230001055e-02 -1.6592490284e-01 -1.5230001055e-02  8.0380844232e-01 -1.1232230460e-01 -1.6592490284e-01  2.5507530052e-01 -1.6592490284e-01 -1.5230001055e-02  8.0380844232e-01  2.5507530052e-01  8.0380844232e-01 -4.4100292114e-01
 4.3078525154e+00  3.1639143984e-01 -3.7297871335e-02  3.1639143984e-01  1.4046859327e+00 -5.4720949171e-02 -3.7297871335e-02 -5.4720949171e-02  1.0717405412e+00  3.1639143984e-01  1.4046859327e+00 -5.4720949171e-02  1.4046859327e+00  1.4998390006e+00 -4.3331849620e-01 -5.4720949171e-02 -4.3331849620e-01 -3.8248400669e-01 -3.7297871335e-02 -5.4720949171e-02  1.0717405412e+00 -5.4720949171e-02 -4.3331849620e-01 -3.8248400669e-01  1.0717405412e+00 -3.8248400669e-01  2.7290191528e-01
-1.2614173938e-03  8.3127770816e-03  4.4080411833e-02  8.3127770816e-03 -1.9179342013e-03 -1.6457750013e-02  4.4080411833e-02 -1.6457750013e-02  5.3619632576e-03  8.3127770816e-03 -1.9179342013e-03 -1.6457750013e-02 -1.9179342013e-03 -2.3323960484e-01 -3.9618334362e-01 -1.6457750013e-02 -3.9618334362e-01  1.8117968826e-01  4.4080411833e-02 -1.6457750013e-02  5.3619632576e-03 -1.6457750013e-02 -3.9618334362e-01  1.8117968826e-01  5.3619632576e-03  1.8117968826e-01  1.1142221737e-01
 6.8673717159e-04 -9.2162817765e-03 -2.3124465631e-02 -9.2162817765e-03  8.9367987245e-02  2.5362055260e-01 -2.3124465631e-02  2.5362055260e-01 -9.9785395529e-02 -9.2162817765e-03  8.9367987245e-02  2.5362055260e-01  8.9367987245e-02  3.3897206474e-01  5.9140892702e-01  2.5362055260e-01  5.9140892702e-01 -1.3824129723e-01 -2.3124465631e-02  2.5362055260e-01 -9.9785395529e-02  2.5362055260e-01  5.9140892702e-01 -1.3824129723e-01 -9.9785395529e-02 -1.3824129723e-01  4.8577903522e-01
-4.2144618972e-03  2.7404755537e-02  1.5427382022e-01  2.7404755537e-02  1.3325060511e-02  3.1436007805e-02  1.5427382022e-01  3.1436007805e-02 -7.7220674336e-03  2.7404755537e-02  1.3325060511e-02  3.1436007805e-02  1.3325060511e-02 -9.1885022082e-02 -1.5997865182e-01  3.1436007805e-02 -1.5997865182e-01  3.9038749088e-02  1.5427382022e-01  3.1436007805e-02 -7.7220674336e-03  3.1436007805e-02 -1.5997865182e-01  3.9038749088e-02 -7.7220674336e-03  3.9038749088e-02 -1.3424780528e-01
-7.6636379427e-01  3.3513632136e-01 -5.6034166361e-02  3.3513632136e-01  3.3529715621e-01 -1.7385262977e-01 -5.6034166361e-02 -1.7385262977e-01 -6.1446550844e-01  3.3513632136e-01  3.3529715621e-01 -1.7385262977e-01  3.3529715621e-01  5.0395047391e-01 -1.3668977981e-01 -1.7385262977e-01 -1.3668977981e-01 -1.0617292049e-01 -5.6034166361e-02 -1.7385262977e-01 -6.1446550844e-01 -1.7385262977e-01 -1.3668977981e-01 -1.0617292049e-01 -6.1446550844e-01 -1.0617292049e-01  4.9874941754e-02
-1.0372628153e+00  2.4670610738e-01 -5.5986530575e-02  2.4670610738e-01  6.5429171726e-01 -1.0103731085e-01 -5.5986530575e-02 -1.0103731085e-01  1.0617800641e-01  2.4670610738e-01  6.5429171726e-01 -1.0103731085e-01  6.5429171726e-01  1.1372234461e+00 -1.8106472691e-01 -1.0103731085e-01 -1.8106472691e-01  8.3966327990e-02 -5.5986530575e-02 -1.0103731085e-01  1.0617800641e-01 -1.0103731085e-01 -1.8106472691e-01  8.3966327990e-02  1.0617800641e-01  8.3966327990e-02 -3.2087441639e-02
 1.0927343081e-02 -6.9628458355e-02 -3.9828681658e-01 -6.9628458355e-02 -5.0010395503e-02 -1.3739218450e-01 -3.9828681658e-01 -1.3739218450e-01  4.6015763934e-02 -6.9628458355e-02 -5.0010395503e-02 -1.3739218450e-01 -5.0010395503e-02 -7.3595368801e-02 -1.3158607537e-01 -1.3739218450e-01 -1.3158607537e-01  8.0842301187e-03 -3.9828681658e-01 -1.3739218450e-01  4.6015763934e-02 -1.3739218450e-01 -1.3158607537e-01  8.0842301187e-03  4.6015763934e-02  8.0842301187e-03 -2.1539798476e-01
-3.5095171663e-02  2.3186115302e-01  1.2627156886e+00  2.3186115302e-01 -3.5684037188e-02 -1.2002271014e-01  1.2627156886e+00 -1.2002271014e-01  7.2399563888e-02  2.3186115302e-01 -3.5684037188e-02 -1.2002271014e-01 -3.5684037188e-02 -5.7199439589e-01 -9.8844014949e-01 -1.2002271014e-01 -9.8844014949e-01  3.0804698254e-01  1.2627156886e+00 -1.2002271014e-01  7.2399563888e-02 -1.2002271014e-01 -9.8844014949e-01  3.0804698254e-01  7.2399563888e-02  3.0804698254e-01 -4.5090131125e-01
-1.8571003063e-02  1.3000719317e-01  6.7825708336e-01  1.3000719317e-01 -1.2747037691e-01 -3.3674784119e-01  6.7825708336e-01 -3.3674784119e-01  1.3948945847e-01  1.3000719317e-01 -1.2747037691e-01 -3.3674784119e-01 -1.2747037691e-01  3.1730982000e-02  5.3206160948e-02 -3.3674784119e-01  5.3206160948e-02 -2.4952295025e-02  6.7825708336e-01 -3.3674784119e-01  1.3948945847e-01 -3.3674784119e-01  5.3206160948e-02 -2.4952295025e-02  1.3948945847e-01 -2.4952295025e-02  1.9963745766e-02
-4.7649782952e+00 -9.5371014536e-01  1.3609026746e-01 -9.5371014536e-01 -1.3617745908e+00  1.7839575284e-01  1.3609026746e-01  1.7839575284e-01 -4.0306053156e-01 -9.5371014536e-01 -1.3617745908e+00  1.7839575284e-01 -1.3617745908e+00 -1.9946449889e+00  6.8623436535e-02  1.7839575284e-01  6.8623436535e-02 -7.5970815157e-01  1.3609026746e-01  1.7839575284e-01 -4.0306053156e-01  1.7839575284e-01  6.8623436535e-02 -7.5970815157e-01 -4.0306053156e-01 -7.5970815157e-01  4.0864574956e-01
 3.4822399153e+00  1.7540307034e-01 -1.7493399467e-02  1.7540307034e-01  1.2644297943e+00 -4.8699879746e-02 -1.7493399467e-02 -4.8699879746e-02  9.7205007598e-01  1.7540307034e-01  1.2644297943e+00 -4.8699879746e-02  1.2644297943e+00  1.5311342540e+00 -4.3235888128e-01 -4.8699879746e-02 -4.3235888128e-01 -3.6163748327e-01 -1.7493399467e-02 -4.8699879746e-02  9.7205007598e-01 -4.8699879746e-02 -4.3235888128e-01 -3.6163748327e-01  9.7205007598e-01 -3.6163748327e-01  2.5842188575e-01
-1.1987424049e-03  7.2072395463e-03  4.2124087935e-02  7.2072395463e-03  1.2433262380e-02  2.1489531595e-02  4.2124087935e-02  2.1489531595e-02 -8.7338696501e-03  7.2072395463e-03  1.2433262380e-02  2.1489531595e-02  1.2433262380e-02 -2.3855041385e-01 -4.0563023554e-01  2.1489531595e-02 -4.0563023554e-01  1.8148208672e-01  4.2124087935e-02  2.1489531595e-02 -8.7338696501e-03  2.1489531595e-02 -4.0563023554e-01  1.8148208672e-01 -8.7338696501e-03  1.8148208672e-01  8.9166630309e-02
-1.3724944539e-03  3.8818065734e-03  5.0245708744e-02  3.8818065734e-03  9.4303801917e-02  2.6560494413e-01  5.0245708744e-02  2.6560494413e-01 -1.0315891155e-01  3.8818065734e-03  9.4303801917e-02  2.6560494413e-01  9.4303801917e-02  3.1338113433e-01  5.4816298212e-01  2.6560494413e-01  5.4816298212e-01 -1.1656997937e-01  5.0245708744e-02  2.6560494413e-01 -1.0315891155e-01  2.6560494413e-01  5.4816298212e-01 -1.1656997937e-01 -1.0315891155e-01 -1.1656997937e-01  5.0614194122e-01
-1.1555673682e-02  7.5290284459e-02  4.1702570669e-01  7.5290284459e-02  1.2981761171e-02  2.5274515187e-02  4.1702570669e-01  2.5274515187e-02  2.7770477945e-04  7.5290284459e-02  1.2981761171e-02  2.5274515187e-02  1.2981761171e-02 -2.1113956063e-01 -3.6607207673e-01  2.5274515187e-02 -3.6607207673e-01  1.0304952219e-01  4.1702570669e-01  2.5274515187e-02  2.7770477945e-04  2.5274515187e-02 -3.6607207673e-01  1.0304952219e-01  2.7770477945e-04  1.0304952219e-01 -2.3145639904e-01
-1.3675472671e+00  2.7983816985e-01 -4.9252675494e-02  2.7983816985e-01  2.6252534058e-01 -1.8493584210e-01 -4.9252675494e-02 -1.8493584210e-01 -7.3611170086e-01  2.7983816985e-01  2.6252534058e-01 -1.8493584210e-01  2.6252534058e-01  5.9543366566e-01 -1.0418448998e-01 -1.8493584210e-01 -1.0418448998e-01  2.0128834349e-02 -4.9252675494e-02 -1.8493584210e-01 -7.3611170086e-01 -1.8493584210e-01 -1.0418448998e-01  2.0128834349e-02 -7.3611170086e-01  2.0128834349e-02 -2.6293033495e-02
 3.5072282411e-02 -2.3074581079e-01 -1.2620872573e+00 -2.3074581079e-01  1.7678603861e-02  6.9274123128e-02 -1.2620872573e+00  6.9274123128e-02 -5.2617335949e-02 -2.3074581079e-01  1.7678603861e-02  6.9274123128e-02  1.7678603861e-02  5.1150576331e-01  8.8293224116e-01  6.9274123128e-02  8.8293224116e-01 -2.8299995732e-01 -1.2620872573e+00  6.9274123128e-02 -5.2617335949e-02  6.9274123128e-02  8.8293224116e-01 -2.8299995732e-01 -5.2617335949e-02 -2.8299995732e-01  3.6682804690e-01
 5.6005281537e-01 -2.5715100929e-01  5.6542108526e-02 -2.5715100929e-01 -8.4020845438e-01  1.0435378978e-01  5.6542108526e-02  1.0435378978e-01 -2.6907330634e-01 -2.5715100929e-01 -8.4020845438e-01  1.0435378978e-01 -8.4020845438e-01 -1.4711713376e+00  2.7390764746e-01  1.0435378978e-01  2.7390764746e-01 -1.0933427706e-02  5.6542108526e-02  1.0435378978e-01 -2.6907330634e-01  1.0435378978e-01  2.7390764746e-01 -1.0933427706e-02 -2.6907330634e-01 -1.0933427706e-02 -1.9544498259e-02
-4.0002656642e-03  2.2729648825e-02  1.4553575771e-01  2.2729648825e-02  6.7810098438e-02  1.8791997707e-01  1.4553575771e-01  1.8791997707e-01 -6.9698633395e-02  2.2729648825e-02  6.7810098438e-02  1.8791997707e-01  6.7810098438e-02  1.5296706141e-01  2.6730302219e-01  1.8791997707e-01  2.6730302219e-01 -6.0602549301e-02  1.4553575771e-01  1.8791997707e-01 -6.9698633395e-02  1.8791997707e-01  2.6730302219e-01 -6.0602549301e-02 -6.9698633395e-02 -6.0602549301e-02  2.2097265851e-01
-2.3074422695e-02  1.5768269772e-01  8.3036893131e-01  1.5768269772e-01 -1.3175769590e-01 -3.4098332419e-01  8.3036893131e-01 -3.4098332419e-01  1.4179304733e-01  1.5768269772e-01 -1.3175769590e-01 -3.4098332419e-01 -1.3175769590e-01  1.7574262308e-01  3.0536347225e-01 -3.4098332419e-01  3.0536347225e-01 -7.7008671946e-02  8.3036893131e-01 -3.4098332419e-01  1.4179304733e-01 -3.4098332419e-01  3.0536347225e-01 -7.7008671946e-02  1.4179304733e-01 -7.7008671946e-02  2.7533342696e-01
 3.3713403684e+00  6.5846602093e-01 -9.2202010460e-02  6.5846602093e-01  9.1834810356e-01 -1.3142096718e-01 -9.2202010460e-02 -1.3142096718e-01  2.2731893296e-01  6.5846602093e-01  9.1834810356e-01 -1.3142096718e-01  9.1834810356e-01  1.6200511009e+00  9.8486476988e-03 -1.3142096718e-01  9.8486476988e-03  7.8421930924e-01 -9.2202010460e-02 -1.3142096718e-01  2.2731893296e-01 -1.3142096718e-01  9.8486476988e-03  7.8421930924e-01  2.2731893296e-01  7.8421930924e-01 -4.3234465640e-01
-5.6237736084e+00 -3.1649230618e-01  2.7402396044e-02 -3.1649230618e-01 -1.0586060826e+00 -3.1295313509e-02  2.7402396044e-02 -3.1295313509e-02 -1.1785812217e+00 -3.1649230618e-01 -1.0586060826e+00 -3.1295313509e-02 -1.0586060826e+00 -9.5540148377e-01  3.7166819017e-01 -3.1295313509e-02  3.7166819017e-01  4.8333635398e-01  2.7402396044e-02 -3.1295313509e-02 -1.1785812217e+00 -3.1295313509e-02  3.7166819017e-01  4.8333635398e-01 -1.1785812217e+00  4.8333635398e-01 -3.2855105091e-01
-4.6090763910e-04  3.3465149680e-03  1.7280715818e-02  3.3465149680e-03 -7.3616759999e-03 -9.0598817799e-03  1.7280715818e-02 -9.0598817799e-03  6.1358703428e-03  3.3465149680e-03 -7.3616759999e-03 -9.0598817799e-03 -7.3616759999e-03  2.1199215750e-01  3.5797266214e-01 -9.0598817799e-03  3.5797266214e-01 -1.8175920045e-01  1.7280715818e-02 -9.0598817799e-03  6.1358703428e-03 -9.0598817799e-03  3.5797266214e-01 -1.8175920045e-01  6.1358703428e-03 -1.8175920045e-01 -1.9050985691e-01
 1.5946037637e-03 -1.5196740557e-02 -5.6036065759e-02 -1.5196740557e-02  8.9269079356e-02  2.5352811359e-01 -5.6036065759e-02  2.5352811359e-01 -1.0050801982e-01 -1.5196740557e-02  8.9269079356e-02  2.5352811359e-01  8.9269079356e-02  3.4390874410e-01  6.0016002389e-01  2.5352811359e-01  6.0016002389e-01 -1.3908221710e-01 -5.6036065759e-02  2.5352811359e-01 -1.0050801982e-01  2.5352811359e-01  6.0016002389e-01 -1.3908221710e-01 -1.0050801982e-01 -1.3908221710e-01  4.9956851735e-01
 3.9888353095e-03 -2.5757522159e-02 -1.4710117982e-01 -2.5757522159e-02 -1.9402537759e-02 -4.8546253755e-02 -1.4710117982e-01 -4.8546253755e-02  1.4417659612e-02 -2.5757522159e-02 -1.9402537759e-02 -4.8546253755e-02 -1.9402537759e-02  7.2000508458e-02  1.2548922096e-01 -4.8546253755e-02  1.2548922096e-01 -2.9153447665e-02 -1.4710117982e-01 -4.8546253755e-02  1.4417659612e-02 -4.8546253755e-02  1.2548922096e-01 -2.9153447665e-02  1.4417659612e-02 -2.9153447665e-02  1.1555080604e-01
 7.3217202838e-01 -3.3934805983e-01  5.6578086572e-02 -3.3934805983e-01 -3.4429507895e-01  1.7444991706e-01  5.6578086572e-02  1.7444991706e-01  6.0900925046e-01 -3.3934805983e-01 -3.4429507895e-01  1.7444991706e-01 -3.4429507895e-01 -5.2066589420e-01  1.4060650656e-01  1.7444991706e-01  1.4060650656e-01  1.0801294019e-01  5.6578086572e-02  1.7444991706e-01  6.0900925046e-01  1.7444991706e-01  1.4060650656e-01  1.0801294019e-01  6.0900925046e-01  1.0801294019e-01 -5.1317438834e-02
-8.6675948013e-01  2.7801620387e-01 -6.0476586074e-02  2.7801620387e-01  6.7404259894e-01 -1.0057744518e-01 -6.0476586074e-02 -1.0057744518e-01  1.2760784204e-01  2.7801620387e-01  6.7404259894e-01 -1.0057744518e-01  6.7404259894e-01  1.1499693531e+00 -1.7698122784e-01 -1.0057744518e-01 -1.7698122784e-01  9.9795447114e-02 -6.0476586074e-02 -1.0057744518e-01  1.2760784204e-01 -1.0057744518e-01 -1.7698122784e-01  9.9795447114e-02  1.2760784204e-01  9.9795447114e-02 -4.0568011269e-02
 1.1000409437e-02 -7.0287502243e-02 -4.0132957494e-01 -7.0287502243e-02 -4.7668568619e-02 -1.3107604195e-01 -4.0132957494e-01 -1.3107604195e-01  4.3608022774e-02 -7.0287502243e-02 -4.7668568619e-02 -1.3107604195e-01 -4.7668568619e-02 -6.9694170056e-02 -1.2502180040e-01 -1.3107604195e-01 -1.2502180040e-01  5.3917178518e-03 -4.0132957494e-01 -1.3107604195e-01  4.3608022774e-02 -1.3107604195e-01 -1.2502180040e-01  5.3917178518e-03  4.3608022774e-02  5.3917178518e-03 -2.1636336124e-01
-3.4968809645e-02  2.3074173111e-01  1.2582036896e+00  2.3074173111e-01 -3.0176661462e-02 -1.0484297267e-01  1.2582036896e+00 -1.0484297267e-01  6.6615303468e-02  2.3074173111e-01 -3.0176661462e-02 -1.0484297267e-01 -3.0176661462e-02 -5.6097167126e-01 -9.6950035765e-01 -1.0484297267e-01 -9.6950035765e-01  3.0107981614e-01  1.2582036896e+00 -1.0484297267e-01  6.6615303468e-02 -1.0484297267e-01 -9.6950035765e-01  3.0107981614e-01  6.6615303468e-02  3.0107981614e-01 -4.4916084396e-01
-1.8836357853e-02  1.3343783364e-01  6.9659335773e-01  1.3343783364e-01 -1.2833402281e-01 -3.3945138317e-01  6.9659335773e-01 -3.3945138317e-01  1.4096092723e-01  1.3343783364e-01 -1.2833402281e-01 -3.3945138317e-01 -1.2833402281e-01  2.6163616035e-02  4.3295660421e-02 -3.3945138317e-01  4.3295660421e-02 -2.2918624411e-02  6.9659335773e-01 -3.3945138317e-01  1.4096092723e-01 -3.3945138317e-01  4.3295660421e-02 -2.2918624411e-02  1.4096092723e-01 -2.2918624411e-02  1.0034977540e-02
-5.0453339474e+00 -9.7099165369e-01  1.3735567706e-01 -9.7099165369e-01 -1.3878856921e+00  1.7603569116e-01  1.3735567706e-01  1.7603569116e-01 -4.3964148539e-01 -9.7099165369e-01 -1.3878856921e+00  1.7603569116e-01 -1.3878856921e+00 -2.0230083597e+00  8.1123937290e-02  1.7603569116e-01  8.1123937290e-02 -7.4187247553e-01  1.3735567706e-01  1.7603569116e-01 -4.3964148539e-01  1.7603569116e-01  8.1123937290e-02 -7.4187247553e-01 -4.3964148539e-01 -7.4187247553e-01  3.9679163435e-01
 3.3760033854e+00  1.2230069505e-01 -8.5974547873e-03  1.2230069505e-01  1.1785964861e+00 -3.5781546174e-02 -8.5974547873e-03 -3.5781546174e-02  9.5733061819e-01  1.2230069505e-01  1.1785964861e+00 -3.5781546174e-02  1.1785964861e+00  1.4679941391e+00 -4.2462001740e-01 -3.5781546174e-02 -4.2462001740e-01 -3.7076646573e-01 -8.5974547873e-03 -3.5781546174e-02  9.5733061819e-01 -3.5781546174e-02 -4.2462001740e-01 -3.7076646573e-01  9.5733061819e-01 -3.7076646573e-01  2.6265363908e-01
-1.0193098644e-03  5.7662008940e-03  3.5788106635e-02  5.7662008940e-03  1.7896570264e-02  3.6120930438e-02  3.5788106635e-02  3.6120930438e-02 -1.4396160601e-02  5.7662008940e-03  1.7896570264e-02  3.6120930438e-02  1.7896570264e-02 -2.3624129499e-01 -4.0152474035e-01  3.6120930438e-02 -4.0152474035e-01  1.8105535558e-01  3.5788106635e-02  3.6120930438e-02 -1.4396160601e-02  3.6120930438e-02 -4.0152474035e-01  1.8105535558e-01 -1.4396160601e-02  1.8105535558e-01  9.3819683228e-02
 1.6190585254e-03 -6.2330198265e-03 -6.0148574500e-02 -6.2330198265e-03 -8.3454854322e-02 -2.3784475214e-01 -6.0148574500e-02 -2.3784475214e-01  9.1951889691e-02 -6.2330198265e-03 -8.3454854322e-02 -2.3784475214e-01 -8.3454854322e-02 -3.3453939413e-01 -5.8305292227e-01 -2.3784475214e-01 -5.8305292227e-01  1.4140497875e-01 -6.0148574500e-02 -2.3784475214e-01  9.1951889691e-02 -2.3784475214e-01 -5.8305292227e-01  1.4140497875e-01  9.1951889691e-02  1.4140497875e-01 -4.5407512116e-01
-2.6817598754e-03  1.7993314807e-02  9.6568371442e-02  1.7993314807e-02 -6.1844067703e-03 -2.2402684580e-02  9.6568371442e-02 -2.2402684580e-02  1.1702707111e-02  1.7993314807e-02 -6.1844067703e-03 -2.2402684580e-02 -6.1844067703e-03 -1.3026518337e-01 -2.2674793792e-01 -2.2402684580e-02 -2.2674793792e-01  5.6702937203e-02  9.6568371442e-02 -2.2402684580e-02  1.1702707111e-02 -2.2402684580e-02 -2.2674793792e-01  5.6702937203e-02  1.1702707111e-02  5.6702937203e-02 -1.7568061889e-01
 7.2050103786e-01 -3.2529570847e-01  5.4337028076e-02 -3.2529570847e-01 -3.2626458051e-01  1.6717554679e-01  5.4337028076e-02  1.6717554679e-01  5.8849601903e-01 -3.2529570847e-01 -3.2626458051e-01  1.6717554679e-01 -3.2626458051e-01 -4.4045223232e-01  1.3245611600e-01  1.6717554679e-01  1.3245611600e-01  1.2607989768e-01  5.4337028076e-02  1.6717554679e-01  5.8849601903e-01  1.6717554679e-01  1.3245611600e-01  1.2607989768e-01  5.8849601903e-01  1.2607989768e-01 -6.1474543206e-02
-1.4993174611e+00  1.5313800872e-01 -4.1785485199e-02  1.5313800872e-01  5.4694548856e-01 -9.7131617267e-02 -4.1785485199e-02 -9.7131617267e-02  2.2768327428e-02  1.5313800872e-01  5.4694548856e-01 -9.7131617267e-02  5.4694548856e-01  1.0256305633e+00 -1.7465555965e-01 -9.7131617267e-02 -1.7465555965e-01  4.8488728541e-02 -4.1785485199e-02 -9.7131617267e-02  2.2768327428e-02 -9.7131617267e-02 -1.7465555965e-01  4.8488728541e-02  2.2768327428e-02  4.8488728541e-02 -1.5120080910e-02
 1.0206920591e-02 -6.3779489849e-02 -3.6754492152e-01 -6.3779489849e-02 -5.5546452056e-02 -1.5246321859e-01 -3.6754492152e-01 -1.5246321859e-01  5.2312176697e-02 -6.3779489849e-02 -5.5546452056e-02 -1.5246321859e-01 -5.5546452056e-02 -8.7389190728e-02 -1.5511105566e-01 -1.5246321859e-01 -1.5511105566e-01  1.5602111269e-02 -3.6754492152e-01 -1.5246321859e-01  5.2312176697e-02 -1.5246321859e-01 -1.5511105566e-01  1.5602111269e-02  5.2312176697e-02  1.5602111269e-02 -2.2379254191e-01
 3.5742967182e-02 -2.3767462367e-01 -1.2860666608e+00 -2.3767462367e-01  6.4932044868e-02  1.9940802394e-01 -1.2860666608e+00  1.9940802394e-01 -1.0283128105e-01 -2.3767462367e-01  6.4932044868e-02  1.9940802394e-01  6.4932044868e-02  6.0546396699e-01  1.0464551555e+00  1.9940802394e-01  1.0464551555e+00 -3.2539515393e-01 -1.2860666608e+00  1.9940802394e-01 -1.0283128105e-01  1.9940802394e-01  1.0464551555e+00 -3.2539515393e-01 -1.0283128105e-01 -3.2539515393e-01  4.7300282992e-01
-1.3265933551e-02  9.4671480750e-02  4.8665496887e-01  9.4671480750e-02 -1.1809179770e-01 -3.1079416052e-01  4.8665496887e-01 -3.1079416052e-01  1.2608450572e-01  9.4671480750e-02 -1.1809179770e-01 -3.1079416052e-01 -1.1809179770e-01  5.9649611485e-02  1.0112028680e-01 -3.1079416052e-01  1.0112028680e-01 -4.2775212855e-02  4.8665496887e-01 -3.1079416052e-01  1.2608450572e-01 -3.1079416052e-01  1.0112028680e-01 -4.2775212855e-02  1.2608450572e-01 -4.2775212855e-02  2.4700355474e-02
 4.8228329402e+00  1.0321203212e+00 -1.5077138639e-01  1.0321203212e+00  1.5654174537e+00 -2.0513521636e-01 -1.5077138639e-01 -2.0513521636e-01  4.6101236803e-01  1.0321203212e+00  1.5654174537e+00 -2.0513521636e-01  1.5654174537e+00  2.2006199550e+00 -9.9148109354e-02 -2.0513521636e-01 -9.9148109354e-02  7.7845324851e-01 -1.5077138639e-01 -2.0513521636e-01  4.6101236803e-01 -2.0513521636e-01 -9.9148109354e-02  7.7845324851e-01  4.6101236803e-01  7.7845324851e-01 -4.1554966473e-01
-3.0741284525e+00 -2.3352552267e-01  3.1121241485e-02 -2.3352552267e-01 -1.4309160604e+00  8.5152177206e-02  3.1121241485e-02  8.5152177206e-02 -9.4013828116e-01 -2.3352552267e-01 -1.4309160604e+00  8.5152177206e-02 -1.4309160604e+00 -1.5848064676e+00  4.4967500821e-01  8.5152177206e-02  4.4967500821e-01  3.8312248006e-01  3.1121241485e-02  8.5152177206e-02 -9.4013828116e-01  8.5152177206e-02  4.4967500821e-01  3.8312248006e-01 -9.4013828116e-01  3.8312248006e-01 -2.7042493973e-01
 9.3413141109e-04 -6.2324957520e-03 -3.2683099881e-02 -6.2324957520e-03  1.3700076094e-03  1.5889378290e-02 -3.2683099881e-02  1.5889378290e-02 -5.5354489840e-03 -6.2324957520e-03  1.3700076094e-03  1.5889378290e-02  1.3700076094e-03  2.5267317627e-01  4.3089889804e-01  1.5889378290e-02  4.3089889804e-01 -1.8239542859e-01 -3.2683099881e-02  1.5889378290e-02 -5.5354489840e-03  1.5889378290e-02  4.3089889804e-01 -1.8239542859e-01 -5.5354489840e-03 -1.8239542859e-01 -4.5799926363e-02
-2.1489587964e-04  5.8631848964e-03  5.8699714730e-03  5.8631848964e-03 -8.5048579529e-02 -2.4269666760e-01  5.8699714730e-03 -2.4269666760e-01  9.5254703998e-02  5.8631848964e-03 -8.5048579529e-02 -2.4269666760e-01 -8.5048579529e-02 -3.4992885826e-01 -6.0995353709e-01 -2.4269666760e-01 -6.0995353709e-01  1.4720900116e-01  5.8699714730e-03 -2.4269666760e-01  9.5254703998e-02 -2.4269666760e-01 -6.0995353709e-01  1.4720900116e-01  9.5254703998e-02  1.4720900116e-01 -4.7938019145e-01
-2.0890911514e-03  1.3770168675e-02  7.7364096436e-02  1.3770168675e-02  6.5865888253e-03  1.4088261742e-02  7.7364096436e-02  1.4088261742e-02 -2.7168638281e-03  1.3770168675e-02  6.5865888253e-03  1.4088261742e-02  6.5865888253e-03 -7.7097539548e-02 -1.3458936804e-01  1.4088261742e-02 -1.3458936804e-01  2.9948113549e-02  7.7364096436e-02  1.4088261742e-02 -2.7168638281e-03  1.4088261742e-02 -1.3458936804e-01  2.9948113549e-02 -2.7168638281e-03  2.9948113549e-02 -1.2642781735e-01
 6.4853520530e-01 -3.3416295578e-01  5.5502676092e-02 -3.3416295578e-01 -3.4294551656e-01  1.6774264395e-01  5.5502676092e-02  1.6774264395e-01  5.7621384088e-01 -3.3416295578e-01 -3.4294551656e-01  1.6774264395e-01 -3.4294551656e-01 -4.5854988932e-01  1.4193408554e-01  1.6774264395e-01  1.4193408554e-01  1.4120599932e-01  5.5502676092e-02  1.6774264395e-01  5.7621384088e-01  1.6774264395e-01  1.4193408554e-01  1.4120599932e-01  5.7621384088e-01  1.4120599932e-01 -7.0895965883e-02
 1.2170750686e+00 -2.1252497392e-01  5.0529700998e-02 -2.1252497392e-01 -5.8462964148e-01  9.7597398115e-02  5.0529700998e-02  9.7597398115e-02 -5.6525405257e-02 -2.1252497392e-01 -5.8462964148e-01  9.7597398115e-02 -5.8462964148e-01 -1.0257673815e+00  1.6203762319e-01  9.7597398115e-02  1.6203762319e-01 -7.8912956040e-02  5.0529700998e-02  9.7597398115e-02 -5.6525405257e-02  9.7597398115e-02  1.6203762319e-01 -7.8912956040e-02 -5.6525405257e-02 -7.8912956040e-02  3.1953522925e-02
-1.0337856326e-02  6.5933259293e-02  3.7831262286e-01  6.5933259293e-02  5.1266507194e-02  1.4081435074e-01  3.7831262286e-01  1.4081435074e-01 -4.7751493584e-02  6.5933259293e-02  5.1266507194e-02  1.4081435074e-01  5.1266507194e-02  7.6455670591e-02  1.3665204058e-01  1.4081435074e-01  1.3665204058e-01 -8.5007585416e-03  3.7831262286e-01  1.4081435074e-01 -4.7751493584e-02  1.4081435074e-01  1.3665204058e-01 -8.5007585416e-03 -4.7751493584e-02 -8.5007585416e-03  2.2336156894e-01
-3.5797896088e-02  2.3770210116e-01  1.2881635153e+00  2.3770210116e-01 -5.8442924676e-02 -1.8140761973e-01  1.2881635153e+00 -1.8140761973e-01  9.6216232245e-02  2.3770210116e-01 -5.8442924676e-02 -1.8140761973e-01 -5.8442924676e-02 -5.9055185963e-01 -1.0210760908e+00 -1.8140761973e-01 -1.0210760908e+00  3.1405257837e-01  1.2881635153e+00 -1.8140761973e-01  9.6216232245e-02 -1.8140761973e-01 -1.0210760908e+00  3.1405257837e-01  9.6216232245e-02  3.1405257837e-01 -4.8069612256e-01
 5.5417205907e+00  1.1216104728e+00 -1.6120795392e-01  1.1216104728e+00  1.6818485010e+00 -2.0886482133e-01 -1.6120795392e-01 -2.0886482133e-01  5.5432448307e-01  1.1216104728e+00  1.6818485010e+00 -2.0886482133e-01  1.6818485010e+00  2.3247491211e+00 -1.3427329043e-01 -2.0886482133e-01 -1.3427329043e-01  7.4819849290e-01 -1.6120795392e-01 -2.0886482133e-01  5.5432448307e-01 -2.0886482133e-01 -1.3427329043e-01  7.4819849290e-01  5.5432448307e-01  7.4819849290e-01 -3.9370450061e-01
 2.2986694005e-02 -9.2880467271e-02 -4.8735007900e-01 -9.2880467271e-02  1.2275532935e-01  3.1568135230e-01 -4.8735007900e-01  3.1568135230e-01 -1.2740972883e-01 -9.2880467271e-02  1.2275532935e-01  3.1568135230e-01  1.2275532935e-01 -4.0025420531e-02 -7.3976074494e-02  3.1568135230e-01 -7.3976074494e-02  4.0048357122e-02 -4.8735007900e-01  3.1568135230e-01 -1.2740972883e-01  3.1568135230e-01 -7.3976074494e-02  4.0048357122e-02 -1.2740972883e-01  4.0048357122e-02  9.8914972834e-03
-2.7002239623e+00 -1.1589803530e-01  1.2372250735e-02 -1.1589803530e-01 -1.2473068766e+00  6.0999695367e-02  1.2372250735e-02  6.0999695367e-02 -8.9069396645e-01 -1.1589803530e-01 -1.2473068766e+00  6.0999695367e-02 -1.2473068766e+00 -1.4881708988e+00  4.3756336489e-01  6.0999695367e-02  4.3756336489e-01  3.9514781101e-01  1.2372250735e-02  6.0999695367e-02 -8.9069396645e-01  6.0999695367e-02  4.3756336489e-01  3.9514781101e-01 -8.9069396645e-01  3.9514781101e-01 -2.7506331400e-01
 7.5211912233e-04 -4.4523212596e-03 -2.6121570310e-02 -4.4523212596e-03 -9.7677149184e-03 -1.3793662170e-02 -2.6121570310e-02 -1.3793662170e-02  5.7433717075e-03 -4.4523212596e-03 -9.7677149184e-03 -1.3793662170e-02 -9.7677149184e-03  2.5147895757e-01  4.2875670213e-01 -1.3793662170e-02  4.2875670213e-01 -1.8210038826e-01 -2.6121570310e-02 -1.3793662170e-02  5.7433717075e-03 -1.3793662170e-02  4.2875670213e-01 -1.8210038826e-01  5.7433717075e-03 -1.8210038826e-01 -4.5369629976e-02
 2.5625825140e-03 -1.1962929488e-02 -9.3641294972e-02 -1.1962929488e-02 -9.0788117304e-02 -2.5588592902e-01 -9.3641294972e-02 -2.5588592902e-01  9.8187349664e-02 -1.1962929488e-02 -9.0788117304e-02 -2.5588592902e-01 -9.0788117304e-02 -3.0319108249e-01 -5.2955670218e-01 -2.5588592902e-01 -5.2955670218e-01  1.1921734242e-01 -9.3641294972e-02 -2.5588592902e-01  9.8187349664e-02 -2.5588592902e-01 -5.2955670218e-01  1.1921734242e-01  9.8187349664e-02  1.1921734242e-01 -4.5519499163e-01
-8.1014358909e-03  5.3208298828e-02  2.9138355015e-01  5.3208298828e-02 -1.4729888622e-03 -1.2630004903e-02  2.9138355015e-01 -1.2630004903e-02  1.2061629764e-02  5.3208298828e-02 -1.4729888622e-03 -1.2630004903e-02 -1.4729888622e-03 -1.9510765348e-01 -3.3861147126e-01 -1.2630004903e-02 -3.3861147126e-01  9.2918286398e-02  2.9138355015e-01 -1.2630004903e-02  1.2061629764e-02 -1.2630004903e-02 -3.3861147126e-01  9.2918286398e-02  1.2061629764e-02  9.2918286398e-02 -2.2237506458e-01
 1.0974202443e+00 -3.0049871051e-01  5.1489067526e-02 -3.0049871051e-01 -2.8314422823e-01  1.7842404399e-01  5.1489067526e-02  1.7842404399e-01  6.8503311537e-01 -3.0049871051e-01 -2.8314422823e-01  1.7842404399e-01 -2.8314422823e-01 -5.1647981809e-01  1.1113908765e-01  1.7842404399e-01  1.1113908765e-01  3.5668486446e-02  5.1489067526e-02  1.7842404399e-01  6.8503311537e-01  1.7842404399e-01  1.1113908765e-01  3.5668486446e-02  6.8503311537e-01  3.5668486446e-02 -6.7895958269e-03
-1.3610093823e+00  1.7091845253e-01 -4.5331495745e-02  1.7091845253e-01  6.6772595954e-01 -1.0294552553e-01 -4.5331495745e-02 -1.0294552553e-01  1.0878522597e-01  1.7091845253e-01  6.6772595954e-01 -1.0294552553e-01  6.6772595954e-01  1.2285006562e+00 -2.3038862215e-01 -1.0294552553e-01 -2.3038862215e-01  5.5131041535e-03 -4.5331495745e-02 -1.0294552553e-01  1.0878522597e-01 -1.0294552553e-01 -2.3038862215e-01  5.5131041535e-03  1.0878522597e-01  5.5131041535e-03  1.5042452390e-02
 3.5598945805e-02 -2.3339387894e-01 -1.2807479272e+00 -2.3339387894e-01  4.6959433614e-03  3.1646172433e-02 -1.2807479272e+00  3.1646172433e-02 -3.7942882792e-02 -2.3339387894e-01  4.6959433614e-03  3.1646172433e-02  4.6959433614e-03  4.4583775926e-01  7.6817517940e-01  3.1646172433e-02  7.6817517940e-01 -2.5795847368e-01 -1.2807479272e+00  3.1646172433e-02 -3.7942882792e-02  3.1646172433e-02  7.6817517940e-01 -2.5795847368e-01 -3.7942882792e-02 -2.5795847368e-01  2.6211103638e-01
 8.7644546132e-03 -6.1403949500e-02 -3.1565402985e-01 -6.1403949500e-02  7.0349755921e-02  2.0430615979e-01 -3.1565402985e-01  2.0430615979e-01 -8.5880779295e-02 -6.1403949500e-02  7.0349755921e-02  2.0430615979e-01  7.0349755921e-02  3.7339273645e-01  6.4799748693e-01  2.0430615979e-01  6.4799748693e-01 -1.7991776562e-01 -3.1565402985e-01  2.0430615979e-01 -8.5880779295e-02  2.0430615979e-01  6.4799748693e-01 -1.7991776562e-01 -8.5880779295e-02 -1.7991776562e-01  3.9460020381e-01
 1.9388876831e-02 -1.3385887450e-01 -6.9996885893e-01 -1.3385887450e-01  1.2794239630e-01  3.3394577544e-01 -6.9996885893e-01  3.3394577544e-01 -1.3765111221e-01 -1.3385887450e-01  1.2794239630e-01  3.3394577544e-01  1.2794239630e-01 -1.1485430061e-01 -1.9860931377e-01  3.3394577544e-01 -1.9860931377e-01  5.6305637691e-02 -6.9996885893e-01  3.3394577544e-01 -1.3765111221e-01  3.3394577544e-01 -1.9860931377e-01  5.6305637691e-02 -1.3765111221e-01  5.6305637691e-02 -1.5975956335e-01
 3.3489185171e+00  7.2814686404e-01 -1.0495483503e-01  7.2814686404e-01  1.0612111088e+00 -1.5817211076e-01 -1.0495483503e-01 -1.5817211076e-01  2.2519613400e-01  7.2814686404e-01  1.0612111088e+00 -1.5817211076e-01  1.0612111088e+00  1.7438243022e+00 -3.7745568389e-03 -1.5817211076e-01 -3.7745568389e-03  8.0652248748e-01 -1.0495483503e-01 -1.5817211076e-01  2.2519613400e-01 -1.5817211076e-01 -3.7745568389e-03  8.0652248748e-01  2.2519613400e-01  8.0652248748e-01 -4.4409480855e-01
 4.6585131351e+00  3.3098109392e-01 -3.7420487022e-02  3.3098109392e-01  1.3531089001e+00 -3.8002129734e-02 -3.7420487022e-02 -3.8002129734e-02  1.1074441011e+00  3.3098109392e-01  1.3531089001e+00 -3.8002129734e-02  1.3531089001e+00  1.4100686884e+00 -4.2404190175e-01 -3.8002129734e-02 -4.2404190175e-01 -4.0139525984e-01 -3.7420487022e-02 -3.8002129734e-02  1.1074441011e+00 -3.8002129734e-02 -4.2404190175e-01 -4.0139525984e-01  1.1074441011e+00 -4.0139525984e-01  2.8394231428e-01
 1.2089762725e-03 -7.9310620281e-03 -4.2106557991e-02 -7.9310620281e-03  1.5976877154e-03  1.5333260658e-02 -4.2106557991e-02  1.5333260658e-02 -4.7193084312e-03 -7.9310620281e-03  1.5976877154e-03  1.5333260658e-02  1.5976877154e-03  2.2707332437e-01  3.8518716939e-01  1.5333260658e-02  3.8518716939e-01 -1.8063953686e-01 -4.2106557991e-02  1.5333260658e-02 -4.7193084312e-03  1.5333260658e-02  3.8518716939e-01 -1.8063953686e-01 -4.7193084312e-03 -1.8063953686e-01 -1.3126259079e-01
 1.6749729932e-03 -6.3321819157e-03 -6.1495935402e-02 -6.3321819157e-03 -8.6213281355e-02 -2.4519006526e-01 -6.1495935402e-02 -2.4519006526e-01  9.5181772322e-02 -6.3321819157e-03 -8.6213281355e-02 -2.4519006526e-01 -8.6213281355e-02 -3.3587551943e-01 -5.8647919161e-01 -2.4519006526e-01 -5.8647919161e-01  1.3301627830e-01 -6.1495935402e-02 -2.4519006526e-01  9.5181772322e-02 -2.4519006526e-01 -5.8647919161e-01  1.3301627830e-01  9.5181772322e-02  1.3301627830e-01 -5.0336237260e-01
 6.4149021135e-03 -4.2101757885e-02 -2.3159169882e-01 -4.2101757885e-02 -2.4899692721e-03  6.6631511627e-04 -2.3159169882e-01  6.6631511627e-04 -6.2868873984e-03 -4.2101757885e-02 -2.4899692721e-03  6.6631511627e-04 -2.4899692721e-03  1.6326601846e-01  2.8363294905e-01  6.6631511627e-04  2.8363294905e-01 -7.5295723674e-02 -2.3159169882e-01  6.6631511627e-04 -6.2868873984e-03  6.6631511627e-04  2.8363294905e-01 -7.5295723674e-02 -6.2868873984e-03 -7.5295723674e-02  2.0040472625e-01
 1.0090896599e+00 -2.9993623053e-01  5.1345558600e-02 -2.9993623053e-01 -3.0505074506e-01  1.7447374885e-01  5.1345558600e-02  1.7447374885e-01  6.4355137137e-01 -2.9993623053e-01 -3.0505074506e-01  1.7447374885e-01 -3.0505074506e-01 -5.1641829932e-01  1.2113038252e-01  1.7447374885e-01  1.2113038252e-01  6.0889234267e-02  5.1345558600e-02  1.7447374885e-01  6.4355137137e-01  1.7447374885e-01  1.2113038252e-01  6.0889234267e-02  6.4355137137e-01  6.0889234267e-02 -2.2736805904e-02
-1.1970351166e+00  2.0181021651e-01 -4.9375766184e-02  2.0181021651e-01  6.6755972307e-01 -1.0330051997e-01 -4.9375766184e-02 -1.0330051997e-01  1.0746556254e-01  2.0181021651e-01  6.6755972307e-01 -1.0330051997e-01  6.6755972307e-01  1.2382975672e+00 -2.1572819180e-01 -1.0330051997e-01 -2.1572819180e-01  4.6592635395e-02 -4.9375766184e-02 -1.0330051997e-01  1.0746556254e-01 -1.0330051997e-01 -2.1572819180e-01  4.6592635395e-02  1.0746556254e-01  4.6592635395e-02 -8.8921441106e-03
 1.6075883337e-02 -1.0305463434e-01 -5.8024763039e-01 -1.0305463434e-01 -4.5264223607e-02 -1.2112787757e-01 -5.8024763039e-01 -1.2112787757e-01  3.5940908887e-02 -1.0305463434e-01 -4.5264223607e-02 -1.2112787757e-01 -4.5264223607e-02  4.2748853932e-03  3.3296035453e-03 -1.2112787757e-01  3.3296035453e-03 -3.3273921112e-02 -5.8024763039e-01 -1.2112787757e-01  3.5940908887e-02 -1.2112787757e-01  3.3296035453e-03 -3.3273921112e-02  3.5940908887e-02 -3.3273921112e-02 -1.5027681643e-01
-3.3057136661e-02  2.1945383453e-01  1.1893186536e+00  2.1945383453e-01 -5.3322857789e-02 -1.6704155566e-01  1.1893186536e+00 -1.6704155566e-01  8.8826026497e-02  2.1945383453e-01 -5.3322857789e-02 -1.6704155566e-01 -5.3322857789e-02 -5.7136289670e-01 -9.8789592801e-01 -1.6704155566e-01 -9.8789592801e-01  3.0379988511e-01  1.1893186536e+00 -1.6704155566e-01  8.8826026497e-02 -1.6704155566e-01 -9.8789592801e-01  3.0379988511e-01  8.8826026497e-02  3.0379988511e-01 -4.6629087214e-01
-1.7626932906e-02  1.2251069749e-01  6.3743254052e-01  1.2251069749e-01 -1.2830018219e-01 -3.3475940384e-01  6.3743254052e-01 -3.3475940384e-01  1.3687428310e-01  1.2251069749e-01 -1.2830018219e-01 -3.3475940384e-01 -1.2830018219e-01  1.1983872950e-01  2.0689749490e-01 -3.3475940384e-01  2.0689749490e-01 -6.1605869687e-02  6.3743254052e-01 -3.3475940384e-01  1.3687428310e-01 -3.3475940384e-01  2.0689749490e-01 -6.1605869687e-02  1.3687428310e-01 -6.1605869687e-02  1.4981020385e-01
-4.2338244991e+00 -8.3575980593e-01  1.1915764401e-01 -8.3575980593e-01 -1.2905510233e+00  1.7049110310e-01  1.1915764401e-01  1.7049110310e-01 -3.8066888915e-01 -8.3575980593e-01 -1.2905510233e+00  1.7049110310e-01 -1.2905510233e+00 -1.9489066867e+00  5.7413592122e-02  1.7049110310e-01  5.7413592122e-02 -7.6718452412e-01  1.1915764401e-01  1.7049110310e-01 -3.8066888915e-01  1.7049110310e-01  5.7413592122e-02 -7.6718452412e-01 -3.8066888915e-01 -7.6718452412e-01  4.1416684174e-01
 4.3190893404e+00  2.3982773714e-01 -2.3419625377e-02  2.3982773714e-01  1.3187166758e+00 -3.7812389047e-02 -2.3419625377e-02 -3.7812389047e-02  1.0761616821e+00  2.3982773714e-01  1.3187166758e+00 -3.7812389047e-02  1.3187166758e+00  1.2888709988e+00 -4.2081857176e-01 -3.7812389047e-02 -4.2081857176e-01 -4.5120722252e-01 -2.3419625377e-02 -3.7812389047e-02  1.0761616821e+00 -3.7812389047e-02 -4.2081857176e-01 -4.5120722252e-01  1.0761616821e+00 -4.5120722252e-01  3.1060451643e-01
 8.3350332626e-04 -5.6692279389e-03 -3.1061895087e-02 -5.6692279389e-03  4.4609638487e-03 -7.0205068814e-05 -3.1061895087e-02 -7.0205068814e-05 -2.1016908017e-03 -5.6692279389e-03  4.4609638487e-03 -7.0205068814e-05  4.4609638487e-03 -2.4300628011e-01 -4.1318160846e-01 -7.0205068814e-05 -4.1318160846e-01  1.8528817267e-01 -3.1061895087e-02 -7.0205068814e-05 -2.1016908017e-03 -7.0205068814e-05 -4.1318160846e-01  1.8528817267e-01 -2.1016908017e-03  1.8528817267e-01  9.5454661589e-02
-4.6998977513e-03  3.6258463753e-02  1.6893135545e-01  3.6258463753e-02 -9.9985831107e-02 -2.8088260339e-01  1.6893135545e-01 -2.8088260339e-01  1.1381899622e-01  3.6258463753e-02 -9.9985831107e-02 -2.8088260339e-01 -9.9985831107e-02 -3.2579481453e-01 -5.7114515949e-01 -2.8088260339e-01 -5.7114515949e-01  1.1081982621e-01  1.6893135545e-01 -2.8088260339e-01  1.1381899622e-01 -2.8088260339e-01 -5.7114515949e-01  1.1081982621e-01  1.1381899622e-01  1.1081982621e-01 -5.8135263045e-01
-1.4154399175e-02  9.0205534587e-02  5.1217068585e-01  9.0205534587e-02  5.7258200106e-02  1.4532633822e-01  5.1217068585e-01  1.4532633822e-01 -4.3410329894e-02  9.0205534587e-02  5.7258200106e-02  1.4532633822e-01  5.7258200106e-02 -1.6691951112e-01 -2.8891030188e-01  1.4532633822e-01 -2.8891030188e-01  8.4178171325e-02  5.1217068585e-01  1.4532633822e-01 -4.3410329894e-02  1.4532633822e-01 -2.8891030188e-01  8.4178171325e-02 -4.3410329894e-02  8.4178171325e-02 -1.8210764532e-01
 1.1894327873e+00 -3.4569665183e-01  5.9706796622e-02 -3.4569665183e-01 -3.1384817213e-01  1.9267510753e-01  5.9706796622e-02  1.9267510753e-01  7.2696564676e-01 -3.4569665183e-01 -3.1384817213e-01  1.9267510753e-01 -3.1384817213e-01 -7.9890223522e-01  1.2361630001e-01  1.9267510753e-01  1.2361630001e-01 -6.9020907003e-02  5.9706796622e-02  1.9267510753e-01  7.2696564676e-01  1.9267510753e-01  1.2361630001e-01 -6.9020907003e-02  7.2696564676e-01 -6.9020907003e-02  5.2019387126e-02
 3.1267923215e-02 -2.0399432088e-01 -1.1255280564e+00 -2.0399432088e-01 -1.7924555793e-02 -2.8449840092e-02 -1.1255280564e+00 -2.8449840092e-02 -1.3168427824e-02 -2.0399432088e-01 -1.7924555793e-02 -2.8449840092e-02 -1.7924555793e-02  4.4450410354e-01  7.6742936203e-01 -2.8449840092e-02  7.6742936203e-01 -2.4359964734e-01 -1.1255280564e+00 -2.8449840092e-02 -1.3168427824e-02 -2.8449840092e-02  7.6742936203e-01 -2.4359964734e-01 -1.3168427824e-02 -2.4359964734e-01  3.4098524232e-01
-1.8968489511e+00 -4.9867272607e-01  8.4468939903e-02 -4.9867272607e-01 -1.0010924057e+00  6.5959164457e-02  8.4468939903e-02  6.5959164457e-02 -6.2842141811e-01 -4.9867272607e-01 -1.0010924057e+00  6.5959164457e-02 -1.0010924057e+00 -1.7293334459e+00  2.7307651329e-01  6.5959164457e-02  2.7307651329e-01 -1.3483618855e-01  8.4468939903e-02  6.5959164457e-02 -6.2842141811e-01  6.5959164457e-02  2.7307651329e-01 -1.3483618855e-01 -6.2842141811e-01 -1.3483618855e-01  3.9116822684e-02
 2.6827365410e-05  3.8571346224e-03  2.4250326179e-03  3.8571346224e-03 -6.2843754626e-02 -1.7194557239e-01  2.4250326179e-03 -1.7194557239e-01  6.5600811322e-02  3.8571346224e-03 -6.2843754626e-02 -1.7194557239e-01 -6.2843754626e-02 -9.8625539810e-02 -1.7191056894e-01 -1.7194557239e-01 -1.7191056894e-01  4.3472136540e-02  2.4250326179e-03 -1.7194557239e-01  6.5600811322e-02 -1.7194557239e-01 -1.7191056894e-01  4.3472136540e-02  6.5600811322e-02  4.3472136540e-02 -1.1331916702e-01
 3.1502312586e-02 -2.1242429275e-01 -1.1317440097e+00 -2.1242429275e-01  1.3132666569e-01  3.4012951034e-01 -1.1317440097e+00  3.4012951034e-01 -1.4680446047e-01 -2.1242429275e-01  1.3132666569e-01  3.4012951034e-01  1.3132666569e-01 -1.5932695025e-01 -2.7827285345e-01  3.4012951034e-01 -2.7827285345e-01  5.8314913617e-02 -1.1317440097e+00  3.4012951034e-01 -1.4680446047e-01  3.4012951034e-01 -2.7827285345e-01  5.8314913617e-02 -1.4680446047e-01  5.8314913617e-02 -3.1524196666e-01
-3.1847351369e+00 -5.6631643203e-01  7.4231750539e-02 -5.6631643203e-01 -4.4762732866e-01  7.5121450486e-02  7.4231750539e-02  7.5121450486e-02 -5.8313070445e-02 -5.6631643203e-01 -4.4762732866e-01  7.5121450486e-02 -4.4762732866e-01 -9.7915634103e-01 -1.0261785917e-01  7.5121450486e-02 -1.0261785917e-01 -7.1618027146e-01  7.4231750539e-02  7.5121450486e-02 -5.8313070445e-02  7.5121450486e-02 -1.0261785917e-01 -7.1618027146e-01 -5.8313070445e-02 -7.1618027146e-01  4.0515232991e-01
-5.8014786442e+00 -2.2117309842e-01  6.5402140011e-03 -2.2117309842e-01 -5.3586222783e-01 -1.0599526748e-01  6.5402140011e-03 -1.0599526748e-01 -1.0629954688e+00 -2.2117309842e-01 -5.3586222783e-01 -1.0599526748e-01 -5.3586222783e-01 -4.8301785886e-01  2.5926145712e-01 -1.0599526748e-01  2.5926145712e-01  4.1965619615e-01  6.5402140011e-03 -1.0599526748e-01 -1.0629954688e+00 -1.0599526748e-01  2.5926145712e-01  4.1965619615e-01 -1.0629954688e+00  4.1965619615e-01 -2.8260515877e-01
 1.1967429533e-04 -1.9306116490e-03 -2.5983872351e-03 -1.9306116490e-03  3.0487088134e-02  7.2794881247e-02 -2.5983872351e-03  7.2794881247e-02 -3.1021788419e-02 -1.9306116490e-03  3.0487088134e-02  7.2794881247e-02  3.0487088134e-02 -1.6404960975e-01 -2.7274939660e-01  7.2794881247e-02 -2.7274939660e-01  1.7489510989e-01 -2.5983872351e-03  7.2794881247e-02 -3.1021788419e-02  7.2794881247e-02 -2.7274939660e-01  1.7489510989e-01 -3.1021788419e-02  1.7489510989e-01  3.2441332374e-01
-2.7521567874e-03  1.3705814834e-02  1.0112813057e-01  1.3705814834e-02  8.3587780257e-02  2.3656982578e-01  1.0112813057e-01  2.3656982578e-01 -8.9997031245e-02  1.3705814834e-02  8.3587780257e-02  2.3656982578e-01  8.3587780257e-02  2.9760646828e-01  5.1814340679e-01  2.3656982578e-01  5.1814340679e-01 -1.3049398753e-01  1.0112813057e-01  2.3656982578e-01 -8.9997031245e-02  2.3656982578e-01  5.1814340679e-01 -1.3049398753e-01 -8.9997031245e-02 -1.3049398753e-01  3.7592453899e-01
-1.7966838235e-03  1.2533399774e-02  6.2856208385e-02  1.2533399774e-02 -1.8228903347e-02 -5.5632913933e-02  6.2856208385e-02 -5.5632913933e-02  2.3627286789e-02  1.2533399774e-02 -1.8228903347e-02 -5.5632913933e-02 -1.8228903347e-02 -1.5347986592e-01 -2.6693525280e-01 -5.5632913933e-02 -2.6693525280e-01  6.9063147141e-02  6.2856208385e-02 -5.5632913933e-02  2.3627286789e-02 -5.5632913933e-02 -2.6693525280e-01  6.9063147141e-02  2.3627286789e-02  6.9063147141e-02 -1.9164422446e-01
-6.3068015275e-01  3.4436147894e-01 -5.6862504647e-02  3.4436147894e-01  3.2084666018e-01 -1.6703548492e-01 -5.6862504647e-02 -1.6703548492e-01 -5.9478963160e-01  3.4436147894e-01  3.2084666018e-01 -1.6703548492e-01  3.2084666018e-01  3.9895286706e-01 -1.2917972586e-01 -1.6703548492e-01 -1.2917972586e-01 -1.3793177886e-01 -5.6862504647e-02 -1.6703548492e-01 -5.9478963160e-01 -1.6703548492e-01 -1.2917972586e-01 -1.3793177886e-01 -5.9478963160e-01 -1.3793177886e-01  6.7687718949e-02
-1.7223482540e+00  1.0156529005e-01 -3.3878677355e-02  1.0156529005e-01  5.1046799053e-01 -9.7110664506e-02 -3.3878677355e-02 -9.7110664506e-02 -1.2093199824e-02  1.0156529005e-01  5.1046799053e-01 -9.7110664506e-02  5.1046799053e-01  9.5266320313e-01 -1.7090029846e-01 -9.7110664506e-02 -1.7090029846e-01  2.3415995393e-02 -3.3878677355e-02 -9.7110664506e-02 -1.2093199824e-02 -9.7110664506e-02 -1.7090029846e-01  2.3415995393e-02 -1.2093199824e-02  2.3415995393e-02 -2.4156553787e-03
 1.0439167064e-02 -6.3452403734e-02 -3.6769563658e-01 -6.3452403734e-02 -6.2519252537e-02 -1.7111905480e-01 -3.6769563658e-01 -1.7111905480e-01  5.9166627870e-02 -6.3452403734e-02 -6.2519252537e-02 -1.7111905480e-01 -6.2519252537e-02 -9.2894868562e-02 -1.6400503422e-01 -1.7111905480e-01 -1.6400503422e-01  2.1885164473e-02 -3.6769563658e-01 -1.7111905480e-01  5.9166627870e-02 -1.7111905480e-01 -1.6400503422e-01  2.1885164473e-02  5.9166627870e-02  2.1885164473e-02 -2.0791489958e-01
 3.5409739715e-02 -2.3559768428e-01 -1.2738291976e+00 -2.3559768428e-01  6.7257286903e-02  2.0714230629e-01 -1.2738291976e+00  2.0714230629e-01 -1.0538346469e-01 -2.3559768428e-01  6.7257286903e-02  2.0714230629e-01  6.7257286903e-02  6.3689234474e-01  1.1000927921e+00  2.0714230629e-01  1.1000927921e+00 -3.4777599601e-01 -1.2738291976e+00  2.0714230629e-01 -1.0538346469e-01  2.0714230629e-01  1.1000927921e+00 -3.4777599601e-01 -1.0538346469e-01 -3.4777599601e-01  4.6830650548e-01
-1.5480709682e-02  1.0835700743e-01  5.6177278869e-01  1.0835700743e-01 -1.1799390901e-01 -3.1373172299e-01  5.6177278869e-01 -3.1373172299e-01  1.2913134581e-01  1.0835700743e-01 -1.1799390901e-01 -3.1373172299e-01 -1.1799390901e-01 -1.2693081141e-02 -2.4044838923e-02 -3.1373172299e-01 -2.4044838923e-02 -5.9763684458e-03  5.6177278869e-01 -3.1373172299e-01  1.2913134581e-01 -3.1373172299e-01 -2.4044838923e-02 -5.9763684458e-03  1.2913134581e-01 -5.9763684458e-03 -4.5062055087e-02
 4.1091243413e+00  9.7835507309e-01 -1.4476314311e-01  9.7835507309e-01  1.3756979018e+00 -1.9954084917e-01 -1.4476314311e-01 -1.9954084917e-01  3.0711424997e-01  9.7835507309e-01  1.3756979018e+00 -1.9954084917e-01  1.3756979018e+00  1.9821784476e+00 -3.9136086124e-02 -1.9954084917e-01 -3.9136086124e-02  8.2608253853e-01 -1.4476314311e-01 -1.9954084917e-01  3.0711424997e-01 -1.9954084917e-01 -3.9136086124e-02  8.2608253853e-01  3.0711424997e-01  8.2608253853e-01 -4.5053365737e-01
 2.8997980534e+00  3.6705822699e-01 -5.6329783848e-02  3.6705822699e-01  1.6403837440e+00 -1.2953882668e-01 -5.6329783848e-02 -1.2953882668e-01  9.1198598387e-01  3.6705822699e-01  1.6403837440e+00 -1.2953882668e-01  1.6403837440e+00  1.9364789473e+00 -4.7268571230e-01 -1.2953882668e-01 -4.7268571230e-01 -2.7577729484e-01 -5.6329783848e-02 -1.2953882668e-01  9.1198598387e-01 -1.2953882668e-01 -4.7268571230e-01 -2.7577729484e-01  9.1198598387e-01 -2.7577729484e-01  2.1104371741e-01
-2.7163969129e-03  1.8498908666e-02  9.7022246099e-02  1.8498908666e-02 -1.2248939147e-02 -4.4714062838e-02  9.7022246099e-02 -4.4714062838e-02  1.7667785465e-02  1.8498908666e-02 -1.2248939147e-02 -4.4714062838e-02 -1.2248939147e-02 -2.5243323825e-01 -4.3074448518e-01 -4.4714062838e-02 -4.3074448518e-01  1.8048732397e-01  9.7022246099e-02 -4.4714062838e-02  1.7667785465e-02 -4.4714062838e-02 -4.3074448518e-01  1.8048732397e-01  1.7667785465e-02  1.8048732397e-01  3.9617713729e-02
 7.4744518631e-04 -1.0421188058e-02 -2.6352986072e-02 -1.0421188058e-02  1.0169597317e-01  2.8477499211e-01 -2.6352986072e-02  2.8477499211e-01 -1.1191574231e-01 -1.0421188058e-02  1.0169597317e-01  2.8477499211e-01  1.0169597317e-01  3.0576609760e-01  5.3535534412e-01  2.8477499211e-01  5.3535534412e-01 -1.0975286769e-01 -2.6352986072e-02  2.8477499211e-01 -1.1191574231e-01  2.8477499211e-01  5.3535534412e-01 -1.0975286769e-01 -1.1191574231e-01 -1.0975286769e-01  5.1241620915e-01
 1.4078262578e-02 -9.1097186204e-02 -5.0880338250e-01 -9.1097186204e-02 -2.9440361408e-02 -6.9278528440e-02 -5.0880338250e-01 -6.9278528440e-02  1.4591788650e-02 -9.1097186204e-02 -2.9440361408e-02 -6.9278528440e-02 -2.9440361408e-02  2.0971162671e-01  3.6325074697e-01 -6.9278528440e-02  3.6325074697e-01 -1.0469834587e-01 -5.0880338250e-01 -6.9278528440e-02  1.4591788650e-02 -6.9278528440e-02  3.6325074697e-01 -1.0469834587e-01  1.4591788650e-02 -1.0469834587e-01  2.2209332643e-01
-1.4303676128e+00  2.9593767972e-01 -5.2058696474e-02  2.9593767972e-01  2.5639961212e-01 -1.9078063719e-01 -5.2058696474e-02 -1.9078063719e-01 -7.7234546626e-01  2.9593767972e-01  2.5639961212e-01 -1.9078063719e-01  2.5639961212e-01  6.6064663184e-01 -1.0336799551e-01 -1.9078063719e-01 -1.0336799551e-01  5.3733158254e-02 -5.2058696474e-02 -1.9078063719e-01 -7.7234546626e-01 -1.9078063719e-01 -1.0336799551e-01  5.3733158254e-02 -7.7234546626e-01  5.3733158254e-02 -4.6155640101e-02
-3.3587318036e-02  2.2015644440e-01  1.2085615404e+00  2.2015644440e-01 -1.7066589332e-03 -2.5818752401e-02  1.2085615404e+00 -2.5818752401e-02  3.5211791605e-02  2.2015644440e-01 -1.7066589332e-03 -2.5818752401e-02 -1.7066589332e-03 -4.8979897638e-01 -8.4543316411e-01 -2.5818752401e-02 -8.4543316411e-01  2.7073581549e-01  1.2085615404e+00 -2.5818752401e-02  3.5211791605e-02 -2.5818752401e-02 -8.4543316411e-01  2.7073581549e-01  3.5211791605e-02  2.7073581549e-01 -3.5705156281e-01
 3.2306773109e-01  3.5539037778e-01 -6.9099730462e-02  3.5539037778e-01  9.4430779517e-01 -9.4255427103e-02 -6.9099730462e-02 -9.4255427103e-02  4.2290788266e-01  3.5539037778e-01  9.4430779517e-01 -9.4255427103e-02  9.4430779517e-01  1.6302586668e+00 -2.9403840090e-01 -9.4255427103e-02 -2.9403840090e-01  3.5727000296e-02 -6.9099730462e-02 -9.4255427103e-02  4.2290788266e-01 -9.4255427103e-02 -2.9403840090e-01  3.5727000296e-02  4.2290788266e-01  3.5727000296e-02  1.1538779562e-02
 1.5977108572e-03 -6.4015347123e-03 -5.7440725760e-02 -6.4015347123e-03 -7.4208923253e-02 -2.0354177427e-01 -5.7440725760e-02 -2.0354177427e-01  7.6651423582e-02 -6.4015347123e-03 -7.4208923253e-02 -2.0354177427e-01 -7.4208923253e-02 -1.2456507847e-01 -2.1728536607e-01 -2.0354177427e-01 -2.1728536607e-01  5.3596018200e-02 -5.7440725760e-02 -2.0354177427e-01  7.6651423582e-02 -2.0354177427e-01 -2.1728536607e-01  5.3596018200e-02  7.6651423582e-02  5.3596018200e-02 -1.5164611000e-01
 2.6847731206e-02 -1.8206518251e-01 -9.6558887825e-01 -1.8206518251e-01  1.2830942044e-01  3.3147198116e-01 -9.6558887825e-01  3.3147198116e-01 -1.4052600789e-01 -1.8206518251e-01  1.2830942044e-01  3.3147198116e-01  1.2830942044e-01 -1.7808924028e-01 -3.1009206931e-01  3.3147198116e-01 -3.1009206931e-01  7.3163449525e-02 -9.6558887825e-01  3.3147198116e-01 -1.4052600789e-01  3.3147198116e-01 -3.1009206931e-01  7.3163449525e-02 -1.4052600789e-01  7.3163449525e-02 -3.0381870922e-01
-3.0864984572e+00 -6.0180097079e-01  8.2756182544e-02 -6.0180097079e-01 -6.6376913908e-01  1.0323748866e-01  8.2756182544e-02  1.0323748866e-01 -1.2595660050e-01 -6.0180097079e-01 -6.6376913908e-01  1.0323748866e-01 -6.6376913908e-01 -1.3302898583e+00 -6.1770847637e-02  1.0323748866e-01 -6.1770847637e-02 -7.7921753125e-01  8.2756182544e-02  1.0323748866e-01 -1.2595660050e-01  1.0323748866e-01 -6.1770847637e-02 -7.7921753125e-01 -1.2595660050e-01 -7.7921753125e-01  4.3578572622e-01
 5.8724150052e+00  3.3675455106e-01 -2.8238743287e-02  3.3675455106e-01  7.7659417303e-01  7.6939719580e-02 -2.8238743287e-02  7.6939719580e-02  1.1410582476e+00  3.3675455106e-01  7.7659417303e-01  7.6939719580e-02  7.7659417303e-01  7.7000563742e-01 -3.2258469705e-01  7.6939719580e-02 -3.2258469705e-01 -4.4396999549e-01 -2.8238743287e-02  7.6939719580e-02  1.1410582476e+00  7.6939719580e-02 -3.2258469705e-01 -4.4396999549e-01  1.1410582476e+00 -4.4396999549e-01  3.0250317158e-01
 9.7443992803e-04 -5.8584584797e-03 -3.5583329085e-02 -5.8584584797e-03 -1.4591504093e-02 -2.9590467589e-02 -3.5583329085e-02 -2.9590467589e-02  1.3465128411e-02 -5.8584584797e-03 -1.4591504093e-02 -2.9590467589e-02 -1.4591504093e-02  1.8548539830e-01  3.1100786310e-01 -2.9590467589e-02  3.1100786310e-01 -1.7684460192e-01 -3.5583329085e-02 -2.9590467589e-02  1.3465128411e-02 -2.9590467589e-02  3.1100786310e-01 -1.7684460192e-01  1.3465128411e-02 -1.7684460192e-01 -2.6015619431e-01
-6.9185226466e-04  8.9745593710e-03  2.3481250259e-02  8.9745593710e-03 -8.3113650205e-02 -2.3818325911e-01  2.3481250259e-02 -2.3818325911e-01  9.4269180005e-02  8.9745593710e-03 -8.3113650205e-02 -2.3818325911e-01 -8.3113650205e-02 -3.6461208303e-01 -6.3595922874e-01 -2.3818325911e-01 -6.3595922874e-01  1.4984400627e-01  2.3481250259e-02 -2.3818325911e-01  9.4269180005e-02 -2.3818325911e-01 -6.3595922874e-01  1.4984400627e-01  9.4269180005e-02  1.4984400627e-01 -5.2016576308e-01
-2.1890897116e-03  1.4305022034e-02  8.1742186281e-02  1.4305022034e-02  1.1254731383e-02  2.7116442112e-02  8.1742186281e-02  2.7116442112e-02 -7.6026746223e-03  1.4305022034e-02  1.1254731383e-02  2.7116442112e-02  1.1254731383e-02 -6.4554502319e-02 -1.1283942396e-01  2.7116442112e-02 -1.1283942396e-01  2.3629793609e-02  8.1742186281e-02  2.7116442112e-02 -7.6026746223e-03  2.7116442112e-02 -1.1283942396e-01  2.3629793609e-02 -7.6026746223e-03  2.3629793609e-02 -1.1532124986e-01
 6.6115774528e-01 -3.2586370789e-01  5.4289290138e-02 -3.2586370789e-01 -3.4968548812e-01  1.6730917301e-01  5.4289290138e-02  1.6730917301e-01  5.6642811718e-01 -3.2586370789e-01 -3.4968548812e-01  1.6730917301e-01 -3.4968548812e-01 -4.8302519861e-01  1.4422208373e-01  1.6730917301e-01  1.4422208373e-01  1.3517924162e-01  5.4289290138e-02  1.6730917301e-01  5.6642811718e-01  1.6730917301e-01  1.4422208373e-01  1.3517924162e-01  5.6642811718e-01  1.3517924162e-01 -6.7970304632e-02
 1.0232150513e+00 -2.4462374982e-01  5.5016903773e-02 -2.4462374982e-01 -6.1360026445e-01  9.8226114641e-02  5.5016903773e-02  9.8226114641e-02 -8.1400910236e-02 -2.4462374982e-01 -6.1360026445e-01  9.8226114641e-02 -6.1360026445e-01 -1.0786450073e+00  1.6484380797e-01  9.8226114641e-02  1.6484380797e-01 -9.6835443857e-02  5.5016903773e-02  9.8226114641e-02 -8.1400910236e-02  9.8226114641e-02  1.6484380797e-01 -9.6835443857e-02 -8.1400910236e-02 -9.6835443857e-02  4.1042118514e-02
-1.0243811894e-02  6.5540259800e-02  3.7519852850e-01  6.5540259800e-02  4.7743528976e-02  1.3139073467e-01  3.7519852850e-01  1.3139073467e-01 -4.4375711767e-02  6.5540259800e-02  4.7743528976e-02  1.3139073467e-01  4.7743528976e-02  7.4483404922e-02  1.3355780470e-01  1.3139073467e-01  1.3355780470e-01 -5.4337393074e-03  3.7519852850e-01  1.3139073467e-01 -4.4375711767e-02  1.3139073467e-01  1.3355780470e-01 -5.4337393074e-03 -4.4375711767e-02 -5.4337393074e-03  2.3376121358e-01
 3.5779663141e-02 -2.3760925690e-01 -1.2877098681e+00 -2.3760925690e-01  5.8536823681e-02  1.8074255557e-01 -1.2877098681e+00  1.8074255557e-01 -9.6017578008e-02 -2.3760925690e-01  5.8536823681e-02  1.8074255557e-01  5.8536823681e-02  5.7170102617e-01  9.8888338109e-01  1.8074255557e-01  9.8888338109e-01 -3.0078678145e-01 -1.2877098681e+00  1.8074255557e-01 -9.6017578008e-02  1.8074255557e-01  9.8888338109e-01 -3.0078678145e-01 -9.6017578008e-02 -3.0078678145e-01  4.8220858999e-01
-5.9544610945e+00 -1.1277206041e+00  1.6086762883e-01 -1.1277206041e+00 -1.7443774611e+00  2.0432407982e-01  1.6086762883e-01  2.0432407982e-01 -6.3534341443e-01 -1.1277206041e+00 -1.7443774611e+00  2.0432407982e-01 -1.7443774611e+00 -2.3933297915e+00  1.6087295739e-01  2.0432407982e-01  1.6087295739e-01 -7.1444882057e-01  1.6086762883e-01  2.0432407982e-01 -6.3534341443e-01  2.0432407982e-01  1.6087295739e-01 -7.1444882057e-01 -6.3534341443e-01 -7.1444882057e-01  3.7068998331e-01
 1.2328422672e-02 -8.5928771279e-02 -4.3864406830e-01 -8.5928771279e-02  1.1986780984e-01  3.1430211959e-01 -4.3864406830e-01  3.1430211959e-01 -1.2649164299e-01 -8.5928771279e-02  1.1986780984e-01  3.1430211959e-01  1.1986780984e-01 -7.8782598225e-02 -1.3414428070e-01  3.1430211959e-01 -1.3414428070e-01  5.6124352415e-02 -4.3864406830e-01  3.1430211959e-01 -1.2649164299e-01  3.1430211959e-01 -1.3414428070e-01  5.6124352415e-02 -1.2649164299e-01  5.6124352415e-02 -2.5264078770e-02
 2.6249413089e+00  3.0841837954e-02  2.5614280716e-03  3.0841837954e-02  1.1051700762e+00 -3.7218009401e-02  2.5614280716e-03 -3.7218009401e-02  8.7700709827e-01  3.0841837954e-02  1.1051700762e+00 -3.7218009401e-02  1.1051700762e+00  1.2762102145e+00 -4.1824362517e-01 -3.7218009401e-02 -4.1824362517e-01 -4.4602299535e-01  2.5614280716e-03 -3.7218009401e-02  8.7700709827e-01 -3.7218009401e-02 -4.1824362517e-01 -4.4602299535e-01  8.7700709827e-01 -4.4602299535e-01  3.0188296735e-01
-1.0671644018e-03  7.8013829764e-03  3.9296404062e-02  7.8013829764e-03 -1.6806661178e-02 -3.2145214248e-02  3.9296404062e-02 -3.2145214248e-02  1.3804177714e-02  7.8013829764e-03 -1.6806661178e-02 -3.2145214248e-02 -1.6806661178e-02  2.5724181520e-01  4.3878014745e-01 -3.2145214248e-02  4.3878014745e-01 -1.8448794642e-01  3.9296404062e-02 -3.2145214248e-02  1.3804177714e-02 -3.2145214248e-02  4.3878014745e-01 -1.8448794642e-01  1.3804177714e-02 -1.8448794642e-01 -3.4787416297e-02
 2.3674317329e-03 -2.0244613750e-02 -8.4253851339e-02 -2.0244613750e-02  8.7593418617e-02  2.4942413542e-01 -8.4253851339e-02  2.4942413542e-01 -9.9750582111e-02 -2.0244613750e-02  8.7593418617e-02  2.4942413542e-01  8.7593418617e-02  3.5278617270e-01  6.1592058455e-01  2.4942413542e-01  6.1592058455e-01 -1.4035852947e-01 -8.4253851339e-02  2.4942413542e-01 -9.9750582111e-02  2.4942413542e-01  6.1592058455e-01 -1.4035852947e-01 -9.9750582111e-02 -1.4035852947e-01  5.2607896622e-01
 3.7437437265e-03 -2.3986689437e-02 -1.3902281529e-01 -2.3986689437e-02 -2.4772403508e-02 -6.3653164441e-02 -1.3902281529e-01 -6.3653164441e-02  2.0360293262e-02 -2.3986689437e-02 -2.4772403508e-02 -6.3653164441e-02 -2.4772403508e-02  5.4584738147e-02  9.5287971551e-02 -6.3653164441e-02  9.5287971551e-02 -2.0438820224e-02 -1.3902281529e-01 -6.3653164441e-02  2.0360293262e-02 -6.3653164441e-02  9.5287971551e-02 -2.0438820224e-02  2.0360293262e-02 -2.0438820224e-02  9.9489220361e-02
 7.0144471846e-01 -3.3895476256e-01  5.6422039202e-02 -3.3895476256e-01 -3.5501474938e-01  1.7441087769e-01  5.6422039202e-02  1.7441087769e-01  5.9802778199e-01 -3.3895476256e-01 -3.5501474938e-01  1.7441087769e-01 -3.5501474938e-01 -5.4407706955e-01  1.4450548581e-01  1.7441087769e-01  1.4450548581e-01  1.0660073109e-01  5.6422039202e-02  1.7441087769e-01  5.9802778199e-01  1.7441087769e-01  1.4450548581e-01  1.0660073109e-01  5.9802778199e-01  1.0660073109e-01 -5.1107021547e-02
 6.3494738753e-01 -3.1291088367e-01  6.5184696686e-02 -3.1291088367e-01 -7.0053352946e-01  1.0014704315e-01  6.5184696686e-02  1.0014704315e-01 -1.5564558654e-01 -3.1291088367e-01 -7.0053352946e-01  1.0014704315e-01 -7.0053352946e-01 -1.1841924650e+00  1.7545518959e-01  1.0014704315e-01  1.7545518959e-01 -1.1952212437e-01  6.5184696686e-02  1.0014704315e-01 -1.5564558654e-01  1.0014704315e-01  1.7545518959e-01 -1.1952212437e-01 -1.5564558654e-01 -1.1952212437e-01  5.0864108434e-02
 1.1029341137e-02 -7.0403577591e-02 -4.0113519278e-01 -7.0403577591e-02 -4.4557021862e-02 -1.2267204010e-01 -4.0113519278e-01 -1.2267204010e-01  4.0515561940e-02 -7.0403577591e-02 -4.4557021862e-02 -1.2267204010e-01 -4.4557021862e-02 -6.6072481786e-02 -1.1897394534e-01 -1.2267204010e-01 -1.1897394534e-01  2.1651757961e-03 -4.0113519278e-01 -1.2267204010e-01  4.0515561940e-02 -1.2267204010e-01 -1.1897394534e-01  2.1651757961e-03  4.0515561940e-02  2.1651757961e-03 -2.2137320723e-01
-3.4900363250e-02  2.3014904045e-01  1.2558835241e+00  2.3014904045e-01 -2.7156731689e-02 -9.6101710402e-02  1.2558835241e+00 -9.6101710402e-02  6.3321124830e-02  2.3014904045e-01 -2.7156731689e-02 -9.6101710402e-02 -2.7156731689e-02 -5.4634159776e-01 -9.4446038941e-01 -9.6101710402e-02 -9.4446038941e-01  2.9113827341e-01  1.2558835241e+00 -9.6101710402e-02  6.3321124830e-02 -9.6101710402e-02 -9.4446038941e-01  2.9113827341e-01  6.3321124830e-02  2.9113827341e-01 -4.4932861498e-01
-5.4714769170e+00 -9.8690304207e-01  1.3746561000e-01 -9.8690304207e-01 -1.4429394758e+00  1.7256115950e-01  1.3746561000e-01  1.7256115950e-01 -5.1101010580e-01 -9.8690304207e-01 -1.4429394758e+00  1.7256115950e-01 -1.4429394758e+00 -2.0856174683e+00  1.0479615951e-01  1.7256115950e-01  1.0479615951e-01 -7.1220566516e-01  1.3746561000e-01  1.7256115950e-01 -5.1101010580e-01  1.7256115950e-01  1.0479615951e-01 -7.1220566516e-01 -5.1101010580e-01 -7.1220566516e-01  3.7658287934e-01
-1.9827657610e-02  1.3142344520e-01  6.8665777397e-01  1.3142344520e-01 -1.2950429147e-01 -3.4112976295e-01  6.8665777397e-01 -3.4112976295e-01  1.4125621945e-01  1.3142344520e-01 -1.2950429147e-01 -3.4112976295e-01 -1.2950429147e-01  3.6152535145e-02  6.1398776836e-02 -3.4112976295e-01  6.1398776836e-02 -2.9023853461e-02  6.8665777397e-01 -3.4112976295e-01  1.4125621945e-01 -3.4112976295e-01  6.1398776836e-02 -2.9023853461e-02  1.4125621945e-01 -2.9023853461e-02  1.7307201079e-02
-3.2230369606e+00 -4.4436269668e-02 -4.4417358457e-03 -4.4436269668e-02 -1.0555597468e+00  1.6850311335e-02 -4.4417358457e-03  1.6850311335e-02 -9.3740833625e-01 -4.4436269668e-02 -1.0555597468e+00  1.6850311335e-02 -1.0555597468e+00 -1.3161859693e+00  4.1009913539e-01  1.6850311335e-02  4.1009913539e-01  4.0498576797e-01 -4.4417358457e-03  1.6850311335e-02 -9.3740833625e-01  1.6850311335e-02  4.1009913539e-01  4.0498576797e-01 -9.3740833625e-01  4.0498576797e-01 -2.8030423064e-01
 1.4098384149e-04  2.6100249338e-04 -4.4304977912e-03  2.6100249338e-04 -2.4133322078e-02 -5.2695412707e-02 -4.4304977912e-03 -5.2695412707e-02  2.1235738621e-02  2.6100249338e-04 -2.4133322078e-02 -5.2695412707e-02 -2.4133322078e-02  2.3550898846e-01  4.0018874755e-01 -5.2695412707e-02  4.0018874755e-01 -1.8109652308e-01 -4.4304977912e-03 -5.2695412707e-02  2.1235738621e-02 -5.2695412707e-02  4.0018874755e-01 -1.8109652308e-01  2.1235738621e-02 -1.8109652308e-01 -9.4917303456e-02
-2.5453048724e-04  5.9060825037e-03  8.1864845507e-03  5.9060825037e-03 -7.7128808323e-02 -2.2365116347e-01  8.1864845507e-03 -2.2365116347e-01  8.9105720567e-02  5.9060825037e-03 -7.7128808323e-02 -2.2365116347e-01 -7.7128808323e-02 -3.9440722254e-01 -6.8834270775e-01 -2.2365116347e-01 -6.8834270775e-01  1.5831175047e-01  8.1864845507e-03 -2.2365116347e-01  8.9105720567e-02 -2.2365116347e-01 -6.8834270775e-01  1.5831175047e-01  8.9105720567e-02  1.5831175047e-01 -5.8673722878e-01
 1.4517713472e-03 -9.5730646056e-03 -5.5116272536e-02 -9.5730646056e-03 -9.1396870358e-03 -2.1777882513e-02 -5.5116272536e-02 -2.1777882513e-02  6.1068666923e-03 -9.5730646056e-03 -9.1396870358e-03 -2.1777882513e-02 -9.1396870358e-03  5.7558825022e-02  1.0086636931e-01 -2.1777882513e-02  1.0086636931e-01 -1.8978827015e-02 -5.5116272536e-02 -2.1777882513e-02  6.1068666923e-03 -2.1777882513e-02  1.0086636931e-01 -1.8978827015e-02  6.1068666923e-03 -1.8978827015e-02  1.1381184754e-01
 6.3579711174e-01 -3.0600376389e-01  5.1191827702e-02 -3.0600376389e-01 -3.6069276110e-01  1.6210939511e-01  5.1191827702e-02  1.6210939511e-01  5.2702902059e-01 -3.0600376389e-01 -3.6069276110e-01  1.6210939511e-01 -3.6069276110e-01 -4.9093866471e-01  1.4779056660e-01  1.6210939511e-01  1.4779056660e-01  1.4035136467e-01  5.1191827702e-02  1.6210939511e-01  5.2702902059e-01  1.6210939511e-01  1.4779056660e-01  1.4035136467e-01  5.2702902059e-01  1.4035136467e-01 -7.2251025153e-02
-8.9352903726e-01  2.5784010834e-01 -5.6259259806e-02  2.5784010834e-01  6.1095078347e-01 -9.7519314522e-02 -5.6259259806e-02 -9.7519314522e-02  8.2795988715e-02  2.5784010834e-01  6.1095078347e-01 -9.7519314522e-02  6.1095078347e-01  1.1163145157e+00 -1.6518285703e-01 -9.7519314522e-02 -1.6518285703e-01  1.1428816964e-01 -5.6259259806e-02 -9.7519314522e-02  8.2795988715e-02 -9.7519314522e-02 -1.6518285703e-01  1.1428816964e-01  8.2795988715e-02  1.1428816964e-01 -5.0704766463e-02
-9.7307842701e-03  6.2191199394e-02  3.5572412524e-01  6.2191199394e-02  4.4163598405e-02  1.2186763223e-01  3.5572412524e-01  1.2186763223e-01 -4.1415933427e-02  6.2191199394e-02  4.4163598405e-02  1.2186763223e-01  4.4163598405e-02  7.6776898299e-02  1.3800951943e-01  1.2186763223e-01  1.3800951943e-01 -2.2901156472e-03  3.5572412524e-01  1.2186763223e-01 -4.1415933427e-02  1.2186763223e-01  1.3800951943e-01 -2.2901156472e-03 -4.1415933427e-02 -2.2901156472e-03  2.6015635114e-01
-3.5139654035e-02  2.3454300509e-01  1.2650849600e+00  2.3454300509e-01 -7.8752898035e-02 -2.3337521438e-01  1.2650849600e+00 -2.3337521438e-01  1.1560554640e-01  2.3454300509e-01 -7.8752898035e-02 -2.3337521438e-01 -7.8752898035e-02 -5.4734967997e-01 -9.4785431506e-01 -2.3337521438e-01 -9.4785431506e-01  2.7965455345e-01  1.2650849600e+00 -2.3337521438e-01  1.1560554640e-01 -2.3337521438e-01 -9.4785431506e-01  2.7965455345e-01  1.1560554640e-01  2.7965455345e-01 -4.9979016056e-01
 6.7403341090e+00  1.1957358474e+00 -1.6908232540e-01  1.1957358474e+00  1.9548011908e+00 -2.1068381865e-01 -1.6908232540e-01 -2.1068381865e-01  8.0477469106e-01  1.1957358474e+00  1.9548011908e+00 -2.1068381865e-01  1.9548011908e+00  2.5885479454e+00 -2.1893749944e-01 -2.1068381865e-01 -2.1893749944e-01  6.5992106102e-01 -1.6908232540e-01 -2.1068381865e-01  8.0477469106e-01 -2.1068381865e-01 -2.1893749944e-01  6.5992106102e-01  8.0477469106e-01  6.5992106102e-01 -3.3155376032e-01
-5.5102827067e-03  4.1464207971e-02  1.9741435335e-01  4.1464207971e-02 -1.0907415708e-01 -2.8182261467e-01  1.9741435335e-01 -2.8182261467e-01  1.0908902586e-01  4.1464207971e-02 -1.0907415708e-01 -2.8182261467e-01 -1.0907415708e-01  1.6861528161e-01  2.8957810988e-01 -2.8182261467e-01  2.8957810988e-01 -1.0233652858e-01  1.9741435335e-01 -2.8182261467e-01  1.0908902586e-01 -2.8182261467e-01  2.8957810988e-01 -1.0233652858e-01  1.0908902586e-01 -1.0233652858e-01  1.0598590183e-01
-2.1894257468e+00  9.2669098528e-02 -2.2175085724e-02  9.2669098528e-02 -9.0229777746e-01  1.2480670666e-02 -2.2175085724e-02  1.2480670666e-02 -8.0773945980e-01  9.2669098528e-02 -9.0229777746e-01  1.2480670666e-02 -9.0229777746e-01 -9.3969419816e-01  3.9024875715e-01  1.2480670666e-02  3.9024875715e-01  5.3419922373e-01 -2.2175085724e-02  1.2480670666e-02 -8.0773945980e-01  1.2480670666e-02  3.9024875715e-01  5.3419922373e-01 -8.0773945980e-01  5.3419922373e-01 -3.4733442675e-01
-1.0714874574e-02  7.1717506624e-02  3.8637479476e-01  7.1717506624e-02 -3.4090011028e-02 -7.4234459552e-02  3.8637479476e-01 -7.4234459552e-02  3.4808158736e-02  7.1717506624e-02 -3.4090011028e-02 -7.4234459552e-02 -3.4090011028e-02  3.2956698534e-01  5.6601477351e-01 -7.4234459552e-02  5.6601477351e-01 -2.0449143313e-01  3.8637479476e-01 -7.4234459552e-02  3.4808158736e-02 -7.4234459552e-02  5.6601477351e-01 -2.0449143313e-01  3.4808158736e-02 -2.0449143313e-01  1.3066208361e-01
-4.8290110800e-03  3.6429123417e-02  1.7373128100e-01  3.6429123417e-02 -8.6125655167e-02 -2.4535952657e-01  1.7373128100e-01 -2.4535952657e-01  1.0027362832e-01  3.6429123417e-02 -8.6125655167e-02 -2.4535952657e-01 -8.6125655167e-02 -3.5327835632e-01 -6.1750513245e-01 -2.4535952657e-01 -6.1750513245e-01  1.3455954930e-01  1.7373128100e-01 -2.4535952657e-01  1.0027362832e-01 -2.4535952657e-01 -6.1750513245e-01  1.3455954930e-01  1.0027362832e-01  1.3455954930e-01 -5.5952960981e-01
 3.4726942944e-03 -2.1560305853e-02 -1.3049180315e-01 -2.1560305853e-02 -4.0555300520e-02 -1.0745115367e-01 -1.3049180315e-01 -1.0745115367e-01  3.7253134956e-02 -2.1560305853e-02 -4.0555300520e-02 -1.0745115367e-01 -4.0555300520e-02  1.6654063112e-02  2.9401888676e-02 -1.0745115367e-01  2.9401888676e-02 -2.1767962765e-03 -1.3049180315e-01 -1.0745115367e-01  3.7253134956e-02 -1.0745115367e-01  2.9401888676e-02 -2.1767962765e-03  3.7253134956e-02 -2.1767962765e-03  6.1815153097e-02
-5.5980390613e-01  3.5629096188e-01 -5.8518177733e-02  3.5629096188e-01  3.8707368110e-01 -1.7758881623e-01 -5.8518177733e-02 -1.7758881623e-01 -5.8318390418e-01  3.5629096188e-01  3.8707368110e-01 -1.7758881623e-01  3.8707368110e-01  6.2155633135e-01 -1.5398055310e-01 -1.7758881623e-01 -1.5398055310e-01 -9.3423950808e-02 -5.8518177733e-02 -1.7758881623e-01 -5.8318390418e-01 -1.7758881623e-01 -1.5398055310e-01 -9.3423950808e-02 -5.8318390418e-01 -9.3423950808e-02  4.4805773863e-02
-1.3503536370e-02  4.0224431620e-01 -7.7239822570e-02  4.0224431620e-01  7.5682134107e-01 -9.4500133118e-02 -7.7239822570e-02 -9.4500133118e-02  2.3973637469e-01  4.0224431620e-01  7.5682134107e-01 -9.4500133118e-02  7.5682134107e-01  1.2397630653e+00 -1.6847773122e-01 -9.4500133118e-02 -1.6847773122e-01  1.6251053696e-01 -7.7239822570e-02 -9.4500133118e-02  2.3973637469e-01 -9.4500133118e-02 -1.6847773122e-01  1.6251053696e-01  2.3973637469e-01  1.6251053696e-01 -7.2876668371e-02
 1.1499165753e-02 -7.2831367633e-02 -4.1250772276e-01 -7.2831367633e-02 -3.7420167179e-02 -1.0321363875e-01 -4.1250772276e-01 -1.0321363875e-01  3.3013046471e-02 -7.2831367633e-02 -3.7420167179e-02 -1.0321363875e-01 -3.7420167179e-02 -5.5032360283e-02 -1.0004022430e-01 -1.0321363875e-01 -1.0004022430e-01 -4.7998484930e-03 -4.1250772276e-01 -1.0321363875e-01  3.3013046471e-02 -1.0321363875e-01 -1.0004022430e-01 -4.7998484930e-03  3.3013046471e-02 -4.7998484930e-03 -2.2018131303e-01
 3.4063451764e-02 -2.2363388860e-01 -1.2261760189e+00 -2.2363388860e-01  6.5634521263e-03  3.9500675570e-02 -1.2261760189e+00  3.9500675570e-02 -4.1421537532e-02 -2.2363388860e-01  6.5634521263e-03  3.9500675570e-02  6.5634521263e-03  5.0768192535e-01  8.7782553246e-01  3.9500675570e-02  8.7782553246e-01 -2.6833102348e-01 -1.2261760189e+00  3.9500675570e-02 -4.1421537532e-02  3.9500675570e-02  8.7782553246e-01 -2.6833102348e-01 -4.1421537532e-02 -2.6833102348e-01  4.3482554370e-01
-6.0225961802e+00 -9.4474108886e-01  1.2602129431e-01 -9.4474108886e-01 -1.3848275014e+00  1.4954318089e-01  1.2602129431e-01  1.4954318089e-01 -5.7400212663e-01 -9.4474108886e-01 -1.3848275014e+00  1.4954318089e-01 -1.3848275014e+00 -2.0304526856e+00  1.1895009442e-01  1.4954318089e-01  1.1895009442e-01 -6.5221801705e-01  1.2602129431e-01  1.4954318089e-01 -5.7400212663e-01  1.4954318089e-01  1.1895009442e-01 -6.5221801705e-01 -5.7400212663e-01 -6.5221801705e-01  3.4022359880e-01
-2.1787529855e-02  1.4810519783e-01  7.7729572901e-01  1.4810519783e-01 -1.3119148906e-01 -3.4642806463e-01  7.7729572901e-01 -3.4642806463e-01  1.4511858455e-01  1.4810519783e-01 -1.3119148906e-01 -3.4642806463e-01 -1.3119148906e-01  2.4899235784e-02  4.1497177386e-02 -3.4642806463e-01  4.1497177386e-02 -2.3332506050e-02  7.7729572901e-01 -3.4642806463e-01  1.4511858455e-01 -3.4642806463e-01  4.1497177386e-02 -2.3332506050e-02  1.4511858455e-01 -2.3332506050e-02  5.5537118546e-03
-2.9367168490e+00  1.0303842815e-01 -2.9253052055e-02  1.0303842815e-01 -7.9126561437e-01 -2.3435910946e-02 -2.9253052055e-02 -2.3435910946e-02 -8.9446596199e-01  1.0303842815e-01 -7.9126561437e-01 -2.3435910946e-02 -7.9126561437e-01 -1.0917320056e+00  3.7727160247e-01 -2.3435910946e-02  3.7727160247e-01  4.2529640803e-01 -2.9253052055e-02 -2.3435910946e-02 -8.9446596199e-01 -2.3435910946e-02  3.7727160247e-01  4.2529640803e-01 -8.9446596199e-01  4.2529640803e-01 -2.8844281765e-01
-3.9310526211e-04  4.4215464043e-03  1.3908116802e-02  4.4215464043e-03 -3.9639840139e-02 -9.4598256642e-02  1.3908116802e-02 -9.4598256642e-02  3.7607570013e-02  4.4215464043e-03 -3.9639840139e-02 -9.4598256642e-02 -3.9639840139e-02  2.2083530617e-01  3.7425290356e-01 -9.4598256642e-02  3.7425290356e-01 -1.7757462943e-01  1.3908116802e-02 -9.4598256642e-02  3.7607570013e-02 -9.4598256642e-02  3.7425290356e-01 -1.7757462943e-01  3.7607570013e-02 -1.7757462943e-01 -1.2578024913e-01
-1.2449707148e-03  3.3517009782e-03  4.6666404023e-02  3.3517009782e-03  9.2076367106e-02  2.5954833008e-01  4.6666404023e-02  2.5954833008e-01 -1.0029233949e-01  3.3517009782e-03  9.2076367106e-02  2.5954833008e-01  9.2076367106e-02  3.0919757002e-01  5.3949465575e-01  2.5954833008e-01  5.3949465575e-01 -1.2611546832e-01  4.6666404023e-02  2.5954833008e-01 -1.0029233949e-01  2.5954833008e-01  5.3949465575e-01 -1.2611546832e-01 -1.0029233949e-01 -1.2611546832e-01  4.3994050278e-01
 5.8312272163e-03 -3.8233817688e-02 -2.1031220193e-01 -3.8233817688e-02 -2.2258270016e-03  6.1468029962e-04 -2.1031220193e-01  6.1468029962e-04 -5.6977291087e-03 -3.8233817688e-02 -2.2258270016e-03  6.1468029962e-04 -2.2258270016e-03  1.4652389849e-01  2.5455755568e-01  6.1468029962e-04  2.5455755568e-01 -6.7530621602e-02 -2.1031220193e-01  6.1468029962e-04 -5.6977291087e-03  6.1468029962e-04  2.5455755568e-01 -6.7530621602e-02 -5.6977291087e-03 -6.7530621602e-02  1.8009694927e-01
-8.7962193554e-01  3.2942900253e-01 -5.5371570103e-02  3.2942900253e-01  3.0946356120e-01 -1.7617862795e-01 -5.5371570103e-02 -1.7617862795e-01 -6.5087737350e-01  3.2942900253e-01  3.0946356120e-01 -1.7617862795e-01  3.0946356120e-01  4.8955259880e-01 -1.2394894048e-01 -1.7617862795e-01 -1.2394894048e-01 -8.1012347295e-02 -5.5371570103e-02 -1.7617862795e-01 -6.5087737350e-01 -1.7617862795e-01 -1.2394894048e-01 -8.1012347295e-02 -6.5087737350e-01 -8.1012347295e-02  3.3930674257e-02
-1.3383893073e+00  1.8986737404e-01 -4.8083062123e-02  1.8986737404e-01  6.3862688229e-01 -1.0235503147e-01 -4.8083062123e-02 -1.0235503147e-01  8.4073264845e-02  1.8986737404e-01  6.3862688229e-01 -1.0235503147e-01  6.3862688229e-01  1.1436671095e+00 -1.9961324184e-01 -1.0235503147e-01 -1.9961324184e-01  4.1472249162e-02 -4.8083062123e-02 -1.0235503147e-01  8.4073264845e-02 -1.0235503147e-01 -1.9961324184e-01  4.1472249162e-02  8.4073264845e-02  4.1472249162e-02 -7.7960106293e-03
-1.1666681600e-02  7.3470968739e-02  4.2070056113e-01  7.3470968739e-02  5.5143964894e-02  1.5083871860e-01  4.2070056113e-01  1.5083871860e-01 -5.0458918473e-02  7.3470968739e-02  5.5143964894e-02  1.5083871860e-01  5.5143964894e-02  7.2907221665e-02  1.2978131171e-01  1.5083871860e-01  1.2978131171e-01 -1.0563572381e-02  4.2070056113e-01  1.5083871860e-01 -5.0458918473e-02  1.5083871860e-01  1.2978131171e-01 -1.0563572381e-02 -5.0458918473e-02 -1.0563572381e-02  1.9742369190e-01
 3.4884924536e-02 -2.3066382626e-01 -1.2551860259e+00 -2.3066382626e-01  3.8634102879e-02  1.2879269802e-01 -1.2551860259e+00  1.2879269802e-01 -7.5453292765e-02 -2.3066382626e-01  3.8634102879e-02  1.2879269802e-01  3.8634102879e-02  5.9054127112e-01  1.0200485813e+00  1.2879269802e-01  1.0200485813e+00 -3.2169528199e-01 -1.2551860259e+00  1.2879269802e-01 -7.5453292765e-02  1.2879269802e-01  1.0200485813e+00 -3.2169528199e-01 -7.5453292765e-02 -3.2169528199e-01  4.4530979641e-01
-1.9717408544e-02  1.3654365134e-01  7.1463519889e-01  1.3654365134e-01 -1.2667335578e-01 -3.3405508819e-01  7.1463519889e-01 -3.3405508819e-01  1.3883687528e-01  1.3654365134e-01 -1.2667335578e-01 -3.3405508819e-01 -1.2667335578e-01  4.1239174936e-02  7.0338260194e-02 -3.3405508819e-01  7.0338260194e-02 -2.5000255194e-02  7.1463519889e-01 -3.3405508819e-01  1.3883687528e-01 -3.3405508819e-01  7.0338260194e-02 -2.5000255194e-02  1.3883687528e-01 -2.5000255194e-02  5.4910523992e-02
 3.6836673616e+00  8.1775086918e-01 -1.1820864906e-01  8.1775086918e-01  1.1122580420e+00 -1.6602329195e-01 -1.1820864906e-01 -1.6602329195e-01  2.2967739375e-01  8.1775086918e-01  1.1122580420e+00 -1.6602329195e-01  1.1122580420e+00  1.7412579573e+00 -3.2174887215e-03 -1.6602329195e-01 -3.2174887215e-03  8.0533604914e-01 -1.1820864906e-01 -1.6602329195e-01  2.2967739375e-01 -1.6602329195e-01 -3.2174887215e-03  8.0533604914e-01  2.2967739375e-01  8.0533604914e-01 -4.4339467385e-01
 3.9359889035e+00  3.0973596635e-01 -3.8520128505e-02  3.0973596635e-01  1.4107986919e+00 -6.6461664838e-02 -3.8520128505e-02 -6.6461664838e-02  1.0193309522e+00  3.0973596635e-01  1.4107986919e+00 -6.6461664838e-02  1.4107986919e+00  1.6809112517e+00 -4.4108103214e-01 -6.6461664838e-02 -4.4108103214e-01 -3.1453880657e-01 -3.8520128505e-02 -6.6461664838e-02  1.0193309522e+00 -6.6461664838e-02 -4.4108103214e-01 -3.1453880657e-01  1.0193309522e+00 -3.1453880657e-01  2.3398085483e-01
-2.1930156440e-03  1.4232537712e-02  7.7678950984e-02  1.4232537712e-02  1.6475897704e-03 -6.9784282370e-03  7.7678950984e-02 -6.9784282370e-03  2.5198128533e-03  1.4232537712e-02  1.6475897704e-03 -6.9784282370e-03  1.6475897704e-03 -2.3476389357e-01 -3.9894326971e-01 -6.9784282370e-03 -3.9894326971e-01  1.8087602469e-01  7.7678950984e-02 -6.9784282370e-03  2.5198128533e-03 -6.9784282370e-03 -3.9894326971e-01  1.8087602469e-01  2.5198128533e-03  1.8087602469e-01  1.0310971159e-01
-2.5608689286e-04  6.1781799657e-03  7.6950010048e-03  6.1781799657e-03 -8.4640551119e-02 -2.4186118619e-01  7.6950010048e-03 -2.4186118619e-01  9.5235432419e-02  6.1781799657e-03 -8.4640551119e-02 -2.4186118619e-01 -8.4640551119e-02 -3.5584489730e-01 -6.2067934889e-01 -2.4186118619e-01 -6.2067934889e-01  1.4624163689e-01  7.6950010048e-03 -2.4186118619e-01  9.5235432419e-02 -2.4186118619e-01 -6.2067934889e-01  1.4624163689e-01  9.5235432419e-02  1.4624163689e-01 -5.0662483534e-01
 2.9355768663e-03 -1.9224718931e-02 -1.0803297250e-01 -1.9224718931e-02 -8.9791055413e-03 -2.0146656993e-02 -1.0803297250e-01 -2.0146656993e-02  4.3651422311e-03 -1.9224718931e-02 -8.9791055413e-03 -2.0146656993e-02 -8.9791055413e-03  8.4578617419e-02  1.4749146117e-01 -2.0146656993e-02  1.4749146117e-01 -3.4102951598e-02 -1.0803297250e-01 -2.0146656993e-02  4.3651422311e-03 -2.0146656993e-02  1.4749146117e-01 -3.4102951598e-02  4.3651422311e-03 -3.4102951598e-02  1.3247636473e-01
-7.1592462727e-01  3.2576497392e-01 -5.4458591910e-02  3.2576497392e-01  3.4139717680e-01 -1.6906605011e-01 -5.4458591910e-02 -1.6906605011e-01 -5.8339200379e-01  3.2576497392e-01  3.4139717680e-01 -1.6906605011e-01  3.4139717680e-01  4.8405295969e-01 -1.3986873289e-01 -1.6906605011e-01 -1.3986873289e-01 -1.2373193489e-01 -5.4458591910e-02 -1.6906605011e-01 -5.8339200379e-01 -1.6906605011e-01 -1.3986873289e-01 -1.2373193489e-01 -5.8339200379e-01 -1.2373193489e-01  6.0797755889e-02
-1.0996978489e+00  2.3098456783e-01 -5.3233830580e-02  2.3098456783e-01  6.1775565909e-01 -9.9279683673e-02 -5.3233830580e-02 -9.9279683673e-02  8.0054192903e-02  2.3098456783e-01  6.1775565909e-01 -9.9279683673e-02  6.1775565909e-01  1.0982954542e+00 -1.7276275504e-01 -9.9279683673e-02 -1.7276275504e-01  8.6599911867e-02 -5.3233830580e-02 -9.9279683673e-02  8.0054192903e-02 -9.9279683673e-02 -1.7276275504e-01  8.6599911867e-02  8.0054192903e-02  8.6599911867e-02 -3.4851523169e-02
 1.0371238469e-02 -6.6101754456e-02 -3.7868948864e-01 -6.6101754456e-02 -4.9356068490e-02 -1.3575058154e-01 -3.7868948864e-01 -1.3575058154e-01  4.5897623044e-02 -6.6101754456e-02 -4.9356068490e-02 -1.3575058154e-01 -4.9356068490e-02 -7.7171288415e-02 -1.3799130888e-01 -1.3575058154e-01 -1.3799130888e-01  7.9676229908e-03 -3.7868948864e-01 -1.3575058154e-01  4.5897623044e-02 -1.3575058154e-01 -1.3799130888e-01  7.9676229908e-03  4.5897623044e-02  7.9676229908e-03 -2.2942785085e-01
 3.5633852697e-02 -2.3632528318e-01 -1.2822835349e+00 -2.3632528318e-01  5.2837924292e-02  1.6579327216e-01 -1.2822835349e+00  1.6579327216e-01 -9.0161533210e-02 -2.3632528318e-01  5.2837924292e-02  1.6579327216e-01  5.2837924292e-02  5.7569710243e-01  9.9537601148e-01  1.6579327216e-01  9.9537601148e-01 -3.0613342843e-01 -1.2822835349e+00  1.6579327216e-01 -9.0161533210e-02  1.6579327216e-01  9.9537601148e-01 -3.0613342843e-01 -9.0161533210e-02 -3.0613342843e-01  4.6990503841e-01
 5.4581659506e+00  1.0604010907e+00 -1.5161475062e-01  1.0604010907e+00  1.6184161183e+00 -1.9741183094e-01 -1.5161475062e-01 -1.9741183094e-01  5.5142821237e-01  1.0604010907e+00  1.6184161183e+00 -1.9741183094e-01  1.6184161183e+00  2.2613990896e+00 -1.2806365938e-01 -1.9741183094e-01 -1.2806365938e-01  7.3498543972e-01 -1.5161475062e-01 -1.9741183094e-01  5.5142821237e-01 -1.9741183094e-01 -1.2806365938e-01  7.3498543972e-01  5.5142821237e-01  7.3498543972e-01 -3.8671600587e-01
-1.5329799141e-02  1.0040954989e-01  5.1828196116e-01  1.0040954989e-01 -1.2302149784e-01 -3.2254802776e-01  5.1828196116e-01 -3.2254802776e-01  1.3096974604e-01  1.0040954989e-01 -1.2302149784e-01 -3.2254802776e-01 -1.2302149784e-01  6.5402035340e-02  1.1192529589e-01 -3.2254802776e-01  1.1192529589e-01 -4.6523102762e-02  5.1828196116e-01 -3.2254802776e-01  1.3096974604e-01 -3.2254802776e-01  1.1192529589e-01 -4.6523102762e-02  1.3096974604e-01 -4.6523102762e-02  3.0068012397e-02
 3.0055225741e+00  1.0402096900e-01 -8.0485863096e-03  1.0402096900e-01  1.2057071867e+00 -4.6811665372e-02 -8.0485863096e-03 -4.6811665372e-02  9.2381527820e-01  1.0402096900e-01  1.2057071867e+00 -4.6811665372e-02  1.2057071867e+00  1.3742231525e+00 -4.2711957458e-01 -4.6811665372e-02 -4.2711957458e-01 -4.2312942358e-01 -8.0485863096e-03 -4.6811665372e-02  9.2381527820e-01 -4.6811665372e-02 -4.2711957458e-01 -4.2312942358e-01  9.2381527820e-01 -4.2312942358e-01  2.9098942990e-01
-2.9346766522e-04  2.5276344517e-03  1.1477950446e-02  2.5276344517e-03 -1.2558230860e-02 -2.1138834459e-02  1.1477950446e-02 -2.1138834459e-02  9.2960554723e-03  2.5276344517e-03 -1.2558230860e-02 -2.1138834459e-02 -1.2558230860e-02  2.5163512902e-01  4.2883254017e-01 -2.1138834459e-02  4.2883254017e-01 -1.8369430000e-01  1.1477950446e-02 -2.1138834459e-02  9.2960554723e-03 -2.1138834459e-02  4.2883254017e-01 -1.8369430000e-01  9.2960554723e-03 -1.8369430000e-01 -5.2541674009e-02
 3.1664893869e-03 -1.6525475420e-02 -1.1556561371e-01 -1.6525475420e-02 -7.9539272904e-02 -2.2678020217e-01 -1.1556561371e-01 -2.2678020217e-01  8.6536547515e-02 -1.6525475420e-02 -7.9539272904e-02 -2.2678020217e-01 -7.9539272904e-02 -3.1880237213e-01 -5.5557193721e-01 -2.2678020217e-01 -5.5557193721e-01  1.3518036475e-01 -1.1556561371e-01 -2.2678020217e-01  8.6536547515e-02 -2.2678020217e-01 -5.5557193721e-01  1.3518036475e-01  8.6536547515e-02  1.3518036475e-01 -4.3042662557e-01
-2.6055403763e-03  1.7844085059e-02  9.2263255995e-02  1.7844085059e-02 -1.7345132622e-02 -5.4102002404e-02  9.2263255995e-02 -5.4102002404e-02  2.3806630135e-02  1.7844085059e-02 -1.7345132622e-02 -5.4102002404e-02 -1.7345132622e-02 -1.7212829841e-01 -2.9932577410e-01 -5.4102002404e-02 -2.9932577410e-01  7.7637292771e-02  9.2263255995e-02 -5.4102002404e-02  2.3806630135e-02 -5.4102002404e-02 -2.9932577410e-01  7.7637292771e-02  2.3806630135e-02  7.7637292771e-02 -2.1484870715e-01
 7.4783984027e-01 -3.1675120056e-01  5.3016421193e-02 -3.1675120056e-01 -3.1434350553e-01  1.6544610158e-01  5.3016421193e-02  1.6544610158e-01  5.9015862340e-01 -3.1675120056e-01 -3.1434350553e-01  1.6544610158e-01 -3.1434350553e-01 -4.2250523913e-01  1.2505888948e-01  1.6544610158e-01  1.2505888948e-01  1.1613107927e-01  5.3016421193e-02  1.6544610158e-01  5.9015862340e-01  1.6544610158e-01  1.2505888948e-01  1.1613107927e-01  5.9015862340e-01  1.1613107927e-01 -5.5391017716e-02
-1.7453862347e+00  1.0189567933e-01 -3.4125562005e-02  1.0189567933e-01  4.9760551285e-01 -9.4895964245e-02 -3.4125562005e-02 -9.4895964245e-02 -1.3466643515e-02  1.0189567933e-01  4.9760551285e-01 -9.4895964245e-02  4.9760551285e-01  1.0006094564e+00 -1.8138813915e-01 -9.4895964245e-02 -1.8138813915e-01  2.0916913808e-02 -3.4125562005e-02 -9.4895964245e-02 -1.3466643515e-02 -9.4895964245e-02 -1.8138813915e-01  2.0916913808e-02 -1.3466643515e-02  2.0916913808e-02 -3.2521372899e-04
 1.0075212274e-02 -6.1697707850e-02 -3.5703211152e-01 -6.1697707850e-02 -5.8910270222e-02 -1.6167335297e-01 -3.5703211152e-01 -1.6167335297e-01  5.5970888916e-02 -6.1697707850e-02 -5.8910270222e-02 -1.6167335297e-01 -5.8910270222e-02 -9.6119695895e-02 -1.6991231640e-01 -1.6167335297e-01 -1.6991231640e-01  2.1118488877e-02 -3.5703211152e-01 -1.6167335297e-01  5.5970888916e-02 -1.6167335297e-01 -1.6991231640e-01  2.1118488877e-02  5.5970888916e-02  2.1118488877e-02 -2.2510345186e-01
-3.5761339793e-02  2.3833023900e-01  1.2867464451e+00  2.3833023900e-01 -7.4853612787e-02 -2.2635691875e-01  1.2867464451e+00 -2.2635691875e-01  1.1293286136e-01  2.3833023900e-01 -7.4853612787e-02 -2.2635691875e-01 -7.4853612787e-02 -6.1676867817e-01 -1.0658411931e+00 -2.2635691875e-01 -1.0658411931e+00  3.3293570224e-01  1.2867464451e+00 -2.2635691875e-01  1.1293286136e-01 -2.2635691875e-01 -1.0658411931e+00  3.3293570224e-01  1.1293286136e-01  3.3293570224e-01 -4.7140367300e-01
-1.1949899497e-02  8.5169545640e-02  4.3588115667e-01  8.5169545640e-02 -1.1369253825e-01 -2.9790234515e-01  4.3588115667e-01 -2.9790234515e-01  1.2000538146e-01  8.5169545640e-02 -1.1369253825e-01 -2.9790234515e-01 -1.1369253825e-01  8.5224876280e-02  1.4566700271e-01 -2.9790234515e-01  1.4566700271e-01 -5.4280541607e-02  4.3588115667e-01 -2.9790234515e-01  1.2000538146e-01 -2.9790234515e-01  1.4566700271e-01 -5.4280541607e-02  1.2000538146e-01 -5.4280541607e-02  5.6434409018e-02
-4.4210016673e+00 -9.8090016976e-01  1.4448152343e-01 -9.8090016976e-01 -1.5342662536e+00  2.0691060740e-01  1.4448152343e-01  2.0691060740e-01 -4.2408412658e-01 -9.8090016976e-01 -1.5342662536e+00  2.0691060740e-01 -1.5342662536e+00 -2.1743434106e+00  8.7998466163e-02  2.0691060740e-01  8.7998466163e-02 -7.9408257570e-01  1.4448152343e-01  2.0691060740e-01 -4.2408412658e-01  2.0691060740e-01  8.7998466163e-02 -7.9408257570e-01 -4.2408412658e-01 -7.9408257570e-01  4.2608834612e-01
 3.1849253551e+00  2.9694054555e-01 -4.1931476865e-02  2.9694054555e-01  1.5453008477e+00 -1.0218243038e-01 -4.1931476865e-02 -1.0218243038e-01  9.6007700251e-01  2.9694054555e-01  1.5453008477e+00 -1.0218243038e-01  1.5453008477e+00  1.6039390271e+00 -4.5541589093e-01 -1.0218243038e-01 -4.5541589093e-01 -3.9105021019e-01 -4.1931476865e-02 -1.0218243038e-01  9.6007700251e-01 -1.0218243038e-01 -4.5541589093e-01 -3.9105021019e-01  9.6007700251e-01 -3.9105021019e-01  2.7568634503e-01
 8.7903152503e-04 -6.3454749428e-03 -3.0731064975e-02 -6.3454749428e-03  1.0210132963e-02  3.9498727232e-02 -3.0731064975e-02  3.9498727232e-02 -1.4427070486e-02 -6.3454749428e-03  1.0210132963e-02  3.9498727232e-02  1.0210132963e-02  2.5453516591e-01  4.3430189390e-01  3.9498727232e-02  4.3430189390e-01 -1.8213452052e-01 -3.0731064975e-02  3.9498727232e-02 -1.4427070486e-02  3.9498727232e-02  4.3430189390e-01 -1.8213452052e-01 -1.4427070486e-02 -1.8213452052e-01 -4.0082396000e-02
-2.2186866161e-03  1.0029739273e-02  8.1203125713e-02  1.0029739273e-02  8.4044091105e-02  2.3937656217e-01  8.1203125713e-02  2.3937656217e-01 -9.2460657070e-02  1.0029739273e-02  8.4044091105e-02  2.3937656217e-01  8.4044091105e-02  3.3395560358e-01  5.8280814405e-01  2.3937656217e-01  5.8280814405e-01 -1.3482847536e-01  8.1203125713e-02  2.3937656217e-01 -9.2460657070e-02  2.3937656217e-01  5.8280814405e-01 -1.3482847536e-01 -9.2460657070e-02 -1.3482847536e-01  4.8713787235e-01
-5.2610167309e-03  3.4762194582e-02  1.8944696305e-01  3.4762194582e-02 -3.5054595264e-03 -1.6761713406e-02  1.8944696305e-01 -1.6761713406e-02  1.1565249758e-02  3.4762194582e-02 -3.5054595264e-03 -1.6761713406e-02 -3.5054595264e-03 -1.6482936904e-01 -2.8646867477e-01 -1.6761713406e-02 -2.8646867477e-01  7.5232936926e-02  1.8944696305e-01 -1.6761713406e-02  1.1565249758e-02 -1.6761713406e-02 -2.8646867477e-01  7.5232936926e-02  1.1565249758e-02  7.5232936926e-02 -2.0478687717e-01
-9.3646502830e-01  3.0276933604e-01 -5.1525324788e-02  3.0276933604e-01  3.0797899259e-01 -1.7154705455e-01 -5.1525324788e-02 -1.7154705455e-01 -6.2613135188e-01  3.0276933604e-01  3.0797899259e-01 -1.7154705455e-01  3.0797899259e-01  4.8771506152e-01 -1.2233591497e-01 -1.7154705455e-01 -1.2233591497e-01 -7.7781110518e-02 -5.1525324788e-02 -1.7154705455e-01 -6.2613135188e-01 -1.7154705455e-01 -1.2233591497e-01 -7.7781110518e-02 -6.2613135188e-01 -7.7781110518e-02  3.2753655038e-02
-1.4143569534e+00  1.6915678133e-01 -4.4646363961e-02  1.6915678133e-01  6.0748994190e-01 -1.0067061264e-01 -4.4646363961e-02 -1.0067061264e-01  6.2752359227e-02  1.6915678133e-01  6.0748994190e-01 -1.0067061264e-01  6.0748994190e-01  1.1581734707e+00 -2.0429045175e-01 -1.0067061264e-01 -2.0429045175e-01  3.7644601367e-02 -4.4646363961e-02 -1.0067061264e-01  6.2752359227e-02 -1.0067061264e-01 -2.0429045175e-01  3.7644601367e-02  6.2752359227e-02  3.7644601367e-02 -5.9418956961e-03
 1.1828678913e-02 -7.4638178904e-02 -4.2620140199e-01 -7.4638178904e-02 -5.2168404467e-02 -1.4260058064e-01 -4.2620140199e-01 -1.4260058064e-01  4.7377782479e-02 -7.4638178904e-02 -5.2168404467e-02 -1.4260058064e-01 -5.2168404467e-02 -6.7496984785e-02 -1.2071844503e-01 -1.4260058064e-01 -1.2071844503e-01  4.7459046327e-03 -4.2620140199e-01 -1.4260058064e-01  4.7377782479e-02 -1.4260058064e-01 -1.2071844503e-01  4.7459046327e-03  4.7377782479e-02  4.7459046327e-03 -2.0943591092e-01
 3.5043230413e-02 -2.3265751345e-01 -1.2610098983e+00 -2.3265751345e-01  5.6504306384e-02  1.7589464692e-01 -1.2610098983e+00  1.7589464692e-01 -9.3388252544e-02 -2.3265751345e-01  5.6504306384e-02  1.7589464692e-01  5.6504306384e-02  5.8172164776e-01  1.0053682402e+00  1.7589464692e-01  1.0053682402e+00 -3.1287435071e-01 -1.2610098983e+00  1.7589464692e-01 -9.3388252544e-02  1.7589464692e-01  1.0053682402e+00 -3.1287435071e-01 -9.3388252544e-02 -3.1287435071e-01  4.5488242973e-01
-1.5708728088e-02  1.0994187960e-01  5.6933191327e-01  1.0994187960e-01 -1.2437904211e-01 -3.2476054816e-01  5.6933191327e-01 -3.2476054816e-01  1.3204335726e-01  1.0994187960e-01 -1.2437904211e-01 -3.2476054816e-01 -1.2437904211e-01  1.1332121767e-01  1.9520317014e-01 -3.2476054816e-01  1.9520317014e-01 -6.1500164127e-02  5.6933191327e-01 -3.2476054816e-01  1.3204335726e-01 -3.2476054816e-01  1.9520317014e-01 -6.1500164127e-02  1.3204335726e-01 -6.1500164127e-02  1.2499117146e-01
-4.3118979773e+00 -8.7865026398e-01  1.2661586814e-01 -8.7865026398e-01 -1.3821378563e+00  1.8296814792e-01  1.2661586814e-01  1.8296814792e-01 -4.0374514164e-01 -8.7865026398e-01 -1.3821378563e+00  1.8296814792e-01 -1.3821378563e+00 -2.0377182648e+00  7.1618776454e-02  1.8296814792e-01  7.1618776454e-02 -7.7257260014e-01  1.2661586814e-01  1.8296814792e-01 -4.0374514164e-01  1.8296814792e-01  7.1618776454e-02 -7.7257260014e-01 -4.0374514164e-01 -7.7257260014e-01  4.1563067071e-01
 3.9876766999e+00  2.4849245696e-01 -2.7437006464e-02  2.4849245696e-01  1.3895732055e+00 -5.6819405682e-02 -2.7437006464e-02 -5.6819405682e-02  1.0458469443e+00  2.4849245696e-01  1.3895732055e+00 -5.6819405682e-02  1.3895732055e+00  1.3721511644e+00 -4.3212635572e-01 -5.6819405682e-02 -4.3212635572e-01 -4.4095633181e-01 -2.7437006464e-02 -5.6819405682e-02  1.0458469443e+00 -5.6819405682e-02 -4.3212635572e-01 -4.4095633181e-01  1.0458469443e+00 -4.4095633181e-01  3.0466897936e-01
-5.1205113856e-04  3.3522258980e-03  1.9498741654e-02  3.3522258980e-03 -4.6827643294e-04  1.0911812001e-02  1.9498741654e-02  1.0911812001e-02 -2.3862958637e-03  3.3522258980e-03 -4.6827643294e-04  1.0911812001e-02 -4.6827643294e-04  2.4841161178e-01  4.2292931882e-01  1.0911812001e-02  4.2292931882e-01 -1.8497464298e-01  1.9498741654e-02  1.0911812001e-02 -2.3862958637e-03  1.0911812001e-02  4.2292931882e-01 -1.8497464298e-01 -2.3862958637e-03 -1.8497464298e-01 -7.4915779306e-02
 2.9459996944e-03 -2.3882877315e-02 -1.0531162261e-01 -2.3882877315e-02  8.3849719900e-02  2.3987085210e-01 -1.0531162261e-01  2.3987085210e-01 -9.6655366021e-02 -2.3882877315e-02  8.3849719900e-02  2.3987085210e-01  8.3849719900e-02  3.6213637692e-01  6.3212879804e-01  2.3987085210e-01  6.3212879804e-01 -1.4487078887e-01 -1.0531162261e-01  2.3987085210e-01 -9.6655366021e-02  2.3987085210e-01  6.3212879804e-01 -1.4487078887e-01 -9.6655366021e-02 -1.4487078887e-01  5.3753872333e-01
 2.0216136151e-03 -1.2679879385e-02 -7.7697331377e-02 -1.2679879385e-02 -2.7075376891e-02 -7.1434601678e-02 -7.7697331377e-02 -7.1434601678e-02  2.4667468913e-02 -1.2679879385e-02 -2.7075376891e-02 -7.1434601678e-02 -2.7075376891e-02  1.8027818248e-02  3.2042967281e-02 -7.1434601678e-02  3.2042967281e-02 -1.1996181061e-03 -7.7697331377e-02 -7.1434601678e-02  2.4667468913e-02 -7.1434601678e-02  3.2042967281e-02 -1.1996181061e-03  2.4667468913e-02 -1.1996181061e-03  6.8267077229e-02
 5.7468786237e-01 -3.4041999346e-01  5.6125546978e-02 -3.4041999346e-01 -3.6959584367e-01  1.7082856017e-01  5.6125546978e-02  1.7082856017e-01  5.6587641776e-01 -3.4041999346e-01 -3.6959584367e-01  1.7082856017e-01 -3.6959584367e-01 -5.3396245747e-01  1.5228246100e-01  1.7082856017e-01  1.5228246100e-01  1.3105151720e-01  5.6125546978e-02  1.7082856017e-01  5.6587641776e-01  1.7082856017e-01  1.5228246100e-01  1.3105151720e-01  5.6587641776e-01  1.3105151720e-01 -6.6207753230e-02
 5.8128610792e-01 -3.2853693210e-01  6.7279515393e-02 -3.2853693210e-01 -6.7457677262e-01  9.7595038963e-02  6.7279515393e-02  9.7595038963e-02 -1.4320734436e-01 -3.2853693210e-01 -6.7457677262e-01  9.7595038963e-02 -6.7457677262e-01 -1.1118475672e+00  1.5710394531e-01  9.7595038963e-02  1.5710394531e-01 -1.3067328069e-01  6.7279515393e-02  9.7595038963e-02 -1.4320734436e-01  9.7595038963e-02  1.5710394531e-01 -1.3067328069e-01 -1.4320734436e-01 -1.3067328069e-01  5.8652239967e-02
 1.0856334301e-02 -6.9540973581e-02 -3.9586977007e-01 -6.9540973581e-02 -4.2303115699e-02 -1.1656650405e-01 -3.9586977007e-01 -1.1656650405e-01  3.8403738546e-02 -6.9540973581e-02 -4.2303115699e-02 -1.1656650405e-01 -4.2303115699e-02 -6.1964110206e-02 -1.1219218538e-01 -1.1656650405e-01 -1.1219218538e-01 -1.8146672661e-03 -3.9586977007e-01 -1.1656650405e-01  3.8403738546e-02 -1.1656650405e-01 -1.1219218538e-01 -1.8146672661e-03  3.8403738546e-02 -1.8146672661e-03 -2.2849093923e-01
-3.5506018116e-02  2.3479360757e-01  1.2782718338e+00  2.3479360757e-01 -3.8078850100e-02 -1.2497485395e-01  1.2782718338e+00 -1.2497485395e-01  7.4841692011e-02  2.3479360757e-01 -3.8078850100e-02 -1.2497485395e-01 -3.8078850100e-02 -5.4359788281e-01 -9.4041084107e-01 -1.2497485395e-01 -9.4041084107e-01  2.8435943634e-01  1.2782718338e+00 -1.2497485395e-01  7.4841692011e-02 -1.2497485395e-01 -9.4041084107e-01  2.8435943634e-01  7.4841692011e-02  2.8435943634e-01 -4.7245890396e-01
 6.3688956114e+00  1.1042037853e+00 -1.5330087127e-01  1.1042037853e+00  1.6747919268e+00 -1.8626075799e-01 -1.5330087127e-01 -1.8626075799e-01  6.6119526543e-01  1.1042037853e+00  1.6747919268e+00 -1.8626075799e-01  1.6747919268e+00  2.3459556911e+00 -1.6635776293e-01 -1.8626075799e-01 -1.6635776293e-01  6.7987437597e-01 -1.5330087127e-01 -1.8626075799e-01  6.6119526543e-01 -1.8626075799e-01 -1.6635776293e-01  6.7987437597e-01  6.6119526543e-01  6.7987437597e-01 -3.5017989775e-01
-1.5214169659e-02  1.0524559801e-01  5.4316018206e-01  1.0524559801e-01 -1.2543220849e-01 -3.3041220583e-01  5.4316018206e-01 -3.3041220583e-01  1.3483977934e-01  1.0524559801e-01 -1.2543220849e-01 -3.3041220583e-01 -1.2543220849e-01  4.7704793191e-02  8.0116451865e-02 -3.3041220583e-01  8.0116451865e-02 -4.1825462354e-02  5.4316018206e-01 -3.3041220583e-01  1.3483977934e-01 -3.3041220583e-01  8.0116451865e-02 -4.1825462354e-02  1.3483977934e-01 -4.1825462354e-02 -1.1324935019e-02
 2.4005213791e+00 -9.0239886580e-02  2.3018093888e-02 -9.0239886580e-02  8.9205797443e-01 -4.9477673924e-03  2.3018093888e-02 -4.9477673924e-03  8.4256906357e-01 -9.0239886580e-02  8.9205797443e-01 -4.9477673924e-03  8.9205797443e-01  1.1719895577e+00 -3.9732393290e-01 -4.9477673924e-03 -3.9732393290e-01 -4.3904926654e-01  2.3018093888e-02 -4.9477673924e-03  8.4256906357e-01 -4.9477673924e-03 -3.9732393290e-01 -4.3904926654e-01  8.4256906357e-01 -4.3904926654e-01  2.9580950515e-01
 7.4923885730e-04 -6.3928680176e-03 -2.7503901341e-02 -6.3928680176e-03  3.0505912648e-02  6.9286690878e-02 -2.7503901341e-02  6.9286690878e-02 -2.7802036829e-02 -6.3928680176e-03  3.0505912648e-02  6.9286690878e-02  3.0505912648e-02 -2.4266299255e-01 -4.1304350640e-01  6.9286690878e-02 -4.1304350640e-01  1.8075801871e-01 -2.7503901341e-02  6.9286690878e-02 -2.7802036829e-02  6.9286690878e-02 -4.1304350640e-01  1.8075801871e-01 -2.7802036829e-02  1.8075801871e-01  6.4718295170e-02
 1.6557241266e-03 -1.5344139639e-02 -5.7406974765e-02 -1.5344139639e-02  8.7409360430e-02  2.4835800579e-01 -5.7406974765e-02  2.4835800579e-01 -9.7906000856e-02 -1.5344139639e-02  8.7409360430e-02  2.4835800579e-01  8.7409360430e-02  3.3753535065e-01  5.8767596067e-01  2.4835800579e-01  5.8767596067e-01 -1.4771360278e-01 -5.7406974765e-02  2.4835800579e-01 -9.7906000856e-02  2.4835800579e-01  5.8767596067e-01 -1.4771360278e-01 -9.7906000856e-02 -1.4771360278e-01  4.3005087340e-01
-3.1015072547e-04  1.8119460534e-03  1.4606772463e-02  1.8119460534e-03  1.5814448890e-02  4.1301288813e-02  1.4606772463e-02  4.1301288813e-02 -1.4509384350e-02  1.8119460534e-03  1.5814448890e-02  4.1301288813e-02  1.5814448890e-02 -1.9546967089e-02 -3.4885821642e-02  4.1301288813e-02 -3.4885821642e-02  6.6869909733e-04  1.4606772463e-02  4.1301288813e-02 -1.4509384350e-02  4.1301288813e-02 -3.4885821642e-02  6.6869909733e-04 -1.4509384350e-02  6.6869909733e-04 -7.3497766628e-02
 4.7234224817e-01 -3.6160143771e-01  5.9011157216e-02 -3.6160143771e-01 -3.5696381763e-01  1.6818951842e-01  5.9011157216e-02  1.6818951842e-01  5.6816061095e-01 -3.6160143771e-01 -3.5696381763e-01  1.6818951842e-01 -3.5696381763e-01 -4.3373726493e-01  1.5204949368e-01  1.6818951842e-01  1.5204949368e-01  1.7863507392e-01  5.9011157216e-02  1.6818951842e-01  5.6816061095e-01  1.6818951842e-01  1.5204949368e-01  1.7863507392e-01  5.6816061095e-01  1.7863507392e-01 -9.2681905582e-02
-1.1711831517e+00  2.4183066249e-01 -5.5291520617e-02  2.4183066249e-01  5.7298549343e-01 -9.5844311290e-02 -5.5291520617e-02 -9.5844311290e-02  5.3090761517e-02  2.4183066249e-01  5.7298549343e-01 -9.5844311290e-02  5.7298549343e-01  8.9671901434e-01 -1.3485443431e-01 -9.5844311290e-02 -1.3485443431e-01  8.4180507333e-02 -5.5291520617e-02 -9.5844311290e-02  5.3090761517e-02 -9.5844311290e-02 -1.3485443431e-01  8.4180507333e-02  5.3090761517e-02  8.4180507333e-02 -3.6799355325e-02
-1.1093124566e-02  7.1988672684e-02  4.1196897639e-01  7.1988672684e-02  5.1696513607e-02  1.4152491881e-01  4.1196897639e-01  1.4152491881e-01 -4.7195118272e-02  7.1988672684e-02  5.1696513607e-02  1.4152491881e-01  5.1696513607e-02  6.0002378367e-02  1.0825533676e-01  1.4152491881e-01  1.0825533676e-01 -1.5077932060e-03  4.1196897639e-01  1.4152491881e-01 -4.7195118272e-02  1.4152491881e-01  1.0825533676e-01 -1.5077932060e-03 -4.7195118272e-02 -1.5077932060e-03  2.0048287501e-01
 3.6008901672e-02 -2.3912649574e-01 -1.2959520630e+00 -2.3912649574e-01  5.8407728746e-02  1.8179783888e-01 -1.2959520630e+00  1.8179783888e-01 -9.6647377873e-02 -2.3912649574e-01  5.8407728746e-02  1.8179783888e-01  5.8407728746e-02  6.0103734347e-01  1.0393758907e+00  1.8179783888e-01  1.0393758907e+00 -3.1828480565e-01 -1.2959520630e+00  1.8179783888e-01 -9.6647377873e-02  1.8179783888e-01  1.0393758907e+00 -3.1828480565e-01 -9.6647377873e-02 -3.1828480565e-01  4.9680106881e-01
-1.3231244651e-02  9.8288664141e-02  5.0514313180e-01  9.8288664141e-02 -1.1924567341e-01 -3.1817603087e-01  5.0514313180e-01 -3.1817603087e-01  1.3051719953e-01  9.8288664141e-02 -1.1924567341e-01 -3.1817603087e-01 -1.1924567341e-01 -2.4699586987e-02 -4.6794026459e-02 -3.1817603087e-01 -4.6794026459e-02 -1.1975457563e-02  5.0514313180e-01 -3.1817603087e-01  1.3051719953e-01 -3.1817603087e-01 -4.6794026459e-02 -1.1975457563e-02  1.3051719953e-01 -1.1975457563e-02 -1.2273273536e-01
 6.1991066980e+00  1.2865353754e+00 -1.8682459810e-01  1.2865353754e+00  1.8321720474e+00 -2.2613792263e-01 -1.8682459810e-01 -2.2613792263e-01  6.0058976916e-01  1.2865353754e+00  1.8321720474e+00 -2.2613792263e-01  1.8321720474e+00  2.4821108361e+00 -1.6121204321e-01 -2.2613792263e-01 -1.6121204321e-01  7.5409722025e-01 -1.8682459810e-01 -2.2613792263e-01  6.0058976916e-01 -2.2613792263e-01 -1.6121204321e-01  7.5409722025e-01  6.0058976916e-01  7.5409722025e-01 -3.9388818361e-01
 1.9816398990e+00  4.6099952627e-02 -4.7748697193e-03  4.6099952627e-02  1.1745645958e+00 -6.4276768396e-02 -4.7748697193e-03 -6.4276768396e-02  8.0679994120e-01  4.6099952627e-02  1.1745645958e+00 -6.4276768396e-02  1.1745645958e+00  1.6364515646e+00 -4.4682806586e-01 -6.4276768396e-02 -4.4682806586e-01 -3.4480629257e-01 -4.7748697193e-03 -6.4276768396e-02  8.0679994120e-01 -6.4276768396e-02 -4.4682806586e-01 -3.4480629257e-01  8.0679994120e-01 -3.4480629257e-01  2.4522188822e-01
-2.5874778352e-03  1.6192322994e-02  9.2318193758e-02  1.6192322994e-02  1.5257692662e-02  2.8615285984e-02  9.2318193758e-02  2.8615285984e-02 -9.9739785716e-03  1.6192322994e-02  1.5257692662e-02  2.8615285984e-02  1.5257692662e-02 -2.4955445202e-01 -4.2557203631e-01  2.8615285984e-02 -4.2557203631e-01  1.7976826908e-01  9.2318193758e-02  2.8615285984e-02 -9.9739785716e-03  2.8615285984e-02 -4.2557203631e-01  1.7976826908e-01 -9.9739785716e-03  1.7976826908e-01  3.8352784732e-02
 7.5665445644e-04 -9.9495411478e-03 -2.5952174417e-02 -9.9495411478e-03  9.3752141360e-02  2.6467490539e-01 -2.5952174417e-02  2.6467490539e-01 -1.0409159853e-01 -9.9495411478e-03  9.3752141360e-02  2.6467490539e-01  9.3752141360e-02  3.2665747080e-01  5.7053930809e-01  2.6467490539e-01  5.7053930809e-01 -1.2835235722e-01 -2.5952174417e-02  2.6467490539e-01 -1.0409159853e-01  2.6467490539e-01  5.7053930809e-01 -1.2835235722e-01 -1.0409159853e-01 -1.2835235722e-01  4.9208023935e-01
-7.0307214129e-03  4.5612756225e-02  2.5561003972e-01  4.5612756225e-02  1.7877455863e-02  4.2139380609e-02  2.5561003972e-01  4.2139380609e-02 -9.6516363362e-03  4.5612756225e-02  1.7877455863e-02  4.2139380609e-02  1.7877455863e-02 -1.2486854572e-01 -2.1686883228e-01  4.2139380609e-02 -2.1686883228e-01  5.7527393193e-02  2.5561003972e-01  4.2139380609e-02 -9.6516363362e-03  4.2139380609e-02 -2.1686883228e-01  5.7527393193e-02 -9.6516363362e-03  5.7527393193e-02 -1.5826435147e-01
 9.3521596205e-01 -3.2880897134e-01  5.5599300579e-02 -3.2880897134e-01 -3.1890551264e-01  1.7964855331e-01  5.5599300579e-02  1.7964855331e-01  6.5881560435e-01 -3.2880897134e-01 -3.1890551264e-01  1.7964855331e-01 -3.1890551264e-01 -5.5192969711e-01  1.2791859389e-01  1.7964855331e-01  1.2791859389e-01  6.0944276313e-02  5.5599300579e-02  1.7964855331e-01  6.5881560435e-01  1.7964855331e-01  1.2791859389e-01  6.0944276313e-02  6.5881560435e-01  6.0944276313e-02 -2.2758540776e-02
 8.0720399429e-01 -2.7163608322e-01  5.9591611584e-02 -2.7163608322e-01 -7.3219923307e-01  1.0315584133e-01  5.9591611584e-02  1.0315584133e-01 -1.7100456978e-01 -2.7163608322e-01 -7.3219923307e-01  1.0315584133e-01 -7.3219923307e-01 -1.2779382781e+00  2.0956163402e-01  1.0315584133e-01  2.0956163402e-01 -7.9542529519e-02  5.9591611584e-02  1.0315584133e-01 -1.7100456978e-01  1.0315584133e-01  2.0956163402e-01 -7.9542529519e-02 -1.7100456978e-01 -7.9542529519e-02  2.5859073691e-02
-1.4368814743e-02  9.1920513007e-02  5.2001878547e-01  9.1920513007e-02  4.7815335538e-02  1.2925354294e-01  5.2001878547e-01  1.2925354294e-01 -4.0225287548e-02  9.1920513007e-02  4.7815335538e-02  1.2925354294e-01  4.7815335538e-02  2.1608373182e-02  4.1438608360e-02  1.2925354294e-01  4.1438608360e-02  1.7743602490e-02  5.2001878547e-01  1.2925354294e-01 -4.0225287548e-02  1.2925354294e-01  4.1438608360e-02  1.7743602490e-02 -4.0225287548e-02  1.7743602490e-02  1.6231220429e-01
-3.3268561874e-02  2.1941299514e-01  1.1967416598e+00  2.1941299514e-01 -2.7132969463e-02 -9.6825376555e-02  1.1967416598e+00 -9.6825376555e-02  6.2416024639e-02  2.1941299514e-01 -2.7132969463e-02 -9.6825376555e-02 -2.7132969463e-02 -5.6019163251e-01 -9.6812402669e-01 -9.6825376555e-02 -9.6812402669e-01  3.0094594941e-01  1.1967416598e+00 -9.6825376555e-02  6.2416024639e-02 -9.6825376555e-02 -9.6812402669e-01  3.0094594941e-01  6.2416024639e-02  3.0094594941e-01 -4.4792008037e-01
 2.1789111443e-02 -1.5042506331e-01 -7.8986551452e-01 -1.5042506331e-01  1.3104663593e-01  3.4465629040e-01 -7.8986551452e-01  3.4465629040e-01 -1.4393617491e-01 -1.5042506331e-01  1.3104663593e-01  3.4465629040e-01  1.3104663593e-01 -6.0570502037e-02 -1.0421777065e-01  3.4465629040e-01 -1.0421777065e-01  3.1504730307e-02 -7.8986551452e-01  3.4465629040e-01 -1.4393617491e-01  3.4465629040e-01 -1.0421777065e-01  3.1504730307e-02 -1.4393617491e-01  3.1504730307e-02 -9.2864915924e-02
 4.0449441790e+00  8.0893338278e-01 -1.1418164733e-01  8.0893338278e-01  1.0810582525e+00 -1.5110914343e-01 -1.1418164733e-01 -1.5110914343e-01  2.7630202327e-01  8.0893338278e-01  1.0810582525e+00 -1.5110914343e-01  1.0810582525e+00  1.7104792014e+00 -1.1886175937e-02 -1.5110914343e-01 -1.1886175937e-02  7.6995104411e-01 -1.1418164733e-01 -1.5110914343e-01  2.7630202327e-01 -1.5110914343e-01 -1.1886175937e-02  7.6995104411e-01  2.7630202327e-01  7.6995104411e-01 -4.2164888490e-01
-4.2786318912e+00 -2.3169903582e-01  2.1820793615e-02 -2.3169903582e-01 -1.2143876891e+00  2.4714209454e-02  2.1820793615e-02  2.4714209454e-02 -1.0470944163e+00 -2.3169903582e-01 -1.2143876891e+00  2.4714209454e-02 -1.2143876891e+00 -1.4415478601e+00  4.1412509088e-01  2.4714209454e-02  4.1412509088e-01  3.5815531112e-01  2.1820793615e-02  2.4714209454e-02 -1.0470944163e+00  2.4714209454e-02  4.1412509088e-01  3.5815531112e-01 -1.0470944163e+00  3.5815531112e-01 -2.5753418935e-01
 1.3914566163e-03 -8.4363099312e-03 -4.9155505414e-02 -8.4363099312e-03 -1.3105368000e-02 -2.3911472460e-02 -4.9155505414e-02 -2.3911472460e-02  9.9522102450e-03 -8.4363099312e-03 -1.3105368000e-02 -2.3911472460e-02 -1.3105368000e-02  2.2453984026e-01  3.8057983237e-01 -2.3911472460e-02  3.8057983237e-01 -1.8080535546e-01 -4.9155505414e-02 -2.3911472460e-02  9.9522102450e-03 -2.3911472460e-02  3.8057983237e-01 -1.8080535546e-01  9.9522102450e-03 -1.8080535546e-01 -1.3723150579e-01
-5.4596363137e-04  8.0004059577e-03  1.7891370498e-02  8.0004059577e-03 -8.4033686582e-02 -2.4029088079e-01  1.7891370498e-02 -2.4029088079e-01  9.4682745281e-02  8.0004059577e-03 -8.4033686582e-02 -2.4029088079e-01 -8.4033686582e-02 -3.5668205787e-01 -6.2175640527e-01 -2.4029088079e-01 -6.2175640527e-01  1.4971493414e-01  1.7891370498e-02 -2.4029088079e-01  9.4682745281e-02 -2.4029088079e-01 -6.2175640527e-01  1.4971493414e-01  9.4682745281e-02  1.4971493414e-01 -4.9121032564e-01
 1.6896128248e-03 -1.1119466489e-02 -6.3472768505e-02 -1.1119466489e-02 -8.6900552055e-03 -2.0308065130e-02 -6.3472768505e-02 -2.0308065130e-02  5.3966272072e-03 -1.1119466489e-02 -8.6900552055e-03 -2.0308065130e-02 -8.6900552055e-03  6.3624204891e-02  1.1126641061e-01 -2.0308065130e-02  1.1126641061e-01 -2.2934711350e-02 -6.3472768505e-02 -2.0308065130e-02  5.3966272072e-03 -2.0308065130e-02  1.1126641061e-01 -2.2934711350e-02  5.3966272072e-03 -2.2934711350e-02  1.1487199429e-01
-6.2110025629e-01  3.3303666336e-01 -5.5237595326e-02  3.3303666336e-01  3.4798359263e-01 -1.6669714797e-01 -5.5237595326e-02 -1.6669714797e-01 -5.6590642879e-01  3.3303666336e-01  3.4798359263e-01 -1.6669714797e-01  3.4798359263e-01  4.6043070668e-01 -1.4467001691e-01 -1.6669714797e-01 -1.4467001691e-01 -1.4717401668e-01 -5.5237595326e-02 -1.6669714797e-01 -5.6590642879e-01 -1.6669714797e-01 -1.4467001691e-01 -1.4717401668e-01 -5.6590642879e-01 -1.4717401668e-01  7.4709174203e-02
-1.1535220203e+00  2.2388490357e-01 -5.2062699675e-02  2.2388490357e-01  5.8513416678e-01 -9.6963731210e-02 -5.2062699675e-02 -9.6963731210e-02  6.0226572944e-02  2.2388490357e-01  5.8513416678e-01 -9.6963731210e-02  5.8513416678e-01  1.0184862671e+00 -1.5764837622e-01 -9.6963731210e-02 -1.5764837622e-01  8.6264754203e-02 -5.2062699675e-02 -9.6963731210e-02  6.0226572944e-02 -9.6963731210e-02 -1.5764837622e-01  8.6264754203e-02  6.0226572944e-02  8.6264754203e-02 -3.6233408519e-02
-1.0275671631e-02  6.5798767522e-02  3.7722680318e-01  6.5798767522e-02  4.9897204373e-02  1.3710577875e-01  3.7722680318e-01  1.3710577875e-01 -4.6410845199e-02  6.5798767522e-02  4.9897204373e-02  1.3710577875e-01  4.9897204373e-02  7.3978627598e-02  1.3253128700e-01  1.3710577875e-01  1.3253128700e-01 -6.3934285336e-03  3.7722680318e-01  1.3710577875e-01 -4.6410845199e-02  1.3710577875e-01  1.3253128700e-01 -6.3934285336e-03 -4.6410845199e-02 -6.3934285336e-03  2.2607459539e-01
 3.5903183913e-02 -2.3861854830e-01 -1.2920923937e+00 -2.3861854830e-01  6.2332498548e-02  1.9155031818e-01 -1.2920923937e+00  1.9155031818e-01 -1.0020511242e-01 -2.3861854830e-01  6.2332498548e-02  1.9155031818e-01  6.2332498548e-02  5.8660205142e-01  1.0145727060e+00  1.9155031818e-01  1.0145727060e+00 -3.0942042774e-01 -1.2920923937e+00  1.9155031818e-01 -1.0020511242e-01  1.9155031818e-01  1.0145727060e+00 -3.0942042774e-01 -1.0020511242e-01 -3.0942042774e-01  4.8985549777e-01
 5.9008835171e+00  1.1678487319e+00 -1.6826788412e-01  1.1678487319e+00  1.7721478962e+00 -2.1290016883e-01 -1.6826788412e-01 -2.1290016883e-01  6.1642241988e-01  1.1678487319e+00  1.7721478962e+00 -2.1290016883e-01  1.7721478962e+00  2.4214613723e+00 -1.5863430000e-01 -2.1290016883e-01 -1.5863430000e-01  7.3280024013e-01 -1.6826788412e-01 -2.1290016883e-01  6.1642241988e-01 -2.1290016883e-01 -1.5863430000e-01  7.3280024013e-01  6.1642241988e-01  7.3280024013e-01 -3.8167128185e-01
 1.2168224072e-02 -8.4086692288e-02 -4.2911604206e-01 -8.4086692288e-02  1.1785840387e-01  3.0983407115e-01 -4.2911604206e-01  3.0983407115e-01 -1.2489444634e-01 -8.4086692288e-02  1.1785840387e-01  3.0983407115e-01  1.1785840387e-01 -5.8346935918e-02 -9.8562761363e-02  3.0983407115e-01 -9.8562761363e-02  4.8058303423e-02 -4.2911604206e-01  3.0983407115e-01 -1.2489444634e-01  3.0983407115e-01 -9.8562761363e-02  4.8058303423e-02 -1.2489444634e-01  4.8058303423e-02  7.4068168539e-03
-2.4610155950e+00 -5.9669948419e-02  3.8584441387e-03 -5.9669948419e-02 -1.1671243470e+00  5.1772641255e-02  3.8584441387e-03  5.1772641255e-02 -8.6147157868e-01 -5.9669948419e-02 -1.1671243470e+00  5.1772641255e-02 -1.1671243470e+00 -1.3998149597e+00  4.2979247752e-01  5.1772641255e-02  4.2979247752e-01  4.1658674384e-01  3.8584441387e-03  5.1772641255e-02 -8.6147157868e-01  5.1772641255e-02  4.2979247752e-01  4.1658674384e-01 -8.6147157868e-01  4.1658674384e-01 -2.8571847740e-01
-2.5140796682e-04  1.0179840453e-03  8.1050603002e-03  1.0179840453e-03  1.2858783259e-02  2.1867986796e-02  8.1050603002e-03  2.1867986796e-02 -9.0433219218e-03  1.0179840453e-03  1.2858783259e-02  2.1867986796e-02  1.2858783259e-02 -2.5416861896e-01 -4.3352483417e-01  2.1867986796e-02 -4.3352483417e-01  1.8248712498e-01  8.1050603002e-03  2.1867986796e-02 -9.0433219218e-03  2.1867986796e-02 -4.3352483417e-01  1.8248712498e-01 -9.0433219218e-03  1.8248712498e-01  3.6573873957e-02
-2.2729522523e-03  1.9442893194e-02  8.1049293593e-02  1.9442893194e-02 -8.3150722153e-02 -2.3836312421e-01  8.1049293593e-02 -2.3836312421e-01  9.5787288121e-02  1.9442893194e-02 -8.3150722153e-02 -2.3836312421e-01 -8.3150722153e-02 -3.6904280326e-01 -6.4434111338e-01 -2.3836312421e-01 -6.4434111338e-01  1.4628090045e-01  8.1049293593e-02 -2.3836312421e-01  9.5787288121e-02 -2.3836312421e-01 -6.4434111338e-01  1.4628090045e-01  9.5787288121e-02  1.4628090045e-01 -5.5574247208e-01
-2.6035235626e-03  1.6583021596e-02  9.8023983858e-02  1.6583021596e-02  2.3560250362e-02  6.1207354663e-02  9.8023983858e-02  6.1207354663e-02 -2.0314909102e-02  1.6583021596e-02  2.3560250362e-02  6.1207354663e-02  2.3560250362e-02 -3.6853821170e-02 -6.4679117651e-02  6.1207354663e-02 -6.4679117651e-02  1.0665849571e-02  9.8023983858e-02  6.1207354663e-02 -2.0314909102e-02  6.1207354663e-02 -6.4679117651e-02  1.0665849571e-02 -2.0314909102e-02  1.0665849571e-02 -8.6042872687e-02
 6.3922295421e-01 -3.3058076255e-01  5.4906495611e-02 -3.3058076255e-01 -3.6492333179e-01  1.7045548086e-01  5.4906495611e-02  1.7045548086e-01  5.6745658746e-01 -3.3058076255e-01 -3.6492333179e-01  1.7045548086e-01 -3.6492333179e-01 -5.3839068883e-01  1.4908984156e-01  1.7045548086e-01  1.4908984156e-01  1.2087540998e-01  5.4906495611e-02  1.7045548086e-01  5.6745658746e-01  1.7045548086e-01  1.4908984156e-01  1.2087540998e-01  5.6745658746e-01  1.2087540998e-01 -6.0274142643e-02
-5.6302974250e-01  3.2082830618e-01 -6.5832767927e-02  3.2082830618e-01  6.9079415412e-01 -9.9658295446e-02 -6.5832767927e-02 -9.9658295446e-02  1.4881280670e-01  3.2082830618e-01  6.9079415412e-01 -9.9658295446e-02  6.9079415412e-01  1.1712831342e+00 -1.6826691103e-01 -9.9658295446e-02 -1.6826691103e-01  1.3133422412e-01 -6.5832767927e-02 -9.9658295446e-02  1.4881280670e-01 -9.9658295446e-02 -1.6826691103e-01  1.3133422412e-01  1.4881280670e-01  1.3133422412e-01 -5.8125943277e-02
 1.0646988529e-02 -6.7950657791e-02 -3.8709121530e-01 -6.7950657791e-02 -4.2567758849e-02 -1.1737329568e-01 -3.8709121530e-01 -1.1737329568e-01  3.8931207426e-02 -6.7950657791e-02 -4.2567758849e-02 -1.1737329568e-01 -4.2567758849e-02 -6.6649894324e-02 -1.2028044366e-01 -1.1737329568e-01 -1.2028044366e-01 -1.9226261582e-05 -3.8709121530e-01 -1.1737329568e-01  3.8931207426e-02 -1.1737329568e-01 -1.2028044366e-01 -1.9226261582e-05  3.8931207426e-02 -1.9226261582e-05 -2.3588896608e-01
 3.5434176308e-02 -2.3444898434e-01 -1.2755005251e+00 -2.3444898434e-01  4.1148952837e-02  1.3305794601e-01 -1.2755005251e+00  1.3305794601e-01 -7.7784403521e-02 -2.3444898434e-01  4.1148952837e-02  1.3305794601e-01  4.1148952837e-02  5.4168903941e-01  9.3706638323e-01  1.3305794601e-01  9.3706638323e-01 -2.8376234583e-01 -1.2755005251e+00  1.3305794601e-01 -7.7784403521e-02  1.3305794601e-01  9.3706638323e-01 -2.8376234583e-01 -7.7784403521e-02 -2.8376234583e-01  4.6769326056e-01
-6.2229583929e+00 -1.0709941457e+00  1.4852507047e-01 -1.0709941457e+00 -1.6485927981e+00  1.8269938192e-01  1.4852507047e-01  1.8269938192e-01 -6.5562664918e-01 -1.0709941457e+00 -1.6485927981e+00  1.8269938192e-01 -1.6485927981e+00 -2.3043439062e+00  1.5945346834e-01  1.8269938192e-01  1.5945346834e-01 -6.7754352116e-01  1.4852507047e-01  1.8269938192e-01 -6.5562664918e-01  1.8269938192e-01  1.5945346834e-01 -6.7754352116e-01 -6.5562664918e-01 -6.7754352116e-01  3.4948582824e-01
 1.4890059588e-02 -1.0317985430e-01 -5.3173673393e-01 -1.0317985430e-01  1.2600248090e-01  3.3083320504e-01 -5.3173673393e-01  3.3083320504e-01 -1.3443460758e-01 -1.0317985430e-01  1.2600248090e-01  3.3083320504e-01  1.2600248090e-01 -7.1830599359e-02 -1.2227461778e-01  3.3083320504e-01 -1.2227461778e-01  5.0897018698e-02 -5.3173673393e-01  3.3083320504e-01 -1.3443460758e-01  3.3083320504e-01 -1.2227461778e-01  5.0897018698e-02 -1.3443460758e-01  5.0897018698e-02 -2.9393892353e-02
-2.6746482715e+00  5.9086711726e-02 -1.9344059637e-02  5.9086711726e-02 -9.2572343179e-01  5.1523900654e-03 -1.9344059637e-02  5.1523900654e-03 -8.7230644683e-01  5.9086711726e-02 -9.2572343179e-01  5.1523900654e-03 -9.2572343179e-01 -1.1180875637e+00  3.9561568136e-01  5.1523900654e-03  3.9561568136e-01  4.6165531922e-01 -1.9344059637e-02  5.1523900654e-03 -8.7230644683e-01  5.1523900654e-03  3.9561568136e-01  4.6165531922e-01 -8.7230644683e-01  4.6165531922e-01 -3.0914026705e-01
 2.1472712215e-03 -1.5444529502e-02 -7.7836773769e-02 -1.5444529502e-02  2.8830140960e-02  6.4383871264e-02 -7.7836773769e-02  6.4383871264e-02 -2.6826708031e-02 -1.5444529502e-02  2.8830140960e-02  6.4383871264e-02  2.8830140960e-02 -2.5035167086e-01 -4.2646581006e-01  6.4383871264e-02 -4.2646581006e-01  1.8381791102e-01 -7.7836773769e-02  6.4383871264e-02 -2.6826708031e-02  6.4383871264e-02 -4.2646581006e-01  1.8381791102e-01 -2.6826708031e-02  1.8381791102e-01  5.3179948341e-02
 2.9253681577e-03 -2.4124225320e-02 -1.0485115799e-01 -2.4124225320e-02  9.0226986556e-02  2.5624455053e-01 -1.0485115799e-01  2.5624455053e-01 -1.0310080135e-01 -2.4124225320e-02  9.0226986556e-02  2.5624455053e-01  9.0226986556e-02  3.5057022296e-01  6.1302807622e-01  2.5624455053e-01  6.1302807622e-01 -1.3153266051e-01 -1.0485115799e-01  2.5624455053e-01 -1.0310080135e-01  2.5624455053e-01  6.1302807622e-01 -1.3153266051e-01 -1.0310080135e-01 -1.3153266051e-01  5.6457884225e-01
-6.9343690039e-03  4.4378313216e-02  2.5353897997e-01  4.4378313216e-02  3.3472132543e-02  8.5289393689e-02  2.5353897997e-01  8.5289393689e-02 -2.6139437380e-02  4.4378313216e-02  3.3472132543e-02  8.5289393689e-02  3.3472132543e-02 -8.9932909222e-02 -1.5623864985e-01  8.5289393689e-02 -1.5623864985e-01  4.0354382362e-02  2.5353897997e-01  8.5289393689e-02 -2.6139437380e-02  8.5289393689e-02 -1.5623864985e-01  4.0354382362e-02 -2.6139437380e-02  4.0354382362e-02 -1.2579015199e-01
-8.7409517148e-01  3.3284190170e-01 -5.6190839369e-02  3.3284190170e-01  3.4931194853e-01 -1.8098759294e-01 -5.6190839369e-02 -1.8098759294e-01 -6.3516478945e-01  3.3284190170e-01  3.4931194853e-01 -1.8098759294e-01  3.4931194853e-01  6.3057861570e-01 -1.3786171071e-01 -1.8098759294e-01 -1.3786171071e-01 -4.8279664156e-02 -5.6190839369e-02 -1.8098759294e-01 -6.3516478945e-01 -1.8098759294e-01 -1.3786171071e-01 -4.8279664156e-02 -6.3516478945e-01 -4.8279664156e-02  1.7036904657e-02
 8.4528183825e-02  3.8108173118e-01 -7.3394128872e-02  3.8108173118e-01  8.4418019856e-01 -1.0182666009e-01 -7.3394128872e-02 -1.0182666009e-01  2.8796296829e-01  3.8108173118e-01  8.4418019856e-01 -1.0182666009e-01  8.4418019856e-01  1.4437203867e+00 -2.1374280330e-01 -1.0182666009e-01 -2.1374280330e-01  1.4678977414e-01 -7.3394128872e-02 -1.0182666009e-01  2.8796296829e-01 -1.0182666009e-01 -2.1374280330e-01  1.4678977414e-01  2.8796296829e-01  1.4678977414e-01 -5.9730337192e-02
-1.9658357542e-02  1.2624204118e-01  7.0581463339e-01  1.2624204118e-01  3.8511989200e-02  1.0034188790e-01  7.0581463339e-01  1.0034188790e-01 -2.5345099823e-02  1.2624204118e-01  3.8511989200e-02  1.0034188790e-01  3.8511989200e-02 -7.3291557855e-02 -1.2241496715e-01  1.0034188790e-01 -1.2241496715e-01  6.9593005548e-02  7.0581463339e-01  1.0034188790e-01 -2.5345099823e-02  1.0034188790e-01 -1.2241496715e-01  6.9593005548e-02 -2.5345099823e-02  6.9593005548e-02  9.2653931599e-02
-2.9548108087e-02  1.9486118895e-01  1.0637021012e+00  1.9486118895e-01 -2.0550177848e-02 -7.7316201563e-02  1.0637021012e+00 -7.7316201563e-02  5.2778378281e-02  1.9486118895e-01 -2.0550177848e-02 -7.7316201563e-02 -2.0550177848e-02 -5.1353740834e-01 -8.8864801140e-01 -7.7316201563e-02 -8.8864801140e-01  2.6685650941e-01  1.0637021012e+00 -7.7316201563e-02  5.2778378281e-02 -7.7316201563e-02 -8.8864801140e-01  2.6685650941e-01  5.2778378281e-02  2.6685650941e-01 -4.6058135356e-01
 2.2728812609e-02 -1.6086389873e-01 -8.4569471691e-01 -1.6086389873e-01  1.3502437036e-01  3.5465238338e-01 -8.4569471691e-01  3.5465238338e-01 -1.4853307056e-01 -1.6086389873e-01  1.3502437036e-01  3.5465238338e-01  1.3502437036e-01 -7.9044702908e-02 -1.3616259872e-01  3.5465238338e-01 -1.3616259872e-01  3.8187319122e-02 -8.4569471691e-01  3.5465238338e-01 -1.4853307056e-01  3.5465238338e-01 -1.3616259872e-01  3.8187319122e-02 -1.4853307056e-01  3.8187319122e-02 -1.2539327499e-01
 4.8869975131e+00  8.1330090962e-01 -1.0962767477e-01  8.1330090962e-01  1.1073277413e+00 -1.3208204382e-01 -1.0962767477e-01 -1.3208204382e-01  3.9912015955e-01  8.1330090962e-01  1.1073277413e+00 -1.3208204382e-01  1.1073277413e+00  1.7096606654e+00 -4.0919753824e-02 -1.3208204382e-01 -4.0919753824e-02  6.9735977747e-01 -1.0962767477e-01 -1.3208204382e-01  3.9912015955e-01 -1.3208204382e-01 -4.0919753824e-02  6.9735977747e-01  3.9912015955e-01  6.9735977747e-01 -3.7558753570e-01
 4.2591422501e+00  8.4216350838e-02  4.9458171145e-03  8.4216350838e-02  9.5944992812e-01  1.9456007012e-02  4.9458171145e-03  1.9456007012e-02  1.0312392998e+00  8.4216350838e-02  9.5944992812e-01  1.9456007012e-02  9.5944992812e-01  1.0824038207e+00 -3.7714790429e-01  1.9456007012e-02 -3.7714790429e-01 -4.3344842484e-01  4.9458171145e-03  1.9456007012e-02  1.0312392998e+00  1.9456007012e-02 -3.7714790429e-01 -4.3344842484e-01  1.0312392998e+00 -4.3344842484e-01  2.9684022772e-01
 1.0645172174e-03 -8.2362407595e-03 -3.8278176651e-02 -8.2362407595e-03  2.7938721728e-02  6.3438548193e-02 -3.8278176651e-02  6.3438548193e-02 -2.6649577370e-02 -8.2362407595e-03  2.7938721728e-02  6.3438548193e-02  2.7938721728e-02 -2.1980931291e-01 -3.7194263889e-01  6.3438548193e-02 -3.7194263889e-01  1.8170448246e-01 -3.8278176651e-02  6.3438548193e-02 -2.6649577370e-02  6.3438548193e-02 -3.7194263889e-01  1.8170448246e-01 -2.6649577370e-02  1.8170448246e-01  1.5522655746e-01
 1.4167775979e-03 -1.4580342748e-02 -4.9775878871e-02 -1.4580342748e-02  9.9767613679e-02  2.7983109741e-01 -4.9775878871e-02  2.7983109741e-01 -1.1012934384e-01 -1.4580342748e-02  9.9767613679e-02  2.7983109741e-01  9.9767613679e-02  3.0953852428e-01  5.4096659775e-01  2.7983109741e-01  5.4096659775e-01 -1.1921537663e-01 -4.9775878871e-02  2.7983109741e-01 -1.1012934384e-01  2.7983109741e-01  5.4096659775e-01 -1.1921537663e-01 -1.1012934384e-01 -1.1921537663e-01  4.7604986139e-01
-8.9698700708e-03  5.8051768884e-02  3.2581675105e-01  5.8051768884e-02  2.4141022875e-02  5.8271221312e-02  3.2581675105e-01  5.8271221312e-02 -1.4337074066e-02  5.8051768884e-02  2.4141022875e-02  5.8271221312e-02  2.4141022875e-02 -1.3848147479e-01 -2.4022509518e-01  5.8271221312e-02 -2.4022509518e-01  6.6018686142e-02  3.2581675105e-01  5.8271221312e-02 -1.4337074066e-02  5.8271221312e-02 -2.4022509518e-01  6.6018686142e-02 -1.4337074066e-02  6.6018686142e-02 -1.6482355054e-01
-9.9858183882e-01  3.3731369482e-01 -5.7069244016e-02  3.3731369482e-01  3.0931921358e-01 -1.8452275918e-01 -5.7069244016e-02 -1.8452275918e-01 -6.9332173985e-01  3.3731369482e-01  3.0931921358e-01 -1.8452275918e-01  3.0931921358e-01  5.8249217385e-01 -1.2343093183e-01 -1.8452275918e-01 -1.2343093183e-01 -3.4899117867e-02 -5.7069244016e-02 -1.8452275918e-01 -6.9332173985e-01 -1.8452275918e-01 -1.2343093183e-01 -3.4899117867e-02 -6.9332173985e-01 -3.4899117867e-02  6.9161575665e-03
 6.3168293999e-01 -2.9595068289e-01  6.3304752505e-02 -2.9595068289e-01 -7.7287556903e-01  1.0104240749e-01  6.3304752505e-02  1.0104240749e-01 -2.2116053729e-01 -2.9595068289e-01 -7.7287556903e-01  1.0104240749e-01 -7.7287556903e-01 -1.3369510073e+00  2.2329943453e-01  1.0104240749e-01  2.2329943453e-01 -7.3147087332e-02  6.3304752505e-02  1.0104240749e-01 -2.2116053729e-01  1.0104240749e-01  2.2329943453e-01 -7.3147087332e-02 -2.2116053729e-01 -7.3147087332e-02  1.9919702284e-02
-3.3830654269e-02  2.2062718189e-01  1.2186830045e+00  2.2062718189e-01  2.1910908754e-02  4.1946339443e-02  1.2186830045e+00  4.1946339443e-02  8.7713183842e-03  2.2062718189e-01  2.1910908754e-02  4.1946339443e-02  2.1910908754e-02 -3.8973996664e-01 -6.7075716700e-01  4.1946339443e-02 -6.7075716700e-01  2.2876498293e-01  1.2186830045e+00  4.1946339443e-02  8.7713183842e-03  4.1946339443e-02 -6.7075716700e-01  2.2876498293e-01  8.7713183842e-03  2.2876498293e-01 -2.1861765842e-01
-1.1664685040e-02  7.8820189342e-02  4.1797578805e-01  7.8820189342e-02 -4.7071030131e-02 -1.4323714894e-01  4.1797578805e-01 -1.4323714894e-01  6.4925819775e-02  7.8820189342e-02 -4.7071030131e-02 -1.4323714894e-01 -4.7071030131e-02 -3.9058573225e-01 -6.7756337420e-01 -1.4323714894e-01 -6.7756337420e-01  1.9187618970e-01  4.1797578805e-01 -1.4323714894e-01  6.4925819775e-02 -1.4323714894e-01 -6.7756337420e-01  1.9187618970e-01  6.4925819775e-02  1.9187618970e-01 -4.0124425322e-01
-2.4232141396e-02  1.6638948764e-01  8.7764665363e-01  1.6638948764e-01 -1.3126645871e-01 -3.4514585634e-01  8.7764665363e-01 -3.4514585634e-01  1.4559959780e-01  1.6638948764e-01 -1.3126645871e-01 -3.4514585634e-01 -1.3126645871e-01  5.9690496906e-02  1.0316580515e-01 -3.4514585634e-01  1.0316580515e-01 -2.7262418582e-02  8.7764665363e-01 -3.4514585634e-01  1.4559959780e-01 -3.4514585634e-01  1.0316580515e-01 -2.7262418582e-02  1.4559959780e-01 -2.7262418582e-02  1.1249003287e-01
 3.4794410374e+00  7.2703234573e-01 -1.0241162489e-01  7.2703234573e-01  8.6265662472e-01 -1.3329061577e-01 -1.0241162489e-01 -1.3329061577e-01  1.5805687768e-01  7.2703234573e-01  8.6265662472e-01 -1.3329061577e-01  8.6265662472e-01  1.4712006717e+00  3.6811980511e-02 -1.3329061577e-01  3.6811980511e-02  7.8035283807e-01 -1.0241162489e-01 -1.3329061577e-01  1.5805687768e-01 -1.3329061577e-01  3.6811980511e-02  7.8035283807e-01  1.5805687768e-01  7.8035283807e-01 -4.3401247532e-01
-4.6482355228e+00 -2.7987139147e-01  2.7556755137e-02 -2.7987139147e-01 -1.1323160716e+00  5.8010039905e-03  2.7556755137e-02  5.8010039905e-03 -1.0655408177e+00 -2.7987139147e-01 -1.1323160716e+00  5.8010039905e-03 -1.1323160716e+00 -1.4447450784e+00  3.9908545494e-01  5.8010039905e-03  3.9908545494e-01  3.1709114911e-01  2.7556755137e-02  5.8010039905e-03 -1.0655408177e+00  5.8010039905e-03  3.9908545494e-01  3.1709114911e-01 -1.0655408177e+00  3.1709114911e-01 -2.3426900241e-01
 2.5351303969e-03 -1.5839592249e-02 -9.0568497284e-02 -1.5839592249e-02 -1.5229256110e-02 -3.0182816608e-02 -9.0568497284e-02 -3.0182816608e-02  1.1840277722e-02 -1.5839592249e-02 -1.5229256110e-02 -3.0182816608e-02 -1.5229256110e-02  2.1228244892e-01  3.5879855491e-01 -3.0182816608e-02  3.5879855491e-01 -1.7909865746e-01 -9.0568497284e-02 -3.0182816608e-02  1.1840277722e-02 -3.0182816608e-02  3.5879855491e-01 -1.7909865746e-01  1.1840277722e-02 -1.7909865746e-01 -1.7283689354e-01
-1.7607863707e-03  1.6573523611e-02  6.2631440311e-02  1.6573523611e-02 -9.2748395750e-02 -2.6248877728e-01  6.2631440311e-02 -2.6248877728e-01  1.0437266325e-01  1.6573523611e-02 -9.2748395750e-02 -2.6248877728e-01 -9.2748395750e-02 -3.3889385772e-01 -5.9241920308e-01 -2.6248877728e-01 -5.9241920308e-01  1.2885737287e-01  6.2631440311e-02 -2.6248877728e-01  1.0437266325e-01 -2.6248877728e-01 -5.9241920308e-01  1.2885737287e-01  1.0437266325e-01  1.2885737287e-01 -5.3498101869e-01
-7.8854056341e-03  5.0863577978e-02  2.8707897531e-01  5.0863577978e-02  2.6643694873e-02  6.5756140965e-02  2.8707897531e-01  6.5756140965e-02 -1.7971230802e-02  5.0863577978e-02  2.6643694873e-02  6.5756140965e-02  2.6643694873e-02 -1.1975258885e-01 -2.0789338193e-01  6.5756140965e-02 -2.0789338193e-01  5.5602149430e-02  2.8707897531e-01  6.5756140965e-02 -1.7971230802e-02  6.5756140965e-02 -2.0789338193e-01  5.5602149430e-02 -1.7971230802e-02  5.5602149430e-02 -1.5222167084e-01
-9.8035829427e-01  3.2478368824e-01 -5.5241888014e-02  3.2478368824e-01  3.2612321401e-01 -1.8155100076e-01 -5.5241888014e-02 -1.8155100076e-01 -6.6044453064e-01  3.2478368824e-01  3.2612321401e-01 -1.8155100076e-01  3.2612321401e-01  6.0289924174e-01 -1.2972564966e-01 -1.8155100076e-01 -1.2972564966e-01 -4.0969988148e-02 -5.5241888014e-02 -1.8155100076e-01 -6.6044453064e-01 -1.8155100076e-01 -1.2972564966e-01 -4.0969988148e-02 -6.6044453064e-01 -4.0969988148e-02  1.1684686804e-02
 2.7130778860e-01 -3.3376794044e-01  6.7430135441e-02 -3.3376794044e-01 -8.1785649719e-01  1.0356020731e-01  6.7430135441e-02  1.0356020731e-01 -2.5289069380e-01 -3.3376794044e-01 -8.1785649719e-01  1.0356020731e-01 -8.1785649719e-01 -1.4156953560e+00  2.2265744600e-01  1.0356020731e-01  2.2265744600e-01 -1.1172859674e-01  6.7430135441e-02  1.0356020731e-01 -2.5289069380e-01  1.0356020731e-01  2.2265744600e-01 -1.1172859674e-01 -2.5289069380e-01 -1.1172859674e-01  4.0588408299e-02
 3.3689333559e-02 -2.1978349732e-01 -1.2125409773e+00 -2.1978349732e-01 -1.6568486602e-02 -2.8224269698e-02 -1.2125409773e+00 -2.8224269698e-02 -1.3763560372e-02 -2.1978349732e-01 -1.6568486602e-02 -2.8224269698e-02 -1.6568486602e-02  3.7895326443e-01  6.5220193725e-01 -2.8224269698e-02  6.5220193725e-01 -2.2247937241e-01 -1.2125409773e+00 -2.8224269698e-02 -1.3763560372e-02 -2.8224269698e-02  6.5220193725e-01 -2.2247937241e-01 -1.3763560372e-02 -2.2247937241e-01  2.1090482083e-01
-1.1763744192e-02  7.9670365844e-02  4.2292379089e-01  7.9670365844e-02 -4.6286726707e-02 -1.4047763161e-01  4.2292379089e-01 -1.4047763161e-01  6.4163840702e-02  7.9670365844e-02 -4.6286726707e-02 -1.4047763161e-01 -4.6286726707e-02 -3.7729196114e-01 -6.5517634250e-01 -1.4047763161e-01 -6.5517634250e-01  1.7990932331e-01  4.2292379089e-01 -1.4047763161e-01  6.4163840702e-02 -1.4047763161e-01 -6.5517634250e-01  1.7990932331e-01  6.4163840702e-02  1.7990932331e-01 -4.1663879257e-01
 2.3074212056e-02 -1.5895361642e-01 -8.3602025305e-01 -1.5895361642e-01  1.3429534468e-01  3.5201660118e-01 -8.3602025305e-01  3.5201660118e-01 -1.4718977641e-01 -1.5895361642e-01  1.3429534468e-01  3.5201660118e-01  1.3429534468e-01 -8.6101527719e-02 -1.4891047060e-01  3.5201660118e-01 -1.4891047060e-01  4.0631479709e-02 -8.3602025305e-01  3.5201660118e-01 -1.4718977641e-01  3.5201660118e-01 -1.4891047060e-01  4.0631479709e-02 -1.4718977641e-01  4.0631479709e-02 -1.3937901974e-01
 4.3374780803e+00  7.8535572251e-01 -1.0804528451e-01  7.8535572251e-01  1.0457851236e+00 -1.3619499482e-01 -1.0804528451e-01 -1.3619499482e-01  3.1980388112e-01  7.8535572251e-01  1.0457851236e+00 -1.3619499482e-01  1.0457851236e+00  1.6654474271e+00 -1.6842399840e-02 -1.3619499482e-01 -1.6842399840e-02  7.3697515084e-01 -1.0804528451e-01 -1.3619499482e-01  3.1980388112e-01 -1.3619499482e-01 -1.6842399840e-02  7.3697515084e-01  3.1980388112e-01  7.3697515084e-01 -4.0158814194e-01
 4.5473609196e+00  1.7376160822e-01 -9.2597653433e-03  1.7376160822e-01  1.0665515899e+00  6.5337774667e-03 -9.2597653433e-03  6.5337774667e-03  1.0660283460e+00  1.7376160822e-01  1.0665515899e+00  6.5337774667e-03  1.0665515899e+00  1.1923797887e+00 -3.8815862396e-01  6.5337774667e-03 -3.8815862396e-01 -4.1027609804e-01 -9.2597653433e-03  6.5337774667e-03  1.0660283460e+00  6.5337774667e-03 -3.8815862396e-01 -4.1027609804e-01  1.0660283460e+00 -4.1027609804e-01  2.8557308175e-01
 3.0722727807e-05  7.3279356892e-04 -7.4497173057e-04  7.3279356892e-04 -2.0076487989e-02 -4.2632706242e-02 -7.4497173057e-04 -4.2632706242e-02  1.8130794187e-02  7.3279356892e-04 -2.0076487989e-02 -4.2632706242e-02 -2.0076487989e-02  2.1868406656e-01  3.6997605447e-01 -4.2632706242e-02  3.6997605447e-01 -1.8146873990e-01 -7.4497173057e-04 -4.2632706242e-02  1.8130794187e-02 -4.2632706242e-02  3.6997605447e-01 -1.8146873990e-01  1.8130794187e-02 -1.8146873990e-01 -1.6043719529e-01
 2.7163167253e-03 -2.2789766609e-02 -9.7098637193e-02 -2.2789766609e-02  9.1767018389e-02  2.6002593988e-01 -9.7098637193e-02  2.6002593988e-01 -1.0412066431e-01 -2.2789766609e-02  9.1767018389e-02  2.6002593988e-01  9.1767018389e-02  3.4313693384e-01  5.9971930283e-01  2.6002593988e-01  5.9971930283e-01 -1.3138398738e-01 -9.7098637193e-02  2.6002593988e-01 -1.0412066431e-01  2.6002593988e-01  5.9971930283e-01 -1.3138398738e-01 -1.0412066431e-01 -1.3138398738e-01  5.3739076016e-01
-6.5148007111e-03  4.1807956602e-02  2.3859174872e-01  4.1807956602e-02  3.0630253848e-02  7.7786620298e-02  2.3859174872e-01  7.7786620298e-02 -2.3607141343e-02  4.1807956602e-02  3.0630253848e-02  7.7786620298e-02  3.0630253848e-02 -8.8283685049e-02 -1.5342127899e-01  7.7786620298e-02 -1.5342127899e-01  3.9260640894e-02  2.3859174872e-01  7.7786620298e-02 -2.3607141343e-02  7.7786620298e-02 -1.5342127899e-01  3.9260640894e-02 -2.3607141343e-02  3.9260640894e-02 -1.2474131556e-01
-8.5181557143e-01  3.3752233236e-01 -5.6783535003e-02  3.3752233236e-01  3.4451540394e-01 -1.8046356744e-01 -5.6783535003e-02 -1.8046356744e-01 -6.3807032369e-01  3.3752233236e-01  3.4451540394e-01 -1.8046356744e-01  3.4451540394e-01  6.0241045128e-01 -1.3729547174e-01 -1.8046356744e-01 -1.3729547174e-01 -6.0375733197e-02 -5.6783535003e-02 -1.8046356744e-01 -6.3807032369e-01 -1.8046356744e-01 -1.3729547174e-01 -6.0375733197e-02 -6.3807032369e-01 -6.0375733197e-02  2.3662954223e-02
 2.5360050903e-01 -3.4905604371e-01  6.9800194821e-02 -3.4905604371e-01 -7.9232181039e-01  1.0128298595e-01  6.9800194821e-02  1.0128298595e-01 -2.3968913583e-01 -3.4905604371e-01 -7.9232181039e-01  1.0128298595e-01 -7.9232181039e-01 -1.3540937578e+00  2.0451422097e-01  1.0128298595e-01  2.0451422097e-01 -1.2752237861e-01  6.9800194821e-02  1.0128298595e-01 -2.3968913583e-01  1.0128298595e-01  2.0451422097e-01 -1.2752237861e-01 -2.3968913583e-01 -1.2752237861e-01  5.0979152555e-02
-1.3872985880e-02  8.8424673741e-02  4.9958213053e-01  8.8424673741e-02  4.3121643391e-02  1.1696891505e-01  4.9958213053e-01  1.1696891505e-01 -3.6128851085e-02  8.8424673741e-02  4.3121643391e-02  1.1696891505e-01  4.3121643391e-02  2.4631236381e-02  4.6963779588e-02  1.1696891505e-01  4.6963779588e-02  1.7699213816e-02  4.9958213053e-01  1.1696891505e-01 -3.6128851085e-02  1.1696891505e-01  4.6963779588e-02  1.7699213816e-02 -3.6128851085e-02  1.7699213816e-02  1.7493869083e-01
 3.2963080819e-02 -2.1679409169e-01 -1.1860254334e+00 -2.1679409169e-01  1.4825817965e-02  6.2717462934e-02 -1.1860254334e+00  6.2717462934e-02 -4.9379004260e-02 -2.1679409169e-01  1.4825817965e-02  6.2717462934e-02  1.4825817965e-02  5.3152069972e-01  9.1880727417e-01  6.2717462934e-02  9.1880727417e-01 -2.8332752214e-01 -1.1860254334e+00  6.2717462934e-02 -4.9379004260e-02  6.2717462934e-02  9.1880727417e-01 -2.8332752214e-01 -4.9379004260e-02 -2.8332752214e-01  4.4009724435e-01
-2.2626746138e-02  1.5826746378e-01  8.3208479637e-01  1.5826746378e-01 -1.3315840167e-01 -3.5050276062e-01  8.3208479637e-01 -3.5050276062e-01  1.4698015142e-01  1.5826746378e-01 -1.3315840167e-01 -3.5050276062e-01 -1.3315840167e-01  5.8613000469e-02  1.0062253560e-01 -3.5050276062e-01  1.0062253560e-01 -3.0475046168e-02  8.3208479637e-01 -3.5050276062e-01  1.4698015142e-01 -3.5050276062e-01  1.0062253560e-01 -3.0475046168e-02  1.4698015142e-01 -3.0475046168e-02  9.1147644385e-02
-4.7188847728e+00 -8.3562112021e-01  1.1462046721e-01 -8.3562112021e-01 -1.1287125221e+00  1.4160499391e-01  1.1462046721e-01  1.4160499391e-01 -3.7002503508e-01 -8.3562112021e-01 -1.1287125221e+00  1.4160499391e-01 -1.1287125221e+00 -1.7434607384e+00  3.8127032120e-02  1.4160499391e-01  3.8127032120e-02 -7.1992765091e-01  1.1462046721e-01  1.4160499391e-01 -3.7002503508e-01  1.4160499391e-01  3.8127032120e-02 -7.1992765091e-01 -3.7002503508e-01 -7.1992765091e-01  3.8924336650e-01
-4.1241466870e+00 -1.1554195534e-01  1.7828458452e-03 -1.1554195534e-01 -1.0352005616e+00 -3.5485226795e-03  1.7828458452e-03 -3.5485226795e-03 -1.0225918505e+00 -1.1554195534e-01 -1.0352005616e+00 -3.5485226795e-03 -1.0352005616e+00 -1.2437286034e+00  3.9250478432e-01 -3.5485226795e-03  3.9250478432e-01  3.9555662052e-01  1.7828458452e-03 -3.5485226795e-03 -1.0225918505e+00 -3.5485226795e-03  3.9250478432e-01  3.9555662052e-01 -1.0225918505e+00  3.9555662052e-01 -2.7640797363e-01
-2.9864663123e-04  7.8553505302e-04  1.0445298356e-02  7.8553505302e-04  2.4747088368e-02  5.5031636642e-02  1.0445298356e-02  5.5031636642e-02 -2.2501228604e-02  7.8553505302e-04  2.4747088368e-02  5.5031636642e-02  2.4747088368e-02 -2.1987660427e-01 -3.7221855173e-01  5.5031636642e-02 -3.7221855173e-01  1.8051433974e-01  1.0445298356e-02  5.5031636642e-02 -2.2501228604e-02  5.5031636642e-02 -3.7221855173e-01  1.8051433974e-01 -2.2501228604e-02  1.8051433974e-01  1.4951706022e-01
-3.4639254186e-04 -2.0357172646e-03  1.4895621476e-02 -2.0357172646e-03  8.4160705908e-02  2.3996990737e-01  1.4895621476e-02  2.3996990737e-01 -9.3361598964e-02 -2.0357172646e-03  8.4160705908e-02  2.3996990737e-01  8.4160705908e-02  3.4041477628e-01  5.9257334731e-01  2.3996990737e-01  5.9257334731e-01 -1.4979620836e-01  1.4895621476e-02  2.3996990737e-01 -9.3361598964e-02  2.3996990737e-01  5.9257334731e-01 -1.4979620836e-01 -9.3361598964e-02 -1.4979620836e-01  4.3046352398e-01
-4.8239120575e-04  3.5433779496e-03  1.8474312327e-02  3.5433779496e-03 -2.3097203084e-03 -9.7796705937e-03  1.8474312327e-02 -9.7796705937e-03  5.1531325706e-03  3.5433779496e-03 -2.3097203084e-03 -9.7796705937e-03 -2.3097203084e-03 -7.9102493653e-02 -1.3820916456e-01 -9.7796705937e-03 -1.3820916456e-01  3.0077820796e-02  1.8474312327e-02 -9.7796705937e-03  5.1531325706e-03 -9.7796705937e-03 -1.3820916456e-01  3.0077820796e-02  5.1531325706e-03  3.0077820796e-02 -1.3056448312e-01
-5.3466858666e-01  3.4488890053e-01 -5.6761288773e-02  3.4488890053e-01  3.4428368587e-01 -1.6409214775e-01 -5.6761288773e-02 -1.6409214775e-01 -5.5770351896e-01  3.4488890053e-01  3.4428368587e-01 -1.6409214775e-01  3.4428368587e-01  4.0761387932e-01 -1.4432961390e-01 -1.6409214775e-01 -1.4432961390e-01 -1.7176506281e-01 -5.6761288773e-02 -1.6409214775e-01 -5.5770351896e-01 -1.6409214775e-01 -1.4432961390e-01 -1.7176506281e-01 -5.5770351896e-01 -1.7176506281e-01  8.8653477378e-02
-1.4184401947e+00  1.6523600127e-01 -4.3039811053e-02  1.6523600127e-01  5.2370689098e-01 -9.4437010331e-02 -4.3039811053e-02 -9.4437010331e-02  1.4177591752e-02  1.6523600127e-01  5.2370689098e-01 -9.4437010331e-02  5.2370689098e-01  9.1151384366e-01 -1.4704111439e-01 -9.4437010331e-02 -1.4704111439e-01  6.2327331486e-02 -4.3039811053e-02 -9.4437010331e-02  1.4177591752e-02 -9.4437010331e-02 -1.4704111439e-01  6.2327331486e-02  1.4177591752e-02  6.2327331486e-02 -2.4922977252e-02
-1.0284792803e-02  6.5148808537e-02  3.7512795239e-01  6.5148808537e-02  5.5491895595e-02  1.5193197425e-01  3.7512795239e-01  1.5193197425e-01 -5.1885101791e-02  6.5148808537e-02  5.5491895595e-02  1.5193197425e-01  5.5491895595e-02  7.5410047022e-02  1.3455245398e-01  1.5193197425e-01  1.3455245398e-01 -9.5987454455e-03  3.7512795239e-01  1.5193197425e-01 -5.1885101791e-02  1.5193197425e-01  1.3455245398e-01 -9.5987454455e-03 -5.1885101791e-02 -9.5987454455e-03  2.1214381683e-01
 3.6035517849e-02 -2.4030930776e-01 -1.2964779694e+00 -2.4030930776e-01  7.8731992477e-02  2.3691451291e-01 -1.2964779694e+00  2.3691451291e-01 -1.1744962814e-01 -2.4030930776e-01  7.8731992477e-02  2.3691451291e-01  7.8731992477e-02  6.2287031512e-01  1.0771803597e+00  2.3691451291e-01  1.0771803597e+00 -3.2989585887e-01 -1.2964779694e+00  2.3691451291e-01 -1.1744962814e-01  2.3691451291e-01  1.0771803597e+00 -3.2989585887e-01 -1.1744962814e-01 -3.2989585887e-01  5.0924769592e-01
-6.8301251423e-03  7.2820079327e-02  3.6465879099e-01  7.2820079327e-02 -1.0981002537e-01 -2.9286851717e-01  3.6465879099e-01 -2.9286851717e-01  1.1800182551e-01  7.2820079327e-02 -1.0981002537e-01 -2.9286851717e-01 -1.0981002537e-01  3.4147443498e-02  5.3494204761e-02 -2.9286851717e-01  5.3494204761e-02 -3.8332597766e-02  3.6465879099e-01 -2.9286851717e-01  1.1800182551e-01 -2.9286851717e-01  5.3494204761e-02 -3.8332597766e-02  1.1800182551e-01 -3.8332597766e-02 -5.5142756838e-02
 5.8378553048e+00  1.2666521722e+00 -1.8657897382e-01  1.2666521722e+00  1.8622471895e+00 -2.3298003731e-01 -1.8657897382e-01 -2.3298003731e-01  5.9540110227e-01  1.2666521722e+00  1.8622471895e+00 -2.3298003731e-01  1.8622471895e+00  2.4961875805e+00 -1.5741066176e-01 -2.3298003731e-01 -1.5741066176e-01  7.6964268056e-01 -1.8657897382e-01 -2.3298003731e-01  5.9540110227e-01 -2.3298003731e-01 -1.5741066176e-01  7.6964268056e-01  5.9540110227e-01  7.6964268056e-01 -4.0298627888e-01
 2.1176337808e+00  1.4364056571e-01 -2.1530803149e-02  1.4364056571e-01  1.3261323556e+00 -8.7807190357e-02 -2.1530803149e-02 -8.7807190357e-02  8.2661269757e-01  1.4364056571e-01  1.3261323556e+00 -8.7807190357e-02  1.3261323556e+00  1.6264792535e+00 -4.5329751916e-01 -8.7807190357e-02 -4.5329751916e-01 -3.6959597796e-01 -2.1530803149e-02 -8.7807190357e-02  8.2661269757e-01 -8.7807190357e-02 -4.5329751916e-01 -3.6959597796e-01  8.2661269757e-01 -3.6959597796e-01  2.5988687983e-01
 1.8594550473e-03 -1.2108344403e-02 -6.6034958912e-02 -1.2108344403e-02 -2.2302415433e-03  6.4199307099e-03 -6.6034958912e-02  6.4199307099e-03 -2.8477020420e-03 -1.2108344403e-02 -2.2302415433e-03  6.4199307099e-03 -2.2302415433e-03  2.5668786879e-01  4.3828850009e-01  6.4199307099e-03  4.3828850009e-01 -1.8079025716e-01 -6.6034958912e-02  6.4199307099e-03 -2.8477020420e-03  6.4199307099e-03  4.3828850009e-01 -1.8079025716e-01 -2.8477020420e-03 -1.8079025716e-01 -2.1234298448e-02
-1.2435610032e-03  1.2894082924e-02  4.3795458443e-02  1.2894082924e-02 -8.7627119839e-02 -2.4960213287e-01  4.3795458443e-02 -2.4960213287e-01  9.9148738115e-02  1.2894082924e-02 -8.7627119839e-02 -2.4960213287e-01 -8.7627119839e-02 -3.5355878567e-01 -6.1748627885e-01 -2.4960213287e-01 -6.1748627885e-01  1.3887128640e-01  4.3795458443e-02 -2.4960213287e-01  9.9148738115e-02 -2.4960213287e-01 -6.1748627885e-01  1.3887128640e-01  9.9148738115e-02  1.3887128640e-01 -5.3693658722e-01
 5.1550298204e-03 -3.3329530811e-02 -1.8872184090e-01 -3.3329530811e-02 -1.9678386266e-02 -4.8393097304e-02 -1.8872184090e-01 -4.8393097304e-02  1.3444217652e-02 -3.3329530811e-02 -1.9678386266e-02 -4.8393097304e-02 -1.9678386266e-02  9.1906980620e-02  1.5992671690e-01 -4.8393097304e-02  1.5992671690e-01 -3.9576788156e-02 -1.8872184090e-01 -4.8393097304e-02  1.3444217652e-02 -4.8393097304e-02  1.5992671690e-01 -3.9576788156e-02  1.3444217652e-02 -3.9576788156e-02  1.3327805269e-01
 8.3673167835e-01 -3.2383390720e-01  5.4597925814e-02 -3.2383390720e-01 -3.3985883917e-01  1.7526875901e-01  5.4597925814e-02  1.7526875901e-01  6.1562672480e-01 -3.2383390720e-01 -3.3985883917e-01  1.7526875901e-01 -3.3985883917e-01 -5.5114287426e-01  1.3678239422e-01  1.7526875901e-01  1.3678239422e-01  8.3701183266e-02  5.4597925814e-02  1.7526875901e-01  6.1562672480e-01  1.7526875901e-01  1.3678239422e-01  8.3701183266e-02  6.1562672480e-01  8.3701183266e-02 -3.7307497008e-02
-6.4533873980e-01  2.9655272000e-01 -6.2554396419e-02  2.9655272000e-01  7.2902191302e-01 -1.0325553589e-01 -6.2554396419e-02 -1.0325553589e-01  1.6777020921e-01  2.9655272000e-01  7.2902191302e-01 -1.0325553589e-01  7.2902191302e-01  1.2719085305e+00 -1.9616185101e-01 -1.0325553589e-01 -1.9616185101e-01  1.0990641248e-01 -6.2554396419e-02 -1.0325553589e-01  1.6777020921e-01 -1.0325553589e-01 -1.9616185101e-01  1.0990641248e-01  1.6777020921e-01  1.0990641248e-01 -4.3785145194e-02
-1.1613784665e-02  7.3967664872e-02  4.2083450996e-01  7.3967664872e-02  4.5532317498e-02  1.2490340839e-01  4.2083450996e-01  1.2490340839e-01 -4.0912597749e-02  7.3967664872e-02  4.5532317498e-02  1.2490340839e-01  4.5532317498e-02  6.0751722566e-02  1.0958379573e-01  1.2490340839e-01  1.0958379573e-01  3.5121514103e-04  4.2083450996e-01  1.2490340839e-01 -4.0912597749e-02  1.2490340839e-01  1.0958379573e-01  3.5121514103e-04 -4.0912597749e-02  3.5121514103e-04  2.1456554683e-01
-3.4592756238e-02  2.2832723231e-01  1.2446959300e+00  2.2832723231e-01 -3.1148535575e-02 -1.0680009028e-01  1.2446959300e+00 -1.0680009028e-01  6.7096195621e-02  2.2832723231e-01 -3.1148535575e-02 -1.0680009028e-01 -3.1148535575e-02 -5.4744295947e-01 -9.4631549113e-01 -1.0680009028e-01 -9.4631549113e-01  2.9224635847e-01  1.2446959300e+00 -1.0680009028e-01  6.7096195621e-02 -1.0680009028e-01 -9.4631549113e-01  2.9224635847e-01  6.7096195621e-02  2.9224635847e-01 -4.4628460180e-01
 1.8397931321e-02 -1.3319302297e-01 -6.9442693706e-01 -1.3319302297e-01  1.3067272963e-01  3.4375144886e-01 -6.9442693706e-01  3.4375144886e-01 -1.4196143541e-01 -1.3319302297e-01  1.3067272963e-01  3.4375144886e-01  1.3067272963e-01 -7.3280975014e-02 -1.2522612526e-01  3.4375144886e-01 -1.2522612526e-01  4.1804423710e-02 -6.9442693706e-01  3.4375144886e-01 -1.4196143541e-01  3.4375144886e-01 -1.2522612526e-01  4.1804423710e-02 -1.4196143541e-01  4.1804423710e-02 -8.2854636741e-02
 5.0583355022e+00  9.1579915438e-01 -1.2775226567e-01  9.1579915438e-01  1.3486407369e+00 -1.6438085308e-01 -1.2775226567e-01 -1.6438085308e-01  4.6412507772e-01  9.1579915438e-01  1.3486407369e+00 -1.6438085308e-01  1.3486407369e+00  1.9822214813e+00 -8.1262000918e-02 -1.6438085308e-01 -8.1262000918e-02  7.2298349302e-01 -1.2775226567e-01 -1.6438085308e-01  4.6412507772e-01 -1.6438085308e-01 -8.1262000918e-02  7.2298349302e-01  4.6412507772e-01  7.2298349302e-01 -3.8548852458e-01
 3.7658370829e+00  1.0949179085e-01 -3.4892815769e-03  1.0949179085e-01  1.1197363684e+00 -1.6531399634e-02 -3.4892815769e-03 -1.6531399634e-02  9.9854668518e-01  1.0949179085e-01  1.1197363684e+00 -1.6531399634e-02  1.1197363684e+00  1.2534597300e+00 -4.0738544051e-01 -1.6531399634e-02 -4.0738544051e-01 -4.3005713291e-01 -3.4892815769e-03 -1.6531399634e-02  9.9854668518e-01 -1.6531399634e-02 -4.0738544051e-01 -4.3005713291e-01  9.9854668518e-01 -4.3005713291e-01  2.9583666811e-01
-8.2154853347e-04  6.3087982945e-03  3.0256722792e-02  6.3087982945e-03 -1.9312411208e-02 -3.9678367868e-02  3.0256722792e-02 -3.9678367868e-02  1.7065432464e-02  6.3087982945e-03 -1.9312411208e-02 -3.9678367868e-02 -1.9312411208e-02  2.3808319723e-01  4.0451296593e-01 -3.9678367868e-02  4.0451296593e-01 -1.8360779837e-01  3.0256722792e-02 -3.9678367868e-02  1.7065432464e-02 -3.9678367868e-02  4.0451296593e-01 -1.8360779837e-01  1.7065432464e-02 -1.8360779837e-01 -1.0029948694e-01
-1.2306547522e-03  1.2712398681e-02  4.3118619147e-02  1.2712398681e-02 -8.6479747390e-02 -2.4665412664e-01  4.3118619147e-02 -2.4665412664e-01  9.7895138614e-02  1.2712398681e-02 -8.6479747390e-02 -2.4665412664e-01 -8.6479747390e-02 -3.5537659030e-01 -6.2029626395e-01 -2.4665412664e-01 -6.2029626395e-01  1.4254303555e-01  4.3118619147e-02 -2.4665412664e-01  9.7895138614e-02 -2.4665412664e-01 -6.2029626395e-01  1.4254303555e-01  9.7895138614e-02  1.4254303555e-01 -5.2425083927e-01
 3.8500650060e-03 -2.4916655946e-02 -1.4186554940e-01 -2.4916655946e-02 -1.7410165692e-02 -4.3067273118e-02 -1.4186554940e-01 -4.3067273118e-02  1.2421057151e-02 -2.4916655946e-02 -1.7410165692e-02 -4.3067273118e-02 -1.7410165692e-02  7.5500614053e-02  1.3161003769e-01 -4.3067273118e-02  1.3161003769e-01 -3.0519349479e-02 -1.4186554940e-01 -4.3067273118e-02  1.2421057151e-02 -4.3067273118e-02  1.3161003769e-01 -3.0519349479e-02  1.2421057151e-02 -3.0519349479e-02  1.2058442434e-01
 7.4989197056e-01 -3.2880761850e-01  5.5047937794e-02 -3.2880761850e-01 -3.4543530068e-01  1.7260099124e-01  5.5047937794e-02  1.7260099124e-01  5.9740883751e-01 -3.2880761850e-01 -3.4543530068e-01  1.7260099124e-01 -3.4543530068e-01 -5.2312173257e-01  1.4058386998e-01  1.7260099124e-01  1.4058386998e-01  1.0676050602e-01  5.5047937794e-02  1.7260099124e-01  5.9740883751e-01  1.7260099124e-01  1.4058386998e-01  1.0676050602e-01  5.9740883751e-01  1.0676050602e-01 -5.0959716578e-02
 8.2049198482e-01 -2.7789983776e-01  6.0070478080e-02 -2.7789983776e-01 -6.7890104118e-01  1.0120296083e-01  6.0070478080e-02  1.0120296083e-01 -1.2941178258e-01 -2.7789983776e-01 -6.7890104118e-01  1.0120296083e-01 -6.7890104118e-01 -1.1791336481e+00  1.8053887782e-01  1.0120296083e-01  1.8053887782e-01 -1.0495955665e-01  6.0070478080e-02  1.0120296083e-01 -1.2941178258e-01  1.0120296083e-01  1.8053887782e-01 -1.0495955665e-01 -1.2941178258e-01 -1.0495955665e-01  4.3161021629e-02
 1.0802346752e-02 -6.8912276888e-02 -3.9341896006e-01 -6.8912276888e-02 -4.6605075600e-02 -1.2824128254e-01 -3.9341896006e-01 -1.2824128254e-01  4.2775429533e-02 -6.8912276888e-02 -4.6605075600e-02 -1.2824128254e-01 -4.6605075600e-02 -7.1031783332e-02 -1.2746190817e-01 -1.2824128254e-01 -1.2746190817e-01  4.6641164501e-03 -3.9341896006e-01 -1.2824128254e-01  4.2775429533e-02 -1.2824128254e-01 -1.2746190817e-01  4.6641164501e-03  4.2775429533e-02  4.6641164501e-03 -2.2545367676e-01
-3.5184660636e-02  2.3255958785e-01  1.2660817776e+00  2.3255958785e-01 -3.7557356557e-02 -1.2427828858e-01  1.2660817776e+00 -1.2427828858e-01  7.4140579850e-02  2.3255958785e-01 -3.7557356557e-02 -1.2427828858e-01 -3.7557356557e-02 -5.5718221670e-01 -9.6322970373e-01 -1.2427828858e-01 -9.6322970373e-01  2.9696896681e-01  1.2660817776e+00 -1.2427828858e-01  7.4140579850e-02 -1.2427828858e-01 -9.6322970373e-01  2.9696896681e-01  7.4140579850e-02  2.9696896681e-01 -4.5508098814e-01
-5.3555724511e+00 -9.9307777937e-01  1.3961551229e-01 -9.9307777937e-01 -1.4837791952e+00  1.7959748217e-01  1.3961551229e-01  1.7959748217e-01 -5.1497936490e-01 -9.9307777937e-01 -1.4837791952e+00  1.7959748217e-01 -1.4837791952e+00 -2.1252876938e+00  1.0754546190e-01  1.7959748217e-01  1.0754546190e-01 -7.2344052712e-01  1.3961551229e-01  1.7959748217e-01 -5.1497936490e-01  1.7959748217e-01  1.0754546190e-01 -7.2344052712e-01 -5.1497936490e-01 -7.2344052712e-01  3.8258848582e-01
 1.8987154700e-02 -1.2024103085e-01 -6.2652956372e-01 -1.2024103085e-01  1.2830021064e-01  3.3636289043e-01 -6.2652956372e-01  3.3636289043e-01 -1.3805793549e-01 -1.2024103085e-01  1.2830021064e-01  3.3636289043e-01  1.2830021064e-01 -5.7019505325e-02 -9.8220125486e-02  3.3636289043e-01 -9.8220125486e-02  3.9261912541e-02 -6.2652956372e-01  3.3636289043e-01 -1.3805793549e-01  3.3636289043e-01 -9.8220125486e-02  3.9261912541e-02 -1.3805793549e-01  3.9261912541e-02 -4.1029443433e-02
-3.3041739582e+00 -8.4155311929e-02  2.2437402551e-03 -8.4155311929e-02 -1.1314123784e+00  2.7952554960e-02  2.2437402551e-03  2.7952554960e-02 -9.5119566609e-01 -8.4155311929e-02 -1.1314123784e+00  2.7952554960e-02 -1.1314123784e+00 -1.3191797514e+00  4.1611329920e-01  2.7952554960e-02  4.1611329920e-01  4.2039862979e-01  2.2437402551e-03  2.7952554960e-02 -9.5119566609e-01  2.7952554960e-02  4.1611329920e-01  4.2039862979e-01 -9.5119566609e-01  4.2039862979e-01 -2.8962334146e-01
 3.8400404587e-04 -3.4234928636e-03 -1.4621702213e-02 -3.4234928636e-03  1.8564562667e-02  3.7505249371e-02 -1.4621702213e-02  3.7505249371e-02 -1.5752739937e-02 -3.4234928636e-03  1.8564562667e-02  3.7505249371e-02  1.8564562667e-02 -2.4292805625e-01 -4.1328130403e-01  3.7505249371e-02 -4.1328130403e-01  1.8299087509e-01 -1.4621702213e-02  3.7505249371e-02 -1.5752739937e-02  3.7505249371e-02 -4.1328130403e-01  1.8299087509e-01 -1.5752739937e-02  1.8299087509e-01  7.9253738351e-02
-1.2754151405e-03  1.3065394720e-02  4.4181122248e-02  1.3065394720e-02 -8.9807213633e-02 -2.5470888871e-01  4.4181122248e-02 -2.5470888871e-01  1.0047910358e-01  1.3065394720e-02 -8.9807213633e-02 -2.5470888871e-01 -8.9807213633e-02 -3.3769107800e-01 -5.8895021724e-01 -2.5470888871e-01 -5.8895021724e-01  1.3958643231e-01  4.4181122248e-02 -2.5470888871e-01  1.0047910358e-01 -2.5470888871e-01 -5.8895021724e-01  1.3958643231e-01  1.0047910358e-01  1.3958643231e-01 -4.7366358061e-01
-3.3537408321e-03  2.1709195312e-02  1.2384601118e-01  2.1709195312e-02  1.6005605044e-02  3.9566017915e-02  1.2384601118e-01  3.9566017915e-02 -1.1493050964e-02  2.1709195312e-02  1.6005605044e-02  3.9566017915e-02  1.6005605044e-02 -7.0007241593e-02 -1.2209856934e-01  3.9566017915e-02 -1.2209856934e-01  2.7759987420e-02  1.2384601118e-01  3.9566017915e-02 -1.1493050964e-02  3.9566017915e-02 -1.2209856934e-01  2.7759987420e-02 -1.1493050964e-02  2.7759987420e-02 -1.1468015559e-01
-6.8851223374e-01  3.4522761690e-01 -5.7307625469e-02  3.4522761690e-01  3.4292624332e-01 -1.7341295223e-01 -5.7307625469e-02 -1.7341295223e-01 -6.0594601722e-01  3.4522761690e-01  3.4292624332e-01 -1.7341295223e-01  3.4292624332e-01  4.9397473652e-01 -1.4114584225e-01 -1.7341295223e-01 -1.4114584225e-01 -1.2221532482e-01 -5.7307625469e-02 -1.7341295223e-01 -6.0594601722e-01 -1.7341295223e-01 -1.4114584225e-01 -1.2221532482e-01 -6.0594601722e-01 -1.2221532482e-01  5.9368439400e-02
-1.0398190802e+00  2.5486393868e-01 -5.7328967665e-02  2.5486393868e-01  6.3999317563e-01 -9.9799494698e-02 -5.7328967665e-02 -9.9799494698e-02  9.8363026378e-02  2.5486393868e-01  6.3999317563e-01 -9.9799494698e-02  6.3999317563e-01  1.0830948584e+00 -1.6885314265e-01 -9.9799494698e-02 -1.6885314265e-01  8.8408036300e-02 -5.7328967665e-02 -9.9799494698e-02  9.8363026378e-02 -9.9799494698e-02 -1.6885314265e-01  8.8408036300e-02  9.8363026378e-02  8.8408036300e-02 -3.5599822744e-02
 1.0918637270e-02 -6.9866480247e-02 -3.9965615164e-01 -6.9866480247e-02 -4.9927560722e-02 -1.3717368644e-01 -3.9965615164e-01 -1.3717368644e-01  4.5895046972e-02 -6.9866480247e-02 -4.9927560722e-02 -1.3717368644e-01 -4.9927560722e-02 -7.1647304587e-02 -1.2829574491e-01 -1.3717368644e-01 -1.2829574491e-01  7.1929323394e-03 -3.9965615164e-01 -1.3717368644e-01  4.5895046972e-02 -1.3717368644e-01 -1.2829574491e-01  7.1929323394e-03  4.5895046972e-02  7.1929323394e-03 -2.1321009906e-01
-3.5118731666e-02  2.3193743087e-01  1.2635728339e+00  2.3193743087e-01 -3.4141983838e-02 -1.1601440632e-01  1.2635728339e+00 -1.1601440632e-01  7.0926541526e-02  2.3193743087e-01 -3.4141983838e-02 -1.1601440632e-01 -3.4141983838e-02 -5.7401200317e-01 -9.9192658856e-01 -1.1601440632e-01 -9.9192658856e-01  3.0910549204e-01  1.2635728339e+00 -1.1601440632e-01  7.0926541526e-02 -1.1601440632e-01 -9.9192658856e-01  3.0910549204e-01  7.0926541526e-02  3.0910549204e-01 -4.5313559605e-01
-1.8751721450e-02  1.3140334165e-01  6.8592846899e-01  1.3140334165e-01 -1.2686910071e-01 -3.3652122742e-01  6.8592846899e-01 -3.3652122742e-01  1.3993376411e-01  1.3140334165e-01 -1.2686910071e-01 -3.3652122742e-01 -1.2686910071e-01  2.5344674450e-03  2.2470124317e-03 -3.3652122742e-01  2.2470124317e-03 -1.3265294937e-02  6.8592846899e-01 -3.3652122742e-01  1.3993376411e-01 -3.3652122742e-01  2.2470124317e-03 -1.3265294937e-02  1.3993376411e-01 -1.3265294937e-02 -2.5543997601e-02
 4.9664687872e+00  1.0022760032e+00 -1.4331912310e-01  1.0022760032e+00  1.4122253350e+00 -1.8447288594e-01 -1.4331912310e-01 -1.8447288594e-01  4.1846551897e-01  1.0022760032e+00  1.4122253350e+00 -1.8447288594e-01  1.4122253350e+00  2.0410047143e+00 -7.7627499200e-02 -1.8447288594e-01 -7.7627499200e-02  7.5851409004e-01 -1.4331912310e-01 -1.8447288594e-01  4.1846551897e-01 -1.8447288594e-01 -7.7627499200e-02  7.5851409004e-01  4.1846551897e-01  7.5851409004e-01 -4.0696559761e-01
-3.2043531759e+00 -1.5424871020e-01  1.5608570220e-02 -1.5424871020e-01 -1.2522358158e+00  5.2913468264e-02  1.5608570220e-02  5.2913468264e-02 -9.3972269064e-01 -1.5424871020e-01 -1.2522358158e+00  5.2913468264e-02 -1.2522358158e+00 -1.6039456005e+00  4.3745551786e-01  5.2913468264e-02  4.3745551786e-01  3.3886563556e-01  1.5608570220e-02  5.2913468264e-02 -9.3972269064e-01  5.2913468264e-02  4.3745551786e-01  3.3886563556e-01 -9.3972269064e-01  3.3886563556e-01 -2.4512623730e-01
 1.7474284666e-03 -1.0678899106e-02 -6.1865621894e-02 -1.0678899106e-02 -1.4650806100e-02 -2.7397557422e-02 -6.1865621894e-02 -2.7397557422e-02  1.0508608708e-02 -1.0678899106e-02 -1.4650806100e-02 -2.7397557422e-02 -1.4650806100e-02  2.3926235421e-01  4.0698717511e-01 -2.7397557422e-02  4.0698717511e-01 -1.8077161031e-01 -6.1865621894e-02 -2.7397557422e-02  1.0508608708e-02 -2.7397557422e-02  4.0698717511e-01 -1.8077161031e-01  1.0508608708e-02 -1.8077161031e-01 -8.2060824952e-02
-1.4700280154e-03  1.4039040391e-02  5.0954103729e-02  1.4039040391e-02 -8.4695568099e-02 -2.4173233640e-01  5.0954103729e-02 -2.4173233640e-01  9.5553416260e-02  1.4039040391e-02 -8.4695568099e-02 -2.4173233640e-01 -8.4695568099e-02 -3.5033193732e-01 -6.1018455691e-01 -2.4173233640e-01 -6.1018455691e-01  1.5124931281e-01  5.0954103729e-02 -2.4173233640e-01  9.5553416260e-02 -2.4173233640e-01 -6.1018455691e-01  1.5124931281e-01  9.5553416260e-02  1.5124931281e-01 -4.5922917041e-01
 2.2361876711e-04 -1.3734562604e-03 -1.1629483665e-02 -1.3734562604e-03 -1.3921969292e-02 -3.6147616881e-02 -1.1629483665e-02 -3.6147616881e-02  1.2600089984e-02 -1.3734562604e-03 -1.3921969292e-02 -3.6147616881e-02 -1.3921969292e-02  2.1920364088e-02  3.9040653823e-02 -3.6147616881e-02  3.9040653823e-02 -1.5521350221e-03 -1.1629483665e-02 -3.6147616881e-02  1.2600089984e-02 -3.6147616881e-02  3.9040653823e-02 -1.5521350221e-03  1.2600089984e-02 -1.5521350221e-03  7.6984272755e-02
-4.8981376034e-01  3.4862375934e-01 -5.7096975707e-02  3.4862375934e-01  3.5739412071e-01 -1.6562087234e-01 -5.7096975707e-02 -1.6562087234e-01 -5.5327962942e-01  3.4862375934e-01  3.5739412071e-01 -1.6562087234e-01  3.5739412071e-01  4.3809730992e-01 -1.5217520502e-01 -1.6562087234e-01 -1.5217520502e-01 -1.7679312738e-01 -5.7096975707e-02 -1.6562087234e-01 -5.5327962942e-01 -1.6562087234e-01 -1.5217520502e-01 -1.7679312738e-01 -5.5327962942e-01 -1.7679312738e-01  9.2102367583e-02
-1.1301308426e+00  2.3836373703e-01 -5.4292422296e-02  2.3836373703e-01  5.6721586742e-01 -9.4852927782e-02 -5.4292422296e-02 -9.4852927782e-02  5.3036183257e-02  2.3836373703e-01  5.6721586742e-01 -9.4852927782e-02  5.6721586742e-01  9.1564690455e-01 -1.3667341676e-01 -9.4852927782e-02 -1.3667341676e-01  8.8970877773e-02 -5.4292422296e-02 -9.4852927782e-02  5.3036183257e-02 -9.4852927782e-02 -1.3667341676e-01  8.8970877773e-02  5.3036183257e-02  8.8970877773e-02 -3.9337901913e-02
 1.0652756796e-02 -6.9113380750e-02 -3.9564508096e-01 -6.9113380750e-02 -4.9973229823e-02 -1.3699102581e-01 -3.9564508096e-01 -1.3699102581e-01  4.5901044575e-02 -6.9113380750e-02 -4.9973229823e-02 -1.3699102581e-01 -4.9973229823e-02 -6.2210318172e-02 -1.1226181021e-01 -1.3699102581e-01 -1.1226181021e-01  1.1127398682e-03 -3.9564508096e-01 -1.3699102581e-01  4.5901044575e-02 -1.3699102581e-01 -1.1226181021e-01  1.1127398682e-03  4.5901044575e-02  1.1127398682e-03 -2.1129980812e-01
-3.6311857814e-02  2.4185292407e-01  1.3071437545e+00  2.4185292407e-01 -7.1567222509e-02 -2.1662386195e-01  1.3071437545e+00 -2.1662386195e-01  1.1019321217e-01  2.4185292407e-01 -7.1567222509e-02 -2.1662386195e-01 -7.1567222509e-02 -5.9800533140e-01 -1.0348565066e+00 -2.1662386195e-01 -1.0348565066e+00  3.1115703048e-01  1.3071437545e+00 -2.1662386195e-01  1.1019321217e-01 -2.1662386195e-01 -1.0348565066e+00  3.1115703048e-01  1.1019321217e-01  3.1115703048e-01 -5.2008119993e-01
 6.5993684752e+00  1.3266456064e+00 -1.9207412558e-01  1.3266456064e+00  1.9542372006e+00 -2.3067481870e-01 -1.9207412558e-01 -2.3067481870e-01  6.9514024492e-01  1.3266456064e+00  1.9542372006e+00 -2.3067481870e-01  1.9542372006e+00  2.6216730577e+00 -1.9609294863e-01 -2.3067481870e-01 -1.9609294863e-01  7.3221227711e-01 -1.9207412558e-01 -2.3067481870e-01  6.9514024492e-01 -2.3067481870e-01 -1.9609294863e-01  7.3221227711e-01  6.9514024492e-01  7.3221227711e-01 -3.7666797906e-01
-9.4472484803e-03  6.7140073981e-02  3.3724021805e-01  6.7140073981e-02 -1.1219210416e-01 -2.9564748372e-01  3.3724021805e-01 -2.9564748372e-01  1.1832982543e-01  6.7140073981e-02 -1.1219210416e-01 -2.9564748372e-01 -1.1219210416e-01  4.4761837395e-02  7.4020973917e-02 -2.9564748372e-01  7.4020973917e-02 -4.8575959356e-02  3.3724021805e-01 -2.9564748372e-01  1.1832982543e-01 -2.9564748372e-01  7.4020973917e-02 -4.8575959356e-02  1.1832982543e-01 -4.8575959356e-02 -6.2556995345e-02
 1.7081440593e+00 -2.9316775173e-02  6.9557640375e-03 -2.9316775173e-02  1.0641761869e+00 -4.9904359999e-02  6.9557640375e-03 -4.9904359999e-02  7.7407580317e-01 -2.9316775173e-02  1.0641761869e+00 -4.9904359999e-02  1.0641761869e+00  1.4316618128e+00 -4.2983550988e-01 -4.9904359999e-02 -4.2983550988e-01 -3.9888968397e-01  6.9557640375e-03 -4.9904359999e-02  7.7407580317e-01 -4.9904359999e-02 -4.2983550988e-01 -3.9888968397e-01  7.7407580317e-01 -3.9888968397e-01  2.7338361696e-01
-1.4980483192e-03  9.0023449601e-03  5.3031168948e-02  9.0023449601e-03  1.6262309468e-02  3.1087814387e-02  5.3031168948e-02  3.1087814387e-02 -1.1563325169e-02  9.0023449601e-03  1.6262309468e-02  3.1087814387e-02  1.6262309468e-02 -2.5256995591e-01 -4.3094774632e-01  3.1087814387e-02 -4.3094774632e-01  1.8002773678e-01  5.3031168948e-02  3.1087814387e-02 -1.1563325169e-02  3.1087814387e-02 -4.3094774632e-01  1.8002773678e-01 -1.1563325169e-02  1.8002773678e-01  2.8270879268e-02
 1.1987558457e-03 -1.2762967195e-02 -4.1303249653e-02 -1.2762967195e-02  9.4280361885e-02  2.6583085447e-01 -4.1303249653e-02  2.6583085447e-01 -1.0444602146e-01 -1.2762967195e-02  9.4280361885e-02  2.6583085447e-01  9.4280361885e-02  3.2104374810e-01  5.6007982845e-01  2.6583085447e-01  5.6007982845e-01 -1.3160462141e-01 -4.1303249653e-02  2.6583085447e-01 -1.0444602146e-01  2.6583085447e-01  5.6007982845e-01 -1.3160462141e-01 -1.0444602146e-01 -1.3160462141e-01  4.5362722021e-01
-4.7570258830e-03  3.0803556544e-02  1.7405985778e-01  3.0803556544e-02  1.6965920384e-02  4.1287161675e-02  1.7405985778e-01  4.1287161675e-02 -1.1096185988e-02  3.0803556544e-02  1.6965920384e-02  4.1287161675e-02  1.6965920384e-02 -8.9153567248e-02 -1.5513192517e-01  4.1287161675e-02 -1.5513192517e-01  3.8487270384e-02  1.7405985778e-01  4.1287161675e-02 -1.1096185988e-02  4.1287161675e-02 -1.5513192517e-01  3.8487270384e-02 -1.1096185988e-02  3.8487270384e-02 -1.2815863308e-01
-7.5158249868e-01  3.5064345192e-01 -5.8312443807e-02  3.5064345192e-01  3.3341296161e-01 -1.7734256576e-01 -5.8312443807e-02 -1.7734256576e-01 -6.3554874124e-01  3.5064345192e-01  3.3341296161e-01 -1.7734256576e-01  3.3341296161e-01  5.0731744729e-01 -1.3601604653e-01 -1.7734256576e-01 -1.3601604653e-01 -1.0289519090e-01 -5.8312443807e-02 -1.7734256576e-01 -6.3554874124e-01 -1.7734256576e-01 -1.3601604653e-01 -1.0289519090e-01 -6.3554874124e-01 -1.0289519090e-01  4.7378716108e-02
[truncated: 4,460,023 more chars]
