# Supplementary material for: Fast and accurate excited states predictions: machine learning and diabatization
Source: Phys Chem Chem Phys. 2024 Jan 9;26(5):4306–19. doi: 10.1039/d3cp05685f (PMC10829538; doi:10.1039/d3cp05685f)
Supplement: CP-026-D3CP05685F-s001 [file CP-026-D3CP05685F-s001.zip › FNO_b3lyp_6-31gs_10s_tqms.txt]

-2.5847408406e-03  1.9632079504e-02  1.4065001311e-01  1.9632079504e-02  2.2518780097e-01  5.9945971970e-01  1.4065001311e-01  5.9945971970e-01 -2.2260392514e-01
 1.7059447893e-03 -1.9862340841e-02 -9.1629359116e-02 -1.9862340841e-02  1.2201033757e-01  3.2451760340e-01 -9.1629359116e-02  3.2451760340e-01 -1.2371718981e-01
-8.0584833126e-02  2.9302501890e-01 -5.2698112721e-02  2.9302501890e-01  2.3363016737e-01 -6.5033289386e-02 -5.2698112721e-02 -6.5033289386e-02 -1.2791365534e-01
 2.8451772150e-02 -1.6087199234e-01  2.9125274368e-02 -1.6087199234e-01 -1.9663199556e-01  4.1490308264e-02  2.9125274368e-02  4.1490308264e-02  3.2688109305e-02
 5.7376546404e-03 -6.0960755613e-02 -3.0894921030e-01 -6.0960755613e-02  1.8307986764e-01  4.8666829693e-01 -3.0894921030e-01  4.8666829693e-01 -1.8882078354e-01
 6.5844487432e-03 -6.6508117795e-02 -3.5515914400e-01 -6.6508117795e-02  7.5077656167e-02  1.9917862097e-01 -3.5515914400e-01  1.9917862097e-01 -8.1657459108e-02
 1.1304016670e-02 -1.1150484087e-01 -6.0978753203e-01 -1.1150484087e-01  2.6666364476e-02  6.9960369094e-02 -6.0978753203e-01  6.9960369094e-02 -3.7968911270e-02
 8.5661252281e-01  2.5921196025e-01 -3.8117569085e-02  2.5921196025e-01 -7.2557290273e-01  1.1375842085e-01 -3.8117569085e-02  1.1375842085e-01 -1.3370246477e-01
-2.9527470896e-01  2.7612750805e-01 -5.4271802233e-02  2.7612750805e-01 -3.7653583984e-01  9.7803581961e-02 -5.4271802233e-02  9.7803581961e-02  1.2940585156e-01
 3.8344522073e-03 -3.7276588856e-02 -2.0715039432e-01 -3.7276588856e-02 -1.3779966790e-02 -3.7015557597e-02 -2.0715039432e-01 -3.7015557597e-02  9.9460140126e-03
 2.5077616944e-03 -1.8726757228e-02 -1.3660358791e-01 -1.8726757228e-02 -2.3180706102e-01 -6.1705470351e-01 -1.3660358791e-01 -6.1705470351e-01  2.2929689632e-01
 1.5922955585e-03 -1.5906067690e-02 -8.5216604694e-02 -1.5906067690e-02  1.7092456299e-02  4.5253771302e-02 -8.5216604694e-02  4.5253771302e-02 -1.8664451349e-02
 3.0741766884e-03 -2.0475876930e-01  3.5738115953e-02 -2.0475876930e-01 -2.7073703253e-01  7.6450784469e-02  3.5738115953e-02  7.6450784469e-02  1.4685366920e-01
 1.3822983569e-01  4.0738601464e-02 -6.1289192704e-03  4.0738601464e-02 -2.1954420036e-01  4.1406203146e-02 -6.1289192704e-03  4.1406203146e-02 -1.5026762620e-03
 2.8363039406e-03 -2.6394131473e-02 -1.5075251483e-01 -2.6394131473e-02 -3.7501193189e-02 -9.9836058866e-02 -1.5075251483e-01 -9.9836058866e-02  3.4640849426e-02
 7.8842035824e-03 -8.1727494181e-02 -4.2492874143e-01 -8.1727494181e-02  1.7162141228e-01  4.5597600819e-01 -4.2492874143e-01  4.5597600819e-01 -1.7950566893e-01
-1.0576924108e+00 -3.9484331959e-01  6.1129784512e-02 -3.9484331959e-01  8.4155800935e-01 -1.4028776689e-01  6.1129784512e-02 -1.4028776689e-01  1.1563639515e-01
-1.1170821924e-02  1.1142597688e-01  6.0372615577e-01  1.1142597688e-01 -6.5168604356e-02 -1.7236910642e-01  6.0372615577e-01 -1.7236910642e-01  7.6339649714e-02
-2.5061383051e-01  1.3853486983e-01 -2.8834847548e-02  1.3853486983e-01 -3.2355958762e-01  8.6433686070e-02 -2.8834847548e-02  8.6433686070e-02  1.2912186437e-01
 2.7236873616e-03 -2.6608837629e-02 -1.4695768180e-01 -2.6608837629e-02 -3.5797207371e-03 -9.7730189042e-03 -1.4695768180e-01 -9.7730189042e-03  8.5839362107e-04
 8.3579858070e-04 -2.1335243177e-03 -4.6108986965e-02 -2.1335243177e-03 -2.3741908422e-01 -6.3183950551e-01 -4.6108986965e-02 -6.3183950551e-01  2.3658449318e-01
 4.0464806118e-03 -4.2540407644e-02 -2.1794034482e-01 -4.2540407644e-02  1.1179598664e-01  2.9711213631e-01 -2.1794034482e-01  2.9711213631e-01 -1.1583949591e-01
 2.6814986707e-01 -3.0251355097e-01  5.6206988978e-02 -3.0251355097e-01 -3.0037069660e-01  7.6064598213e-02  5.6206988978e-02  7.6064598213e-02  1.2034417257e-01
-6.0994232155e-03  6.3565665426e-02  3.2887036399e-01  6.3565665426e-02 -1.4471655983e-01 -3.8452917656e-01  3.2887036399e-01 -3.8452917656e-01  1.5081508041e-01
 9.1041324561e-02  6.8466297049e-02 -1.2354585590e-02  6.8466297049e-02 -4.3552133902e-01  9.4863676428e-02 -1.2354585590e-02  9.4863676428e-02  6.5725729513e-02
-1.4211914288e-02  1.3949304823e-01  7.6783895490e-01  1.3949304823e-01  1.2973618986e-03  4.7344031808e-03  7.6783895490e-01  4.7344031808e-03  1.2918329687e-02
 9.4949313347e-01  2.7512385684e-01 -3.9824040465e-02  2.7512385684e-01 -5.0796276818e-01  6.7756059798e-02 -3.9824040465e-02  6.7756059798e-02 -1.6178400504e-01
-6.0902333445e-04  4.2883900746e-03  2.6328691172e-02  4.2883900746e-03  1.7516269835e-02  4.6441514759e-02  2.6328691172e-02  4.6441514759e-02 -1.6935876063e-02
 5.5023081206e-01 -4.5922622084e-01  8.9939645337e-02 -4.5922622084e-01  2.0125231586e-01 -6.8438893024e-02  8.9939645337e-02 -6.8438893024e-02 -1.3875074716e-01
 3.7772948458e-03 -3.6597746811e-02 -2.0396555129e-01 -3.6597746811e-02 -1.7733277485e-02 -4.7529224658e-02 -2.0396555129e-01 -4.7529224658e-02  1.3956747490e-02
-2.8760560854e-03  2.2702420411e-02  1.5620974021e-01  2.2702420411e-02  2.1579453353e-01  5.7449723846e-01  1.5620974021e-01  5.7449723846e-01 -2.1292125694e-01
-1.3324490094e-03  1.5615227460e-02  7.1508033005e-02  1.5615227460e-02 -9.9602435779e-02 -2.6492581273e-01  7.1508033005e-02 -2.6492581273e-01  1.0093595126e-01
-3.9545744768e-02  2.5130002700e-01 -4.4764014192e-02  2.5130002700e-01  2.1459826090e-01 -6.1374685568e-02 -4.4764014192e-02 -6.1374685568e-02 -1.2530908884e-01
 4.4276344481e-02 -1.0697732998e-01  1.9615175261e-02 -1.0697732998e-01 -1.6850690535e-01  3.4202803485e-02  1.9615175261e-02  3.4202803485e-02  1.9170794798e-02
-2.4098461490e-03  2.2562704262e-02  1.3018219190e-01  2.2562704262e-02  4.1325556965e-02  1.1018525972e-01  1.3018219190e-01  1.1018525972e-01 -3.8921747111e-02
-7.0943086534e-03  7.4603836189e-02  3.8212315114e-01  7.4603836189e-02 -1.9641753528e-01 -5.2202969414e-01  3.8212315114e-01 -5.2202969414e-01  2.0351161181e-01
-1.1528328053e-02  1.1438981615e-01  6.2007674563e-01  1.1438981615e-01 -6.5555699475e-02 -1.7348659749e-01  6.2007674563e-01 -1.7348659749e-01  7.7078188917e-02
-9.3571193840e-01 -2.7138170064e-01  3.9435810514e-02 -2.7138170064e-01  7.0112553257e-01 -1.0662140032e-01  3.9435810514e-02 -1.0662140032e-01  1.4783374677e-01
 8.1116711735e-03  1.9840551690e-01 -3.6989459348e-02  1.9840551690e-01 -5.3423564835e-01  1.1880348090e-01 -3.6989459348e-02  1.1880348090e-01  8.7591877452e-02
 3.0936807717e-03 -3.0173409294e-02 -1.6701194059e-01 -3.0173409294e-02 -6.5545169893e-03 -1.7719311789e-02 -1.6701194059e-01 -1.7719311789e-02  3.4623470036e-03
 2.5755654546e-03 -1.9990756306e-02 -1.4016000451e-01 -1.9990756306e-02 -2.0811982648e-01 -5.5404439540e-01 -1.4016000451e-01 -5.5404439540e-01  2.0554452305e-01
 2.0321414040e-03 -2.3408581646e-02 -1.0924166252e-01 -2.3408581646e-02  1.3496904743e-01  3.5897958561e-01 -1.0924166252e-01  3.5897958561e-01 -1.3700338634e-01
-1.1225525066e-01  2.7913926932e-01 -5.0583037200e-02  2.7913926932e-01  2.2775902153e-01 -6.1866462082e-02 -5.0583037200e-02 -6.1866462082e-02 -1.1624988467e-01
-2.9800194006e-04  1.6175694442e-01 -2.8975861228e-02  1.6175694442e-01  1.7513086121e-01 -3.8586303584e-02 -2.8975861228e-02 -3.8586303584e-02 -3.8909259063e-02
 5.9683058831e-03 -6.3489249633e-02 -3.2133938484e-01 -6.3489249633e-02  1.9325041846e-01  5.1373426043e-01 -3.2133938484e-01  5.1373426043e-01 -1.9922767338e-01
 4.7285359413e-03 -4.7210881260e-02 -2.5502397598e-01 -4.7210881260e-02  3.3656869990e-02  8.9102409945e-02 -2.5502397598e-01  8.9102409945e-02 -3.8372427947e-02
-1.1831038015e-02  1.1683996281e-01  6.3769054202e-01  1.1683996281e-01 -3.6768325288e-02 -9.6811358179e-02  6.3769054202e-01 -9.6811358179e-02  4.8596250679e-02
 8.9014942554e-01  2.2242538462e-01 -3.0920881250e-02  2.2242538462e-01 -6.3909691514e-01  9.3892392745e-02 -3.0920881250e-02  9.3892392745e-02 -1.5100606528e-01
 1.1328484440e-01 -2.9766395793e-01  5.6214901173e-02 -2.9766395793e-01  4.7954663527e-01 -1.1112072078e-01  5.6214901173e-02 -1.1112072078e-01 -9.6155948727e-02
-3.4709934984e-03  3.3792767874e-02  1.8751721312e-01  3.3792767874e-02  1.0552645869e-02  2.8391196651e-02  1.8751721312e-01  2.8391196651e-02 -7.0810886721e-03
 7.9459633065e-04 -1.7051694350e-03 -4.3870962757e-02 -1.7051694350e-03 -2.3824114762e-01 -6.3402339224e-01 -4.3870962757e-02 -6.3402339224e-01  2.3744795014e-01
-3.8254084047e-03  4.0026633591e-02  2.0603449838e-01  4.0026633591e-02 -9.8543873655e-02 -2.6186513633e-01  2.0603449838e-01 -2.6186513633e-01  1.0236574398e-01
-2.4675434769e-01  2.8068906850e-01 -5.2013497167e-02  2.8068906850e-01  3.0746315905e-01 -7.8128396225e-02 -5.2013497167e-02 -7.8128396225e-02 -1.2307895704e-01
 5.8366650138e-03 -6.0989064808e-02 -3.1475617977e-01 -6.0989064808e-02  1.4427635205e-01  3.8337993355e-01 -3.1475617977e-01  3.8337993355e-01 -1.5011278576e-01
-1.5899374822e-01 -9.3679759820e-02  1.6149198154e-02 -9.3679759820e-02  4.4197570551e-01 -9.3117217794e-02  1.6149198154e-02 -9.3117217794e-02 -4.8657827930e-02
 1.4066762344e-02 -1.3812196652e-01 -7.5975756809e-01 -1.3812196652e-01  2.4636117426e-03  5.2975996665e-03 -7.5975756809e-01  5.2975996665e-03 -1.6533891444e-02
-2.9135913027e-03  2.9169489177e-02  1.5752593125e-01  2.9169489177e-02 -2.0594147126e-02 -5.4492065141e-02  1.5752593125e-01 -5.4492065141e-02  2.3499355848e-02
 9.5614577331e-01  2.7466134261e-01 -3.9646691764e-02  2.7466134261e-01 -4.8585808781e-01  6.3077913737e-02 -3.9646691764e-02  6.3077913737e-02 -1.6451779086e-01
 4.4900595302e-01 -4.2798349452e-01  8.3252846049e-02 -4.2798349452e-01  2.5769744843e-01 -7.6960015531e-02  8.3252846049e-02 -7.6960015531e-02 -1.2930885133e-01
 3.4404172091e-03 -3.3350879429e-02 -1.8572023390e-01 -3.3350879429e-02 -1.5130642680e-02 -4.0574026200e-02 -1.8572023390e-01 -4.0574026200e-02  1.1691781685e-02
 2.5092034281e-03 -1.8921200785e-02 -1.3628296982e-01 -1.8921200785e-02 -2.2191283379e-01 -5.9074327779e-01 -1.3628296982e-01 -5.9074327779e-01  2.1940790508e-01
-1.7247239423e-03  1.8399717617e-02  9.2515467607e-02  1.8399717617e-02 -6.0948154103e-02 -1.6199693055e-01  9.2515467607e-02 -1.6199693055e-01  6.2665804499e-02
-4.0906382548e-02  2.2389434941e-01 -3.9759979667e-02  2.2389434941e-01  2.3444832539e-01 -6.5872133033e-02 -3.9759979667e-02 -6.5872133033e-02 -1.2789463664e-01
 8.1909442876e-02 -2.3939688514e-02  4.9854353846e-03 -2.3939688514e-02 -1.8560660417e-01  3.6581937580e-02  4.9854353846e-03  3.6581937580e-02  1.0224094142e-02
-2.6618706850e-03  2.4874500457e-02  1.4274447148e-01  2.4874500457e-02  4.0499087853e-02  1.0789061978e-01  1.4274447148e-01  1.0789061978e-01 -3.7824545878e-02
-5.9688169492e-03  6.3001210102e-02  3.2149694820e-01  6.3001210102e-02 -1.7418761177e-01 -4.6297533300e-01  3.2149694820e-01 -4.6297533300e-01  1.8015599661e-01
-1.2391446818e-02  1.2310115215e-01  6.6544014080e-01  1.2310115215e-01 -8.3579807199e-02 -2.2140293091e-01  6.6544014080e-01 -2.2140293091e-01  9.5957031001e-02
-1.0199864098e+00 -2.9708265236e-01  4.3278695407e-02 -2.9708265236e-01  6.8069992382e-01 -1.0243952270e-01  4.3278695407e-02 -1.0243952270e-01  1.5097946159e-01
-1.0934115145e-01 -2.2090861410e-01  4.0064883825e-02 -2.2090861410e-01  5.7695658962e-01 -1.2527705364e-01  4.0064883825e-02 -1.2527705364e-01 -7.8147482057e-02
 2.7712645432e-03 -2.7051228640e-02 -1.4964205930e-01 -2.7051228640e-02 -5.2480442605e-03 -1.4214044463e-02 -1.4964205930e-01 -1.4214044463e-02  2.4771940155e-03
 1.7355082370e-03 -1.0849909736e-02 -9.4816368098e-02 -1.0849909736e-02 -2.4250618513e-01 -6.4546076904e-01 -9.4816368098e-02 -6.4546076904e-01  2.4077124905e-01
 2.6724840544e-03 -2.8696058927e-02 -1.4382797980e-01 -2.8696058927e-02  9.7483332158e-02  2.5915083967e-01 -1.4382797980e-01  2.5915083967e-01 -1.0015373424e-01
-1.3099133806e-01  2.9754826673e-01 -5.3912028452e-02  2.9754826673e-01  2.7485061853e-01 -7.3907371813e-02 -5.3912028452e-02 -7.3907371813e-02 -1.3411301409e-01
-7.3958481128e-03  7.6900814465e-02  3.9865802017e-01  7.6900814465e-02 -1.6953689222e-01 -4.5046529167e-01  3.9865802017e-01 -4.5046529167e-01  1.7693199754e-01
 1.2199835240e-01 -3.9265745715e-02  7.8441507405e-03 -3.9265745715e-02 -3.4572072013e-01  7.0891754144e-02  7.8441507405e-03  7.0891754144e-02  3.3632911833e-02
-4.6324061023e-03  4.5126642623e-02  2.4995355538e-01  4.5126642623e-02  1.1230539824e-02  3.0264602404e-02  2.4995355538e-01  3.0264602404e-02 -6.5917338980e-03
-1.2385927961e-02  1.2209419650e-01  6.6886915667e-01  1.2209419650e-01 -2.0988326963e-02 -5.4722663406e-02  6.6886915667e-01 -5.4722663406e-02  3.3372069075e-02
-8.7820655492e-01 -3.0082930312e-01  4.5461252877e-02 -3.0082930312e-01  6.5314392573e-01 -1.0044201068e-01  4.5461252877e-02 -1.0044201068e-01  1.3433942966e-01
-4.6236775270e-01  3.5704996571e-01 -7.0720491547e-02  3.5704996571e-01 -3.0120897513e-01  8.8786952908e-02 -7.0720491547e-02  8.8786952908e-02  1.5246984047e-01
 4.1390801500e-03 -4.0128436151e-02 -2.2363788915e-01 -4.0128436151e-02 -1.9301635058e-02 -5.1737272786e-02 -2.2363788915e-01 -5.1737272786e-02  1.5162445191e-02
-1.8766838018e-03  1.2657112462e-02  1.0228153796e-01  1.2657112462e-02  2.2526220503e-01  5.9959323295e-01  1.0228153796e-01  5.9959323295e-01 -2.2338755150e-01
 2.6799107915e-03 -2.8876333840e-02 -1.4417791790e-01 -2.8876333840e-02  1.0192317854e-01  2.7096762951e-01 -1.4417791790e-01  2.7096762951e-01 -1.0460143538e-01
 1.3543430480e-01 -2.6506929129e-01  4.8180960222e-02 -2.6506929129e-01 -2.5903135513e-01  6.8779765198e-02  4.8180960222e-02  6.8779765198e-02  1.2095929939e-01
-5.9473519702e-03  6.2790922537e-02  3.2031752332e-01  6.2790922537e-02 -1.7425823394e-01 -4.6317126080e-01  3.2031752332e-01 -4.6317126080e-01  1.8020697551e-01
 7.8091199139e-02 -5.4265298570e-02  1.0211755111e-02 -5.4265298570e-02 -2.6231741870e-01  5.4737014915e-02  1.0211755111e-02  5.4737014915e-02  3.1893955516e-02
-3.6246157759e-03  3.5395153238e-02  1.9560613954e-01  3.5395153238e-02  5.6855207404e-03  1.5423557266e-02  1.9560613954e-01  1.5423557266e-02 -2.0567184717e-03
 1.2862737501e-02 -1.2694010649e-01 -6.9282853040e-01 -1.2694010649e-01  3.9969817452e-02  1.0524722005e-01 -6.9282853040e-01  1.0524722005e-01 -5.2823473798e-02
-9.5058897246e-01 -2.6274547099e-01  3.7628072097e-02 -2.6274547099e-01  5.9926790658e-01 -8.5926514217e-02  3.7628072097e-02 -8.5926514217e-02  1.5568541109e-01
 1.1461755974e-01 -3.3381766354e-01  6.2819667345e-02 -3.3381766354e-01  4.7239525085e-01 -1.1060240755e-01  6.2819667345e-02 -1.1060240755e-01 -9.8642934613e-02
-3.2302374867e-03  3.1425398256e-02  1.7449538853e-01  3.1425398256e-02  1.0638957003e-02  2.8601900312e-02  1.7449538853e-01  2.8601900312e-02 -7.4087519117e-03
 2.6615875377e-03 -2.0247057783e-02 -1.4468433942e-01 -2.0247057783e-02 -2.2961337409e-01 -6.1124475685e-01 -1.4468433942e-01 -6.1124475685e-01  2.2695420948e-01
 1.5096672941e-03 -1.7051164791e-02 -8.1029940544e-02 -1.7051164791e-02  8.8618512728e-02  2.3567008165e-01 -8.1029940544e-02  2.3567008165e-01 -9.0126704221e-02
 3.9560279432e-02 -2.6298186451e-01  4.6808838865e-02 -2.6298186451e-01 -2.3230630460e-01  6.6016854752e-02  4.6808838865e-02  6.6016854752e-02  1.3287250219e-01
-7.2886892614e-02  9.2789316651e-02 -1.7308191226e-02  9.2789316651e-02  2.0743105393e-01 -4.1448925300e-02 -1.7308191226e-02 -4.1448925300e-02 -1.8018639445e-02
-2.2741952304e-03  2.1165429409e-02  1.2267487942e-01  2.1165429409e-02  4.2910513738e-02  1.1435498510e-01  1.2267487942e-01  1.1435498510e-01 -4.0633688582e-02
-7.9195281524e-03  8.2576231277e-02  4.2670613075e-01  8.2576231277e-02 -1.9154993714e-01 -5.0900117459e-01  4.2670613075e-01 -5.0900117459e-01  1.9946869304e-01
-1.1439646163e-02  1.1307305687e-01  6.1519304405e-01  1.1307305687e-01 -4.9335231521e-02 -1.3034611765e-01  6.1519304405e-01 -1.3034611765e-01  6.0770622438e-02
-9.1884539723e-01 -2.9873946224e-01  4.4689604015e-02 -2.9873946224e-01  7.4740686919e-01 -1.1782364073e-01  4.4689604015e-02 -1.1782364073e-01  1.3594518373e-01
-1.6880131439e-01  2.1263471618e-01 -4.1445919027e-02  2.1263471618e-01 -4.3181706319e-01  1.0491597356e-01 -4.1445919027e-02  1.0491597356e-01  1.1533208645e-01
 3.3277768009e-03 -3.2424656888e-02 -1.7970417040e-01 -3.2424656888e-02 -8.6452110242e-03 -2.3306106509e-02 -1.7970417040e-01 -2.3306106509e-02  5.3187216917e-03
-2.8705682673e-03  2.2683293747e-02  1.5590040799e-01  2.2683293747e-02  2.1437014630e-01  5.7070714456e-01  1.5590040799e-01  5.7070714456e-01 -2.1150247527e-01
 1.3580625866e-03 -1.5846317696e-02 -7.2891867354e-02 -1.5846317696e-02  9.8827895247e-02  2.6286275031e-01 -7.2891867354e-02  2.6286275031e-01 -1.0018705818e-01
 4.0922033640e-02 -2.4820668731e-01  4.4224181657e-02 -2.4820668731e-01 -2.1380997196e-01  6.1069417985e-02  4.4224181657e-02  6.1069417985e-02  1.2431408681e-01
-4.3251637242e-02  1.0252993959e-01 -1.8800481854e-02  1.0252993959e-01  1.6608822857e-01 -3.3749591007e-02 -1.8800481854e-02 -3.3749591007e-02 -1.8944073402e-02
-2.4299171964e-03  2.2755997815e-02  1.3126009010e-01  2.2755997815e-02  4.1413002416e-02  1.1041963654e-01  1.3126009010e-01  1.1041963654e-01 -3.8989379052e-02
-6.8753490243e-03  7.2421611349e-02  3.7031616382e-01  7.2421611349e-02 -1.9501722205e-01 -5.1832305205e-01  3.7031616382e-01 -5.1832305205e-01  2.0189242072e-01
-1.1637996889e-02  1.1554088395e-01  6.2588602278e-01  1.1554088395e-01 -6.9193883198e-02 -1.8315983967e-01  6.2588602278e-01 -1.8315983967e-01  8.0825239612e-02
 9.4049843770e-01  2.6844396317e-01 -3.8834217902e-02  2.6844396317e-01 -6.8808030079e-01  1.0378400340e-01 -3.8834217902e-02  1.0378400340e-01 -1.4973069008e-01
-4.0946245484e-02 -2.0021356286e-01  3.6973202122e-02 -2.0021356286e-01  5.5300353031e-01 -1.2142926548e-01  3.6973202122e-02 -1.2142926548e-01 -8.2706991648e-02
 3.0614552474e-03 -2.9859453086e-02 -1.6526572857e-01 -2.9859453086e-02 -6.4273807997e-03 -1.7377680121e-02 -1.6526572857e-01 -1.7377680121e-02  3.3674185380e-03
 2.2079566663e-03 -1.5541182383e-02 -1.2034236938e-01 -1.5541182383e-02 -2.4048728804e-01 -6.4013297301e-01 -1.2034236938e-01 -6.4013297301e-01  2.3827998080e-01
-2.0945428403e-03  2.3288848418e-02  1.1260981549e-01  2.3288848418e-02 -1.0750399813e-01 -2.8587230307e-01  1.1260981549e-01 -2.8587230307e-01  1.0959754104e-01
-9.3713791586e-02  3.0614619110e-01 -5.5120325666e-02  3.0614619110e-01  2.5574993084e-01 -7.0556275390e-02 -5.5120325666e-02 -7.0556275390e-02 -1.3583806465e-01
-8.1806738018e-03  8.4980274341e-02  4.4092334009e-01  8.4980274341e-02 -1.8469242120e-01 -4.9072706826e-01  4.4092334009e-01 -4.9072706826e-01  1.9287299420e-01
-6.8567673802e-02  1.1721870125e-01 -2.1539596918e-02  1.1721870125e-01  2.6901959075e-01 -5.5674715530e-02 -2.1539596918e-02 -5.5674715530e-02 -3.3462077831e-02
-4.2699141366e-03  4.1787555386e-02  2.3056449270e-01  4.1787555386e-02  4.2901683504e-03  1.1789243653e-02  2.3056449270e-01  1.1789243653e-02 -1.8103409981e-05
 1.1601539687e-02 -1.1430248220e-01 -6.2660884205e-01 -1.1430248220e-01  1.6698479102e-02  4.3376806684e-02 -6.2660884205e-01  4.3376806684e-02 -2.8298450695e-02
-8.2821137192e-01 -2.9181400289e-01  4.4431158501e-02 -2.9181400289e-01  7.2477871422e-01 -1.1620555301e-01  4.4431158501e-02 -1.1620555301e-01  1.2161161707e-01
 4.7653843024e-01 -3.2180441314e-01  6.4504150497e-02 -3.2180441314e-01  2.8796204573e-01 -8.7161867044e-02  6.4504150497e-02 -8.7161867044e-02 -1.5892085364e-01
 4.7672963035e-03 -4.6126747482e-02 -2.5761550332e-01 -4.6126747482e-02 -2.5975694301e-02 -6.9553823167e-02 -2.5761550332e-01 -6.9553823167e-02  2.1208500016e-02
-2.7817061248e-03  2.1861230996e-02  1.5108498765e-01  2.1861230996e-02  2.1233745226e-01  5.6529104440e-01  1.5108498765e-01  5.6529104440e-01 -2.0955876804e-01
 1.5147119806e-03 -1.7341808082e-02 -8.1343487193e-02 -1.7341808082e-02  9.7314550107e-02  2.5882112844e-01 -8.1343487193e-02  2.5882112844e-01 -9.8830186784e-02
 5.0599490277e-02 -2.4302428618e-01  4.3393608216e-02 -2.4302428618e-01 -2.1575049385e-01  6.1042066660e-02  4.3393608216e-02  6.1042066660e-02  1.2195875146e-01
-4.3531797563e-02  9.0728095869e-02 -1.6656778462e-02  9.0728095869e-02  1.6672393618e-01 -3.4031526950e-02 -1.6656778462e-02 -3.4031526950e-02 -1.9185079698e-02
 2.4253952926e-03 -2.2685689184e-02 -1.3101173416e-01 -2.2685689184e-02 -4.2378444442e-02 -1.1298591053e-01 -1.3101173416e-01 -1.1298591053e-01  3.9959119928e-02
 6.4008963181e-03 -6.7639419092e-02 -3.4475059606e-01 -6.7639419092e-02  1.8981753615e-01  5.0452855211e-01 -3.4475059606e-01  5.0452855211e-01 -1.9621835813e-01
-1.1962479554e-02  1.1880017054e-01  6.4310019477e-01  1.1880017054e-01 -7.4216117289e-02 -1.9650032546e-01  6.4310019477e-01 -1.9650032546e-01  8.6169494422e-02
 9.4625682304e-01  2.6018294237e-01 -3.7225769706e-02  2.6018294237e-01 -6.4999940414e-01  9.5798067493e-02 -3.7225769706e-02  9.5798067493e-02 -1.5370836423e-01
-1.0421264154e-01 -2.1526753640e-01  3.9041707150e-02 -2.1526753640e-01  5.8866764716e-01 -1.2646002404e-01  3.9041707150e-02 -1.2646002404e-01 -7.3031135240e-02
-3.0289239879e-03  2.9530641549e-02  1.6350062562e-01  2.9530641549e-02  6.7291247419e-03  1.8176480582e-02  1.6350062562e-01  1.8176480582e-02 -3.7015119332e-03
-3.3336442950e-03  2.7239318937e-02  1.8087036315e-01  2.7239318937e-02  2.1365973744e-01  5.6885790067e-01  1.8087036315e-01  5.6885790067e-01 -2.1032927147e-01
-5.6567427216e-04  8.1434475789e-03  3.0129934551e-02  8.1434475789e-03 -1.0131135894e-01 -2.6954631767e-01  3.0129934551e-02 -2.6954631767e-01  1.0187892301e-01
 4.7046314697e-03  2.4998364907e-01 -4.4071144787e-02  2.4998364907e-01  1.9563694951e-01 -5.8797550689e-02 -4.4071144787e-02 -5.8797550689e-02 -1.3049787141e-01
-3.4004516843e-02  1.3309582914e-01 -2.4308351340e-02  1.3309582914e-01  1.4130856906e-01 -2.8120963421e-02 -2.4308351340e-02 -2.8120963421e-02 -1.5386420961e-02
 2.5903433295e-03 -2.4408690366e-02 -1.3987100936e-01 -2.4408690366e-02 -3.7964103243e-02 -1.0126140803e-01 -1.3987100936e-01 -1.0126140803e-01  3.5381878287e-02
 8.3174566014e-03 -8.7171805063e-02 -4.4805428291e-01 -8.7171805063e-02  2.1875484852e-01  5.8136029122e-01 -4.4805428291e-01  5.8136029122e-01 -2.2707248084e-01
 9.9814576211e-03 -9.8158911017e-02 -5.3239475038e-01 -9.8158911017e-02  5.5199391123e-02  1.4627791190e-01 -5.3239475038e-01  1.4627791190e-01 -6.5180577195e-02
 9.1398714304e-01  2.9448515839e-01 -4.3926474062e-02  2.9448515839e-01 -7.9073285764e-01  1.2576164231e-01 -4.3926474062e-02  1.2576164231e-01 -1.3672059252e-01
-7.3481622283e-02  1.2231586284e-01 -2.4031035175e-02  1.2231586284e-01 -4.6650394294e-01  1.0796727676e-01 -2.4031035175e-02  1.0796727676e-01  1.0165035319e-01
-3.1563953330e-03  3.0808634343e-02  1.7041136499e-01  3.0808634343e-02  5.8964264690e-03  1.5977036065e-02  1.7041136499e-01  1.5977036065e-02 -2.7422624319e-03
-1.4146725687e-03  7.5520164509e-03  7.7581759828e-02  7.5520164509e-03  2.4884651394e-01  6.6230005822e-01  7.7581759828e-02  6.6230005822e-01 -2.4743081228e-01
 2.5606204529e-03 -2.6603553625e-02 -1.3791475500e-01 -2.6603553625e-02  5.8938766744e-02  1.5658176480e-01 -1.3791475500e-01  1.5658176480e-01 -6.1495044236e-02
 1.1266643979e-01 -2.6033867804e-01  4.6858988277e-02 -2.6033867804e-01 -3.0786553030e-01  8.2626386176e-02  4.6858988277e-02  8.2626386176e-02  1.4553437259e-01
 2.4605687646e-01  8.7803370947e-02 -1.4004424665e-02  8.7803370947e-02 -4.2609407093e-01  8.3751242240e-02 -1.4004424665e-02  8.3751242240e-02  1.4601206474e-02
 6.8408145451e-03 -7.1546477296e-02 -3.7113108497e-01 -7.1546477296e-02  1.5564389882e-01  4.1333519079e-01 -3.7113108497e-01  4.1333519079e-01 -1.6245746242e-01
-4.2350894283e-03  4.1104609048e-02  2.2771504944e-01  4.1104609048e-02  1.0132674674e-02  2.7263197726e-02  2.2771504944e-01  2.7263197726e-02 -5.8890851042e-03
 1.3260176072e-02 -1.3073774585e-01 -7.1506094826e-01 -1.3073774585e-01  3.0713856655e-02  8.0561956724e-02 -7.1506094826e-01  8.0561956724e-02 -4.3969702225e-02
-8.8054789317e-01 -3.3104669726e-01  5.0958311709e-02 -3.3104669726e-01  6.1011289345e-01 -9.3815074638e-02  5.0958311709e-02 -9.3815074638e-02  1.2815912243e-01
-4.5445971744e-01  3.0872104906e-01 -6.1900031902e-02  3.0872104906e-01 -2.8404837109e-01  8.5879949155e-02 -6.1900031902e-02  8.5879949155e-02  1.5670725753e-01
 3.9100643679e-03 -3.7891712540e-02 -2.1106548345e-01 -3.7891712540e-02 -1.7537786343e-02 -4.7022510157e-02 -2.1106548345e-01 -4.7022510157e-02  1.3630066970e-02
-1.8359905827e-03  1.2105679414e-02  1.0008471594e-01  1.2105679414e-02  2.3107486042e-01  6.1505552457e-01  1.0008471594e-01  6.1505552457e-01 -2.2924106522e-01
-2.5269803353e-03  2.6974495784e-02  1.3592000097e-01  2.6974495784e-02 -8.6814246626e-02 -2.3076847628e-01  1.3592000097e-01 -2.3076847628e-01  8.9337855776e-02
-1.1739338300e-01  2.5880182857e-01 -4.6820558881e-02  2.5880182857e-01  2.6519963251e-01 -7.1002907217e-02 -4.6820558881e-02 -7.1002907217e-02 -1.2627235058e-01
 1.1313082317e-01 -2.6880067852e-02  5.6103070157e-03 -2.6880067852e-02 -2.8021398208e-01  5.6968963814e-02  5.6103070157e-03  5.6968963814e-02  2.4224854448e-02
 5.7199224610e-03 -6.0582388571e-02 -3.0856696663e-01 -6.0582388571e-02  1.7161164660e-01  4.5608266026e-01 -3.0856696663e-01  4.5608266026e-01 -1.7732170075e-01
 4.1047778100e-03 -4.0339223027e-02 -2.2111075987e-01 -4.0339223027e-02  6.0852627312e-03  1.5889897821e-02 -2.2111075987e-01  1.5889897821e-02 -1.0199029269e-02
 1.2940528639e-02 -1.2780566893e-01 -6.9697904978e-01 -1.2780566893e-01  4.4233935604e-02  1.1658921432e-01 -6.9697904978e-01  1.1658921432e-01 -5.7165441562e-02
-9.6077653143e-01 -2.8301495123e-01  4.1261980064e-02 -2.8301495123e-01  6.2201574089e-01 -9.1140415180e-02  4.1261980064e-02 -9.1140415180e-02  1.5174973046e-01
 1.3023630805e-01 -3.1138222647e-01  5.8942295883e-02 -3.1138222647e-01  4.6168072598e-01 -1.0951842189e-01  5.8942295883e-02 -1.0951842189e-01 -1.0476786488e-01
 3.1476570647e-03 -3.0637430846e-02 -1.7002010665e-01 -3.0637430846e-02 -9.7000048866e-03 -2.6097318628e-02 -1.7002010665e-01 -2.6097318628e-02  6.5527321127e-03
-2.3716810498e-03  1.7692492917e-02  1.2900070536e-01  1.7692492917e-02  2.1833542989e-01  5.8121066833e-01  1.2900070536e-01  5.8121066833e-01 -2.1596606847e-01
 2.0628191870e-03 -2.2814322156e-02 -1.1090326704e-01 -2.2814322156e-02  1.0122632264e-01  2.6917598046e-01 -1.1090326704e-01  2.6917598046e-01 -1.0328906727e-01
-8.9351323631e-02  2.5491848613e-01 -4.5915657593e-02  2.5491848613e-01  2.3569837882e-01 -6.4530991650e-02 -4.5915657593e-02 -6.4530991650e-02 -1.2117713493e-01
-5.7075669898e-02  8.2534467922e-02 -1.5228655631e-02  8.2534467922e-02  2.0568311134e-01 -4.2504671449e-02 -1.5228655631e-02 -4.2504671449e-02 -2.4872402453e-02
 1.3544073332e-03 -1.1556301836e-02 -7.3334565691e-02 -1.1556301836e-02 -6.7166768253e-02 -1.7884178241e-01 -7.3334565691e-02 -1.7884178241e-01  6.5814291977e-02
-6.7902836383e-03  7.1047011361e-02  3.6583765737e-01  7.1047011361e-02 -1.7371403190e-01 -4.6164152291e-01  3.6583765737e-01 -4.6164152291e-01  1.8050321881e-01
-1.2392243305e-02  1.2262402092e-01  6.6669126633e-01  1.2262402092e-01 -5.6557747387e-02 -1.4945759104e-01  6.6669126633e-01 -1.4945759104e-01  6.8940309104e-02
-9.4341031111e-01 -2.5694933911e-01  3.6650844135e-02 -2.5694933911e-01  6.2538160267e-01 -9.0973157198e-02  3.6650844135e-02 -9.0973157198e-02  1.5461726328e-01
-1.1792741301e-02 -2.7171989078e-01  5.0245445041e-02 -2.7171989078e-01  5.4126496136e-01 -1.2016245241e-01  5.0245445041e-02 -1.2016245241e-01 -8.3935117640e-02
 3.1442491302e-03 -3.0619487504e-02 -1.6978185708e-01 -3.0619487504e-02 -8.7059124603e-03 -2.3447472950e-02 -1.6978185708e-01 -2.3447472950e-02  5.5621993948e-03
 1.6780578333e-03 -1.0412039475e-02 -9.1656953108e-02 -1.0412039475e-02 -2.3730099294e-01 -6.3160579121e-01 -9.1656953108e-02 -6.3160579121e-01  2.3562399475e-01
-2.8005487163e-03  2.9971390556e-02  1.5071670325e-01  2.9971390556e-02 -9.8405749448e-02 -2.6159340702e-01  1.5071670325e-01 -2.6159340702e-01  1.0120401777e-01
-1.4267570425e-01  2.8593275883e-01 -5.1958546828e-02  2.8593275883e-01  2.7391428826e-01 -7.2871927209e-02 -5.1958546828e-02 -7.2871927209e-02 -1.2893151450e-01
 6.8008514281e-03 -7.1029522717e-02 -3.6651925493e-01 -7.1029522717e-02  1.6834987626e-01  4.4736099349e-01 -3.6651925493e-01  4.4736099349e-01 -1.7514996585e-01
-1.1136228286e-01  3.4970914422e-02 -6.9674049771e-03  3.4970914422e-02  3.2620238208e-01 -6.7366777747e-02 -6.9674049771e-03 -6.7366777747e-02 -3.4165874709e-02
-4.0889092553e-03  3.9777927081e-02  2.2060216355e-01  3.9777927081e-02  1.1783004902e-02  3.1680700977e-02  2.2060216355e-01  3.1680700977e-02 -7.6870188172e-03
-1.2766412466e-02  1.2588803091e-01  6.8898084541e-01  1.2588803091e-01 -2.6347735490e-02 -6.8964172054e-02  6.8898084541e-01 -6.8964172054e-02  3.9110427707e-02
 9.1905858468e-01  2.8873177357e-01 -4.2774581429e-02  2.8873177357e-01 -6.3045401793e-01  9.4130257109e-02 -4.2774581429e-02  9.4130257109e-02 -1.4459709149e-01
 3.5167607020e-01 -3.5636349053e-01  6.9407194480e-02 -3.5636349053e-01  3.5444445702e-01 -9.5222951818e-02  6.9407194480e-02 -9.5222951818e-02 -1.3353388603e-01
 3.6039614154e-03 -3.5019746818e-02 -1.9470381829e-01 -3.5019746818e-02 -1.3627310597e-02 -3.6589202064e-02 -1.9470381829e-01 -3.6589202064e-02  1.0023261407e-02
-1.3982758010e-03  7.6438375342e-03  7.6577898233e-02  7.6438375342e-03  2.3843165585e-01  6.3458469417e-01  7.6577898233e-02  6.3458469417e-01 -2.3703319510e-01
-2.4834958213e-03  2.5542578494e-02  1.3365407609e-01  2.5542578494e-02 -4.8366050318e-02 -1.2843090324e-01  1.3365407609e-01 -1.2843090324e-01  5.0840507727e-02
-1.1813320897e-01  2.2492944575e-01 -4.0556983103e-02  2.2492944575e-01  3.0621466438e-01 -8.0977778749e-02 -4.0556983103e-02 -8.0977778749e-02 -1.3652891366e-01
 2.1388295609e-01  8.1687499999e-02 -1.3038303425e-02  8.1687499999e-02 -3.4115291939e-01  6.6568565014e-02 -1.3038303425e-02  6.6568565014e-02  8.7453422028e-03
-2.6912964184e-03  3.0100389798e-02  1.4631710567e-01  3.0100389798e-02 -1.3319788478e-01 -3.5407693711e-01  1.4631710567e-01 -3.5407693711e-01  1.3587883149e-01
-6.2454953325e-03  6.2968515288e-02  3.3574476835e-01  6.2968515288e-02 -7.4895132904e-02 -1.9883268577e-01  3.3574476835e-01 -1.9883268577e-01  8.1150994443e-02
-1.3694871886e-02  1.3420042042e-01  7.3169766546e-01  1.3420042042e-01 -4.8899786562e-02 -1.2914390341e-01  7.3169766546e-01 -1.2914390341e-01  6.2560199258e-02
 9.9276707029e-01  3.2632056016e-01 -4.8831935314e-02  3.2632056016e-01 -6.2100833607e-01  9.3021466158e-02 -4.8831935314e-02  9.3021466158e-02 -1.4291830872e-01
-1.8554947252e-01  2.8423230563e-01 -5.4629587453e-02  2.8423230563e-01 -4.0332791946e-01  1.0079560734e-01 -5.4629587453e-02  1.0079560734e-01  1.1812306090e-01
 2.8376050386e-03 -2.7617747840e-02 -1.5317815173e-01 -2.7617747840e-02 -8.2259756503e-03 -2.2149304715e-02 -1.5317815173e-01 -2.2149304715e-02  5.3901720087e-03
-1.1368311957e-03  5.1518729877e-03  6.2372399304e-02  5.1518729877e-03  2.3499945508e-01  6.2542990357e-01  6.2372399304e-02  6.2542990357e-01 -2.3386385328e-01
-3.6866273152e-03  3.8992915859e-02  1.9850726582e-01  3.8992915859e-02 -1.1119508904e-01 -2.9554613344e-01  1.9850726582e-01 -2.9554613344e-01  1.1487906209e-01
 2.2814964547e-01 -2.9567390383e-01  5.4591258574e-02 -2.9567390383e-01 -2.9024787613e-01  7.4340489434e-02  5.4591258574e-02  7.4340489434e-02  1.2092979338e-01
-6.2684370598e-03  6.5439147592e-02  3.3791048782e-01  6.5439147592e-02 -1.5347740787e-01 -4.0782806441e-01  3.3791048782e-01 -4.0782806441e-01  1.5974463449e-01
-8.3570051158e-02 -1.3591613489e-02  2.3463048760e-03 -1.3591613489e-02  3.8210424313e-01 -8.2509772977e-02  2.3463048760e-03 -8.2509772977e-02 -5.6285024039e-02
 1.3678395876e-02 -1.3430884241e-01 -7.3877930029e-01 -1.3430884241e-01  2.3651669037e-03  5.0671218531e-03 -7.3877930029e-01  5.0671218531e-03 -1.6045986292e-02
 2.5787278764e-03 -2.5765008069e-02 -1.3896829766e-01 -2.5765008069e-02  1.9550482290e-02  5.1766713385e-02 -1.3896829766e-01  5.1766713385e-02 -2.2120252039e-02
 9.4397223563e-01  2.7562829703e-01 -4.0032173663e-02  2.7562829703e-01 -5.5251019258e-01  7.7140104658e-02 -4.0032173663e-02  7.7140104658e-02 -1.5638151183e-01
-4.5537265032e-01  4.3680608637e-01 -8.4963738501e-02  4.3680608637e-01 -2.7561608082e-01  8.1261460822e-02 -8.4963738501e-02  8.1261460822e-02  1.3381609955e-01
 3.6365508182e-03 -3.5287193313e-02 -1.9643639091e-01 -3.5287193313e-02 -1.5487735496e-02 -4.1542563128e-02 -1.9643639091e-01 -4.1542563128e-02  1.1851300481e-02
-1.9982144093e-03  1.4036445083e-02  1.0896050504e-01  1.4036445083e-02  2.1899642272e-01  5.8293076873e-01  1.0896050504e-01  5.8293076873e-01 -2.1699867363e-01
-2.9077085618e-03  3.1874467910e-02  1.5647154214e-01  3.1874467910e-02 -1.3074690225e-01 -3.4765539014e-01  1.5647154214e-01 -3.4765539014e-01  1.3365490188e-01
-1.6677320072e-01  2.9236981177e-01 -5.3483541504e-02  2.9236981177e-01  2.5371456008e-01 -6.6599589765e-02 -5.3483541504e-02 -6.6599589765e-02 -1.1613786955e-01
-6.7009694709e-03  7.0276212217e-02  3.6095671654e-01  7.0276212217e-02 -1.7809833312e-01 -4.7331094534e-01  3.6095671654e-01 -4.7331094534e-01  1.8479695829e-01
 6.2958636191e-03  1.2541225218e-01 -2.2163013146e-02  1.2541225218e-01  2.2662452894e-01 -5.1068798756e-02 -2.2163013146e-02 -5.1068798756e-02 -5.1753054908e-02
-3.7742517413e-03  3.6708641973e-02  2.0379400875e-01  3.6708641973e-02  1.2123476741e-02  3.2613241715e-02  2.0379400875e-01  3.2613241715e-02 -8.3552006690e-03
 1.2362559029e-02 -1.2176533385e-01 -6.6688326066e-01 -1.2176533385e-01  2.2277102111e-02  5.8183737831e-02 -6.6688326066e-01  5.8183737831e-02 -3.4636375638e-02
-9.1495501377e-01 -2.3475803312e-01  3.2935240430e-02 -2.3475803312e-01  6.2174048043e-01 -9.0775521029e-02  3.2935240430e-02 -9.0775521029e-02  1.5089395301e-01
 2.6916980143e-01 -3.8517959160e-01  7.3709488663e-02 -3.8517959160e-01  3.9748953236e-01 -9.9974456095e-02  7.3709488663e-02 -9.9974456095e-02 -1.1426861604e-01
 3.5823482342e-03 -3.4842721516e-02 -1.9361661049e-01 -3.4842721516e-02 -1.2766107852e-02 -3.4293914344e-02 -1.9361661049e-01 -3.4293914344e-02  9.1824597739e-03
-1.4592333366e-03  8.1727001560e-03  7.9864081579e-02  8.1727001560e-03  2.4099321143e-01  6.4140894561e-01  7.9864081579e-02  6.4140894561e-01 -2.3953466368e-01
 3.0150206392e-03 -3.2014616277e-02 -1.6231213676e-01 -3.2014616277e-02  9.5982524083e-02  2.5512446914e-01 -1.6231213676e-01  2.5512446914e-01 -9.8994927838e-02
-1.6075530920e-01  2.9047615027e-01 -5.2930393577e-02  2.9047615027e-01  2.8454069165e-01 -7.5171871794e-02 -5.2930393577e-02 -7.5171871794e-02 -1.3077990981e-01
-6.8254390360e-03  7.1112155190e-02  3.6792863656e-01  7.1112155190e-02 -1.6176599399e-01 -4.2983614371e-01  3.6792863656e-01 -4.2983614371e-01  1.6859052453e-01
 1.4094627612e-01  1.3381510499e-04  8.3086696803e-04  1.3381510499e-04 -3.7525096339e-01  7.7215004524e-02  8.3086696803e-04  7.7215004524e-02  3.5677910609e-02
-5.2996574188e-03  5.1631201759e-02  2.8589497054e-01  5.1631201759e-02  1.2154525305e-02  3.2773654526e-02  2.8589497054e-01  3.2773654526e-02 -6.8472897142e-03
-1.2580961346e-02  1.2402782379e-01  6.7933775107e-01  1.2402782379e-01 -2.2183644267e-02 -5.7884914090e-02  6.7933775107e-01 -5.7884914090e-02  3.4761414218e-02
 9.1163287147e-01  2.9457557248e-01 -4.3899726340e-02  2.9457557248e-01 -6.0295364802e-01  8.9005728477e-02 -4.3899726340e-02  8.9005728477e-02 -1.4467980219e-01
-4.3035932771e-01  3.7861386656e-01 -7.4258797483e-02  3.7861386656e-01 -3.1204959107e-01  8.9311833707e-02 -7.4258797483e-02  8.9311833707e-02  1.4329137895e-01
-3.7671807395e-03  3.6560797334e-02  2.0350979731e-01  3.6560797334e-02  1.5901237150e-02  4.2655067870e-02  2.0350979731e-01  4.2655067870e-02 -1.2134094474e-02
-1.8622843534e-03  1.2459478251e-02  1.0149168765e-01  1.2459478251e-02  2.2732353130e-01  6.0507678138e-01  1.0149168765e-01  6.0507678138e-01 -2.2546350119e-01
-2.6050753735e-03  2.7954664441e-02  1.4013497741e-01  2.7954664441e-02 -9.4882933031e-02 -2.5223677589e-01  1.4013497741e-01 -2.5223677589e-01  9.7485602169e-02
 1.2688907397e-01 -2.6067861868e-01  4.7283920967e-02 -2.6067861868e-01 -2.6099599467e-01  6.9558272877e-02  4.7283920967e-02  6.9558272877e-02  1.2289800923e-01
 9.3600688823e-02 -4.1320604555e-02  7.8155372905e-03 -4.1320604555e-02 -2.6771399080e-01  5.5495544391e-02  7.8155372905e-03  5.5495544391e-02  2.7886086878e-02
-5.7252926153e-03  6.1204573748e-02  3.1190041879e-01  6.1204573748e-02 -1.7344180509e-01 -4.6047275412e-01  3.1190041879e-01 -4.6047275412e-01  1.7906588047e-01
-3.8163498239e-03  3.7381844615e-02  2.0577930181e-01  3.7381844615e-02  4.4402517370e-04  1.4767825358e-03  2.0577930181e-01  1.4767825358e-03  3.3788932783e-03
 1.2913265668e-02 -1.2749298310e-01 -6.9542495162e-01 -1.2749298310e-01  4.3082333055e-02  1.1352898706e-01 -6.9542495162e-01  1.1352898706e-01 -5.5985924798e-02
 9.5726239095e-01  2.7032711958e-01 -3.8952749253e-02  2.7032711958e-01 -6.0514658195e-01  8.7263837408e-02 -3.8952749253e-02  8.7263837408e-02 -1.5484316440e-01
-1.0311299940e-01  3.2259332672e-01 -6.0676598353e-02  3.2259332672e-01 -4.7703586397e-01  1.1139629566e-01 -6.0676598353e-02  1.1139629566e-01  9.8819298446e-02
 3.1728202380e-03 -3.0874024763e-02 -1.7138589808e-01 -3.0874024763e-02 -1.0128861221e-02 -2.7239959693e-02 -1.7138589808e-01 -2.7239959693e-02  6.9562617209e-03
-1.4729893276e-03  8.3994868081e-03  8.0603259982e-02  8.3994868081e-03  2.3747695181e-01  6.3205393459e-01  8.0603259982e-02  6.3205393459e-01 -2.3600462294e-01
-3.2441661375e-03  3.4675220480e-02  1.7465028711e-01  3.4675220480e-02 -1.1182446141e-01 -2.9726259123e-01  1.7465028711e-01 -2.9726259123e-01  1.1506677160e-01
 1.8622945485e-01 -3.0549936422e-01  5.5943539458e-02 -3.0549936422e-01 -2.7965662449e-01  7.3223874412e-02  5.5943539458e-02  7.3223874412e-02  1.2609619033e-01
-6.9489711975e-03  7.2333562507e-02  3.7456192707e-01  7.2333562507e-02 -1.6236584684e-01 -4.3142093697e-01  3.7456192707e-01 -4.3142093697e-01  1.6931334079e-01
-7.5435257104e-02  3.7426506881e-02 -6.9183999728e-03  3.7426506881e-02  3.4909259434e-01 -7.4638619529e-02 -6.9183999728e-03 -7.4638619529e-02 -5.0092759872e-02
 1.1868610221e-02 -1.1643349220e-01 -6.4102573312e-01 -1.1643349220e-01 -1.9503866043e-03 -6.2489229585e-03 -6.4102573312e-01 -6.2489229585e-03 -9.9215563821e-03
-6.4827393810e-03  6.4128106128e-02  3.5006137458e-01  6.4128106128e-02 -1.9730843815e-02 -5.1896891313e-02  3.5006137458e-01 -5.1896891313e-02  2.6208273708e-02
-9.0907342315e-01 -2.8090943767e-01  4.1441240202e-02 -2.8090943767e-01  6.1096004438e-01 -9.0308321007e-02  4.1441240202e-02 -9.0308321007e-02  1.4503376176e-01
 4.8546828963e-01 -4.1533844513e-01  8.1465095425e-02 -4.1533844513e-01  2.8436079110e-01 -8.5085721080e-02  8.1465095425e-02 -8.5085721080e-02 -1.4655025070e-01
-3.9425537131e-03  3.8251412328e-02  2.1304248559e-01  3.8251412328e-02  1.7469460067e-02  4.6843818774e-02  2.1304248559e-01  4.6843818774e-02 -1.3526202159e-02
-3.2311985892e-03  2.6287268155e-02  1.7524689072e-01  2.6287268155e-02  2.1092292412e-01  5.6156996385e-01  1.7524689072e-01  5.6156996385e-01 -2.0769613442e-01
-9.0295989047e-04  1.1063504549e-02  4.8305890835e-02  1.1063504549e-02 -8.6923453526e-02 -2.3122380738e-01  4.8305890835e-02 -2.3122380738e-01  8.7826786686e-02
 2.2291932257e-03 -2.3309305407e-01  4.1097743085e-02 -2.3309305407e-01 -1.9737368208e-01  5.8612236265e-02  4.1097743085e-02  5.8612236265e-02  1.2688984059e-01
-3.5713844858e-02  9.1798078276e-02 -1.6851753790e-02  9.1798078276e-02  1.3704362867e-01 -2.7293527181e-02 -1.6851753790e-02 -2.7293527181e-02 -1.3041864790e-02
-2.6808935008e-03  2.5225545430e-02  1.4461609301e-01  2.5225545430e-02  3.9893706616e-02  1.0638178928e-01  1.4461609301e-01  1.0638178928e-01 -3.7217578627e-02
 6.8787763586e-03 -7.2648288289e-02 -3.7045718602e-01 -7.2648288289e-02  2.0266746026e-01  5.3868209986e-01 -3.7045718602e-01  5.3868209986e-01 -2.0954672052e-01
-1.1030056017e-02  1.0990016292e-01  5.9261713059e-01  1.0990016292e-01 -8.4669822511e-02 -2.2441450385e-01  5.9261713059e-01 -2.2441450385e-01  9.5693521305e-02
-9.7339966486e-01 -2.9031898710e-01  4.2542939816e-02 -2.9031898710e-01  7.3969858592e-01 -1.1413876877e-01  4.2542939816e-02 -1.1413876877e-01  1.4737056473e-01
-8.1480928726e-02 -1.4506922303e-01  2.6550698003e-02 -1.4506922303e-01  5.6556674756e-01 -1.2264563588e-01  2.6550698003e-02 -1.2264563588e-01 -7.9525174207e-02
-2.8725427345e-03  2.8064974369e-02  1.5504662139e-01  2.8064974369e-02  4.0672534703e-03  1.1081414165e-02  1.5504662139e-01  1.1081414165e-02 -1.1966639921e-03
-2.2605309695e-03  1.6343128183e-02  1.2299574819e-01  1.6343128183e-02  2.2829638180e-01  6.0769840135e-01  1.2299574819e-01  6.0769840135e-01 -2.2603767795e-01
 1.8288735935e-03 -1.8808324489e-02 -9.8068214392e-02 -1.8808324489e-02  3.8472695026e-02  1.0214843972e-01 -9.8068214392e-02  1.0214843972e-01 -4.0287467384e-02
 4.1165921408e-02 -2.1322118158e-01  3.7749061716e-02 -2.1322118158e-01 -2.5885944165e-01  7.1825247987e-02  3.7749061716e-02  7.1825247987e-02  1.3456428012e-01
-1.2157189368e-01 -2.0262307579e-02  2.6225093970e-03 -2.0262307579e-02  2.1452246188e-01 -4.1400009298e-02  2.6225093970e-03 -4.1400009298e-02 -4.5739936478e-03
 2.7414285827e-03 -2.5489342529e-02 -1.4599384102e-01 -2.5489342529e-02 -3.9231123784e-02 -1.0444961806e-01 -1.4599384102e-01 -1.0444961806e-01  3.6468864570e-02
-6.2077821181e-03  6.5097448566e-02  3.3450149861e-01  6.5097448566e-02 -1.6407337288e-01 -4.3603694434e-01  3.3450149861e-01 -4.3603694434e-01  1.7028058980e-01
-1.2807515073e-02  1.2449411908e-01  6.7427221097e-01  1.2449411908e-01 -7.8552092840e-02 -2.0850854105e-01  6.7427221097e-01 -2.0850854105e-01  9.1302012061e-02
-1.0614736796e+00 -3.3775082787e-01  5.0229074825e-02 -3.3775082787e-01  7.3405450983e-01 -1.1464899209e-01  5.0229074825e-02 -1.1464899209e-01  1.4119132725e-01
-1.4097809671e-02  2.1199761838e-01 -3.9751051663e-02  2.1199761838e-01 -4.9014618454e-01  1.1261911501e-01 -3.9751051663e-02  1.1261911501e-01  9.8048633839e-02
 2.6441148085e-03 -2.5826912545e-02 -1.4278944933e-01 -2.5826912545e-02 -4.4794286278e-03 -1.2160352526e-02 -1.4278944933e-01 -1.2160352526e-02  1.8357828957e-03
 2.2805404310e-03 -1.6600550707e-02 -1.2416819353e-01 -1.6600550707e-02 -2.2669093588e-01 -6.0342303621e-01 -1.2416819353e-01 -6.0342303621e-01  2.2441022369e-01
-1.7766392265e-03  1.7934257546e-02  9.5219498551e-02  1.7934257546e-02 -2.5101751868e-02 -6.6551549789e-02  9.5219498551e-02 -6.6551549789e-02  2.6859636372e-02
 3.3531392023e-02 -2.0029892946e-01  3.5304912190e-02 -2.0029892946e-01 -2.6528937392e-01  7.3596488821e-02  3.5304912190e-02  7.3596488821e-02  1.3687273800e-01
-1.2630256409e-01 -4.0095357794e-02  6.1350482501e-03 -4.0095357794e-02  2.0547615498e-01 -3.9196103618e-02  6.1350482501e-03 -3.9196103618e-02 -8.1335966023e-04
 2.8353640014e-03 -2.6331300139e-02 -1.5063132695e-01 -2.6331300139e-02 -3.8995506293e-02 -1.0380626846e-01 -1.5063132695e-01 -1.0380626846e-01  3.6137237850e-02
-6.1810810080e-03  6.4723752857e-02  3.3309993820e-01  6.4723752857e-02 -1.5955129877e-01 -4.2400543735e-01  3.3309993820e-01 -4.2400543735e-01  1.6573194251e-01
-1.0998884827e+00 -3.6111203962e-01  5.4447612116e-02 -3.6111203962e-01  7.6983429411e-01 -1.2270092953e-01  5.4447612116e-02 -1.2270092953e-01  1.3584240829e-01
-1.2321686545e-02  1.2400062924e-01  6.7016506876e-01  1.2400062924e-01 -8.3306997358e-02 -2.2036779631e-01  6.7016506876e-01 -2.2036779631e-01  9.5643927635e-02
 4.4814143344e-02 -1.9251625789e-01  3.6532525948e-02 -1.9251625789e-01  4.5668431684e-01 -1.0708597927e-01  3.6532525948e-02 -1.0708597927e-01 -1.0308562096e-01
 2.5196730362e-03 -2.4629979405e-02 -1.3605597367e-01 -2.4629979405e-02 -3.4858987231e-03 -9.5057166486e-03 -1.3605597367e-01 -9.5057166486e-03  9.6679978820e-04
 2.6272497717e-03 -1.9792948498e-02 -1.4289808493e-01 -1.9792948498e-02 -2.3464872410e-01 -6.2463416634e-01 -1.4289808493e-01 -6.2463416634e-01  2.3202234798e-01
 1.5118943905e-03 -1.5599924687e-02 -8.0901103407e-02 -1.5599924687e-02  3.5040809804e-02  9.3050694880e-02 -8.0901103407e-02  9.3050694880e-02 -3.6538652333e-02
-4.5420370454e-04  2.2517995350e-01 -3.9455299081e-02  2.2517995350e-01  2.5356977900e-01 -7.2565810888e-02 -3.9455299081e-02 -7.2565810888e-02 -1.4442642041e-01
 1.2125475138e-01  1.2290411704e-03  8.4002424540e-04  1.2290411704e-03 -2.1922200318e-01  4.1852174879e-02  8.4002424540e-04  4.1852174879e-02  3.3031008868e-03
-2.7576390140e-03  2.5748349641e-02  1.4709106987e-01  2.5748349641e-02  3.7195195994e-02  9.9047991801e-02  1.4709106987e-01  9.9047991801e-02 -3.4416031977e-02
-8.0286056958e-03  8.3395990041e-02  4.3264676318e-01  8.3395990041e-02 -1.8173409592e-01 -4.8287262974e-01  4.3264676318e-01 -4.8287262974e-01  1.8976221432e-01
 1.0068392211e+00  3.6954613672e-01 -5.6951602143e-02  3.6954613672e-01 -8.2678490079e-01  1.3629727158e-01 -5.6951602143e-02  1.3629727158e-01 -1.2077691399e-01
-1.1040674902e-02  1.1003742922e-01  5.9672654556e-01  1.1003742922e-01 -6.0756097128e-02 -1.6063562178e-01  5.9672654556e-01 -1.6063562178e-01  7.1795575866e-02
-2.2405888208e-01  1.5261907147e-01 -3.1134508818e-02  1.5261907147e-01 -3.5849515641e-01  9.2643638915e-02 -3.1134508818e-02  9.2643638915e-02  1.2649652749e-01
-2.9719666319e-03  2.9012834823e-02  1.6042915005e-01  2.9012834823e-02  5.2148512926e-03  1.4147050132e-02  1.6042915005e-01  1.4147050132e-02 -2.2446981392e-03
-2.3876827126e-03  1.7496089307e-02  1.2985921876e-01  1.7496089307e-02  2.3179996361e-01  6.1703723119e-01  1.2985921876e-01  6.1703723119e-01 -2.2941501208e-01
 1.7914872443e-03 -1.9249673247e-02 -9.6175310975e-02 -1.9249673247e-02  6.7860614231e-02  1.8039126760e-01 -9.6175310975e-02  1.8039126760e-01 -6.9646651126e-02
 4.6776424422e-02 -2.4559954244e-01  4.3702572345e-02 -2.4559954244e-01 -2.4674855216e-01  6.9042064366e-02  4.3702572345e-02  6.9042064366e-02  1.3359164649e-01
-1.0372114844e-01  3.7440610367e-02 -7.5891805972e-03  3.7440610367e-02  2.2867305418e-01 -4.5054842625e-02 -7.5891805972e-03 -4.5054842625e-02 -1.2999351665e-02
 2.4173018886e-03 -2.2474641839e-02 -1.2974751766e-01 -2.2474641839e-02 -4.2019477989e-02 -1.1193146134e-01 -1.2974751766e-01 -1.1193146134e-01  3.9590177723e-02
 7.1336322400e-03 -7.4527897450e-02 -3.8436775188e-01 -7.4527897450e-02  1.7807987052e-01  4.7322710786e-01 -3.8436775188e-01  4.7322710786e-01 -1.8521272864e-01
-1.2157377939e-02  1.2019465833e-01  6.5280257999e-01  1.2019465833e-01 -6.0485907776e-02 -1.5998859482e-01  6.5280257999e-01 -1.5998859482e-01  7.2633256120e-02
-9.7404727638e-01 -3.1305451959e-01  4.6719884609e-02 -3.1305451959e-01  7.2546129357e-01 -1.1304307292e-01  4.6719884609e-02 -1.1304307292e-01  1.4016733356e-01
-1.0763936492e-01  2.2345240127e-01 -4.2783843957e-02  2.2345240127e-01 -4.6171235477e-01  1.0924131454e-01 -4.2783843957e-02  1.0924131454e-01  1.0789328744e-01
-3.0267230117e-03  2.9517956662e-02  1.6343951107e-01  2.9517956662e-02  6.7911438904e-03  1.8345329930e-02  1.6343951107e-01  1.8345329930e-02 -3.7653842221e-03
-2.1087009742e-03  1.4477848975e-02  1.1496969688e-01  1.4477848975e-02  2.4379566880e-01  6.4892602556e-01  1.1496969688e-01  6.4892602556e-01 -2.4168740878e-01
 1.9205139142e-03 -2.0184586561e-02 -1.0319725983e-01 -2.0184586561e-02  5.4933160083e-02  1.4597273414e-01 -1.0319725983e-01  1.4597273414e-01 -5.6846766392e-02
-4.8747648415e-02  2.5284235863e-01 -4.4926614599e-02  2.5284235863e-01  2.7416085269e-01 -7.6133986812e-02 -4.4926614599e-02 -7.6133986812e-02 -1.4428284813e-01
-1.6437892878e-01 -5.2105482129e-03 -3.9757401055e-04 -5.2105482129e-03  3.0519041920e-01 -5.9341382275e-02 -3.9757401055e-04 -5.9341382275e-02 -1.0279623077e-02
-2.1169348469e-03  1.9319523110e-02  1.1320880639e-01  1.9319523110e-02  4.7521291718e-02  1.2652465631e-01  1.1320880639e-01  1.2652465631e-01 -4.5389623987e-02
-8.0701619490e-03  8.3482679475e-02  4.3505427069e-01  8.3482679475e-02 -1.6836854789e-01 -4.4729994643e-01  4.3505427069e-01 -4.4729994643e-01  1.7643867032e-01
-9.1554303844e-01 -3.4634436540e-01  5.3564424221e-02 -3.4634436540e-01  7.3954216949e-01 -1.1954335942e-01  5.3564424221e-02 -1.1954335942e-01  1.2150541692e-01
-1.2093680384e-02  1.2018048374e-01  6.5495223813e-01  1.2018048374e-01 -4.3818822007e-02 -1.1541505237e-01  6.5495223813e-01 -1.1541505237e-01  5.5912757541e-02
-3.3059332403e-01  2.3209447468e-01 -4.6702609437e-02  2.3209447468e-01 -3.3278657651e-01  9.1499811806e-02 -4.6702609437e-02  9.1499811806e-02  1.4192269762e-01
 3.5893900353e-03 -3.4899855449e-02 -1.9380345598e-01 -3.4899855449e-02 -1.1979099288e-02 -3.2202967805e-02 -1.9380345598e-01 -3.2202967805e-02  8.3914942190e-03
-3.0062492344e-03  2.3897661546e-02  1.6306962387e-01  2.3897661546e-02  2.1768741426e-01  5.7954838428e-01  1.6306962387e-01  5.7954838428e-01 -2.1468624292e-01
-1.2599473621e-03  1.3883826823e-02  6.7423507116e-02  1.3883826823e-02 -6.2503899818e-02 -1.6618739727e-01  6.7423507116e-02 -1.6618739727e-01  6.3758269523e-02
 3.4800441440e-03 -2.2274851050e-01  3.9195128242e-02 -2.2274851050e-01 -2.1208452360e-01  6.2024557571e-02  3.9195128242e-02  6.2024557571e-02  1.2974984660e-01
 5.5364842282e-02 -4.7905788005e-02  9.1172002337e-03 -4.7905788005e-02 -1.4974801687e-01  2.9357423355e-02  9.1172002337e-03  2.9357423355e-02  8.9078288251e-03
 2.7635863858e-03 -2.5942338545e-02 -1.4854270040e-01 -2.5942338545e-02 -4.0069184595e-02 -1.0678638899e-01 -1.4854270040e-01 -1.0678638899e-01  3.7297400861e-02
-6.4721688361e-03  6.8293988358e-02  3.4853236863e-01  6.8293988358e-02 -1.8862939531e-01 -5.0136393630e-01  3.4853236863e-01 -5.0136393630e-01  1.9510152440e-01
-1.1511912868e-02  1.1472587759e-01  6.1825189497e-01  1.1472587759e-01 -9.1115354063e-02 -2.4153193708e-01  6.1825189497e-01 -2.4153193708e-01  1.0261767414e-01
 1.0268269151e+00  3.1063329389e-01 -4.5749628049e-02  3.1063329389e-01 -7.4997023496e-01  1.1644052770e-01 -4.5749628049e-02  1.1644052770e-01 -1.4644737934e-01
 8.4278407166e-02  1.6414025728e-01 -3.0010832459e-02  1.6414025728e-01 -5.6023441192e-01  1.2226871709e-01 -3.0010832459e-02  1.2226871709e-01  8.1846265893e-02
-2.7295158803e-03  2.6679885514e-02  1.4734256162e-01  2.6679885514e-02  3.4896958871e-03  9.5306220645e-03  1.4734256162e-01  9.5306220645e-03 -7.6127290163e-04
-2.1873047607e-03  1.5739958592e-02  1.1923827763e-01  1.5739958592e-02  2.2528696447e-01  5.9968555653e-01  1.1923827763e-01  5.9968555653e-01 -2.2309978543e-01
 2.5375275551e-03 -2.8405730893e-02 -1.3647288811e-01 -2.8405730893e-02  1.3703421480e-01  3.6441799283e-01 -1.3647288811e-01  3.6441799283e-01 -1.3957210772e-01
-1.4731130424e-01  3.1644903305e-01 -5.7615488261e-02  3.1644903305e-01  2.5045352937e-01 -6.7024841938e-02 -5.7615488261e-02 -6.7024841938e-02 -1.2291463261e-01
-7.8443192736e-03  8.1637599121e-02  4.2270684675e-01  8.1637599121e-02 -1.8346089947e-01 -4.8747664526e-01  4.2270684675e-01 -4.8747664526e-01  1.9130322689e-01
-2.7442001010e-02 -1.7550191124e-01  3.1060019529e-02 -1.7550191124e-01 -2.0321738575e-01  4.6509846532e-02  3.1060019529e-02  4.6509846532e-02  5.3525043594e-02
 4.7135858866e-03 -4.5959691892e-02 -2.5449601323e-01 -4.5959691892e-02 -1.0751945295e-02 -2.9044415983e-02 -2.5449601323e-01 -2.9044415983e-02  6.0426590390e-03
 1.1471999393e-02 -1.1286561397e-01 -6.1948450075e-01 -1.1286561397e-01  1.1294962751e-02  2.9019434617e-02 -6.1948450075e-01  2.9019434617e-02 -2.2766370353e-02
 8.5702941817e-01  2.3481662806e-01 -3.3675637953e-02  2.3481662806e-01 -6.9288410466e-01  1.0735533398e-01 -3.3675637953e-02  1.0735533398e-01 -1.3381326272e-01
-4.4649675598e-01  3.8216241835e-01 -7.5064716220e-02  3.8216241835e-01 -3.1046243314e-01  8.9290791686e-02 -7.5064716220e-02  8.9290791686e-02  1.4457782286e-01
 4.1372878925e-03 -4.0173008854e-02 -2.2364715157e-01 -4.0173008854e-02 -1.7593600021e-02 -4.7191963599e-02 -2.2364715157e-01 -4.7191963599e-02  1.3454984259e-02
-2.5911543243e-03  1.9781964570e-02  1.4078579628e-01  1.9781964570e-02  2.2027804212e-01  5.8640137402e-01  1.4078579628e-01  5.8640137402e-01 -2.1769025031e-01
 1.6912603127e-03 -1.8748293068e-02 -9.0824504008e-02 -1.8748293068e-02  8.5504082573e-02  2.2736621892e-01 -9.0824504008e-02  2.2736621892e-01 -8.7193782494e-02
-5.2628606724e-02  2.4353181710e-01 -4.3465120845e-02  2.4353181710e-01  2.2798608462e-01 -6.4018109306e-02 -4.3465120845e-02 -6.4018109306e-02 -1.2555253323e-01
-6.5054458097e-02  6.8498100843e-02 -1.2839543016e-02  6.8498100843e-02  1.8909037262e-01 -3.8060036546e-02 -1.2839543016e-02 -3.8060036546e-02 -1.7038474212e-02
 2.4104103328e-03 -2.2492981801e-02 -1.2995283467e-01 -2.2492981801e-02 -4.2640803804e-02 -1.1364269044e-01 -1.2995283467e-01 -1.1364269044e-01  4.0228248249e-02
 6.5537230742e-03 -6.8985774102e-02 -3.5301869142e-01 -6.8985774102e-02  1.8391292759e-01  4.8880230897e-01 -3.5301869142e-01  4.8880230897e-01 -1.9046618980e-01
-1.2131943583e-02  1.2033857235e-01  6.5221226193e-01  1.2033857235e-01 -6.9788435343e-02 -1.8470504884e-01  6.5221226193e-01 -1.8470504884e-01  8.1910570048e-02
-9.6632573180e-01 -2.7739252670e-01  4.0200387943e-02 -2.7739252670e-01  6.7184566802e-01 -1.0057936177e-01  4.0200387943e-02 -1.0057936177e-01  1.5101590336e-01
 4.5386271381e-02  2.2630693163e-01 -4.1680057976e-02  2.2630693163e-01 -5.5405017978e-01  1.2199851548e-01 -4.1680057976e-02  1.2199851548e-01  8.3315654411e-02
 2.9907770500e-03 -2.9164339786e-02 -1.6147025847e-01 -2.9164339786e-02 -6.6233618370e-03 -1.7892791108e-02 -1.6147025847e-01 -1.7892791108e-02  3.6335714297e-03
 2.1883267195e-03 -1.5683210995e-02 -1.1915920921e-01 -1.5683210995e-02 -2.2681028734e-01 -6.0374177299e-01 -1.1915920921e-01 -6.0374177299e-01  2.2462372438e-01
-2.2473114091e-03  2.4646663651e-02  1.2085336976e-01  2.4646663651e-02 -1.0219939384e-01 -2.7174459607e-01  1.2085336976e-01 -2.7174459607e-01  1.0444587649e-01
-1.0169742747e-01  2.7092600927e-01 -4.8897483934e-02  2.7092600927e-01  2.4814167085e-01 -6.7455084421e-02 -4.8897483934e-02 -6.7455084421e-02 -1.2511349532e-01
-6.9250300748e-02  8.3555307828e-02 -1.5482939877e-02  8.3555307828e-02  2.3887180119e-01 -4.9383364956e-02 -1.5482939877e-02 -4.9383364956e-02 -2.8318234413e-02
-5.7084129260e-03  6.0620844207e-02  3.0747159711e-01  6.0620844207e-02 -1.8056677242e-01 -4.7996001240e-01  3.0747159711e-01 -4.7996001240e-01  1.8627277307e-01
 4.8396638220e-03 -4.8226173289e-02 -2.6106823941e-01 -4.8226173289e-02  2.9894152198e-02  7.9130433496e-02 -2.6106823941e-01  7.9130433496e-02 -3.4734725039e-02
-1.2395330669e-02  1.2245943082e-01  6.6786952216e-01  1.2245943082e-01 -4.2014899810e-02 -1.1072733255e-01  6.6786952216e-01 -1.1072733255e-01  5.4404333501e-02
-9.3103087307e-01 -2.7062030978e-01  3.9332739077e-02 -2.7062030978e-01  6.5661852373e-01 -9.8182017353e-02  3.9332739077e-02 -9.8182017353e-02  1.4822963215e-01
 1.5278260530e-01 -2.9569417434e-01  5.6323223004e-02 -2.9569417434e-01  4.5713855491e-01 -1.0899801823e-01  5.6323223004e-02 -1.0899801823e-01 -1.0736443988e-01
 3.3144286591e-03 -3.2268209173e-02 -1.7902914739e-01 -3.2268209173e-02 -9.9143892583e-03 -2.6680997479e-02 -1.7902914739e-01 -2.6680997479e-02  6.6001602631e-03
-1.7350842452e-03  1.1082892176e-02  9.4606177975e-02  1.1082892176e-02  2.3214240414e-01  6.1788535349e-01  9.4606177975e-02  6.1788535349e-01 -2.3040965354e-01
 2.3975146863e-03 -2.5090422568e-02 -1.2889898115e-01 -2.5090422568e-02  6.3970322617e-02  1.6997314619e-01 -1.2889898115e-01  1.6997314619e-01 -6.6360382734e-02
-1.0414169228e-01  2.3513176550e-01 -4.2361225488e-02  2.3513176550e-01  2.7524415486e-01 -7.3693405934e-02 -4.2361225488e-02 -7.3693405934e-02 -1.2927775218e-01
-1.4795367323e-01 -1.9564488675e-02  2.3894621069e-03 -1.9564488675e-02  2.8155353127e-01 -5.5789244605e-02  2.3894621069e-03 -5.5789244605e-02 -1.4220265573e-02
 7.8420643916e-04 -5.3554600680e-03 -4.1220342648e-02 -5.3554600680e-03 -8.0984664663e-02 -2.1542990668e-01 -4.1220342648e-02 -2.1542990668e-01  8.0184445503e-02
-6.6014506762e-03  6.8382882398e-02  3.5561409805e-01  6.8382882398e-02 -1.4316532366e-01 -3.8039265179e-01  3.5561409805e-01 -3.8039265179e-01  1.4976976292e-01
-1.3213056811e-02  1.3049752722e-01  7.1017150477e-01  1.3049752722e-01 -5.5738867821e-02 -1.4722813129e-01  7.1017150477e-01 -1.4722813129e-01  6.8936003932e-02
 9.9872150838e-01  2.9989278959e-01 -4.3963276610e-02  2.9989278959e-01 -6.2288947868e-01  9.1548177920e-02 -4.3963276610e-02  9.1548177920e-02 -1.5131189701e-01
 5.0466399015e-02 -2.8812293123e-01  5.3919446424e-02 -2.8812293123e-01  4.8897927606e-01 -1.1311162268e-01  5.3919446424e-02 -1.1311162268e-01 -9.7824752327e-02
-2.8848725226e-03  2.8099791857e-02  1.5582130259e-01  2.8099791857e-02  8.1077364152e-03  2.1838602059e-02  1.5582130259e-01  2.1838602059e-02 -5.2235192829e-03
 2.4427924151e-03 -1.8216737702e-02 -1.3283591597e-01 -1.8216737702e-02 -2.2505642431e-01 -5.9909280348e-01 -1.3283591597e-01 -5.9909280348e-01  2.2261520007e-01
-1.7059790157e-03  1.7381968830e-02  9.1360837666e-02  1.7381968830e-02 -3.0701838809e-02 -8.1470884105e-02  9.1360837666e-02 -8.1470884105e-02  3.2390862321e-02
 2.4527909604e-02 -2.0501539211e-01  3.6100585131e-02 -2.0501539211e-01 -2.5174127461e-01  7.0664495931e-02  3.6100585131e-02  7.0664495931e-02  1.3507465649e-01
-1.0730231424e-01 -2.2009115807e-02  3.0342959530e-03 -2.2009115807e-02  1.8970353705e-01 -3.6378514091e-02  3.0342959530e-03 -3.6378514091e-02 -2.5361219922e-03
-2.8340272753e-03  2.6369231071e-02  1.5086935870e-01  2.6369231071e-02  3.9404677775e-02  1.0490933763e-01  1.5086935870e-01  1.0490933763e-01 -3.6548063491e-02
-6.1597074391e-03  6.4641783810e-02  3.3185204891e-01  6.4641783810e-02 -1.6505821144e-01 -4.3866378824e-01  3.3185204891e-01 -4.3866378824e-01  1.7121723510e-01
-1.4401965802e-02  1.2157209598e-01  6.6033297912e-01  1.2157209598e-01 -8.5611610018e-02 -2.3099128969e-01  6.6033297912e-01 -2.3099128969e-01  9.9640060087e-02
 1.0936361053e+00  3.4984229382e-01 -5.1009740953e-02  3.4984229382e-01 -7.6710011022e-01  1.2089031231e-01 -5.1009740953e-02  1.2089031231e-01 -1.3921660445e-01
 1.5953324504e-03  1.9055915255e-01 -3.5695233925e-02  1.9055915255e-01 -4.9032112386e-01  1.1215331408e-01 -3.5695233925e-02  1.1215331408e-01  9.6524677023e-02
 2.5493288824e-03 -2.4924968297e-02 -1.3766659080e-01 -2.4924968297e-02 -3.3791788643e-03 -9.2234338040e-03 -1.3766659080e-01 -9.2234338040e-03  8.3016550346e-04
-2.6022594111e-03  1.9964397236e-02  1.4148534655e-01  1.9964397236e-02  2.1821796993e-01  5.8091907231e-01  1.4148534655e-01  5.8091907231e-01 -2.1561774925e-01
 1.7388560583e-03 -1.9766209270e-02 -9.3435908530e-02 -1.9766209270e-02  1.0592677988e-01  2.8171704744e-01 -9.3435908530e-02  2.8171704744e-01 -1.0766650262e-01
-7.0191212593e-02  2.6118046719e-01 -4.6857596440e-02  2.6118046719e-01  2.2722287460e-01 -6.3309391196e-02 -4.6857596440e-02 -6.3309391196e-02 -1.2348974956e-01
 4.7091358762e-02 -1.0823520030e-01  1.9812781347e-02 -1.0823520030e-01 -1.9088920532e-01  3.9373357671e-02  1.9812781347e-02  3.9373357671e-02  2.4374651282e-02
 1.8879149904e-03 -1.7175670427e-02 -1.0212830055e-01 -1.7175670427e-02 -5.2342256854e-02 -1.3945760584e-01 -1.0212830055e-01 -1.3945760584e-01  5.0459719542e-02
-7.1807275884e-03  7.5212878387e-02  3.8683351382e-01  7.5212878387e-02 -1.8703447193e-01 -4.9705226289e-01  3.8683351382e-01 -4.9705226289e-01  1.9421429775e-01
-1.1927334315e-02  1.1809453608e-01  6.4203747733e-01  1.1809453608e-01 -5.4609229008e-02 -1.4430488350e-01  6.4203747733e-01 -1.4430488350e-01  6.6530546954e-02
 9.2653150555e-01  2.6119348940e-01 -3.7646800275e-02  2.6119348940e-01 -6.7035737672e-01  1.0042791521e-01 -3.7646800275e-02  1.0042791521e-01 -1.4950545053e-01
 3.9938686334e-02 -2.4410213253e-01  4.5776824454e-02 -2.4410213253e-01  5.1425618050e-01 -1.1638386976e-01  4.5776824454e-02 -1.1638386976e-01 -9.2283087104e-02
 3.2093569963e-03 -3.1271180742e-02 -1.7329269814e-01 -3.1271180742e-02 -8.1934018610e-03 -2.2090352180e-02 -1.7329269814e-01 -2.2090352180e-02  4.9849268582e-03
 2.2551386495e-03 -1.6247702563e-02 -1.2280073855e-01 -1.6247702563e-02 -2.3053126161e-01 -6.1364819820e-01 -1.2280073855e-01 -6.1364819820e-01  2.2827763541e-01
 2.1142343213e-03 -2.3345068643e-02 -1.1367441440e-01 -2.3345068643e-02  1.0230512241e-01  2.7203765722e-01 -1.1367441440e-01  2.7203765722e-01 -1.0441852888e-01
 9.1592713970e-02 -2.7874125577e-01  5.0191713079e-02 -2.7874125577e-01 -2.4797554611e-01  6.7992964677e-02  5.0191713079e-02  6.7992964677e-02  1.2854708186e-01
 7.0622855725e-02 -9.4477440522e-02  1.7481920046e-02 -9.4477440522e-02 -2.4211961930e-01  4.9831397462e-02  1.7481920046e-02  4.9831397462e-02  2.8031182147e-02
-6.1063713113e-03  6.4574558427e-02  3.2894711901e-01  6.4574558427e-02 -1.8253250290e-01 -4.8515556749e-01  3.2894711901e-01 -4.8515556749e-01  1.8863650275e-01
 5.1073654557e-03 -5.0935821448e-02 -2.7550873121e-01 -5.0935821448e-02  3.3121582462e-02  8.7693210797e-02 -2.7550873121e-01  8.7693210797e-02 -3.8229964970e-02
 1.2136513795e-02 -1.1986290814e-01 -6.5429005668e-01 -1.1986290814e-01  3.7058641922e-02  9.7550772647e-02 -6.5429005668e-01  9.7550772647e-02 -4.9191199819e-02
-9.0956748097e-01 -2.7941167972e-01  4.1209758775e-02 -2.7941167972e-01  6.8862849505e-01 -1.0558259633e-01  4.1209758775e-02 -1.0558259633e-01  1.4132372766e-01
-2.3265289921e-01  2.8861954104e-01 -5.5887251402e-02  2.8861954104e-01 -4.1454043550e-01  1.0335823368e-01 -5.5887251402e-02  1.0335823368e-01  1.2031155201e-01
-3.4851185808e-03  3.3916284680e-02  1.8826134966e-01  3.3916284680e-02  1.1041613683e-02  2.9696743564e-02  1.8826134966e-01  2.9696743564e-02 -7.5567657718e-03
 2.5854069308e-03 -1.9509503111e-02 -1.4059028984e-01 -1.9509503111e-02 -2.2938115006e-01 -6.1061954389e-01 -1.4059028984e-01 -6.1061954389e-01  2.2679790367e-01
-1.6207378314e-03  1.8269475092e-02  8.7034930870e-02  1.8269475092e-02 -9.3410596345e-02 -2.4841349158e-01  8.7034930870e-02 -2.4841349158e-01  9.5030323709e-02
 5.0954566905e-02 -2.6733209678e-01  4.7716544539e-02 -2.6733209678e-01 -2.3482722755e-01  6.6209812624e-02  4.7716544539e-02  6.6209812624e-02  1.3160928076e-01
-7.0716593695e-02  9.7581964799e-02 -1.8132752029e-02  9.7581964799e-02  2.1282498670e-01 -4.2856424390e-02 -1.8132752029e-02 -4.2856424390e-02 -2.0374892826e-02
 2.0322576024e-03 -1.8675901478e-02 -1.0971572408e-01 -1.8675901478e-02 -4.7995116469e-02 -1.2787141594e-01 -1.0971572408e-01 -1.2787141594e-01  4.5961257320e-02
-7.9201818467e-03  8.2506241872e-02  4.2675827246e-01  8.2506241872e-02 -1.8852171254e-01 -5.0094285349e-01  4.2675827246e-01 -5.0094285349e-01  1.9644104703e-01
-1.1589540699e-02  1.1458484294e-01  6.2389928153e-01  1.1458484294e-01 -4.6527641746e-02 -1.2283438813e-01  6.2389928153e-01 -1.2283438813e-01  5.8113166949e-02
 9.1309753054e-01  2.9191761582e-01 -4.3492174619e-02  2.9191761582e-01 -7.3306943099e-01  1.1480137521e-01 -4.3492174619e-02  1.1480137521e-01 -1.3734483626e-01
 1.7868301981e-01 -2.2908324422e-01  4.4531036088e-02 -2.2908324422e-01  4.3132102649e-01 -1.0507896745e-01  4.4531036088e-02 -1.0507896745e-01 -1.1582855986e-01
 3.3720880017e-03 -3.2845928764e-02 -1.8210807007e-01 -3.2845928764e-02 -9.2343411153e-03 -2.4877584754e-02 -1.8210807007e-01 -2.4877584754e-02  5.8633492128e-03
-2.9009572416e-03  2.2948905053e-02  1.5753968895e-01  2.2948905053e-02  2.1560136346e-01  5.7398585886e-01  1.5753968895e-01  5.7398585886e-01 -2.1270336912e-01
 1.3001674147e-03 -1.5244661899e-02 -6.9763312241e-02 -1.5244661899e-02  9.7584355768e-02  2.5955805843e-01 -6.9763312241e-02  2.5955805843e-01 -9.8885448800e-02
-3.5868951387e-02  2.4904872413e-01 -4.4318906095e-02  2.4904872413e-01  2.1338581195e-01 -6.1209141147e-02 -4.4318906095e-02 -6.1209141147e-02 -1.2552235284e-01
 4.4645339657e-02 -1.0372590914e-01  1.9037498995e-02 -1.0372590914e-01 -1.6614961936e-01  3.3632291400e-02  1.9037498995e-02  3.3632291400e-02  1.8316902761e-02
-2.4500792377e-03  2.2965022747e-02  1.3232646088e-01  2.2965022747e-02  4.0864910493e-02  1.0895986581e-01  1.3232646088e-01  1.0895986581e-01 -3.8420444325e-02
-7.0401661586e-03  7.4077699189e-02  3.7920000145e-01  7.4077699189e-02 -1.9661021580e-01 -5.2254743968e-01  3.7920000145e-01 -5.2254743968e-01  2.0365021957e-01
-1.1511068610e-02  1.1426325572e-01  6.1904772811e-01  1.1426325572e-01 -6.7870214453e-02 -1.7965038753e-01  6.1904772811e-01 -1.7965038753e-01  7.9375199366e-02
-9.4036182788e-01 -2.7344549248e-01  3.9766847993e-02 -2.7344549248e-01  7.0356421868e-01 -1.0707955655e-01  3.9766847993e-02 -1.0707955655e-01  1.4793939354e-01
 1.9109897831e-02  1.9361331833e-01 -3.6006639782e-02  1.9361331833e-01 -5.3940305238e-01  1.1949501624e-01 -3.6006639782e-02  1.1949501624e-01  8.6358321259e-02
 3.0655415453e-03 -2.9903810354e-02 -1.6548863786e-01 -2.9903810354e-02 -6.2820897705e-03 -1.6991858007e-02 -1.6548863786e-01 -1.6991858007e-02  3.2181057948e-03
-1.8655560929e-03  1.2184079652e-02  1.0187611407e-01  1.2184079652e-02  2.4057406814e-01  6.4033144395e-01  1.0187611407e-01  6.4033144395e-01 -2.3870873563e-01
 2.7335503948e-03 -2.9897635587e-02 -1.4708247489e-01 -2.9897635587e-02  1.2058259043e-01  3.2061630400e-01 -1.4708247489e-01  3.2061630400e-01 -1.2331516229e-01
 1.5077539221e-01 -3.2759923068e-01  5.9580373605e-02 -3.2759923068e-01 -2.6697850462e-01  7.1731325997e-02  5.9580373605e-02  7.1731325997e-02  1.3199272962e-01
 8.2026169062e-03 -8.4901313474e-02 -4.4220872093e-01 -8.4901313474e-02  1.7282532767e-01  4.5914078958e-01 -4.4220872093e-01  4.5914078958e-01 -1.8102664891e-01
 2.6079502727e-02 -1.1841164804e-01  2.1177443387e-02 -1.1841164804e-01 -2.9062114692e-01  6.3185674116e-02  2.1177443387e-02  6.3185674116e-02  5.1869797483e-02
 1.1681881712e-02 -1.1454709411e-01 -6.3123870230e-01 -1.1454709411e-01 -6.1386458818e-03 -1.7398571851e-02 -6.3123870230e-01 -1.7398571851e-02 -5.5446081134e-03
 5.0934884902e-03 -5.0340302764e-02 -2.7513767427e-01 -5.0340302764e-02  1.3206225189e-02  3.4668121724e-02 -2.7513767427e-01  3.4668121724e-02 -1.8297211765e-02
-8.2939223158e-01 -2.7800078319e-01  4.1889138446e-02 -2.7800078319e-01  6.9068786228e-01 -1.0940564738e-01  4.1889138446e-02 -1.0940564738e-01  1.2298211998e-01
-6.0788389674e-01  4.0511614276e-01 -8.0973027208e-02  4.0511614276e-01 -2.3267165724e-01  8.0172854581e-02 -8.0973027208e-02  8.0172854581e-02  1.7261777940e-01
 5.1999271670e-03 -5.0197158436e-02 -2.8107709079e-01 -5.0197158436e-02 -3.3315306116e-02 -8.9123415497e-02 -2.8107709079e-01 -8.9123415497e-02  2.8114305488e-02
-3.7516591510e-03  3.1574282553e-02  2.0311765712e-01  3.1574282553e-02  2.0233285738e-01  5.3876423942e-01  2.0311765712e-01  5.3876423942e-01 -1.9858825414e-01
 4.5285070353e-04 -6.1565664630e-03 -2.3895793839e-02 -6.1565664630e-03  6.9192184713e-02  1.8407367354e-01 -2.3895793839e-02  1.8407367354e-01 -6.9642648001e-02
-4.3782889123e-02 -2.0995530173e-01  3.6448427973e-02 -2.0995530173e-01 -1.7350267139e-01  5.4783939713e-02  3.6448427973e-02  5.4783939713e-02  1.2919023400e-01
-1.5298974410e-02  7.0943017463e-02 -1.2959332770e-02  7.0943017463e-02  9.3830756462e-02 -1.8318431456e-02 -1.2959332770e-02 -1.8318431456e-02 -7.3170955943e-03
-2.9263696806e-03  2.7533402554e-02  1.5766297506e-01  2.7533402554e-02  4.2527314343e-02  1.1338443772e-01  1.5766297506e-01  1.1338443772e-01 -3.9601266758e-02
 7.2394107545e-03 -7.6539095315e-02 -3.8982374377e-01 -7.6539095315e-02  2.1679989201e-01  5.7625960006e-01 -3.8982374377e-01  5.7625960006e-01 -2.2404036485e-01
-9.7147672551e-03  9.7219440107e-02  5.2098791976e-01  9.7219440107e-02 -9.7559115070e-02 -2.5885763739e-01  5.2098791976e-01 -2.5885763739e-01  1.0726720588e-01
 1.0607218002e+00  3.3438806020e-01 -4.9799926084e-02  3.3438806020e-01 -8.2574954148e-01  1.3127806332e-01 -4.9799926084e-02  1.3127806332e-01 -1.4449533217e-01
-9.2065270117e-02 -7.1413125318e-02  1.3066363007e-02 -7.1413125318e-02  5.5467958444e-01 -1.1991618946e-01  1.3066363007e-02 -1.1991618946e-01 -7.9764599223e-02
-2.5685484857e-03  2.5168920009e-02  1.3866240500e-01  2.5168920009e-02  9.9629370725e-04  2.8831202659e-03  1.3866240500e-01  2.8831202659e-03  1.5707023210e-03
 5.1601007152e-04  1.1420561809e-03 -2.8904727082e-02  1.1420561809e-03 -2.4312282401e-01 -6.4698608212e-01 -2.8904727082e-02 -6.4698608212e-01  2.4260721425e-01
-4.5505225181e-03  4.7691021798e-02  2.4519462141e-01  4.7691021798e-02 -1.1923755329e-01 -3.1686996155e-01  2.4519462141e-01 -3.1686996155e-01  1.2378553932e-01
-3.3683619275e-01  3.4253553480e-01 -6.4104898100e-02  3.4253553480e-01  3.0374654198e-01 -7.6523952686e-02 -6.4104898100e-02 -7.6523952686e-02 -1.2153245568e-01
 6.4309269752e-03 -6.6514481614e-02 -3.4678984954e-01 -6.6514481614e-02  1.3301817195e-01  3.5337122667e-01 -3.4678984954e-01  3.5337122667e-01 -1.3944802836e-01
 1.4399184464e-02 -1.4096431549e-01 -7.7839565797e-01 -1.4096431549e-01 -1.8374556926e-02 -5.0227612279e-02 -7.7839565797e-01 -5.0227612279e-02  3.9754315613e-03
 4.4832991251e-02  1.4585931613e-01 -2.7168794650e-02  1.4585931613e-01 -5.1184673911e-01  1.1546794174e-01 -2.7168794650e-02  1.1546794174e-01  9.4978359889e-02
-9.5307086601e-01 -2.6020577270e-01  3.6982793074e-02 -2.6020577270e-01  4.4822075285e-01 -5.4728900996e-02  3.6982793074e-02 -5.4728900996e-02  1.7054131427e-01
 1.4201141837e-03 -1.3542753722e-02 -7.6728245429e-02 -1.3542753722e-02 -1.5295511193e-02 -4.0816810382e-02 -7.6728245429e-02 -4.0816810382e-02  1.3871924230e-02
-7.5757763420e-01  4.9356650274e-01 -9.8205500959e-02  4.9356650274e-01 -4.4005843442e-02  4.2313594975e-02 -9.8205500959e-02  4.2313594975e-02  1.5513599053e-01
 5.2595755176e-03 -5.0436782521e-02 -2.8317964148e-01 -5.0436782521e-02 -3.9437028223e-02 -1.0541530425e-01 -2.8317964148e-01 -1.0541530425e-01  3.4191801578e-02
-1.5986736078e-03  9.8702443643e-03  8.7387204769e-02  9.8702443643e-03  2.2841222060e-01  6.0794578902e-01  8.7387204769e-02  6.0794578902e-01 -2.2681399700e-01
 3.4466919905e-03 -3.7171949826e-02 -1.8554003387e-01 -3.7171949826e-02  1.3142838571e-01  3.4941409840e-01 -1.8554003387e-01  3.4941409840e-01 -1.3487412250e-01
-2.1161649096e-01  3.1501189986e-01 -5.7985332597e-02  3.1501189986e-01  2.7114637167e-01 -7.0071158484e-02 -5.7985332597e-02 -7.0071158484e-02 -1.1834621947e-01
 6.9550927148e-03 -7.2454047831e-02 -3.7480521881e-01 -7.2454047831e-02  1.6524216024e-01  4.3907592593e-01 -3.7480521881e-01  4.3907592593e-01 -1.7219519378e-01
 4.1118102914e-02  1.0303640636e-01 -1.7596039797e-02  1.0303640636e-01  2.6814589704e-01 -6.2497238727e-02 -1.7596039797e-02 -6.2497238727e-02 -6.9866694528e-02
-1.3154263041e-02  1.2909459273e-01  7.1049226303e-01  1.2909459273e-01  4.7525015401e-04  2.4547460367e-03  7.1049226303e-01  2.4547460367e-03  1.2678782069e-02
 1.6624133220e-03 -1.6713870173e-02 -8.9562543688e-02 -1.6713870173e-02  1.6775918313e-02  4.4489627705e-02 -8.9562543688e-02  4.4489627705e-02 -1.8436602324e-02
 9.0858910654e-01  2.5036738871e-01 -3.5919268871e-02  2.5036738871e-01 -6.3323043400e-01  9.4545716996e-02 -3.5919268871e-02  9.4545716996e-02 -1.4314515999e-01
 4.8800098603e-01 -4.4661469740e-01  8.7120850871e-02 -4.4661469740e-01  2.7785483377e-01 -8.3199080237e-02  8.7120850871e-02 -8.3199080237e-02 -1.4136917918e-01
 3.9408638809e-03 -3.8268008532e-02 -2.1302264983e-01 -3.8268008532e-02 -1.6657199480e-02 -4.4682582352e-02 -2.1302264983e-01 -4.4682582352e-02  1.2714817688e-02
-2.4629811678e-03  1.8503603381e-02  1.3384013592e-01  1.8503603381e-02  2.2090124354e-01  5.8804772944e-01  1.3384013592e-01  5.8804772944e-01 -2.1844188078e-01
-1.8283620615e-03  1.9944862583e-02  9.8199919722e-02  1.9944862583e-02 -8.0139548476e-02 -2.1307342962e-01  9.8199919722e-02 -2.1307342962e-01  8.1965103327e-02
-5.9839247908e-02  2.3855109068e-01 -4.2629103821e-02  2.3855109068e-01  2.3342776513e-01 -6.4993206586e-02 -4.2629103821e-02 -6.4993206586e-02 -1.2502799877e-01
-7.3510759257e-02  5.1623520417e-02 -9.8626636813e-03  5.1623520417e-02  1.9597547066e-01 -3.9349705075e-02 -9.8626636813e-03 -3.9349705075e-02 -1.6106611530e-02
-2.4193547664e-03  2.2535622751e-02  1.3026474562e-01  2.2535622751e-02  4.3204199569e-02  1.1512183864e-01  1.3026474562e-01  1.1512183864e-01 -4.0779367797e-02
-6.2665596418e-03  6.6034056013e-02  3.3756008450e-01  6.6034056013e-02 -1.7849580762e-01 -4.7441240377e-01  3.3756008450e-01 -4.7441240377e-01  1.8476189973e-01
-1.2385840569e-02  1.2282845381e-01  6.6562114706e-01  1.2282845381e-01 -7.1863516546e-02 -1.9021040623e-01  6.6562114706e-01 -1.9021040623e-01  8.4237051173e-02
 9.7814405705e-01  2.7724363937e-01 -4.0035009846e-02  2.7724363937e-01 -6.5175370543e-01  9.6423879803e-02 -4.0035009846e-02  9.6423879803e-02 -1.5302495867e-01
 7.6434514561e-02  2.3891659532e-01 -4.3650465571e-02  2.3891659532e-01 -5.6883446531e-01  1.2414727332e-01 -4.3650465571e-02  1.2414727332e-01  7.9306071993e-02
-2.9423630072e-03  2.8687746084e-02  1.5886853374e-01  2.8687746084e-02  6.7663270901e-03  1.8268968052e-02  1.5886853374e-01  1.8268968052e-02 -3.8247012806e-03
-2.8743723725e-03  2.2818107817e-02  1.5613482470e-01  2.2818107817e-02  2.1087067914e-01  5.6139543916e-01  1.5613482470e-01  5.6139543916e-01 -2.0799870258e-01
 1.3790840660e-03 -1.6264749788e-02 -7.4041442625e-02 -1.6264749788e-02  1.0668901892e-01  2.8378379626e-01 -7.4041442625e-02  2.8378379626e-01 -1.0807013839e-01
-4.9448952469e-02  2.5066772518e-01 -4.4773566395e-02  2.5066772518e-01  2.1219160545e-01 -6.0310164684e-02 -4.4773566395e-02 -6.0310164684e-02 -1.2203505636e-01
 3.5184573940e-02 -1.1411094624e-01  2.0803126017e-02 -1.1411094624e-01 -1.6265952221e-01  3.3448915625e-02  2.0803126017e-02  3.3448915625e-02  2.1406635413e-02
-2.3512838200e-03  2.1964355536e-02  1.2709982731e-01  2.1964355536e-02  4.2591322706e-02  1.1356508340e-01  1.2709982731e-01  1.1356508340e-01 -4.0249912269e-02
-6.8307432937e-03  7.2006430753e-02  3.6790823966e-01  7.2006430753e-02 -1.9585519376e-01 -5.2055662523e-01  3.6790823966e-01 -5.2055662523e-01  2.0268577670e-01
-1.1669083696e-02  1.1582606256e-01  6.2771179040e-01  1.1582606256e-01 -6.7383244610e-02 -1.7833294357e-01  6.2771179040e-01 -1.7833294357e-01  7.9046030458e-02
 9.2748677432e-01  2.5689448081e-01 -3.6834140455e-02  2.5689448081e-01 -6.6876733966e-01  9.9722553977e-02 -3.6834140455e-02  9.9722553977e-02 -1.5142944845e-01
 5.3622782311e-02  2.0709565693e-01 -3.8077018206e-02  2.0709565693e-01 -5.6223808400e-01  1.2259867701e-01 -3.8077018206e-02  1.2259867701e-01  7.9335565560e-02
 3.1110660063e-03 -3.0332712858e-02 -1.6794525382e-01 -3.0332712858e-02 -6.9451351280e-03 -1.8759438523e-02 -1.6794525382e-01 -1.8759438523e-02  3.8355012424e-03
-1.5838883980e-03  9.5583624948e-03  8.6585004102e-02  9.5583624948e-03  2.3472971074e-01  6.2475465967e-01  8.6585004102e-02  6.2475465967e-01 -2.3314657055e-01
 3.1577668691e-03 -3.3904674466e-02 -1.6997838402e-01 -3.3904674466e-02  1.1478943588e-01  3.0516140801e-01 -1.6997838402e-01  3.0516140801e-01 -1.1794565572e-01
 1.7956157355e-01 -3.0328661484e-01  5.5496635907e-02 -3.0328661484e-01 -2.7443973285e-01  7.1969570328e-02  5.5496635907e-02  7.1969570328e-02  1.2452576825e-01
 6.9372892755e-03 -7.2300201414e-02 -3.7388878857e-01 -7.2300201414e-02  1.6574086119e-01  4.4040384061e-01 -3.7388878857e-01  4.4040384061e-01 -1.7267657091e-01
-5.5608774523e-02  5.9662506881e-02 -1.0782775246e-02  5.9662506881e-02  3.1950158668e-01 -6.8883160871e-02 -1.0782775246e-02 -6.8883160871e-02 -5.0223363996e-02
 7.9150898153e-03 -7.7454082185e-02 -4.2752524689e-01 -7.7454082185e-02 -8.9491071863e-03 -2.4512011728e-02 -4.2752524689e-01 -2.4512011728e-02  1.0301116871e-03
 1.0798978008e-02 -1.0644141385e-01 -5.8304967016e-01 -1.0644141385e-01  1.8812409636e-02  4.9076102989e-02 -5.8304967016e-01  4.9076102989e-02 -2.9607832932e-02
 9.1180351744e-01  2.7418313817e-01 -4.0194232645e-02  2.7418313817e-01 -6.2294713639e-01  9.2465922220e-02 -4.0194232645e-02  9.2465922220e-02 -1.4518361143e-01
 4.4446173486e-01 -4.0749982143e-01  7.9615531153e-02 -4.0749982143e-01  3.0691643617e-01 -8.8209973995e-02  7.9615531153e-02 -8.8209973995e-02 -1.4103828578e-01
 3.8404948900e-03 -3.7288782111e-02 -2.0753772041e-01 -3.7288782111e-02 -1.6019793901e-02 -4.2976976412e-02 -2.0753772041e-01 -4.2976976412e-02  1.2178491515e-02
 2.5272692694e-03 -1.8828604459e-02 -1.3745365986e-01 -1.8828604459e-02 -2.3367233626e-01 -6.2202860072e-01 -1.3745365986e-01 -6.2202860072e-01  2.3114668298e-01
 1.6006780606e-03 -1.6650591996e-02 -8.5740409921e-02 -1.6650591996e-02  4.1485171538e-02  1.1019734220e-01 -8.5740409921e-02  1.1019734220e-01 -4.3073679982e-02
-1.4103871261e-02  2.2765810127e-01 -4.0065774065e-02  2.2765810127e-01  2.5242677474e-01 -7.1667087098e-02 -4.0065774065e-02 -7.1667087098e-02 -1.4091998228e-01
 1.1886918284e-01 -3.2640458793e-03  1.6136689141e-03 -3.2640458793e-03 -2.2078810270e-01  4.2438623875e-02  1.6136689141e-03  4.2438623875e-02  5.1043331516e-03
 2.7142490980e-03 -2.5333924114e-02 -1.4489539247e-01 -2.5333924114e-02 -3.7812035380e-02 -1.0069591074e-01 -1.4489539247e-01 -1.0069591074e-01  3.5077889044e-02
 7.5092901759e-03 -7.8215271200e-02 -4.0465141407e-01 -7.8215271200e-02  1.7816682368e-01  4.7342520629e-01 -4.0465141407e-01  4.7342520629e-01 -1.8567551981e-01
 1.0110728173e+00  3.5483874306e-01 -5.4179814291e-02  3.5483874306e-01 -7.9811039517e-01  1.2944975663e-01 -5.4179814291e-02  1.2944975663e-01 -1.2779960742e-01
 1.1529207232e-02 -1.1519090053e-01 -6.2436952720e-01 -1.1519090053e-01  6.5419303046e-02  1.7294600329e-01 -6.2436952720e-01  1.7294600329e-01 -7.6949419716e-02
-1.7070856559e-01  1.7400713402e-01 -3.4469400892e-02  1.7400713402e-01 -3.9935088018e-01  9.9138313349e-02 -3.4469400892e-02  9.9138313349e-02  1.1908458876e-01
-2.8935408977e-03  2.8251198275e-02  1.5621389294e-01  2.8251198275e-02  5.0482320723e-03  1.3696473712e-02  1.5621389294e-01  1.3696473712e-02 -2.1561382294e-03
 2.3014137227e-03 -1.6873564685e-02 -1.2525433549e-01 -1.6873564685e-02 -2.2363839884e-01 -5.9531305768e-01 -1.2525433549e-01 -5.9531305768e-01  2.2133886274e-01
-2.1259047939e-03  2.3493140278e-02  1.1430658670e-01  2.3493140278e-02 -1.0353380883e-01 -2.7530882762e-01  1.1430658670e-01 -2.7530882762e-01  1.0565939410e-01
 9.4144433265e-02 -2.6695499302e-01  4.8119275169e-02 -2.6695499302e-01 -2.4191680161e-01  6.6103623418e-02  4.8119275169e-02  6.6103623418e-02  1.2394757800e-01
 6.1232138586e-02 -9.0632608737e-02  1.6710407018e-02 -9.0632608737e-02 -2.2254263507e-01  4.6042960011e-02  1.6710407018e-02  4.6042960011e-02  2.7263792604e-02
 2.6104286834e-03 -2.9335674665e-02 -1.4035396983e-01 -2.9335674665e-02  1.4562095318e-01  3.8725082883e-01 -1.4035396983e-01  3.8725082883e-01 -1.4823111398e-01
-6.9078609178e-03  7.0711713923e-02  3.7239755684e-01  7.0711713923e-02 -1.1567402678e-01 -3.0719275968e-01  3.7239755684e-01 -3.0719275968e-01  1.2258062451e-01
-1.2301919789e-02  1.2160853149e-01  6.6256507130e-01  1.2160853149e-01 -4.6347779072e-02 -1.2227471203e-01  6.6256507130e-01 -1.2227471203e-01  5.8643258122e-02
 9.3240456539e-01  2.6543261386e-01 -3.8359322035e-02  2.6543261386e-01 -6.5481406089e-01  9.7511467899e-02 -3.8359322035e-02  9.7511467899e-02 -1.4971545206e-01
-1.0379863608e-01  2.8261990015e-01 -5.3435859250e-02  2.8261990015e-01 -4.8242259667e-01  1.1232257230e-01 -5.3435859250e-02  1.1232257230e-01  1.0046732114e-01
 3.2643315145e-03 -3.1788183334e-02 -1.7630393978e-01 -3.1788183334e-02 -9.3345714626e-03 -2.5132814105e-02 -1.7630393978e-01 -2.5132814105e-02  6.0705946675e-03
-2.4933388205e-03  1.8856398558e-02  1.3560679355e-01  1.8856398558e-02  2.1974211319e-01  5.8496427153e-01  1.3560679355e-01  5.8496427153e-01 -2.1725077596e-01
 1.8883067720e-03 -2.1205219173e-02 -1.0149516243e-01 -2.1205219173e-02  1.0499448245e-01  2.7922080849e-01 -1.0149516243e-01  2.7922080849e-01 -1.0688324823e-01
-7.9223953455e-02  2.6238266051e-01 -4.7159831283e-02  2.6238266051e-01  2.3226552447e-01 -6.4209585434e-02 -4.7159831283e-02 -6.4209585434e-02 -1.2329385055e-01
-5.1534916850e-02  1.0139437003e-01 -1.8599845458e-02  1.0139437003e-01  2.0084439391e-01 -4.1492936242e-02 -1.8599845458e-02 -4.1492936242e-02 -2.5331797072e-02
-1.4705481739e-03  1.2819267216e-02  7.9630538153e-02  1.2819267216e-02  6.2601091465e-02  1.6671307194e-01  7.9630538153e-02  1.6671307194e-01 -6.1134286430e-02
 7.2078400624e-03 -7.5312941730e-02 -3.8833053454e-01 -7.5312941730e-02  1.8050483915e-01  4.7967421890e-01 -3.8833053454e-01  4.7967421890e-01 -1.8771151093e-01
-1.2089336679e-02  1.1963374060e-01  6.5082740422e-01  1.1963374060e-01 -5.2395586413e-02 -1.3839709741e-01  6.5082740422e-01 -1.3839709741e-01  6.4478429214e-02
-9.3000096023e-01 -2.6141362969e-01  3.7645495160e-02 -2.6141362969e-01  6.6100043806e-01 -9.8541762716e-02  3.7645495160e-02 -9.8541762716e-02  1.5020023873e-01
 5.1815961016e-02 -2.5847718696e-01  4.8509757898e-02 -2.5847718696e-01  5.0886140103e-01 -1.1575624985e-01  4.8509757898e-02 -1.1575624985e-01 -9.3579446653e-02
 3.2185876282e-03 -3.1354150434e-02 -1.7380338104e-01 -3.1354150434e-02 -8.5630405155e-03 -2.3074844750e-02 -1.7380338104e-01 -2.3074844750e-02  5.3451318202e-03
-2.6103892895e-03  1.9801115045e-02  1.4181262567e-01  1.9801115045e-02  2.2668838363e-01  6.0345854580e-01  1.4181262567e-01  6.0345854580e-01 -2.2408161535e-01
-1.5949987925e-03  1.7226067256e-02  8.5533989598e-02  1.7226067256e-02 -6.4482184213e-02 -1.7141778550e-01  8.5533989598e-02 -1.7141778550e-01  6.6071213063e-02
-2.9711109982e-02  2.3562235855e-01 -4.1749346536e-02  2.3562235855e-01  2.3425679605e-01 -6.6503277615e-02 -4.1749346536e-02 -6.6503277615e-02 -1.3205916216e-01
-8.5387832335e-02  4.0803461053e-02 -8.0663369635e-03  4.0803461053e-02  1.9594887389e-01 -3.8481681356e-02 -8.0663369635e-03 -3.8481681356e-02 -1.0904257709e-02
-2.6059445291e-03  2.4381280360e-02  1.3988759357e-01  2.4381280360e-02  3.9610389398e-02  1.0553588636e-01  1.3988759357e-01  1.0553588636e-01 -3.6992982848e-02
-6.8343090643e-03  7.1691491196e-02  3.6815527450e-01  7.1691491196e-02 -1.8224616168e-01 -4.8434223339e-01  3.6815527450e-01 -4.8434223339e-01  1.8907983959e-01
-1.1944888592e-02  1.1837737422e-01  6.4109081679e-01  1.1837737422e-01 -7.2316262001e-02 -1.9149417098e-01  6.4109081679e-01 -1.9149417098e-01  8.4250195802e-02
 9.9868063142e-01  3.1176391912e-01 -4.6233387003e-02  3.1176391912e-01 -7.3580913559e-01  1.1443423523e-01 -4.6233387003e-02  1.1443423523e-01 -1.4302697642e-01
 2.3278691293e-02 -2.0005776514e-01  3.7656410777e-02 -2.0005776514e-01  5.0393840430e-01 -1.1481036381e-01  3.7656410777e-02 -1.1481036381e-01 -9.6546158680e-02
 2.8804757658e-03 -2.8119961925e-02 -1.5552732727e-01 -2.8119961925e-02 -5.2778759017e-03 -1.4304293290e-02 -1.5552732727e-01 -1.4304293290e-02  2.3983445648e-03
-1.5990166409e-03  9.7463130426e-03  8.7352580833e-02  9.7463130426e-03  2.3286128668e-01  6.1978521103e-01  8.7352580833e-02  6.1978521103e-01 -2.3126355451e-01
-3.0309805156e-03  3.2424692597e-02  1.6313387055e-01  3.2424692597e-02 -1.0586516752e-01 -2.8142374233e-01  1.6313387055e-01 -2.8142374233e-01  1.0889413169e-01
-1.6526096751e-01  2.8510070733e-01 -5.2065102324e-02  2.8510070733e-01  2.7368096110e-01 -7.1882930240e-02 -5.2065102324e-02 -7.1882930240e-02 -1.2386456541e-01
 6.5134987531e-03 -6.8165466081e-02 -3.5101088453e-01 -6.8165466081e-02  1.6660099810e-01  4.4273167956e-01 -3.5101088453e-01  4.4273167956e-01 -1.7311331818e-01
 8.6801682342e-02 -4.0045969830e-02  7.6028459753e-03 -4.0045969830e-02 -3.1587261478e-01  6.6570639777e-02  7.6028459753e-03  6.6570639777e-02  4.0519194061e-02
 4.1580674079e-03 -4.0456053372e-02 -2.2450345520e-01 -4.0456053372e-02 -1.2953814359e-02 -3.4812046509e-02 -2.2450345520e-01 -3.4812046509e-02  8.7894917019e-03
-1.2827691784e-02  1.2642980157e-01  6.9217074777e-01  1.2642980157e-01 -2.4921149060e-02 -6.5165729138e-02  6.9217074777e-01 -6.5165729138e-02  3.7744295320e-02
-9.3496243044e-01 -2.7507172955e-01  4.0076591425e-02 -2.7507172955e-01  6.0624380818e-01 -8.8272539081e-02  4.0076591425e-02 -8.8272539081e-02  1.5084005816e-01
-3.1794167248e-01  3.7803775626e-01 -7.2953335911e-02  3.7803775626e-01 -3.6843941955e-01  9.6396039618e-02 -7.2953335911e-02  9.6396039618e-02  1.2464466891e-01
-3.4946661126e-03  3.3966514701e-02  1.8880749256e-01  3.3966514701e-02  1.2931996771e-02  3.4728973506e-02  1.8880749256e-01  3.4728973506e-02 -9.4371131604e-03
-2.5231881771e-03  1.8891659993e-02  1.3712921879e-01  1.8891659993e-02  2.2895541576e-01  6.0948083949e-01  1.3712921879e-01  6.0948083949e-01 -2.2643539266e-01
 1.6536101146e-03 -1.7513742322e-02 -8.8647402948e-02 -1.7513742322e-02  5.4073090140e-02  1.4370198712e-01 -8.8647402948e-02  1.4370198712e-01 -5.5717859634e-02
 2.7937822235e-02 -2.3005892933e-01  4.0696030307e-02 -2.3005892933e-01 -2.4222811283e-01  6.8496425476e-02  4.0696030307e-02  6.8496425476e-02  1.3438651732e-01
-9.9351984232e-02  2.0756799654e-02 -4.5806846525e-03  2.0756799654e-02  2.0502748063e-01 -3.9926403068e-02 -4.5806846525e-03 -3.9926403068e-02 -8.4301975360e-03
-2.6575111479e-03  2.4822383946e-02  1.4225705718e-01  2.4822383946e-02  3.9140751755e-02  1.0425632247e-01  1.4225705718e-01  1.0425632247e-01 -3.6467248379e-02
-6.8257341332e-03  7.1495768880e-02  3.6772879775e-01  7.1495768880e-02 -1.7776571090e-01 -4.7241972310e-01  3.6772879775e-01 -4.7241972310e-01  1.8459074774e-01
-1.2076053664e-02  1.1921037164e-01  6.4568355444e-01  1.1921037164e-01 -7.2819948835e-02 -1.9292337539e-01  6.4568355444e-01 -1.9292337539e-01  8.4879123895e-02
 1.0163961690e+00  3.2597671008e-01 -4.8655664708e-02  3.2597671008e-01 -7.5013029531e-01  1.1782021569e-01 -4.8655664708e-02  1.1782021569e-01 -1.4002153575e-01
 4.9784436607e-02 -1.9774944594e-01  3.7521545888e-02 -1.9774944594e-01  4.8222892978e-01 -1.1161600076e-01  3.7521545888e-02 -1.1161600076e-01 -1.0137411766e-01
 2.8216177960e-03 -2.7552764948e-02 -1.5235526452e-01 -2.7552764948e-02 -4.9327448811e-03 -1.3381457686e-02 -1.5235526452e-01 -1.3381457686e-02  2.1119980026e-03
 3.1618677167e-03 -2.5466580074e-02 -1.7156426262e-01 -2.5466580074e-02 -2.1674378436e-01 -5.7705007451e-01 -1.7156426262e-01 -5.7705007451e-01  2.1358570541e-01
-9.3075021634e-04  1.1384090544e-02  4.9798218521e-02  1.1384090544e-02 -8.8820196615e-02 -2.3626668068e-01  4.9798218521e-02 -2.3626668068e-01  8.9750998951e-02
 4.1290060880e-03 -2.4331179812e-01  4.2942886740e-02 -2.4331179812e-01 -2.0417578540e-01  6.0350515656e-02  4.2942886740e-02  6.0350515656e-02  1.2985687035e-01
-4.4122808896e-02  1.0179843580e-01 -1.8733767631e-02  1.0179843580e-01  1.5165310801e-01 -3.0104431567e-02 -1.8733767631e-02 -3.0104431567e-02 -1.3916026727e-02
-2.6144031087e-03  2.4606887687e-02  1.4104738431e-01  2.4606887687e-02  3.8818227527e-02  1.0351272473e-01  1.4104738431e-01  1.0351272473e-01 -3.6207152602e-02
 7.5779967618e-03 -7.9591760181e-02 -4.0817010006e-01 -7.9591760181e-02  2.0612418556e-01  5.4781738225e-01 -4.0817010006e-01  5.4781738225e-01 -2.1370223978e-01
-1.0755165108e-02  1.0669164460e-01  5.7727646183e-01  1.0669164460e-01 -6.8819024271e-02 -1.8229104235e-01  5.7727646183e-01 -1.8229104235e-01  7.9569170044e-02
-9.5213565881e-01 -2.9717285022e-01  4.4042632887e-02 -2.9717285022e-01  7.6706370633e-01 -1.2044213924e-01  4.4042632887e-02 -1.2044213924e-01  1.4154843003e-01
-1.9519130080e-02  1.4717829890e-01 -2.7989892854e-02  1.4717829890e-01 -5.0499810196e-01  1.1403730457e-01 -2.7989892854e-02  1.1403730457e-01  9.4157610804e-02
-3.0018340837e-03  2.9312730983e-02  1.6204840856e-01  2.9312730983e-02  4.9942805442e-03  1.3560897284e-02  1.6204840856e-01  1.3560897284e-02 -1.9943838038e-03
 3.1224020778e-03 -2.4909143062e-02 -1.6938886778e-01 -2.4909143062e-02 -2.2293447494e-01 -5.9351849663e-01 -1.6938886778e-01 -5.9351849663e-01  2.1981659495e-01
-1.0883245920e-03  1.2196999934e-02  5.8139491768e-02  1.2196999934e-02 -6.2514401432e-02 -1.6623051467e-01  5.8139491768e-02 -1.6623051467e-01  6.3596862890e-02
-1.1715917095e-02 -2.3150197873e-01  4.0595098281e-02 -2.3150197873e-01 -2.1278802724e-01  6.3076369660e-02  4.0595098281e-02  6.3076369660e-02  1.3509087312e-01
 6.1260876345e-02 -6.0858797361e-02  1.1526278330e-02 -6.0858797361e-02 -1.5789531656e-01  3.0662226134e-02  1.1526278330e-02  3.0662226134e-02  8.3936353042e-03
 2.7395062853e-03 -2.5745602308e-02 -1.4722830871e-01 -2.5745602308e-02 -3.8577070980e-02 -1.0281288075e-01 -1.4722830871e-01 -1.0281288075e-01  3.5828424111e-02
-7.6926144274e-03  8.0566237303e-02  4.1432323695e-01  8.0566237303e-02 -2.0070916187e-01 -5.3339981638e-01  4.1432323695e-01 -5.3339981638e-01  2.0840143487e-01
-1.0038737056e+00 -3.3082669685e-01  5.0786116717e-02 -3.3082669685e-01  8.1223298504e-01 -1.3067115969e-01  5.0786116717e-02 -1.3067115969e-01  1.3611653090e-01
 8.8624562541e-03 -1.0609154008e-01 -5.7019775865e-01 -1.0609154008e-01  7.3655363440e-02  1.9114574726e-01 -5.7019775865e-01  1.9114574726e-01 -8.2609391078e-02
-5.9423359153e-02  1.3395126615e-01 -2.6019193945e-02  1.3395126615e-01 -4.6844045536e-01  1.0851805790e-01 -2.6019193945e-02  1.0851805790e-01  1.0203334338e-01
-2.8535908103e-03  2.7892988161e-02  1.5405999520e-01  2.7892988161e-02  3.7750081986e-03  1.0303356327e-02  1.5405999520e-01  1.0303356327e-02 -9.2291495462e-04
 2.3071638639e-03 -1.7005882259e-02 -1.2557762717e-01 -1.7005882259e-02 -2.2083861013e-01 -5.8786371579e-01 -1.2557762717e-01 -5.8786371579e-01  2.1853306751e-01
-2.1853180293e-03  2.4237318030e-02  1.1751710441e-01  2.4237318030e-02 -1.0958386842e-01 -2.9140542613e-01  1.1751710441e-01 -2.9140542613e-01  1.1176944663e-01
 1.0240197088e-01 -2.6887226473e-01  4.8565690517e-02 -2.6887226473e-01 -2.4047480873e-01  6.5410873664e-02  4.8565690517e-02  6.5410873664e-02  1.2181328971e-01
-4.9928125268e-02  1.0026262126e-01 -1.8329824169e-02  1.0026262126e-01  2.1673988118e-01 -4.5377899839e-02 -1.8329824169e-02 -4.5377899839e-02 -3.0058031085e-02
 4.7759129952e-03 -5.1364804337e-02 -2.5705585996e-01 -5.1364804337e-02  1.7684560330e-01  4.7015672791e-01 -2.5705585996e-01  4.7015672791e-01 -1.8162266526e-01
 5.5599739191e-03 -5.6060585889e-02 -2.9990824280e-01 -5.6060585889e-02  5.9523983103e-02  1.5789219292e-01 -2.9990824280e-01  1.5789219292e-01 -6.5080767863e-02
 1.2303533796e-02 -1.2158796704e-01 -6.6270077575e-01 -1.2158796704e-01  4.4609875577e-02  1.1764813429e-01 -6.6270077575e-01  1.1764813429e-01 -5.6907068056e-02
-9.2775680542e-01 -2.5626299224e-01  3.6716205261e-02 -2.5626299224e-01  6.4241762374e-01 -9.4779314016e-02  3.6716205261e-02 -9.4779314016e-02  1.5137831993e-01
 9.6349374925e-02 -2.9193686307e-01  5.5036820470e-02 -2.9193686307e-01  4.8754377722e-01 -1.1289046474e-01  5.5036820470e-02 -1.1289046474e-01 -9.7879081032e-02
-3.2929501508e-03  3.2060733842e-02  1.7785484023e-01  3.2060733842e-02  9.6799375997e-03  2.6053847323e-02  1.7785484023e-01  2.6053847323e-02 -6.3871777224e-03
 2.4043925196e-03 -1.7718976593e-02 -1.3082631256e-01 -1.7718976593e-02 -2.3001373347e-01 -6.1228574995e-01 -1.3082631256e-01 -6.1228574995e-01  2.2761132670e-01
 1.8712697283e-03 -2.0752291300e-02 -1.0055689375e-01 -2.0752291300e-02  9.4402255977e-02  2.5102856490e-01 -1.0055689375e-01  2.5102856490e-01 -9.6272297221e-02
 6.9114514887e-02 -2.6908598735e-01  4.8215350981e-02 -2.6908598735e-01 -2.4204142724e-01  6.7266211788e-02  4.8215350981e-02  6.7266211788e-02  1.3010550674e-01
-7.6332588670e-02  8.7789395532e-02 -1.6379355579e-02  8.7789395532e-02  2.2847789404e-01 -4.6304021282e-02 -1.6379355579e-02 -4.6304021282e-02 -2.2548537632e-02
-1.1733131263e-03  9.7444822494e-03  6.3424657503e-02  9.7444822494e-03  6.7762561063e-02  1.8039119137e-01  6.3424657503e-02  1.8039119137e-01 -6.6586360097e-02
-7.8351773808e-03  8.1359957252e-02  4.2221747584e-01  8.1359957252e-02 -1.7630499363e-01 -4.6844356932e-01  4.2221747584e-01 -4.6844356932e-01  1.8413937497e-01
-1.1965328856e-02  1.1829041210e-01  6.4450206811e-01  1.1829041210e-01 -4.5000344104e-02 -1.1872034772e-01  6.4450206811e-01 -1.1872034772e-01  5.6960974327e-02
 9.2028842041e-01  2.8743740051e-01 -4.2575801264e-02  2.8743740051e-01 -7.0697654010e-01  1.0924602543e-01 -4.2575801264e-02  1.0924602543e-01 -1.4058725869e-01
 1.7992185623e-01 -2.5502851386e-01  4.9249076326e-02 -2.5502851386e-01  4.3651976400e-01 -1.0611811533e-01  4.9249076326e-02 -1.0611811533e-01 -1.1479409426e-01
 3.3534451744e-03 -3.2658225872e-02 -1.8111597891e-01 -3.2658225872e-02 -9.5125287592e-03 -2.5615891473e-02 -1.8111597891e-01 -2.5615891473e-02  6.1598085774e-03
 3.8448910156e-04  2.3914790654e-03 -2.1824105087e-02  2.3914790654e-03 -2.4169530061e-01 -6.4317665084e-01 -2.1824105087e-02 -6.4317665084e-01  2.4131075594e-01
-3.6024704272e-03  3.7078193352e-02  1.9420751852e-01  3.7078193352e-02 -6.8197436039e-02 -1.8112691899e-01  1.9420751852e-01 -1.8112691899e-01  7.1796476137e-02
 2.5148701946e-01 -2.3381838892e-01  4.3435236034e-02 -2.3381838892e-01 -3.4888010873e-01  8.8165260877e-02  4.3435236034e-02  8.8165260877e-02  1.3261455185e-01
 5.2653011352e-03 -5.5067870782e-02 -2.8414791136e-01 -5.5067870782e-02  1.3059443021e-01  3.4702075047e-01 -2.8414791136e-01  3.4702075047e-01 -1.3586146356e-01
 2.5967076598e-01  1.9730258512e-01 -3.3866919445e-02  1.9730258512e-01 -4.6683974074e-01  9.5021556350e-02 -3.3866919445e-02  9.5021556350e-02  2.8488131901e-02
-5.9784929209e-03  5.8144561345e-02  3.2227123687e-01  5.8144561345e-02  1.5463148276e-02  4.1633610265e-02  3.2227123687e-01  4.1633610265e-02 -9.4799460138e-03
 1.3817913082e-02 -1.3625173042e-01 -7.4674192329e-01 -1.3625173042e-01  2.1117223754e-02  5.4920759749e-02 -7.4674192329e-01  5.4920759749e-02 -3.4936649820e-02
 9.6055421022e-01  2.6604357009e-01 -3.7976366000e-02  2.6604357009e-01 -4.1098532240e-01  4.8166435734e-02 -3.7976366000e-02  4.8166435734e-02 -1.6855584322e-01
-3.7809121147e-01  3.7908412878e-01 -7.3645536620e-02  3.7908412878e-01 -2.6796298135e-01  7.7074842535e-02 -7.3645536620e-02  7.7074842535e-02  1.2223687517e-01
 2.9707144350e-03 -2.8767073205e-02 -1.6021190519e-01 -2.8767073205e-02 -1.3193538732e-02 -3.5376434265e-02 -1.6021190519e-01 -3.5376434265e-02  1.0226385484e-02
-3.4523691087e-03  2.8843973552e-02  1.8718404614e-01  2.8843973552e-02  1.9616364931e-01  5.2231650093e-01  1.8718404614e-01  5.2231650093e-01 -1.9271494412e-01
-4.9839521479e-04  7.6236006710e-03  2.6560492553e-02  7.6236006710e-03 -1.0599936129e-01 -2.8203826885e-01  2.6560492553e-02 -2.8203826885e-01  1.0650183146e-01
-1.4067571370e-03  2.2950464996e-01 -4.0496130115e-02  2.2950464996e-01  1.7994637395e-01 -5.4338804576e-02 -4.0496130115e-02 -5.4338804576e-02 -1.2144465551e-01
-1.3076549931e-02  1.1893317598e-01 -2.1536041938e-02  1.1893317598e-01  1.1348792533e-01 -2.3091921670e-02 -2.1536041938e-02 -2.3091921670e-02 -1.5749379589e-02
-2.6832289121e-03  2.5224544061e-02  1.4486158708e-01  2.5224544061e-02  4.1016496934e-02  1.0941142554e-01  1.4486158708e-01  1.0941142554e-01 -3.8348901880e-02
 6.4894529587e-03 -6.9016966492e-02 -3.4947949442e-01 -6.9016966492e-02  2.0948962435e-01  5.5686886852e-01 -3.4947949442e-01  5.5686886852e-01 -2.1598018472e-01
-1.0884826057e-02  1.0883797337e-01  5.8526234121e-01  1.0883797337e-01 -9.4968203529e-02 -2.5180977363e-01  5.8526234121e-01 -2.5180977363e-01  1.0584834425e-01
-9.3917013238e-01 -2.6688401079e-01  3.8550918544e-02 -2.6688401079e-01  6.9783079171e-01 -1.0522257255e-01  3.8550918544e-02 -1.0522257255e-01  1.5173149862e-01
-1.6987316640e-01 -1.2323506107e-01  2.1634743600e-02 -1.2323506107e-01  6.2024365860e-01 -1.2981265552e-01  2.1634743600e-02 -1.2981265552e-01 -6.4151949212e-02
 2.9063352997e-03 -2.8399660322e-02 -1.5688380258e-01 -2.8399660322e-02 -4.0576992750e-03 -1.1060888678e-02 -1.5688380258e-01 -1.1060888678e-02  1.1537248254e-03
-1.0316695781e-03  4.1196350434e-03  5.6633779949e-02  4.1196350434e-03  2.3459297555e-01  6.2433893809e-01  5.6633779949e-02  6.2433893809e-01 -2.3356322024e-01
 3.5555231308e-03 -3.7335282303e-02 -1.9143046700e-01 -3.7335282303e-02  9.7171031192e-02  2.5823498803e-01 -1.9143046700e-01  2.5823498803e-01 -1.0072274748e-01
-2.1700524559e-01  2.7078328223e-01 -4.9954395000e-02  2.7078328223e-01  2.9756362959e-01 -7.6089455896e-02 -4.9954395000e-02 -7.6089455896e-02 -1.2160118346e-01
-5.8012328739e-03  6.0812182849e-02  3.1278768993e-01  6.0812182849e-02 -1.5115035616e-01 -4.0167608363e-01  3.1278768993e-01 -4.0167608363e-01  1.5695135514e-01
-1.4370650582e-01 -5.1394506172e-02  8.5239360252e-03 -5.1394506172e-02  3.9075876222e-01 -8.1827605524e-02  8.5239360252e-03 -8.1827605524e-02 -4.2016079222e-02
-5.2764751109e-03  5.1375886486e-02  2.8477137583e-01  5.1375886486e-02  1.3995712451e-02  3.7661310998e-02  2.8477137583e-01  3.7661310998e-02 -8.7084817071e-03
 1.3101281485e-02 -1.2907966520e-01 -7.0717431324e-01 -1.2907966520e-01  2.1961267713e-02  5.7250244911e-02 -7.0717431324e-01  5.7250244911e-02 -3.5056818428e-02
 9.6263921565e-01  2.7581729124e-01 -3.9826985501e-02  2.7581729124e-01 -5.1884373426e-01  6.9791678282e-02 -3.9826985501e-02  6.9791678282e-02 -1.6183301486e-01
 3.2403503242e-01 -4.0567406733e-01  7.7957808248e-02 -4.0567406733e-01  3.3507409287e-01 -8.9136857938e-02  7.7957808248e-02 -8.9136857938e-02 -1.1792199296e-01
-3.2745603423e-03  3.1780151824e-02  1.7682147891e-01  3.1780151824e-02  1.3333573734e-02  3.5778704435e-02  1.7682147891e-01  3.5778704435e-02 -1.0060215256e-02
 2.9858449076e-03 -2.3394009176e-02 -1.6210744438e-01 -2.3394009176e-02 -2.3032388979e-01 -6.1316473473e-01 -1.6210744438e-01 -6.1316473473e-01  2.2734139956e-01
-1.2017122933e-03  1.3076569702e-02  6.4208783262e-02  1.3076569702e-02 -5.4158882838e-02 -1.4397636437e-01  6.4208783262e-02 -1.4397636437e-01  5.5352162438e-02
-1.2450286866e-02 -2.3587370395e-01  4.1328308071e-02 -2.3587370395e-01 -2.2671353144e-01  6.6645448913e-02  4.1328308071e-02  6.6645448913e-02  1.4036197233e-01
 8.2407022210e-02 -4.8610750985e-02  9.5050569431e-03 -4.8610750985e-02 -1.8311009113e-01  3.5273476354e-02  9.5050569431e-03  3.5273476354e-02  7.0580383286e-03
 2.7250820173e-03 -2.5579308925e-02 -1.4614109310e-01 -2.5579308925e-02 -3.7418013727e-02 -9.9697897028e-02 -1.4614109310e-01 -9.9697897028e-02  3.4678498158e-02
 8.2920337392e-03 -8.6391441893e-02 -4.4670248697e-01 -8.6391441893e-02  1.9850595654e-01  5.2748209669e-01 -4.4670248697e-01  5.2748209669e-01 -2.0679730585e-01
 9.8343380288e-01  3.4778105972e-01 -5.3160665184e-02  3.4778105972e-01 -8.3290860002e-01  1.3613693909e-01 -5.3160665184e-02  1.3613693909e-01 -1.2661074546e-01
 1.0345128082e-02 -1.0318886572e-01 -5.5927075231e-01 -1.0318886572e-01  5.9144148896e-02  1.5640179775e-01 -5.5927075231e-01  1.5640179775e-01 -6.9487018747e-02
 1.6693550922e-01 -1.3586321498e-01  2.7491748276e-02 -1.3586321498e-01  3.9926554338e-01 -9.8524317938e-02  2.7491748276e-02 -9.8524317938e-02 -1.1790961338e-01
-3.0424521244e-03  2.9709944466e-02  1.6427376485e-01  2.9709944466e-02  5.2520481129e-03  1.4252009020e-02  1.6427376485e-01  1.4252009020e-02 -2.2111288850e-03
-2.4231027000e-03  1.7828247687e-02  1.3180634395e-01  1.7828247687e-02  2.3268084341e-01  6.1938135617e-01  1.3180634395e-01  6.1938135617e-01 -2.3025964370e-01
 1.6959712679e-03 -1.7668401834e-02 -9.0910430448e-02 -1.7668401834e-02  4.4441112508e-02  1.1805618623e-01 -9.0910430448e-02  1.1805618623e-01 -4.6125626412e-02
 2.6024845729e-02 -2.2729232540e-01  4.0132550098e-02 -2.2729232540e-01 -2.5394243269e-01  7.1489622334e-02  4.0132550098e-02  7.1489622334e-02  1.3844150694e-01
 1.1987301238e-01 -1.1621386311e-03  1.2297446725e-03 -1.1621386311e-03 -2.2357442160e-01  4.3161304491e-02  1.2297446725e-03  4.3161304491e-02  6.0566351797e-03
-2.6839780422e-03  2.5024596457e-02  1.4328931893e-01  2.5024596457e-02  3.8449371546e-02  1.0239125077e-01  1.4328931893e-01  1.0239125077e-01 -3.5746164647e-02
-7.1037956086e-03  7.4140889895e-02  3.8279738996e-01  7.4140889895e-02 -1.7423779588e-01 -4.6300547128e-01  3.8279738996e-01 -4.6300547128e-01  1.8134097531e-01
 1.0181386342e+00  3.4499455687e-01 -5.2330111658e-02  3.4499455687e-01 -7.7227236023e-01  1.2353750640e-01 -5.2330111658e-02  1.2353750640e-01 -1.3301429502e-01
-1.1811203432e-02  1.1898676717e-01  6.4465815605e-01  1.1898676717e-01 -6.8413403412e-02 -1.8068129143e-01  6.4465815605e-01 -1.8068129143e-01  8.0236825525e-02
-1.2730561383e-01  1.9127542658e-01 -3.7156704280e-02  1.9127542658e-01 -4.2995145171e-01  1.0390511722e-01 -3.7156704280e-02  1.0390511722e-01  1.1294794968e-01
-2.8351872048e-03  2.7681665918e-02  1.5307504158e-01  2.7681665918e-02  5.0167009205e-03  1.3607215987e-02  1.5307504158e-01  1.3607215987e-02 -2.1827014446e-03
 3.1028919820e-03 -2.4322080225e-02 -1.6854938358e-01 -2.4322080225e-02 -2.3962360138e-01 -6.3791672884e-01 -1.6854938358e-01 -6.3791672884e-01  2.3652249678e-01
 1.0004455960e-03 -1.0993547027e-02 -5.3331395382e-02 -1.0993547027e-02  5.0096044774e-02  1.3318242335e-01 -5.3331395382e-02  1.3318242335e-01 -5.1087352021e-02
-3.4350489527e-02 -2.4732191971e-01  4.3104738315e-02 -2.4732191971e-01 -2.3495300699e-01  7.0065889955e-02  4.3104738315e-02  7.0065889955e-02  1.5090872934e-01
-9.8574822803e-02  5.6095666353e-02 -1.1016999545e-02  5.6095666353e-02  2.0615748627e-01 -3.9271044692e-02 -1.1016999545e-02 -3.9271044692e-02 -5.6950839649e-03
 2.7378602049e-03 -2.5764734978e-02 -1.4682106786e-01 -2.5764734978e-02 -3.5136805449e-02 -9.3628536649e-02 -1.4682106786e-01 -9.3628536649e-02  3.2382984626e-02
-9.8683440408e-03  1.0210033363e-01  5.3178970732e-01  1.0210033363e-01 -2.0793039851e-01 -5.5241774028e-01  5.3178970732e-01 -5.5241774028e-01  2.1779812702e-01
-8.9167955869e-01 -3.6767656921e-01  5.7821206635e-02 -3.6767656921e-01  8.6414472214e-01 -1.4608200266e-01  5.7821206635e-02 -1.4608200266e-01  1.0595380944e-01
-8.7183907354e-03  8.6213102843e-02  4.7064756127e-01  8.6213102843e-02 -2.6234925899e-02 -6.9021744441e-02  4.7064756127e-01 -6.9021744441e-02  3.4951284897e-02
-3.3876816755e-01  1.1438259432e-01 -2.5404792431e-02  1.1438259432e-01 -2.8634812118e-01  8.2239121522e-02 -2.5404792431e-02  8.2239121522e-02  1.4527047702e-01
-4.6070161564e-03  4.4741632997e-02  2.4885136546e-01  4.4741632997e-02  1.8054933910e-02  4.8464751130e-02  2.4885136546e-01  4.8464751130e-02 -1.3449994991e-02
 2.0606834240e-03 -1.4269584430e-02 -1.1245159008e-01 -1.4269584430e-02 -2.3440558288e-01 -6.2392878605e-01 -1.1245159008e-01 -6.2392878605e-01  2.3234271300e-01
 1.8463675071e-03 -1.8605335600e-02 -9.9115652086e-02 -1.8605335600e-02  2.3571190825e-02  6.2477823524e-02 -9.9115652086e-02  6.2477823524e-02 -2.5400748554e-02
-4.2773435480e-02  2.0585637340e-01 -3.6329214428e-02  2.0585637340e-01  2.8884460274e-01 -7.9245322830e-02 -3.6329214428e-02 -7.9245322830e-02 -1.4367333756e-01
-1.7078908445e-01 -6.1118748190e-02  9.5663416325e-03 -6.1118748190e-02  2.5910827598e-01 -4.9258017132e-02  9.5663416325e-03 -4.9258017132e-02  3.0724423747e-04
-2.7589766706e-03  2.5627256367e-02  1.4657603256e-01  2.5627256367e-02  3.7683934259e-02  1.0032524843e-01  1.4657603256e-01  1.0032524843e-01 -3.4904856545e-02
 6.9207447741e-03 -7.1944840352e-02 -3.7316295358e-01 -7.1944840352e-02  1.5729232342e-01  4.1792487235e-01 -3.7316295358e-01  4.1792487235e-01 -1.6421346413e-01
 1.0420917581e+00  3.7713037870e-01 -5.7972958819e-02  3.7713037870e-01 -7.7207743653e-01  1.2564652526e-01 -5.7972958819e-02  1.2564652526e-01 -1.2316956215e-01
-1.2422330216e-02  1.2388929068e-01  6.7212141686e-01  1.2388929068e-01 -6.6314910584e-02 -1.7527627820e-01  6.7212141686e-01 -1.7527627820e-01  7.8740333155e-02
-2.1525307722e-01  1.8778047476e-01 -3.7433734957e-02  1.8778047476e-01 -3.5762611073e-01  9.2659726256e-02 -3.7433734957e-02  9.2659726256e-02  1.2560126170e-01
-2.6887613453e-03  2.6242781661e-02  1.4509445658e-01  2.6242781661e-02  4.6397553709e-03  1.2591247081e-02  1.4509445658e-01  1.2591247081e-02 -1.9530209279e-03
-2.5832361320e-03  1.9769253453e-02  1.4036925989e-01  1.9769253453e-02  2.1787649463e-01  5.8001060636e-01  1.4036925989e-01  5.8001060636e-01 -2.1529639284e-01
 1.7341371988e-03 -1.9322346297e-02 -9.3156665242e-02 -1.9322346297e-02  9.1138714052e-02  2.4236015851e-01 -9.3156665242e-02  2.4236015851e-01 -9.2872218068e-02
-5.9998884504e-02  2.4490892248e-01 -4.3803669608e-02  2.4490892248e-01  2.2667342034e-01 -6.3382312196e-02 -4.3803669608e-02 -6.3382312196e-02 -1.2356410066e-01
-5.8792918696e-02  7.5249004973e-02 -1.3987625557e-02  7.5249004973e-02  1.8669818622e-01 -3.7889836842e-02 -1.3987625557e-02 -3.7889836842e-02 -1.8897820601e-02
 2.3383428507e-03 -2.1771317774e-02 -1.2619584286e-01 -2.1771317774e-02 -4.4048906178e-02 -1.1739871190e-01 -1.2619584286e-01 -1.1739871190e-01  4.1711126569e-02
 6.4723620668e-03 -6.8191290499e-02 -3.4863296503e-01 -6.8191290499e-02  1.8399598294e-01  4.8903041611e-01 -3.4863296503e-01  4.8903041611e-01 -1.9046790739e-01
-1.2183265734e-02  1.2082562334e-01  6.5501254759e-01  1.2082562334e-01 -6.8941348959e-02 -1.8244383818e-01  6.5501254759e-01 -1.8244383818e-01  8.1114541141e-02
-9.5750817372e-01 -2.6789599822e-01  3.8530861542e-02 -2.6789599822e-01  6.5231939699e-01 -9.6446637964e-02  3.8530861542e-02 -9.6446637964e-02  1.5298592302e-01
-6.4443347542e-02 -2.3390541135e-01  4.2850574075e-02 -2.3390541135e-01  5.6632767220e-01 -1.2363984994e-01  4.2850574075e-02 -1.2363984994e-01 -7.9375670423e-02
 3.0235821355e-03 -2.9473382475e-02 -1.6323700878e-01 -2.9473382475e-02 -7.0772670837e-03 -1.9102970393e-02 -1.6323700878e-01 -1.9102970393e-02  4.0546593899e-03
 2.8850571021e-03 -2.2441230767e-02 -1.5665641729e-01 -2.2441230767e-02 -2.2886723439e-01 -6.0928080242e-01 -1.5665641729e-01 -6.0928080242e-01  2.2598572754e-01
 1.2880873618e-03 -1.4172501341e-02 -6.8944531623e-02 -1.4172501341e-02  6.2984601367e-02  1.6746170787e-01 -6.8944531623e-02  1.6746170787e-01 -6.4266635036e-02
-2.7920928509e-03  2.3975312067e-01 -4.2208383279e-02  2.3975312067e-01  2.2654574283e-01 -6.5913319171e-02 -4.2208383279e-02 -6.5913319171e-02 -1.3684711828e-01
-7.9293509523e-02  5.6524830826e-02 -1.0883862725e-02  5.6524830826e-02  1.8596785067e-01 -3.6175371630e-02 -1.0883862725e-02 -3.6175371630e-02 -9.4422637872e-03
-2.6636482565e-03  2.5003652096e-02  1.4306292475e-01  2.5003652096e-02  3.7991679622e-02  1.0124078259e-01  1.4306292475e-01  1.0124078259e-01 -3.5317102321e-02
 7.8090431429e-03 -8.1560336786e-02 -4.2067781614e-01 -8.1560336786e-02  1.9460733901e-01  5.1714975823e-01 -4.2067781614e-01  5.1714975823e-01 -2.0241575937e-01
-9.7827241187e-01 -3.3035989869e-01  5.0062156885e-02 -3.3035989869e-01  7.9957965343e-01 -1.2855892472e-01  5.0062156885e-02 -1.2855892472e-01  1.3285104033e-01
-1.0768024587e-02  1.0890207936e-01  5.8977469225e-01  1.0890207936e-01 -6.3865632556e-02 -1.6858711465e-01  5.8977469225e-01 -1.6858711465e-01  7.4638326738e-02
 1.2061670503e-01 -1.5903173204e-01  3.1218296335e-02 -1.5903173204e-01  4.3757377730e-01 -1.0463204350e-01  3.1218296335e-02 -1.0463204350e-01 -1.1089174161e-01
-3.0069389747e-03  2.9358998430e-02  1.6235305319e-01  2.9358998430e-02  5.3284220102e-03  1.4451422472e-02  1.6235305319e-01  1.4451422472e-02 -2.3229326474e-03
 3.2518920202e-03 -2.6575487750e-02 -1.7648706741e-01 -2.6575487750e-02 -2.0862136122e-01 -5.5544379339e-01 -1.7648706741e-01 -5.5544379339e-01  2.0537210882e-01
-6.9396953612e-04  9.6459736928e-03  3.7079180133e-02  9.6459736928e-03 -1.1030199980e-01 -2.9346411865e-01  3.7079180133e-02 -2.9346411865e-01  1.1099898743e-01
 1.2931792476e-02 -2.5128107409e-01  4.4512731611e-02 -2.5128107409e-01 -1.9600878118e-01  5.8026995027e-02  4.4512731611e-02  5.8026995027e-02  1.2611251630e-01
-2.7062485507e-02  1.4070379134e-01 -2.5592104019e-02  1.4070379134e-01  1.4047787649e-01 -2.8455683470e-02 -2.5592104019e-02 -2.8455683470e-02 -1.8426458571e-02
-2.5162048692e-03  2.3660039004e-02  1.3594252761e-01  2.3660039004e-02  3.9031471743e-02  1.0411178891e-01  1.3594252761e-01  1.0411178891e-01 -3.6527177543e-02
-7.7814402297e-03  8.1793852485e-02  4.1914592527e-01  8.1793852485e-02 -2.1398725828e-01 -5.6872152644e-01  4.1914592527e-01 -5.6872152644e-01  2.2176894492e-01
-1.0497138280e-02  1.0416418173e-01  5.6434386828e-01  1.0416418173e-01 -6.1857272743e-02 -1.6374997150e-01  5.6434386828e-01 -1.6374997150e-01  7.2351884887e-02
 9.0973073261e-01  2.7354808208e-01 -4.0130724185e-02  2.7354808208e-01 -7.4674088108e-01  1.1611785694e-01 -4.0130724185e-02  1.1611785694e-01 -1.4302260351e-01
 1.5301491151e-02 -1.4417992602e-01  2.7380806850e-02 -1.4417992602e-01  5.1080709943e-01 -1.1456750429e-01  2.7380806850e-02 -1.1456750429e-01 -9.1329251485e-02
-3.1305709250e-03  3.0553396449e-02  1.6900826978e-01  3.0553396449e-02  5.9151929230e-03  1.6023629733e-02  1.6900826978e-01  1.6023629733e-02 -2.7867172011e-03
-2.6710289335e-03  2.0451878545e-02  1.4520599344e-01  2.0451878545e-02  2.2541960483e-01  6.0008692456e-01  1.4520599344e-01  6.0008692456e-01 -2.2275075615e-01
-1.5416140018e-03  1.7635874606e-02  8.2775882128e-02  1.7635874606e-02 -9.8671348356e-02 -2.6242342013e-01  8.2775882128e-02 -2.6242342013e-01  1.0021284890e-01
-5.0390544780e-02  2.6603660411e-01 -4.7498611673e-02  2.6603660411e-01  2.2885634766e-01 -6.4696094244e-02 -4.7498611673e-02 -6.4696094244e-02 -1.2946998430e-01
-5.9185593292e-02  1.0860376839e-01 -2.0022621000e-02  1.0860376839e-01  1.9861101711e-01 -4.0235398958e-02 -2.0022621000e-02 -4.0235398958e-02 -2.1236313189e-02
-2.1083212532e-03  1.9479970803e-02  1.1390298656e-01  1.9479970803e-02  4.6251342591e-02  1.2325242661e-01  1.1390298656e-01  1.2325242661e-01 -4.4144521879e-02
 7.7961665968e-03 -8.1373784546e-02 -4.2003766874e-01 -8.1373784546e-02  1.9188787951e-01  5.0991183673e-01 -4.2003766874e-01  5.0991183673e-01 -1.9968327226e-01
-1.1519065512e-02  1.1395923764e-01  6.2010819682e-01  1.1395923764e-01 -4.8913167251e-02 -1.2918692290e-01  6.2010819682e-01 -1.2918692290e-01  6.0428194585e-02
 9.1404063696e-01  2.8289230468e-01 -4.1814720846e-02  2.8289230468e-01 -7.2625404231e-01  1.1290670673e-01 -4.1814720846e-02  1.1290670673e-01 -1.4013634972e-01
 1.3994443465e-01 -2.2357069351e-01  4.3116867450e-02 -2.2357069351e-01  4.5337786167e-01 -1.0797323744e-01  4.3116867450e-02 -1.0797323744e-01 -1.0946951334e-01
-3.3169357904e-03  3.2318903308e-02  1.7911613328e-01  3.2318903308e-02  8.6004236069e-03  2.3185140212e-02  1.7911613328e-01  2.3185140212e-02 -5.2846681520e-03
-2.7042124311e-03  2.0622730811e-02  1.4704714370e-01  2.0622730811e-02  2.3177324172e-01  6.1698906527e-01  1.4704714370e-01  6.1698906527e-01 -2.2906973453e-01
 1.4827808032e-03 -1.5165883070e-02 -7.9265556276e-02 -1.5165883070e-02  2.9940203631e-02  7.9472291093e-02 -7.9265556276e-02  7.9472291093e-02 -3.1406675602e-02
-5.6320939547e-03 -2.1796743237e-01  3.8093871098e-02 -2.1796743237e-01 -2.5028395527e-01  7.1915198327e-02  3.8093871098e-02  7.1915198327e-02  1.4387024693e-01
 1.1324696637e-01  5.8438140172e-03 -4.8503769677e-05  5.8438140172e-03 -2.0331761301e-01  3.8680441603e-02 -4.8503769677e-05  3.8680441603e-02  2.0562607693e-03
-2.8033332178e-03  2.6155669568e-02  1.4940144765e-01  2.6155669568e-02  3.7619807527e-02  1.0016895811e-01  1.4940144765e-01  1.0016895811e-01 -3.4793246869e-02
-7.9481742339e-03  8.2611154272e-02  4.2826014448e-01  8.2611154272e-02 -1.8220926649e-01 -4.8414628456e-01  4.2826014448e-01 -4.8414628456e-01  1.9015693163e-01
-1.0373997446e+00 -3.7544432466e-01  5.7734947725e-02 -3.7544432466e-01  8.4056699781e-01 -1.3875931788e-01  5.7734947725e-02 -1.3875931788e-01  1.2176248920e-01
-1.0903761778e-02  1.0881130618e-01  5.8929897279e-01  1.0881130618e-01 -6.5455094518e-02 -1.7315332050e-01  5.8929897279e-01 -1.7315332050e-01  7.6357966711e-02
 2.0045148874e-01 -1.4063866423e-01  2.8705741753e-02 -1.4063866423e-01  3.6577793750e-01 -9.3198875183e-02  2.8705741753e-02 -9.3198875183e-02 -1.2280176206e-01
 2.8180646311e-03 -2.7535272652e-02 -1.5211436276e-01 -2.7535272652e-02 -3.9492987340e-03 -1.0765283850e-02 -1.5211436276e-01 -1.0765283850e-02  1.1329462814e-03
-3.4639025315e-03  2.8524221929e-02  1.8768796936e-01  2.8524221929e-02  2.1186008446e-01  5.6408388675e-01  1.8768796936e-01  5.6408388675e-01 -2.0840215683e-01
-1.0271978677e-03  1.0945737722e-02  5.4619617804e-02  1.0945737722e-02 -3.9575245867e-02 -1.0517565028e-01  5.4619617804e-02 -1.0517565028e-01  4.0590333326e-02
-3.9072224016e-02 -2.0383901982e-01  3.5330469611e-02 -2.0383901982e-01 -1.9598193256e-01  5.9916057195e-02  3.5330469611e-02  5.9916057195e-02  1.3363540807e-01
-3.6151670045e-02  2.9350166692e-02 -5.6582831673e-03  2.9350166692e-02  1.1014896274e-01 -2.1157441635e-02 -5.6582831673e-03 -2.1157441635e-02 -3.7675129253e-03
 2.9629315083e-03 -2.7807686174e-02 -1.5909354631e-01 -2.7807686174e-02 -4.2120210907e-02 -1.1222962627e-01 -1.5909354631e-01 -1.1222962627e-01  3.9141355640e-02
 7.2438708410e-03 -7.6161375846e-02 -3.8998095516e-01 -7.6161375846e-02  2.0142639197e-01  5.3535401024e-01 -3.8998095516e-01  5.3535401024e-01 -2.0866996032e-01
-1.0226483971e-02  1.0124300129e-01  5.4352033767e-01  1.0124300129e-01 -9.5992929369e-02 -2.5485494991e-01  5.4352033767e-01 -2.5485494991e-01  1.0620046281e-01
-1.1202953129e+00 -3.6032115252e-01  5.3974680934e-02 -3.6032115252e-01  8.5744576533e-01 -1.3846513549e-01  5.3974680934e-02 -1.3846513549e-01  1.3917151734e-01
-2.7033346441e-02 -9.4197217309e-02  1.7894661476e-02 -9.4197217309e-02  5.0409586922e-01 -1.1264783560e-01  1.7894661476e-02 -1.1264783560e-01 -9.0457260575e-02
 2.4660763286e-03 -2.4171747582e-02 -1.3314979624e-01 -2.4171747582e-02 -8.1263194276e-04 -2.3838317290e-03 -1.3314979624e-01 -2.3838317290e-03 -1.6528849889e-03
-2.0816975358e-03  1.4547195593e-02  1.1331347018e-01  1.4547195593e-02  2.2961109089e-01  6.1118458812e-01  1.1331347018e-01  6.1118458812e-01 -2.2753218571e-01
-2.1561722352e-03  2.2984874748e-02  1.1587629757e-01  2.2984874748e-02 -7.3737340276e-02 -1.9599743407e-01  1.1587629757e-01 -1.9599743407e-01  7.5888553127e-02
 8.1943331718e-02 -2.4446460339e-01  4.3866816328e-02 -2.4446460339e-01 -2.5595387979e-01  6.9834664509e-02  4.3866816328e-02  6.9834664509e-02  1.2854420740e-01
 1.1100751451e-01 -2.3655266018e-02  5.1097559271e-03 -2.3655266018e-02 -2.4683855421e-01  4.9252548987e-02  5.1097559271e-03  4.9252548987e-02  1.6446297002e-02
 1.8580483071e-03 -1.6642606846e-02 -9.9649830230e-02 -1.6642606846e-02 -5.5732753276e-02 -1.4837169021e-01 -9.9649830230e-02 -1.4837169021e-01  5.3862519805e-02
-6.6806050099e-03  6.9773687203e-02  3.5996492153e-01  6.9773687203e-02 -1.6591587558e-01 -4.4090263958e-01  3.5996492153e-01 -4.4090263958e-01  1.7259627968e-01
 1.2741605462e-02 -1.2603002756e-01 -6.8518095838e-01 -1.2603002756e-01  5.8432293027e-02  1.5442694431e-01 -6.8518095838e-01  1.5442694431e-01 -7.1162036411e-02
-9.8155223832e-01 -2.9321079911e-01  4.2941507089e-02 -2.9321079911e-01  6.5498528489e-01 -9.7833390039e-02  4.2941507089e-02 -9.7833390039e-02  1.4961155086e-01
-4.4767495461e-02  2.6745739729e-01 -5.0104296044e-02  2.6745739729e-01 -5.0147931949e-01  1.1504527379e-01 -5.0104296044e-02  1.1504527379e-01  9.6704393491e-02
-2.9827119071e-03  2.9066235767e-02  1.6108722670e-01  2.9066235767e-02  7.7151012039e-03  2.0800057023e-02  1.6108722670e-01  2.0800057023e-02 -4.7329459914e-03
 3.1659053148e-03 -2.5293538436e-02 -1.7174758342e-01 -2.5293538436e-02 -2.2463938654e-01 -5.9805787636e-01 -1.7174758342e-01 -5.9805787636e-01  2.2147784182e-01
 1.0641504137e-03 -1.1778932635e-02 -5.6774480131e-02 -1.1778932635e-02  5.6152018648e-02  1.4929600715e-01 -5.6774480131e-02  1.4929600715e-01 -5.7208412434e-02
 2.0409026726e-02  2.2979030061e-01 -4.0178395958e-02  2.2979030061e-01  2.1425909029e-01 -6.3853501536e-02 -4.0178395958e-02 -6.3853501536e-02 -1.3765520417e-01
-6.4890337086e-02  5.4803566085e-02 -1.0478942685e-02  5.4803566085e-02  1.5859952801e-01 -3.0584906041e-02 -1.0478942685e-02 -3.0584906041e-02 -6.9364572093e-03
 2.7679352154e-03 -2.6002675710e-02 -1.4859314673e-01 -2.6002675710e-02 -3.8287697406e-02 -1.0202804103e-01 -1.4859314673e-01 -1.0202804103e-01  3.5507519562e-02
 8.0787282852e-03 -8.4413894519e-02 -4.3512638573e-01 -8.4413894519e-02  2.0328939749e-01  5.4023226104e-01 -4.3512638573e-01  5.4023226104e-01 -2.1136763203e-01
-1.0089597248e+00 -3.4415788282e-01  5.2230346730e-02 -3.4415788282e-01  8.3687929964e-01 -1.3592761436e-01  5.2230346730e-02 -1.3592761436e-01  1.3152280419e-01
 1.0139311098e-02 -1.0155499323e-01 -5.4909011772e-01 -1.0155499323e-01  6.7141098991e-02  1.7765711144e-01 -5.4909011772e-01  1.7765711144e-01 -7.7279133318e-02
-1.0214095267e-01  1.2014359616e-01 -2.3955042408e-02  1.2014359616e-01 -4.3611051976e-01  1.0348397770e-01 -2.3955042408e-02  1.0348397770e-01  1.0829418258e-01
 2.8673532279e-03 -2.8031448101e-02 -1.5481050640e-01 -2.8031448101e-02 -3.6919983417e-03 -1.0084218835e-02 -1.5481050640e-01 -1.0084218835e-02  8.2612173031e-04
 2.6299682252e-03 -1.9789914343e-02 -1.4304450884e-01 -1.9789914343e-02 -2.3577006061e-01 -6.2761856224e-01 -1.4304450884e-01 -6.2761856224e-01  2.3314109066e-01
-1.4999684104e-03  1.5550841070e-02  8.0277181497e-02  1.5550841070e-02 -3.7437483761e-02 -9.9433360554e-02  8.0277181497e-02 -9.9433360554e-02  3.8924370626e-02
 4.5005108939e-04 -2.2878827034e-01  4.0107176741e-02 -2.2878827034e-01 -2.5336349555e-01  7.2576437118e-02  4.0107176741e-02  7.2576437118e-02  1.4487966551e-01
-1.2224785096e-01  3.2881034449e-03 -1.6603695770e-03  3.2881034449e-03  2.2359248391e-01 -4.2737090330e-02 -1.6603695770e-03 -4.2737090330e-02 -3.8903456123e-03
-2.7402489500e-03  2.5601871247e-02  1.4625469791e-01  2.5601871247e-02  3.7028794726e-02  9.8611261663e-02  1.4625469791e-01  9.8611261663e-02 -3.4267781718e-02
 8.1557590725e-03 -8.4676801519e-02 -4.3951035578e-01 -8.4676801519e-02  1.8301001005e-01  4.8625609079e-01 -4.3951035578e-01  4.8625609079e-01 -1.9116526330e-01
 9.9216928246e-01  3.6771389435e-01 -5.6762431780e-02  3.6771389435e-01 -8.2503962049e-01  1.3613855216e-01 -5.6762431780e-02  1.3613855216e-01 -1.1977922284e-01
 1.0981276373e-02 -1.0936493223e-01 -5.9344170989e-01 -1.0936493223e-01  5.7905568005e-02  1.5305923349e-01 -5.9344170989e-01  1.5305923349e-01 -6.8885348688e-02
-2.3814023090e-01  1.5452281381e-01 -3.1629151719e-02  1.5452281381e-01 -3.5243411231e-01  9.1921263441e-02 -3.1629151719e-02  9.1921263441e-02  1.2861137013e-01
 3.0662621794e-03 -2.9920349803e-02 -1.6552559066e-01 -2.9920349803e-02 -5.9184713856e-03 -1.6028019196e-02 -1.6552559066e-01 -1.6028019196e-02  2.8540694179e-03
-1.6746065408e-03  1.0312631655e-02  9.1503242352e-02  1.0312631655e-02  2.4005417645e-01  6.3892898515e-01  9.1503242352e-02  6.3892898515e-01 -2.3837975521e-01
-2.2982033308e-03  2.3805442757e-02  1.2360803407e-01  2.3805442757e-02 -5.1681344457e-02 -1.3727634437e-01  1.2360803407e-01 -1.3727634437e-01  5.3971283768e-02
-9.1025922546e-02  2.3695940565e-01 -4.2477874957e-02  2.3695940565e-01  2.9151494227e-01 -7.8492049554e-02 -4.2477874957e-02 -7.8492049554e-02 -1.3863718522e-01
-1.9117444152e-01 -4.9352334795e-02  7.3774378183e-03 -4.9352334795e-02  3.2535539450e-01 -6.3486833535e-02  7.3774378183e-03 -6.3486833535e-02 -9.8422647048e-03
 7.3121182269e-04 -4.8643503003e-03 -3.8118600391e-02 -4.8643503003e-03 -7.8079309778e-02 -2.0769118453e-01 -3.8118600391e-02 -2.0769118453e-01  7.7332981108e-02
-7.2243026743e-03  7.4431232464e-02  3.8924470076e-01  7.4431232464e-02 -1.4080439708e-01 -3.7405403932e-01  3.8924470076e-01 -3.7405403932e-01  1.4803196009e-01
 1.3274876887e-02 -1.2991221316e-01 -7.0809395045e-01 -1.2991221316e-01  4.9212337664e-02  1.3007167491e-01 -7.0809395045e-01  1.3007167491e-01 -6.2457571265e-02
-9.7276914516e-01 -3.3281699287e-01  5.0261775540e-02 -3.3281699287e-01  6.6736609420e-01 -1.0298180675e-01  5.0261775540e-02 -1.0298180675e-01  1.3659287603e-01
 2.2861939437e-01 -2.6662052766e-01  5.1890946158e-02 -2.6662052766e-01  3.8850770231e-01 -9.9171937123e-02  5.1890946158e-02 -9.9171937123e-02 -1.2522521908e-01
 3.0143079550e-03 -2.9345778127e-02 -1.6272416019e-01 -2.9345778127e-02 -8.4511989416e-03 -2.2763626148e-02 -1.6272416019e-01 -2.2763626148e-02  5.4385214256e-03
-1.7361901714e-03  1.1201189283e-02  9.4600294415e-02  1.1201189283e-02  2.2755897656e-01  6.0569136683e-01  9.4600294415e-02  6.0569136683e-01 -2.2582592916e-01
-2.5426318271e-03  2.6841314638e-02  1.3672362266e-01  2.6841314638e-02 -7.6361577580e-02 -2.0294278116e-01  1.3672362266e-01 -2.0294278116e-01  7.8898673616e-02
-1.1979230573e-01  2.3891074066e-01 -4.3247327465e-02  2.3891074066e-01  2.6822940323e-01 -7.1327195748e-02 -4.3247327465e-02 -7.1327195748e-02 -1.2391120952e-01
 1.2482965054e-01  1.5752609741e-03  6.1495286070e-04  1.5752609741e-03 -2.6982210600e-01  5.4366768195e-02  6.1495286070e-04  5.4366768195e-02  1.9321163484e-02
-3.2200990884e-03  3.5639335664e-02  1.7400306835e-01  3.5639335664e-02 -1.5284071279e-01 -4.0633339465e-01  1.7400306835e-01 -4.0633339465e-01  1.5605019634e-01
-5.5759234636e-03  5.6284821035e-02  3.0009646434e-01  5.6284821035e-02 -6.6755040835e-02 -1.7721299354e-01  3.0009646434e-01 -1.7721299354e-01  7.2340772124e-02
-1.3212164910e-02  1.3046363384e-01  7.1023085692e-01  1.3046363384e-01 -5.3978202647e-02 -1.4253351588e-01  7.1023085692e-01 -1.4253351588e-01  6.7173116789e-02
-9.8701018671e-01 -2.7769379411e-01  3.9968303713e-02 -2.7769379411e-01  5.8269727370e-01 -8.2629265351e-02  3.9968303713e-02 -8.2629265351e-02  1.5742157606e-01
 8.1190016924e-03  3.0894524299e-01 -5.7063401239e-02  3.0894524299e-01 -5.2264907203e-01  1.1750877173e-01 -5.7063401239e-02  1.1750877173e-01  8.6465526891e-02
-2.9454843294e-03  2.8669265651e-02  1.5911863979e-01  2.8669265651e-02  9.2213636812e-03  2.4806823507e-02  1.5911863979e-01  2.4806823507e-02 -6.2762926516e-03
 1.7326366234e-03 -1.0948566743e-02 -9.4552606500e-02 -1.0948566743e-02 -2.3690025046e-01 -6.3054439956e-01 -9.4552606500e-02 -6.3054439956e-01  2.3516911610e-01
-2.3996329524e-03  2.5178039135e-02  1.2904976690e-01  2.5178039135e-02 -6.6170717766e-02 -1.7583371897e-01  1.2904976690e-01 -1.7583371897e-01  6.8564058126e-02
-1.0153252637e-01  2.4688474569e-01 -4.4437076880e-02  2.4688474569e-01  2.7880276781e-01 -7.4953759507e-02 -4.4437076880e-02 -7.4953759507e-02 -1.3304749679e-01
 1.5937006893e-01  1.7031927125e-02 -1.8506308341e-03  1.7031927125e-02 -3.0669923076e-01  6.0730863379e-02 -1.8506308341e-03  6.0730863379e-02  1.5516632538e-02
 3.7447029672e-03 -4.0785567199e-02 -2.0249274159e-01 -4.0785567199e-02  1.5162903484e-01  4.0305704707e-01 -2.0249274159e-01  4.0305704707e-01 -1.5536293958e-01
-6.0536195849e-03  6.0936448227e-02  3.2569157164e-01  6.0936448227e-02 -6.6828659958e-02 -1.7737343963e-01  3.2569157164e-01 -1.7737343963e-01  7.2892726694e-02
 1.3099704115e-02 -1.2934142994e-01 -7.0489959770e-01 -1.2934142994e-01  4.8073787567e-02  1.2681890220e-01 -7.0489959770e-01  1.2681890220e-01 -6.1162745981e-02
-9.7297349502e-01 -3.1061292075e-01  4.6228346598e-02 -3.1061292075e-01  6.4645834018e-01 -9.7303116589e-02  4.6228346598e-02 -9.7303116589e-02  1.4483573716e-01
 1.7096596897e-01 -2.8718332500e-01  5.5006379870e-02 -2.8718332500e-01  4.3021416509e-01 -1.0522694906e-01  5.5006379870e-02 -1.0522694906e-01 -1.1466559391e-01
-3.0443926808e-03  2.9641498048e-02  1.6440592228e-01  2.9641498048e-02  8.8044058570e-03  2.3706098966e-02  1.6440592228e-01  2.3706098966e-02 -5.7609254396e-03
-1.8333266972e-03  1.1958523118e-02  1.0000092608e-01  1.1958523118e-02  2.3615614586e-01  6.2857280316e-01  1.0000092608e-01  6.2857280316e-01 -2.3432400474e-01
-2.2008827726e-03  2.2883162574e-02  1.1829423382e-01  2.2883162574e-02 -5.3384550216e-02 -1.4181558999e-01  1.1829423382e-01 -1.4181558999e-01  5.5576528210e-02
-8.1649544083e-02  2.3369426076e-01 -4.1832214169e-02  2.3369426076e-01  2.7898853713e-01 -7.5558742541e-02 -4.1832214169e-02 -7.5558742541e-02 -1.3538069002e-01
 1.6245090533e-01  2.8428856056e-02 -3.8249488261e-03  2.8428856056e-02 -2.8784291914e-01  5.6264785005e-02 -3.8249488261e-03  5.6264785005e-02  1.0002981776e-02
 2.0688198943e-03 -1.8673000820e-02 -1.1018654121e-01 -1.8673000820e-02 -5.1043169907e-02 -1.3585771328e-01 -1.1018654121e-01 -1.3585771328e-01  4.8957401076e-02
 6.7415851936e-03 -7.0149882426e-02 -3.6335620991e-01 -7.0149882426e-02  1.5682490018e-01  4.1670513029e-01 -3.6335620991e-01  4.1670513029e-01 -1.6356694824e-01
-1.3075044360e-02  1.2861600540e-01  6.9982655103e-01  1.2861600540e-01 -5.6373077281e-02 -1.4904562420e-01  6.9982655103e-01 -1.4904562420e-01  6.9425727439e-02
 9.9618770904e-01  3.2509331343e-01 -4.8640098883e-02  3.2509331343e-01 -6.7676340931e-01  1.0380584365e-01 -4.8640098883e-02  1.0380584365e-01 -1.4122569546e-01
-1.3931596635e-01  2.5876662944e-01 -4.9533985517e-02  2.5876662944e-01 -4.3686619972e-01  1.0585202480e-01 -4.9533985517e-02  1.0585202480e-01  1.1283978506e-01
 2.8995660989e-03 -2.8256057220e-02 -1.5656585836e-01 -2.8256057220e-02 -7.3162375465e-03 -1.9733158961e-02 -1.5656585836e-01 -1.9733158961e-02  4.4177629587e-03
-3.6061616124e-03  2.9958548222e-02  1.9535301944e-01  2.9958548222e-02  2.1019570469e-01  5.5967045635e-01  1.9535301944e-01  5.5967045635e-01 -2.0659567558e-01
-5.7122413919e-04  7.3133692237e-03  3.0264662077e-02  7.3133692237e-03 -6.9232735274e-02 -1.8416703233e-01  3.0264662077e-02 -1.8416703233e-01  6.9800767924e-02
 3.8353999852e-02  2.2011981045e-01 -3.8314523914e-02  2.2011981045e-01  1.8462429075e-01 -5.7359929213e-02 -3.8314523914e-02 -5.7359929213e-02 -1.3228371914e-01
-2.9475087313e-02  7.6716691106e-02 -1.4129561481e-02  7.6716691106e-02  1.1356985748e-01 -2.2047918623e-02 -1.4129561481e-02 -2.2047918623e-02 -7.7302378703e-03
 2.8461130920e-03 -2.6790005206e-02 -1.5326470324e-01 -2.6790005206e-02 -4.0488637840e-02 -1.0794351485e-01 -1.5326470324e-01 -1.0794351485e-01  3.7640532190e-02
 7.8720212577e-03 -8.2778713960e-02 -4.2392263942e-01 -8.2778713960e-02  2.1847615099e-01  5.8066394802e-01 -4.2392263942e-01  5.8066394802e-01 -2.2634863119e-01
-1.0078386718e-02  9.4911273422e-02  5.1196290599e-01  9.4911273422e-02 -7.8529287238e-02 -2.0946082075e-01  5.1196290599e-01 -2.0946082075e-01  8.8574611584e-02
-1.0308246650e+00 -3.3589001691e-01  5.0127820386e-02 -3.3589001691e-01  8.3771129530e-01 -1.3438753399e-01  5.0127820386e-02 -1.3438753399e-01  1.3933740852e-01
-9.2295375675e-03 -7.9024766088e-02  1.5311792134e-02 -7.9024766088e-02  5.0273693823e-01 -1.1242688563e-01  1.5311792134e-02 -1.1242688563e-01 -9.1439180886e-02
-2.6910371328e-03  2.6345935483e-02  1.4527323881e-01  2.6345935483e-02  1.9007799127e-03  5.3014429015e-03  1.4527323881e-01  5.3014429015e-03  7.8850258678e-04
 2.2650533905e-03 -1.6194274481e-02 -1.2329101837e-01 -1.6194274481e-02 -2.3596727020e-01 -6.2811251594e-01 -1.2329101837e-01 -6.2811251594e-01  2.3370418595e-01
 1.8540998565e-03 -1.9638300747e-02 -9.9546600435e-02 -1.9638300747e-02  5.9438285904e-02  1.5796625738e-01 -9.9546600435e-02  1.5796625738e-01 -6.1285208018e-02
 4.6995048386e-02 -2.4425335384e-01  4.3421237278e-02 -2.4425335384e-01 -2.5775098602e-01  7.1807390585e-02  4.3421237278e-02  7.1807390585e-02  1.3722143801e-01
-1.2639527502e-01  1.6671012595e-02 -4.0391585396e-03  1.6671012595e-02  2.5188265204e-01 -4.9237187789e-02 -4.0391585396e-03 -4.9237187789e-02 -1.0944863490e-02
 2.4175150199e-03 -2.2417200569e-02 -1.2944319409e-01 -2.2417200569e-02 -4.2018218938e-02 -1.1190394662e-01 -1.2944319409e-01 -1.1190394662e-01  3.9585605055e-02
-7.3175799473e-03  7.6227227024e-02  3.9435616611e-01  7.6227227024e-02 -1.7369095562e-01 -4.6153044706e-01  3.9435616611e-01 -4.6153044706e-01  1.8100788378e-01
 1.2352879681e-02 -1.2084419868e-01 -6.5713432894e-01 -1.2084419868e-01  5.6737620096e-02  1.5025784191e-01 -6.5713432894e-01  1.5025784191e-01 -6.9069337557e-02
-9.7108642038e-01 -3.2841463983e-01  4.9513181465e-02 -3.2841463983e-01  7.3658612193e-01 -1.1630517433e-01  4.9513181465e-02 -1.1630517433e-01  1.3463284416e-01
 1.7275539296e-01 -2.2356420774e-01  4.3491473032e-02 -2.2356420774e-01  4.2071696993e-01 -1.0345829338e-01  4.3491473032e-02 -1.0345829338e-01 -1.1809946761e-01
-3.0718579405e-03  2.9947607870e-02  1.6587176173e-01  2.9947607870e-02  7.2707853233e-03  1.9626792588e-02  1.6587176173e-01  1.9626792588e-02 -4.2000959816e-03
 2.5499660462e-03 -1.9060951178e-02 -1.3862711404e-01 -1.9060951178e-02 -2.3289402328e-01 -6.1996239203e-01 -1.3862711404e-01 -6.1996239203e-01  2.3034667271e-01
 1.5988355236e-03 -1.7009455712e-02 -8.5708329536e-02 -1.7009455712e-02  5.5158826723e-02  1.4659889095e-01 -8.5708329536e-02  1.4659889095e-01 -5.6749406986e-02
 2.2202961430e-02 -2.3769099596e-01  4.1997801557e-02 -2.3769099596e-01 -2.4487105485e-01  6.9552674641e-02  4.1997801557e-02  6.9552674641e-02  1.3776210314e-01
 1.0631114115e-01 -2.7159052422e-02  5.7978919408e-03 -2.7159052422e-02 -2.1785062283e-01  4.2318285308e-02  5.7978919408e-03  4.2318285308e-02  8.6894682438e-03
-2.6232682795e-03  2.4517879999e-02  1.4049148182e-01  2.4517879999e-02  3.8566458045e-02  1.0273263621e-01  1.4049148182e-01  1.0273263621e-01 -3.5927576807e-02
-7.4328375440e-03  7.7551568365e-02  4.0049182434e-01  7.7551568365e-02 -1.8165893280e-01 -4.8272474525e-01  4.0049182434e-01 -4.8272474525e-01  1.8909103742e-01
 9.8825471998e-01  3.3503791323e-01 -5.0898240001e-02  3.3503791323e-01 -7.7431478636e-01  1.2384960067e-01 -5.0898240001e-02  1.2384960067e-01 -1.3302687593e-01
 1.1368201760e-02 -1.1605837582e-01 -6.2894094443e-01 -1.1605837582e-01  6.3781362896e-02  1.6803635525e-01 -6.2894094443e-01  1.6803635525e-01 -7.5170108171e-02
-1.4040635538e-01  1.8911032717e-01 -3.6895863492e-02  1.8911032717e-01 -4.2941037496e-01  1.0400704710e-01 -3.6895863492e-02  1.0400704710e-01  1.1414373803e-01
 2.9786028610e-03 -2.9069261181e-02 -1.6082691502e-01 -2.9069261181e-02 -5.8056384774e-03 -1.5719198808e-02 -1.6082691502e-01 -1.5719198808e-02  2.8282901299e-03
 2.7390714899e-03 -2.1127466973e-02 -1.4871396901e-01 -2.1127466973e-02 -2.2391967245e-01 -5.9610381672e-01 -1.4871396901e-01 -5.9610381672e-01  2.2118474496e-01
-1.4929361045e-03  1.5987714360e-02  7.9963075664e-02  1.5987714360e-02 -5.6010204284e-02 -1.4887558037e-01  7.9963075664e-02 -1.4887558037e-01  5.7495090777e-02
-1.6032829551e-02  2.2545604127e-01 -3.9774459163e-02  2.2545604127e-01  2.2859406046e-01 -6.5565935328e-02 -3.9774459163e-02 -6.5565935328e-02 -1.3219983813e-01
-7.8206629336e-02  3.1446355446e-02 -6.3394158462e-03  3.1446355446e-02  1.7703148797e-01 -3.4536671873e-02 -6.3394158462e-03 -3.4536671873e-02 -8.3002298029e-03
-2.7205271770e-03  2.5472263690e-02  1.4585952567e-01  2.5472263690e-02  3.9382202454e-02  1.0492039579e-01  1.4585952567e-01  1.0492039579e-01 -3.6647993667e-02
-6.6169469232e-03  6.9550694581e-02  3.5639529211e-01  6.9550694581e-02 -1.8210642099e-01 -4.8399138849e-01  3.5639529211e-01 -4.8399138849e-01  1.8872284994e-01
-1.1824817399e-02  1.1738691088e-01  6.3423216929e-01  1.1738691088e-01 -8.2105430974e-02 -2.1756638574e-01  6.3423216929e-01 -2.1756638574e-01  9.3917994201e-02
-1.0283756960e+00 -3.1962759951e-01  4.7387439710e-02 -3.1962759951e-01  7.5202731814e-01 -1.1748757391e-01  4.7387439710e-02 -1.1748757391e-01  1.4339056225e-01
 2.0148569197e-02  1.8307929454e-01 -3.4126044463e-02  1.8307929454e-01 -5.2162702861e-01  1.1701231733e-01 -3.4126044463e-02  1.1701231733e-01  9.1474726116e-02
-2.7554715478e-03  2.6922828659e-02  1.4877135735e-01  2.6922828659e-02  4.1193544021e-03  1.1209751880e-02  1.4877135735e-01  1.1209751880e-02 -1.3647073712e-03
 3.4795519482e-03 -2.8560363768e-02 -1.8858907237e-01 -2.8560363768e-02 -2.1675845551e-01 -5.7711681765e-01 -1.8858907237e-01 -5.7711681765e-01  2.1328412222e-01
 9.6712210014e-04 -1.0355878082e-02 -5.1336909374e-02 -1.0355878082e-02  3.9859690601e-02  1.0593595528e-01 -5.1336909374e-02  1.0593595528e-01 -4.0813963332e-02
 4.5496891615e-02  2.1088953339e-01 -3.6511981473e-02  2.1088953339e-01  2.0061760976e-01 -6.1507223326e-02 -3.6511981473e-02 -6.1507223326e-02 -1.3782259896e-01
-4.5840821760e-02  3.6116335867e-02 -6.9742357653e-03  3.6116335867e-02  1.2264613612e-01 -2.3386284117e-02 -6.9742357653e-03 -2.3386284117e-02 -3.4992667622e-03
-2.9154296776e-03  2.7359125276e-02  1.5638415276e-01  2.7359125276e-02  4.0570517269e-02  1.0809047131e-01  1.5638415276e-01  1.0809047131e-01 -3.7637364751e-02
-8.3273149380e-03  8.7047126181e-02  4.4837557658e-01  8.7047126181e-02 -2.1189302276e-01 -5.6311021693e-01  4.4837557658e-01 -5.6311021693e-01  2.2021972345e-01
-1.0923879201e+00 -3.7195780682e-01  5.6507505096e-02 -3.7195780682e-01  8.8507126146e-01 -1.4522851854e-01  5.6507505096e-02 -1.4522851854e-01  1.3163316299e-01
-9.1769737601e-03  9.1943956587e-02  4.9555965762e-01  9.1943956587e-02 -7.1908826971e-02 -1.9050178230e-01  4.9555965762e-01 -1.9050178230e-01  8.1084020533e-02
 7.6404885961e-02 -7.4666603510e-02  1.5409607031e-02 -7.4666603510e-02  4.3718897647e-01 -1.0239381533e-01  1.5409607031e-02 -1.0239381533e-01 -1.0380994121e-01
 2.5734280475e-03 -2.5213339321e-02 -1.3894689763e-01 -2.5213339321e-02 -1.2475749476e-03 -3.5523006522e-03 -1.3894689763e-01 -3.5523006522e-03 -1.3248677771e-03
-2.5037713621e-03  1.8877741135e-02  1.3598937118e-01  1.8877741135e-02  2.2152994564e-01  5.8972424876e-01  1.3598937118e-01  5.8972424876e-01 -2.1903046010e-01
-1.7368427187e-03  1.8584884974e-02  9.3182622157e-02  1.8584884974e-02 -6.3341812173e-02 -1.6836792291e-01  9.3182622157e-02 -1.6836792291e-01  6.5072209815e-02
-4.3368021306e-02  2.2516978449e-01 -4.0020605620e-02  2.2516978449e-01  2.3391982347e-01 -6.5649136944e-02 -4.0020605620e-02 -6.5649136944e-02 -1.2730656647e-01
-8.0476447474e-02  2.6919845811e-02 -5.5052255249e-03  2.6919845811e-02  1.8602315718e-01 -3.6753567098e-02 -5.5052255249e-03 -3.6753567098e-02 -1.0885890918e-02
 2.6420512525e-03 -2.4690290555e-02 -1.4175705742e-01 -2.4690290555e-02 -4.0686579111e-02 -1.0839472953e-01 -1.4175705742e-01 -1.0839472953e-01  3.8032792772e-02
-5.9596404731e-03  6.2922392953e-02  3.2100397498e-01  6.2922392953e-02 -1.7459304255e-01 -4.6405489956e-01  3.2100397498e-01 -4.6405489956e-01  1.8055228429e-01
-1.2406357909e-02  1.2323571869e-01  6.6628793640e-01  1.2323571869e-01 -8.2826633531e-02 -2.1939532572e-01  6.6628793640e-01 -2.1939532572e-01  9.5218778425e-02
-1.0144016801e+00 -2.9336320282e-01  4.2645765851e-02 -2.9336320282e-01  6.7335392171e-01 -1.0089342946e-01  4.2645765851e-02 -1.0089342946e-01  1.5166792936e-01
-1.1433373910e-01 -2.2373056136e-01  4.0522060086e-02 -2.2373056136e-01  5.8104810890e-01 -1.2586321160e-01  4.0522060086e-02 -1.2586321160e-01 -7.7027552589e-02
-2.7896264425e-03  2.7225807138e-02  1.5063155122e-01  2.7225807138e-02  5.4459284424e-03  1.4742105555e-02  1.5063155122e-01  1.4742105555e-02 -2.6567520548e-03
-3.2775515036e-03  2.7239820991e-02  1.7797783928e-01  2.7239820991e-02  1.9379676727e-01  5.1599419293e-01  1.7797783928e-01  5.1599419293e-01 -1.9051992531e-01
 4.3606345743e-04 -8.0390162354e-03 -2.3083833766e-02 -8.0390162354e-03  1.4556397226e-01  3.8732903747e-01 -2.3083833766e-02  3.8732903747e-01 -1.4600414574e-01
 4.0096558224e-02 -2.6829169748e-01  4.7921286557e-02 -2.6829169748e-01 -1.9085110317e-01  5.5678914695e-02  4.7921286557e-02  5.5678914695e-02  1.1970715738e-01
-1.1918443886e-03 -2.1594117547e-01  3.8905578298e-02 -2.1594117547e-01 -1.2406557080e-01  2.6477105349e-02  3.8905578298e-02  2.6477105349e-02  2.8311248403e-02
 2.2326563487e-03 -2.0801832199e-02 -1.2053810111e-01 -2.0801832199e-02 -4.0517512418e-02 -1.0805881367e-01 -1.2053810111e-01 -1.0805881367e-01  3.8301497111e-02
 8.4301226550e-03 -8.8402496555e-02 -4.5412762647e-01 -8.8402496555e-02  2.2353700276e-01  5.9407339473e-01 -4.5412762647e-01  5.9407339473e-01 -2.3196712349e-01
-9.9939320825e-03  9.8906771566e-02  5.3861270582e-01  9.8906771566e-02 -3.9463935615e-02 -1.0415259863e-01  5.3861270582e-01 -1.0415259863e-01  4.9458122981e-02
-8.3464560961e-01 -2.2626951298e-01  3.2253172775e-02 -2.2626951298e-01  7.2122431806e-01 -1.1114562777e-01  3.2253172775e-02 -1.1114562777e-01  1.4151708259e-01
-7.2243538795e-02  1.5740808920e-01 -3.0340669660e-02  1.5740808920e-01 -4.7661210863e-01  1.0905875248e-01 -3.0340669660e-02  1.0905875248e-01  9.5504041316e-02
-3.4326951395e-03  3.3467713084e-02  1.8541480082e-01  3.3467713084e-02  8.4530552472e-03  2.2805510326e-02  1.8541480082e-01  2.2805510326e-02 -5.0215535421e-03
-2.4734637549e-03  1.8405554356e-02  1.3444608813e-01  1.8405554356e-02  2.2890777133e-01  6.0934915835e-01  1.3444608813e-01  6.0934915835e-01 -2.2643739210e-01
 1.6965612562e-03 -1.7901797390e-02 -9.0963026386e-02 -1.7901797390e-02  5.2853803168e-02  1.4045146933e-01 -9.0963026386e-02  1.4045146933e-01 -5.4541095537e-02
-3.1445613996e-02  2.2849468393e-01 -4.0446083530e-02  2.2849468393e-01  2.4450402585e-01 -6.8883634696e-02 -4.0446083530e-02 -6.8883634696e-02 -1.3408662343e-01
-1.0238650378e-01  1.5730075854e-02 -3.6973964910e-03  1.5730075854e-02  2.0754731540e-01 -4.0412590976e-02 -3.6973964910e-03 -4.0412590976e-02 -8.2289763902e-03
-2.6580867317e-03  2.4809327690e-02  1.4221088161e-01  2.4809327690e-02  3.9282405118e-02  1.0462729651e-01  1.4221088161e-01  1.0462729651e-01 -3.6607721185e-02
-6.7089785014e-03  7.0298252220e-02  3.6144503431e-01  7.0298252220e-02 -1.7564993913e-01 -4.6679970445e-01  3.6144503431e-01 -4.6679970445e-01  1.8235822136e-01
-1.2185113444e-02  1.2034819183e-01  6.5183125618e-01  1.2034819183e-01 -7.3541871045e-02 -1.9482098377e-01  6.5183125618e-01 -1.9482098377e-01  8.5709642294e-02
 1.0209538651e+00  3.2548655430e-01 -4.8516927755e-02  3.2548655430e-01 -7.4313536945e-01  1.1634128778e-01 -4.8516927755e-02  1.1634128778e-01 -1.4087675474e-01
 4.0302832932e-02 -2.0266495429e-01  3.8316972151e-02 -2.0266495429e-01  4.8737641109e-01 -1.1240181560e-01  3.8316972151e-02 -1.1240181560e-01 -1.0015085747e-01
 2.8015819195e-03 -2.7356392775e-02 -1.5127657392e-01 -2.7356392775e-02 -4.9472260988e-03 -1.3418233607e-02 -1.5127657392e-01 -1.3418233607e-02  2.1464299722e-03
-3.3598449109e-03  2.7522197067e-02  1.8208652535e-01  2.7522197067e-02  2.1118344253e-01  5.6227680854e-01  1.8208652535e-01  5.6227680854e-01 -2.0782948057e-01
 8.8870826799e-04 -1.0381568862e-02 -4.7415841398e-02 -1.0381568862e-02  6.7431283319e-02  1.7934229326e-01 -4.7415841398e-02  1.7934229326e-01 -6.8316470370e-02
 1.8072711550e-02  2.1893020683e-01 -3.8311886408e-02  2.1893020683e-01  1.9381200245e-01 -5.8532292293e-02 -3.8311886408e-02 -5.8532292293e-02 -1.2926769605e-01
-3.5098214273e-02  6.3565335832e-02 -1.1781977788e-02  6.3565335832e-02  1.2292624392e-01 -2.4092029466e-02 -1.1781977788e-02 -2.4092029466e-02 -8.5551717975e-03
-2.8265866145e-03  2.6581184387e-02  1.5217641341e-01  2.6581184387e-02  4.0856480577e-02  1.0891477547e-01  1.5217641341e-01  1.0891477547e-01 -3.8026926774e-02
 6.7335528195e-03 -7.1154899538e-02 -3.6258084550e-01 -7.1154899538e-02  2.0032703968e-01  5.3246972008e-01 -3.6258084550e-01  5.3246972008e-01 -2.0706110946e-01
-1.0816189341e-02  1.0807523891e-01  5.8085937811e-01  1.0807523891e-01 -9.6557767500e-02 -2.5607320988e-01  5.8085937811e-01 -2.5607320988e-01  1.0736650249e-01
-1.0315822528e+00 -3.1570273192e-01  4.6646797565e-02 -3.1570273192e-01  7.7998775149e-01 -1.2225350308e-01  4.6646797565e-02 -1.2225350308e-01  1.4579374698e-01
 9.6228640272e-02  1.2452628744e-01 -2.2681839341e-02  1.2452628744e-01 -5.6421246249e-01  1.2221344660e-01 -2.2681839341e-02  1.2221344660e-01  7.9661658362e-02
-2.6827829960e-03  2.6247662441e-02  1.4480791015e-01  2.6247662441e-02  2.4264911222e-03  6.6977175902e-03  1.4480791015e-01  6.6977175902e-03  2.5477956696e-04
-2.7370530936e-03  2.1214042422e-02  1.4856495751e-01  2.1214042422e-02  2.1954623502e-01  5.8446870479e-01  1.4856495751e-01  5.8446870479e-01 -2.1681382617e-01
-1.5202009759e-03  1.6461260113e-02  8.1485510043e-02  1.6461260113e-02 -6.3373844933e-02 -1.6847624855e-01  8.1485510043e-02 -1.6847624855e-01  6.4888182050e-02
-2.5126478913e-02  2.2416173541e-01 -3.9664351351e-02  2.2416173541e-01  2.2334467438e-01 -6.3821838941e-02 -3.9664351351e-02 -6.3821838941e-02 -1.2811712390e-01
-6.7400879336e-02  3.7699202063e-02 -7.3565485318e-03  3.7699202063e-02  1.6776007608e-01 -3.3060291219e-02 -7.3565485318e-03 -3.3060291219e-02 -1.0064812748e-02
-2.7041781159e-03  2.5337119090e-02  1.4524303537e-01  2.5337119090e-02  4.0228069298e-02  1.0719368201e-01  1.4524303537e-01  1.0719368201e-01 -3.7514151654e-02
-6.1101418088e-03  6.4540080704e-02  3.2906804565e-01  6.4540080704e-02 -1.8037949851e-01 -4.7944108297e-01  3.2906804565e-01 -4.7944108297e-01  1.8648941414e-01
-1.2054499940e-02  1.1995755097e-01  6.4748907033e-01  1.1995755097e-01 -8.8029621599e-02 -2.3326858147e-01  6.4748907033e-01 -2.3326858147e-01  1.0007225188e-01
-1.0184886958e+00 -2.9890158708e-01  4.3645783512e-02 -2.9890158708e-01  7.0403950992e-01 -1.0706532463e-01  4.3645783512e-02 -1.0706532463e-01  1.4979755059e-01
-1.1156199933e-01 -1.9818225017e-01  3.5911029310e-02 -1.9818225017e-01  5.7923290568e-01 -1.2540033159e-01  3.5911029310e-02 -1.2540033159e-01 -7.7724570272e-02
 2.7656744038e-03 -2.7009636443e-02 -1.4931163505e-01 -2.7009636443e-02 -4.5488825664e-03 -1.2352189557e-02 -1.4931163505e-01 -1.2352189557e-02  1.7839437990e-03
 1.0186815631e-03 -3.7919205108e-03 -5.6070083216e-02 -3.7919205108e-03 -2.4318493057e-01 -6.4719886821e-01 -5.6070083216e-02 -6.4719886821e-01  2.4216664247e-01
-3.3857866342e-03  3.5452191474e-02  1.8236766987e-01  3.5452191474e-02 -8.8139087927e-02 -2.3421688510e-01  1.8236766987e-01 -2.3421688510e-01  9.1521616203e-02
-1.9846471321e-01  2.8127697693e-01 -5.1595612164e-02  2.8127697693e-01  3.0520736436e-01 -7.9245806126e-02 -5.1595612164e-02 -7.9245806126e-02 -1.3130957728e-01
-6.3186277014e-03  6.5836082532e-02  3.4072219141e-01  6.5836082532e-02 -1.4914891387e-01 -3.9630410868e-01  3.4072219141e-01 -3.9630410868e-01  1.5546708887e-01
 2.0186590034e-01  8.4520946586e-02 -1.3958732688e-02  8.4520946586e-02 -4.4654760608e-01  9.1323956881e-02 -1.3958732688e-02  9.1323956881e-02  3.5030494763e-02
 1.0060836509e-02 -9.8478227110e-02 -5.4284800524e-01 -9.8478227110e-02 -6.0966550105e-03 -1.7083667604e-02 -5.4284800524e-01 -1.7083667604e-02 -3.9697050835e-03
 1.0068737626e-02 -9.9497818878e-02 -5.4417899207e-01 -9.9497818878e-02  2.3190232241e-02  6.0760496258e-02 -5.4417899207e-01  6.0760496258e-02 -3.3254900404e-02
-9.2698295700e-01 -2.8823181382e-01  4.2488143178e-02 -2.8823181382e-01  5.2040920216e-01 -7.1615639100e-02  4.2488143178e-02 -7.1615639100e-02  1.5435127084e-01
 4.6062925347e-01 -3.9891846019e-01  7.8206370856e-02 -3.9891846019e-01  2.7841120797e-01 -8.2957353824e-02  7.8206370856e-02 -8.2957353824e-02 -1.4204134990e-01
-3.6242131490e-03  3.5139264817e-02  1.9569009057e-01  3.5139264817e-02  1.5979970825e-02  4.2851273937e-02  1.9569009057e-01  4.2851273937e-02 -1.2356853562e-02
 2.0532406696e-03 -1.4281259487e-02 -1.1183059890e-01 -1.4281259487e-02 -2.2948676196e-01 -6.1085081247e-01 -1.1183059890e-01 -6.1085081247e-01  2.2743567881e-01
 2.3160227551e-03 -2.5015325474e-02 -1.2454482363e-01 -2.5015325474e-02  9.0844444443e-02  2.4151630436e-01 -1.2454482363e-01  2.4151630436e-01 -9.3158113350e-02
-1.0113281532e-01  2.6212127919e-01 -4.7274521479e-02  2.6212127919e-01  2.5519548842e-01 -6.9144091526e-02 -4.7274521479e-02 -6.9144091526e-02 -1.2656972944e-01
 9.4055567362e-02 -5.2239139127e-02  1.0058728224e-02 -5.2239139127e-02 -2.5607506432e-01  5.2156060345e-02  1.0058728224e-02  5.2156060345e-02  2.4183232960e-02
-4.8809997659e-03  5.2308265315e-02  2.6304085762e-01  5.2308265315e-02 -1.7153309038e-01 -4.5597311861e-01  2.6304085762e-01 -4.5597311861e-01  1.7640840780e-01
 5.3527629078e-03 -5.3666911689e-02 -2.8850487640e-01 -5.3666911689e-02  4.7166280709e-02  1.2506970672e-01 -2.8850487640e-01  1.2506970672e-01 -5.2524048421e-02
 1.2646436717e-02 -1.2496985810e-01 -6.8109554052e-01 -1.2496985810e-01  4.6150980698e-02  1.2172000054e-01 -6.8109554052e-01  1.2172000054e-01 -5.8789583848e-02
-9.5026611003e-01 -2.8083820501e-01  4.0993970255e-02 -2.8083820501e-01  6.4696133772e-01 -9.6248012059e-02  4.0993970255e-02 -9.6248012059e-02  1.4939710008e-01
-1.2643563297e-01  2.9358619631e-01 -5.5676507667e-02  2.9358619631e-01 -4.6703125597e-01  1.1038370193e-01 -5.5676507667e-02  1.1038370193e-01  1.0495974967e-01
-3.1950850412e-03  3.1110266601e-02  1.7257440280e-01  3.1110266601e-02  9.3560918663e-03  2.5185364534e-02  1.7257440280e-01  2.5185364534e-02 -6.1613623072e-03
 1.0822737599e-03 -4.8728812120e-03 -5.9260838097e-02 -4.8728812120e-03 -2.2406628206e-01 -5.9633445768e-01 -5.9260838097e-02 -5.9633445768e-01  2.2298684620e-01
 3.9104508648e-03 -4.1304412166e-02 -2.1050951857e-01 -4.1304412166e-02  1.1618853078e-01  3.0881396457e-01 -2.1050951857e-01  3.0881396457e-01 -1.2009587266e-01
-2.5004448605e-01  2.7251798506e-01 -5.0684369414e-02  2.7251798506e-01  2.8683231618e-01 -7.2002049551e-02 -5.0684369414e-02 -7.2002049551e-02 -1.1068682848e-01
-5.5542721649e-03  5.8430236009e-02  2.9939070327e-01  5.8430236009e-02 -1.5313619955e-01 -4.0698412878e-01  2.9939070327e-01 -4.0698412878e-01  1.5868998426e-01
 4.7803099788e-02  9.0136641830e-03 -1.8775792077e-03  9.0136641830e-03 -3.4109178312e-01  7.5636904235e-02 -1.8775792077e-03  7.5636904235e-02  6.0960859803e-02
 5.4000484539e-03 -5.2720947225e-02 -2.9218744594e-01 -5.2720947225e-02 -1.4258055466e-02 -3.8406695832e-02 -2.9218744594e-01 -3.8406695832e-02  8.8479659224e-03
-1.2787069255e-02  1.2574914830e-01  6.8956946404e-01  1.2574914830e-01 -1.7074805954e-02 -4.4296123206e-02  6.8956946404e-01 -4.4296123206e-02  2.9852806846e-02
-9.6456522916e-01 -2.5909044620e-01  3.6742023272e-02 -2.5909044620e-01  5.1319294808e-01 -6.8148636836e-02  3.6742023272e-02 -6.8148636836e-02  1.6404109437e-01
-2.8889646751e-01  4.3634640532e-01 -8.3076751841e-02  4.3634640532e-01 -3.3392317101e-01  8.6665785005e-02 -8.3076751841e-02  8.6665785005e-02  1.0431064118e-01
-3.3035481065e-03  3.2033077425e-02  1.7842400362e-01  3.2033077425e-02  1.4772821416e-02  3.9611106699e-02  1.7842400362e-01  3.9611106699e-02 -1.1470426725e-02
-1.8623988968e-03  1.2401556440e-02  1.0161669496e-01  1.2401556440e-02  2.3044745924e-01  6.1338730796e-01  1.0161669496e-01  6.1338730796e-01 -2.2858600031e-01
 2.7981556143e-03 -3.0377416001e-02 -1.5057205063e-01 -3.0377416001e-02  1.1472729566e-01  3.0503106984e-01 -1.5057205063e-01  3.0503106984e-01 -1.1752454150e-01
-1.4984788526e-01  2.9366257126e-01 -5.3483394809e-02  2.9366257126e-01  2.6264003842e-01 -6.9716757043e-02 -5.3483394809e-02 -6.9716757043e-02 -1.2383953209e-01
 6.9145325045e-03 -7.2285693244e-02 -3.7257738992e-01 -7.2285693244e-02  1.7423646204e-01  4.6301468344e-01 -3.7257738992e-01  4.6301468344e-01 -1.8114945018e-01
-4.9719035996e-02  8.7984305570e-02 -1.5957764184e-02  8.7984305570e-02  2.7464680685e-01 -5.8787823049e-02 -1.5957764184e-02 -5.8787823049e-02 -4.2845941745e-02
 4.0481582164e-03 -3.9430024705e-02 -2.1865287049e-01 -3.9430024705e-02 -1.1539507120e-02 -3.1059833746e-02 -2.1865287049e-01 -3.1059833746e-02  7.4895507666e-03
 1.2467595009e-02 -1.2286932794e-01 -6.7279747619e-01 -1.2286932794e-01  2.3384745397e-02  6.1110668681e-02 -6.7279747619e-01  6.1110668681e-02 -3.5849072565e-02
 9.1324280529e-01  2.6628478928e-01 -3.8740464621e-02  2.6628478928e-01 -6.4205544254e-01  9.5865946289e-02 -3.8740464621e-02  9.5865946289e-02 -1.4577921272e-01
 3.3526983499e-01 -3.6856021758e-01  7.1427067105e-02 -3.6856021758e-01  3.6620156351e-01 -9.6600862251e-02  7.1427067105e-02 -9.6600862251e-02 -1.2846968729e-01
-3.6445062609e-03  3.5429958622e-02  1.9693619846e-01  3.5429958622e-02  1.3420790657e-02  3.6042650153e-02  1.9693619846e-01  3.6042650153e-02 -9.7756280165e-03
-2.1383640537e-03  1.5206151055e-02  1.1649775397e-01  1.5206151055e-02  2.2658338584e-01  6.0313260922e-01  1.1649775397e-01  6.0313260922e-01 -2.2444629967e-01
-2.3913806481e-03  2.6296216795e-02  1.2862903809e-01  2.6296216795e-02 -1.1113321991e-01 -2.9550653295e-01  1.2862903809e-01 -2.9550653295e-01  1.1352426480e-01
 1.1738494060e-01 -2.8139365236e-01  5.0955971638e-02 -2.8139365236e-01 -2.5029816313e-01  6.7543723713e-02  5.0955971638e-02  6.7543723713e-02  1.2398274331e-01
-6.6532597434e-03  6.9929988012e-02  3.5841692556e-01  6.9929988012e-02 -1.8250346600e-01 -4.8503639866e-01  3.5841692556e-01 -4.8503639866e-01  1.8915514599e-01
 5.3684738561e-02 -9.9602015257e-02  1.8195566343e-02 -9.9602015257e-02 -2.4149248096e-01  5.0835951031e-02  1.8195566343e-02  5.0835951031e-02  3.4289836556e-02
-3.8604948339e-03  3.7835884483e-02  2.0842740750e-01  3.7835884483e-02  1.4306788704e-03  4.1480810459e-03  2.0842740750e-01  4.1480810459e-03  2.4291242984e-03
-1.2353330911e-02  1.2192070523e-01  6.6606470749e-01  1.2192070523e-01 -3.3920499229e-02 -8.9176750770e-02  6.6606470749e-01 -8.9176750770e-02  4.6269446083e-02
-9.1720926675e-01 -2.6363461718e-01  3.8207324051e-02 -2.6363461718e-01  6.5542859501e-01 -9.8116984619e-02  3.8207324051e-02 -9.8116984619e-02  1.4702610684e-01
-2.1819649963e-01  3.2005169929e-01 -6.1415421650e-02  3.2005169929e-01 -4.2582694352e-01  1.0473735070e-01 -6.1415421650e-02  1.0473735070e-01  1.1471198082e-01
 3.4588359264e-03 -3.3658363200e-02 -1.8686268825e-01 -3.3658363200e-02 -1.1173461138e-02 -3.0044648877e-02 -1.8686268825e-01 -3.0044648877e-02  7.7144389225e-03
 1.4962442449e-03 -8.4864932173e-03 -8.1912438117e-02 -8.4864932173e-03 -2.4323285135e-01 -6.4737029714e-01 -8.1912438117e-02 -6.4737029714e-01  2.4173631194e-01
 2.4732783569e-03 -2.5637772489e-02 -1.3311871187e-01 -2.5637772489e-02  5.5522757746e-02  1.4748968419e-01 -1.3311871187e-01  1.4748968419e-01 -5.7989475710e-02
-1.0817498224e-01  2.4486562799e-01 -4.4056471426e-02  2.4486562799e-01  3.0099656865e-01 -8.0490076630e-02 -4.4056471426e-02 -8.0490076630e-02 -1.4020993239e-01
-2.1583623128e-01 -6.7489460302e-02  1.0488939621e-02 -6.7489460302e-02  3.6771618008e-01 -7.2050208642e-02  1.0488939621e-02 -7.2050208642e-02 -1.2105495850e-02
-5.8738124741e-03  6.1788240289e-02  3.1723878563e-01  6.1788240289e-02 -1.5736602840e-01 -4.1816307386e-01  3.1723878563e-01 -4.1816307386e-01  1.6323428832e-01
-4.5381432540e-03  4.4464682434e-02  2.4369657579e-01  4.4464682434e-02 -7.2590381560e-03 -1.9019226736e-02  2.4369657579e-01 -1.9019226736e-02  1.1809135234e-02
 1.3360663636e-02 -1.3161003227e-01 -7.1842916970e-01 -1.3161003227e-01  4.1054988854e-02  1.0814325458e-01 -7.1842916970e-01  1.0814325458e-01 -5.4403896367e-02
-9.4348847267e-01 -3.2973451850e-01  5.0046740043e-02 -3.2973451850e-01  6.3593079953e-01 -9.7222641802e-02  5.0046740043e-02 -9.7222641802e-02  1.3574072520e-01
 3.0699412051e-01 -2.8843448540e-01  5.6663114811e-02 -2.8843448540e-01  3.5200472950e-01 -9.4379848670e-02  5.6663114811e-02 -9.4379848670e-02 -1.3506896475e-01
-3.2044778533e-03  3.1153760903e-02  1.7297042838e-01  3.1153760903e-02  1.0515594680e-02  2.8273729334e-02  1.7297042838e-01  2.8273729334e-02 -7.3130657642e-03
 2.2871517276e-03 -1.6636451987e-02 -1.2449550556e-01 -1.6636451987e-02 -2.2743039560e-01 -6.0540113016e-01 -1.2449550556e-01 -6.0540113016e-01  2.2514509675e-01
 2.0869261212e-03 -2.3013613478e-02 -1.1219919328e-01 -2.3013613478e-02  9.9906015807e-02  2.6565634230e-01 -1.1219919328e-01  2.6565634230e-01 -1.0199211349e-01
 8.8556317693e-02 -2.6992842290e-01  4.8580466659e-02 -2.6992842290e-01 -2.4473596441e-01  6.7121601400e-02  4.8580466659e-02  6.7121601400e-02  1.2669174975e-01
-7.0314220494e-02  8.7218465576e-02 -1.6183629150e-02  8.7218465576e-02  2.3201735651e-01 -4.7629955944e-02 -1.6183629150e-02 -4.7629955944e-02 -2.6040657803e-02
 2.8084286833e-03 -3.1304015651e-02 -1.5109811218e-01 -3.1304015651e-02  1.4629042852e-01  3.8900588724e-01 -1.5109811218e-01  3.8900588724e-01 -1.4909672941e-01
 7.0840049963e-03 -7.2400865245e-02 -3.8188206882e-01 -7.2400865245e-02  1.1433991507e-01  3.0363192842e-01 -3.8188206882e-01  3.0363192842e-01 -1.2142381170e-01
-1.2235384514e-02  1.2092966623e-01  6.5917180540e-01  1.2092966623e-01 -4.3960411376e-02 -1.1592237091e-01  6.5917180540e-01 -1.1592237091e-01  5.6190304419e-02
 9.2753928933e-01  2.7538690031e-01 -4.0258875364e-02  2.7538690031e-01 -6.7469514301e-01  1.0206790829e-01 -4.0258875364e-02  1.0206790829e-01 -1.4587491848e-01
-1.5370641073e-01  2.7882202548e-01 -5.3279179565e-02  2.7882202548e-01 -4.5519583452e-01  1.0874312432e-01 -5.3279179565e-02  1.0874312432e-01  1.0883863994e-01
-3.3150641650e-03  3.2281209056e-02  1.7905288375e-01  3.2281209056e-02  9.5865102212e-03  2.5808635929e-02  1.7905288375e-01  2.5808635929e-02 -6.2718379066e-03
-2.1474709745e-03  1.5093602606e-02  1.1691591412e-01  1.5093602606e-02  2.3375212300e-01  6.2220835762e-01  1.1691591412e-01  6.2220835762e-01 -2.3160693507e-01
 2.0351114089e-03 -2.1691198025e-02 -1.0934575559e-01 -2.1691198025e-02  6.9686558314e-02  1.8522765455e-01 -1.0934575559e-01  1.8522765455e-01 -7.1716298841e-02
-6.8274814027e-02  2.4887794119e-01 -4.4500571242e-02  2.4887794119e-01  2.5758440214e-01 -7.0914831073e-02 -4.4500571242e-02 -7.0914831073e-02 -1.3288842818e-01
 1.1952998396e-01 -2.4515528737e-02  5.3575967461e-03 -2.4515528737e-02 -2.5547810921e-01  5.0567370245e-02  5.3575967461e-03  5.0567370245e-02  1.4852091977e-02
 2.0144675454e-03 -1.8284070446e-02 -1.0800103317e-01 -1.8284070446e-02 -5.1039238034e-02 -1.3589269452e-01 -1.0800103317e-01 -1.3589269452e-01  4.9011912137e-02
 7.0986151843e-03 -7.3966436110e-02 -3.8252329507e-01 -7.3966436110e-02  1.6947681700e-01  4.5033907817e-01 -3.8252329507e-01  4.5033907817e-01 -1.7657499696e-01
-1.2523536028e-02  1.2378636534e-01  6.7332985896e-01  1.2378636534e-01 -5.5063888557e-02 -1.4549398708e-01  6.7332985896e-01 -1.4549398708e-01  6.7577599810e-02
 9.6960339409e-01  3.0926054543e-01 -4.6050815714e-02  3.0926054543e-01 -6.9491311069e-01  1.0689380564e-01 -4.6050815714e-02  1.0689380564e-01 -1.4216488331e-01
 1.3058357385e-01 -2.5148339995e-01  4.8109812566e-02 -2.5148339995e-01  4.5353797812e-01 -1.0842012180e-01  4.8109812566e-02 -1.0842012180e-01 -1.1021908253e-01
 3.0636532581e-03 -2.9857910221e-02 -1.6544770123e-01 -2.9857910221e-02 -7.7452613930e-03 -2.0888058367e-02 -1.6544770123e-01 -2.0888058367e-02  4.6823947428e-03
-2.4776447691e-03  1.8573984892e-02  1.3471450251e-01  1.8573984892e-02  2.2431060190e-01  5.9711926737e-01  1.3471450251e-01  5.9711926737e-01 -2.2183565923e-01
-1.8135868443e-03  2.0070892467e-02  9.7435809279e-02  2.0070892467e-02 -9.0085575657e-02 -2.3954701082e-01  9.7435809279e-02 -2.3954701082e-01  9.1897816528e-02
-6.3375151833e-02  2.5440089650e-01 -4.5525136283e-02  2.5440089650e-01  2.3523831981e-01 -6.5534982589e-02 -4.5525136283e-02 -6.5534982589e-02 -1.2693465664e-01
 7.1132521673e-02 -7.5949544915e-02  1.4215759519e-02 -7.5949544915e-02 -2.0803747196e-01  4.2046938072e-02  1.4215759519e-02  4.2046938072e-02  1.9707488263e-02
-2.1202182971e-03  1.9527334204e-02  1.1438669616e-01  1.9527334204e-02  4.7868717465e-02  1.2753341031e-01  1.1438669616e-01  1.2753341031e-01 -4.5746074088e-02
-7.0207137478e-03  7.3524512209e-02  3.7822874976e-01  7.3524512209e-02 -1.8230988328e-01 -4.8449448863e-01  3.7822874976e-01 -4.8449448863e-01  1.8932982337e-01
-1.2124579939e-02  1.2006407989e-01  6.5233852404e-01  1.2006407989e-01 -5.8405263001e-02 -1.5439962812e-01  6.5233852404e-01 -1.5439962812e-01  7.0522115627e-02
-9.5047698825e-01 -2.8007811380e-01  4.0873389362e-02 -2.8007811380e-01  6.8263372063e-01 -1.0322222558e-01  4.0873389362e-02 -1.0322222558e-01  1.4789654004e-01
-4.5894465689e-02  2.4134212283e-01 -4.5359962540e-02  2.4134212283e-01 -5.0712253733e-01  1.1563863816e-01 -4.5359962540e-02  1.1563863816e-01  9.5594463131e-02
-3.1101760017e-03  3.0314724607e-02  1.6794052204e-01  3.0314724607e-02  7.5842302129e-03  2.0461286332e-02  1.6794052204e-01  2.0461286332e-02 -4.4749168770e-03
-2.4129870379e-03  1.8062911751e-02  1.3118182717e-01  1.8062911751e-02  2.1929930169e-01  5.8378011415e-01  1.3118182717e-01  5.8378011415e-01 -2.1688932207e-01
-1.9457442380e-03  2.1395827470e-02  1.0456763896e-01  2.1395827470e-02 -9.1173845742e-02 -2.4243222901e-01  1.0456763896e-01 -2.4243222901e-01  9.3118450267e-02
-7.5135953362e-02  2.4620548520e-01 -4.4184721143e-02  2.4620548520e-01  2.3417207668e-01 -6.4627638960e-02 -4.4184721143e-02 -6.4627638960e-02 -1.2275180522e-01
-6.5952473557e-02  6.6570104829e-02 -1.2459696380e-02  6.6570104829e-02  2.0089775178e-01 -4.0913581862e-02 -1.2459696380e-02 -4.0913581862e-02 -2.0324396108e-02
 2.1330864284e-03 -1.9630001985e-02 -1.1510817610e-01 -1.9630001985e-02 -4.8892404865e-02 -1.3026095671e-01 -1.1510817610e-01 -1.3026095671e-01  4.6757914637e-02
-6.4300378729e-03  6.7636625558e-02  3.4638327563e-01  6.7636625558e-02 -1.7845579376e-01 -4.7429129833e-01  3.4638327563e-01 -4.7429129833e-01  1.8488520840e-01
-1.2414264518e-02  1.2297375354e-01  6.6744648389e-01  1.2297375354e-01 -6.4716275063e-02 -1.7117893466e-01  6.6744648389e-01 -1.7117893466e-01  7.7119104473e-02
 9.5886809171e-01  2.6526334817e-01 -3.8018251818e-02  2.6526334817e-01 -6.3225300709e-01  9.2371969698e-02 -3.8018251818e-02  9.2371969698e-02 -1.5446907823e-01
 5.6106861191e-02  2.5530935348e-01 -4.6820250409e-02  2.5530935348e-01 -5.6178421824e-01  1.2308214236e-01 -4.6820250409e-02  1.2308214236e-01  7.9822817525e-02
 3.0413883583e-03 -2.9632218503e-02 -1.6421588369e-01 -2.9632218503e-02 -7.7950280343e-03 -2.1014646066e-02 -1.6421588369e-01 -2.1014646066e-02  4.7543459305e-03
 2.4437118083e-03 -1.8521786425e-02 -1.3296354862e-01 -1.8521786425e-02 -2.1420890342e-01 -5.7023609740e-01 -1.3296354862e-01 -5.7023609740e-01  2.1176649765e-01
-2.0893454062e-03  2.3493964275e-02  1.1234789761e-01  2.3493964275e-02 -1.1691492841e-01 -3.1092762998e-01  1.1234789761e-01 -3.1092762998e-01  1.1900561806e-01
 1.0153679332e-01 -2.6622383789e-01  4.8109516364e-02 -2.6622383789e-01 -2.3241316664e-01  6.3337884768e-02  4.8109516364e-02  6.3337884768e-02  1.1872697454e-01
-3.2757794624e-02  1.1617657145e-01 -2.1053415482e-02  1.1617657145e-01  1.9585554977e-01 -4.1541854944e-02 -2.1053415482e-02 -4.1541854944e-02 -3.1404325790e-02
-2.2066390083e-03  2.5284450768e-02  1.1844859765e-01  2.5284450768e-02 -1.4264099826e-01 -3.7938916514e-01  1.1844859765e-01 -3.7938916514e-01  1.4485485181e-01
 6.8461344903e-03 -7.0381556600e-02 -3.6905558044e-01 -7.0381556600e-02  1.2633408934e-01  3.3554829855e-01 -3.6905558044e-01  3.3554829855e-01 -1.3317498316e-01
-1.2188316536e-02  1.2049958313e-01  6.5628361255e-01  1.2049958313e-01 -4.7577460138e-02 -1.2556213520e-01  6.5628361255e-01 -1.2556213520e-01  5.9759194668e-02
-9.1953502617e-01 -2.4237666228e-01  3.4237883285e-02 -2.4237666228e-01  6.2688142889e-01 -9.1274458492e-02  3.4237883285e-02 -9.1274458492e-02  1.5376020496e-01
 4.1690418247e-02 -2.8486621335e-01  5.3166945090e-02 -2.8486621335e-01  5.1629964880e-01 -1.1649631488e-01  5.3166945090e-02 -1.1649631488e-01 -8.8692286397e-02
-3.2918527200e-03  3.2047784823e-02  1.7777712430e-01  3.2047784823e-02  9.6263538540e-03  2.5909539263e-02  1.7777712430e-01  2.5909539263e-02 -6.3346552894e-03
-2.2856802820e-03  1.6930154326e-02  1.2448105772e-01  1.6930154326e-02  2.1617137405e-01  5.7544163676e-01  1.2448105772e-01  5.7544163676e-01 -2.1388634918e-01
-2.4064126032e-03  2.6854696596e-02  1.2943992664e-01  2.6854696596e-02 -1.2659610376e-01 -3.3665905559e-01  1.2943992664e-01 -3.3665905559e-01  1.2900359376e-01
-1.2901367357e-01  2.8178141133e-01 -5.1197510011e-02  2.8178141133e-01  2.4112886673e-01 -6.4659805840e-02 -5.1197510011e-02 -6.4659805840e-02 -1.1785668074e-01
 6.5567063158e-03 -6.9092175807e-02 -3.5315670557e-01 -6.9092175807e-02  1.8712086828e-01  4.9731619009e-01 -3.5315670557e-01  4.9731619009e-01 -1.9367140157e-01
-1.4431915764e-02  1.3275262387e-01 -2.3787830547e-02  1.3275262387e-01  2.0635385224e-01 -4.5087368054e-02 -2.3787830547e-02 -4.5087368054e-02 -4.0487225277e-02
 3.6742611133e-03 -3.5978205311e-02 -1.9836949130e-01 -3.5978205311e-02 -2.2850849759e-03 -6.4325179003e-03 -1.9836949130e-01 -6.4325179003e-03 -1.3807396216e-03
-1.2207745990e-02  1.2044890511e-01  6.5807786130e-01  1.2044890511e-01 -3.3134188149e-02 -8.7103261549e-02  6.5807786130e-01 -8.7103261549e-02  4.5337745596e-02
 9.0915522373e-01  2.3611506698e-01 -3.3229442383e-02  2.3611506698e-01 -6.3289936291e-01  9.2804499061e-02 -3.3229442383e-02  9.2804499061e-02 -1.5132012446e-01
 1.6444426373e-01 -3.2937683629e-01  6.2512735880e-02 -3.2937683629e-01  4.5411310902e-01 -1.0801226254e-01  6.2512735880e-02 -1.0801226254e-01 -1.0337063108e-01
 3.4664454209e-03 -3.3735201260e-02 -1.8728815660e-01 -3.3735201260e-02 -1.1161457203e-02 -3.0011745265e-02 -1.8728815660e-01 -3.0011745265e-02  7.6943449943e-03
 9.6377399201e-04 -3.2632884026e-03 -5.3190006054e-02 -3.2632884026e-03 -2.4340376476e-01 -6.4777468546e-01 -5.3190006054e-02 -6.4777468546e-01  2.4243880111e-01
 2.8530596801e-03 -2.9288684995e-02 -1.5374383490e-01 -2.9288684995e-02  5.1763242536e-02  1.3745164205e-01 -1.5374383490e-01  1.3745164205e-01 -5.4610703310e-02
 1.6154729781e-01 -2.2947321157e-01  4.1743465458e-02 -2.2947321157e-01 -3.3296262404e-01  8.6646624887e-02  4.1743465458e-02  8.6646624887e-02  1.4020653400e-01
-2.7037352275e-01 -1.4359209765e-01  2.3854116084e-02 -1.4359209765e-01  4.2372068761e-01 -8.3346531051e-02  2.3854116084e-02 -8.3346531051e-02 -1.2123695237e-02
 5.7802977593e-03 -6.0619250766e-02 -3.1297793113e-01 -6.0619250766e-02  1.4206720302e-01  3.7741016114e-01 -3.1297793113e-01  3.7741016114e-01 -1.4783789949e-01
-3.9347355573e-03  3.8000452746e-02  2.1125211817e-01  3.8000452746e-02  1.4200915280e-02  3.8047032800e-02  2.1125211817e-01  3.8047032800e-02 -1.0258115161e-02
-1.4046836332e-02  1.3854808642e-01  7.5751509211e-01  1.3854808642e-01 -3.4326250094e-02 -9.0098172851e-02  7.5751509211e-01 -9.0098172851e-02  4.8366879973e-02
 9.4693380469e-01  3.1317940662e-01 -4.6911266585e-02  3.1317940662e-01 -5.3749809805e-01  7.6808287481e-02 -4.6911266585e-02  7.6808287481e-02 -1.4510901057e-01
 3.2996023339e-01 -3.1901174757e-01  6.2412566665e-02 -3.1901174757e-01  3.2502184557e-01 -8.9390591347e-02  6.2412566665e-02 -8.9390591347e-02 -1.3388772529e-01
-3.0160718478e-03  2.9281491526e-02  1.6272045878e-01  2.9281491526e-02  1.0929459764e-02  2.9357331411e-02  1.6272045878e-01  2.9357331411e-02 -7.9162389649e-03
 2.0917456619e-03 -1.4470074207e-02 -1.1394852384e-01 -1.4470074207e-02 -2.3699116031e-01 -6.3082045650e-01 -1.1394852384e-01 -6.3082045650e-01  2.3490112645e-01
 2.0280934376e-03 -2.1432986195e-02 -1.0896693329e-01 -2.1432986195e-02  6.2550916042e-02  1.6623506204e-01 -1.0896693329e-01  1.6623506204e-01 -6.4572446314e-02
 6.4134539897e-02 -2.4744478018e-01  4.4167000491e-02 -2.4744478018e-01 -2.6478250483e-01  7.2915049452e-02  4.4167000491e-02  7.2915049452e-02  1.3625117527e-01
-1.3740089089e-01  8.8344140928e-03 -2.6904890733e-03  8.8344140928e-03  2.7191981540e-01 -5.3403012833e-02 -2.6904890733e-03 -5.3403012833e-02 -1.2671432848e-02
-2.0820421026e-03  1.8944241846e-02  1.1140217647e-01  1.8944241846e-02  4.9370308537e-02  1.3144114071e-01  1.1140217647e-01  1.3144114071e-01 -4.7273550810e-02
-7.2682635498e-03  7.5584011683e-02  3.9171630213e-01  7.5584011683e-02 -1.6747369375e-01 -4.4499275537e-01  3.9171630213e-01 -4.4499275537e-01  1.7474168154e-01
 1.2554868312e-02 -1.2376381216e-01 -6.7354805944e-01 -1.2376381216e-01  5.3068920449e-02  1.4024514778e-01 -6.7354805944e-01  1.4024514778e-01 -6.5611467561e-02
-9.6563023857e-01 -3.2293413357e-01  4.8605790697e-02 -3.2293413357e-01  7.0938422704e-01 -1.1071185915e-01  4.8605790697e-02 -1.1071185915e-01  1.3701307196e-01
 1.8429329852e-01 -2.4572274473e-01  4.7632720530e-02 -2.4572274473e-01  4.1973194396e-01 -1.0364970878e-01  4.7632720530e-02 -1.0364970878e-01 -1.1893533767e-01
 3.1014696269e-03 -3.0220015203e-02 -1.6747813960e-01 -3.0220015203e-02 -8.0170594276e-03 -2.1615472516e-02 -1.6747813960e-01 -2.1615472516e-02  4.9166448735e-03
-3.2489591444e-03  2.6402437444e-02  1.7616826957e-01  2.6402437444e-02  2.1290160380e-01  5.6683718022e-01  1.7616826957e-01  5.6683718022e-01 -2.0965764817e-01
 9.3096698451e-04 -1.1073139960e-02 -4.9763707187e-02 -1.1073139960e-02  7.7367167325e-02  2.0578474186e-01 -4.9763707187e-02  2.0578474186e-01 -7.8296630513e-02
 5.6816718589e-03  2.2827995624e-01 -4.0132015544e-02  2.2827995624e-01  1.9838045020e-01 -5.9175580802e-02 -4.0132015544e-02 -5.9175580802e-02 -1.2861529569e-01
 3.9354147745e-02 -7.7926131409e-02  1.4394200401e-02 -7.7926131409e-02 -1.3561951784e-01  2.6770266523e-02  1.4394200401e-02  2.6770266523e-02  1.0913805698e-02
 2.7366206855e-03 -2.5746124318e-02 -1.4746760223e-01 -2.5746124318e-02 -3.9970576140e-02 -1.0656881814e-01 -1.4746760223e-01 -1.0656881814e-01  3.7234421184e-02
 6.8882790081e-03 -7.2697970334e-02 -3.7094905981e-01 -7.2697970334e-02  2.0117410185e-01  5.3470860495e-01 -3.7094905981e-01  5.3470860495e-01 -2.0806274987e-01
-1.0963317562e-02  1.0927658280e-01  5.8877182185e-01  1.0927658280e-01 -8.7582951701e-02 -2.3218176611e-01  5.8877182185e-01 -2.3218176611e-01  9.8539216450e-02
 9.9674034257e-01  3.0290837925e-01 -4.4633705272e-02  3.0290837925e-01 -7.6002643457e-01  1.1835144533e-01 -4.4633705272e-02  1.1835144533e-01 -1.4593206274e-01
 7.4022686171e-02  1.3872933154e-01 -2.5486277772e-02  1.3872933154e-01 -5.5684963665e-01  1.2136554844e-01 -2.5486277772e-02  1.2136554844e-01  8.1762250058e-02
-2.8012847919e-03  2.7380982614e-02  1.5119499932e-01  2.7380982614e-02  3.4557678558e-03  9.4473187928e-03  1.5119499932e-01  9.4473187928e-03 -6.5630971229e-04
 2.5431914787e-03 -1.9056723618e-02 -1.3833718669e-01 -1.9056723618e-02 -2.3105130220e-01 -6.1505899107e-01 -1.3833718669e-01 -6.1505899107e-01  2.2850996822e-01
 1.6665067459e-03 -1.8802253529e-02 -8.9508415743e-02 -1.8802253529e-02  9.6556728889e-02  2.5678170625e-01 -8.9508415743e-02  2.5678170625e-01 -9.8222383494e-02
-5.6236436396e-02  2.7367068841e-01 -4.8910674682e-02  2.7367068841e-01  2.3755777058e-01 -6.6782899144e-02 -4.8910674682e-02 -6.6782899144e-02 -1.3225899299e-01
 7.0385908350e-02 -1.0414898242e-01  1.9302679685e-02 -1.0414898242e-01 -2.1975711959e-01  4.4426901663e-02  1.9302679685e-02  4.4426901663e-02  2.2149253431e-02
-1.6529911101e-03  1.4762747622e-02  8.9323048908e-02  1.4762747622e-02  5.5884504934e-02  1.4883541029e-01  8.9323048908e-02  1.4883541029e-01 -5.4230154640e-02
 8.2006585484e-03 -8.5192332051e-02 -4.4191935942e-01 -8.5192332051e-02  1.8589954464e-01  4.9393986853e-01 -4.4191935942e-01  4.9393986853e-01 -1.9409931118e-01
 1.1557224123e-02 -1.1419188575e-01 -6.2252716584e-01 -1.1419188575e-01  4.1002196012e-02  1.0812054524e-01 -6.2252716584e-01  1.0812054524e-01 -5.2556235867e-02
-8.9770058724e-01 -2.9125509032e-01  4.3542529059e-02 -2.9125509032e-01  7.3477313666e-01 -1.1558263708e-01  4.3542529059e-02 -1.1558263708e-01  1.3486445784e-01
 2.2489393019e-01 -2.3993468700e-01  4.6985671766e-02 -2.3993468700e-01  4.0780958812e-01 -1.0199504220e-01  4.6985671766e-02 -1.0199504220e-01 -1.2235117180e-01
 3.5171759246e-03 -3.4235417786e-02 -1.8996249645e-01 -3.4235417786e-02 -1.0670630140e-02 -2.8713015317e-02 -1.8996249645e-01 -2.8713015317e-02  7.1544423486e-03
-3.0042095173e-03  2.3714144210e-02  1.6303660402e-01  2.3714144210e-02  2.2454757088e-01  5.9779735182e-01  1.6303660402e-01  5.9779735182e-01 -2.2154732519e-01
 1.2766196715e-03 -1.3556460465e-02 -6.8171336415e-02 -1.3556460465e-02  4.5190718370e-02  1.2009462717e-01 -6.8171336415e-02  1.2009462717e-01 -4.6456057469e-02
 1.2871749914e-02  2.2105394620e-01 -3.8661298806e-02  2.2105394620e-01  2.2278350513e-01 -6.5446717850e-02 -3.8661298806e-02 -6.5446717850e-02 -1.3713750218e-01
-7.3648520545e-02  2.9505145917e-02 -5.9883635451e-03  2.9505145917e-02  1.6305474692e-01 -3.1362924379e-02 -5.9883635451e-03 -3.1362924379e-02 -5.2452404451e-03
-2.8064330242e-03  2.6290620981e-02  1.5028304809e-01  2.6290620981e-02  3.8903413134e-02  1.0363407393e-01  1.5028304809e-01  1.0363407393e-01 -3.6079579310e-02
-7.4843985945e-03  7.8298278812e-02  4.0310051741e-01  7.8298278812e-02 -1.9204085420e-01 -5.1035267848e-01  4.0310051741e-01 -5.1035267848e-01  1.9952464111e-01
 1.0472143822e+00  3.4935461236e-01 -5.2822237517e-02  3.4935461236e-01 -8.2696577629e-01  1.3368362633e-01 -5.2822237517e-02  1.3368362633e-01 -1.3388376623e-01
-1.0718474388e-02  1.0797225055e-01  5.8279974176e-01  1.0797225055e-01 -7.7673247533e-02 -2.0552859099e-01  5.8279974176e-01 -2.0552859099e-01  8.8395796351e-02
 6.9039684952e-02 -1.3586654471e-01  2.6472659943e-02 -1.3586654471e-01  4.5423332758e-01 -1.0628305253e-01  2.6472659943e-02 -1.0628305253e-01 -1.0424392182e-01
 2.7158257521e-03 -2.6563281364e-02 -1.4662609276e-01 -2.6563281364e-02 -2.9720193474e-03 -8.1541949253e-03 -1.4662609276e-01 -8.1541949253e-03  2.5732584147e-04
-1.9130089203e-03  1.2756372313e-02  1.0434345433e-01  1.2756372313e-02  2.3579755256e-01  6.2762794281e-01  1.0434345433e-01  6.2762794281e-01 -2.3388576112e-01
-2.5082371726e-03  2.7105322341e-02  1.3493845322e-01  2.7105322341e-02 -9.8430275058e-02 -2.6168659983e-01  1.3493845322e-01 -2.6168659983e-01  1.0093663632e-01
 1.1862309764e-01 -2.8371580836e-01  5.1329265643e-02 -2.8371580836e-01 -2.6421110664e-01  7.1210574425e-02  5.1329265643e-02  7.1210574425e-02  1.2968097766e-01
-6.9058044499e-03  7.2223759779e-02  3.7208864518e-01  7.2223759779e-02 -1.7524959378e-01 -4.6571856314e-01  3.7208864518e-01 -4.6571856314e-01  1.8215575511e-01
-9.6817841561e-02  6.0352445794e-02 -1.1489662606e-02  6.0352445794e-02  2.9248005616e-01 -6.0161899283e-02 -1.1489662606e-02 -6.0161899283e-02 -3.0902518347e-02
 3.9110812724e-03 -3.8156773474e-02 -2.1100623352e-01 -3.8156773474e-02 -7.1503641007e-03 -1.9343468787e-02 -2.1100623352e-01 -1.9343468787e-02  3.2337420087e-03
 1.2550055046e-02 -1.2382786659e-01 -6.7706634185e-01 -1.2382786659e-01  3.0375689911e-02  7.9711803652e-02 -6.7706634185e-01  7.9711803652e-02 -4.2921962458e-02
 9.1264899360e-01  2.8809560000e-01 -4.2753358479e-02  2.8809560000e-01 -6.6074242439e-01  1.0037366743e-01 -4.2753358479e-02  1.0037366743e-01 -1.4162296085e-01
-3.1252677313e-01  3.2800680601e-01 -6.3867885156e-02  3.2800680601e-01 -3.7535449654e-01  9.8273761330e-02 -6.3867885156e-02  9.8273761330e-02  1.3035649827e-01
-3.5853728505e-03  3.4857974969e-02  1.9369860896e-01  3.4857974969e-02  1.2817163543e-02  3.4431399777e-02  1.9369860896e-01  3.4431399777e-02 -9.2317722682e-03
 2.4118553168e-03 -1.7825394744e-02 -1.3124273297e-01 -1.7825394744e-02 -2.2895840886e-01 -6.0947128829e-01 -1.3124273297e-01 -6.0947128829e-01  2.2654712488e-01
 1.6976690024e-03 -1.7271541418e-02 -9.0928860256e-02 -1.7271541418e-02  2.9470713662e-02  7.8195824170e-02 -9.0928860256e-02  7.8195824170e-02 -3.1151472217e-02
 2.1889035448e-02 -2.0939679303e-01  3.6836119248e-02 -2.0939679303e-01 -2.5891842828e-01  7.2650976710e-02  3.6836119248e-02  7.2650976710e-02  1.3869628847e-01
-1.2143365190e-01 -2.4656430138e-02  3.3910395440e-03 -2.4656430138e-02  2.0766496928e-01 -3.9687362168e-02  3.3910395440e-03 -3.9687362168e-02 -2.0678099437e-03
 2.8034163116e-03 -2.6080909408e-02 -1.4915806131e-01 -2.6080909408e-02 -3.8544763866e-02 -1.0261703564e-01 -1.4915806131e-01 -1.0261703564e-01  3.5718597318e-02
-6.7060661426e-03  7.0064773095e-02  3.6136914344e-01  7.0064773095e-02 -1.6731332968e-01 -4.4461496492e-01  3.6136914344e-01 -4.4461496492e-01  1.7401891465e-01
 1.0740138847e+00  3.6168058829e-01 -5.4811923258e-02  3.6168058829e-01 -7.8951069240e-01  1.2703988161e-01 -5.4811923258e-02  1.2703988161e-01 -1.3242143067e-01
-1.1979258143e-02  1.2023607889e-01  6.5022043307e-01  1.2023607889e-01 -7.8281185166e-02 -2.0707367026e-01  6.5022043307e-01 -2.0707367026e-01  9.0268206440e-02
-9.4669687191e-02  1.7906797613e-01 -3.4600822830e-02  1.7906797613e-01 -4.3278903651e-01  1.0360700911e-01 -3.4600822830e-02  1.0360700911e-01  1.0916971846e-01
 2.6117713110e-03 -2.5527188042e-02 -1.4100482502e-01 -2.5527188042e-02 -3.5548490987e-03 -9.6971514393e-03 -1.4100482502e-01 -9.6971514393e-03  9.4408662913e-04
 1.9513180285e-03 -1.3278218949e-02 -1.0632313067e-01 -1.3278218949e-02 -2.2958076397e-01 -6.1109115354e-01 -1.0632313067e-01 -6.1109115354e-01  2.2763156836e-01
 2.4492851452e-03 -2.6347510379e-02 -1.3173463267e-01 -2.6347510379e-02  9.1826787261e-02  2.4411775680e-01 -1.3173463267e-01  2.4411775680e-01 -9.4273585014e-02
 1.1239935926e-01 -2.6259405599e-01  4.7472188185e-02 -2.6259405599e-01 -2.5917320511e-01  6.9713739777e-02  4.7472188185e-02  6.9713739777e-02  1.2564629961e-01
 9.7514261873e-02 -4.5471849223e-02  8.8382131113e-03 -4.5471849223e-02 -2.6591516322e-01  5.4360060576e-02  8.8382131113e-03  5.4360060576e-02  2.5671125516e-02
 5.7428694752e-03 -6.0858206083e-02 -3.0959874460e-01 -6.0858206083e-02  1.7496439238e-01  4.6502122790e-01 -3.0959874460e-01  4.6502122790e-01 -1.8070013920e-01
-4.2640314771e-03  4.2073754197e-02  2.2984583435e-01  4.2073754197e-02 -1.1657139115e-02 -3.0685309931e-02  2.2984583435e-01 -3.0685309931e-02  1.5927647715e-02
-1.2777838539e-02  1.2621687893e-01  6.8826711428e-01  1.2621687893e-01 -4.3999933922e-02 -1.1598019340e-01  6.8826711428e-01 -1.1598019340e-01  5.6769605480e-02
 9.5262854224e-01  2.7862101013e-01 -4.0549501415e-02  2.7862101013e-01 -6.3186415761e-01  9.3079282907e-02 -4.0549501415e-02  9.3079282907e-02 -1.5104918087e-01
-1.3150387450e-01  3.0706521440e-01 -5.8169264549e-02  3.0706521440e-01 -4.6406415987e-01  1.0990553263e-01 -5.8169264549e-02  1.0990553263e-01  1.0467187797e-01
-3.1960190422e-03  3.1111197451e-02  1.7263257985e-01  3.1111197451e-02  9.7257872192e-03  2.6169509741e-02  1.7263257985e-01  2.6169509741e-02 -6.5300577212e-03
-1.7613905665e-03  1.1054173579e-02  9.6254353100e-02  1.1054173579e-02  2.4468867099e-01  6.5126892899e-01  9.6254353100e-02  6.5126892899e-01 -2.4292691536e-01
-2.2063348269e-03  2.2928489289e-02  1.1868844412e-01  2.2928489289e-02 -5.2226449577e-02 -1.3874211363e-01  1.1868844412e-01 -1.3874211363e-01  5.4425897231e-02
 7.7463515963e-02 -2.4796997633e-01  4.4304986882e-02 -2.4796997633e-01 -2.9199684663e-01  7.9450109953e-02  4.4304986882e-02  7.9450109953e-02  1.4383848175e-01
-2.0120085990e-01 -4.6133069880e-02  6.7148290954e-03 -4.6133069880e-02  3.4814766756e-01 -6.7801273303e-02  6.7148290954e-03 -6.7801273303e-02 -1.0197684291e-02
-5.2398561227e-04  7.8982547500e-03  2.9280922075e-02  7.8982547500e-03 -9.7749083160e-02 -2.5994386934e-01  2.9280922075e-02 -2.5994386934e-01  9.8260007804e-02
-7.8791120507e-03  8.0600603994e-02  4.2450390419e-01  8.0600603994e-02 -1.3177225671e-01 -3.4997157516e-01  4.2450390419e-01 -3.4997157516e-01  1.3965594699e-01
-9.2372383300e-01 -3.4343727030e-01  5.3044761070e-02 -3.4343727030e-01  6.8749861186e-01 -1.0892087287e-01  5.3044761070e-02 -1.0892087287e-01  1.2598050585e-01
-1.2603275486e-02  1.2702783121e-01  6.9244325730e-01  1.2702783121e-01 -4.2599238477e-02 -1.1172682260e-01  6.9244325730e-01 -1.1172682260e-01  5.5227321147e-02
-3.4189294810e-01  2.6010870986e-01 -5.1902680200e-02  2.6010870986e-01 -3.3072249721e-01  9.1492889332e-02 -5.1902680200e-02  9.1492889332e-02  1.4247480668e-01
-3.4320473393e-03  3.3359776727e-02  1.8526317991e-01  3.3359776727e-02  1.1556623024e-02  3.1064333971e-02  1.8526317991e-01  3.1064333971e-02 -8.1266804848e-03
 3.2648770821e-03 -2.7127206564e-02 -1.7728491842e-01 -2.7127206564e-02 -1.9327002547e-01 -5.1459214039e-01 -1.7728491842e-01 -5.1459214039e-01  1.9000595137e-01
-5.4243852604e-04  9.0039365052e-03  2.8844993149e-02  9.0039365052e-03 -1.4244866370e-01 -3.7903020845e-01  2.8844993149e-02 -3.7903020845e-01  1.4299536151e-01
-4.1902390412e-02  2.6412021497e-01 -4.7188761085e-02  2.6412021497e-01  1.9107830066e-01 -5.5586233395e-02 -4.7188761085e-02 -5.5586233395e-02 -1.1877126387e-01
-7.8484374898e-05 -2.0373333150e-01  3.6700331217e-02 -2.0373333150e-01 -1.2573951821e-01  2.6821148402e-02  3.6700331217e-02  2.6821148402e-02  2.7833013609e-02
 2.2548838341e-03 -2.1011749057e-02 -1.2175099015e-01 -2.1011749057e-02 -4.0899145594e-02 -1.0908038791e-01 -1.2175099015e-01 -1.0908038791e-01  3.8662148694e-02
-8.0734925178e-03  8.4828479104e-02  4.3487508352e-01  8.4828479104e-02 -2.2066320970e-01 -5.8645885265e-01  4.3487508352e-01 -5.8645885265e-01  2.2873669590e-01
-1.0292286760e-02  1.0200606926e-01  5.5460128845e-01  1.0200606926e-01 -4.6846638996e-02 -1.2377329539e-01  5.5460128845e-01 -1.2377329539e-01  5.7138609423e-02
 8.4815467910e-01  2.2730959028e-01 -3.2280211602e-02  2.2730959028e-01 -7.0502119645e-01  1.0751056639e-01 -3.2280211602e-02  1.0751056639e-01 -1.4470957204e-01
-3.0344193596e-02  1.5980742474e-01 -3.0333639195e-02  1.5980742474e-01 -5.0472712401e-01  1.1310830096e-01 -3.0333639195e-02  1.1310830096e-01  8.8818960376e-02
-3.3593252216e-03  3.2761137093e-02  1.8143933247e-01  3.2761137093e-02  7.8543272690e-03  2.1204950093e-02  1.8143933247e-01  2.1204950093e-02 -4.4961738509e-03
-3.3238462686e-03  2.7141976640e-02  1.8034550435e-01  2.7141976640e-02  2.1373726440e-01  5.6906322843e-01  1.8034550435e-01  5.6906322843e-01 -2.1041654894e-01
-5.7782275860e-04  8.2742152488e-03  3.0786239236e-02  8.2742152488e-03 -1.0174561278e-01 -2.7070086667e-01  3.0786239236e-02 -2.7070086667e-01  1.0232535213e-01
-3.5691590635e-03 -2.5050706959e-01  4.4177643101e-02 -2.5050706959e-01 -1.9607666943e-01  5.8856676041e-02  4.4177643101e-02  5.8856676041e-02  1.3040016518e-01
 3.4064810934e-02 -1.3370646684e-01  2.4417683295e-02 -1.3370646684e-01 -1.4196690108e-01  2.8273880369e-02  2.4417683295e-02  2.8273880369e-02  1.5574789077e-02
 2.5841424461e-03 -2.4348374274e-02 -1.3954179098e-01 -2.4348374274e-02 -3.7976663753e-02 -1.0129491265e-01 -1.3954179098e-01 -1.0129491265e-01  3.5400715063e-02
-8.3087288158e-03  8.7077413063e-02  4.4758510632e-01  8.7077413063e-02 -2.1840719508e-01 -5.8043591206e-01  4.4758510632e-01 -5.8043591206e-01  2.2671608958e-01
-1.0002612003e-02  9.8460085872e-02  5.3405628419e-01  9.8460085872e-02 -5.5056054178e-02 -1.4587011704e-01  5.3405628419e-01 -1.4587011704e-01  6.5058226912e-02
 9.1279491553e-01  2.9356750619e-01 -4.3774935131e-02  2.9356750619e-01 -7.8915270544e-01  1.2544227831e-01 -4.3774935131e-02  1.2544227831e-01 -1.3680156725e-01
 7.4264370775e-02 -1.2418571658e-01  2.4378641184e-02 -1.2418571658e-01  4.6658775513e-01 -1.0801216351e-01  2.4378641184e-02 -1.0801216351e-01 -1.0170689555e-01
-3.1629292131e-03  3.0870799722e-02  1.7076419899e-01  3.0870799722e-02  5.9707379592e-03  1.6175334038e-02  1.7076419899e-01  1.6175334038e-02 -2.8100346215e-03
-2.5451458934e-03  1.9201165057e-02  1.3837660118e-01  1.9201165057e-02  2.2577659214e-01  6.0102585143e-01  1.3837660118e-01  6.0102585143e-01 -2.2323400514e-01
 1.7111611944e-03 -1.9089056103e-02 -9.1911207270e-02 -1.9089056103e-02  9.0907068989e-02  2.4174292368e-01 -9.1911207270e-02  2.4174292368e-01 -9.2617054050e-02
-5.6174976124e-02  2.5818180056e-01 -4.6130000667e-02  2.5818180056e-01  2.3374168842e-01 -6.5538488762e-02 -4.6130000667e-02 -6.5538488762e-02 -1.2864743178e-01
-7.0071107405e-02  8.4226717950e-02 -1.5711068938e-02  8.4226717950e-02  2.0705086765e-01 -4.1749565106e-02 -1.5711068938e-02 -4.1749565106e-02 -1.9551104366e-02
 2.1526112429e-03 -1.9885570039e-02 -1.1615546763e-01 -1.9885570039e-02 -4.6475423077e-02 -1.2383272852e-01 -1.1615546763e-01 -1.2383272852e-01  4.4320902327e-02
 7.3207793728e-03 -7.6551827383e-02 -3.9440622278e-01 -7.6551827383e-02  1.8564395986e-01  4.9333953997e-01 -3.9440622278e-01  4.9333953997e-01 -1.9296394627e-01
-1.1908698210e-02  1.1789415721e-01  6.4083085113e-01  1.1789415721e-01 -5.5396324588e-02 -1.4641042584e-01  6.4083085113e-01 -1.4641042584e-01  6.7298757254e-02
 9.4021025961e-01  2.8509483299e-01 -4.1922740141e-02  2.8509483299e-01 -7.0480123162e-01  1.0810660612e-01 -4.1922740141e-02  1.0810660612e-01 -1.4433720924e-01
-8.8219059573e-02  2.3225980558e-01 -4.4156373253e-02  2.3225980558e-01 -4.8290287828e-01  1.1223078582e-01 -4.4156373253e-02  1.1223078582e-01  1.0215112317e-01
-3.1703893704e-03  3.0902050938e-02  1.7119483908e-01  3.0902050938e-02  7.7396724021e-03  2.0880873438e-02  1.7119483908e-01  2.0880873438e-02 -4.5702734083e-03
-2.5834013331e-03  1.9673086441e-02  1.4038284960e-01  1.9673086441e-02  2.2164738917e-01  5.9004382129e-01  1.4038284960e-01  5.9004382129e-01 -2.1906719107e-01
-1.6904617274e-03  1.8758224059e-02  9.0782842814e-02  1.8758224059e-02 -8.6165980772e-02 -2.2912756161e-01  9.0782842814e-02 -2.2912756161e-01  8.7854897858e-02
-5.2589223976e-02  2.4645752995e-01 -4.3988305138e-02  2.4645752995e-01  2.2928990018e-01 -6.4390643100e-02 -4.3988305138e-02 -6.4390643100e-02 -1.2638195279e-01
-6.6827910579e-02  7.1270385235e-02 -1.3354782343e-02  7.1270385235e-02  1.9312679552e-01 -3.8853380278e-02 -1.3354782343e-02 -3.8853380278e-02 -1.7371212484e-02
-2.3755089931e-03  2.2144666696e-02  1.2808139121e-01  2.2144666696e-02  4.2965496317e-02  1.1450428847e-01  1.2808139121e-01  1.1450428847e-01 -4.0587680313e-02
 6.7242312411e-03 -7.0673013822e-02 -3.6221481198e-01 -7.0673013822e-02  1.8453063662e-01  4.9043076087e-01 -3.6221481198e-01  4.9043076087e-01 -1.9125431810e-01
-1.2078802891e-02  1.1976296141e-01  6.4947689822e-01  1.1976296141e-01 -6.6786448214e-02 -1.7671854768e-01  6.4947689822e-01 -1.7671854768e-01  7.8856273361e-02
-9.6259384975e-01 -2.8008045450e-01  4.0741945999e-02 -2.8008045450e-01  6.8152560614e-01 -1.0270308835e-01  4.0741945999e-02 -1.0270308835e-01  1.4953906991e-01
-1.5219804386e-02 -2.2616511725e-01  4.1969787087e-02 -2.2616511725e-01  5.3785953811e-01 -1.1976740966e-01  4.1969787087e-02 -1.1976740966e-01 -8.7636490806e-02
 3.0182070087e-03 -2.9431369646e-02 -1.6295580900e-01 -2.9431369646e-02 -6.7340912666e-03 -1.8190238319e-02 -1.6295580900e-01 -1.8190238319e-02  3.7168838293e-03
-2.6244665039e-03  2.0303285418e-02  1.4269883420e-01  2.0303285418e-02  2.1370980693e-01  5.6892556647e-01  1.4269883420e-01  5.6892556647e-01 -2.1108704487e-01
 1.7720565746e-03 -2.0268121170e-02 -9.5235655038e-02 -2.0268121170e-02  1.1248688538e-01  2.9917439582e-01 -9.5235655038e-02  2.9917439582e-01 -1.1426056366e-01
-7.7969805408e-02  2.6088948604e-01 -4.6905365553e-02  2.6088948604e-01  2.2444114476e-01 -6.2256317734e-02 -4.6905365553e-02 -6.2256317734e-02 -1.2066746208e-01
 3.6326451648e-02 -1.1702278490e-01  2.1287487431e-02 -1.1702278490e-01 -1.8306398658e-01  3.8240938307e-02  2.1287487431e-02  3.8240938307e-02  2.6659411312e-02
 1.7457126027e-03 -1.5695394615e-02 -9.4518762608e-02 -1.5695394615e-02 -5.5886234676e-02 -1.4889059491e-01 -9.4518762608e-02 -1.4889059491e-01  5.4149480815e-02
 7.0534219526e-03 -7.3959919770e-02 -3.7996064771e-01 -7.3959919770e-02  1.8687465725e-01  4.9663799454e-01 -3.7996064771e-01  4.9663799454e-01 -1.9392700698e-01
-1.1963004629e-02  1.1844951540e-01  6.4393657947e-01  1.1844951540e-01 -5.4972718211e-02 -1.4526878004e-01  6.4393657947e-01 -1.4526878004e-01  6.6929460392e-02
-9.2034082362e-01 -2.4916216727e-01  3.5484343875e-02 -2.4916216727e-01  6.4839383893e-01 -9.5684155765e-02  3.5484343875e-02 -9.5684155765e-02  1.5215473155e-01
-8.2756546459e-03  2.5030591840e-01 -4.6557541561e-02  2.5030591840e-01 -5.3255078163e-01  1.1871969021e-01 -4.6557541561e-02  1.1871969021e-01  8.6097055043e-02
 3.2258218231e-03 -3.1423896015e-02 -1.7417824531e-01 -3.1423896015e-02 -8.5000051840e-03 -2.2906733206e-02 -1.7417824531e-01 -2.2906733206e-02  5.2749295577e-03
-1.2964287702e-03  6.5781351589e-03  7.1099473606e-02  6.5781351589e-03  2.4109588721e-01  6.4166494746e-01  7.1099473606e-02  6.4166494746e-01 -2.3979915846e-01
 2.6240122139e-03 -2.7072594249e-02 -1.4126975092e-01 -2.7072594249e-02  5.3803264379e-02  1.4289595387e-01 -1.4126975092e-01  1.4289595387e-01 -5.6420095669e-02
-1.2992961202e-01  2.3463145133e-01 -4.2419510572e-02  2.3463145133e-01  3.1030884102e-01 -8.1842315002e-02 -4.2419510572e-02 -8.1842315002e-02 -1.3755268210e-01
 2.2768839236e-01  8.9691388342e-02 -1.4411297815e-02  8.9691388342e-02 -3.7279588376e-01  7.3139637421e-02 -1.4411297815e-02  7.3139637421e-02  1.1648693930e-02
-5.6523957129e-03  5.9487919284e-02  3.0537008084e-01  5.9487919284e-02 -1.5188686309e-01 -4.0360237126e-01  3.0537008084e-01 -4.0360237126e-01  1.5753454495e-01
-4.1215401755e-03  4.0088570455e-02  2.2106913989e-01  4.0088570455e-02  2.6764711536e-03  7.3707852910e-03  2.2106913989e-01  7.3707852910e-03  1.4571826431e-03
 1.3678256953e-02 -1.3482019685e-01 -7.3595854989e-01 -1.3482019685e-01  4.1879111297e-02  1.1028650540e-01 -7.3595854989e-01  1.1028650540e-01 -5.5544616020e-02
-9.6706124074e-01 -3.2157115461e-01  4.8271512902e-02 -3.2157115461e-01  5.9959995314e-01 -8.8989036996e-02  4.8271512902e-02 -8.8989036996e-02  1.4280325614e-01
-2.5443427872e-01  3.0048939445e-01 -5.8287934557e-02  3.0048939445e-01 -3.7263490546e-01  9.6685915890e-02 -5.8287934557e-02  9.6685915890e-02  1.2608203120e-01
 2.9842343530e-03 -2.9017319773e-02 -1.6107080952e-01 -2.9017319773e-02 -9.5487929369e-03 -2.5681811980e-02 -1.6107080952e-01 -2.5681811980e-02  6.5666125547e-03
-2.0117959752e-03  1.3887842876e-02  1.0968967749e-01  1.3887842876e-02  2.2970239762e-01  6.1141911891e-01  1.0968967749e-01  6.1141911891e-01 -2.2769157537e-01
 2.5759017094e-03 -2.8183828558e-02 -1.3858193639e-01 -2.8183828558e-02  1.1414600834e-01  3.0350554587e-01 -1.3858193639e-01  3.0350554587e-01 -1.1672131605e-01
-1.3263403032e-01  2.9166363213e-01 -5.2953317365e-02  2.9166363213e-01  2.5682773057e-01 -6.8831148330e-02 -5.2953317365e-02 -6.8831148330e-02 -1.2483719353e-01
-7.0091370801e-03  7.3327330179e-02  3.7765296111e-01  7.3327330179e-02 -1.7877141511e-01 -4.7507416635e-01  3.7765296111e-01 -4.7507416635e-01  1.8577906631e-01
-4.9530418603e-02  1.0037184037e-01 -1.8245702344e-02  1.0037184037e-01  2.5830910847e-01 -5.4916784174e-02 -1.8245702344e-02 -5.4916784174e-02 -3.9234981677e-02
 3.8400009096e-03 -3.7443199138e-02 -2.0738185255e-01 -3.7443199138e-02 -9.1852646271e-03 -2.4779852326e-02 -2.0738185255e-01 -2.4779852326e-02  5.3447632564e-03
-1.2358569645e-02  1.2185087791e-01  6.6679951862e-01  1.2185087791e-01 -2.6119542211e-02 -6.8402457400e-02  6.6679951862e-01 -6.8402457400e-02  3.8474899607e-02
-9.0653792502e-01 -2.6606295772e-01  3.8782474230e-02 -2.6606295772e-01  6.5804287577e-01 -9.9198929375e-02  3.8782474230e-02 -9.9198929375e-02  1.4401629633e-01
 3.0948622102e-01 -3.4694197505e-01  6.7247292906e-02 -3.4694197505e-01  3.8018988571e-01 -9.8682814220e-02  6.7247292906e-02 -9.8682814220e-02 -1.2670193792e-01
 3.6335158758e-03 -3.5332574131e-02 -1.9633249469e-01 -3.5332574131e-02 -1.2946765375e-02 -3.4779978646e-02 -1.9633249469e-01 -3.4779978646e-02  9.3127390154e-03
 2.3525811471e-03 -1.7535605223e-02 -1.2813429614e-01 -1.7535605223e-02 -2.1842815816e-01 -5.8145184316e-01 -1.2813429614e-01 -5.8145184316e-01  2.1607591151e-01
-2.3009658420e-03  2.5991425132e-02  1.2373259651e-01  2.5991425132e-02 -1.3319011256e-01 -3.5421468686e-01  1.2373259651e-01 -3.5421468686e-01  1.3549218337e-01
-1.2737701921e-01  2.9578033900e-01 -5.3705099235e-02  2.9578033900e-01  2.4081580534e-01 -6.4889722243e-02 -5.3705099235e-02 -6.4889722243e-02 -1.2012392665e-01
-7.2152127811e-03  7.5611272583e-02  3.8867496207e-01  7.5611272583e-02 -1.8954050727e-01 -5.0370452795e-01  3.8867496207e-01 -5.0370452795e-01  1.9675161636e-01
 1.3839728264e-03  1.6132433783e-01 -2.8807475900e-02  1.6132433783e-01  1.9730359438e-01 -4.3752629979e-02 -2.8807475900e-02 -4.3752629979e-02 -4.3978330247e-02
-3.7441617784e-03  3.6584413931e-02  2.0209234577e-01  3.6584413931e-02  4.9468802791e-03  1.3519846335e-02  2.0209234577e-01  1.3519846335e-02 -1.2108207887e-03
 1.1876092288e-02 -1.1706379982e-01 -6.4072831062e-01 -1.1706379982e-01  2.4217356183e-02  6.3388712260e-02 -6.4072831062e-01  6.3388712260e-02 -3.6091529878e-02
 8.8390952952e-01  2.3384744687e-01 -3.3137990890e-02  2.3384744687e-01 -6.6886990349e-01  1.0090553075e-01 -3.3137990890e-02  1.0090553075e-01 -1.4406596129e-01
 2.7192872092e-01 -3.3637258766e-01  6.4915522069e-02 -3.3637258766e-01  3.9913366495e-01 -1.0077669348e-01  6.4915522069e-02 -1.0077669348e-01 -1.1946305296e-01
 3.6771038664e-03 -3.5776834702e-02 -1.9871203645e-01 -3.5776834702e-02 -1.2461898931e-02 -3.3493010625e-02 -1.9871203645e-01 -3.3493010625e-02  8.7839764904e-03
-3.5213395251e-03  2.9318152334e-02  1.9069543541e-01  2.9318152334e-02  2.0229468584e-01  5.3864324788e-01  1.9069543541e-01  5.3864324788e-01 -1.9878052873e-01
-8.5531267683e-04  9.8270910464e-03  4.5585359340e-02  9.8270910464e-03 -5.9041936830e-02 -1.5701922440e-01  4.5585359340e-02 -1.5701922440e-01  5.9892789048e-02
-2.6138825899e-02 -2.0177375290e-01  3.5155043687e-02 -2.0177375290e-01 -1.8192277894e-01  5.5786332012e-02  3.5155043687e-02  5.5786332012e-02  1.2566659514e-01
-1.6472004997e-02  4.4733100898e-02 -8.2214655605e-03  4.4733100898e-02  9.3810807023e-02 -1.8501798451e-02 -8.2214655605e-03 -1.8501798451e-02 -6.8888205369e-03
-2.9781250494e-03  2.7994210983e-02  1.6040119945e-01  2.7994210983e-02  4.3891251774e-02  1.1700400604e-01  1.6040119945e-01  1.1700400604e-01 -4.0910126575e-02
 5.4714801560e-03 -5.8466645633e-02 -2.9454568208e-01 -5.8466645633e-02  1.8793493323e-01  4.9960724782e-01 -2.9454568208e-01  4.9960724782e-01 -1.9340762173e-01
-1.1153856890e-02  1.1233305109e-01  5.9982793311e-01  1.1233305109e-01 -1.2718268680e-01 -3.3749601788e-01  5.9982793311e-01 -3.3749601788e-01  1.3832959791e-01
-1.0693561593e+00 -3.1253971050e-01  4.5668779992e-02 -3.1253971050e-01  7.4921132542e-01 -1.1537654809e-01  4.5668779992e-02 -1.1537654809e-01  1.5146029512e-01
 2.3652165810e-01  1.2576381826e-01 -2.1456725117e-02  1.2576381826e-01 -6.4538366747e-01  1.3400625820e-01 -2.1456725117e-02  1.3400625820e-01  6.1201391867e-02
 2.5406323067e-03 -2.4879395948e-02 -1.3712821194e-01 -2.4879395948e-02 -1.4062103357e-03 -3.9681863746e-03 -1.3712821194e-01 -3.9681863746e-03 -1.1333973323e-03
-2.1386521492e-03  1.5050993442e-02  1.1650273002e-01  1.5050993442e-02  2.3252712362e-01  6.1894785668e-01  1.1650273002e-01  6.1894785668e-01 -2.3039005886e-01
 2.2252372012e-03 -2.4294908798e-02 -1.1966135761e-01 -2.4294908798e-02  9.7115013225e-02  2.5821375033e-01 -1.1966135761e-01  2.5821375033e-01 -9.9338714321e-02
-9.6391242619e-02  2.7611059465e-01 -4.9749051486e-02  2.7611059465e-01  2.5370752611e-01 -6.9226690541e-02 -4.9749051486e-02 -6.9226690541e-02 -1.2923421708e-01
-8.5299443346e-02  7.5640685108e-02 -1.4198667462e-02  7.5640685108e-02  2.5862024400e-01 -5.2918320998e-02 -1.4198667462e-02 -5.2918320998e-02 -2.6931445633e-02
-6.3205312360e-03  6.6643806177e-02  3.4060567613e-01  6.6643806177e-02 -1.8070224489e-01 -4.8025489221e-01  3.4060567613e-01 -4.8025489221e-01  1.8701826686e-01
-4.6261376373e-03  4.5819909188e-02  2.4950607590e-01  4.5819909188e-02 -1.8228672693e-02 -4.8120022977e-02  2.4950607590e-01 -4.8120022977e-02  2.2858401117e-02
-1.2335618859e-02  1.2182723951e-01  6.6500515472e-01  1.2182723951e-01 -3.7723103371e-02 -9.9300966987e-02  6.6500515472e-01 -9.9300966987e-02  5.0054192229e-02
 9.1881647374e-01  2.8520214060e-01 -4.2165614588e-02  2.8520214060e-01 -6.7921328584e-01  1.0371965348e-01 -4.2165614588e-02  1.0371965348e-01 -1.4212722917e-01
 2.3483808255e-01 -2.9493437558e-01  5.7059056145e-02 -2.9493437558e-01  4.1311263107e-01 -1.0323997343e-01  5.7059056145e-02 -1.0323997343e-01 -1.2077727195e-01
 3.4422377345e-03 -3.3497901806e-02 -1.8594444775e-01 -3.3497901806e-02 -1.0946560585e-02 -2.9440229544e-02 -1.8594444775e-01 -2.9440229544e-02  7.5045712625e-03
 1.9302604158e-03 -1.2958687717e-02 -1.0521642829e-01 -1.2958687717e-02 -2.3411028205e-01 -6.2314073976e-01 -1.0521642829e-01 -6.2314073976e-01  2.3218187514e-01
 2.3820154335e-03 -2.5512792204e-02 -1.2810781958e-01 -2.5512792204e-02  8.5200964552e-02  2.2648900943e-01 -1.2810781958e-01  2.2648900943e-01 -8.7579728698e-02
-1.0347292877e-01  2.6414723895e-01 -4.7631782396e-02  2.6414723895e-01  2.6381495453e-01 -7.1322723833e-02 -4.7631782396e-02 -7.1322723833e-02 -1.2963854344e-01
-1.1582276365e-01  3.4354711529e-02 -7.0107609466e-03  3.4354711529e-02  2.8229516670e-01 -5.7037373212e-02 -7.0107609466e-03 -5.7037373212e-02 -2.2959896725e-02
 5.8491243191e-03 -6.1877034927e-02 -3.1542096633e-01 -6.1877034927e-02  1.7346855566e-01  4.6102680989e-01 -3.1542096633e-01  4.6102680989e-01 -1.7931031498e-01
-4.5409009107e-03  4.4881788755e-02  2.4461655448e-01  4.4881788755e-02 -1.6373728323e-02 -4.3223915081e-02  2.4461655448e-01 -4.3223915081e-02  2.0922945209e-02
 1.2744752414e-02 -1.2589234799e-01 -6.8668565570e-01 -1.2589234799e-01  4.2568373242e-02  1.1216871800e-01 -6.8668565570e-01  1.1216871800e-01 -5.5306246497e-02
 9.4674792695e-01  2.9307712252e-01 -4.3289434765e-02  2.9307712252e-01 -6.5389405253e-01  9.8328950732e-02 -4.3289434765e-02  9.8328950732e-02 -1.4590480858e-01
-1.9083373577e-01  2.9841957184e-01 -5.7235618162e-02  2.9841957184e-01 -4.3176925564e-01  1.0568950010e-01 -5.7235618162e-02  1.0568950010e-01  1.1497813288e-01
-3.2450537013e-03  3.1587758376e-02  1.7527704219e-01  3.1587758376e-02  9.8858976768e-03  2.6600657685e-02  1.7527704219e-01  2.6600657685e-02 -6.6412531327e-03
 2.6329210616e-03 -1.9790804294e-02 -1.4316467514e-01 -1.9790804294e-02 -2.3653135707e-01 -6.2964659368e-01 -1.4316467514e-01 -6.2964659368e-01  2.3390027109e-01
 1.4890659525e-03 -1.5750126011e-02 -7.9753422483e-02 -1.5750126011e-02  4.8472953907e-02  1.2881310394e-01 -7.9753422483e-02  1.2881310394e-01 -4.9952327526e-02
-6.6552405021e-03  2.3881772590e-01 -4.2007779321e-02  2.3881772590e-01  2.4827106349e-01 -7.1168501473e-02 -4.2007779321e-02 -7.1168501473e-02 -1.4301264011e-01
 1.1533145311e-01 -2.3002842759e-02  5.1439233927e-03 -2.3002842759e-02 -2.2575586943e-01  4.3474882538e-02  5.1439233927e-03  4.3474882538e-02  6.7174195036e-03
-2.6707689109e-03  2.4989894613e-02  1.4290357725e-01  2.4989894613e-02  3.7282929377e-02  9.9310723694e-02  1.4290357725e-01  9.9310723694e-02 -3.4594717970e-02
-8.1459359733e-03  8.4648697950e-02  4.3897061103e-01  8.4648697950e-02 -1.8566178308e-01 -4.9331249125e-01  4.3897061103e-01 -4.9331249125e-01  1.9380703462e-01
-9.6647283282e-01 -3.5340455561e-01  5.4371045786e-02 -3.5340455561e-01  8.0943947475e-01 -1.3253353961e-01  5.4371045786e-02 -1.3253353961e-01  1.2261883969e-01
 1.1068004284e-02 -1.1018779084e-01 -5.9834951896e-01 -1.1018779084e-01  5.5243811239e-02  1.4595790295e-01 -5.9834951896e-01  1.4595790295e-01 -6.6309988281e-02
-2.3043824256e-01  1.6801146620e-01 -3.4004020966e-02  1.6801146620e-01 -3.6746777847e-01  9.4685996646e-02 -3.4004020966e-02  9.4685996646e-02  1.2758161492e-01
 3.1908508683e-03 -3.1117310504e-02 -1.7227975958e-01 -3.1117310504e-02 -7.0639869542e-03 -1.9087513903e-02 -1.7227975958e-01 -1.9087513903e-02  3.8747873667e-03
-3.1616438527e-03  2.5570084454e-02  1.7171136175e-01  2.5570084454e-02  2.1394670343e-01  5.6960265677e-01  1.7171136175e-01  5.6960265677e-01 -2.1078664384e-01
 6.9457015891e-04 -9.9294433401e-03 -3.7074493951e-02 -9.9294433401e-03  1.2109755751e-01  3.2218925694e-01 -3.7074493951e-02  3.2218925694e-01 -1.2179480153e-01
 2.3065852986e-02 -2.7055009677e-01  4.8083520271e-02 -2.7055009677e-01 -2.0376717260e-01  5.9767543300e-02  4.8083520271e-02  5.9767543300e-02  1.2861033717e-01
-2.5527424450e-02  1.7392237027e-01 -3.1573862802e-02  1.7392237027e-01  1.4985908469e-01 -3.0641208215e-02 -3.1573862802e-02 -3.0641208215e-02 -2.2419519839e-02
-2.3469363751e-03  2.2003861516e-02  1.2684782411e-01  2.2003861516e-02  3.9154361504e-02  1.0442569897e-01  1.2684782411e-01  1.0442569897e-01 -3.6818050222e-02
 8.7177175041e-03 -9.1047108112e-02 -4.6969971418e-01 -9.1047108112e-02  2.1653726226e-01  5.7542100337e-01 -4.6969971418e-01  5.7542100337e-01 -2.2525488380e-01
-1.0058128793e-02  9.9247061346e-02  5.4076486417e-01  9.9247061346e-02 -3.7838844134e-02 -9.9885809971e-02  5.4076486417e-01 -9.9885809971e-02  4.7897793721e-02
-8.5567012060e-01 -2.6729817021e-01  3.9591590435e-02 -2.6729817021e-01  7.6923166946e-01 -1.2205928091e-01  3.9591590435e-02 -1.2205928091e-01  1.3358389122e-01
-1.5915092755e-01  1.6461404842e-01 -3.2601645944e-02  1.6461404842e-01 -4.2452566522e-01  1.0254934007e-01 -3.2601645944e-02  1.0254934007e-01  1.1255824612e-01
 3.5248577468e-03 -3.4333068535e-02 -1.9034677491e-01 -3.4333068535e-02 -9.6240349639e-03 -2.5929725194e-02 -1.9034677491e-01 -2.5929725194e-02  6.1011385645e-03
 2.4925956942e-03 -1.8777805468e-02 -1.3560811847e-01 -1.8777805468e-02 -2.2277639741e-01 -5.9303679024e-01 -1.3560811847e-01 -5.9303679024e-01  2.2028539095e-01
-1.8710770289e-03  2.1151084240e-02  1.0056272035e-01  2.1151084240e-02 -1.0935843066e-01 -2.9083475650e-01  1.0056272035e-01 -2.9083475650e-01  1.1123003652e-01
-8.0681235234e-02  2.7294454077e-01 -4.9073959133e-02  2.7294454077e-01  2.3455102661e-01 -6.4901023536e-02 -4.9073959133e-02 -6.4901023536e-02 -1.2523702962e-01
 4.8598187611e-02 -1.1663157640e-01  2.1317698253e-02 -1.1663157640e-01 -2.0634444716e-01  4.2801459089e-02  2.1317698253e-02  4.2801459089e-02  2.7602202739e-02
 1.4317560419e-04  9.1502362153e-04 -8.1224555480e-03  9.1502362153e-04 -9.0748636288e-02 -2.4149807651e-01 -8.1224555480e-03 -2.4149807651e-01  9.0609104461e-02
 7.8044135984e-03 -8.0894480427e-02 -4.2057742881e-01 -8.0894480427e-02  1.6994984573e-01  4.5153314620e-01 -4.2057742881e-01  4.5153314620e-01 -1.7775248413e-01
-1.1896542529e-02  1.1760794943e-01  6.4094975533e-01  1.1760794943e-01 -4.3539825174e-02 -1.1483347876e-01  6.4094975533e-01 -1.1483347876e-01  5.5432105032e-02
 9.1121244260e-01  2.6452605004e-01 -3.8446470959e-02  2.6452605004e-01 -6.8552592789e-01  1.0412360054e-01 -3.8446470959e-02  1.0412360054e-01 -1.4519458712e-01
-1.4248623584e-01  2.6467647710e-01 -5.0585740614e-02  2.6467647710e-01 -4.6111805262e-01  1.0930680962e-01 -5.0585740614e-02  1.0930680962e-01  1.0666264805e-01
 3.3661323672e-03 -3.2782330857e-02 -1.8180200140e-01 -3.2782330857e-02 -9.5238496476e-03 -2.5645960023e-02 -1.8180200140e-01 -2.5645960023e-02  6.1582592784e-03
-2.0697680695e-03  1.4333823315e-02  1.1274930993e-01  1.4333823315e-02  2.3390961467e-01  6.2261717065e-01  1.1274930993e-01  6.2261717065e-01 -2.3184125971e-01
 1.9780150777e-03 -2.0515740182e-02 -1.0620453474e-01 -2.0515740182e-02  4.7005110871e-02  1.2485310559e-01 -1.0620453474e-01  1.2485310559e-01 -4.8972345345e-02
-5.7472357178e-02  2.2703788810e-01 -4.0393020863e-02  2.2703788810e-01  2.6909281480e-01 -7.3928270306e-02 -4.0393020863e-02 -7.3928270306e-02 -1.3624949143e-01
-1.4378886522e-01 -1.9163001077e-02  2.2697573260e-03 -1.9163001077e-02  2.5485869165e-01 -4.9476441633e-02  2.2697573260e-03 -4.9476441633e-02 -7.3269011136e-03
 2.5501509952e-03 -2.3626280298e-02 -1.3596290456e-01 -2.3626280298e-02 -4.0830340686e-02 -1.0871064802e-01 -1.3596290456e-01 -1.0871064802e-01  3.8261598410e-02
-6.6403759035e-03  6.9340297955e-02  3.5789606401e-01  6.9340297955e-02 -1.6375469848e-01 -4.3514918471e-01  3.5789606401e-01 -4.3514918471e-01  1.7039470298e-01
-1.3012754073e-02  1.2555155092e-01  6.8224861035e-01  1.2555155092e-01 -6.4492561376e-02 -1.7121074676e-01  6.8224861035e-01 -1.7121074676e-01  7.7443451632e-02
 1.0162147797e+00  3.3401888543e-01 -4.9935545894e-02  3.3401888543e-01 -7.1612388835e-01  1.1172581767e-01 -4.9935545894e-02  1.1172581767e-01 -1.3861734475e-01
 1.0760569304e-01 -2.3003543354e-01  4.3993435136e-02 -2.3003543354e-01  4.4752699735e-01 -1.0699727615e-01  4.3993435136e-02 -1.0699727615e-01 -1.0978989043e-01
 2.8165189355e-03 -2.7475620987e-02 -1.5207922145e-01 -2.7475620987e-02 -5.9815583864e-03 -1.6173608774e-02 -1.5207922145e-01 -1.6173608774e-02  3.1660385511e-03
 3.3678262621e-03 -2.8011265085e-02 -1.8273506217e-01 -2.8011265085e-02 -1.9719247037e-01 -5.2504262723e-01 -1.8273506217e-01 -5.2504262723e-01  1.9382688819e-01
-4.7781833224e-04  7.8212581967e-03  2.5437964762e-02  7.8212581967e-03 -1.2114225630e-01 -3.2233830042e-01  2.5437964762e-02 -3.2233830042e-01  1.2162465570e-01
-1.5211868202e-02  2.4579380571e-01 -4.3583973514e-02  2.4579380571e-01  1.8535460342e-01 -5.5212274679e-02 -4.3583973514e-02 -5.5212274679e-02 -1.2153814099e-01
 1.2692286725e-02 -1.5464840413e-01  2.7973339812e-02 -1.5464840413e-01 -1.2411406429e-01  2.5553559125e-02  2.7973339812e-02  2.5553559125e-02  2.0121248841e-02
-2.5220331283e-03  2.3680957423e-02  1.3623131655e-01  2.3680957423e-02  3.9779957913e-02  1.0612142267e-01  1.3623131655e-01  1.0612142267e-01 -3.7275413459e-02
 7.3843434152e-03 -7.7992338849e-02 -3.9771517107e-01 -7.7992338849e-02  2.1748819603e-01  5.7807253351e-01 -3.9771517107e-01  5.7807253351e-01 -2.2487304254e-01
-1.0523066802e-02  1.0472549575e-01  5.6616623982e-01  1.0472549575e-01 -7.0492460483e-02 -1.8670409362e-01  5.6616623982e-01 -1.8670409362e-01  8.1013188802e-02
-8.9885778305e-01 -2.5602057413e-01  3.6993549816e-02 -2.5602057413e-01  7.1279718508e-01 -1.0865417404e-01  3.6993549816e-02 -1.0865417404e-01  1.4788389981e-01
 6.5715582889e-02  1.3122212132e-01 -2.4160302085e-02  1.3122212132e-01 -5.5968604652e-01  1.2104752439e-01 -2.4160302085e-02  1.2104752439e-01  7.7628615411e-02
 3.0924771266e-03 -3.0192772394e-02 -1.6696349423e-01 -3.0192772394e-02 -5.5115962614e-03 -1.4946704778e-02 -1.6696349423e-01 -1.4946704778e-02  2.4211459065e-03
-1.5282620325e-03  8.8000015650e-03  8.3615360219e-02  8.8000015650e-03  2.4306636324e-01  6.4693105302e-01  8.3615360219e-02  6.4693105302e-01 -2.4153832103e-01
 2.5389589228e-03 -2.6501736957e-02 -1.3664594392e-01 -2.6501736957e-02  6.3937040099e-02  1.6987998067e-01 -1.3664594392e-01  1.6987998067e-01 -6.6470487398e-02
 1.1316763657e-01 -2.5479994463e-01  4.5929680420e-02 -2.5479994463e-01 -2.9436844872e-01  7.8774978761e-02  4.5929680420e-02  7.8774978761e-02  1.3823547666e-01
-2.0103063805e-01 -4.8968412588e-02  7.3061369443e-03 -4.8968412588e-02  3.6617323745e-01 -7.2290441417e-02  7.3061369443e-03 -7.2290441417e-02 -1.5836959208e-02
 6.2730458642e-03 -6.5794575090e-02 -3.3887261569e-01 -6.5794575090e-02  1.6024154615e-01  4.2576274903e-01 -3.3887261569e-01  4.2576274903e-01 -1.6650564447e-01
 4.1360107751e-03 -4.0277001969e-02 -2.2220810406e-01 -4.0277001969e-02 -3.5967236168e-03 -9.8410469960e-03 -2.2220810406e-01 -9.8410469960e-03 -5.5102082769e-04
 1.3245385007e-02 -1.3069068414e-01 -7.1374503448e-01 -1.3069068414e-01  3.8094164464e-02  1.0021790283e-01 -7.1374503448e-01  1.0021790283e-01 -5.1332747190e-02
 9.3600063287e-01  3.2161500869e-01 -4.8639243045e-02  3.2161500869e-01 -6.3173481992e-01  9.5911332226e-02 -4.8639243045e-02  9.5911332226e-02 -1.3811763953e-01
-3.1457743825e-01  3.0217000703e-01 -5.9228555424e-02  3.0217000703e-01 -3.5557854246e-01  9.5148901451e-02 -5.9228555424e-02  9.5148901451e-02  1.3486369852e-01
 3.3072084087e-03 -3.2145877373e-02 -1.7855326534e-01 -3.2145877373e-02 -1.1354962868e-02 -3.0516569875e-02 -1.7855326534e-01 -3.0516569875e-02  8.0492792893e-03
-2.9562744970e-03  2.3378469982e-02  1.6049020766e-01  2.3378469982e-02  2.1965129194e-01  5.8476739378e-01  1.6049020766e-01  5.8476739378e-01 -2.1669858006e-01
-1.2103427576e-03  1.4060718755e-02  6.4877157464e-02  1.4060718755e-02 -8.6476825711e-02 -2.3000206433e-01  6.4877157464e-02 -2.3000206433e-01  8.7686433048e-02
-1.9606120878e-02  2.4519388054e-01 -4.3431224385e-02  2.4519388054e-01  2.1389726499e-01 -6.2041369656e-02 -4.3431224385e-02 -6.2041369656e-02 -1.2921977086e-01
-5.3236543529e-02  9.0669887559e-02 -1.6785068997e-02  9.0669887559e-02  1.6704302857e-01 -3.3275868303e-02 -1.6785068997e-02 -3.3275868303e-02 -1.4806020882e-02
-2.5571559773e-03  2.4024692993e-02  1.3792019230e-01  2.4024692993e-02  3.9423823697e-02  1.0510913403e-01  1.3792019230e-01  1.0510913403e-01 -3.6867491290e-02
 7.2732809937e-03 -7.6391898560e-02 -3.9176353889e-01 -7.6391898560e-02  1.9781829397e-01  5.2574190730e-01 -3.9176353889e-01  5.2574190730e-01 -2.0509137907e-01
-1.1274611366e-02  1.1188335976e-01  6.0581399213e-01  1.1188335976e-01 -6.8934141187e-02 -1.8252476084e-01  6.0581399213e-01 -1.8252476084e-01  8.0202572237e-02
-9.5621313700e-01 -2.9272059882e-01  4.3172224652e-02 -2.9272059882e-01  7.4204651789e-01 -1.1530529725e-01  4.3172224652e-02 -1.1530529725e-01  1.4364703622e-01
-1.4715202111e-02  1.7531350320e-01 -3.3051912911e-02  1.7531350320e-01 -5.1349872137e-01  1.1573799035e-01 -3.3051912911e-02  1.1573799035e-01  9.3227032961e-02
-3.0114537952e-03  2.9393254796e-02  1.6257198372e-01  2.9393254796e-02  5.5438972404e-03  1.5023522381e-02  1.6257198372e-01  1.5023522381e-02 -2.5340725460e-03
-1.8434703120e-03  1.2074604569e-02  1.0051417489e-01  1.2074604569e-02  2.3525550629e-01  6.2617904079e-01  1.0051417489e-01  6.2617904079e-01 -2.3341390568e-01
 2.3149389405e-03 -2.4381341400e-02 -1.2446264719e-01 -2.4381341400e-02  6.7568845175e-02  1.7956291727e-01 -1.2446264719e-01  1.7956291727e-01 -6.9877655745e-02
-9.3692492750e-02  2.4643576452e-01 -4.4293891087e-02  2.4643576452e-01  2.7207986881e-01 -7.3522220256e-02 -4.4293891087e-02 -7.3522220256e-02 -1.3213135981e-01
 1.4499157076e-01  4.0900027883e-03  3.7622869743e-04  4.0900027883e-03 -2.8828548371e-01  5.7141997233e-02  3.7622869743e-04  5.7141997233e-02  1.5516032842e-02
-2.4229648032e-04  5.1290164950e-03  1.3824808594e-02  5.1290164950e-03 -9.9421224666e-02 -2.6442115855e-01  1.3824808594e-02 -2.6442115855e-01  9.9649312089e-02
 7.0967657810e-03 -7.3045683956e-02 -3.8227680418e-01 -7.3045683956e-02  1.3621433541e-01  3.6186079483e-01 -3.8227680418e-01  3.6186079483e-01 -1.4331503250e-01
-1.2974439401e-02  1.2815641820e-01  6.9795528519e-01  1.2815641820e-01 -5.1022404235e-02 -1.3468310170e-01  6.9795528519e-01 -1.3468310170e-01  6.3985721842e-02
-9.7653639457e-01 -3.0765401077e-01  4.5652625576e-02 -3.0765401077e-01  6.5529614616e-01 -9.8807579612e-02  4.5652625576e-02 -9.8807579612e-02  1.4550629331e-01
-1.3969483765e-01  2.7949912590e-01 -5.3286205153e-02  2.7949912590e-01 -4.4782234771e-01  1.0767541318e-01 -5.3286205153e-02  1.0767541318e-01  1.1049561294e-01
-3.0251343721e-03  2.9464454708e-02  1.6337369528e-01  2.9464454708e-02  8.3930608822e-03  2.2609402053e-02  1.6337369528e-01  2.2609402053e-02 -5.3686967757e-03
 2.9776673486e-03 -2.3492557509e-02 -1.6169014069e-01 -2.3492557509e-02 -2.2364740323e-01 -5.9540076545e-01 -1.6169014069e-01 -5.9540076545e-01  2.2067280823e-01
 1.1245716948e-03 -1.3291422955e-02 -6.0248441415e-02 -1.3291422955e-02  8.9188020079e-02  2.3722442465e-01 -6.0248441415e-02  2.3722442465e-01 -9.0311936179e-02
 1.5375728499e-02 -2.5410378120e-01  4.4982428863e-02 -2.5410378120e-01 -2.1611313653e-01  6.2940527978e-02  4.4982428863e-02  6.2940527978e-02  1.3224729982e-01
-5.6339162449e-02  1.0391914790e-01 -1.9211358565e-02  1.0391914790e-01  1.7443907372e-01 -3.4655374378e-02 -1.9211358565e-02 -3.4655374378e-02 -1.5453175293e-02
 2.5157348249e-03 -2.3644876138e-02 -1.3572815165e-01 -2.3644876138e-02 -3.8742347620e-02 -1.0329607628e-01 -1.3572815165e-01 -1.0329607628e-01  3.6227341298e-02
 7.9572722329e-03 -8.3221405698e-02 -4.2866815940e-01 -8.3221405698e-02  2.0251981502e-01  5.3819065210e-01 -4.2866815940e-01  5.3819065210e-01 -2.1047671275e-01
-1.0874133084e-02  1.0744174164e-01  5.8322284808e-01  1.0744174164e-01 -5.6403099606e-02 -1.4926978415e-01  5.8322284808e-01 -1.4926978415e-01  6.7273203642e-02
 9.2856405373e-01  2.9984369003e-01 -4.4785666088e-02  2.9984369003e-01 -7.7123079113e-01  1.2216159815e-01 -4.4785666088e-02  1.2216159815e-01 -1.3670787834e-01
-1.0812330924e-01  1.6966314141e-01 -3.3004224078e-02  1.6966314141e-01 -4.5636092177e-01  1.0754931644e-01 -3.3004224078e-02  1.0754931644e-01  1.0707190115e-01
-3.1887334241e-03  3.1103341323e-02  1.7216385641e-01  3.1103341323e-02  6.7925786068e-03  1.8363571799e-02  1.7216385641e-01  1.8363571799e-02 -3.6056183659e-03
-1.3260243154e-03  6.8106658700e-03  7.2679536066e-02  6.8106658700e-03  2.4315048409e-01  6.4713627340e-01  7.2679536066e-02  6.4713627340e-01 -2.4182489626e-01
-2.9534829222e-03  3.1024684591e-02  1.5902308188e-01  3.1024684591e-02 -8.1150428129e-02 -2.1565667333e-01  1.5902308188e-01 -2.1565667333e-01  8.4100248344e-02
 1.5369320688e-01 -2.7425458462e-01  4.9880906483e-02 -2.7425458462e-01 -2.9556951280e-01  7.8028303699e-02  4.9880906483e-02  7.8028303699e-02  1.3409252803e-01
-6.5394414208e-03  6.8191161191e-02  3.5255382114e-01  6.8191161191e-02 -1.5694460499e-01 -4.1703304436e-01  3.5255382114e-01 -4.1703304436e-01  1.6348403154e-01
 1.9267622800e-01  4.7573443012e-02 -7.2302407353e-03  4.7573443012e-02 -4.0153388994e-01  8.0914677961e-02 -7.2302407353e-03  8.0914677961e-02  2.6597412099e-02
-4.4202557013e-03  4.2894062908e-02  2.3801383544e-01  4.2894062908e-02  1.3384906147e-02  3.5943529320e-02  2.3801383544e-01  3.5943529320e-02 -8.9555959222e-03
 1.3200975994e-02 -1.3020117415e-01 -7.1264813093e-01 -1.3020117415e-01  2.6779980048e-02  7.0066400188e-02 -7.1264813093e-01  7.0066400188e-02 -3.9977557647e-02
 9.2193461174e-01  3.0272891345e-01 -4.5268430489e-02  3.0272891345e-01 -5.8193403547e-01  8.4979903555e-02 -4.5268430489e-02  8.4979903555e-02 -1.4551407815e-01
-3.9178011084e-01  3.5709783003e-01 -6.9962706282e-02  3.5709783003e-01 -3.2395299858e-01  9.0689934111e-02 -6.9962706282e-02  9.0689934111e-02  1.3985935320e-01
 3.5475581429e-03 -3.4436070578e-02 -1.9157356266e-01 -3.4436070578e-02 -1.4242512572e-02 -3.8221554419e-02 -1.9157356266e-01 -3.8221554419e-02  1.0695886697e-02
-1.8831961223e-03  1.2562312574e-02  1.0259705567e-01  1.2562312574e-02  2.3107107759e-01  6.1504975392e-01  1.0259705567e-01  6.1504975392e-01 -2.2919048076e-01
 2.3177859743e-03 -2.4464061161e-02 -1.2459530520e-01 -2.4464061161e-02  6.9807859613e-02  1.8552098631e-01 -1.2459530520e-01  1.8552098631e-01 -7.2119557841e-02
-9.5992165716e-02  2.4101774463e-01 -4.3365707768e-02  2.4101774463e-01  2.6618487198e-01 -7.1805727770e-02 -4.3365707768e-02 -7.1805727770e-02 -1.2861057508e-01
 1.2962218457e-01 -2.1226568854e-03  1.3680447602e-03 -2.1226568854e-03 -2.6709664637e-01  5.3183119540e-02  1.3680447602e-03  5.3183119540e-02  1.5958546672e-02
-1.1341385024e-03  9.0512552979e-03  6.0388736817e-02  9.0512552979e-03  7.3020608344e-02  1.9428937851e-01  6.0388736817e-02  1.9428937851e-01 -7.1871965465e-02
 6.6835559402e-03 -6.9453114064e-02 -3.6009987310e-01 -6.9453114064e-02  1.5282084275e-01  4.0606785862e-01 -3.6009987310e-01  4.0606785862e-01 -1.5950586326e-01
 1.3008246428e-02 -1.2856591460e-01 -6.9947359706e-01 -1.2856591460e-01  5.6128062933e-02  1.4827201008e-01 -6.9947359706e-01  1.4827201008e-01 -6.9122755443e-02
 9.8908859053e-01  2.9534340930e-01 -4.3238406308e-02  2.9534340930e-01 -6.3475722267e-01  9.3806326391e-02 -4.3238406308e-02  9.3806326391e-02 -1.5092798827e-01
-5.0420120451e-02  2.8232100918e-01 -5.2861892015e-02  2.8232100918e-01 -4.9473526929e-01  1.1404714688e-01 -5.2861892015e-02  1.1404714688e-01  9.7353149909e-02
 2.9450714408e-03 -2.8690006765e-02 -1.5906710978e-01 -2.8690006765e-02 -8.0761417929e-03 -2.1758706362e-02 -1.5906710978e-01 -2.1758706362e-02  5.1316311149e-03
-2.2758029411e-03  1.6040938883e-02  1.2400268854e-01  1.6040938883e-02  2.4677065384e-01  6.5685798464e-01  1.2400268854e-01  6.5685798464e-01 -2.4449554943e-01
-1.7938436824e-03  1.9427805296e-02  9.6392746846e-02  1.9427805296e-02 -7.2952339407e-02 -1.9394729844e-01  9.6392746846e-02 -1.9394729844e-01  7.4742465478e-02
-4.6073613736e-02  2.7796195755e-01 -4.9463973140e-02  2.7796195755e-01  2.6341623076e-01 -7.4037295966e-02 -4.9463973140e-02 -7.4037295966e-02 -1.4519683857e-01
 1.3851809324e-01 -4.5343684846e-02  9.2786837161e-03 -4.5343684846e-02 -3.0265791646e-01  5.9518620725e-02  9.2786837161e-03  5.9518620725e-02  1.6435552045e-02
-5.6603137526e-04  3.5085779630e-03  3.0259010118e-02  3.5085779630e-03  7.5781664882e-02  2.0163683809e-01  3.0259010118e-02  2.0163683809e-01 -7.5205792992e-02
 9.1434588391e-03 -9.3982329652e-02 -4.9293307249e-01 -9.3982329652e-02  1.6766008027e-01  4.4532395934e-01 -4.9293307249e-01  4.4532395934e-01 -1.7680414393e-01
-8.4260043255e-01 -3.3572425115e-01  5.2362994389e-02 -3.3572425115e-01  7.5095947736e-01 -1.2300624839e-01  5.2362994389e-02 -1.2300624839e-01  1.1391357847e-01
-1.1509960767e-02  1.1376226271e-01  6.2183402267e-01  1.1376226271e-01 -2.9058107612e-02 -7.6261866761e-02  6.2183402267e-01 -7.6261866761e-02  4.0566079524e-02
 4.2709476363e-01 -2.5048974243e-01  5.1071387072e-02 -2.5048974243e-01  2.9112458995e-01 -8.6722055511e-02  5.1071387072e-02 -8.6722055511e-02 -1.5717767737e-01
-4.7437610510e-03  4.5931305652e-02  2.5625758637e-01  4.5931305652e-02  2.4035257098e-02  6.4388942683e-02  2.5625758637e-01  6.4388942683e-02 -1.9292825585e-02
-1.9002715120e-03  1.2532122171e-02  1.0370370352e-01  1.2532122171e-02  2.3993472203e-01  6.3863429193e-01  1.0370370352e-01  6.3863429193e-01 -2.3803520845e-01
 2.5151116147e-03 -2.7260637447e-02 -1.3532049168e-01 -2.7260637447e-02  1.0166206881e-01  2.7028640618e-01 -1.3532049168e-01  2.7028640618e-01 -1.0417552457e-01
 1.2055833345e-01 -2.9741909881e-01  5.3807161001e-02 -2.9741909881e-01 -2.6684623985e-01  7.2161904279e-02  5.3807161001e-02  7.2161904279e-02  1.3282581858e-01
-7.4715573018e-03  7.7772100503e-02  4.0268973855e-01  7.7772100503e-02 -1.7479980435e-01 -4.6446468983e-01  4.0268973855e-01 -4.6446468983e-01  1.8227068699e-01
 9.6085175118e-02 -6.8790999244e-02  1.2977050789e-02 -6.8790999244e-02 -3.0950876673e-01  6.3866798214e-02  1.2977050789e-02  6.3866798214e-02  3.4014267666e-02
-4.2287319924e-03  4.1222258166e-02  2.2824454310e-01  4.1222258166e-02  9.7265738600e-03  2.6235127448e-02  2.2824454310e-01  2.6235127448e-02 -5.4928397951e-03
 1.2286526906e-02 -1.2112461024e-01 -6.6336944708e-01 -1.2112461024e-01  2.2142632001e-02  5.7809163205e-02 -6.6336944708e-01  5.7809163205e-02 -3.4426937019e-02
 8.7746671538e-01  2.9429504599e-01 -4.4292909613e-02  2.9429504599e-01 -6.7494412258e-01  1.0460828421e-01 -4.4292909613e-02  1.0460828421e-01 -1.3362205772e-01
 4.2862922127e-01 -3.4389523380e-01  6.7980784070e-02 -3.4389523380e-01  3.1817915051e-01 -9.1014246602e-02  6.7980784070e-02 -9.1014246602e-02 -1.4804871837e-01
 4.0610715830e-03 -3.9399894105e-02 -2.1943095417e-01 -3.9399894105e-02 -1.7920806588e-02 -4.8055693376e-02 -2.1943095417e-01 -4.8055693376e-02  1.3859562047e-02
 1.9095592565e-03 -1.2686705658e-02 -1.0410853818e-01 -1.2686705658e-02 -2.3681642153e-01 -6.3033863571e-01 -1.0410853818e-01 -6.3033863571e-01  2.3490855075e-01
 2.2687990940e-03 -2.4024224090e-02 -1.2198601248e-01 -2.4024224090e-02  7.1037535373e-02  1.8880154290e-01 -1.2198601248e-01  1.8880154290e-01 -7.3301108617e-02
 8.8953792696e-02 -2.5393412435e-01  4.5601703284e-02 -2.5393412435e-01 -2.6962324382e-01  7.3234781573e-02  4.5601703284e-02  7.3234781573e-02  1.3345621965e-01
-1.4073804032e-01  7.8388970643e-03 -2.4885996899e-03  7.8388970643e-03  2.9093328068e-01 -5.7760319800e-02 -2.4885996899e-03 -5.7760319800e-02 -1.6794121448e-02
 1.6604502946e-03 -1.9604659155e-02 -9.0052222601e-02 -1.9604659155e-02  1.2321571951e-01  3.2763082380e-01 -9.0052222601e-02  3.2763082380e-01 -1.2486379706e-01
 7.1990840196e-03 -7.3594112154e-02 -3.8776082695e-01 -7.3594112154e-02  1.1915288260e-01  3.1646274869e-01 -3.8776082695e-01  3.1646274869e-01 -1.2635739261e-01
-1.2807034067e-02  1.2650126445e-01  6.8934710889e-01  1.2650126445e-01 -4.7491371386e-02 -1.2529003228e-01  6.8934710889e-01 -1.2529003228e-01  6.0289776241e-02
 9.5879337093e-01  3.1000570681e-01 -4.6286773208e-02  3.1000570681e-01 -6.7055190426e-01  1.0234026087e-01 -4.6286773208e-02  1.0234026087e-01 -1.4209366378e-01
 1.8981552391e-01 -2.7742104926e-01  5.3432708539e-02 -2.7742104926e-01  4.2450311549e-01 -1.0460328115e-01  5.3432708539e-02 -1.0460328115e-01 -1.1756933196e-01
-3.1479974058e-03  3.0653505364e-02  1.7000949231e-01  3.0653505364e-02  9.0264494050e-03  2.4305631819e-02  1.7000949231e-01  2.4305631819e-02 -5.8792326261e-03
-2.5207342073e-03  1.8587318284e-02  1.3715985369e-01  1.8587318284e-02  2.4082577933e-01  6.4106246049e-01  1.3715985369e-01  6.4106246049e-01 -2.3830633057e-01
-1.5533710252e-03  1.6507675941e-02  8.3291156639e-02  1.6507675941e-02 -5.2727554671e-02 -1.4013488655e-01  8.3291156639e-02 -1.4013488655e-01  5.4272929753e-02
-1.4329132870e-02  2.4864685743e-01 -4.3843687857e-02  2.4864685743e-01  2.5550329961e-01 -7.2825594257e-02 -4.3843687857e-02 -7.2825594257e-02 -1.4511430793e-01
 1.2910859810e-01 -2.4538215468e-02  5.5201211325e-03 -2.4538215468e-02 -2.5233507205e-01  4.8737726100e-02  5.5201211325e-03  4.8737726100e-02  8.2526615868e-03
 2.5839979471e-03 -2.4158191654e-02 -1.3840186254e-01 -2.4158191654e-02 -3.7787001179e-02 -1.0066035711e-01 -1.3840186254e-01 -1.0066035711e-01  3.5187260662e-02
-8.4450414735e-03  8.7547254034e-02  4.5517759245e-01  8.7547254034e-02 -1.8388603976e-01 -4.8855796890e-01  4.5517759245e-01 -4.8855796890e-01  1.9233043084e-01
 9.2419034286e-01  3.5232296726e-01 -5.4603407954e-02  3.5232296726e-01 -7.9679684085e-01  1.3102850285e-01 -5.4603407954e-02  1.3102850285e-01 -1.1792750833e-01
 1.1145355625e-02 -1.1066993529e-01 -6.0229770611e-01 -1.1066993529e-01  4.6367765189e-02  1.2234378897e-01 -6.0229770611e-01  1.2234378897e-01 -5.7510998429e-02
 2.9749291148e-01 -1.8524310802e-01  3.7843489149e-02 -1.8524310802e-01  3.3565291933e-01 -9.0793930781e-02  3.7843489149e-02 -9.0793930781e-02 -1.3776886664e-01
 3.5795158551e-03 -3.4838959770e-02 -1.9328447860e-01 -3.4838959770e-02 -1.0687637455e-02 -2.8765639176e-02 -1.9328447860e-01 -2.8765639176e-02  7.1099014451e-03
 2.2164675242e-03 -1.6007425169e-02 -1.2077505143e-01 -1.6007425169e-02 -2.2570250147e-01 -6.0079493407e-01 -1.2077505143e-01 -6.0079493407e-01  2.2348663460e-01
 2.3847291223e-03 -2.6596786790e-02 -1.2825713365e-01 -2.6596786790e-02  1.2504312818e-01  3.3252389202e-01 -1.2825713365e-01  3.3252389202e-01 -1.2742818642e-01
-1.2667804735e-01  2.9884981267e-01 -5.4218503528e-02  2.9884981267e-01  2.4814286862e-01 -6.6919960934e-02 -5.4218503528e-02 -6.6919960934e-02 -1.2374250682e-01
 7.3534640261e-03 -7.6865875338e-02 -3.9619372969e-01 -7.6865875338e-02  1.8523000186e-01  4.9222724319e-01 -3.9619372969e-01  4.9222724319e-01 -1.9258118635e-01
 1.7623579084e-02 -1.4147572698e-01  2.5393145430e-02 -1.4147572698e-01 -2.2310278800e-01  4.8500803137e-02  2.5393145430e-02  4.8500803137e-02  4.2442269604e-02
-3.8551936243e-03  3.7634708168e-02  2.0818507864e-01  3.7634708168e-02  7.3250735984e-03  1.9847208769e-02  2.0818507864e-01  1.9847208769e-02 -3.4737166778e-03
 1.1979165145e-02 -1.1805820079e-01 -6.4644392944e-01 -1.1805820079e-01  2.2528195952e-02  5.8878050778e-02 -6.4644392944e-01  5.8878050778e-02 -3.4505308705e-02
-8.8391889427e-01 -2.5123485209e-01  3.6336862001e-02 -2.5123485209e-01  6.7886256569e-01 -1.0360679481e-01  3.6336862001e-02 -1.0360679481e-01  1.4059956576e-01
-3.2833994458e-01  3.4250137073e-01 -6.6636482367e-02  3.4250137073e-01 -3.7078271483e-01  9.7356745111e-02 -6.6636482367e-02  9.7356745111e-02  1.2928391234e-01
-3.7683163238e-03  3.6640123690e-02  2.0363703909e-01  3.6640123690e-02  1.3682585998e-02  3.6750136413e-02  2.0363703909e-01  3.6750136413e-02 -9.9135981749e-03
-1.7340703079e-03  1.0839434421e-02  9.4808112977e-02  1.0839434421e-02  2.4288068050e-01  6.4645402516e-01  9.4808112977e-02  6.4645402516e-01 -2.4114546643e-01
-2.1422927047e-03  2.2005837791e-02  1.1523199729e-01  2.2005837791e-02 -4.1154014526e-02 -1.0927231424e-01  1.1523199729e-01 -1.0927231424e-01  4.3287108044e-02
-7.3328698253e-02  2.3192443261e-01 -4.1336305214e-02  2.3192443261e-01  2.9972171022e-01 -8.1271523953e-02 -4.1336305214e-02 -8.1271523953e-02 -1.4495977939e-01
-2.1040855936e-01 -6.7049129826e-02  1.0380734082e-02 -6.7049129826e-02  3.3777669608e-01 -6.5242051623e-02  1.0380734082e-02 -6.5242051623e-02 -5.8450787083e-03
-2.0510102374e-03  1.8501393727e-02  1.0914825348e-01  1.8501393727e-02  5.0220553856e-02  1.3367594181e-01  1.0914825348e-01  1.3367594181e-01 -4.8154729529e-02
 7.3968552284e-03 -7.6466805660e-02 -3.9882167377e-01 -7.6466805660e-02  1.5196734478e-01  4.0371916198e-01 -3.9882167377e-01  4.0371916198e-01 -1.5936543029e-01
-9.5085213579e-01 -3.5429581068e-01  5.4655174074e-02 -3.5429581068e-01  6.9779312201e-01 -1.1123614768e-01  5.4655174074e-02 -1.1123614768e-01  1.2440141501e-01
 1.2866724336e-02 -1.2806765275e-01 -6.9767487068e-01 -1.2806765275e-01  4.8266591686e-02  1.2715013646e-01 -6.9767487068e-01  1.2715013646e-01 -6.1139524577e-02
 3.1357240430e-01 -2.4095701812e-01  4.8127854278e-02 -2.4095701812e-01  3.3234014676e-01 -9.0959707637e-02  4.8127854278e-02 -9.0959707637e-02 -1.3903108092e-01
-3.1635742363e-03  3.0780415984e-02  1.7072160927e-01  3.0780415984e-02  9.1724859391e-03  2.4695720354e-02  1.7072160927e-01  2.4695720354e-02 -6.0114019918e-03
-1.3379162856e-03  7.1417222777e-03  7.3196852965e-02  7.1417222777e-03  2.3409957219e-01  6.2305537386e-01  7.3196852965e-02  6.2305537386e-01 -2.3276344012e-01
 3.1685368664e-03 -3.3459325666e-02 -1.7054959438e-01 -3.3459325666e-02  9.4082457905e-02  2.5005142465e-01 -1.7054959438e-01  2.5005142465e-01 -9.7247470057e-02
-1.7703287070e-01  2.6908360629e-01 -4.9256882929e-02  2.6908360629e-01  2.8597661570e-01 -7.4368832203e-02 -4.9256882929e-02 -7.4368832203e-02 -1.2394270867e-01
-6.0173572322e-03  6.3121922879e-02  3.2434250080e-01  6.3121922879e-02 -1.5911941562e-01 -4.2286621415e-01  3.2434250080e-01 -4.2286621415e-01  1.6513642698e-01
-1.3452803734e-01 -1.4080139617e-02  1.7424215052e-03 -1.4080139617e-02  3.5028384522e-01 -7.2475882340e-02  1.7424215052e-03 -7.2475882340e-02 -3.4689936491e-02
-3.9132564502e-03  3.7963933205e-02  2.1099861957e-01  3.7963933205e-02  1.4287263720e-02  3.8307120662e-02  2.1099861957e-01  3.8307120662e-02 -1.0363477293e-02
 1.3290299221e-02 -1.3101998318e-01 -7.1694007080e-01 -1.3101998318e-01  2.8345806885e-02  7.4240645302e-02 -7.1694007080e-01  7.4240645302e-02 -4.1629703258e-02
-9.5775781564e-01 -2.7972983312e-01  4.0640942887e-02 -2.7972983312e-01  5.6306353841e-01 -7.9116850497e-02  4.0640942887e-02 -7.9116850497e-02  1.5662868416e-01
-2.6112465635e-01  3.7520523697e-01 -7.1835145996e-02  3.7520523697e-01 -3.8478176354e-01  9.7805072038e-02 -7.1835145996e-02  9.7805072038e-02  1.1595587457e-01
 3.2642188304e-03 -3.1717743084e-02 -1.7631032378e-01 -3.1717743084e-02 -1.2130048202e-02 -3.2575337972e-02 -1.7631032378e-01 -3.2575337972e-02  8.8664345995e-03
-2.1659200206e-03  1.5179845715e-02  1.1806081774e-01  1.5179845715e-02  2.3848401083e-01  6.3479562426e-01  1.1806081774e-01  6.3479562426e-01 -2.3631789347e-01
 1.8272746269e-03 -1.8788147076e-02 -9.8074561722e-02 -1.8788147076e-02  3.7519321462e-02  9.9620062212e-02 -9.8074561722e-02  9.9620062212e-02 -3.9334460375e-02
 3.6766883181e-02 -2.2746521643e-01  4.0205536206e-02 -2.2746521643e-01 -2.7627674773e-01  7.6687731151e-02  4.0205536206e-02  7.6687731151e-02  1.4377200017e-01
-1.6084643345e-01 -2.9565006257e-02  3.9792057248e-03 -2.9565006257e-02  2.7053213665e-01 -5.1951368804e-02  3.9792057248e-03 -5.1951368804e-02 -4.2879560445e-03
 2.6395790690e-03 -2.4544296341e-02 -1.4066852425e-01 -2.4544296341e-02 -3.8373001099e-02 -1.0217678794e-01 -1.4066852425e-01 -1.0217678794e-01  3.5714319670e-02
-7.4320525629e-03  7.7185810207e-02  4.0066018735e-01  7.7185810207e-02 -1.6658841992e-01 -4.4261770195e-01  4.0066018735e-01 -4.4261770195e-01  1.7402038685e-01
-9.8813198925e-01 -3.6138875362e-01  5.5610416099e-02 -3.6138875362e-01  7.6611693990e-01 -1.2429744259e-01  5.5610416099e-02 -1.2429744259e-01  1.2356727748e-01
-1.2136394221e-02  1.2091866303e-01  6.5694934707e-01  1.2091866303e-01 -5.8141199399e-02 -1.5353721835e-01  6.5694934707e-01 -1.5353721835e-01  7.0279145533e-02
 2.4434177965e-01 -1.9910953991e-01  3.9801994905e-02 -1.9910953991e-01  3.5942956537e-01 -9.3888754216e-02  3.9801994905e-02 -9.3888754216e-02 -1.2973965080e-01
-3.0007192862e-03  2.9255252169e-02  1.6196261379e-01  2.9255252169e-02  6.6158266202e-03  1.7877907580e-02  1.6196261379e-01  1.7877907580e-02 -3.6171132191e-03
-3.3910860705e-03  2.7838792196e-02  1.8383176819e-01  2.7838792196e-02  2.1122698262e-01  5.6239392061e-01  1.8383176819e-01  5.6239392061e-01 -2.0784090443e-01
-7.1555636480e-04  9.0730824975e-03  3.8156975156e-02  9.0730824975e-03 -8.1433162937e-02 -2.1662789719e-01  3.8156975156e-02 -2.1662789719e-01  8.2148180790e-02
-1.5514426631e-02 -2.2959753432e-01  4.0274700376e-02 -2.2959753432e-01 -1.9191925731e-01  5.8103840906e-02  4.0274700376e-02  5.8103840906e-02  1.2945161359e-01
 3.3950424587e-02 -8.9792546948e-02  1.6498782079e-02 -8.9792546948e-02 -1.2851683729e-01  2.5315587932e-02  1.6498782079e-02  2.5315587932e-02  1.0916442734e-02
-2.7438846820e-03  2.5833119370e-02  1.4792212116e-01  2.5833119370e-02  3.9741960648e-02  1.0597224362e-01  1.4792212116e-01  1.0597224362e-01 -3.7000881033e-02
 7.3377878358e-03 -7.7325605383e-02 -3.9517875012e-01 -7.7325605383e-02  2.0971506566e-01  5.5739592664e-01 -3.9517875012e-01  5.5739592664e-01 -2.1705335993e-01
-1.0448726663e-02  1.0399425789e-01  5.6049222648e-01  1.0399425789e-01 -8.2252024442e-02 -2.1806937447e-01  5.6049222648e-01 -2.1806937447e-01  9.2694712343e-02
 9.8887194673e-01  3.0799376193e-01 -4.5657700668e-02  3.0799376193e-01 -7.8410615032e-01  1.2339427828e-01 -4.5657700668e-02  1.2339427828e-01 -1.4343136422e-01
-4.2894473052e-02 -1.1673878014e-01  2.1811648816e-02 -1.1673878014e-01  5.3500113290e-01 -1.1783308828e-01  2.1811648816e-02 -1.1783308828e-01 -8.5965500983e-02
-2.8189305847e-03  2.7562679122e-02  1.5216094661e-01  2.7562679122e-02  3.2279008023e-03  8.8439802168e-03  1.5216094661e-01  8.8439802168e-03 -4.1097449640e-04
-3.0674316177e-03  2.4304807167e-02  1.6654338895e-01  2.4304807167e-02  2.2640650356e-01  6.0274481276e-01  1.6654338895e-01  6.0274481276e-01 -2.2334140458e-01
 1.2683008251e-03 -1.3077657693e-02 -6.7583687151e-02 -1.3077657693e-02  3.1261703814e-02  8.3012409330e-02 -6.7583687151e-02  8.3012409330e-02 -3.2513562695e-02
 2.7814857022e-02  2.1540534317e-01 -3.7443507806e-02  2.1540534317e-01  2.2908230990e-01 -6.7685691123e-02 -3.7443507806e-02 -6.7685691123e-02 -1.4243994828e-01
 8.2226464205e-02 -1.3337726936e-02  3.1688580959e-03 -1.3337726936e-02 -1.6533763177e-01  3.1398819157e-02  3.1688580959e-03  3.1398819157e-02  2.2579817574e-03
-2.8547971320e-03  2.6694040187e-02  1.5246918798e-01  2.6694040187e-02  3.8577837371e-02  1.0273613395e-01  1.5246918798e-01  1.0273613395e-01 -3.5699736944e-02
-8.3321209330e-03  8.6703549188e-02  4.4876991791e-01  8.6703549188e-02 -1.9612494701e-01 -5.2114786299e-01  4.4876991791e-01 -5.2114786299e-01  2.0445627805e-01
 1.0623088616e+00  3.7766406736e-01 -5.7891495344e-02  3.7766406736e-01 -8.7238406298e-01  1.4433697233e-01 -5.7891495344e-02  1.4433697233e-01 -1.2399595804e-01
-9.9599765452e-03  9.9479606861e-02  5.3789519953e-01  9.9479606861e-02 -6.5912094324e-02 -1.7447303900e-01  5.3789519953e-01 -1.7447303900e-01  7.5870343454e-02
-1.6389735348e-01  1.0704018717e-01 -2.2209527782e-02  1.0704018717e-01 -3.8263052604e-01  9.4904014364e-02 -2.2209527782e-02  9.4904014364e-02  1.1679553049e-01
-2.7248507765e-03  2.6657324093e-02  1.4710224906e-01  2.6657324093e-02  2.6869814700e-03  7.3973818405e-03  1.4710224906e-01  7.3973818405e-03  3.6456598253e-05
 1.7589038134e-03 -1.1254412531e-02 -9.5941359599e-02 -1.1254412531e-02 -2.3484563479e-01 -6.2508070606e-01 -9.5941359599e-02 -6.2508070606e-01  2.3308865936e-01
 2.4568984090e-03 -2.5936680378e-02 -1.3213468056e-01 -2.5936680378e-02  7.3638254486e-02  1.9570474605e-01 -1.3213468056e-01  1.9570474605e-01 -7.6089908659e-02
-1.0810421632e-01  2.5105290573e-01 -4.5283817608e-02  2.5105290573e-01  2.7363694140e-01 -7.3424833986e-02 -4.5283817608e-02 -7.3424833986e-02 -1.3030183519e-01
 1.4316862038e-01  1.8381007190e-03  7.3031601854e-04  1.8381007190e-03 -2.9745682125e-01  5.9424905986e-02  7.3031601854e-04  5.9424905986e-02  1.8596473968e-02
 5.0624945907e-03 -5.4001750410e-02 -2.7326015270e-01 -5.4001750410e-02  1.6526649781e-01  4.3925333822e-01 -2.7326015270e-01  4.3925333822e-01 -1.7032047823e-01
-4.9124654725e-03  4.8772423082e-02  2.6426713315e-01  4.8772423082e-02 -2.8657136136e-02 -7.5906049386e-02  2.6426713315e-01 -7.5906049386e-02  3.3581074266e-02
-1.3060959048e-02  1.2900645003e-01  7.0319750063e-01  1.2900645003e-01 -4.6999466109e-02 -1.2394803858e-01  7.0319750063e-01 -1.2394803858e-01  6.0050565073e-02
 9.7061176910e-01  2.9964160958e-01 -4.4226093312e-02  2.9964160958e-01 -6.3458999751e-01  9.4328481405e-02 -4.4226093312e-02  9.4328481405e-02 -1.4822720111e-01
 1.4785377527e-01 -2.9728240533e-01  5.6587264542e-02 -2.9728240533e-01  4.4650470394e-01 -1.0749072365e-01  5.6587264542e-02 -1.0749072365e-01 -1.0989317992e-01
-3.0699357087e-03  2.9887817019e-02  1.6580424137e-01  2.9887817019e-02  9.0908195960e-03  2.4470258808e-02  1.6580424137e-01  2.4470258808e-02 -6.0215611244e-03
-1.9755347305e-03  1.3512037388e-02  1.0758790678e-01  1.3512037388e-02  2.2941810602e-01  6.1066099398e-01  1.0758790678e-01  6.1066099398e-01 -2.2744521249e-01
 2.3170134868e-03 -2.4727464901e-02 -1.2457158743e-01 -2.4727464901e-02  7.9855115260e-02  2.1226583460e-01 -1.2457158743e-01  2.1226583460e-01 -8.2167997079e-02
-9.7914697321e-02  2.4924886285e-01 -4.4899742094e-02  2.4924886285e-01  2.5920867086e-01 -7.0081331130e-02 -4.4899742094e-02 -7.0081331130e-02 -1.2685606696e-01
 1.1077595667e-01 -2.5585889241e-02  5.4200542766e-03 -2.5585889241e-02 -2.5807011525e-01  5.1937820188e-02  5.4200542766e-03  5.1937820188e-02  1.9608215553e-02
-3.3978981559e-04  6.1216779346e-03  1.8619657951e-02  6.1216779346e-03 -1.0414190315e-01 -2.7700527143e-01  1.8619657951e-02 -2.7700527143e-01  1.0447069082e-01
-6.8928376029e-03  7.1136949522e-02  3.7135888059e-01  7.1136949522e-02 -1.3902088220e-01 -3.6933875773e-01  3.7135888059e-01 -3.6933875773e-01  1.4591637718e-01
-1.2854281924e-02  1.2706790784e-01  6.9163444341e-01  1.2706790784e-01 -5.3231157346e-02 -1.4056192875e-01  6.9163444341e-01 -1.4056192875e-01  6.6074146937e-02
 9.7341275008e-01  2.8576086686e-01 -4.1640464292e-02  2.8576086686e-01 -6.3383331916e-01  9.3396693987e-02 -4.1640464292e-02  9.3396693987e-02 -1.5168937972e-01
-6.0166177775e-02  2.8674034122e-01 -5.3753046974e-02  2.8674034122e-01 -4.9571556774e-01  1.1422779425e-01 -5.3753046974e-02  1.1422779425e-01  9.7100693373e-02
-3.0375535327e-03  2.9584470618e-02  1.6405961726e-01  2.9584470618e-02  8.5483772273e-03  2.3022523408e-02  1.6405961726e-01  2.3022523408e-02 -5.5113119378e-03
-3.0462063960e-03  2.4309727216e-02  1.6521089012e-01  2.4309727216e-02  2.1680553800e-01  5.7720580178e-01  1.6521089012e-01  5.7720580178e-01 -2.1376460341e-01
-1.2347334014e-03  1.3576744232e-02  6.6046489125e-02  1.3576744232e-02 -6.0369352568e-02 -1.6050810253e-01  6.6046489125e-02 -1.6050810253e-01  6.1598032995e-02
 1.4268606948e-04  2.2015627797e-01 -3.8690775922e-02  2.2015627797e-01  2.1019526654e-01 -6.1694601019e-02 -3.8690775922e-02 -6.1694601019e-02 -1.2974815802e-01
 5.2991698913e-02 -4.5366847473e-02  8.6432982024e-03 -4.5366847473e-02 -1.4481053624e-01  2.8349767717e-02  8.6432982024e-03  2.8349767717e-02  8.3391000233e-03
-2.7891908870e-03  2.6182159022e-02  1.4989504293e-01  2.6182159022e-02  4.0297657928e-02  1.0739332867e-01  1.4989504293e-01  1.0739332867e-01 -3.7499761747e-02
-6.4113632613e-03  6.7692632265e-02  3.4524353843e-01  6.7692632265e-02 -1.8848849152e-01 -5.0099487677e-01  3.4524353843e-01 -5.0099487677e-01  1.9489986013e-01
-1.1470303666e-02  1.1440473965e-01  6.1606107728e-01  1.1440473965e-01 -9.4026053389e-02 -2.4927817610e-01  6.1606107728e-01 -2.4927817610e-01  1.0548683783e-01
 1.0350591028e+00  3.1300412288e-01 -4.6106000761e-02  3.1300412288e-01 -7.5435170366e-01  1.1726853137e-01 -4.6106000761e-02  1.1726853137e-01 -1.4654618379e-01
 9.4453052008e-02  1.5987537512e-01 -2.9131774962e-02  1.5987537512e-01 -5.6459118949e-01  1.2282500542e-01 -2.9131774962e-02  1.2282500542e-01  8.0675604024e-02
 2.6996868164e-03 -2.6394499023e-02 -1.4573113388e-01 -2.6394499023e-02 -3.2086601126e-03 -8.7799224759e-03 -1.4573113388e-01 -8.7799224759e-03  5.1001064317e-04
 1.2216538476e-03 -6.1620023250e-03 -6.6806135924e-02 -6.1620023250e-03 -2.2717285890e-01 -6.0461423972e-01 -6.6806135924e-02 -6.0461423972e-01  2.2595407109e-01
-3.4467070300e-03  3.6365101476e-02  1.8550860128e-01  3.6365101476e-02 -1.0121294318e-01 -2.6900144585e-01  1.8550860128e-01 -2.6900144585e-01  1.0465595185e-01
-2.0564574726e-01  2.6012145901e-01 -4.7964683717e-02  2.6012145901e-01  2.8542294002e-01 -7.2942576974e-02 -4.7964683717e-02 -7.2942576974e-02 -1.1643791293e-01
 5.5558411498e-03 -5.8544467564e-02 -2.9947432428e-01 -5.8544467564e-02  1.5690327187e-01  4.1700899308e-01 -2.9947432428e-01  4.1700899308e-01 -1.6245907834e-01
-1.0814336381e-01 -1.5685023662e-02  2.3367574216e-03 -1.5685023662e-02  3.3540294237e-01 -7.0929206404e-02  2.3367574216e-03 -7.0929206404e-02 -4.1250532681e-02
-3.6371446521e-03  3.5274787296e-02  1.9638022870e-01  3.5274787296e-02  1.5547025085e-02  4.1640542719e-02  1.9638022870e-01  4.1640542719e-02 -1.1898108762e-02
-1.3418541829e-02  1.3213332026e-01  7.2323552794e-01  1.3213332026e-01 -2.7282906664e-02 -7.1417334986e-02  7.2323552794e-01 -7.1417334986e-02  4.0690767419e-02
 9.6892925455e-01  2.6326308732e-01 -3.7455836685e-02  2.6326308732e-01 -5.1925202526e-01  6.9371783968e-02 -3.7455836685e-02  6.9371783968e-02 -1.6380744145e-01
-1.8037407391e-01  3.9575985919e-01 -7.4670458328e-02  3.9575985919e-01 -4.0944879710e-01  9.9475364760e-02 -7.4670458328e-02  9.9475364760e-02  9.9103547132e-02
-3.1669257877e-03  3.0741865818e-02  1.7106622611e-01  3.0741865818e-02  1.3014375934e-02  3.4920861430e-02  1.7106622611e-01  3.4920861430e-02 -9.8484595663e-03
 2.6302970593e-03 -1.9790214148e-02 -1.4305456529e-01 -1.9790214148e-02 -2.3577601667e-01 -6.2763789018e-01 -1.4305456529e-01 -6.2763789018e-01  2.3314749238e-01
-1.4822411804e-03  1.6822551983e-02  7.9550853918e-02  1.6822551983e-02 -9.0136129879e-02 -2.3971018479e-01  7.9550853918e-02 -2.3971018479e-01  9.1616742008e-02
-3.7958139845e-02  2.7541998613e-01 -4.9011430396e-02  2.7541998613e-01  2.3815397793e-01 -6.7818204951e-02 -4.9011430396e-02 -6.7818204951e-02 -1.3725218657e-01
-7.9641014753e-02  1.0288529586e-01 -1.9186774086e-02  1.0288529586e-01  2.2449519118e-01 -4.4787926265e-02 -1.9186774086e-02 -4.4787926265e-02 -1.9255722713e-02
-2.0500104613e-03  1.8882399816e-02  1.1062959860e-01  1.8882399816e-02  4.6542034316e-02  1.2400053657e-01  1.1062959860e-01  1.2400053657e-01 -4.4488631792e-02
 8.6826068519e-03 -9.0072138622e-02 -4.6793637762e-01 -9.0072138622e-02  1.9169768678e-01  5.0932392803e-01 -4.6793637762e-01  5.0932392803e-01 -2.0037944834e-01
 1.1203958867e-02 -1.0946482401e-01 -5.9748497509e-01 -1.0946482401e-01  3.5752254469e-02  9.4473212519e-02 -5.9748497509e-01  9.4473212519e-02 -4.6957230138e-02
 8.7268695155e-01  3.0721176771e-01 -4.6696987407e-02  3.0721176771e-01 -7.6829829180e-01  1.2381320315e-01 -4.6696987407e-02  1.2381320315e-01 -1.2535539765e-01
 2.9200093897e-01 -2.2155501527e-01  4.4368912028e-02 -2.2155501527e-01  3.6122633119e-01 -9.5356242298e-02  4.4368912028e-02 -9.5356242298e-02 -1.3456311176e-01
 3.8462755235e-03 -3.7386735146e-02 -2.0775131419e-01 -3.7386735146e-02 -1.3761616672e-02 -3.6968918929e-02 -2.0775131419e-01 -3.6968918929e-02  9.9165923574e-03
 3.1406900070e-03 -2.4958375518e-02 -1.7045062012e-01 -2.4958375518e-02 -2.2845004562e-01 -6.0819405195e-01 -1.7045062012e-01 -6.0819405195e-01  2.2531298716e-01
-9.7572441600e-04  1.1241277203e-02  5.2092406066e-02  1.1241277203e-02 -6.7873531334e-02 -1.8050527653e-01  5.2092406066e-02 -1.8050527653e-01  6.8844437259e-02
 1.6058089769e-02  2.4395965051e-01 -4.2780020457e-02  2.4395965051e-01  2.1644125192e-01 -6.4414622770e-02 -4.2780020457e-02 -6.4414622770e-02 -1.3920404789e-01
 6.7896829672e-02 -7.8595184746e-02  1.4790192414e-02 -7.8595184746e-02 -1.7183993772e-01  3.3288074672e-02  1.4790192414e-02  3.3288074672e-02  9.3831473579e-03
 2.6853100439e-03 -2.5277753210e-02 -1.4443462330e-01 -2.5277753210e-02 -3.7099982748e-02 -9.8890998438e-02 -1.4443462330e-01 -9.8890998438e-02  3.4406816112e-02
 8.6364347276e-03 -9.0012510292e-02 -4.6526187084e-01 -9.0012510292e-02  2.0793992832e-01  5.5255463690e-01 -4.6526187084e-01  5.5255463690e-01 -2.1657581832e-01
-9.4870174562e-01 -3.3613288978e-01  5.1365515060e-02 -3.3613288978e-01  8.3336824599e-01 -1.3612428868e-01  5.1365515060e-02 -1.3612428868e-01  1.2652471479e-01
 9.8673330347e-03 -9.8304936074e-02 -5.3345016069e-01 -9.8304936074e-02  5.1866552171e-02  1.3708001380e-01 -5.3345016069e-01  1.3708001380e-01 -6.1731018289e-02
 1.7156485048e-01 -1.2665322227e-01  2.5864336741e-02 -1.2665322227e-01  3.9842262270e-01 -9.8343454864e-02  2.5864336741e-02 -9.8343454864e-02 -1.1827391374e-01
-3.2070324843e-03  3.1296114441e-02  1.7316922701e-01  3.1296114441e-02  6.3987202186e-03  1.7318492544e-02  1.7316922701e-01  1.7318492544e-02 -3.1934619988e-03
-2.7993480531e-03  2.1643885642e-02  1.5219860186e-01  2.1643885642e-02  2.2846491023e-01  6.0819966508e-01  1.5219860186e-01  6.0819966508e-01 -2.2566698074e-01
 1.2720298916e-03 -1.5285786638e-02 -6.8217144753e-02 -1.5285786638e-02  1.0981665340e-01  2.9210788191e-01 -6.8217144753e-02  2.9210788191e-01 -1.1108920109e-01
-4.2911803333e-02  2.8336286358e-01 -5.0545463867e-02  2.8336286358e-01  2.2648085966e-01 -6.4761275902e-02 -5.0545463867e-02 -6.4761275902e-02 -1.3309919909e-01
 4.6624289009e-02 -1.4959386995e-01  2.7326340935e-02 -1.4959386995e-01 -1.9164208828e-01  3.9063081297e-02  2.7326340935e-02  3.9063081297e-02  2.4137383721e-02
-1.8904323205e-03  1.7296855709e-02  1.0225028641e-01  1.7296855709e-02  4.8673533297e-02  1.2969372493e-01  1.0225028641e-01  1.2969372493e-01 -4.6786755659e-02
 8.9053855247e-03 -9.2454698885e-02 -4.7992316010e-01 -9.2454698885e-02  1.9944852400e-01  5.2992902139e-01 -4.7992316010e-01  5.2992902139e-01 -2.0835315921e-01
-1.0718102134e-02  1.0567057837e-01  5.7717630144e-01  1.0567057837e-01 -3.0376324987e-02 -7.9932710137e-02  5.7717630144e-01 -7.9932710137e-02  4.1094052281e-02
-8.4884064265e-01 -2.8164026086e-01  4.2328191239e-02 -2.8164026086e-01  7.6603618758e-01 -1.2278565514e-01  4.2328191239e-02 -1.2278565514e-01  1.2729320657e-01
 2.8018962583e-01 -2.2158253477e-01  4.4235172809e-02 -2.2158253477e-01  3.6832888984e-01 -9.6065789716e-02  4.4235172809e-02 -9.6065789716e-02 -1.3123671908e-01
-3.9033536413e-03  3.7935355816e-02  2.1083459589e-01  3.7935355816e-02  1.4205348933e-02  3.8154604648e-02  2.1083459589e-01  3.8154604648e-02 -1.0303379475e-02
-1.6004500145e-03  9.4710540018e-03  8.7583505314e-02  9.4710540018e-03  2.4498434556e-01  6.5204016305e-01  8.7583505314e-02  6.5204016305e-01 -2.4338308740e-01
-2.3208360832e-03  2.4002522190e-02  1.2490558385e-01  2.4002522190e-02 -5.0102580664e-02 -1.3307898778e-01  1.2490558385e-01 -1.3307898778e-01  5.2416557064e-02
-9.0749086319e-02  2.4387587577e-01 -4.3678635302e-02  2.4387587577e-01  3.0153912312e-01 -8.1324538898e-02 -4.3678635302e-02 -8.1324538898e-02 -1.4405738824e-01
 2.2072648487e-01  6.8949564227e-02 -1.0683895680e-02  6.8949564227e-02 -3.6824943443e-01  7.1710289611e-02 -1.0683895680e-02  7.1710289611e-02  9.7038271230e-03
-4.5047948494e-03  4.8203207875e-02  2.4366053428e-01  4.8203207875e-02 -1.4909904299e-01 -3.9626393412e-01  2.4366053428e-01 -3.9626393412e-01  1.5359592914e-01
 6.2697814185e-03 -6.2724905307e-02 -3.3722397119e-01 -6.2724905307e-02  5.5316361287e-02  1.4672400454e-01 -3.3722397119e-01  1.4672400454e-01 -6.1596312986e-02
-1.7692644365e-02  1.2799748881e-01  7.0797738980e-01  1.2799748881e-01 -3.8133582636e-02 -1.0951822165e-01  7.0797738980e-01 -1.0951822165e-01  5.5149051723e-02
-9.2601300618e-01 -3.4281018245e-01  4.9091275135e-02 -3.4281018245e-01  6.6211901523e-01 -1.0320838753e-01  4.9091275135e-02 -1.0320838753e-01  1.2742078206e-01
-3.4971229561e-01  2.6993180881e-01 -5.3764040294e-02  2.6993180881e-01 -3.2561137784e-01  9.0737078450e-02 -5.3764040294e-02  9.0737078450e-02  1.4304590786e-01
 3.3625527745e-03 -3.2676582494e-02 -1.8148334594e-01 -3.2676582494e-02 -1.1432067928e-02 -3.0726391449e-02 -1.8148334594e-01 -3.0726391449e-02  8.0718609827e-03
-2.3016148915e-03  1.6817793258e-02  1.2525350086e-01  1.6817793258e-02  2.2575454891e-01  6.0094387441e-01  1.2525350086e-01  6.0094387441e-01 -2.2345502689e-01
-2.0714035271e-03  2.2805726538e-02  1.1135917431e-01  2.2805726538e-02 -9.7820042694e-02 -2.6010672491e-01  1.1135917431e-01 -2.6010672491e-01  9.9890526617e-02
-8.6499683113e-02  2.6440378170e-01 -4.7566799262e-02  2.6440378170e-01  2.4303711621e-01 -6.6677124164e-02 -4.7566799262e-02 -6.6677124164e-02 -1.2573732719e-01
 7.0825763022e-02 -8.1438595569e-02  1.5153471422e-02 -8.1438595569e-02 -2.2658677444e-01  4.6415489401e-02  1.5153471422e-02  4.6415489401e-02  2.4702697115e-02
-1.2539770518e-04  3.7621775794e-03  6.5018832708e-03  3.7621775794e-03 -9.8125511864e-02 -2.6107521626e-01  6.5018832708e-03 -2.6107521626e-01  9.8248855067e-02
-7.4144514865e-03  7.6744607497e-02  3.9956799811e-01  7.6744607497e-02 -1.5730686756e-01 -4.1793115472e-01  3.9956799811e-01 -4.1793115472e-01  1.6472065654e-01
-1.2298534644e-02  1.2160938542e-01  6.6228530724e-01  1.2160938542e-01 -4.8338411382e-02 -1.2757573045e-01  6.6228530724e-01 -1.2757573045e-01  6.0630281351e-02
-9.3738983466e-01 -2.7344676577e-01  3.9785778404e-02 -2.7344676577e-01  6.6525746930e-01 -9.9820923253e-02  3.9785778404e-02 -9.9820923253e-02  1.4828747903e-01
 1.0628506441e-01 -2.7365087142e-01  5.1844110568e-02 -2.7365087142e-01  4.7940335064e-01 -1.1198157906e-01  5.1844110568e-02 -1.1198157906e-01 -1.0214346465e-01
 3.2324030864e-03 -3.1483061418e-02 -1.7457415492e-01 -3.1483061418e-02 -8.9894465588e-03 -2.4211963455e-02 -1.7457415492e-01 -2.4211963455e-02  5.7575250318e-03
 3.2994859771e-03 -2.7083506608e-02 -1.7901652040e-01 -2.7083506608e-02 -2.0674695858e-01 -5.5046166611e-01 -1.7901652040e-01 -5.5046166611e-01  2.0345054829e-01
-6.6373165957e-04  9.2502021160e-03  3.5453152365e-02  9.2502021160e-03 -1.0650346876e-01 -2.8335908871e-01  3.5453152365e-02 -2.8335908871e-01  1.0717022311e-01
-7.9038782440e-03  2.4482532758e-01 -4.3298879761e-02  2.4482532758e-01  1.9266352937e-01 -5.7351847307e-02 -4.3298879761e-02 -5.7351847307e-02 -1.2553156414e-01
 2.6013758662e-02 -1.3069703970e-01  2.3779571686e-02 -1.3069703970e-01 -1.3493319859e-01  2.7249859866e-02  2.3779571686e-02  2.7249859866e-02  1.7025962188e-02
 2.5730514406e-03 -2.4205747694e-02 -1.3897933338e-01 -2.4205747694e-02 -3.9291419090e-02 -1.0480557186e-01 -1.3897933338e-01 -1.0480557186e-01  3.6730326515e-02
-7.4896716586e-03  7.8908896720e-02  4.0340344145e-01  7.8908896720e-02 -2.1305970820e-01 -5.6627985555e-01  4.0340344145e-01 -5.6627985555e-01  2.2054980423e-01
-1.0584480178e-02  1.0521774110e-01  5.6894801941e-01  1.0521774110e-01 -7.0111578807e-02 -1.8570764686e-01  5.6894801941e-01 -1.8570764686e-01  8.0692667322e-02
 9.2516088615e-01  2.7585472105e-01 -4.0384061678e-02  2.7585472105e-01 -7.4126632532e-01  1.1469722123e-01 -4.0384061678e-02  1.1469722123e-01 -1.4522285847e-01
-2.8984052005e-02 -1.3700359977e-01  2.5615557709e-02 -1.3700359977e-01  5.3638262079e-01 -1.1813766616e-01  2.5615557709e-02 -1.1813766616e-01 -8.5137036145e-02
 3.0404297735e-03 -2.9687577629e-02 -1.6413122998e-01 -2.9687577629e-02 -5.1433760726e-03 -1.3961508418e-02 -1.6413122998e-01 -1.3961508418e-02  2.1050985538e-03
-1.1018760148e-03  4.6916303986e-03  6.0572042050e-02  4.6916303986e-03  2.4009166899e-01  6.3897560740e-01  6.0572042050e-02  6.3897560740e-01 -2.3899012286e-01
-3.8791839450e-03  4.1155885390e-02  2.0891686165e-01  4.1155885390e-02 -1.2144397809e-01 -3.2280245417e-01  2.0891686165e-01 -3.2280245417e-01  1.2532110694e-01
-2.5254889497e-01  3.3128461673e-01 -6.1260118155e-02  3.3128461673e-01  2.9002160212e-01 -7.4525223270e-02 -6.1260118155e-02 -7.4525223270e-02 -1.2401656314e-01
 6.9846433613e-03 -7.2378657518e-02 -3.7658715025e-01 -7.2378657518e-02  1.5009752062e-01  3.9876967475e-01 -3.7658715025e-01  3.9876967475e-01 -1.5708073124e-01
-1.3790086639e-02  1.3523125922e-01  7.4528284097e-01  1.3523125922e-01  7.5343908459e-03  2.1348104623e-02  7.4528284097e-01  2.1348104623e-02  6.2471477273e-03
-2.8149618065e-02 -6.4799007518e-03  1.7899280869e-03 -6.4799007518e-03  4.0815427297e-01 -9.0960224384e-02  1.7899280869e-03 -9.0960224384e-02 -7.5576708116e-02
-9.0623773170e-01 -2.8024590691e-01  4.1324828270e-02 -2.8024590691e-01  5.7175606184e-01 -8.2650067761e-02  4.1324828270e-02 -8.2650067761e-02  1.4654963005e-01
 1.1148229841e-03 -1.0515300492e-02 -6.0147153289e-02 -1.0515300492e-02 -1.5816784733e-02 -4.2164511031e-02 -6.0147153289e-02 -4.2164511031e-02  1.4696671298e-02
-6.7353582681e-01  4.8055285855e-01 -9.5179690078e-02  4.8055285855e-01 -1.6400230051e-01  6.6280503280e-02 -9.5179690078e-02  6.6280503280e-02  1.6337861069e-01
-4.6550031192e-03  4.4987185165e-02  2.5152845747e-01  4.4987185165e-02  2.7327602106e-02  7.3139278507e-02  2.5152845747e-01  7.3139278507e-02 -2.2671851167e-02
-2.0084219573e-03  1.3820199795e-02  1.0944175993e-01  1.3820199795e-02  2.3062654044e-01  6.1387299655e-01  1.0944175993e-01  6.1387299655e-01 -2.2861889019e-01
-1.9789885636e-03  2.0249971468e-02  1.0623709102e-01  2.0249971468e-02 -3.6852045306e-02 -9.7817800759e-02  1.0623709102e-01 -9.7817800759e-02  3.8816694128e-02
 6.0045188060e-02 -2.1142452907e-01  3.7585606683e-02 -2.1142452907e-01 -2.7420018658e-01  7.4854527031e-02  3.7585606683e-02  7.4854527031e-02  1.3524201714e-01
-1.4665308827e-01 -3.9836683830e-02  5.9558320290e-03 -3.9836683830e-02  2.4152315999e-01 -4.6569442177e-02  5.9558320290e-03 -4.6569442177e-02 -4.0723994648e-03
-2.6910371152e-03  2.4943744206e-02  1.4306252797e-01  2.4943744206e-02  3.9551779961e-02  1.0528999520e-01  1.4306252797e-01  1.0528999520e-01 -3.6840399078e-02
-6.1338015591e-03  6.4218837942e-02  3.3061418029e-01  6.4218837942e-02 -1.5752610167e-01 -4.1861875241e-01  3.3061418029e-01 -4.1861875241e-01  1.6365969139e-01
 1.0559688160e+00  3.3977056140e-01 -5.1402846234e-02  3.3977056140e-01 -7.1150203041e-01  1.1074377323e-01 -5.1402846234e-02  1.1074377323e-01 -1.4082796550e-01
-1.2020633878e-02  1.2806380604e-01  6.9274808233e-01  1.2806380604e-01 -7.3244272090e-02 -1.9219491889e-01  6.9274808233e-01 -1.9219491889e-01  8.5419947355e-02
 4.4727296528e-02 -2.2857200154e-01  4.3080907549e-02 -2.2857200154e-01  4.7082124521e-01 -1.0994723423e-01  4.3080907549e-02 -1.0994723423e-01 -1.0227826063e-01
-2.6450760514e-03  2.5819408148e-02  1.4284209110e-01  2.5819408148e-02  5.1473409849e-03  1.3938996444e-02  1.4284209110e-01  1.3938996444e-02 -2.5029300278e-03
-1.9699477052e-03  1.3500819175e-02  1.0722751520e-01  1.3500819175e-02  2.2734588971e-01  6.0514681445e-01  1.0722751520e-01  6.0514681445e-01 -2.2537918450e-01
-2.2479279933e-03  2.3759581426e-02  1.2080528356e-01  2.3759581426e-02 -6.9231006211e-02 -1.8399155373e-01  1.2080528356e-01 -1.8399155373e-01  7.1472628898e-02
 9.0758962774e-02 -2.3449734417e-01  4.2154880767e-02 -2.3449734417e-01 -2.5948525240e-01  7.0200328550e-02  4.2154880767e-02  7.0200328550e-02  1.2642844949e-01
 1.1638604347e-01 -6.0990173954e-03  1.9874267782e-03 -6.0990173954e-03 -2.4487844104e-01  4.8804393844e-02  1.9874267782e-03  4.8804393844e-02  1.5078721692e-02
 2.0262929512e-03 -1.8308672671e-02 -1.0845860280e-01 -1.8308672671e-02 -5.3159726496e-02 -1.4151745179e-01 -1.0845860280e-01 -1.4151745179e-01  5.1119127302e-02
-6.2039915765e-03  6.5000383301e-02  3.3428243703e-01  6.5000383301e-02 -1.6188202917e-01 -4.3021054398e-01  3.3428243703e-01 -4.3021054398e-01  1.6808602531e-01
-1.2984510512e-02  1.2840677008e-01  6.9763193769e-01  1.2840677008e-01 -6.2881471914e-02 -1.6626040753e-01  6.9763193769e-01 -1.6626040753e-01  7.5849399680e-02
 9.9712997004e-01  2.8726785285e-01 -4.1657337455e-02  2.8726785285e-01 -6.2190548427e-01  9.0737778866e-02 -4.1657337455e-02  9.0737778866e-02 -1.5396740490e-01
-3.1856550569e-02 -2.7775457048e-01  5.1176114533e-02 -2.7775457048e-01  5.3681350634e-01 -1.1979101553e-01  5.1176114533e-02 -1.1979101553e-01 -8.6092224934e-02
 2.8886493006e-03 -2.8145953860e-02 -1.5603047700e-01 -2.8145953860e-02 -7.7732207660e-03 -2.0947069795e-02 -1.5603047700e-01 -2.0947069795e-02  4.8849357262e-03
-3.0652090251e-03  2.4670702663e-02  1.6630538785e-01  2.4670702663e-02  2.1061607711e-01  5.6073854184e-01  1.6630538785e-01  5.6073854184e-01 -2.0755502394e-01
 1.1406757109e-03 -1.3417984462e-02 -6.1141046614e-02 -1.3417984462e-02  8.7770053154e-02  2.3345491654e-01 -6.1141046614e-02  2.3345491654e-01 -8.8911082499e-02
-1.8748015571e-02  2.3268945584e-01 -4.1198796426e-02  2.3268945584e-01  2.0330093479e-01 -5.9275683756e-02 -4.1198796426e-02 -5.9275683756e-02 -1.2447104282e-01
-3.8372060693e-02  8.4331244751e-02 -1.5504521079e-02  8.4331244751e-02  1.4429245715e-01 -2.8972698509e-02 -1.5504521079e-02 -2.8972698509e-02 -1.4337926521e-02
-2.6410742839e-03  2.4824431713e-02  1.4249593847e-01  2.4824431713e-02  4.0480457630e-02  1.0794042454e-01  1.4249593847e-01  1.0794042454e-01 -3.7844091175e-02
-6.3711254678e-03  6.7472476961e-02  3.4311245801e-01  6.7472476961e-02 -1.9479360965e-01 -5.1777419268e-01  3.4311245801e-01 -5.1777419268e-01  2.0116519042e-01
-1.1557056457e-02  1.1515523294e-01  6.2110768420e-01  1.1515523294e-01 -8.7599707224e-02 -2.3215586936e-01  6.2110768420e-01 -2.3215586936e-01  9.9148671144e-02
-9.6921686917e-01 -2.7686457203e-01  4.0082705518e-02 -2.7686457203e-01  6.9350817321e-01 -1.0457183575e-01  4.0082705518e-02 -1.0457183575e-01  1.5138889042e-01
 1.3173246310e-01  1.7283895909e-01 -3.1066401329e-02  1.7283895909e-01 -5.9885373206e-01  1.2768496203e-01 -3.1066401329e-02  1.2768496203e-01  7.1601169853e-02
-2.8922143927e-03  2.8237356627e-02  1.5610241060e-01  2.8237356627e-02  4.8031213655e-03  1.3040098047e-02  1.5610241060e-01  1.3040098047e-02 -1.9126577380e-03
-2.5831061908e-03  1.9703197468e-02  1.4023624950e-01  1.9703197468e-02  2.1949833505e-01  5.8432503315e-01  1.4023624950e-01  5.8432503315e-01 -2.1691983548e-01
-1.6606789482e-03  1.7464387713e-02  8.8991320640e-02  1.7464387713e-02 -4.9901958726e-02 -1.3259657649e-01  8.8991320640e-02 -1.3259657649e-01  5.1552495603e-02
-3.0018672644e-02  2.1230527957e-01 -3.7550048906e-02  2.1230527957e-01  2.3175104605e-01 -6.5527139049e-02 -3.7550048906e-02 -6.5527139049e-02 -1.2814170118e-01
-7.7419186359e-02  9.1366657998e-03 -2.3000381684e-03  9.1366657998e-03  1.6865230424e-01 -3.2990405055e-02 -2.3000381684e-03 -3.2990405055e-02 -7.2368815404e-03
-2.7856562109e-03  2.6028529456e-02  1.4911813496e-01  2.6028529456e-02  4.0570263198e-02  1.0806538602e-01  1.4911813496e-01  1.0806538602e-01 -3.7768815249e-02
-5.6099817617e-03  5.9374978555e-02  3.0212549120e-01  5.9374978555e-02 -1.7016010352e-01 -4.5229100540e-01  3.0212549120e-01 -4.5229100540e-01  1.7576967100e-01
-1.2388130201e-02  1.2336378119e-01  6.6530160285e-01  1.2336378119e-01 -9.4500693498e-02 -2.5045918383e-01  6.6530160285e-01 -2.5045918383e-01  1.0687418162e-01
-1.0506099036e+00 -3.0513135624e-01  4.4462183857e-02 -3.0513135624e-01  6.8961911718e-01 -1.0416883837e-01  4.4462183857e-02 -1.0416883837e-01  1.5111087615e-01
-1.6083815191e-01 -2.1280646926e-01  3.8071942391e-02 -2.1280646926e-01  5.9807795972e-01 -1.2817276175e-01  3.8071942391e-02 -1.2817276175e-01 -7.2868343759e-02
-2.6612759273e-03  2.5997838165e-02  1.4371215975e-01  2.5997838165e-02  4.3321344237e-03  1.1766400108e-02  1.4371215975e-01  1.1766400108e-02 -1.6708309875e-03
 2.7947500591e-03 -2.1593691236e-02 -1.5177997407e-01 -2.1593691236e-02 -2.2738879198e-01 -6.0533926441e-01 -1.5177997407e-01 -6.0533926441e-01  2.2459760303e-01
 1.3864164556e-03 -1.5309583845e-02 -7.4295293497e-02 -1.5309583845e-02  6.9168342110e-02  1.8391261329e-01 -7.4295293497e-02  1.8391261329e-01 -7.0550136780e-02
-1.5964596386e-02  2.4192036913e-01 -4.2750949531e-02  2.4192036913e-01  2.2733047307e-01 -6.5511400769e-02 -4.2750949531e-02 -6.5511400769e-02 -1.3404464682e-01
 7.7147146139e-02 -6.0451183174e-02  1.1553924128e-02 -6.0451183174e-02 -1.8866907554e-01  3.7000683412e-02  1.1553924128e-02  3.7000683412e-02  1.1356475679e-02
-2.6069776653e-03  2.4454795876e-02  1.4015972193e-01  2.4454795876e-02  3.8750198282e-02  1.0326849100e-01  1.4015972193e-01  1.0326849100e-01 -3.6134593312e-02
 7.4421270769e-03 -7.7878976736e-02 -4.0090451015e-01 -7.7878976736e-02  1.9123760483e-01  5.0821495783e-01 -4.0090451015e-01  5.0821495783e-01 -1.9867914455e-01
-1.1419295395e-02  1.1277474169e-01  6.1120579740e-01  1.1277474169e-01 -6.6144541545e-02 -1.7519418953e-01  6.1120579740e-01 -1.7519418953e-01  7.7554287340e-02
-9.7596462795e-01 -3.1677270655e-01  4.7396314626e-02 -3.1677270655e-01  7.6937350022e-01 -1.2176275278e-01  4.7396314626e-02 -1.2176275278e-01  1.3782560601e-01
 8.1704536365e-02 -1.7813769190e-01  3.4280575829e-02 -1.7813769190e-01  4.6824093258e-01 -1.0941884047e-01  3.4280575829e-02 -1.0941884047e-01 -1.0469807086e-01
 2.9886314911e-03 -2.9174262169e-02 -1.6136181221e-01 -2.9174262169e-02 -5.5042977948e-03 -1.4917153850e-02 -1.6136181221e-01 -1.4917153850e-02  2.5170167930e-03
-2.6556854176e-03  2.0935343840e-02  1.4453286248e-01  2.0935343840e-02  2.0246113131e-01  5.3899315918e-01  1.4453286248e-01  5.3899315918e-01 -1.9980503917e-01
-2.0284758677e-03  2.3762163054e-02  1.0899601959e-01  2.3762163054e-02 -1.5002653683e-01 -3.9904921172e-01  1.0899601959e-01 -3.9904921172e-01  1.5205725062e-01
-1.2591780677e-01  2.9065038741e-01 -5.2825774153e-02  2.9065038741e-01  2.2598577538e-01 -6.0975496038e-02 -5.2825774153e-02 -6.0975496038e-02 -1.1389755518e-01
 2.9728872391e-02  2.0144806189e-01 -3.5950915653e-02  2.0144806189e-01  1.5474840716e-01 -3.5584935352e-02 -3.5950915653e-02 -3.5584935352e-02 -4.6263972553e-02
 7.0026989852e-03 -7.3930297972e-02 -3.7763930833e-01 -7.3930297972e-02  1.9910079679e-01  5.2931918762e-01 -3.7763930833e-01  5.2931918762e-01 -2.0614724847e-01
-3.8608413892e-03  3.7941754989e-02  2.0805246994e-01  3.7941754989e-02 -6.0273416711e-03 -1.5659350725e-02  2.0805246994e-01 -1.5659350725e-02  9.8730557746e-03
-1.1517522911e-02  1.1357328001e-01  6.2129754910e-01  1.1357328001e-01 -2.5731985328e-02 -6.7456103004e-02  6.2129754910e-01 -6.7456103004e-02  3.7248550071e-02
-8.6580359855e-01 -2.0022154537e-01  2.7148681939e-02 -2.0022154537e-01  6.4875846767e-01 -9.6072567785e-02  2.7148681939e-02 -9.6072567785e-02  1.4790503889e-01
 1.8713366997e-01 -3.1888565948e-01  6.0819446588e-02 -3.1888565948e-01  4.3884958008e-01 -1.0520610967e-01  6.0819446588e-02 -1.0520610967e-01 -1.0425115832e-01
-3.6387533092e-03  3.5429034841e-02  1.9667409281e-01  3.5429034841e-02  1.1571885218e-02  3.1120392787e-02  1.9667409281e-01  3.1120392787e-02 -7.9316826342e-03
-2.4606914982e-03  1.8323096757e-02  1.3376676743e-01  1.8323096757e-02  2.2730936235e-01  6.0509676176e-01  1.3376676743e-01  6.0509676176e-01 -2.2485182305e-01
 1.7677132377e-03 -1.9220009787e-02 -9.4912395630e-02 -1.9220009787e-02  7.5360012039e-02  2.0035604666e-01 -9.4912395630e-02  2.0035604666e-01 -7.7123876592e-02
-5.0304388504e-02  2.4517762528e-01 -4.3695786078e-02  2.4517762528e-01  2.3893894850e-01 -6.6901851070e-02 -4.3695786078e-02 -6.6901851070e-02 -1.3000502112e-01
-8.6899521859e-02  5.0989358749e-02 -9.8800907579e-03  5.0989358749e-02  2.1178049373e-01 -4.2091174020e-02 -9.8800907579e-03 -4.2091174020e-02 -1.4847837974e-02
-2.4027987020e-03  2.2366748556e-02  1.2922387512e-01  2.2366748556e-02  4.2502354535e-02  1.1323821162e-01  1.2922387512e-01  1.1323821162e-01 -4.0091118375e-02
 6.8745309351e-03 -7.2040018980e-02 -3.7035412836e-01 -7.2040018980e-02  1.8029364250e-01  4.7914201214e-01 -3.7035412836e-01  4.7914201214e-01 -1.8716745080e-01
-1.2164220645e-02  1.2049335804e-01  6.5387121581e-01  1.2049335804e-01 -6.4270116818e-02 -1.7002522447e-01  6.5387121581e-01 -1.7002522447e-01  7.6424886662e-02
 9.7459990486e-01  2.9751659843e-01 -4.3842319665e-02  2.9751659843e-01 -7.0345134316e-01  1.0774945318e-01 -4.3842319665e-02  1.0774945318e-01 -1.4552278239e-01
 4.0766277587e-02 -2.2690814056e-01  4.2704165903e-02 -2.2690814056e-01  5.0290847179e-01 -1.1501712625e-01  4.2704165903e-02 -1.1501712625e-01 -9.7260958931e-02
-2.9953001324e-03  2.9213216547e-02  1.6173643700e-01  2.9213216547e-02  6.6055235238e-03  1.7847344031e-02  1.6173643700e-01  1.7847344031e-02 -3.6110951739e-03
 2.5666395862e-03 -1.9701722817e-02 -1.3960926337e-01 -1.9701722817e-02 -2.1526719473e-01 -5.7306325269e-01 -1.3960926337e-01 -5.7306325269e-01  2.1270188994e-01
 1.8670105831e-03 -2.1318893787e-02 -1.0035290847e-01 -2.1318893787e-02  1.1707314437e-01  3.1136936100e-01 -1.0035290847e-01  3.1136936100e-01 -1.1894171497e-01
-8.7162065767e-02  2.6881898865e-01 -4.8428578905e-02  2.6881898865e-01  2.2826083534e-01 -6.2940001487e-02 -4.8428578905e-02 -6.2940001487e-02 -1.2089820364e-01
 3.2485335537e-02 -1.2709989638e-01  2.3053041872e-02 -1.2709989638e-01 -1.8907008288e-01  3.9836966254e-02  2.3053041872e-02  3.9836966254e-02  2.9684569276e-02
-6.0179404287e-04  3.8024453595e-03  3.2889940067e-02  3.8024453595e-03  8.2268059456e-02  2.1899194417e-01  3.2889940067e-02  2.1899194417e-01 -8.1675039676e-02
 7.4673363895e-03 -7.7751272265e-02 -4.0234479655e-01 -7.7751272265e-02  1.7641885700e-01  4.6877557123e-01 -4.0234479655e-01  4.6877557123e-01 -1.8388392890e-01
-1.1931907608e-02  1.1801595453e-01  6.4264601026e-01  1.1801595453e-01 -4.7344737403e-02 -1.2496140023e-01  6.4264601026e-01 -1.2496140023e-01  5.9271700315e-02
 9.1161751624e-01  2.4744953222e-01 -3.5277608048e-02  2.4744953222e-01 -6.5602629487e-01  9.7442408069e-02 -3.5277608048e-02  9.7442408069e-02 -1.5034891044e-01
-6.8926792491e-02  2.6537517479e-01 -4.9923243702e-02  2.6537517479e-01 -5.0161349080e-01  1.1454128831e-01 -4.9923243702e-02  1.1454128831e-01  9.3996979310e-02
 3.3139113037e-03 -3.2275570252e-02 -1.7896573924e-01 -3.2275570252e-02 -9.1887398726e-03 -2.4748022605e-02 -1.7896573924e-01 -2.4748022605e-02  5.8752881718e-03
 2.0464591308e-03 -1.3984831414e-02 -1.1155086594e-01 -1.3984831414e-02 -2.3890873919e-01 -6.3591704405e-01 -1.1155086594e-01 -6.3591704405e-01  2.3686320481e-01
 1.9965241633e-03 -2.0847281455e-02 -1.0725831985e-01 -2.0847281455e-02  5.2187958573e-02  1.3865334245e-01 -1.0725831985e-01  1.3865334245e-01 -5.4175990590e-02
-5.7790698980e-02  2.4047034339e-01 -4.2805162866e-02  2.4047034339e-01  2.7293529562e-01 -7.5152746408e-02 -4.2805162866e-02 -7.5152746408e-02 -1.3963305844e-01
 1.5612641624e-01  1.3153137736e-02 -1.0994412976e-03  1.3153137736e-02 -2.8318568946e-01  5.5094484816e-02 -1.0994412976e-03  5.5094484816e-02  9.2443127710e-03
-2.3231358466e-03  2.1371149166e-02  1.2404725019e-01  2.1371149166e-02  4.4329149417e-02  1.1802594559e-01  1.2404725019e-01  1.1802594559e-01 -4.1989414954e-02
-7.2871283221e-03  7.5726065319e-02  3.9279830134e-01  7.5726065319e-02 -1.6540547519e-01 -4.3948498950e-01  3.9279830134e-01 -4.3948498950e-01  1.7269242710e-01
 9.7028405622e-01  3.3838388865e-01 -5.1791501810e-02  3.3838388865e-01 -7.2374952196e-01  1.1462639426e-01 -5.1791501810e-02  1.1462639426e-01 -1.3182320982e-01
 1.2059852003e-02 -1.2411715776e-01 -6.7437642395e-01 -1.2411715776e-01  5.4238364260e-02  1.4228467088e-01 -6.7437642395e-01  1.4228467088e-01 -6.6347083778e-02
-2.1857470147e-01  2.3380114872e-01 -4.5832997238e-02  2.3380114872e-01 -3.9222657056e-01  9.9506707090e-02 -4.5832997238e-02  9.9506707090e-02  1.2501669993e-01
-3.0795108560e-03  3.0005211046e-02  1.6626325942e-01  3.0005211046e-02  7.8044123147e-03  2.1048045735e-02  1.6626325942e-01  2.1048045735e-02 -4.7263639629e-03
-2.5306480831e-03  1.9006923350e-02  1.3753004384e-01  1.9006923350e-02  2.2730414556e-01  6.0508947312e-01  1.3753004384e-01  6.0508947312e-01 -2.2477684284e-01
 1.6807035983e-03 -1.8241281079e-02 -9.0195509833e-02 -1.8241281079e-02  7.0790943035e-02  1.8820259379e-01 -9.0195509833e-02  1.8820259379e-01 -7.2466997881e-02
-4.0567201325e-02  2.4150816537e-01 -4.2928549962e-02  2.4150816537e-01  2.3682298567e-01 -6.6746639113e-02 -4.2928549962e-02 -6.6746639113e-02 -1.3109997085e-01
-8.6643679089e-02  4.7386291289e-02 -9.2453384978e-03  4.7386291289e-02  2.0528097694e-01 -4.0572405547e-02 -9.2453384978e-03 -4.0572405547e-02 -1.3064060890e-02
-2.5061947173e-03  2.3405142108e-02  1.3468124704e-01  2.3405142108e-02  4.0742919160e-02  1.0855563767e-01  1.3468124704e-01  1.0855563767e-01 -3.8227089883e-02
 6.8830192665e-03 -7.2155177070e-02 -3.7079945631e-01 -7.2155177070e-02  1.8160064550e-01  4.8261949240e-01 -3.7079945631e-01  4.8261949240e-01 -1.8848297698e-01
-1.2052544007e-02  1.1941305233e-01  6.4748219586e-01  1.1941305233e-01 -6.7415080715e-02 -1.7841917650e-01  6.4748219586e-01 -1.7841917650e-01  7.9457762226e-02
-9.8311736974e-01 -3.0404358635e-01  4.4964652249e-02 -3.0404358635e-01  7.1920938213e-01 -1.1104137016e-01  4.4964652249e-02 -1.1104137016e-01  1.4409472147e-01
 3.6897320137e-02 -2.1419917728e-01  4.0361129501e-02 -2.1419917728e-01  5.0141113220e-01 -1.1466438427e-01  4.0361129501e-02 -1.1466438427e-01 -9.7550537757e-02
-2.9522962423e-03  2.8805179105e-02  1.5940948856e-01  2.8805179105e-02  6.0446439425e-03  1.6351082779e-02  1.5940948856e-01  1.6351082779e-02 -3.0932835211e-03
-3.1359010107e-03  2.5113087599e-02  1.7007479960e-01  2.5113087599e-02  2.1989607607e-01  5.8543599740e-01  1.7007479960e-01  5.8543599740e-01 -2.1676519551e-01
 1.1345866261e-03 -1.2495640861e-02 -6.0596898989e-02 -1.2495640861e-02  5.6975142913e-02  1.5148149183e-01 -6.0596898989e-02  1.5148149183e-01 -5.8102511043e-02
-1.2574377940e-02 -2.2309159391e-01  3.9073980327e-02 -2.2309159391e-01 -2.1048653361e-01  6.2418312080e-02  3.9073980327e-02  6.2418312080e-02  1.3345160673e-01
-5.6802990536e-02  4.8632428022e-02 -9.2836938522e-03  4.8632428022e-02  1.4767683234e-01 -2.8663598874e-02 -9.2836938522e-03 -2.8663598874e-02 -7.3042811948e-03
 2.7926577213e-03 -2.6221550918e-02 -1.4998559607e-01 -2.6221550918e-02 -3.9509996275e-02 -1.0528794504e-01 -1.4998559607e-01 -1.0528794504e-01  3.6706523293e-02
 7.1884251245e-03 -7.5502786075e-02 -3.8711659201e-01 -7.5502786075e-02  1.9615930187e-01  5.2133858993e-01 -3.8711659201e-01  5.2133858993e-01 -2.0334749213e-01
-1.0934650793e-02  1.0835487072e-01  5.8435738096e-01  1.0835487072e-01 -8.3694417936e-02 -2.2196059042e-01  5.8435738096e-01 -2.2196059042e-01  9.4617069376e-02
 1.0350999980e+00  3.3118131623e-01 -4.9459793418e-02  3.3118131623e-01 -8.0403692003e-01  1.2804098976e-01 -4.9459793418e-02  1.2804098976e-01 -1.3979309565e-01
 1.1351295003e-03  1.3600689530e-01 -2.5764904022e-02  1.3600689530e-01 -5.0334700286e-01  1.1355978650e-01 -2.5764904022e-02  1.1355978650e-01  9.3857011746e-02
 2.7212266564e-03 -2.6615425078e-02 -1.4690534513e-01 -2.6615425078e-02 -2.9210727909e-03 -8.0181425276e-03 -1.4690534513e-01 -8.0181425276e-03  2.0110935976e-04
-1.8357492772e-03  1.2485101618e-02  1.0024005165e-01  1.2485101618e-02  2.1779112111e-01  5.7970632670e-01  1.0024005165e-01  5.7970632670e-01 -2.1595498773e-01
 3.5271177920e-03 -3.8520241055e-02 -1.8984211221e-01 -3.8520241055e-02  1.5285951687e-01  4.0643843872e-01 -1.8984211221e-01  4.0643843872e-01 -1.5638659729e-01
-2.3081865106e-01  3.2853793099e-01 -6.0685608524e-02  3.2853793099e-01  2.6230723620e-01 -6.7098819937e-02 -6.0685608524e-02 -6.7098819937e-02 -1.1210076546e-01
 7.2630864720e-03 -7.5570723342e-02 -3.9133467269e-01 -7.5570723342e-02  1.6950762340e-01  4.5040075620e-01 -3.9133467269e-01  4.5040075620e-01 -1.7676811713e-01
 1.6469892614e-01  1.8243956778e-01 -3.0726323827e-02  1.8243956778e-01  1.6528743575e-01 -4.6002667071e-02 -3.0726323827e-02 -4.6002667071e-02 -8.9109966272e-02
-1.2814779319e-02  1.2558087566e-01  6.9215416195e-01  1.2558087566e-01  7.3472659192e-03  2.0712288693e-02  6.9215416195e-01  2.0712288693e-02  5.4666429879e-03
-1.1534469317e-04  1.6188041570e-03  6.8041557018e-03  1.6188041570e-03 -1.4380167370e-02 -3.8243667721e-02  6.8041557018e-03 -3.8243667721e-02  1.4500934985e-02
 8.7583701397e-01  1.9934986793e-01 -2.7048803539e-02  1.9934986793e-01 -6.6029933874e-01  1.0091410197e-01 -2.7048803539e-02  1.0091410197e-01 -1.3364362323e-01
 5.2113217564e-01 -4.7413686698e-01  9.2433819008e-02 -4.7413686698e-01  2.5535408476e-01 -7.9477103991e-02  9.2433819008e-02 -7.9477103991e-02 -1.4261039753e-01
-4.1102692755e-03  3.9936214386e-02  2.2230173289e-01  3.9936214386e-02  1.7261378107e-02  4.6307843546e-02  2.2230173289e-01  4.6307843546e-02 -1.3148507172e-02
-2.3501568032e-03  1.7095891348e-02  1.2788885681e-01  1.7095891348e-02  2.3347665175e-01  6.2149143269e-01  1.2788885681e-01  6.2149143269e-01 -2.3112804491e-01
-1.7448663893e-03  1.8116027526e-02  9.3560829468e-02  1.8116027526e-02 -4.3161899829e-02 -1.1464581344e-01  9.3560829468e-02 -1.1464581344e-01  4.4895003864e-02
 3.0530735486e-02 -2.2666385346e-01  4.0054669666e-02 -2.2666385346e-01 -2.5851266991e-01  7.2429206063e-02  4.0054669666e-02  7.2429206063e-02  1.3883572888e-01
-1.2734450399e-01 -5.5347736533e-03 -8.1164477104e-05 -5.5347736533e-03  2.3176596614e-01 -4.4718468222e-02 -8.1164477104e-05 -4.4718468222e-02 -5.8018233294e-03
 2.6740503495e-03 -2.4908713093e-02 -1.4267178833e-01 -2.4908713093e-02 -3.8531566440e-02 -1.0260443421e-01 -1.4267178833e-01 -1.0260443421e-01  3.5838008430e-02
 7.0653555674e-03 -7.3706370518e-02 -3.8075594479e-01 -7.3706370518e-02  1.7182063605e-01  4.5657601260e-01 -3.8075594479e-01  4.5657601260e-01 -1.7888543897e-01
-1.0174956485e+00 -3.4657514894e-01  5.2614588585e-02 -3.4657514894e-01  7.6696870004e-01 -1.2264144000e-01  5.2614588585e-02 -1.2264144000e-01  1.3254081001e-01
 1.1950408798e-02 -1.2013633188e-01 -6.5117629524e-01 -1.2013633188e-01  6.7311147907e-02  1.7777889932e-01 -6.5117629524e-01  1.7777889932e-01 -7.9272379129e-02
-1.3756425371e-01  1.9614536867e-01 -3.8149188131e-02  1.9614536867e-01 -4.2386583671e-01  1.0309424022e-01 -3.8149188131e-02  1.0309424022e-01  1.1446077994e-01
 2.8362581287e-03 -2.7687222769e-02 -1.5312927625e-01 -2.7687222769e-02 -5.1843887798e-03 -1.4053723515e-02 -1.5312927625e-01 -1.4053723515e-02  2.3493716062e-03
-2.2810216766e-03  1.7275110891e-02  1.2427521728e-01  1.7275110891e-02  2.0163707373e-01  5.3676635657e-01  1.2427521728e-01  5.3676635657e-01 -1.9935548879e-01
 2.8359184850e-03 -3.1558745792e-02 -1.5259181076e-01 -3.1558745792e-02  1.4531882953e-01  3.8644695200e-01 -1.5259181076e-01  3.8644695200e-01 -1.4815640859e-01
 1.7051889752e-01 -2.8071464842e-01  5.1488639029e-02 -2.8071464842e-01 -2.3914076017e-01  6.2384699643e-02  5.1488639029e-02  6.2384699643e-02  1.0771896016e-01
 6.3614364645e-03 -6.7124354990e-02 -3.4249274987e-01 -6.7124354990e-02  1.8583480208e-01  4.9392664652e-01 -3.4249274987e-01  4.9392664652e-01 -1.9219229818e-01
-4.1631486409e-02 -1.5686150973e-01  2.7522196952e-02 -1.5686150973e-01 -1.7920538814e-01  4.2420002843e-02  2.7522196952e-02  4.2420002843e-02  5.4783646298e-02
 3.2471730526e-03 -3.1474757542e-02 -1.7492097974e-01 -3.1474757542e-02 -1.1059622070e-02 -2.9761906244e-02 -1.7492097974e-01 -2.9761906244e-02  7.8311917567e-03
-1.2209704208e-02  1.2027173493e-01  6.5811238866e-01  1.2027173493e-01 -2.6117039508e-02 -6.8434805144e-02  6.5811238866e-01 -6.8434805144e-02  3.8322611019e-02
 8.9771003438e-01  1.9922802950e-01 -2.6563763579e-02  1.9922802950e-01 -5.7673412325e-01  8.0974970626e-02 -2.6563763579e-02  8.0974970626e-02 -1.5617278937e-01
-1.4067112581e-01  3.8205135412e-01 -7.1754319107e-02  3.8205135412e-01 -4.5652459087e-01  1.0680750860e-01 -7.1754319107e-02  1.0680750860e-01  9.1778841737e-02
 3.5609243679e-03 -3.4625239547e-02 -1.9248533809e-01 -3.4625239547e-02 -1.3147746684e-02 -3.5304440497e-02 -1.9248533809e-01 -3.5304440497e-02  9.5845764899e-03
 2.8067288511e-03 -2.1757535670e-02 -1.5247671785e-01 -2.1757535670e-02 -2.2597959573e-01 -6.0159038626e-01 -1.5247671785e-01 -6.0159038626e-01  2.2317579472e-01
 1.3508694754e-03 -1.5439836013e-02 -7.2454456122e-02 -1.5439836013e-02  8.6600475429e-02  2.3031533361e-01 -7.2454456122e-02  2.3031533361e-01 -8.7949989679e-02
-2.7742813548e-02  2.5516612587e-01 -4.5290208404e-02  2.5516612587e-01  2.2422864136e-01 -6.4397773714e-02 -4.5290208404e-02 -6.4397773714e-02 -1.3193277685e-01
-6.5310348898e-02  9.2248485611e-02 -1.7165094894e-02  9.2248485611e-02  1.8912952834e-01 -3.7650174573e-02 -1.7165094894e-02 -3.7650174573e-02 -1.6075542213e-02
-2.4506052355e-03  2.2965764199e-02  1.3215972071e-01  2.2965764199e-02  3.9967588013e-02  1.0654015877e-01  1.3215972071e-01  1.0654015877e-01 -3.7515361152e-02
-7.7232749317e-03  8.0751209661e-02  4.1607534906e-01  8.0751209661e-02 -1.9560679461e-01 -5.1981534216e-01  4.1607534906e-01 -5.1981534216e-01  2.0332950139e-01
-1.1287608953e-02  1.1168046215e-01  6.0646223778e-01  1.1168046215e-01 -5.6797519528e-02 -1.5023698831e-01  6.0646223778e-01 -1.5023698831e-01  6.8080076486e-02
-9.3515641360e-01 -2.9873473657e-01  4.4512092874e-02 -2.9873473657e-01  7.5331508954e-01 -1.1848455952e-01  4.4512092874e-02 -1.1848455952e-01  1.3832036202e-01
-1.1019990447e-01  1.9150166078e-01 -3.6993914569e-02  1.9150166078e-01 -4.6046579530e-01  1.0855049097e-01 -3.6993914569e-02  1.0855049097e-01  1.0714520694e-01
-3.1796268208e-03  3.1007666651e-02  1.7167934735e-01  3.1007666651e-02  7.0792936698e-03  1.9125354134e-02  1.7167934735e-01  1.9125354134e-02 -3.9011695258e-03
 1.4453676582e-03 -8.0209598036e-03 -7.9103171991e-02 -8.0209598036e-03 -2.4150438646e-01 -6.4276760059e-01 -7.9103171991e-02 -6.4276760059e-01  2.4005970002e-01
 2.7391687810e-03 -2.8717924465e-02 -1.4743702374e-01 -2.8717924465e-02  7.3583735815e-02  1.9553628474e-01 -1.4743702374e-01  1.9553628474e-01 -7.6318257840e-02
 1.3350907290e-01 -2.6178910199e-01  4.7425964252e-02 -2.6178910199e-01 -2.9238558777e-01  7.7608542890e-02  4.7425964252e-02  7.7608542890e-02  1.3438142582e-01
-6.3340291559e-03  6.6201244531e-02  3.4124087356e-01  6.6201244531e-02 -1.5947306333e-01 -4.2380302020e-01  3.4124087356e-01 -4.2380302020e-01  1.6581073739e-01
 1.8855897769e-01  4.0650234943e-02 -5.9349148512e-03  4.0650234943e-02 -3.6998427513e-01  7.3866771851e-02 -5.9349148512e-03  7.3866771851e-02  2.1060650903e-02
 3.9102269696e-03 -3.7912915705e-02 -2.1025298043e-01 -3.7912915705e-02 -1.0943206300e-02 -2.9381025760e-02 -2.1025298043e-01 -2.9381025760e-02  7.0218236925e-03
 1.3301297529e-02 -1.3126436200e-01 -7.1743140583e-01 -1.3126436200e-01  3.4278953256e-02  9.0034449278e-02 -7.1743140583e-01  9.0034449278e-02 -4.7574881051e-02
 9.3986412376e-01  3.0810798418e-01 -4.6090320330e-02  3.0810798418e-01 -6.0616572699e-01  8.9786797846e-02 -4.6090320330e-02  8.9786797846e-02 -1.4444016290e-01
 3.0856847275e-01 -3.2773060749e-01  6.3782398870e-02 -3.2773060749e-01  3.6316505375e-01 -9.6080239627e-02  6.3782398870e-02 -9.6080239627e-02 -1.3088829665e-01
 3.3114417950e-03 -3.2182521953e-02 -1.7881040994e-01 -3.2182521953e-02 -1.1736343103e-02 -3.1531786173e-02 -1.7881040994e-01 -3.1531786173e-02  8.4260212677e-03
-2.5250236110e-03  1.9384424184e-02  1.3733381230e-01  1.9384424184e-02  2.1157719767e-01  5.6324180444e-01  1.3733381230e-01  5.6324180444e-01 -2.0905367114e-01
 1.9738382235e-03 -2.2311885434e-02 -1.0612163481e-01 -2.2311885434e-02  1.1496645284e-01  3.0575489250e-01 -1.0612163481e-01  3.0575489250e-01 -1.1694192794e-01
 9.3095056266e-02 -2.5962318517e-01  4.6839638827e-02 -2.5962318517e-01 -2.2747209351e-01  6.2347507998e-02  4.6839638827e-02  6.2347507998e-02  1.1805949047e-01
 3.2903871788e-02 -1.1246685837e-01  2.0403972130e-02 -1.1246685837e-01 -1.8653277852e-01  3.9382645037e-02  2.0403972130e-02  3.9382645037e-02  2.9037839303e-02
 1.0851817442e-03 -8.7799959808e-03 -5.8956862902e-02 -8.7799959808e-03 -7.3084194706e-02 -1.9459959188e-01 -5.8956862902e-02 -1.9459959188e-01  7.2008878203e-02
-6.9244921191e-03  7.2456561416e-02  3.7305063595e-01  7.2456561416e-02 -1.7748185065e-01 -4.7165316268e-01  3.7305063595e-01 -4.7165316268e-01  1.8440438053e-01
-1.2172566202e-02  1.2044983295e-01  6.5507307510e-01  1.2044983295e-01 -5.4101675579e-02 -1.4293564609e-01  6.5507307510e-01 -1.4293564609e-01  6.6266443273e-02
-9.2125831997e-01 -2.4066373098e-01  3.3889713240e-02 -2.4066373098e-01  6.1746649789e-01 -8.9216403631e-02  3.3889713240e-02 -8.9216403631e-02  1.5519969809e-01
-1.6717797527e-02 -2.7019143224e-01  4.9893660038e-02 -2.7019143224e-01  5.4596015213e-01 -1.2044767011e-01  4.9893660038e-02 -1.2044767011e-01 -8.0839913115e-02
 3.2363299250e-03 -3.1508969960e-02 -1.7474900913e-01 -3.1508969960e-02 -9.1953767293e-03 -2.4756759806e-02 -1.7474900913e-01 -2.4756759806e-02  5.9594249448e-03
-2.2078559893e-03  1.6058502936e-02  1.2026109770e-01  1.6058502936e-02  2.2016124849e-01  5.8605092643e-01  1.2026109770e-01  5.8605092643e-01 -2.1795435109e-01
-2.4357591625e-03  2.6982728901e-02  1.3102435025e-01  2.6982728901e-02 -1.2058728378e-01 -3.2066413179e-01  1.3102435025e-01 -3.2066413179e-01  1.2302358382e-01
 1.2678908965e-01 -2.8115780405e-01  5.1042662358e-02 -2.8115780405e-01 -2.4514354752e-01  6.5792845350e-02  5.1042662358e-02  6.5792845350e-02  1.1982618054e-01
-6.5548639831e-03  6.9018702675e-02  3.5308738917e-01  6.9018702675e-02 -1.8473180085e-01 -4.9096625960e-01  3.5308738917e-01 -4.9096625960e-01  1.9128265990e-01
 2.9106737787e-02 -1.1812462855e-01  2.1290067028e-02 -1.1812462855e-01 -2.2064865190e-01  4.7518312613e-02  2.1290067028e-02  4.7518312613e-02  3.8405331457e-02
-3.7061127018e-03  3.6283947226e-02  2.0012795966e-01  3.6283947226e-02  2.9434057839e-03  8.1772336862e-03  2.0012795966e-01  8.1772336862e-03  7.5742665490e-04
-1.2304632272e-02  1.2141433538e-01  6.6331830089e-01  1.2141433538e-01 -3.3644084546e-02 -8.8450144073e-02  6.6331830089e-01 -8.8450144073e-02  4.5944183789e-02
-9.1539242988e-01 -2.4623457739e-01  3.5020772885e-02 -2.4623457739e-01  6.3778982814e-01 -9.3973825438e-02  3.5020772885e-02 -9.3973825438e-02  1.5051994610e-01
 1.7892894190e-01 -3.2839287320e-01  6.2496667519e-02 -3.2839287320e-01  4.4663693362e-01 -1.0720539372e-01  6.2496667519e-02 -1.0720539372e-01 -1.0660249291e-01
 3.4469821603e-03 -3.3544894070e-02 -1.8622973358e-01 -3.3544894070e-02 -1.1096734071e-02 -2.9838359475e-02 -1.8622973358e-01 -2.9838359475e-02  7.6492848236e-03
-1.9436564185e-03  1.3459812673e-02  1.0593750925e-01  1.3459812673e-02  2.1999771720e-01  5.8559121208e-01  1.0593750925e-01  5.8559121208e-01 -2.1805542770e-01
 2.8036754580e-03 -3.0473639158e-02 -1.5086228610e-01 -3.0473639158e-02  1.1633120793e-01  3.0930242870e-01 -1.5086228610e-01  3.0930242870e-01 -1.1913454113e-01
-1.5111753366e-01  2.7329909344e-01 -4.9863389686e-02  2.7329909344e-01  2.5431997995e-01 -6.7057772761e-02 -4.9863389686e-02 -6.7057772761e-02 -1.1695989048e-01
-6.1456059798e-03  6.4801373729e-02  3.3102672329e-01  6.4801373729e-02 -1.7672962580e-01 -4.6971825657e-01  3.3102672329e-01 -4.6971825657e-01  1.8287353687e-01
 4.0266767971e-02 -8.4699726285e-02  1.5304072346e-02 -8.4699726285e-02 -2.4377453278e-01  5.2543380810e-02  1.5304072346e-02  5.2543380810e-02  4.0314084004e-02
 3.4574382988e-03 -3.3673420948e-02 -1.8677319379e-01 -3.3673420948e-02 -1.0026096347e-02 -2.6990366537e-02 -1.8677319379e-01 -2.6990366537e-02  6.5706116596e-03
-1.2707671886e-02  1.2530420278e-01  6.8468795409e-01  1.2530420278e-01 -3.3957774597e-02 -8.9257617833e-02  6.8468795409e-01 -8.9257617833e-02  4.6657831279e-02
-9.3663607451e-01 -2.4617716363e-01  3.4739062582e-02 -2.4617716363e-01  5.9282745959e-01 -8.4418001366e-02  3.4739062582e-02 -8.4418001366e-02  1.5640583528e-01
 1.3993386677e-01 -3.5529480478e-01  6.6952643598e-02 -3.5529480478e-01  4.6073495742e-01 -1.0861484163e-01  6.6952643598e-02 -1.0861484163e-01 -9.8592883420e-02
 3.3485835808e-03 -3.2566132940e-02 -1.8091348441e-01 -3.2566132940e-02 -1.1582374700e-02 -3.1121792037e-02 -1.8091348441e-01 -3.1121792037e-02  8.2332931580e-03
-1.9542833483e-03  1.3372160971e-02  1.0642713734e-01  1.3372160971e-02  2.2670144191e-01  6.0343081814e-01  1.0642713734e-01  6.0343081814e-01 -2.2474987227e-01
-2.4174467399e-03  2.5893362607e-02  1.2999727367e-01  2.5893362607e-02 -8.6628888180e-02 -2.3028601968e-01  1.2999727367e-01 -2.3028601968e-01  8.9043117587e-02
 1.0913068059e-01 -2.5096438726e-01  4.5344054944e-02 -2.5096438726e-01 -2.5737715382e-01  6.9177397453e-02  4.5344054944e-02  6.9177397453e-02  1.2397570576e-01
 9.9685900426e-02 -3.3454499887e-02  6.7159267627e-03 -3.3454499887e-02 -2.5397557810e-01  5.1661467987e-02  6.7159267627e-03  5.1661467987e-02  2.2647721270e-02
-3.5797040889e-03  3.9254886982e-02  1.9300681645e-01  3.9254886982e-02 -1.5907607351e-01 -4.2292421890e-01  1.9300681645e-01 -4.2292421890e-01  1.6264822746e-01
 5.7551407637e-03 -5.8204989954e-02 -3.1007036477e-01 -5.8204989954e-02  7.0750810686e-02  1.8779896018e-01 -3.1007036477e-01  1.8779896018e-01 -7.6511820605e-02
-1.2891662540e-02  1.2739053017e-01  6.9364820316e-01  1.2739053017e-01 -5.1569607391e-02 -1.3613515260e-01  6.9364820316e-01 -1.3613515260e-01  6.4449250109e-02
-9.6839645649e-01 -2.7434892538e-01  3.9575751752e-02 -2.7434892538e-01  6.1140264940e-01 -8.8480965758e-02  3.9575751752e-02 -8.8480965758e-02  1.5482070175e-01
 3.7150129408e-02 -2.9989120562e-01  5.5885104554e-02 -2.9989120562e-01  5.0905126754e-01 -1.1590017580e-01  5.5885104554e-02 -1.1590017580e-01 -9.1975338512e-02
 3.0660720127e-03 -2.9849711949e-02 -1.6560507069e-01 -2.9849711949e-02 -9.1346676021e-03 -2.4584671525e-02 -1.6560507069e-01 -2.4584671525e-02  6.0689829481e-03
 2.4356420197e-03 -1.8076065678e-02 -1.3238349199e-01 -1.8076065678e-02 -2.2714985828e-01 -6.0466977136e-01 -1.3238349199e-01 -6.0466977136e-01  2.2471766255e-01
 1.7678342611e-03 -1.8915575599e-02 -9.4867942323e-02 -1.8915575599e-02  6.4257836916e-02  1.7080286231e-01 -9.4867942323e-02  1.7080286231e-01 -6.6019331070e-02
-4.4454169659e-02  2.3471753266e-01 -4.1730897980e-02  2.3471753266e-01  2.4140451052e-01 -6.7617462682e-02 -4.1730897980e-02 -6.7617462682e-02 -1.3078732707e-01
-9.4249131346e-02  3.0210538885e-02 -6.2137627030e-03  3.0210538885e-02  2.0823377260e-01 -4.1012035060e-02 -6.2137627030e-03 -4.1012035060e-02 -1.1524287528e-02
-2.5522679014e-03  2.3808571680e-02  1.3689835049e-01  2.3808571680e-02  4.0677288136e-02  1.0836080025e-01  1.3689835049e-01  1.0836080025e-01 -3.8112336603e-02
 6.5646977211e-03 -6.8905395719e-02 -3.5365421795e-01 -6.8905395719e-02  1.7650360394e-01  4.6908422327e-01 -3.5365421795e-01  4.6908422327e-01 -1.8306762946e-01
-1.2288842751e-02  1.2177413775e-01  6.5990317990e-01  1.2177413775e-01 -7.1426668182e-02 -1.8908095884e-01  6.5990317990e-01 -1.8908095884e-01  8.3703222345e-02
 1.0017694791e+00  3.0618515836e-01 -4.5156088407e-02  3.0618515836e-01 -7.0699032484e-01  1.0841794673e-01 -4.5156088407e-02  1.0841794673e-01 -1.4594065137e-01
 3.5507170130e-03 -2.2088523806e-01  4.1233558770e-02 -2.2088523806e-01  5.1708088376e-01 -1.1691102007e-01  4.1233558770e-02 -1.1691102007e-01 -9.3488700302e-02
-2.8689639397e-03  2.7996525730e-02  1.5491820522e-01  2.7996525730e-02  5.7617791273e-03  1.5591018438e-02  1.5491820522e-01  1.5591018438e-02 -2.8935184795e-03
-2.3239578916e-03  1.6879699511e-02  1.2641339795e-01  1.6879699511e-02  2.3145777122e-01  6.1611932360e-01  1.2641339795e-01  6.1611932360e-01 -2.2913633205e-01
 1.8097002626e-03 -1.9017271250e-02 -9.7093747998e-02 -1.9017271250e-02  5.2904500447e-02  1.4057524440e-01 -9.7093747998e-02  1.4057524440e-01 -5.4704942741e-02
-4.1754908869e-02  2.3120138167e-01 -4.1022836593e-02  2.3120138167e-01  2.5308223344e-01 -7.0625597492e-02 -4.1022836593e-02 -7.0625597492e-02 -1.3491439576e-01
 1.1652160843e-01 -7.8423713897e-03  2.3820441916e-03 -7.8423713897e-03 -2.2706343977e-01  4.4232267377e-02  2.3820441916e-03  4.4232267377e-02  8.6343093427e-03
-2.5969031954e-03  2.4180360156e-02  1.3883544344e-01  2.4180360156e-02  3.9817088807e-02  1.0603997664e-01  1.3883544344e-01  1.0603997664e-01 -3.7203078981e-02
 6.7680736055e-03 -7.0797165332e-02 -3.6468516483e-01 -7.0797165332e-02  1.7223465211e-01  4.5770488693e-01 -3.6468516483e-01  4.5770488693e-01 -1.7900204487e-01
-1.2394737280e-02  1.2204918047e-01  6.6199186681e-01  1.2204918047e-01 -6.8297502192e-02 -1.8089271997e-01  6.6199186681e-01 -1.8089271997e-01  8.0671587922e-02
 1.0117801074e+00  3.2693967499e-01 -4.8856371044e-02  3.2693967499e-01 -7.3321182764e-01  1.1469424620e-01 -4.8856371044e-02  1.1469424620e-01 -1.3978005412e-01
 7.5806416679e-02 -2.1502118010e-01  4.0931589107e-02 -2.1502118010e-01  4.6887817400e-01 -1.0996024594e-01  4.0931589107e-02 -1.0996024594e-01 -1.0500101337e-01
 2.8449074717e-03 -2.7765593993e-02 -1.5361808436e-01 -2.7765593993e-02 -5.5708470392e-03 -1.5082234009e-02 -1.5361808436e-01 -1.5082234009e-02  2.7267985185e-03
 2.0862690873e-03 -1.4264264649e-02 -1.1382663478e-01 -1.4264264649e-02 -2.4404963186e-01 -6.4959767364e-01 -1.1382663478e-01 -6.4959767364e-01  2.4196254876e-01
-1.8581346877e-03  1.9171060209e-02  9.9825706230e-02  1.9171060209e-02 -3.9827233346e-02 -1.0576888178e-01  9.9825706230e-02 -1.0576888178e-01  4.1675677328e-02
-3.8353628997e-02  2.3795239975e-01 -4.2079495581e-02  2.3795239975e-01  2.8536421052e-01 -7.9180508517e-02 -4.2079495581e-02 -7.9180508517e-02 -1.4850647234e-01
 1.8527761134e-01  3.7184854547e-02 -5.1688388937e-03  3.7184854547e-02 -3.1131759462e-01  5.9859174256e-02 -5.1688388937e-03  5.9859174256e-02  5.2204592260e-03
-2.5150135741e-03  2.3340171962e-02  1.3425522615e-01  2.3340171962e-02  3.9859156373e-02  1.0614653090e-01  1.3425522615e-01  1.0614653090e-01 -3.7327659031e-02
-8.0337126337e-03  8.3078050605e-02  4.3317548128e-01  8.3078050605e-02 -1.6596114551e-01 -4.4089387905e-01  4.3317548128e-01 -4.4089387905e-01  1.7399506248e-01
-9.2679443521e-01 -3.6564135870e-01  5.7023456202e-02 -3.6564135870e-01  7.5490758496e-01 -1.2391572149e-01  5.7023456202e-02 -1.2391572149e-01  1.1460205874e-01
 1.2057319024e-02 -1.1971276024e-01 -6.5199971524e-01 -1.1971276024e-01  4.6658558798e-02  1.2301822964e-01 -6.5199971524e-01  1.2301822964e-01 -5.8715575379e-02
 3.5197359001e-01 -2.0887434574e-01  4.2709488306e-02 -2.0887434574e-01  3.0455474559e-01 -8.6700671611e-02  4.2709488306e-02 -8.6700671611e-02 -1.4583496245e-01
 3.5298523180e-03 -3.4326909510e-02 -1.9051865477e-01 -3.4326909510e-02 -1.1086351283e-02 -2.9821629711e-02 -1.9051865477e-01 -2.9821629711e-02  7.5591008895e-03
-1.8784406161e-03  1.2636535009e-02  1.0249682445e-01  1.2636535009e-02  2.2759643373e-01  6.0580244520e-01  1.0249682445e-01  6.0580244520e-01 -2.2571867354e-01
 2.9034191380e-03 -3.1631058027e-02 -1.5624413569e-01 -3.1631058027e-02  1.2315364876e-01  3.2744589108e-01 -1.5624413569e-01  3.2744589108e-01 -1.2605658103e-01
-1.6266047405e-01  2.9971868227e-01 -5.4727376177e-02  2.9971868227e-01  2.6104427171e-01 -6.8891656564e-02 -5.4727376177e-02 -6.8891656564e-02 -1.2137054150e-01
 6.9857159777e-03 -7.2988798922e-02 -3.7639868476e-01 -7.2988798922e-02  1.7456103116e-01  4.6387188141e-01 -3.7639868476e-01  4.6387188141e-01 -1.8154487801e-01
 1.8128235573e-02 -1.0797099556e-01  1.9234776184e-02 -1.0797099556e-01 -2.5805326983e-01  5.6755671550e-02  1.9234776184e-02  5.6755671550e-02  4.9672286542e-02
 4.4256009304e-03 -4.3127100353e-02 -2.3906182237e-01 -4.3127100353e-02 -1.1935961089e-02 -3.2159103734e-02 -2.3906182237e-01 -3.2159103734e-02  7.5109518497e-03
-1.2256567558e-02  1.2071862226e-01  6.6151092966e-01  1.2071862226e-01 -1.9567876899e-02 -5.0970763569e-02  6.6151092966e-01 -5.0970763569e-02  3.1821862438e-02
-9.0845088138e-01 -2.5478077648e-01  3.6696671797e-02 -2.5478077648e-01  6.4235016942e-01 -9.5838489530e-02  3.6696671797e-02 -9.5838489530e-02  1.4561571612e-01
 3.5973198667e-01 -3.8694230854e-01  7.5001596135e-02 -3.8694230854e-01  3.5364109091e-01 -9.4650581959e-02  7.5001596135e-02 -9.4650581959e-02 -1.2968101122e-01
 3.7153806513e-03 -3.6116664519e-02 -2.0079545398e-01 -3.6116664519e-02 -1.3961032931e-02 -3.7486704859e-02 -2.0079545398e-01 -3.7486704859e-02  1.0244625856e-02
 2.5398136461e-03 -1.8912817278e-02 -1.3816011985e-01 -1.8912817278e-02 -2.3536418876e-01 -6.2653094476e-01 -1.3816011985e-01 -6.2653094476e-01  2.3282563024e-01
-1.5756990372e-03  1.6379499295e-02  8.4395616592e-02  1.6379499295e-02 -4.0459806044e-02 -1.0747130141e-01  8.4395616592e-02 -1.0747130141e-01  4.2023298720e-02
-1.0415406037e-02  2.2963047742e-01 -4.0371156858e-02  2.2963047742e-01  2.5455542028e-01 -7.2413662551e-02 -4.0371156858e-02 -7.2413662551e-02 -1.4286666979e-01
-1.2364918085e-01  2.7505019019e-03 -1.5640084404e-03  2.7505019019e-03  2.2730775648e-01 -4.3610638101e-02 -1.5640084404e-03 -4.3610638101e-02 -4.8012035630e-03
-2.7125677657e-03  2.5327265970e-02  1.4480508270e-01  2.5327265970e-02  3.7441644932e-02  9.9711031332e-02  1.4480508270e-01  9.9711031332e-02 -3.4709098665e-02
-7.8010321499e-03  8.1113752158e-02  4.2039933828e-01  8.1113752158e-02 -1.7956976732e-01 -4.7713218660e-01  4.2039933828e-01 -4.7713218660e-01  1.8737024990e-01
 9.9694606427e-01  3.6001806618e-01 -5.5281679002e-02  3.6001806618e-01 -8.0685443729e-01  1.3187728292e-01 -5.5281679002e-02  1.3187728292e-01 -1.2387957732e-01
 1.1362880372e-02 -1.1329121010e-01 -6.1456832246e-01 -1.1329121010e-01  6.1099494558e-02  1.6150094091e-01 -6.1456832246e-01  1.6150094091e-01 -7.2461662447e-02
-2.0988482729e-01  1.6896862622e-01 -3.3961949047e-02  1.6896862622e-01 -3.7470267714e-01  9.5504838445e-02 -3.3961949047e-02  9.5504838445e-02  1.2465686686e-01
 2.9924192096e-03 -2.9203750667e-02 -1.6154504115e-01 -2.9203750667e-02 -5.6640253040e-03 -1.5344169685e-02 -1.6154504115e-01 -1.5344169685e-02  2.6732700132e-03
 2.6812269528e-03 -2.1115891973e-02 -1.4588117099e-01 -2.1115891973e-02 -2.0488202575e-01 -5.4543816401e-01 -1.4588117099e-01 -5.4543816401e-01  2.0220082459e-01
-1.8845489979e-03  2.2118563628e-02  1.0126172614e-01  2.2118563628e-02 -1.4099232244e-01 -3.7502279218e-01  1.0126172614e-01 -3.7502279218e-01  1.4287933969e-01
 1.0910947360e-01 -2.8187158249e-01  5.1057278709e-02 -2.8187158249e-01 -2.2344430686e-01  6.0930125097e-02  5.1057278709e-02  6.0930125097e-02  1.1573440809e-01
 8.8587240682e-03  1.8038135776e-01 -3.2266651276e-02  1.8038135776e-01  1.6301976619e-01 -3.6312898526e-02 -3.2266651276e-02 -3.6312898526e-02 -3.9893153014e-02
-5.7290292908e-03  6.1149304424e-02  3.0847407744e-01  6.1149304424e-02 -1.9305621089e-01 -5.1323926071e-01  3.0847407744e-01 -5.1323926071e-01  1.9879512068e-01
-5.3039672826e-03  5.3315874971e-02  2.8593093252e-01  5.3315874971e-02 -5.2335172159e-02 -1.3875425043e-01  2.8593093252e-01 -1.3875425043e-01  5.7625647788e-02
-1.1604559232e-02  1.1459259131e-01  6.2564981144e-01  1.1459259131e-01 -3.4477963728e-02 -9.0731983713e-02  6.2564981144e-01 -9.0731983713e-02  4.6080488396e-02
-8.7684652050e-01 -2.1488349912e-01  2.9692470926e-02 -2.1488349912e-01  6.4800615765e-01 -9.5777234703e-02  2.9692470926e-02 -9.5777234703e-02  1.4949019660e-01
 1.2576953379e-01 -2.9044784198e-01  5.5030928706e-02 -2.9044784198e-01  4.7165749630e-01 -1.0984910262e-01  5.5030928706e-02 -1.0984910262e-01 -9.7656332245e-02
-3.5194742654e-03  3.4270404387e-02  1.9015479258e-01  3.4270404387e-02  1.0612776907e-02  2.8556170735e-02  1.9015479258e-01  2.8556170735e-02 -7.0926372422e-03
-3.2210248776e-03  2.6093297561e-02  1.7463076098e-01  2.6093297561e-02  2.1403348545e-01  5.6984678110e-01  1.7463076098e-01  5.6984678110e-01 -2.1081792186e-01
 1.0266116189e-03 -1.1734764408e-02 -5.4860642304e-02 -1.1734764408e-02  6.7471576221e-02  1.7943516564e-01 -5.4860642304e-02  1.7943516564e-01 -6.8494360838e-02
 8.8134816219e-03  2.2231340108e-01 -3.9009197037e-02  2.2231340108e-01  2.0091744253e-01 -5.9864033139e-02 -3.9009197037e-02 -5.9864033139e-02 -1.2941622423e-01
-4.2740650151e-02  6.1277410439e-02 -1.1428030692e-02  6.1277410439e-02  1.3443037349e-01 -2.6378667991e-02 -1.1428030692e-02 -2.6378667991e-02 -9.0997167961e-03
-2.7876962992e-03  2.6206036848e-02  1.5003666544e-01  2.6206036848e-02  4.0344711951e-02  1.0754409215e-01  1.5003666544e-01  1.0754409215e-01 -3.7552862464e-02
 6.6822327803e-03 -7.0554447963e-02 -3.5983138039e-01 -7.0554447963e-02  1.9649843275e-01  5.2228568042e-01 -3.5983138039e-01  5.2228568042e-01 -2.0318096609e-01
-1.1084495944e-02  1.1060200396e-01  5.9527791645e-01  1.1060200396e-01 -9.3027406956e-02 -2.4665705884e-01  5.9527791645e-01 -2.4665705884e-01  1.0410384662e-01
-1.0227664596e+00 -3.1153420165e-01  4.5963583353e-02 -3.1153420165e-01  7.6696952952e-01 -1.1974375321e-01  4.5963583353e-02 -1.1974375321e-01  1.4591439815e-01
 8.6694521486e-02  1.4065493624e-01 -2.5712787582e-02  1.4065493624e-01 -5.6084506211e-01  1.2199198961e-01 -2.5712787582e-02  1.2199198961e-01  8.1000140022e-02
-2.7234022868e-03  2.6631638995e-02  1.4700122868e-01  2.6631638995e-02  2.9743620079e-03  8.1590760820e-03  1.4700122868e-01  8.1590760820e-03 -2.5241025833e-04
-1.8448321509e-03  1.2013517449e-02  1.0067450306e-01  1.2013517449e-02  2.3870792124e-01  6.3536519641e-01  1.0067450306e-01  6.3536519641e-01 -2.3686417267e-01
 2.5227170921e-03 -2.7111083287e-02 -1.3572777280e-01 -2.7111083287e-02  9.3230701338e-02  2.4784704455e-01 -1.3572777280e-01  2.4784704455e-01 -9.5751043936e-02
 1.1712637413e-01 -2.8326526345e-01  5.1209435409e-02 -2.8326526345e-01 -2.6916259695e-01  7.2582702757e-02  5.1209435409e-02  7.2582702757e-02  1.3200154195e-01
-6.9689433814e-03  7.2782853119e-02  3.7551266481e-01  7.2782853119e-02 -1.7285890026e-01 -4.5935278069e-01  3.7551266481e-01 -4.5935278069e-01  1.7982865371e-01
-1.1627415488e-01  4.3455878599e-02 -8.6144818088e-03  4.3455878599e-02  3.1258418901e-01 -6.3727411448e-02 -8.6144818088e-03 -6.3727411448e-02 -2.8890526600e-02
 3.9744329312e-03 -3.8739256452e-02 -2.1432030075e-01 -3.8739256452e-02 -7.8893338373e-03 -2.1305348192e-02 -2.1432030075e-01 -2.1305348192e-02  3.9077890261e-03
-1.2612873557e-02  1.2444794277e-01  6.8057038053e-01  1.2444794277e-01 -2.9726548526e-02 -7.7974567673e-02  6.8057038053e-01 -7.7974567673e-02  4.2335900081e-02
-9.0828887473e-01 -2.9688001754e-01  4.4412761804e-02 -2.9688001754e-01  6.6005711686e-01 -1.0075600438e-01  4.4412761804e-02 -1.0075600438e-01  1.3936705643e-01
 3.4240817570e-01 -3.2754320577e-01  6.4105292322e-02 -3.2754320577e-01  3.5874466829e-01 -9.6138248860e-02  6.4105292322e-02 -9.6138248860e-02 -1.3562268364e-01
 3.6490670171e-03 -3.5460511509e-02 -1.9713141454e-01 -3.5460511509e-02 -1.3636099578e-02 -3.6616724375e-02 -1.9713141454e-01 -3.6616724375e-02  9.9871754549e-03
-2.6173052241e-03  2.0060344842e-02  1.4213025137e-01  2.0060344842e-02  2.1895508327e-01  5.8288469424e-01  1.4213025137e-01  5.8288469424e-01 -2.1634197399e-01
-1.6535453930e-03  1.8067776982e-02  8.8743163443e-02  1.8067776982e-02 -7.4162024960e-02 -1.9718047377e-01  8.8743163443e-02 -1.9718047377e-01  7.5812039583e-02
 4.3234545819e-02 -2.3113137735e-01  4.1122743811e-02 -2.3113137735e-01 -2.2630339500e-01  6.3838557604e-02  4.1122743811e-02  6.3838557604e-02  1.2562193710e-01
 6.7293082575e-02 -4.7900857128e-02  9.1647822708e-03 -4.7900857128e-02 -1.7836745522e-01  3.5568915426e-02  9.1647822708e-03  3.5568915426e-02  1.3382850380e-02
 2.5855593727e-03 -2.4200936096e-02 -1.3911548127e-01 -2.4200936096e-02 -4.1049349029e-02 -1.0939410438e-01 -1.3911548127e-01 -1.0939410438e-01  3.8457737396e-02
-6.0842221783e-03  6.4285235748e-02  3.2770082935e-01  6.4285235748e-02 -1.8012124193e-01 -4.7875485125e-01  3.2770082935e-01 -4.7875485125e-01  1.8620523801e-01
-1.2246827445e-02  1.2167895258e-01  6.5793804151e-01  1.2167895258e-01 -8.1265522908e-02 -2.1524760355e-01  6.5793804151e-01 -2.1524760355e-01  9.3499869064e-02
-9.9174001651e-01 -2.8229199613e-01  4.0834208464e-02 -2.8229199613e-01  6.6572476850e-01 -9.9168542872e-02  4.0834208464e-02 -9.9168542872e-02  1.5264346600e-01
 1.1820286516e-01  2.1932384429e-01 -3.9666408508e-02  2.1932384429e-01 -5.8872382877e-01  1.2684185827e-01 -3.9666408508e-02  1.2684185827e-01  7.4793436088e-02
 2.8638650113e-03 -2.7941083312e-02 -1.5461475137e-01 -2.7941083312e-02 -5.7696878975e-03 -1.5609392362e-02 -1.5461475137e-01 -1.5609392362e-02  2.9066353572e-03
 3.3181346679e-04  2.9793428389e-03 -1.9093292510e-02  2.9793428389e-03 -2.4514434049e-01 -6.5235062920e-01 -1.9093292510e-02 -6.5235062920e-01  2.4481098001e-01
 3.2877688285e-03 -3.3528946197e-02 -1.7739545819e-01 -3.3528946197e-02  4.9306170946e-02  1.3089065754e-01 -1.7739545819e-01  1.3089065754e-01 -5.2592374866e-02
-2.3291780803e-01  2.0872619856e-01 -3.8564688349e-02  2.0872619856e-01  3.7856866021e-01 -9.6569881928e-02 -3.8564688349e-02 -9.6569881928e-02 -1.4635425268e-01
 5.4336217721e-03 -5.6511673413e-02 -2.9310015217e-01 -5.6511673413e-02  1.2362794519e-01  3.2847823791e-01 -2.9310015217e-01  3.2847823791e-01 -1.2906365843e-01
 2.9429598795e-01  2.4773976745e-01 -4.2615402864e-02  2.4773976745e-01 -4.6834777046e-01  9.3839662065e-02 -4.2615402864e-02  9.3839662065e-02  1.8053545003e-02
-5.4288584343e-03  5.2778116928e-02  2.9296106139e-01  5.2778116928e-02  1.7133484921e-02  4.6058619112e-02  2.9296106139e-01  4.6058619112e-02 -1.1702565295e-02
-1.4432010094e-02  1.4223198598e-01  7.7946864109e-01  1.4223198598e-01 -2.2488999013e-02 -5.8530743445e-02  7.7946864109e-01 -5.8530743445e-02  3.6920935744e-02
 9.3047277536e-01  2.6955370587e-01 -3.8968396523e-02  2.6955370587e-01 -4.0041701534e-01  4.7914097003e-02 -3.8968396523e-02  4.7914097003e-02 -1.5951388409e-01
-4.4625289888e-01  3.4654901088e-01 -6.8517798612e-02  3.4654901088e-01 -2.3550916559e-01  7.3879735231e-02 -6.8517798612e-02  7.3879735231e-02  1.3939213689e-01
 3.0161382210e-03 -2.9205115830e-02 -1.6269786180e-01 -2.9205115830e-02 -1.3660302710e-02 -3.6621097142e-02 -1.6269786180e-01 -3.6621097142e-02  1.0647235273e-02
-3.0819282929e-03  2.4738252880e-02  1.6713632073e-01  2.4738252880e-02  2.1378030710e-01  5.6916052571e-01  1.6713632073e-01  5.6916052571e-01 -2.1070363929e-01
 1.1786357790e-03 -1.3275535317e-02 -6.3086996835e-02 -1.3275535317e-02  6.9201456804e-02  1.8402533993e-01 -6.3086996835e-02  1.8402533993e-01 -7.0376610043e-02
-4.3685156995e-03  2.2232816799e-01 -3.9151728480e-02  2.2232816799e-01  2.0543018761e-01 -6.0335388861e-02 -3.9151728480e-02 -6.0335388861e-02 -1.2741265103e-01
 4.5480446753e-02 -5.6916158855e-02  1.0648368195e-02 -5.6916158855e-02 -1.4031384145e-01  2.7704014511e-02  1.0648368195e-02  2.7704014511e-02  1.0046227745e-02
-2.7618218768e-03  2.5948492875e-02  1.4865903150e-01  2.5948492875e-02  4.0570242103e-02  1.0814343310e-01  1.4865903150e-01  1.0814343310e-01 -3.7804644785e-02
-6.2309971294e-03  6.5965098390e-02  3.3553292584e-01  6.5965098390e-02 -1.8987530609e-01 -5.0470065502e-01  3.3553292584e-01 -5.0470065502e-01  1.9610663072e-01
-1.1537517687e-02  1.1514988735e-01  6.1988643185e-01  1.1514988735e-01 -9.5871214345e-02 -2.5417259220e-01  6.1988643185e-01 -2.5417259220e-01  1.0739958455e-01
-1.0148768119e+00 -2.9867525923e-01  4.3654062009e-02 -2.9867525923e-01  7.2709953178e-01 -1.1146538955e-01  4.3654062009e-02 -1.1146538955e-01  1.4942990294e-01
 1.3370179420e-01  1.6389282221e-01 -2.9444148737e-02  1.6389282221e-01 -5.9226402488e-01  1.2682446657e-01 -2.9444148737e-02  1.2682446657e-01  7.4081358976e-02
 2.7459012789e-03 -2.6835392768e-02 -1.4821161089e-01 -2.6835392768e-02 -3.5864611496e-03 -9.7889973939e-03 -1.4821161089e-01 -9.7889973939e-03  8.4184824383e-04
 1.9209529948e-03 -1.2698314285e-02 -1.0478151761e-01 -1.2698314285e-02 -2.4104840111e-01 -6.4159961838e-01 -1.0478151761e-01 -6.4159961838e-01  2.3912853728e-01
-2.2227722141e-03  2.3559059564e-02  1.1952966016e-01  2.3559059564e-02 -7.0280236143e-02 -1.8679224785e-01  1.1952966016e-01 -1.8679224785e-01  7.2498178535e-02
-8.2869328450e-02  2.6183818237e-01 -4.6943183590e-02  2.6183818237e-01  2.7299297702e-01 -7.4543463930e-02 -4.6943183590e-02 -7.4543463930e-02 -1.3746553408e-01
-1.5246964847e-01  6.9873686582e-03 -2.4330847527e-03  6.9873686582e-03  3.1119969509e-01 -6.1569654878e-02 -2.4330847527e-03 -6.1569654878e-02 -1.6761845783e-02
 4.4015603550e-03 -4.7324885213e-02 -2.3769218566e-01 -4.7324885213e-02  1.5714865324e-01  4.1770372905e-01 -2.3769218566e-01  4.1770372905e-01 -1.6154067831e-01
 6.4975811350e-03 -6.5421039080e-02 -3.4986456592e-01 -6.5421039080e-02  7.0221224604e-02  1.8634169265e-01 -3.4986456592e-01  1.8634169265e-01 -7.6727463994e-02
 1.2648049983e-02 -1.2483282085e-01 -6.8104247721e-01 -1.2483282085e-01  4.1414339479e-02  1.0912865775e-01 -6.8104247721e-01  1.0912865775e-01 -5.4056102130e-02
 9.2826679547e-01  3.2080166350e-01 -4.8613313686e-02  3.2080166350e-01 -6.8842202015e-01  1.0726834446e-01 -4.8613313686e-02  1.0726834446e-01 -1.3431295321e-01
 2.8592707774e-01 -2.7569099162e-01  5.4132128515e-02 -2.7569099162e-01  3.7398854931e-01 -9.7852880036e-02  5.4132128515e-02 -9.7852880036e-02 -1.3224016062e-01
 3.4041399989e-03 -3.3113187152e-02 -1.8383799734e-01 -3.3113187152e-02 -1.1054788586e-02 -2.9726427559e-02 -1.8383799734e-01 -2.9726427559e-02  7.6516887129e-03
 2.4878179949e-03 -1.8851491332e-02 -1.3540558321e-01 -1.8851491332e-02 -2.1860454250e-01 -5.8193456833e-01 -1.3540558321e-01 -5.8193456833e-01  2.1611750733e-01
-1.9960371533e-03  2.2791858945e-02  1.0729596471e-01  2.2791858945e-02 -1.2510461911e-01 -3.3272783017e-01  1.0729596471e-01 -3.3272783017e-01  1.2710197308e-01
 1.0132378678e-01 -2.8491711921e-01  5.1472883053e-02 -2.8491711921e-01 -2.3434681474e-01  6.4142529788e-02  5.1472883053e-02  6.4142529788e-02  1.2204770372e-01
 2.0727620343e-02 -1.4887223171e-01  2.6849047278e-02 -1.4887223171e-01 -1.9550125622e-01  4.1933717744e-02  2.6849047278e-02  4.1933717744e-02  3.5603109518e-02
 6.4154559415e-03 -6.7825224894e-02 -3.4546048631e-01 -6.7825224894e-02  1.9171645762e-01  5.0959855795e-01 -3.4546048631e-01  5.0959855795e-01 -1.9813670719e-01
-4.7791331717e-03  4.7600077712e-02  2.5787891603e-01  4.7600077712e-02 -2.8430866634e-02 -7.5205798548e-02  2.5787891603e-01 -7.5205798548e-02  3.3202343725e-02
-1.1796889250e-02  1.1646064777e-01  6.3607030531e-01  1.1646064777e-01 -3.3533815539e-02 -8.8199878964e-02  6.3607030531e-01 -8.8199878964e-02  4.5327996338e-02
-8.9015129947e-01 -2.4471505017e-01  3.5045721551e-02 -2.4471505017e-01  6.7692197877e-01 -1.0236547396e-01  3.5045721551e-02 -1.0236547396e-01  1.4491424970e-01
-1.9648213116e-01  2.9382691959e-01 -5.6420103912e-02  2.9382691959e-01 -4.3591139351e-01  1.0574972242e-01 -5.6420103912e-02  1.0574972242e-01  1.1139891739e-01
 3.5323168320e-03 -3.4384565368e-02 -1.9082715063e-01 -3.4384565368e-02 -1.0941899425e-02 -2.9434473108e-02 -1.9082715063e-01 -2.9434473108e-02  7.4095149637e-03
-1.6056107767e-03  9.7787476691e-03  8.7651383070e-02  9.7787476691e-03  2.3371601199e-01  6.2205869810e-01  8.7651383070e-02  6.2205869810e-01 -2.3211204955e-01
-2.4264788638e-03  2.5179182713e-02  1.3048158658e-01  2.5179182713e-02 -5.6489464375e-02 -1.5005581926e-01  1.3048158658e-01 -1.5005581926e-01  5.8907030326e-02
 1.0895140900e-01 -2.2844904836e-01  4.1169336916e-02 -2.2844904836e-01 -2.8577024059e-01  7.6087445910e-02  4.1169336916e-02  7.6087445910e-02  1.3113244097e-01
 1.6973676964e-01  4.3072328344e-02 -6.4377755999e-03  4.3072328344e-02 -2.9687366783e-01  5.8405543552e-02 -6.4377755999e-03  5.8405543552e-02  1.1586585634e-02
-8.9946243255e-04  6.4911231597e-03  4.7088643397e-02  6.4911231597e-03  7.8191683976e-02  2.0798974816e-01  4.7088643397e-02  2.0798974816e-01 -7.7275591054e-02
-6.5326773164e-03  6.7600640558e-02  3.5189462724e-01  6.7600640558e-02 -1.3916433899e-01 -3.6975487424e-01  3.5189462724e-01 -3.6975487424e-01  1.4570054609e-01
 1.3395964244e-02 -1.3211650908e-01 -7.1917436860e-01 -1.3211650908e-01  5.5295645622e-02  1.4606160309e-01 -7.1917436860e-01  1.4606160309e-01 -6.8671645078e-02
-1.0073535976e+00 -3.0900434896e-01  4.5540724331e-02 -3.0900434896e-01  6.2108405883e-01 -9.1591031690e-02  4.5540724331e-02 -9.1591031690e-02  1.4974356965e-01
-6.9660704336e-02  2.8733824207e-01 -5.3983683353e-02  2.8733824207e-01 -4.7186150906e-01  1.1056770489e-01 -5.3983683353e-02  1.1056770489e-01  1.0144339499e-01
 2.8221657447e-03 -2.7487415171e-02 -1.5242411181e-01 -2.7487415171e-02 -7.9397511962e-03 -2.1386875670e-02 -1.5242411181e-01 -2.1386875670e-02  5.1184800245e-03
-2.0560787270e-03  1.4174369795e-02  1.1199022035e-01  1.4174369795e-02  2.3468716325e-01  6.2468725180e-01  1.1199022035e-01  6.2468725180e-01 -2.3263317057e-01
-2.1043720488e-03  2.2294134863e-02  1.1308337039e-01  2.2294134863e-02 -6.6826077571e-02 -1.7760663329e-01  1.1308337039e-01 -1.7760663329e-01  6.8924442409e-02
-7.3417901389e-02  2.4694187449e-01 -4.4190033254e-02  2.4694187449e-01  2.6284172751e-01 -7.2005582733e-02 -4.4190033254e-02 -7.2005582733e-02 -1.3332908087e-01
 1.2990590518e-01 -1.2736163554e-02  3.3160303617e-03 -1.2736163554e-02 -2.6611071518e-01  5.2570982790e-02  3.3160303617e-03  5.2570982790e-02  1.4257028641e-02
-1.8916787686e-03  1.6974674494e-02  1.0124324567e-01  1.6974674494e-02  5.4082718953e-02  1.4396946491e-01  1.0124324567e-01  1.4396946491e-01 -5.2176974366e-02
-7.0579174981e-03  7.3462655144e-02  3.8034286833e-01  7.3462655144e-02 -1.6539398507e-01 -4.3947977296e-01  3.8034286833e-01 -4.3947977296e-01  1.7245178866e-01
 1.2665233538e-02 -1.2513149359e-01 -6.8082309525e-01 -1.2513149359e-01  5.4474867061e-02  1.4391867663e-01 -6.8082309525e-01  1.4391867663e-01 -6.7129318109e-02
 9.7375428631e-01  3.1199125555e-01 -4.6503193108e-02  3.1199125555e-01 -6.8776803079e-01  1.0556333395e-01 -4.6503193108e-02  1.0556333395e-01 -1.4224229997e-01
 1.3720488440e-01 -2.5695740463e-01  4.9174458482e-02 -2.5695740463e-01  4.4864996158e-01 -1.0775500770e-01  4.9174458482e-02 -1.0775500770e-01 -1.1127859839e-01
 3.0422566251e-03 -2.9646128040e-02 -1.6429166389e-01 -2.9646128040e-02 -7.8162677512e-03 -2.1075460848e-02 -1.6429166389e-01 -2.1075460848e-02  4.7748149106e-03
-2.2892315493e-03  1.6340421819e-02  1.2469027565e-01  1.6340421819e-02  2.4010975160e-01  6.3913672424e-01  1.2469027565e-01  6.3913672424e-01 -2.3782167079e-01
-1.9165181619e-03  2.1155872472e-02  1.0300671208e-01  2.1155872472e-02 -9.2838160754e-02 -2.4685968843e-01  1.0300671208e-01 -2.4685968843e-01  9.4752863816e-02
 6.9930706713e-02 -2.8680664837e-01  5.1372816705e-02 -2.8680664837e-01 -2.5362187290e-01  7.0594979143e-02  5.1372816705e-02  7.0594979143e-02  1.3715181198e-01
-9.5486148816e-02  8.7363132785e-02 -1.6448319605e-02  8.7363132785e-02  2.6827673880e-01 -5.4096141099e-02 -1.6448319605e-02 -5.4096141099e-02 -2.4175997481e-02
-6.2326933164e-03  6.5735229344e-02  3.3592033779e-01  6.5735229344e-02 -1.7856396472e-01 -4.7457058035e-01  3.3592033779e-01 -4.7457058035e-01  1.8479227894e-01
-6.2121123673e-03  6.2290068713e-02  3.3499668427e-01  6.2290068713e-02 -5.3742983743e-02 -1.4247687681e-01  3.3499668427e-01 -1.4247687681e-01  5.9958676265e-02
-1.1716472738e-02  1.1561158845e-01  6.3207899971e-01  1.1561158845e-01 -2.8821379533e-02 -7.5655282719e-02  6.3207899971e-01 -7.5655282719e-02  4.0535736018e-02
-8.6194872521e-01 -3.0585491764e-01  4.6627079744e-02 -3.0585491764e-01  7.3236862177e-01 -1.1704697926e-01  4.6627079744e-02 -1.1704697926e-01  1.2545338165e-01
 3.7336158730e-01 -2.7594147833e-01  5.5097234557e-02 -2.7594147833e-01  3.3267370283e-01 -9.2518638359e-02  5.5097234557e-02 -9.2518638359e-02 -1.4514284830e-01
 4.1163416964e-03 -3.9944829949e-02 -2.2237863326e-01 -3.9944829949e-02 -1.7564519709e-02 -4.7112859424e-02 -2.2237863326e-01 -4.7112859424e-02  1.3448865148e-02
-1.7748939655e-03  1.1250916613e-02  9.6952085369e-02  1.1250916613e-02  2.4201852614e-01  6.4416680070e-01  9.6952085369e-02  6.4416680070e-01 -2.4024413379e-01
-2.6872012074e-03  2.9002668132e-02  1.4461440115e-01  2.9002668132e-02 -1.0367326121e-01 -2.7562241642e-01  1.4461440115e-01 -2.7562241642e-01  1.0635876603e-01
 1.3540423452e-01 -3.0522292992e-01  5.5355193362e-02 -3.0522292992e-01 -2.7223986258e-01  7.3215755370e-02  5.5355193362e-02  7.3215755370e-02  1.3344937177e-01
-7.5951466867e-03  7.8888203881e-02  4.0941153261e-01  7.8888203881e-02 -1.7080115099e-01 -4.5381060722e-01  4.0941153261e-01 -4.5381060722e-01  1.7839528003e-01
 1.0076483043e-01 -5.8816809328e-02  1.1162394897e-02 -5.8816809328e-02 -3.3505439292e-01  6.9476542285e-02  1.1162394897e-02  6.9476542285e-02  3.7791460647e-02
-5.1955099783e-03  5.0681675924e-02  2.8049725360e-01  5.0681675924e-02  1.1082132006e-02  2.9931612985e-02  2.8049725360e-01  2.9931612985e-02 -5.8814192357e-03
-1.2027215383e-02  1.1850849421e-01  6.4961066148e-01  1.1850849421e-01 -1.7702585626e-02 -4.6007708261e-02  6.4961066148e-01 -4.6007708261e-02  2.9727823237e-02
-8.6671745009e-01 -2.9617556804e-01  4.4745733650e-02 -2.9617556804e-01  6.6148745826e-01 -1.0235274549e-01  4.4745733650e-02 -1.0235274549e-01  1.3227035474e-01
 4.9660721877e-01 -3.6858505290e-01  7.3171905884e-02 -3.6858505290e-01  2.8593219018e-01 -8.6879317403e-02  7.3171905884e-02 -8.6879317403e-02 -1.5698338097e-01
 4.3523417296e-03 -4.2162720350e-02 -2.3519107213e-01 -4.2162720350e-02 -2.1771507734e-02 -5.8328863204e-02 -2.3519107213e-01 -5.8328863204e-02  1.7418763185e-02
-2.7414911078e-03  2.1342994474e-02  1.4899540760e-01  2.1342994474e-02  2.1767963801e-01  5.7949961661e-01  1.4899540760e-01  5.7949961661e-01 -2.1494031322e-01
 1.5208916379e-03 -1.7619348157e-02 -8.1677210291e-02 -1.7619348157e-02  1.0551807227e-01  2.8065043681e-01 -8.1677210291e-02  2.8065043681e-01 -1.0704011661e-01
-5.5896083312e-02  2.6023342796e-01 -4.6542341569e-02  2.6023342796e-01  2.2147887004e-01 -6.2485767363e-02 -4.6542341569e-02 -6.2485767363e-02 -1.2480509905e-01
-4.4523807067e-02  1.1533196470e-01 -2.1097586332e-02  1.1533196470e-01  1.8099240978e-01 -3.7113545348e-02 -2.1097586332e-02 -3.7113545348e-02 -2.2621700444e-02
 2.1664380035e-03 -2.0079193661e-02 -1.1712467627e-01 -2.0079193661e-02 -4.5517936468e-02 -1.2132549862e-01 -1.1712467627e-01 -1.2132549862e-01  4.3357801597e-02
-7.3086136820e-03  7.6627181286e-02  3.9370361038e-01  7.6627181286e-02 -1.9333909021e-01 -5.1381797049e-01  3.9370361038e-01 -5.1381797049e-01  2.0064709911e-01
-1.1652913295e-02  1.1544192081e-01  6.2719660374e-01  1.1544192081e-01 -5.6300208962e-02 -1.4883261756e-01  6.2719660374e-01 -1.4883261756e-01  6.7948017067e-02
-9.2216203641e-01 -2.6553511543e-01  3.8505351268e-02 -2.6553511543e-01  6.9246485903e-01 -1.0505735289e-01  3.8505351268e-02 -1.0505735289e-01  1.4720175928e-01
 4.3909024812e-02 -2.2265164791e-01  4.1928943816e-02 -2.2265164791e-01  5.0935149527e-01 -1.1554258748e-01  4.1928943816e-02 -1.1554258748e-01 -9.3839323973e-02
-3.2032563811e-03  3.1222438443e-02  1.7295217002e-01  3.1222438443e-02  7.7014421285e-03  2.0781174351e-02  1.7295217002e-01  2.0781174351e-02 -4.4993795345e-03
-1.2142217829e-03  5.7356380365e-03  6.6623794064e-02  5.7356380365e-03  2.4218739648e-01  6.4456315199e-01  6.6623794064e-02  6.4456315199e-01 -2.4097375246e-01
 3.1436230597e-03 -3.3011199766e-02 -1.6927820216e-01 -3.3011199766e-02  8.5804451908e-02  2.2802504690e-01 -1.6927820216e-01  2.2802504690e-01 -8.8944589808e-02
-1.7316057368e-01  2.7703682602e-01 -5.0588633869e-02  2.7703682602e-01  2.9782265352e-01 -7.7981359170e-02 -5.0588633869e-02 -7.7981359170e-02 -1.3173800576e-01
 6.4105404799e-03 -6.6867040368e-02 -3.4563066821e-01 -6.6867040368e-02  1.5443355111e-01  4.1036016757e-01 -3.4563066821e-01  4.1036016757e-01 -1.6084372864e-01
-1.8846006059e-01 -5.4583362400e-02  8.5882974840e-03 -5.4583362400e-02  4.1184334247e-01 -8.3708464627e-02  8.5882974840e-03 -8.3708464627e-02 -3.0781727422e-02
 5.1124045852e-03 -4.9705498100e-02 -2.7548575328e-01 -4.9705498100e-02 -1.3300978419e-02 -3.5788975436e-02 -2.7548575328e-01 -3.5788975436e-02  8.1800839746e-03
 1.3060348778e-02 -1.2878714926e-01 -7.0522398636e-01 -1.2878714926e-01  2.4275504693e-02  6.3407062052e-02 -7.0522398636e-01  6.3407062052e-02 -3.7332498097e-02
-9.2845268131e-01 -2.9527483066e-01  4.3805422336e-02 -2.9527483066e-01  5.5915801406e-01 -7.9782833949e-02  4.3805422336e-02 -7.9782833949e-02  1.5000432783e-01
-4.0316186908e-01  3.7614452755e-01 -7.3510439807e-02  3.7614452755e-01 -3.1509964722e-01  8.8897665131e-02 -7.3510439807e-02  8.8897665131e-02  1.3817072709e-01
 3.5309393223e-03 -3.4268117246e-02 -1.9067551225e-01 -3.4268117246e-02 -1.4433597178e-02 -3.8728454340e-02 -1.9067551225e-01 -3.8728454340e-02  1.0903550140e-02
 2.3419547840e-03 -1.7050126399e-02 -1.2748057153e-01 -1.7050126399e-02 -2.3235224134e-01 -6.1850166443e-01 -1.2748057153e-01 -6.1850166443e-01  2.3001198676e-01
 1.9408051443e-03 -2.1481787209e-02 -1.0431221558e-01 -2.1481787209e-02  9.6186118587e-02  2.5576888600e-01 -1.0431221558e-01  2.5576888600e-01 -9.8125673963e-02
-7.4916351016e-02  2.7536668774e-01 -4.9399463002e-02  2.7536668774e-01  2.4597678570e-01 -6.8141048301e-02 -4.9399463002e-02 -6.8141048301e-02 -1.3115135192e-01
-7.8885724890e-02  9.0132735941e-02 -1.6808169326e-02  9.0132735941e-02  2.3972320471e-01 -4.8709139467e-02 -1.6808169326e-02 -4.8709139467e-02 -2.4223605578e-02
 1.2714866995e-03 -1.5464073396e-02 -6.8325289160e-02 -1.5464073396e-02  1.1597692780e-01  3.0847157041e-01 -6.8325289160e-02  3.0847157041e-01 -1.1724497240e-01
 8.0131566872e-03 -8.2366401602e-02 -4.3191746196e-01 -8.2366401602e-02  1.4753388311e-01  3.9187447680e-01 -4.3191746196e-01  3.9187447680e-01 -1.5554707482e-01
 1.1963878323e-02 -1.1820039346e-01 -6.4478794423e-01 -1.1820039346e-01  3.9542498313e-02  1.0418418442e-01 -6.4478794423e-01  1.0418418442e-01 -5.1502547761e-02
-9.0702200828e-01 -2.8935890456e-01  4.3078779748e-02 -2.8935890456e-01  7.0954434623e-01 -1.1026205709e-01  4.3078779748e-02 -1.1026205709e-01  1.3785655897e-01
-2.3431329249e-01  2.6707433231e-01 -5.2006652785e-02  2.6707433231e-01 -4.0896926179e-01  1.0251226849e-01 -5.2006652785e-02  1.0251226849e-01  1.2251444793e-01
-3.4906943291e-03  3.3972873606e-02  1.8854784957e-01  3.3972873606e-02  1.0876032885e-02  2.9257052589e-02  1.8854784957e-01  2.9257052589e-02 -7.3859433492e-03
-3.1527083267e-03  2.5583470718e-02  1.7104460181e-01  2.5583470718e-02  2.0865770018e-01  5.5553499278e-01  1.7104460181e-01  5.5553499278e-01 -2.0550884905e-01
 9.9842572225e-04 -1.2187881446e-02 -5.3488439919e-02 -1.2187881446e-02  9.3769235076e-02  2.4943632264e-01 -5.3488439919e-02  2.4943632264e-01 -9.4769118215e-02
-1.5371703732e-02  2.3546301337e-01 -4.1675023321e-02  2.3546301337e-01  1.9891270044e-01 -5.8392361549e-02 -4.1675023321e-02 -5.8392361549e-02 -1.2431538453e-01
 3.3004482095e-02 -9.7691684395e-02  1.7870636438e-02 -9.7691684395e-02 -1.3970783199e-01  2.8135851923e-02  1.7870636438e-02  2.8135851923e-02  1.5195512831e-02
-2.6251329420e-03  2.4683161560e-02  1.4170989801e-01  2.4683161560e-02  4.0289878475e-02  1.0744648464e-01  1.4170989801e-01  1.0744648464e-01 -3.7672515641e-02
-6.6029218251e-03  6.9876156968e-02  3.5560126588e-01  6.9876156968e-02 -1.9989291089e-01 -5.3132274164e-01  3.5560126588e-01 -5.3132274164e-01  2.0649635214e-01
-1.1324864534e-02  1.1283488285e-01  6.0871702803e-01  1.1283488285e-01 -8.4962441990e-02 -2.2515644644e-01  6.0871702803e-01 -2.2515644644e-01  9.6280602194e-02
-9.5741712779e-01 -2.7514339858e-01  3.9892904202e-02 -2.7514339858e-01  7.0319809114e-01 -1.0655946622e-01  3.9892904202e-02 -1.0655946622e-01  1.5041459570e-01
-1.1422793343e-01 -1.6164712459e-01  2.9209871025e-02 -1.6164712459e-01  5.8923087960e-01 -1.2612409477e-01  2.9209871025e-02 -1.2612409477e-01 -7.3504665989e-02
-2.9247272753e-03  2.8557286381e-02  1.5785984060e-01  2.8557286381e-02  4.7861990075e-03  1.2998708996e-02  1.5785984060e-01  1.2998708996e-02 -1.8634272997e-03
 3.1730328102e-03 -2.5466543436e-02 -1.7216880306e-01 -2.5466543436e-02 -2.2094337134e-01 -5.8822488759e-01 -1.7216880306e-01 -5.8822488759e-01  2.1777421334e-01
-9.1440468926e-04  1.1044259458e-02  4.8877085907e-02  1.1044259458e-02 -8.2370398038e-02 -2.1909973020e-01  4.8877085907e-02 -2.1909973020e-01  8.3283451981e-02
-4.2029062902e-03 -2.4420435127e-01  4.2995633262e-02 -2.4420435127e-01 -2.0720055137e-01  6.1526358505e-02  4.2995633262e-02  6.1526358505e-02  1.3311934253e-01
 5.1182887571e-02 -9.6427668027e-02  1.7841439545e-02 -9.6427668027e-02 -1.5706081919e-01  3.0886272556e-02  1.7841439545e-02  3.0886272556e-02  1.2363645217e-02
 2.6394076012e-03 -2.4853470053e-02 -1.4228275381e-01 -2.4853470053e-02 -3.8132691621e-02 -1.0167411520e-01 -1.4228275381e-01 -1.0167411520e-01  3.5493057520e-02
 7.9995207625e-03 -8.3770862468e-02 -4.3090091578e-01 -8.3770862468e-02  2.0799026614e-01  5.5274551457e-01 -4.3090091578e-01  5.5274551457e-01 -2.1598963882e-01
-1.0549304756e-02  1.0327598322e-01  5.5963158100e-01  1.0327598322e-01 -6.2345917124e-02 -1.6538720076e-01  5.5963158100e-01 -1.6538720076e-01  7.2889016507e-02
 9.5164012642e-01  3.1127225771e-01 -4.6595975681e-02  3.1127225771e-01 -7.9593266945e-01  1.2696725874e-01 -4.6595975681e-02  1.2696725874e-01 -1.3630771161e-01
 7.6858227730e-02 -1.3772944047e-01  2.6878777208e-02 -1.3772944047e-01  4.6520472805e-01 -1.0819152485e-01  2.6878777208e-02 -1.0819152485e-01 -1.0333064110e-01
 3.0489397933e-03 -2.9771029548e-02 -1.6460594288e-01 -2.9771029548e-02 -5.2336550511e-03 -1.4202878892e-02 -1.6460594288e-01 -1.4202878892e-02  2.1866222807e-03
 9.6241693292e-04 -3.3415168271e-03 -5.2968185165e-02 -3.3415168271e-03 -2.3887346298e-01 -6.3572151465e-01 -5.2968185165e-02 -6.3572151465e-01  2.3791211428e-01
 3.7058925429e-03 -3.8946429694e-02 -1.9958330293e-01 -3.8946429694e-02  1.0201941867e-01  2.7112584521e-01 -1.9958330293e-01  2.7112584521e-01 -1.0572221377e-01
-2.3124963742e-01  2.9026804342e-01 -5.3601511316e-02  2.9026804342e-01  3.0015437916e-01 -7.6895541911e-02 -5.3601511316e-02 -7.6895541911e-02 -1.2433211082e-01
 6.1562775129e-03 -6.4223595529e-02 -3.3193648064e-01 -6.4223595529e-02  1.4854599679e-01  3.9471414368e-01 -3.3193648064e-01  3.9471414368e-01 -1.5470151026e-01
 1.4273557905e-01  6.3634681045e-02 -1.0840738094e-02  6.3634681045e-02 -4.2930748923e-01  9.0550751010e-02 -1.0840738094e-02  9.0550751010e-02  4.9247212748e-02
 1.4032497375e-02 -1.3781133279e-01 -7.5789567070e-01 -1.3781133279e-01  3.4900334397e-03  8.0290367809e-03 -7.5789567070e-01  8.0290367809e-03 -1.7525267733e-02
-2.0215516410e-03  2.0397238802e-02  1.0934545325e-01  2.0397238802e-02 -1.9987964697e-02 -5.2962256671e-02  1.0934545325e-01 -5.2962256671e-02  2.2001581743e-02
 9.4384430037e-01  2.7905189018e-01 -4.0615880895e-02  2.7905189018e-01 -5.1704137358e-01  6.9927146880e-02 -4.0615880895e-02  6.9927146880e-02 -1.5948185810e-01
-4.7497247024e-01  4.3024949235e-01 -8.3973919831e-02  4.3024949235e-01 -2.5976061812e-01  7.8717012314e-02 -8.3973919831e-02  7.8717012314e-02  1.3647414124e-01
-3.6134910000e-03  3.5039466283e-02  1.9513079931e-01  3.5039466283e-02  1.5918512492e-02  4.2686490543e-02  1.9513079931e-01  4.2686490543e-02 -1.2305809746e-02
-1.7046144424e-03  1.0660760965e-02  9.3053459952e-02  1.0660760965e-02  2.3748094644e-01  6.3208735905e-01  9.3053459952e-02  6.3208735905e-01 -2.3577779318e-01
-2.5618003685e-03  2.7134928455e-02  1.3782175534e-01  2.7134928455e-02 -7.9813919252e-02 -2.1213373076e-01  1.3782175534e-01 -2.1213373076e-01  8.2371578241e-02
 1.1743216485e-01 -2.6305133741e-01  4.7540731921e-02 -2.6305133741e-01 -2.7638859770e-01  7.4021777782e-02  4.7540731921e-02  7.4021777782e-02  1.3136144237e-01
 1.4569900700e-01 -3.0021548557e-03  1.4740011942e-03 -3.0021548557e-03 -3.1904604778e-01  6.4279373440e-02  1.4740011942e-03  6.4279373440e-02  2.2233484255e-02
 6.1652470786e-03 -6.5300784600e-02 -3.3511292112e-01 -6.5300784600e-02  1.6769434798e-01  4.4533592997e-01 -3.3511292112e-01  4.4533592997e-01 -1.7380441007e-01
-3.9666220286e-03  3.8701404023e-02  2.1347344303e-01  3.8701404023e-02  3.3599501391e-03  9.2164399266e-03  2.1347344303e-01  9.2164399266e-03  6.1759277146e-04
 1.3017112910e-02 -1.2851931875e-01 -7.0165028714e-01 -1.2851931875e-01  3.9017787593e-02  1.0268578735e-01 -7.0165028714e-01  1.0268578735e-01 -5.2028287800e-02
-9.4800265876e-01 -3.0054500552e-01  4.4634597634e-02 -3.0054500552e-01  6.3482224994e-01 -9.4879616263e-02  4.4634597634e-02 -9.4879616263e-02  1.4558810792e-01
-2.3676981277e-01  3.1335032585e-01 -6.0425204834e-02  3.1335032585e-01 -4.0491860689e-01  1.0196304982e-01 -6.0425204834e-02  1.0196304982e-01  1.2120631641e-01
-3.2543795740e-03  3.1660549174e-02  1.7576992184e-01  3.1660549174e-02  1.0544612524e-02  2.8355165167e-02  1.7576992184e-01  2.8355165167e-02 -7.2908343026e-03
-2.1078848981e-03  1.4439433712e-02  1.1493010593e-01  1.4439433712e-02  2.4498173907e-01  6.5208215636e-01  1.1493010593e-01  6.5208215636e-01 -2.4287435897e-01
-1.9381702284e-03  2.0499113907e-02  1.0416905210e-01  2.0499113907e-02 -6.0105312028e-02 -1.5973910899e-01  1.0416905210e-01 -1.5973910899e-01  6.2037699514e-02
-5.1886405716e-02  2.6033721534e-01 -4.6317867373e-02  2.6033721534e-01  2.7295368968e-01 -7.5851137537e-02 -4.6317867373e-02 -7.5851137537e-02 -1.4438101566e-01
-1.6236210993e-01  3.8792439400e-03 -2.0067426041e-03  3.8792439400e-03  3.1237079681e-01 -6.0962856137e-02 -2.0067426041e-03 -6.0962856137e-02 -1.2213569927e-02
-1.6489890524e-03  1.4532140733e-02  8.8178085637e-02  1.4532140733e-02  5.6659398151e-02  1.5081372562e-01  8.8178085637e-02  1.5081372562e-01 -5.4997012375e-02
 8.3441416814e-03 -8.6124375324e-02 -4.4981233770e-01 -8.6124375324e-02  1.6684229262e-01  4.4321729644e-01 -4.4981233770e-01  4.4321729644e-01 -1.7518674731e-01
 8.9568721860e-01  3.4272857282e-01 -5.3100248031e-02  3.4272857282e-01 -7.3487543982e-01  1.1883893891e-01 -5.3100248031e-02  1.1883893891e-01 -1.2039608861e-01
-1.2040799754e-02  1.1954982655e-01  6.5208888884e-01  1.1954982655e-01 -3.9632718030e-02 -1.0428056535e-01  6.5208888884e-01 -1.0428056535e-01  5.1673216865e-02
 3.5952954140e-01 -2.4196847548e-01  4.8801587479e-02 -2.4196847548e-01  3.2234347518e-01 -9.0423986188e-02  4.8801587479e-02 -9.0423986188e-02 -1.4611716576e-01
 3.8243602406e-03 -3.7147727298e-02 -2.0651660316e-01 -3.7147727298e-02 -1.4344756132e-02 -3.8519238774e-02 -2.0651660316e-01 -3.8519238774e-02  1.0522047624e-02
-2.8585312502e-03  2.2363658765e-02  1.5518843675e-01  2.2363658765e-02  2.2160924530e-01  5.8996846980e-01  1.5518843675e-01  5.8996846980e-01 -2.1875463859e-01
-1.3485376147e-03  1.5147220246e-02  7.2291685336e-02  1.5147220246e-02 -7.6714089761e-02 -2.0400298022e-01  7.2291685336e-02 -2.0400298022e-01  7.8059932775e-02
-2.0720355368e-02  2.3929507330e-01 -4.2360300818e-02  2.3929507330e-01  2.1932922562e-01 -6.3249173942e-02 -4.2360300818e-02 -6.3249173942e-02 -1.2989095561e-01
-6.2508979491e-02  6.9716057074e-02 -1.3087471953e-02  6.9716057074e-02  1.7296118902e-01 -3.4240382715e-02 -1.3087471953e-02 -3.4240382715e-02 -1.2884376251e-02
-2.6013319153e-03  2.4418196595e-02  1.4008131679e-01  2.4418196595e-02  3.9509881714e-02  1.0531409872e-01  1.4008131679e-01  1.0531409872e-01 -3.6904536410e-02
-6.9841634902e-03  7.3400810955e-02  3.7618219396e-01  7.3400810955e-02 -1.9175696303e-01 -5.0963857079e-01  3.7618219396e-01 -5.0963857079e-01  1.9874081922e-01
-1.1544490504e-02  1.1461013438e-01  6.2012785068e-01  1.1461013438e-01 -7.3760746575e-02 -1.9535022605e-01  6.2012785068e-01 -1.9535022605e-01  8.5297166943e-02
 9.7904221692e-01  2.9952919663e-01 -4.4186179484e-02  2.9952919663e-01 -7.3796752210e-01  1.1443664064e-01 -4.4186179484e-02  1.1443664064e-01 -1.4454084815e-01
-4.6407181564e-03 -1.8246321270e-01  3.4157285423e-02 -1.8246321270e-01  5.2288287339e-01 -1.1722546398e-01  3.4157285423e-02 -1.1722546398e-01 -9.1384582937e-02
 2.9277543430e-03 -2.8583388635e-02 -1.5805722932e-01 -2.8583388635e-02 -5.1401128835e-03 -1.3941226785e-02 -1.5805722932e-01 -1.3941226785e-02  2.2137092655e-03
-3.4495808554e-03  2.8427224547e-02  1.8691427256e-01  2.8427224547e-02  2.1011541682e-01  5.5944327254e-01  1.8691427256e-01  5.5944327254e-01 -2.0667187821e-01
 7.8213661829e-04 -9.3580409779e-03 -4.1664373206e-02 -9.3580409779e-03  6.8228753640e-02  1.8147546372e-01 -4.1664373206e-02  1.8147546372e-01 -6.9007649659e-02
 2.4588564124e-02  2.1847117211e-01 -3.8164484494e-02  2.1847117211e-01  1.8983822887e-01 -5.7884382480e-02 -3.8164484494e-02 -5.7884382480e-02 -1.2977421277e-01
-3.1718329066e-02  6.7477861701e-02 -1.2464748728e-02  6.7477861701e-02  1.1796572386e-01 -2.3076240692e-02 -1.2464748728e-02 -2.3076240692e-02 -8.3190807364e-03
-2.8393286360e-03  2.6708938140e-02  1.5288971627e-01  2.6708938140e-02  4.0929882998e-02  1.0911500743e-01  1.5288971627e-01  1.0911500743e-01 -3.8088339540e-02
 6.9736538519e-03 -7.3630997725e-02 -3.7551428933e-01 -7.3630997725e-02  2.0511349213e-01  5.4518540505e-01 -3.7551428933e-01  5.4518540505e-01 -2.1208772510e-01
-1.0513332063e-02  1.0500774086e-01  5.6428444004e-01  1.0500774086e-01 -9.4500782681e-02 -2.5063852997e-01  5.6428444004e-01 -2.5063852997e-01  1.0500695172e-01
 1.0337470425e+00  3.2067221466e-01 -4.7545108574e-02  3.2067221466e-01 -7.9577603093e-01  1.2550072773e-01 -4.7545108574e-02  1.2550072773e-01 -1.4455591161e-01
-8.0520910117e-02 -1.1091581159e-01  2.0370276361e-02 -1.1091581159e-01  5.5277285278e-01 -1.2032167919e-01  2.0370276361e-02 -1.2032167919e-01 -8.1748222112e-02
-2.6724766995e-03  2.6154523030e-02  1.4425550442e-01  2.6154523030e-02  2.1534096495e-03  5.9706259192e-03  1.4425550442e-01  5.9706259192e-03  5.1747053832e-04
 2.8369616901e-03 -2.1960951608e-02 -1.5406575055e-01 -2.1960951608e-02 -2.2923551185e-01 -6.1025617127e-01 -1.5406575055e-01 -6.1025617127e-01  2.2640202023e-01
-1.3373047714e-03  1.4645616656e-02  7.1603041164e-02  1.4645616656e-02 -6.2614787461e-02 -1.6647244279e-01  7.1603041164e-02 -1.6647244279e-01  6.3945911955e-02
-6.3151190183e-03  2.3977939066e-01 -4.2246953122e-02  2.3977939066e-01  2.2868392932e-01 -6.6276846479e-02 -4.2246953122e-02 -6.6276846479e-02 -1.3664314257e-01
-8.1950445173e-02  5.3604491684e-02 -1.0375663586e-02  5.3604491684e-02  1.8968709364e-01 -3.6924075171e-02 -1.0375663586e-02 -3.6924075171e-02 -9.5527932648e-03
-2.6543936555e-03  2.4904504093e-02  1.4253583784e-01  2.4904504093e-02  3.8107298747e-02  1.0154487339e-01  1.4253583784e-01  1.0154487339e-01 -3.5441564182e-02
-7.7179942337e-03  8.0618841841e-02  4.1577940034e-01  8.0618841841e-02 -1.9265319316e-01 -5.1195753561e-01  4.1577940034e-01 -5.1195753561e-01  2.0037054291e-01
-9.7965649566e-01 -3.2940464341e-01  4.9964197950e-02 -3.2940464341e-01  7.9370129240e-01 -1.2736016940e-01  4.9964197950e-02 -1.2736016940e-01  1.3346513355e-01
-1.0754033013e-02  1.1030643237e-01  5.9714393902e-01  1.1030643237e-01 -6.4497565172e-02 -1.6991526803e-01  5.9714393902e-01 -1.6991526803e-01  7.5265395926e-02
 1.1802683834e-01 -1.6476914749e-01  3.2234345852e-02 -1.6476914749e-01  4.4047500630e-01 -1.0516512125e-01  3.2234345852e-02 -1.0516512125e-01 -1.1052579882e-01
-2.9997366431e-03  2.9287042262e-02  1.6196467435e-01  2.9287042262e-02  5.3812774597e-03  1.4591384725e-02  1.6196467435e-01  1.4591384725e-02 -2.3829464077e-03
-2.0813494945e-03  1.4475725569e-02  1.1332109693e-01  1.4475725569e-02  2.3241048558e-01  6.1863211548e-01  1.1332109693e-01  6.1863211548e-01 -2.3033157320e-01
-2.0768859192e-03  2.1946680201e-02  1.1157852459e-01  2.1946680201e-02 -6.4067822799e-02 -1.7026609209e-01  1.1157852459e-01 -1.7026609209e-01  6.6137938725e-02
 7.1062100840e-02 -2.4026798125e-01  4.2968018862e-02 -2.4026798125e-01 -2.6048761292e-01  7.1381809990e-02  4.2968018862e-02  7.1381809990e-02  1.3201241721e-01
-1.2519303214e-01  9.1819700344e-03 -2.6462909305e-03  9.1819700344e-03  2.5322092900e-01 -4.9951440727e-02 -2.6462909305e-03 -4.9951440727e-02 -1.3009156944e-02
 2.2092995257e-03 -2.0234932443e-02 -1.1823957243e-01 -2.0234932443e-02 -4.7528729432e-02 -1.2654755033e-01 -1.1823957243e-01 -1.2654755033e-01  4.5304561181e-02
-6.7187417928e-03  7.0173228335e-02  3.6205169280e-01  7.0173228335e-02 -1.6670146095e-01 -4.4298678317e-01  3.6205169280e-01 -4.4298678317e-01  1.7341979011e-01
-1.2714294021e-02  1.2567723055e-01  6.8305647236e-01  1.2567723055e-01 -5.9857250797e-02 -1.5824868027e-01  6.8305647236e-01 -1.5824868027e-01  7.2558578134e-02
 9.9028858837e-01  3.0937502213e-01 -4.5842356475e-02  3.0937502213e-01 -6.8183880968e-01  1.0390393689e-01 -4.5842356475e-02  1.0390393689e-01 -1.4499511021e-01
-8.0386349512e-02  2.5302760302e-01 -4.7869880351e-02  2.5302760302e-01 -4.7682682108e-01  1.1156661549e-01 -4.7869880351e-02  1.1156661549e-01  1.0359967530e-01
-2.9422793750e-03  2.8683241808e-02  1.5889426538e-01  2.8683241808e-02  7.1336204617e-03  1.9249745533e-02  1.5889426538e-01  1.9249745533e-02 -4.1920399598e-03
 2.1148354381e-03 -1.4819522219e-02 -1.1520511891e-01 -1.4819522219e-02 -2.3235866844e-01 -6.1849753844e-01 -1.1520511891e-01 -6.1849753844e-01  2.3024553565e-01
 2.2422328616e-03 -2.4397869694e-02 -1.2057553919e-01 -2.4397869694e-02  9.4738399812e-02  2.5188695280e-01 -1.2057553919e-01  2.5188695280e-01 -9.6978827803e-02
-9.6451095871e-02  2.7283099408e-01 -4.9154832146e-02  2.7283099408e-01  2.5459515249e-01 -6.9390296387e-02 -4.9154832146e-02 -6.9390296387e-02 -1.2904328232e-01
 8.9829376115e-02 -6.8317419464e-02  1.2920218366e-02 -6.8317419464e-02 -2.6027549547e-01  5.3111136695e-02  1.2920218366e-02  5.3111136695e-02  2.5914945467e-02
 6.0480569546e-03 -6.3933348128e-02 -3.2593058450e-01 -6.3933348128e-02  1.7903749109e-01  4.7584670055e-01 -3.2593058450e-01  4.7584670055e-01 -1.8508073915e-01
-4.7867205107e-03  4.7527199712e-02  2.5810963450e-01  4.7527199712e-02 -2.3701391670e-02 -6.2673321649e-02  2.5810963450e-01 -6.2673321649e-02  2.8492378351e-02
-1.2411960770e-02  1.2260165927e-01  6.6898598257e-01  1.2260165927e-01 -3.9688096927e-02 -1.0452733023e-01  6.6898598257e-01 -1.0452733023e-01  5.2094936322e-02
-9.2641327319e-01 -2.8605974578e-01  4.2235641512e-02 -2.8605974578e-01  6.7405229101e-01 -1.0251618098e-01  4.2235641512e-02 -1.0251618098e-01  1.4341375844e-01
-2.1493224029e-01  2.9332422271e-01 -5.6558911490e-02  2.9332422271e-01 -4.2280463178e-01  1.0452669745e-01 -5.6558911490e-02  1.0452669745e-01  1.1802002392e-01
 3.3802767639e-03 -3.2900888000e-02 -1.8259168604e-01 -3.2900888000e-02 -1.0482914350e-02 -2.8200850368e-02 -1.8259168604e-01 -2.8200850368e-02  7.1029228635e-03
 1.7703489498e-03 -1.1623777902e-02 -9.6683085460e-02 -1.1623777902e-02 -2.2611106205e-01 -6.0182713819e-01 -9.6683085460e-02 -6.0182713819e-01  2.2433865666e-01
 2.0152669734e-03 -2.0223598101e-02 -1.0834044306e-01 -2.0223598101e-02  2.1492312843e-02  5.6909376696e-02 -1.0834044306e-01  5.6909376696e-02 -2.3488457589e-02
 8.0508627376e-02 -1.8461324450e-01  3.2903510771e-02 -1.8461324450e-01 -2.9471734852e-01  7.8796630295e-02  3.2903510771e-02  7.8796630295e-02  1.3427837011e-01
 1.6527570658e-01  8.1149062453e-02 -1.3227615156e-02  8.1149062453e-02 -2.3425865303e-01  4.4551612525e-02 -1.3227615156e-02  4.4551612525e-02 -1.5991895846e-03
-2.8244129238e-03  2.6136169606e-02  1.4962873392e-01  2.6136169606e-02  3.9098979444e-02  1.0407199628e-01  1.4962873392e-01  1.0407199628e-01 -3.6255373038e-02
 5.4340709094e-03 -5.7005644813e-02 -2.9299996734e-01 -5.7005644813e-02  1.4314389880e-01  3.8040665711e-01 -2.9299996734e-01  3.8040665711e-01 -1.4857833545e-01
-1.1093381876e+00 -3.5525084684e-01  5.3181178419e-02 -3.5525084684e-01  6.9688503256e-01 -1.0793156821e-01  5.3181178419e-02 -1.0793156821e-01  1.4110542034e-01
-1.3226339219e-02  1.3210984040e-01  7.1560862282e-01  1.3210984040e-01 -7.8464481760e-02 -2.0754120584e-01  7.1560862282e-01 -2.0754120584e-01  9.1697950543e-02
 6.3737242096e-03  2.3475274220e-01 -4.3684222795e-02  2.3475274220e-01 -4.7429612054e-01  1.0972643954e-01 -4.3684222795e-02  1.0972643954e-01  9.7306195775e-02
-2.4558317473e-03  2.3983547662e-02  1.3268840913e-01  2.3983547662e-02  4.8417954716e-03  1.3111099189e-02  1.3268840913e-01  1.3111099189e-02 -2.3860573511e-03
-3.7048930857e-03  3.1700199952e-02  2.0081084542e-01  3.1700199952e-02  1.8179667392e-01  4.8410490405e-01  2.0081084542e-01  4.8410490405e-01 -1.7809453660e-01
-3.6895183985e-04  3.1707721510e-04  2.0204560687e-02  3.1707721510e-04  1.2682301797e-01  3.3754042944e-01  2.0204560687e-02  3.3754042944e-01 -1.2646050207e-01
 1.6023268561e-02  2.3051347306e-01 -4.0531810541e-02  2.3051347306e-01  1.6013860713e-01 -5.0438954955e-02 -4.0531810541e-02 -5.0438954955e-02 -1.2060064596e-01
-1.0804685448e-03 -1.6711453867e-01  3.0137569315e-02 -1.6711453867e-01 -9.5435032676e-02  1.9539441158e-02  3.0137569315e-02  1.9539441158e-02  1.7482843568e-02
-2.6697445864e-03  2.5067911165e-02  1.4403033864e-01  2.5067911165e-02  4.0528870235e-02  1.0812618175e-01  1.4403033864e-01  1.0812618175e-01 -3.7879674987e-02
 7.6161653179e-03 -8.0748867454e-02 -4.1022880045e-01 -8.0748867454e-02  2.3580737624e-01  6.2679625754e-01 -4.1022880045e-01  6.2679625754e-01 -2.4342442524e-01
-9.4353518813e-03  9.4206231879e-02  5.0733977334e-01  9.4206231879e-02 -7.7001548605e-02 -2.0412865661e-01  5.0733977334e-01 -2.0412865661e-01  8.6435906854e-02
-9.0011332292e-01 -2.6829995144e-01  3.9232184368e-02 -2.6829995144e-01  7.4204448500e-01 -1.1439934837e-01  3.9232184368e-02 -1.1439934837e-01  1.4719969768e-01
-1.0857008346e-01 -5.7558282535e-02  1.0326521132e-02 -5.7558282535e-02  5.7395274927e-01 -1.2191452562e-01  1.0326521132e-02 -1.2191452562e-01 -7.1858960603e-02
 2.9504163383e-03 -2.8857944950e-02 -1.5934628253e-01 -2.8857944950e-02 -3.6446414149e-03 -9.9687271846e-03 -1.5934628253e-01 -9.9687271846e-03  6.9595251623e-04
-1.2504814407e-03  6.2725758689e-03  6.8487812618e-02  6.2725758689e-03  2.3462254237e-01  6.2443832828e-01  6.8487812618e-02  6.2443832828e-01 -2.3337364453e-01
 3.3566670591e-03 -3.5456671313e-02 -1.8070435110e-01 -3.5456671313e-02  9.9818129935e-02  2.6529905185e-01 -1.8070435110e-01  2.6529905185e-01 -1.0317162752e-01
-1.9508909090e-01  2.7754597045e-01 -5.0970785125e-02  2.7754597045e-01  2.8844356027e-01 -7.4568838698e-02 -5.0970785125e-02 -7.4568838698e-02 -1.2298866962e-01
-6.1000387800e-03  6.3878610773e-02  3.2882158131e-01  6.3878610773e-02 -1.5694344842e-01 -4.1706693201e-01  3.2882158131e-01 -4.1706693201e-01  1.6304274258e-01
 1.2453110325e-01  1.6441287358e-02 -2.3322821428e-03  1.6441287358e-02 -3.6576639095e-01  7.6603020622e-02 -2.3322821428e-03  7.6603020622e-02  4.1043192012e-02
-4.8237252110e-03  4.6944137806e-02  2.6034162400e-01  4.6944137806e-02  1.3784675950e-02  3.7065224141e-02  2.6034162400e-01  3.7065224141e-02 -8.9514414432e-03
 1.3030398149e-02 -1.2839845169e-01 -7.0325112798e-01 -1.2839845169e-01  2.3190368862e-02  6.0533047935e-02 -7.0325112798e-01  6.0533047935e-02 -3.6215407334e-02
-9.5254310285e-01 -2.7807702150e-01  4.0386395530e-02 -2.7807702150e-01  5.5526950436e-01 -7.7549773119e-02  4.0386395530e-02 -7.7549773119e-02  1.5708975499e-01
-3.2763916014e-01  3.9686371001e-01 -7.6433839389e-02  3.9686371001e-01 -3.4828275019e-01  9.2315215080e-02 -7.6433839389e-02  9.2315215080e-02  1.2209163608e-01
-3.3734318488e-03  3.2762691456e-02  1.8220820368e-01  3.2762691456e-02  1.3156936520e-02  3.5317315616e-02  1.8220820368e-01  3.5317315616e-02 -9.7840140002e-03
-3.7954420640e-03  3.2053396718e-02  2.0553672721e-01  3.2053396718e-02  2.0085947281e-01  5.3484525047e-01  2.0553672721e-01  5.3484525047e-01 -1.9707005555e-01
 1.3303228062e-04 -3.4731432445e-03 -6.7418173826e-03 -3.4731432445e-03  8.5427854618e-02  2.2731749137e-01 -6.7418173826e-03  2.2731749137e-01 -8.5561854143e-02
-4.4214557409e-02 -2.1951466232e-01  3.8180171038e-02 -2.1951466232e-01 -1.6971172600e-01  5.4054637865e-02  3.8180171038e-02  5.4054637865e-02  1.2961726255e-01
 1.5164872947e-02 -1.0023474470e-01  1.8243639363e-02 -1.0023474470e-01 -9.8431728915e-02  1.9251673403e-02  1.8243639363e-02  1.9251673403e-02  9.2968695137e-03
 2.8469439031e-03 -2.6805777824e-02 -1.5348639398e-01 -2.6805777824e-02 -4.1078052394e-02 -1.0954765186e-01 -1.5348639398e-01 -1.0954765186e-01  3.8237762019e-02
 8.0158118911e-03 -8.4511930220e-02 -4.3171684850e-01 -8.4511930220e-02  2.3048125273e-01  6.1259401741e-01 -4.3171684850e-01  6.1259401741e-01 -2.3849810967e-01
-9.1607436612e-03  8.9595216464e-02  4.8238563370e-01  8.9595216464e-02 -7.6341442768e-02 -2.0284673941e-01  4.8238563370e-01 -2.0284673941e-01  8.5492253907e-02
 1.0096718084e+00  3.2788567204e-01 -4.9040821982e-02  3.2788567204e-01 -8.3088968835e-01  1.3270681277e-01 -4.9040821982e-02  1.3270681277e-01 -1.4150794483e-01
-3.8345856402e-02 -5.2827563449e-02  1.0237871770e-02 -5.2827563449e-02  5.2135382324e-01 -1.1468826521e-01  1.0237871770e-02 -1.1468826521e-01 -8.6240872289e-02
-2.7034494516e-03  2.6474138692e-02  1.4595174970e-01  2.6474138692e-02  1.7182454214e-03  4.8181800335e-03  1.4595174970e-01  4.8181800335e-03  9.8315992240e-04
 1.5487433524e-03 -8.8791292512e-03 -8.4785464241e-02 -8.8791292512e-03 -2.4815192568e-01 -6.6046493488e-01 -8.4785464241e-02 -6.6046493488e-01  2.4660287084e-01
 2.5563921207e-03 -2.6839440424e-02 -1.3763678698e-01 -2.6839440424e-02  6.9788657619e-02  1.8545764471e-01 -1.3763678698e-01  1.8545764471e-01 -7.2341285519e-02
-1.1161210467e-01  2.7384278137e-01 -4.9336121664e-02  2.7384278137e-01  2.9468400812e-01 -7.9462884358e-02 -4.9336121664e-02 -7.9462884358e-02 -1.4258933610e-01
 7.1230913199e-03 -7.3980554590e-02 -3.8378463919e-01 -7.3980554590e-02  1.6131116941e-01  4.2862812801e-01 -3.8378463919e-01  4.2862812801e-01 -1.6843852432e-01
 2.1331522494e-01  4.7493548887e-02 -6.9441853252e-03  4.7493548887e-02 -4.0656959255e-01  8.0435591773e-02 -6.9441853252e-03  8.0435591773e-02  1.9083823616e-02
 4.2585769689e-03 -4.1367188360e-02 -2.2915919214e-01 -4.1367188360e-02 -1.0255324212e-02 -2.7598817231e-02 -2.2915919214e-01 -2.7598817231e-02  5.9878842309e-03
 1.2960906959e-02 -1.2784938404e-01 -6.9950813196e-01 -1.2784938404e-01  2.8202612917e-02  7.3883870275e-02 -6.9950813196e-01  7.3883870275e-02 -4.1160847119e-02
-8.7664416028e-01 -3.2583934642e-01  5.0053285443e-02 -3.2583934642e-01  6.2908004218e-01 -9.7105634136e-02  5.0053285443e-02 -9.7105634136e-02  1.2934636748e-01
 4.5641661979e-01 -3.1992678740e-01  6.3951822144e-02 -3.1992678740e-01  2.9163107452e-01 -8.7318935435e-02  6.3951822144e-02 -8.7318935435e-02 -1.5619174112e-01
 4.0619546486e-03 -3.9360638308e-02 -2.1934545072e-01 -3.9360638308e-02 -1.8875878845e-02 -5.0597409740e-02 -2.1934545072e-01 -5.0597409740e-02  1.4815432213e-02
 1.0376419986e-03 -4.1740827417e-03 -5.6954551831e-02 -4.1740827417e-03 -2.3473866451e-01 -6.2472720098e-01 -5.6954551831e-02 -6.2472720098e-01  2.3370296741e-01
 3.5035206978e-03 -3.6759476988e-02 -1.8862658497e-01 -3.6759476988e-02  9.4669077677e-02  2.5158096136e-01 -1.8862658497e-01  2.5158096136e-01 -9.8168615275e-02
 2.1229394967e-01 -2.6753131168e-01  4.9314119920e-02 -2.6753131168e-01 -2.9817934637e-01  7.6340548258e-02  4.9314119920e-02  7.6340548258e-02  1.2214870494e-01
 5.7688647363e-03 -6.0498404992e-02 -3.1104923857e-01 -6.0498404992e-02  1.5123289873e-01  4.0189862612e-01 -3.1104923857e-01  4.0189862612e-01 -1.5700167186e-01
 1.5149832326e-01  5.4165750361e-02 -8.9304279562e-03  5.4165750361e-02 -3.8938722682e-01  8.1127140417e-02 -8.9304279562e-03  8.1127140417e-02  3.9514750840e-02
-4.7506813927e-03  4.6182079668e-02  2.5628606448e-01  4.6182079668e-02  1.4640556977e-02  3.9323545129e-02  2.5628606448e-01  3.9323545129e-02 -9.8787199578e-03
-1.3314654586e-02  1.3119260513e-01  7.1863556269e-01  1.3119260513e-01 -2.3123752584e-02 -6.0327454405e-02  7.1863556269e-01 -6.0327454405e-02  3.6432699268e-02
 9.6405827411e-01  2.7654738962e-01 -3.9946018481e-02  2.7654738962e-01 -5.1844304030e-01  6.9734571923e-02 -3.9946018481e-02  6.9734571923e-02 -1.6177470862e-01
-3.0502687833e-01  3.9946851546e-01 -7.6642689852e-02  3.9946851546e-01 -3.4531776937e-01  9.0710775906e-02 -7.6642689852e-02  9.0710775906e-02  1.1638310624e-01
 3.2360760880e-03 -3.1409470917e-02 -1.7474150706e-01 -3.1409470917e-02 -1.3056978834e-02 -3.5039495286e-02 -1.7474150706e-01 -3.5039495286e-02  9.8221836106e-03
-2.1858810957e-03  1.5498321071e-02  1.1912277855e-01  1.5498321071e-02  2.3366192941e-01  6.2197055156e-01  1.1912277855e-01  6.2197055156e-01 -2.3147687247e-01
 2.2494678793e-03 -2.4960568881e-02 -1.2096692572e-01 -2.4960568881e-02  1.1328909983e-01  3.0125475243e-01 -1.2096692572e-01  3.0125475243e-01 -1.1553807867e-01
 1.0871640430e-01 -2.9927709134e-01  5.4069924406e-02 -2.9927709134e-01 -2.5257510930e-01  6.8885500091e-02  5.4069924406e-02  6.8885500091e-02  1.2977353393e-01
 7.6045086700e-03 -7.9311096473e-02 -4.0979069953e-01 -7.9311096473e-02  1.8425117601e-01  4.8960191604e-01 -4.0979069953e-01  4.8960191604e-01 -1.9185444720e-01
 5.1055956158e-02 -1.2055576838e-01  2.1958842284e-02 -1.2055576838e-01 -2.5014494174e-01  5.2615243291e-02  2.1958842284e-02  5.2615243291e-02  3.6212396895e-02
-4.0406478508e-03  3.9519130609e-02  2.1819475622e-01  3.9519130609e-02  4.9922677569e-03  1.3642411816e-02  2.1819475622e-01  1.3642411816e-02 -9.5135801590e-04
 1.1919061693e-02 -1.1749485564e-01 -6.4335448400e-01 -1.1749485564e-01  2.2444299025e-02  5.8653535700e-02 -6.4335448400e-01  5.8653535700e-02 -3.4361369387e-02
-8.6934662289e-01 -2.7505076594e-01  4.0877471329e-02 -2.7505076594e-01  7.0057028966e-01 -1.0925801832e-01  4.0877471329e-02 -1.0925801832e-01  1.3348826331e-01
-3.8138781548e-01  3.2646618750e-01 -6.4315348277e-02  3.2646618750e-01 -3.4098138783e-01  9.3786112301e-02 -6.4315348277e-02  9.3786112301e-02  1.4092033077e-01
 3.9829016000e-03 -3.8676550457e-02 -2.1521344251e-01 -3.8676550457e-02 -1.6262032456e-02 -4.3634143223e-02 -2.1521344251e-01 -4.3634143223e-02  1.2278931839e-02
 9.9865683468e-04 -3.4920051378e-03 -5.5118239294e-02 -3.4920051378e-03 -2.4801575402e-01 -6.6005055034e-01 -5.5118239294e-02 -6.6005055034e-01  2.4701563457e-01
-2.9068341659e-03  2.9969231763e-02  1.5667478136e-01  2.9969231763e-02 -5.7243150847e-02 -1.5203958097e-01  1.5667478136e-01 -1.5203958097e-01  6.0146286253e-02
-1.5617309915e-01  2.4926930187e-01 -4.5253369558e-02  2.4926930187e-01  3.2952590565e-01 -8.6610169873e-02 -4.5253369558e-02 -8.6610169873e-02 -1.4450149344e-01
 6.3678924083e-03 -6.6168347046e-02 -3.4336606283e-01 -6.6168347046e-02  1.4353490767e-01  3.8137185714e-01 -3.4336606283e-01  3.8137185714e-01 -1.4990484288e-01
-2.8120372706e-01 -1.4869061996e-01  2.4708669605e-02 -1.4869061996e-01  4.6455869273e-01 -9.1787251808e-02  2.4708669605e-02 -9.1787251808e-02 -1.6139467831e-02
 4.5299266403e-03 -4.3888436856e-02 -2.4373457538e-01 -4.3888436856e-02 -1.4894849193e-02 -3.9976421251e-02 -2.4373457538e-01 -3.9976421251e-02  1.0359600920e-02
 1.3774700296e-02 -1.3584263765e-01 -7.4356032343e-01 -1.3584263765e-01  2.7717615372e-02  7.2513850755e-02 -7.4356032343e-01  7.2513850755e-02 -4.1489537381e-02
-8.9895454673e-01 -3.1003432108e-01  4.6835315532e-02 -3.1003432108e-01  5.2545316647e-01 -7.5422617273e-02  4.6835315532e-02 -7.5422617273e-02  1.4028286642e-01
-4.5631855973e-01  3.3505353368e-01 -6.6654198194e-02  3.3505353368e-01 -2.7390589586e-01  8.3345124820e-02 -6.6654198194e-02  8.3345124820e-02  1.5197379073e-01
-3.5700005329e-03  3.4591746702e-02  1.9263579839e-01  3.4591746702e-02  1.5700116319e-02  4.2100747064e-02  1.9263579839e-01  4.2100747064e-02 -1.2132897058e-02
 1.4102551853e-03 -7.6704838453e-03 -7.7236992841e-02 -7.6704838453e-03 -2.4195294486e-01 -6.4395687819e-01 -7.7236992841e-02 -6.4395687819e-01  2.4054276261e-01
-2.6004218322e-03  2.6993081519e-02  1.3997169152e-01  2.6993081519e-02 -5.9693271251e-02 -1.5857723515e-01  1.3997169152e-01 -1.5857723515e-01  6.2287399348e-02
-1.2237311299e-01  2.4559488844e-01 -4.4346479015e-02  2.4559488844e-01  3.0134835565e-01 -8.0031853471e-02 -4.4346479015e-02 -8.0031853471e-02 -1.3745749647e-01
 2.1298117424e-01  6.8104128878e-02 -1.0653038322e-02  6.8104128878e-02 -3.6958794522e-01  7.2804454716e-02 -1.0653038322e-02  7.2804454716e-02  1.4176927255e-02
-5.9681529290e-03  6.2699115208e-02  3.2241682643e-01  6.2699115208e-02 -1.5621890072e-01 -4.1509309546e-01  3.2241682643e-01 -4.1509309546e-01  1.6218007698e-01
 4.0831229397e-03 -3.9709295367e-02 -2.1918060262e-01 -3.9709295367e-02 -4.1639617723e-03 -1.1334806540e-02 -2.1918060262e-01 -1.1334806540e-02  6.8693327402e-05
 1.3467119673e-02 -1.3284720029e-01 -7.2534209728e-01 -1.3284720029e-01  4.0038109810e-02  1.0538167731e-01 -7.2534209728e-01  1.0538167731e-01 -5.3496324596e-02
 9.5318941327e-01  3.2021696549e-01 -4.8184237185e-02  3.2021696549e-01 -6.1379510500e-01  9.1922307264e-02 -4.8184237185e-02  9.1922307264e-02 -1.4132785216e-01
 2.8009764276e-01 -3.0322364771e-01  5.9054031678e-02 -3.0322364771e-01  3.6749994679e-01 -9.6402920439e-02  5.9054031678e-02 -9.6402920439e-02 -1.2956424799e-01
 3.1320996034e-03 -3.0452161877e-02 -1.6907729195e-01 -3.0452161877e-02 -1.0295611897e-02 -2.7682110251e-02 -1.6907729195e-01 -2.7682110251e-02  7.1652537247e-03
-2.5963242620e-03  1.9715526983e-02  1.4110375523e-01  1.9715526983e-02  2.2504028803e-01  5.9907211560e-01  1.4110375523e-01  5.9907211560e-01 -2.2244697604e-01
-1.6408197942e-03  1.8225689112e-02  8.8097601018e-02  1.8225689112e-02 -8.4496512369e-02 -2.2468783188e-01  8.8097601018e-02 -2.2468783188e-01  8.6135396530e-02
-4.6913021343e-02  2.5074754393e-01 -4.4689613684e-02  2.5074754393e-01  2.3138609285e-01 -6.5239552068e-02 -4.4689613684e-02 -6.5239552068e-02 -1.2901987656e-01
 7.2172926602e-02 -7.3724555255e-02  1.3853403708e-02 -7.3724555255e-02 -1.9991944172e-01  4.0015298150e-02  1.3853403708e-02  4.0015298150e-02  1.6886539268e-02
-2.3657589625e-03  2.2053861776e-02  1.2751289760e-01  2.2053861776e-02  4.2538015144e-02  1.1336083286e-01  1.2751289760e-01  1.1336083286e-01 -4.0168659838e-02
 7.0957710066e-03 -7.4359446226e-02 -3.8225544379e-01 -7.4359446226e-02  1.8624171797e-01  4.9495062262e-01 -3.8225544379e-01  4.9495062262e-01 -1.9333681927e-01
-1.1906235890e-02  1.1796553861e-01  6.4028306551e-01  1.1796553861e-01 -6.1969441479e-02 -1.6391612610e-01  6.4028306551e-01 -1.6391612610e-01  7.3868197972e-02
-9.5619455447e-01 -2.8989181282e-01  4.2636334524e-02 -2.8989181282e-01  7.0914910255e-01 -1.0881979040e-01  4.2636334524e-02 -1.0881979040e-01  1.4513044804e-01
-4.8611645710e-02  2.1963118324e-01 -4.1455664487e-02  2.1963118324e-01 -5.0121672556e-01  1.1466300066e-01 -4.1455664487e-02  1.1466300066e-01  9.7450580582e-02
 3.0697284047e-03 -2.9935447722e-02 -1.6574601274e-01 -2.9935447722e-02 -6.8472320973e-03 -1.8496825652e-02 -1.6574601274e-01 -1.8496825652e-02  3.7785817300e-03
-2.7172062487e-03  2.1161898006e-02  1.4758028444e-01  2.1161898006e-02  2.1471418964e-01  5.7160949363e-01  1.4758028444e-01  5.7160949363e-01 -2.1200035892e-01
-1.5811819261e-03  1.7824784236e-02  8.4910237552e-02  1.7824784236e-02 -9.1134838547e-02 -2.4236618333e-01  8.4910237552e-02 -2.4236618333e-01  9.2715894725e-02
-5.0092111248e-02  2.4045834699e-01 -4.2911338752e-02  2.4045834699e-01  2.1938201231e-01 -6.1935762895e-02 -4.2911338752e-02 -6.1935762895e-02 -1.2293594114e-01
-5.0975769434e-02  7.8354012625e-02 -1.4493769326e-02  7.8354012625e-02  1.7203853969e-01 -3.4889913341e-02 -1.4493769326e-02 -3.4889913341e-02 -1.7764102996e-02
 2.4571144307e-03 -2.2986740054e-02 -1.3261951838e-01 -2.2986740054e-02 -4.2161556933e-02 -1.1239411445e-01 -1.3261951838e-01 -1.1239411445e-01  3.9707060457e-02
 6.3143346560e-03 -6.6713303217e-02 -3.4009354307e-01 -6.6713303217e-02  1.8679097362e-01  4.9648249738e-01 -3.4009354307e-01  4.9648249738e-01 -1.9310517896e-01
-1.2069436197e-02  1.1985532033e-01  6.4872375956e-01  1.1985532033e-01 -7.5512758741e-02 -1.9994514479e-01  6.4872375956e-01 -1.9994514479e-01  8.7572022443e-02
 9.5793980404e-01  2.6582878018e-01 -3.8143863199e-02  2.6582878018e-01 -6.5195562536e-01  9.6236436759e-02 -3.8143863199e-02  9.6236436759e-02 -1.5362475677e-01
-1.0648276761e-01 -2.1904777885e-01  3.9713546605e-02 -2.1904777885e-01  5.8846972749e-01 -1.2657603320e-01  3.9713546605e-02 -1.2657603320e-01 -7.3647220693e-02
-2.9890807006e-03  2.9145116686e-02  1.6135510822e-01  2.9145116686e-02  6.5615907476e-03  1.7727214490e-02  1.6135510822e-01  1.7727214490e-02 -3.5736961293e-03
-2.5311439377e-03  1.9157139897e-02  1.3756961147e-01  1.9157139897e-02  2.2183521364e-01  5.9053853802e-01  1.3756961147e-01  5.9053853802e-01 -2.1930714589e-01
 1.7591478674e-03 -1.9470959527e-02 -9.4492828093e-02 -1.9470959527e-02  8.7623758633e-02  2.3300081140e-01 -9.4492828093e-02  2.3300081140e-01 -8.9381454069e-02
-5.8509098081e-02  2.4788858062e-01 -4.4307385360e-02  2.4788858062e-01  2.3140668414e-01 -6.4681430495e-02 -4.4307385360e-02 -6.4681430495e-02 -1.2588705183e-01
 6.7886854032e-02 -7.1055158297e-02  1.3314928450e-02 -7.1055158297e-02 -1.9754195072e-01  3.9850809369e-02  1.3314928450e-02  3.9850809369e-02  1.8254818151e-02
-2.3047760865e-03  2.1418515176e-02  1.2429300733e-01  2.1418515176e-02  4.4394072466e-02  1.1830096284e-01  1.2429300733e-01  1.1830096284e-01 -4.2087041398e-02
-6.7171667717e-03  7.0567960203e-02  3.6184370146e-01  7.0567960203e-02 -1.8309952369e-01 -4.8662298243e-01  3.6184370146e-01 -4.8662298243e-01  1.8981608004e-01
-1.2155455432e-02  1.2047823716e-01  6.5367783076e-01  1.2047823716e-01 -6.4944910654e-02 -1.7180836583e-01  6.5367783076e-01 -1.7180836583e-01  7.7091245500e-02
 9.6033832312e-01  2.7760299024e-01 -4.0304369103e-02  2.7760299024e-01 -6.7332744346e-01  1.0102020456e-01 -4.0304369103e-02  1.0102020456e-01 -1.5016949200e-01
 1.1248213457e-02  2.3410540167e-01 -4.3450256250e-02  2.3410540167e-01 -5.3674340957e-01  1.1965853038e-01 -4.3450256250e-02  1.1965853038e-01  8.7754687178e-02
 3.0358652497e-03 -2.9597426673e-02 -1.6391410181e-01 -2.9597426673e-02 -7.0394506065e-03 -1.9004365481e-02 -1.6391410181e-01 -1.9004365481e-02  4.0045104580e-03
-3.2258539060e-03  2.6250449345e-02  1.7495686303e-01  2.6250449345e-02  2.1031508148e-01  5.5995223967e-01  1.7495686303e-01  5.5995223967e-01 -2.0709363719e-01
-9.1423828426e-04  1.1184467220e-02  4.8917936175e-02  1.1184467220e-02 -8.7285327346e-02 -2.3218621667e-01  4.8917936175e-02 -2.3218621667e-01  8.8200048645e-02
 3.4999820563e-03 -2.3247630519e-01  4.1002068605e-02 -2.3247630519e-01 -1.9713648873e-01  5.8483137049e-02  4.1002068605e-02  5.8483137049e-02  1.2640975168e-01
 3.4940631713e-02 -9.1212798908e-02  1.6736876418e-02 -9.1212798908e-02 -1.3631900624e-01  2.7185577096e-02  1.6736876418e-02  2.7185577096e-02  1.3163247938e-02
-2.6814876834e-03  2.5228837206e-02  1.4465555553e-01  2.5228837206e-02  4.0025963644e-02  1.0673505301e-01  1.4465555553e-01  1.0673505301e-01 -3.7349572043e-02
-6.7828220621e-03  7.1686781554e-02  3.6528591917e-01  7.1686781554e-02 -2.0183543219e-01 -5.3647656234e-01  3.6528591917e-01 -5.3647656234e-01  2.0861877962e-01
-1.1092841710e-02  1.1056251421e-01  5.9604634944e-01  1.1056251421e-01 -8.6147141236e-02 -2.2833732273e-01  5.9604634944e-01 -2.2833732273e-01  9.7233469492e-02
-9.7334186026e-01 -2.8819261713e-01  4.2148117282e-02 -2.8819261713e-01  7.3320958481e-01 -1.1275581248e-01  4.2148117282e-02 -1.1275581248e-01  1.4813019406e-01
-9.3509787953e-02 -1.4711665004e-01  2.6796287933e-02 -1.4711665004e-01  5.7321340326e-01 -1.2375852667e-01  2.6796287933e-02 -1.2375852667e-01 -7.7694944914e-02
-2.8691334166e-03  2.8030619192e-02  1.5486040797e-01  2.8030619192e-02  4.0875824056e-03  1.1135055159e-02  1.5486040797e-01  1.1135055159e-02 -1.2204008056e-03
-2.6382984050e-03  2.0000832335e-02  1.4360542825e-01  2.0000832335e-02  2.3171289107e-01  6.1681788754e-01  1.4360542825e-01  6.1681788754e-01 -2.2907311095e-01
 1.5238770012e-03 -1.5292319261e-02 -8.1470287744e-02 -1.5292319261e-02  1.9628309552e-02  5.2013084551e-02 -8.1470287744e-02  5.2013084551e-02 -2.1132417822e-02
 6.3350444341e-03  2.0898221586e-01 -3.6421955442e-02  2.0898221586e-01  2.6199214182e-01 -7.4760758206e-02 -3.6421955442e-02 -7.4760758206e-02 -1.4682815720e-01
-1.2691080940e-01 -2.7807150913e-02  3.8872941699e-03 -2.7807150913e-02  2.1032144400e-01 -3.9712643218e-02  3.8872941699e-03 -3.9712643218e-02  6.2018952593e-04
-2.8362552463e-03  2.6416973144e-02  1.5086197373e-01  2.6416973144e-02  3.7526360932e-02  9.9905725670e-02  1.5086197373e-01  9.9905725670e-02 -3.4665348213e-02
 8.1470433146e-03 -8.4452855708e-02 -4.3902180712e-01 -8.4452855708e-02  1.7788697611e-01  4.7262772116e-01 -4.3902180712e-01  4.7262772116e-01 -1.8603385405e-01
 1.0517557903e+00  3.9247548137e-01 -6.0753749449e-02  3.9247548137e-01 -8.5228837494e-01  1.4223229563e-01 -6.0753749449e-02  1.4223229563e-01 -1.1588888118e-01
-1.0795795350e-02  1.0766383304e-01  5.8333122466e-01  1.0766383304e-01 -6.3077266036e-02 -1.6684342270e-01  5.8333122466e-01 -1.6684342270e-01  7.3872605478e-02
 2.4692890867e-01 -1.3064049600e-01  2.7362112637e-02 -1.3064049600e-01  3.2740317116e-01 -8.6974648444e-02  2.7362112637e-02 -8.6974648444e-02 -1.2857325697e-01
 2.7797965597e-03 -2.7159401248e-02 -1.5000250104e-01 -2.7159401248e-02 -3.6697411044e-03 -1.0017781860e-02 -1.5000250104e-01 -1.0017781860e-02  8.9220537432e-04
-1.5916548001e-03  9.5329559341e-03  8.7006307307e-02  9.5329559341e-03  2.3860750776e-01  6.3507372842e-01  8.7006307307e-02  6.3507372842e-01 -2.3701670107e-01
 2.9312583318e-03 -3.1320965692e-02 -1.5777574416e-01 -3.1320965692e-02  1.0092860663e-01  2.6829526894e-01 -1.5777574416e-01  2.6829526894e-01 -1.0385765555e-01
 1.5471586811e-01 -2.9222019667e-01  5.3209903635e-02 -2.9222019667e-01 -2.7747295125e-01  7.3513386241e-02  5.3209903635e-02  7.3513386241e-02  1.2911702782e-01
 6.8959334632e-03 -7.1901826364e-02 -3.7168265701e-01 -7.1901826364e-02  1.6584569910e-01  4.4068697181e-01 -3.7168265701e-01  4.4068697181e-01 -1.7274057388e-01
-1.1210129880e-01  2.9330656911e-02 -5.9097387858e-03  2.9330656911e-02  3.4350926249e-01 -7.1316058489e-02 -5.9097387858e-03 -7.1316058489e-02 -3.7574995800e-02
-4.7424462083e-03  4.6188111371e-02  2.5594036376e-01  4.6188111371e-02  1.2209672009e-02  3.2878961614e-02  2.5594036376e-01  3.2878961614e-02 -7.4604102366e-03
-1.2605239748e-02  1.2424917196e-01  6.8051964923e-01  1.2424917196e-01 -2.2457792946e-02 -5.8618455226e-02  6.8051964923e-01 -5.8618455226e-02  3.5059827000e-02
-9.1192542785e-01 -2.8923766954e-01  4.2938337013e-02 -2.8923766954e-01  6.2219424276e-01 -9.2693051712e-02  4.2938337013e-02 -9.2693051712e-02  1.4401471906e-01
 4.0576538794e-01 -3.7416586811e-01  7.3195816401e-02 -3.7416586811e-01  3.2720571036e-01 -9.1489897308e-02  7.3195816401e-02 -9.1489897308e-02 -1.3996304531e-01
 3.7411373265e-03 -3.6327417891e-02 -2.0212537425e-01 -3.6327417891e-02 -1.5191060718e-02 -4.0762822817e-02 -2.0212537425e-01 -4.0762822817e-02  1.1449695219e-02
 2.1650831486e-03 -1.5590960393e-02 -1.1786885869e-01 -1.5590960393e-02 -2.2136972765e-01 -5.8926396593e-01 -1.1786885869e-01 -5.8926396593e-01  2.1920661451e-01
 2.3487774686e-03 -2.5700459577e-02 -1.2632647407e-01 -2.5700459577e-02  1.0442361918e-01  2.7765611026e-01 -1.2632647407e-01  2.7765611026e-01 -1.0677189104e-01
-1.1126261004e-01  2.6275884026e-01 -4.7542830716e-02  2.6275884026e-01  2.4574851950e-01 -6.6294709987e-02 -4.7542830716e-02 -6.6294709987e-02 -1.2091372135e-01
 6.1341847613e-02 -7.8678412728e-02  1.4518953694e-02 -7.8678412728e-02 -2.2842741374e-01  4.7624206583e-02  1.4518953694e-02  4.7624206583e-02  2.9158797187e-02
-5.1374544095e-03  5.4966456397e-02  2.7663041526e-01  5.4966456397e-02 -1.7861677310e-01 -4.7482661438e-01  2.7663041526e-01 -4.7482661438e-01  1.8375294689e-01
 4.7896301716e-03 -4.7856810571e-02 -2.5839359056e-01 -4.7856810571e-02  3.4382862596e-02  9.1073402074e-02 -2.5839359056e-01  9.1073402074e-02 -3.9171849247e-02
-1.2564005386e-02  1.2413708871e-01  6.7642263263e-01  1.2413708871e-01 -4.6781643856e-02 -1.2341207233e-01  6.7642263263e-01 -1.2341207233e-01  5.9336892911e-02
 9.4183406286e-01  2.5735504065e-01 -3.6743154496e-02  2.5735504065e-01 -6.1795992426e-01  8.9609162420e-02 -3.6743154496e-02  8.9609162420e-02 -1.5448824319e-01
 6.0383063403e-02 -3.0274530277e-01  5.6621892524e-02 -3.0274530277e-01  5.0401436222e-01 -1.1507995661e-01  5.6621892524e-02 -1.1507995661e-01 -9.2495341301e-02
 3.2194264955e-03 -3.1336817268e-02 -1.7388114626e-01 -3.1336817268e-02 -9.7507702036e-03 -2.6235693264e-02 -1.7388114626e-01 -2.6235693264e-02  6.5315124586e-03
-3.0640450038e-03  2.5254718240e-02  1.6650772659e-01  2.5254718240e-02  1.9002358427e-01  5.0593544868e-01  1.6650772659e-01  5.0593544868e-01 -1.8695955064e-01
-1.1894694218e-03  1.5504063437e-02  6.3731803357e-02  1.5504063437e-02 -1.4856616752e-01 -3.9524911503e-01  6.3731803357e-02 -3.9524911503e-01  1.4975924672e-01
-8.1118155606e-02  2.6811953076e-01 -4.8331485887e-02  2.6811953076e-01  2.0201390352e-01 -5.6534053583e-02 -4.8331485887e-02 -5.6534053583e-02 -1.1309215181e-01
 1.3185957884e-02  2.0206354065e-01 -3.6206129638e-02  2.0206354065e-01  1.3225184321e-01 -2.9416770718e-02 -3.6206129638e-02 -2.9416770718e-02 -3.5069189156e-02
-1.7743720518e-03  1.6006151947e-02  9.5750959307e-02  1.6006151947e-02  5.1492825847e-02  1.3723374006e-01  9.5750959307e-02  1.3723374006e-01 -4.9738789476e-02
-7.5550481175e-03  7.9392969313e-02  4.0688286476e-01  7.9392969313e-02 -2.0741079402e-01 -5.5124121351e-01  4.0688286476e-01 -5.5124121351e-01  2.1496492232e-01
-1.1069202574e-02  1.0962403011e-01  5.9666431915e-01  1.0962403011e-01 -4.5828166199e-02 -1.2098580831e-01  5.9666431915e-01 -1.2098580831e-01  5.6896250527e-02
 8.5259678945e-01  2.0339378126e-01 -2.7812769037e-02  2.0339378126e-01 -6.4101598507e-01  9.4090529672e-02 -2.7812769037e-02  9.4090529672e-02 -1.5086825629e-01
-7.1603006382e-03  2.2055334393e-01 -4.1087587805e-02  2.2055334393e-01 -5.2774165387e-01  1.1652445293e-01 -4.1087587805e-02  1.1652445293e-01  8.0790221749e-02
 3.4376120629e-03 -3.3499310238e-02 -1.8571107445e-01 -3.3499310238e-02 -9.2589803017e-03 -2.4946289629e-02 -1.8571107445e-01 -2.4946289629e-02  5.8210089501e-03
 1.8887794786e-03 -1.2585866130e-02 -1.0295074828e-01 -1.2585866130e-02 -2.3262409320e-01 -6.1918258297e-01 -1.0295074828e-01 -6.1918258297e-01  2.3073740133e-01
-2.4267016964e-03  2.5909247712e-02  1.3051043340e-01  2.5909247712e-02 -8.3705402864e-02 -2.2250376727e-01  1.3051043340e-01 -2.2250376727e-01  8.6128500032e-02
 1.0740728666e-01 -2.5900427895e-01  4.6746093465e-02 -2.5900427895e-01 -2.6459319210e-01  7.1259576687e-02  4.6746093465e-02  7.1259576687e-02  1.2825293766e-01
 1.1732802208e-01 -2.7000913872e-02  5.6967726115e-03 -2.7000913872e-02 -2.7986064797e-01  5.6542128370e-02  5.6967726115e-03  5.6542128370e-02  2.2371062180e-02
 5.5074052107e-03 -5.8483012612e-02 -2.9702008827e-01 -5.8483012612e-02  1.7154332923e-01  4.5593144227e-01 -2.9702008827e-01  4.5593144227e-01 -1.7704321553e-01
-4.6024694612e-03  4.5572149890e-02  2.4787192930e-01  4.5572149890e-02 -2.0152643904e-02 -5.3279872900e-02  2.4787192930e-01 -5.3279872900e-02  2.4764062608e-02
 1.2859788450e-02 -1.2703939104e-01 -6.9263201583e-01 -1.2703939104e-01  4.5138767223e-02  1.1900549844e-01 -6.9263201583e-01  1.1900549844e-01 -5.7990180671e-02
-9.5826119275e-01 -2.8966083462e-01  4.2525428857e-02 -2.8966083462e-01  6.3945554971e-01 -9.5010748402e-02  4.2525428857e-02 -9.5010748402e-02  1.4894126341e-01
 1.4816717781e-01 -3.0040269587e-01  5.7146773028e-02 -3.0040269587e-01  4.5238179810e-01 -1.0838541103e-01  5.7146773028e-02 -1.0838541103e-01 -1.0861315642e-01
-3.1590434993e-03  3.0754396985e-02  1.7062909136e-01  3.0754396985e-02  9.4604131583e-03  2.5460781490e-02  1.7062909136e-01  2.5460781490e-02 -6.3018081427e-03
-1.7142878518e-03  1.0858912973e-02  9.3496681793e-02  1.0858912973e-02  2.3299066185e-01  6.2014072432e-01  9.3496681793e-02  6.2014072432e-01 -2.3127861365e-01
-2.4672931635e-03  2.5922300216e-02  1.3267884917e-01  2.5922300216e-02 -6.9407469889e-02 -1.8444065640e-01  1.3267884917e-01 -1.8444065640e-01  7.1868466425e-02
-1.1026077858e-01  2.4214086938e-01 -4.3694950066e-02  2.4214086938e-01  2.7520287254e-01 -7.3566836720e-02 -4.3694950066e-02 -7.3566836720e-02 -1.2901830740e-01
-1.4626755724e-01 -1.2916038951e-02  1.2289665739e-03 -1.2916038951e-02  2.9063814218e-01 -5.7901070925e-02  1.2289665739e-03 -5.7901070925e-02 -1.6723970440e-02
 3.2645504286e-03 -3.6013299554e-02 -1.7659051028e-01 -3.6013299554e-02  1.4914547566e-01  3.9648683222e-01 -1.7659051028e-01  3.9648683222e-01 -1.5239861296e-01
-5.9336315850e-03  5.9893829981e-02  3.1925473525e-01  5.9893829981e-02 -7.1649468300e-02 -1.9021052583e-01  3.1925473525e-01 -1.9021052583e-01  7.7593385024e-02
 1.3187673906e-02 -1.3025500555e-01 -7.0946457257e-01 -1.3025500555e-01  5.1273387664e-02  1.3532609143e-01 -7.0946457257e-01  1.3532609143e-01 -6.4448025315e-02
-9.8674425656e-01 -2.9709310547e-01  4.3573538827e-02 -2.9709310547e-01  6.1985163586e-01 -9.0970977074e-02  4.3573538827e-02 -9.0970977074e-02  1.5121246674e-01
 8.6719169742e-02 -2.9647965398e-01  5.5805622349e-02 -2.9647965398e-01  4.7376531105e-01 -1.1105933717e-01  5.5805622349e-02 -1.1105933717e-01 -1.0167295555e-01
 2.9588512490e-03 -2.8810954984e-02 -1.5981204266e-01 -2.8810954984e-02 -8.6390226832e-03 -2.3258676661e-02 -1.5981204266e-01 -2.3258676661e-02  5.6808616579e-03
-3.5522101976e-03  2.9465064058e-02  1.9246333248e-01  2.9465064058e-02  2.0899213517e-01  5.5646301928e-01  1.9246333248e-01  5.5646301928e-01 -2.0544571360e-01
-5.7243455403e-04  7.5136816556e-03  3.0392191700e-02  7.5136816556e-03 -7.5854121865e-02 -2.0179223774e-01  3.0392191700e-02 -2.0179223774e-01  7.6425077881e-02
-3.0250859614e-02 -2.2279713835e-01  3.8893871584e-02 -2.2279713835e-01 -1.8488710449e-01  5.7038866661e-02  3.8893871584e-02  5.7038866661e-02  1.3046281557e-01
-2.8441597430e-02  8.3712608743e-02 -1.5370065182e-02  8.3712608743e-02  1.1590388214e-01 -2.2664649261e-02 -1.5370065182e-02 -2.2664649261e-02 -9.0785309242e-03
-2.8143853125e-03  2.6495303613e-02  1.5164877758e-01  2.6495303613e-02  4.0399389952e-02  1.0771819325e-01  1.5164877758e-01  1.0771819325e-01 -3.7586273059e-02
 7.5420358953e-03 -7.9464883498e-02 -4.0616149676e-01 -7.9464883498e-02  2.1517682283e-01  5.7191264223e-01 -4.0616149676e-01  5.7191264223e-01 -2.2271949412e-01
-9.9759913398e-03  9.9165953847e-02  5.3374057572e-01  9.9165953847e-02 -8.3776329822e-02 -2.2222274197e-01  5.3374057572e-01 -2.2222274197e-01  9.3745255131e-02
-1.0137099489e+00 -3.2230227034e-01  4.8040880593e-02 -3.2230227034e-01  8.1255437398e-01 -1.2913391604e-01  4.8040880593e-02 -1.2913391604e-01  1.4205282081e-01
-4.0024767908e-02 -9.2111425641e-02  1.7368270933e-02 -9.2111425641e-02  5.2673990456e-01 -1.1619600029e-01  1.7368270933e-02 -1.1619600029e-01 -8.6810289762e-02
-2.7291066064e-03  2.6707551295e-02  1.4731848933e-01  2.6707551295e-02  2.2862560941e-03  6.3304697313e-03  1.4731848933e-01  6.3304697313e-03  4.4093514563e-04
-1.6579062093e-03  1.0638281555e-02  9.0627117190e-02  1.0638281555e-02  2.2161602374e-01  5.8986660433e-01  9.0627117190e-02  5.8986660433e-01 -2.1995781139e-01
 3.8435450025e-03 -4.1702421677e-02 -2.0689842689e-01 -4.1702421677e-02  1.5606100642e-01  4.1492628711e-01 -2.0689842689e-01  4.1492628711e-01 -1.5990405028e-01
 2.6320079969e-01 -3.4694035545e-01  6.4325646644e-02 -3.4694035545e-01 -2.6893155223e-01  6.8180434021e-02  6.4325646644e-02  6.8180434021e-02  1.1218924983e-01
-7.4515525156e-03  7.7242353627e-02  4.0160782991e-01  7.7242353627e-02 -1.6210065307e-01 -4.3067194770e-01  4.0160782991e-01 -4.3067194770e-01  1.6954994576e-01
-1.2890341749e-02  1.2611544355e-01  6.9639607402e-01  1.2611544355e-01  1.6292740887e-02  4.4534511742e-02  6.9639607402e-01  4.4534511742e-02 -3.4048087191e-03
 2.7061379225e-01  1.9163217205e-01 -3.1207733484e-02  1.9163217205e-01  1.2484130543e-01 -4.2564002048e-02 -3.1207733484e-02 -4.2564002048e-02 -1.1172602626e-01
 9.0354568118e-04 -8.3320941689e-03 -4.7842558967e-02 -8.3320941689e-03 -1.3662690483e-02 -3.6397570702e-02 -4.7842558967e-02 -3.6397570702e-02  1.2761218003e-02
-8.3913586535e-01 -1.9133987127e-01  2.6108473825e-02 -1.9133987127e-01  6.8364423424e-01 -1.0847714563e-01  2.6108473825e-02 -1.0847714563e-01  1.1632441765e-01
-6.3823835101e-01  5.0336946226e-01 -9.8948147983e-02  5.0336946226e-01 -1.8294703617e-01  6.8932338905e-02 -9.8948147983e-02  6.8932338905e-02  1.5734817923e-01
 4.5128134606e-03 -4.3756661622e-02 -2.4402793777e-01 -4.3756661622e-02 -2.2151298525e-02 -5.9355066733e-02 -2.4402793777e-01 -5.9355066733e-02  1.7635945817e-02
 8.2539141310e-04 -1.8847577930e-03 -4.5687380230e-02 -1.8847577930e-03 -2.4397584006e-01 -6.4928474189e-01 -4.5687380230e-02 -6.4928474189e-01  2.4314976923e-01
-3.1245833110e-03  3.2212681608e-02  1.6838503215e-01  3.2212681608e-02 -6.1689426216e-02 -1.6384816793e-01  1.6838503215e-01 -1.6384816793e-01  6.4809609412e-02
-1.8633439361e-01  2.4149665283e-01 -4.4183359933e-02  2.4149665283e-01  3.3187201158e-01 -8.5848867738e-02 -4.4183359933e-02 -8.5848867738e-02 -1.3768926675e-01
-5.8256153177e-03  6.0797611273e-02  3.1424038463e-01  6.0797611273e-02 -1.4055298491e-01 -3.7347621080e-01  3.1424038463e-01 -3.7347621080e-01  1.4638011249e-01
-2.6775329117e-01 -1.5030828728e-01  2.5148836161e-02 -1.5030828728e-01  4.4848639855e-01 -8.9300434031e-02  2.5148836161e-02 -8.9300434031e-02 -1.8874692144e-02
-4.3423766656e-03  4.2002610293e-02  2.3351081865e-01  4.2002610293e-02  1.5897969367e-02  4.2617120729e-02  2.3351081865e-01  4.2617120729e-02 -1.1549059533e-02
 1.4000974460e-02 -1.3810053220e-01 -7.5594166655e-01 -1.3810053220e-01  2.7982801918e-02  7.3192966931e-02 -7.5594166655e-01  7.3192966931e-02 -4.1981426198e-02
-9.4120621623e-01 -2.9569253671e-01  4.3715001929e-02 -2.9569253671e-01  4.9700444073e-01 -6.7624277650e-02  4.3715001929e-02 -6.7624277650e-02  1.5258076211e-01
 3.6725918867e-01 -3.4947706895e-01  6.8289971379e-02 -3.4947706895e-01  3.0707791103e-01 -8.6349416842e-02  6.8289971379e-02 -8.6349416842e-02 -1.3403957308e-01
 3.1353602471e-03 -3.0411961316e-02 -1.6916384622e-01 -3.0411961316e-02 -1.2471185595e-02 -3.3470271668e-02 -1.6916384622e-01 -3.3470271668e-02  9.3385943514e-03
-3.3732502694e-03  2.7874623018e-02  1.8292755242e-01  2.7874623018e-02  2.0362849988e-01  5.4217257928e-01  1.8292755242e-01  5.4217257928e-01 -2.0025912640e-01
-6.3438855624e-04  8.7848039481e-03  3.3870240171e-02  8.7848039481e-03 -9.9786995965e-02 -2.6548857604e-01  3.3870240171e-02 -2.6548857604e-01  1.0042419844e-01
-4.6821277411e-04  2.3414004755e-01 -4.1298551558e-02  2.3414004755e-01  1.8739769773e-01 -5.6268895722e-02 -4.1298551558e-02 -5.6268895722e-02 -1.2448174684e-01
 2.2951338615e-02 -1.1355871763e-01  2.0662464292e-02 -1.1355871763e-01 -1.2470419113e-01  2.5097595032e-02  2.0662464292e-02  2.5097595032e-02  1.4891733988e-02
-2.6639354102e-03  2.5064829790e-02  1.4381886242e-01  2.5064829790e-02  4.0141188676e-02  1.0706745747e-01  1.4381886242e-01  1.0706745747e-01 -3.7488780196e-02
-6.9317942939e-03  7.3354493796e-02  3.7331867306e-01  7.3354493796e-02 -2.0972396910e-01 -5.5745384782e-01  3.7331867306e-01 -5.5745384782e-01  2.1665655023e-01
-1.0773773484e-02  1.0745431505e-01  5.7907020676e-01  1.0745431505e-01 -8.5205771424e-02 -2.2585350251e-01  5.7907020676e-01 -2.2585350251e-01  9.5974739015e-02
-9.4983883226e-01 -2.7868487676e-01  4.0634232246e-02 -2.7868487676e-01  7.2891818225e-01 -1.1176558475e-01  4.0634232246e-02 -1.1176558475e-01  1.4861565159e-01
-1.0406238284e-01 -1.2936729167e-01  2.3447777636e-02 -1.2936729167e-01  5.7999941291e-01 -1.2431647894e-01  2.3447777636e-02 -1.2431647894e-01 -7.4814698726e-02
-2.9132914462e-03  2.8464241078e-02  1.5725141592e-01  2.8464241078e-02  4.1302038682e-03  1.1253657711e-02  1.5725141592e-01  1.1253657711e-02 -1.2191509769e-03
 1.8522886953e-03 -1.2109750076e-02 -1.0108443444e-01 -1.2109750076e-02 -2.3791863106e-01 -6.3326283882e-01 -1.0108443444e-01 -6.3326283882e-01  2.3606662604e-01
 2.1165604969e-03 -2.1855787325e-02 -1.1375329425e-01 -2.1855787325e-02  4.5749480675e-02  1.2150025916e-01 -1.1375329425e-01  1.2150025916e-01 -4.7855884959e-02
 7.1938795404e-02 -2.2966556673e-01  4.0974249754e-02 -2.2966556673e-01 -2.8439093842e-01  7.7283401805e-02  4.0974249754e-02  7.7283401805e-02  1.3894255435e-01
-1.7467365006e-01 -4.0627549792e-02  5.9027648019e-03 -4.0627549792e-02  2.9404770436e-01 -5.7032289726e-02  5.9027648019e-03 -5.7032289726e-02 -7.2433704565e-03
-2.3332412001e-03  2.1385021923e-02  1.2424733857e-01  2.1385021923e-02  4.4984244497e-02  1.1974986470e-01  1.2424733857e-01  1.1974986470e-01 -4.2633680373e-02
 6.8658723430e-03 -7.1395533121e-02 -3.7012898632e-01 -7.1395533121e-02  1.5738513762e-01  4.1818056082e-01 -3.7012898632e-01  4.1818056082e-01 -1.6425131399e-01
 9.9402778282e-01  3.4033497910e-01 -5.1864259559e-02  3.4033497910e-01 -7.0061756271e-01  1.0973688185e-01 -5.1864259559e-02  1.0973688185e-01 -1.3478754333e-01
 1.2488074495e-02 -1.2798762389e-01 -6.9539345105e-01 -1.2798762389e-01  5.6770332877e-02  1.4911566081e-01 -6.9539345105e-01  1.4911566081e-01 -6.9319225719e-02
 1.8923921688e-01 -2.4260777807e-01  4.7126426425e-02 -2.4260777807e-01  4.0278456438e-01 -1.0081489494e-01  4.7126426425e-02 -1.0081489494e-01 -1.2096029684e-01
 2.9066303961e-03 -2.8325823935e-02 -1.5691311112e-01 -2.8325823935e-02 -7.0734535148e-03 -1.9087671127e-02 -1.5691311112e-01 -1.9087671127e-02  4.1683512280e-03
 1.9223770836e-03 -1.2640271180e-02 -1.0490304050e-01 -1.2640271180e-02 -2.4411335421e-01 -6.4975442560e-01 -1.0490304050e-01 -6.4975442560e-01  2.4219152366e-01
-2.1579127358e-03  2.2778174463e-02  1.1604805781e-01  2.2778174463e-02 -6.4656477160e-02 -1.7183155161e-01  1.1604805781e-01 -1.7183155161e-01  6.6809177749e-02
-7.4173820552e-02  2.6202423909e-01 -4.6857663648e-02  2.6202423909e-01  2.7775963969e-01 -7.6174789948e-02 -4.6857663648e-02 -7.6174789948e-02 -1.4138766399e-01
-1.6909023290e-01 -5.1145502656e-03 -4.0317360956e-04 -5.1145502656e-03  3.2786361729e-01 -6.4419285157e-02 -4.0317360956e-04 -6.4419285157e-02 -1.4635601474e-02
 3.2913802535e-03 -3.6048925880e-02 -1.7801072712e-01 -3.6048925880e-02  1.4071457475e-01  3.7405912699e-01 -1.7801072712e-01  3.7405912699e-01 -1.4399515833e-01
 7.4384532210e-03 -7.5372603151e-02 -4.0063493444e-01 -7.5372603151e-02  9.7849101141e-02  2.5976343079e-01 -4.0063493444e-01  2.5976343079e-01 -1.0529478213e-01
-1.2591902929e-02  1.2379669721e-01  6.7575658048e-01  1.2379669721e-01 -3.9138389167e-02 -1.0317604815e-01  6.7575658048e-01 -1.0317604815e-01  5.1721409988e-02
 9.0870817277e-01  3.3264905954e-01 -5.0983460717e-02  3.3264905954e-01 -7.0005600977e-01  1.1085952855e-01 -5.0983460717e-02  1.1085952855e-01 -1.2743073193e-01
-3.4251801777e-01  2.6763968285e-01 -5.3274395879e-02  2.6763968285e-01 -3.4001210446e-01  9.3205040588e-02 -5.3274395879e-02  9.3205040588e-02  1.4189961634e-01
 3.6189803068e-03 -3.5167775448e-02 -1.9542440292e-01 -3.5167775448e-02 -1.2995739209e-02 -3.4910849709e-02 -1.9542440292e-01 -3.4910849709e-02  9.3781816435e-03
-1.5780898992e-03  9.6045323324e-03  8.6214085001e-02  9.6045323324e-03  2.3038183948e-01  6.1318577180e-01  8.6214085001e-02  6.1318577180e-01 -2.2880501576e-01
 3.1614591223e-03 -3.3858746435e-02 -1.7016524949e-01 -3.3858746435e-02  1.1177725705e-01  2.9714553830e-01 -1.7016524949e-01  2.9714553830e-01 -1.1493697677e-01
 1.7836538002e-01 -2.8751178815e-01  5.2651002305e-02 -2.8751178815e-01 -2.7284212241e-01  7.1194127387e-02  5.2651002305e-02  7.1194127387e-02  1.2117005058e-01
-6.4522096974e-03  6.7550637551e-02  3.4769065037e-01  6.7550637551e-02 -1.6615972033e-01 -4.4156267254e-01  3.4769065037e-01 -4.4156267254e-01  1.7261048627e-01
-6.4602651457e-02  4.9089149867e-02 -8.9904749341e-03  4.9089149867e-02  3.0731074720e-01 -6.5882100322e-02 -8.9904749341e-03 -6.5882100322e-02 -4.5889629685e-02
-4.4175028558e-03  4.3017324766e-02  2.3862541215e-01  4.3017324766e-02  1.3142373281e-02  3.5346876868e-02  2.3862541215e-01  3.5346876868e-02 -8.7198669659e-03
 1.2728847564e-02 -1.2540098202e-01 -6.8682947501e-01 -1.2540098202e-01  2.2704302313e-02  5.9275880098e-02 -6.8682947501e-01  5.9275880098e-02 -3.5428529999e-02
 9.3726462691e-01  2.6742881099e-01 -3.8647966375e-02  2.6742881099e-01 -5.9905471832e-01  8.6528263012e-02 -3.8647966375e-02  8.6528263012e-02 -1.5253123244e-01
 3.2103638082e-01 -3.9305410723e-01  7.5690046816e-02 -3.9305410723e-01  3.6471136717e-01 -9.5456401170e-02  7.5690046816e-02 -9.5456401170e-02 -1.2258125649e-01
-3.5062471435e-03  3.4076659715e-02  1.8944721152e-01  3.4076659715e-02  1.3157371897e-02  3.5329624439e-02  1.8944721152e-01  3.5329624439e-02 -9.6507200376e-03
 2.9382996783e-03 -2.3116144487e-02 -1.5953136076e-01 -2.3116144487e-02 -2.2302406263e-01 -5.9373943132e-01 -1.5953136076e-01 -5.9373943132e-01  2.2008925952e-01
 1.2135799876e-03 -1.3991637828e-02 -6.5032204213e-02 -1.3991637828e-02  8.2842155831e-02  2.2032639909e-01 -6.5032204213e-02  2.2032639909e-01 -8.4054150161e-02
 1.5841417355e-02 -2.4726413825e-01  4.3749365033e-02 -2.4726413825e-01 -2.1724794679e-01  6.3087731372e-02  4.3749365033e-02  6.3087731372e-02  1.3153391384e-01
 5.9694073380e-02 -8.7838039568e-02  1.6338222519e-02 -8.7838039568e-02 -1.7393391014e-01  3.4454404325e-02  1.6338222519e-02  3.4454404325e-02  1.4025278369e-02
-2.5614666191e-03  2.4067621244e-02  1.3807540531e-01  2.4067621244e-02  3.8949230742e-02  1.0383579901e-01  1.3807540531e-01  1.0383579901e-01 -3.6386227309e-02
-7.5621995592e-03  7.9237825441e-02  4.0735291083e-01  7.9237825441e-02 -1.9832928403e-01 -5.2707559591e-01  4.0735291083e-01 -5.2707559591e-01  2.0589113154e-01
-1.1141622879e-02  1.1035081208e-01  5.9807362641e-01  1.1035081208e-01 -6.4289645768e-02 -1.7020598508e-01  5.9807362641e-01 -1.7020598508e-01  7.5425337965e-02
-9.5312528571e-01 -3.0187073962e-01  4.4899152370e-02 -3.0187073962e-01  7.6143188049e-01 -1.1974494267e-01  4.4899152370e-02 -1.1974494267e-01  1.3987770743e-01
 6.2636139352e-02 -1.7211844427e-01  3.2977316684e-02 -1.7211844427e-01  4.8306862358e-01 -1.1140429412e-01  3.2977316684e-02 -1.1140429412e-01 -1.0075603420e-01
-3.0546365383e-03  2.9811947174e-02  1.6491434451e-01  2.9811947174e-02  5.8061269898e-03  1.5725905265e-02  1.6491434451e-01  1.5725905265e-02 -2.7531190099e-03
-1.9203752757e-03  1.2821249953e-02  1.0470246815e-01  1.2821249953e-02  2.3579654769e-01  6.2762635244e-01  1.0470246815e-01  6.2762635244e-01 -2.3387782201e-01
-2.3801094540e-03  2.5492209876e-02  1.2801165885e-01  2.5492209876e-02 -8.5074771576e-02 -2.2615349111e-01  1.2801165885e-01 -2.2615349111e-01  8.7451665833e-02
-1.0280605197e-01  2.6745479752e-01 -4.8213739531e-02  2.6745479752e-01  2.6544174065e-01 -7.1844057062e-02 -4.8213739531e-02 -7.1844057062e-02 -1.3095843471e-01
 1.1992322731e-01 -3.4010251194e-02  6.9780590354e-03 -3.4010251194e-02 -2.9017320524e-01  5.8564956557e-02  6.9780590354e-03  5.8564956557e-02  2.3173909691e-02
-6.1665332686e-03  6.5007150335e-02  3.3259436792e-01  6.5007150335e-02 -1.7384032562e-01 -4.6198309866e-01  3.3259436792e-01 -4.6198309866e-01  1.7999860690e-01
 4.3739501785e-03 -4.3073298901e-02 -2.3562652003e-01 -4.3073298901e-02  9.7203735139e-03  2.5534431404e-02 -2.3562652003e-01  2.5534431404e-02 -1.4102816038e-02
-1.2707857860e-02  1.2550685760e-01  6.8490297848e-01  1.2550685760e-01 -4.0195499129e-02 -1.0585137020e-01  6.8490297848e-01 -1.0585137020e-01  5.2897395052e-02
 9.3824516905e-01  2.9696078091e-01 -4.4101136808e-02  2.9696078091e-01 -6.6059288413e-01  1.0007417230e-01 -4.4101136808e-02  1.0007417230e-01 -1.4352379169e-01
-2.2785185727e-01  2.9979286590e-01 -5.7874877253e-02  2.9979286590e-01 -4.1290498412e-01  1.0320144799e-01 -5.7874877253e-02  1.0320144799e-01  1.2052497962e-01
-3.3179292099e-03  3.2288776056e-02  1.7921526878e-01  3.2288776056e-02  1.0443853642e-02  2.8092113568e-02  1.7921526878e-01  2.8092113568e-02 -7.1263453231e-03
 2.5384395921e-03 -1.8895566724e-02 -1.3804500927e-01 -1.8895566724e-02 -2.3518986831e-01 -6.2606892892e-01 -1.3804500927e-01 -6.2606892892e-01  2.3265347635e-01
 1.5864658498e-03 -1.6760126488e-02 -8.5027153060e-02 -1.6760126488e-02  5.0432548855e-02  1.3401923530e-01 -8.5027153060e-02  1.3401923530e-01 -5.2009680185e-02
-1.7456953923e-02  2.3747054797e-01 -4.1886119440e-02  2.3747054797e-01  2.4950753665e-01 -7.0942385139e-02 -4.1886119440e-02 -7.0942385139e-02 -1.4050345855e-01
-1.1561350506e-01  1.9723085631e-02 -4.5426939555e-03  1.9723085631e-02  2.2683928746e-01 -4.3851512377e-02 -4.5426939555e-03 -4.3851512377e-02 -7.4655401686e-03
-2.6435127053e-03  2.4702713765e-02  1.4143326857e-01  2.4702713765e-02  3.8009653479e-02  1.0124194035e-01  1.4143326857e-01  1.0124194035e-01 -3.5349030132e-02
 7.7109966979e-03 -8.0278797161e-02 -4.1552235619e-01 -8.0278797161e-02  1.8151130355e-01  4.8230648125e-01 -4.1552235619e-01  4.8230648125e-01 -1.8922160364e-01
-9.8074546733e-01 -3.4558209329e-01  5.2778875462e-02 -3.4558209329e-01  7.8910384077e-01 -1.2764705053e-01  5.2778875462e-02 -1.2764705053e-01  1.2790604320e-01
-1.1460717011e-02  1.1443700306e-01  6.2100399226e-01  1.1443700306e-01 -5.9939833582e-02 -1.5835566471e-01  6.2100399226e-01 -1.5835566471e-01  7.1400878713e-02
 1.8903262137e-01 -1.8229710605e-01  3.6167216704e-02 -1.8229710605e-01  3.9676410165e-01 -9.9176028651e-02  3.6167216704e-02 -9.9176028651e-02 -1.2143338882e-01
-3.0520221609e-03  2.9776208169e-02  1.6478438061e-01  2.9776208169e-02  6.2715495461e-03  1.6966046579e-02  1.6478438061e-01  1.6966046579e-02 -3.2209803476e-03
-1.7474269294e-03  1.1018541907e-02  9.5426711888e-02  1.1018541907e-02  2.4029410602e-01  6.3957630844e-01  9.5426711888e-02  6.3957630844e-01 -2.3854758006e-01
-2.6241360947e-03  2.8086450428e-02  1.4120917995e-01  2.8086450428e-02 -9.2447054599e-02 -2.4575194980e-01  1.4120917995e-01 -2.4575194980e-01  9.5068666140e-02
 1.2510179457e-01 -2.8544072454e-01  5.1670377336e-02 -2.8544072454e-01 -2.7397633238e-01  7.3596673397e-02  5.1670377336e-02  7.3596673397e-02  1.3269609424e-01
-7.0131705237e-03  7.3149204653e-02  3.7796278991e-01  7.3149204653e-02 -1.6987674613e-01 -4.5140805873e-01  3.7796278991e-01 -4.5140805873e-01  1.7688987844e-01
-1.2752795737e-01  3.0812131071e-02 -6.4047764336e-03  3.0812131071e-02  3.3226772443e-01 -6.7702636443e-02 -6.4047764336e-03 -6.7702636443e-02 -2.9680949120e-02
 4.0635428011e-03 -3.9548346026e-02 -2.1911057671e-01 -3.9548346026e-02 -1.0202755780e-02 -2.7466705605e-02 -2.1911057671e-01 -2.7466705605e-02  6.1315941287e-03
 1.2684964879e-02 -1.2512559452e-01 -6.8463631220e-01 -1.2512559452e-01  2.7370037179e-02  7.1690786787e-02 -6.8463631220e-01  7.1690786787e-02 -4.0051800217e-02
-9.0467385370e-01 -2.9947037200e-01  4.4918156848e-02 -2.9947037200e-01  6.4925294223e-01 -9.8803020136e-02  4.4918156848e-02 -9.8803020136e-02  1.3909492254e-01
 3.7550938279e-01 -3.3874100397e-01  6.6482346256e-02 -3.3874100397e-01  3.4206607946e-01 -9.3922204172e-02  6.6482346256e-02 -9.3922204172e-02 -1.3991493298e-01
-3.7247110376e-03  3.6176095568e-02  2.0121800862e-01  3.6176095568e-02  1.4671609081e-02  3.9379204845e-02  2.0121800862e-01  3.9379204845e-02 -1.0947040606e-02
-2.2725362359e-03  1.6489699470e-02  1.2356598357e-01  1.6489699470e-02  2.2655502662e-01  6.0307164796e-01  1.2356598357e-01  6.0307164796e-01 -2.2428594290e-01
-1.9346534713e-03  2.0574604834e-02  1.0387815407e-01  2.0574604834e-02 -6.5099242661e-02 -1.7302531379e-01  1.0387815407e-01 -1.7302531379e-01  6.7027386428e-02
-6.0236744978e-02  2.3280240505e-01 -4.1545762041e-02  2.3280240505e-01  2.4716215613e-01 -6.8344870288e-02 -4.1545762041e-02 -6.8344870288e-02 -1.2879633734e-01
 1.0064608166e-01 -2.0448558013e-02  4.4878321244e-03 -2.0448558013e-02 -2.1749746910e-01  4.3009414988e-02  4.4878321244e-03  4.3009414988e-02  1.2373435430e-02
 2.4831537521e-03 -2.3073443959e-02 -1.3310756140e-01 -2.3073443959e-02 -4.2377126690e-02 -1.1287112179e-01 -1.3310756140e-01 -1.1287112179e-01  3.9880558516e-02
-6.2724036046e-03  6.5910472966e-02  3.3792642206e-01  6.5910472966e-02 -1.7129699088e-01 -4.5525475160e-01  3.3792642206e-01 -4.5525475160e-01  1.7756879022e-01
-1.2594859445e-02  1.2477282847e-01  6.7650052446e-01  1.2477282847e-01 -7.0736088471e-02 -1.8720667266e-01  6.7650052446e-01 -1.8720667266e-01  8.3316758102e-02
 1.0040339080e+00  2.9771724398e-01 -4.3548694826e-02  2.9771724398e-01 -6.7165594505e-01  1.0097357370e-01 -4.3548694826e-02  1.0097357370e-01 -1.4978318362e-01
 3.1488172907e-02  2.4201232046e-01 -4.4702431688e-02  2.4201232046e-01 -5.3715823139e-01  1.1986132175e-01 -4.4702431688e-02  1.1986132175e-01  8.8003974378e-02
-2.8556361482e-03  2.7853668652e-02  1.5421606705e-01  2.7853668652e-02  6.3431289584e-03  1.7137119675e-02  1.5421606705e-01  1.7137119675e-02 -3.4879775124e-03
-1.3687806389e-03  7.4545505332e-03  7.4962980665e-02  7.4545505332e-03  2.3444104591e-01  6.2396568861e-01  7.4962980665e-02  6.2396568861e-01 -2.3307287041e-01
 3.5902368133e-03 -3.8361698274e-02 -1.9330152358e-01 -3.8361698274e-02  1.2309271205e-01  3.2721718895e-01 -1.9330152358e-01  3.2721718895e-01 -1.2668126105e-01
 2.2189679660e-01 -3.1631888801e-01  5.8284563550e-02 -3.1631888801e-01 -2.8067984325e-01  7.2431108453e-02  5.8284563550e-02  7.2431108453e-02  1.2142937817e-01
 6.8742846650e-03 -7.1507393171e-02 -3.7053387098e-01 -7.1507393171e-02  1.5878060404e-01  4.2188706787e-01 -3.7053387098e-01  4.2188706787e-01 -1.6565316387e-01
 6.3949587374e-03 -5.1452205118e-02  8.6674447589e-03 -5.1452205118e-02 -3.3216275678e-01  7.4620521520e-02  8.6674447589e-03  7.4620521520e-02  6.7655810636e-02
-1.3560008845e-02  1.3311002492e-01  7.3254689642e-01  1.3311002492e-01  2.0108770808e-04  1.7608478188e-03  7.3254689642e-01  1.7608478188e-03  1.3360931420e-02
-5.9429216180e-05  9.4043424232e-04  2.7701148056e-03  9.4043424232e-04 -1.6776951436e-02 -4.4633024374e-02  2.7701148056e-03 -4.4633024374e-02  1.6830408606e-02
-9.1411275846e-01 -2.7004864490e-01  3.9420704656e-02 -2.7004864490e-01  6.0940998063e-01 -8.9878649007e-02  3.9420704656e-02 -8.9878649007e-02  1.4519625641e-01
-5.4286598454e-01  4.5325430489e-01 -8.8892587264e-02  4.5325430489e-01 -2.4466933219e-01  7.8364339351e-02 -8.8892587264e-02  7.8364339351e-02  1.4846972176e-01
-4.0497405820e-03  3.9277578115e-02  2.1885704964e-01  3.9277578115e-02  1.8630665735e-02  4.9943391101e-02  2.1885704964e-01  4.9943391101e-02 -1.4579884530e-02
-1.8139497732e-03  1.2013164271e-02  9.8963952008e-02  1.2013164271e-02  2.2686610934e-01  6.0385375368e-01  9.8963952008e-02  6.0385375368e-01 -2.2505334215e-01
 2.9070703443e-03 -3.1448470165e-02 -1.5644278269e-01 -3.1448470165e-02  1.1489038489e-01  3.0545566721e-01 -1.5644278269e-01  3.0545566721e-01 -1.1779651618e-01
-1.5838259214e-01  2.8538376492e-01 -5.2088761186e-02  2.8538376492e-01  2.6258579858e-01 -6.9179380655e-02 -5.2088761186e-02 -6.9179380655e-02 -1.2060365980e-01
-6.5371111870e-03  6.8549633398e-02  3.5220022217e-01  6.8549633398e-02 -1.7296888370e-01 -4.5967575430e-01  3.5220022217e-01 -4.5967575430e-01  1.7950442748e-01
-4.8210739247e-02  7.8758930508e-02 -1.4266028904e-02  7.8758930508e-02  2.7075348241e-01 -5.8196204689e-02 -1.4266028904e-02 -5.8196204689e-02 -4.3106447693e-02
 3.7770801652e-03 -3.6756206295e-02 -2.0403179164e-01 -3.6756206295e-02 -1.2153578163e-02 -3.2669606656e-02 -2.0403179164e-01 -3.2669606656e-02  8.3749632204e-03
-1.2672166283e-02  1.2489683963e-01  6.8351462019e-01  1.2489683963e-01 -2.6472116557e-02 -6.9317796769e-02  6.8351462019e-01 -6.9317796769e-02  3.9139538137e-02
-9.3058578539e-01 -2.5930296886e-01  3.7244309791e-02 -2.5930296886e-01  6.1648519249e-01 -8.9912817356e-02  3.7244309791e-02 -8.9912817356e-02  1.5151987421e-01
 2.6485888400e-01 -3.7129968687e-01  7.1170130375e-02 -3.7129968687e-01  3.9877344497e-01 -1.0051659200e-01  7.1170130375e-02 -1.0051659200e-01 -1.1660021944e-01
-3.4809192917e-03  3.3850090241e-02  1.8808619881e-01  3.3850090241e-02  1.2341299024e-02  3.3154950017e-02  1.8808619881e-01  3.3154950017e-02 -8.8598099447e-03
-2.5088763816e-03  1.8897458037e-02  1.3643465610e-01  1.8897458037e-02  2.2390928795e-01  5.9605378208e-01  1.3643465610e-01  5.9605378208e-01 -2.2140269644e-01
 1.7960519618e-03 -2.0096138827e-02 -9.6505101049e-02 -2.0096138827e-02  9.7389894546e-02  2.5898923482e-01 -9.6505101049e-02  2.5898923482e-01 -9.9185523377e-02
-6.6954598090e-02  2.6152527874e-01 -4.6857348149e-02  2.6152527874e-01  2.3390730396e-01 -6.5154283559e-02 -4.6857348149e-02 -6.5154283559e-02 -1.2662045990e-01
 6.3139159871e-02 -9.2536400226e-02  1.7128298198e-02 -9.2536400226e-02 -2.0680325480e-01  4.2125429441e-02  1.7128298198e-02  4.2125429441e-02  2.2250847708e-02
 1.8734249691e-03 -1.7005786546e-02 -1.0122637315e-01 -1.7005786546e-02 -5.2754171649e-02 -1.4052928314e-01 -1.0122637315e-01 -1.4052928314e-01  5.0881096668e-02
-7.3195465349e-03  7.6489482415e-02  3.9434701320e-01  7.6489482415e-02 -1.8367485362e-01 -4.8809993436e-01  3.9434701320e-01 -4.8809993436e-01  1.9099350413e-01
-1.1990407340e-02  1.1867157199e-01  6.4545748024e-01  1.1867157199e-01 -5.2937892822e-02 -1.3985197584e-01  6.4545748024e-01 -1.3985197584e-01  6.4922209858e-02
 9.3385589175e-01  2.7541678168e-01 -4.0199089215e-02  2.7541678168e-01 -6.8777340470e-01  1.0441299808e-01 -4.0199089215e-02  1.0441299808e-01 -1.4646247273e-01
 8.3786113081e-02 -2.4541076507e-01  4.6487635179e-02 -2.4541076507e-01  4.8881968111e-01 -1.1309219793e-01  4.6487635179e-02 -1.1309219793e-01 -1.0012707436e-01
-3.2065226367e-03  3.1245329572e-02  1.7315216479e-01  3.1245329572e-02  8.2073132070e-03  2.2128096090e-02  1.7315216479e-01  2.2128096090e-02 -5.0016328326e-03
-3.1829211332e-03  2.6259736283e-02  1.7286661300e-01  2.6259736283e-02  1.9570262447e-01  5.2105876535e-01  1.7286661300e-01  5.2105876535e-01 -1.9252057133e-01
 8.0039354195e-04 -1.1405810109e-02 -4.2785061174e-02 -1.1405810109e-02  1.3751251908e-01  3.6587044103e-01 -4.2785061174e-02  3.6587044103e-01 -1.3831703539e-01
 4.8957800345e-02 -2.6222543683e-01  4.6913463899e-02 -2.6222543683e-01 -1.9571389541e-01  5.6376821221e-02  4.6913463899e-02  5.6376821221e-02  1.1823749587e-01
-3.0054673237e-03  1.8693339268e-01 -3.3674510866e-02  1.8693339268e-01  1.3255897718e-01 -2.8265920379e-02 -3.3674510866e-02 -2.8265920379e-02 -2.7819672654e-02
-2.2285552218e-03  2.0730975186e-02  1.2037335753e-01  2.0730975186e-02  4.2159717496e-02  1.1243542741e-01  1.2037335753e-01  1.1243542741e-01 -3.9949569824e-02
-7.6897891876e-03  8.0899252169e-02  4.1417756244e-01  8.0899252169e-02 -2.1427044567e-01 -5.6948267731e-01  4.1417756244e-01 -5.6948267731e-01  2.2196014376e-01
-1.0730848467e-02  1.0642722802e-01  5.7810067182e-01  1.0642722802e-01 -5.2607032929e-02 -1.3906659768e-01  5.7810067182e-01 -1.3906659768e-01  6.3336641111e-02
-8.6403626581e-01 -2.2874380532e-01  3.2357276923e-02 -2.2874380532e-01  6.8540993281e-01 -1.0328655688e-01  3.2357276923e-02 -1.0328655688e-01  1.4764844254e-01
 1.7760637998e-03 -1.7660316820e-01  3.3083556271e-02 -1.7660316820e-01  5.2653102316e-01 -1.1649608725e-01  3.3083556271e-02 -1.1649608725e-01 -8.4164032697e-02
-3.3174412194e-03  3.2349194142e-02  1.7915796722e-01  3.2349194142e-02  7.7519274186e-03  2.0927397467e-02  1.7915796722e-01  2.0927397467e-02 -4.4356237970e-03
 2.0875292222e-03 -1.4407973094e-02 -1.1377078910e-01 -1.4407973094e-02 -2.3816236097e-01 -6.3393442041e-01 -1.1377078910e-01 -6.3393442041e-01  2.3607563201e-01
 1.9429116908e-03 -2.0204829755e-02 -1.0434392148e-01 -2.0204829755e-02  4.7958377672e-02  1.2739849211e-01 -1.0434392148e-01  1.2739849211e-01 -4.9891668135e-02
 5.1680160434e-02 -2.3560290536e-01  4.1858784147e-02 -2.3560290536e-01 -2.7255420528e-01  7.5226013997e-02  4.1858784147e-02  7.5226013997e-02  1.4014633223e-01
 1.5485789625e-01  1.6918345384e-02 -1.7750243607e-03  1.6918345384e-02 -2.7505963894e-01  5.3318694361e-02 -1.7750243607e-03  5.3318694361e-02  7.7132648998e-03
-2.4726447462e-03  2.2883871676e-02  1.3195546801e-01  2.2883871676e-02  4.1415543556e-02  1.1027556822e-01  1.3195546801e-01  1.1027556822e-01 -3.8925349019e-02
 7.2169668620e-03 -7.5056872003e-02 -3.8902259183e-01 -7.5056872003e-02  1.6604868188e-01  4.4120172744e-01 -3.8902259183e-01  4.4120172744e-01 -1.7326539175e-01
-9.8148634251e-01 -3.4336262509e-01  5.2387472749e-02 -3.4336262509e-01  7.3477724266e-01 -1.1687744957e-01  5.2387472749e-02 -1.1687744957e-01  1.3086262993e-01
 1.2299159653e-02 -1.2348221103e-01 -6.7106065006e-01 -1.2348221103e-01  5.6870936803e-02  1.4992711869e-01 -6.7106065006e-01  1.4992711869e-01 -6.9183464905e-02
-2.0772114097e-01  2.2379782608e-01 -4.3904252762e-02  2.2379782608e-01 -3.9321287913e-01  9.9381826542e-02 -4.3904252762e-02  9.9381826542e-02  1.2389369110e-01
 3.0133010273e-03 -2.9371645709e-02 -1.6267950308e-01 -2.9371645709e-02 -7.1342688998e-03 -1.9258797875e-02 -1.6267950308e-01 -1.9258797875e-02  4.1224973131e-03
-2.8775777879e-03  2.2591639435e-02  1.5616140151e-01  2.2591639435e-02  2.1963922922e-01  5.8472930374e-01  1.5616140151e-01  5.8472930374e-01 -2.1676624427e-01
-1.3662449797e-03  1.5058646149e-02  7.3195420525e-02  1.5058646149e-02 -6.7239277723e-02 -1.7878148927e-01  7.3195420525e-02 -1.7878148927e-01  6.8600873323e-02
-1.5235937036e-02  2.2846558097e-01 -4.0345758298e-02  2.2846558097e-01  2.1780363795e-01 -6.2966088702e-02 -4.0345758298e-02 -6.2966088702e-02 -1.2933805489e-01
-6.1693788648e-02  5.1575393511e-02 -9.8187853717e-03  5.1575393511e-02  1.6290363722e-01 -3.2078822040e-02 -9.8187853717e-03 -3.2078822040e-02 -1.0447718704e-02
-2.6964545028e-03  2.5302420170e-02  1.4498559448e-01  2.5302420170e-02  3.9803196406e-02  1.0607912686e-01  1.4498559448e-01  1.0607912686e-01 -3.7099407966e-02
 6.5188724663e-03 -6.8719748821e-02 -3.5108032676e-01 -6.8719748821e-02  1.8721073614e-01  4.9758341833e-01 -3.5108032676e-01  4.9758341833e-01 -1.9372943213e-01
-1.1700638311e-02  1.1641076583e-01  6.2842895801e-01  1.1641076583e-01 -8.4871356603e-02 -2.2490041324e-01  6.2842895801e-01 -2.2490041324e-01  9.6562109703e-02
-1.0092870555e+00 -3.0354883566e-01  4.4612225650e-02 -3.0354883566e-01  7.3246898848e-01 -1.1298630151e-01  4.4612225650e-02 -1.1298630151e-01  1.4696184826e-01
 6.7922534790e-02  1.7974133755e-01 -3.3011503731e-02  1.7974133755e-01 -5.5495926592e-01  1.2174310098e-01 -3.3011503731e-02  1.2174310098e-01  8.3500997558e-02
-2.7985301133e-03  2.7337356535e-02  1.5107503907e-01  2.7337356535e-02  4.2758132923e-03  1.1628937734e-02  1.5107503907e-01  1.1628937734e-02 -1.4783834838e-03
 2.4457849023e-03 -1.8024792263e-02 -1.3301295895e-01 -1.8024792263e-02 -2.3349925677e-01 -6.2156364373e-01 -1.3301295895e-01 -6.2156364373e-01  2.3105603500e-01
-1.7094002460e-03  1.8358346684e-02  9.1734279632e-02  1.8358346684e-02 -6.4681416882e-02 -1.7193697724e-01  9.1734279632e-02 -1.7193697724e-01  6.6384831645e-02
-3.7461878011e-02  2.4613174984e-01 -4.3690942638e-02  2.4613174984e-01  2.4676967254e-01 -6.9477675597e-02 -4.3690942638e-02 -6.9477675597e-02 -1.3591300956e-01
-1.0653358602e-01  3.7206696928e-02 -7.5848573125e-03  3.7206696928e-02  2.2953992734e-01 -4.4998933097e-02 -7.5848573125e-03 -4.4998933097e-02 -1.1819706582e-02
-2.4769501637e-03  2.3084844005e-02  1.3289390997e-01  2.3084844005e-02  4.0573635413e-02  1.0808440479e-01  1.3289390997e-01  1.0808440479e-01 -3.8083896865e-02
-7.3979125138e-03  7.7176293105e-02  3.9862615899e-01  7.7176293105e-02 -1.8026931717e-01 -4.7902935086e-01  3.9862615899e-01 -4.7902935086e-01  1.8766644937e-01
-1.1993979992e-02  1.1806507026e-01  6.4142665154e-01  1.1806507026e-01 -5.8721389983e-02 -1.5542085510e-01  6.4142665154e-01 -1.5542085510e-01  7.0702813118e-02
-9.6798903993e-01 -3.2215303105e-01  4.8446143069e-02 -3.2215303105e-01  7.4755557713e-01 -1.1810226974e-01  4.8446143069e-02 -1.1810226974e-01  1.3576956748e-01
-1.4590499109e-01  2.1143080512e-01 -4.1003750372e-02  2.1143080512e-01 -4.3635606136e-01  1.0550542828e-01 -4.1003750372e-02  1.0550542828e-01  1.1399640959e-01
 3.0754391520e-03 -2.9992471860e-02 -1.6606702226e-01 -2.9992471860e-02 -6.9055268949e-03 -1.8654589853e-02 -1.6606702226e-01 -1.8654589853e-02  3.8312379013e-03
-2.1353796850e-03  1.4971393158e-02  1.1626649702e-01  1.4971393158e-02  2.3393562253e-01  6.2269422633e-01  1.1626649702e-01  6.2269422633e-01 -2.3180227219e-01
-1.9708736410e-03  2.0682629459e-02  1.0583515342e-01  2.0682629459e-02 -5.5780194720e-02 -1.4821522015e-01  1.0583515342e-01 -1.4821522015e-01  5.7742616205e-02
 5.7999810122e-02 -2.3591234375e-01  4.2025483817e-02 -2.3591234375e-01 -2.6236977197e-01  7.2348463818e-02  4.2025483817e-02  7.2348463818e-02  1.3503940956e-01
-1.3226695444e-01  1.6366288367e-04 -1.1056001643e-03  1.6366288367e-04  2.5231085395e-01 -4.9317419171e-02 -1.1056001643e-03 -4.9317419171e-02 -1.0060446009e-02
 2.4384034228e-03 -2.2560738004e-02 -1.3032097992e-01 -2.2560738004e-02 -4.2517588272e-02 -1.1321541922e-01 -1.3032097992e-01 -1.1321541922e-01  4.0062520957e-02
-6.8159673123e-03  7.1159922884e-02  3.6731957795e-01  7.1159922884e-02 -1.6782606312e-01 -4.4596870337e-01  3.6731957795e-01 -4.4596870337e-01  1.7464149980e-01
-1.2630275433e-02  1.2443188474e-01  6.7601466981e-01  1.2443188474e-01 -6.1739745607e-02 -1.6336745620e-01  6.7601466981e-01 -1.6336745620e-01  7.4351610186e-02
 9.9730961030e-01  3.2415268262e-01 -4.8487455514e-02  3.2415268262e-01 -7.1111528521e-01  1.1047321964e-01 -4.8487455514e-02  1.1047321964e-01 -1.4003843295e-01
 1.1097125370e-01 -2.3501624723e-01  4.4927309184e-02 -2.3501624723e-01  4.5354342077e-01 -1.0809162364e-01  4.4927309184e-02 -1.0809162364e-01 -1.0933472893e-01
-2.9121976594e-03  2.8400885593e-02  1.5725429821e-01  2.8400885593e-02  6.5446197407e-03  1.7680045614e-02  1.5725429821e-01  1.7680045614e-02 -3.6333419219e-03
 2.9107566172e-03 -2.2865321616e-02 -1.5810104884e-01 -2.2865321616e-02 -2.2270812467e-01 -5.9289511749e-01 -1.5810104884e-01 -5.9289511749e-01  2.1980011887e-01
-1.2134817128e-03  1.4311897815e-02  6.5064082836e-02  1.4311897815e-02 -9.4657610962e-02 -2.5177354087e-01  6.5064082836e-02 -2.5177354087e-01  9.5871113772e-02
 2.6198014032e-02 -2.5769789991e-01  4.5751713776e-02 -2.5769789991e-01 -2.1786786736e-01  6.2919102752e-02  4.5751713776e-02  6.2919102752e-02  1.3057228755e-01
-5.3774572082e-02  1.1011411963e-01 -2.0289596408e-02  1.1011411963e-01  1.7757094067e-01 -3.5570940626e-02 -2.0289596408e-02 -3.5570940626e-02 -1.7532329240e-02
-2.4352372930e-03  2.2840692641e-02  1.3147282628e-01  2.2840692641e-02  3.9841212003e-02  1.0622340338e-01  1.3147282628e-01  1.0622340338e-01 -3.7408407531e-02
 7.8437999644e-03 -8.2058082096e-02 -4.2255848887e-01 -8.2058082096e-02  2.0049167843e-01  5.3280349091e-01 -4.2255848887e-01  5.3280349091e-01 -2.0833506254e-01
-1.1065694297e-02  1.0952096216e-01  5.9479643024e-01  1.0952096216e-01 -5.5216280015e-02 -1.4603770212e-01  5.9479643024e-01 -1.4603770212e-01  6.6278081374e-02
 9.2184101506e-01  2.9049593336e-01 -4.3136922507e-02  2.9049593336e-01 -7.5318873940e-01  1.1828768918e-01 -4.3136922507e-02  1.1828768918e-01 -1.3881470046e-01
 1.0286362059e-01 -1.8456178939e-01  3.5649852640e-02 -1.8456178939e-01  4.6480966424e-01 -1.0897469933e-01  3.5649852640e-02 -1.0897469933e-01 -1.0542529882e-01
-3.2172266444e-03  3.1372170390e-02  1.7370424079e-01  3.1372170390e-02  7.2131976180e-03  1.9485019641e-02  1.7370424079e-01  1.9485019641e-02 -3.9976439747e-03
-2.5986769345e-03  1.9981721458e-02  1.4129826503e-01  1.9981721458e-02  2.1626381974e-01  5.7571904797e-01  1.4129826503e-01  5.7571904797e-01 -2.1366703043e-01
 1.7746261833e-03 -2.0197982392e-02 -9.5369951795e-02 -2.0197982392e-02  1.0894340159e-01  2.8974270942e-01 -9.5369951795e-02  2.8974270942e-01 -1.1071922111e-01
-7.5080718249e-02  2.6115519233e-01 -4.6912267580e-02  2.6115519233e-01  2.2649116796e-01 -6.2907069083e-02 -4.6912267580e-02 -6.2907069083e-02 -1.2208555933e-01
-4.2430531734e-02  1.1152862332e-01 -2.0356106623e-02  1.1152862332e-01  1.8827153747e-01 -3.9073172390e-02 -2.0356106623e-02 -3.9073172390e-02 -2.5578239963e-02
-1.7822756584e-03  1.6075742480e-02  9.6465786813e-02  1.6075742480e-02  5.4973981499e-02  1.4645790921e-01  9.6465786813e-02  1.4645790921e-01 -5.3198593299e-02
-7.1147455724e-03  7.4545662040e-02  3.8327538315e-01  7.4545662040e-02 -1.8624715558e-01 -4.9496289904e-01  3.8327538315e-01 -4.9496289904e-01  1.9336089349e-01
-1.1968631922e-02  1.1849770353e-01  6.4425662581e-01  1.1849770353e-01 -5.4599640869e-02 -1.4427529173e-01  6.4425662581e-01 -1.4427529173e-01  6.6562049831e-02
 9.2438050034e-01  2.5534963728e-01 -3.6586503137e-02  2.5534963728e-01 -6.5842241592e-01  9.7852982720e-02 -3.6586503137e-02  9.7852982720e-02 -1.5096675133e-01
 2.5101119167e-02 -2.4898452963e-01  4.6501120795e-02 -2.4898452963e-01  5.2309327889e-01 -1.1753601904e-01  4.6501120795e-02 -1.1753601904e-01 -8.9322520913e-02
 3.2162046273e-03 -3.1333565767e-02 -1.7366178429e-01 -3.1333565767e-02 -8.3686120115e-03 -2.2556744883e-02 -1.7366178429e-01 -2.2556744883e-02  5.1532087993e-03
-1.4567942697e-03  8.3424743114e-03  7.9745369678e-02  8.3424743114e-03  2.3373009843e-01  6.2208205909e-01  7.9745369678e-02  6.2208205909e-01 -2.3227361400e-01
 3.6010618105e-03 -3.8682462654e-02 -1.9387257617e-01 -3.8682462654e-02  1.3131346824e-01  3.4909251526e-01 -1.9387257617e-01  3.4909251526e-01 -1.3491322641e-01
 2.2764233492e-01 -3.2997143383e-01  6.0823545099e-02 -3.2997143383e-01 -2.7710878194e-01  7.1562763933e-02  6.0823545099e-02  7.1562763933e-02  1.2110036539e-01
-7.2301681475e-03  7.5030871148e-02  3.8973196437e-01  7.5030871148e-02 -1.6009876432e-01 -4.2536294571e-01  3.8973196437e-01 -4.2536294571e-01  1.6732712027e-01
 6.2088201851e-02  9.2011973671e-02 -1.5320006806e-02  9.2011973671e-02  2.8936749578e-01 -6.8358753525e-02 -1.5320006806e-02 -6.8358753525e-02 -7.9251372530e-02
-1.3344285033e-02  1.3090127342e-01  7.2110008168e-01  1.3090127342e-01  5.1871812997e-03  1.4999604301e-02  7.2110008168e-01  1.4999604301e-02  8.1642695422e-03
-6.4259145851e-04  6.0680979414e-03  3.5587273268e-02  6.0680979414e-03  1.5430188605e-02  4.1137578528e-02  3.5587273268e-02  4.1137578528e-02 -1.4782371504e-02
 8.9081937759e-01  2.6012852834e-01 -3.7932205490e-02  2.6012852834e-01 -6.4234386164e-01  9.7677600746e-02 -3.7932205490e-02  9.7677600746e-02 -1.3610293460e-01
-6.0814775609e-01  4.6927144714e-01 -9.2489822515e-02  4.6927144714e-01 -2.1358924931e-01  7.4496193654e-02 -9.2489822515e-02  7.4496193654e-02  1.5811398159e-01
-4.3886560963e-03  4.2518370737e-02  2.3721834588e-01  4.2518370737e-02  2.2254788134e-02  5.9617803194e-02  2.3721834588e-01  5.9617803194e-02 -1.7864565645e-02
-1.1263370166e-03  4.8164794576e-03  6.1919660397e-02  4.8164794576e-03  2.4464468158e-01  6.5109294907e-01  6.1919660397e-02  6.5109294907e-01 -2.4351829003e-01
 3.0475798783e-03 -3.1765910391e-02 -1.6414745739e-01 -3.1765910391e-02  7.3940945962e-02  1.9646156700e-01 -1.6414745739e-01  1.9646156700e-01 -7.6984576106e-02
 1.6527669234e-01 -2.6592357993e-01  4.8450605989e-02 -2.6592357993e-01 -3.0857373191e-01  8.0931907275e-02  4.8450605989e-02  8.0931907275e-02  1.3610311710e-01
-6.3390052710e-03  6.6071929629e-02  3.4182092394e-01  6.6071929629e-02 -1.5052772154e-01 -3.9997394493e-01  3.4182092394e-01 -3.9997394493e-01  1.5686707165e-01
-2.2925728708e-01 -9.1263844392e-02  1.4816763174e-02 -9.1263844392e-02  4.3333913698e-01 -8.6807507617e-02  1.4816763174e-02 -8.6807507617e-02 -2.3856423132e-02
 4.6433486543e-03 -4.5029223607e-02 -2.4989492034e-01 -4.5029223607e-02 -1.4170056422e-02 -3.8048933475e-02 -2.4989492034e-01 -3.8048933475e-02  9.5187707096e-03
-1.3432777898e-02  1.3248906406e-01  7.2527558219e-01  1.3248906406e-01 -2.6497945551e-02 -6.9291045585e-02  7.2527558219e-01 -6.9291045585e-02  3.9927799367e-02
 9.2363632851e-01  3.0178941440e-01 -4.5050547371e-02  3.0178941440e-01 -5.4648828532e-01  7.7916611253e-02 -4.5050547371e-02  7.7916611253e-02 -1.4761049605e-01
-4.0548743627e-01  3.5856790628e-01 -7.0362936686e-02  3.5856790628e-01 -3.0870372931e-01  8.8055291065e-02 -7.0362936686e-02  8.8055291065e-02  1.4100929017e-01
 3.4743619612e-03 -3.3707098450e-02 -1.8756132115e-01 -3.3707098450e-02 -1.4263123578e-02 -3.8269533810e-02 -1.8756132115e-01 -3.8269533810e-02  1.0790380721e-02
 2.1905742962e-03 -1.5792581412e-02 -1.1905921274e-01 -1.5792581412e-02 -2.2193896175e-01 -5.9078029913e-01 -1.1905921274e-01 -5.9078029913e-01  2.1975246825e-01
 1.9647246924e-03 -2.0483001876e-02 -1.0543677678e-01 -2.0483001876e-02  5.1094558204e-02  1.3573668580e-01 -1.0543677678e-01  1.3573668580e-01 -5.3048498888e-02
 6.2185188454e-02 -2.1199653556e-01  3.7800979664e-02 -2.1199653556e-01 -2.4972549986e-01  6.8605572803e-02  3.7800979664e-02  6.8605572803e-02  1.2651303852e-01
 1.0199169995e-01  9.8589827354e-03 -9.4585230950e-04  9.8589827354e-03 -1.9910914155e-01  3.9082622829e-02 -9.4585230950e-04  3.9082622829e-02  8.2083624410e-03
-2.6973683944e-03  2.5088892079e-02  1.4403697571e-01  2.5088892079e-02  4.1022179495e-02  1.0923697919e-01  1.4403697571e-01  1.0923697919e-01 -3.8307193764e-02
-5.4068427062e-03  5.7187412383e-02  2.9127010111e-01  5.7187412383e-02 -1.6199862564e-01 -4.3058799540e-01  2.9127010111e-01 -4.3058799540e-01  1.6740500228e-01
-1.2907782385e-02  1.2804059695e-01  6.9251512694e-01  1.2804059695e-01 -8.4466143193e-02 -2.2373215822e-01  6.9251512694e-01 -2.2373215822e-01  9.7352581178e-02
 1.0381173388e+00  2.9419300536e-01 -4.2527077388e-02  2.9419300536e-01 -6.3249370125e-01  9.2701707206e-02 -4.2527077388e-02  9.2701707206e-02 -1.5442693335e-01
-1.7379690433e-01 -2.5270015541e-01  4.5180501764e-02 -2.5270015541e-01  6.0132993907e-01 -1.2873667985e-01  4.5180501764e-02 -1.2873667985e-01 -7.0517275735e-02
 2.6992747884e-03 -2.6339454495e-02 -1.4582858057e-01 -2.6339454495e-02 -5.9699777041e-03 -1.6130820614e-02 -1.4582858057e-01 -1.6130820614e-02  3.2702879817e-03
 6.6961830552e-04 -5.6325673119e-04 -3.7263208736e-02 -5.6325673119e-04 -2.3606328825e-01 -6.2821376925e-01 -3.7263208736e-02 -6.2821376925e-01  2.3539241234e-01
 2.9041825223e-03 -2.9584646924e-02 -1.5660285445e-01 -2.9584646924e-02  4.3407405996e-02  1.1519323814e-01 -1.5660285445e-01  1.1519323814e-01 -4.6304109407e-02
 2.0237596498e-01 -1.9165559366e-01  3.5301418940e-02 -1.9165559366e-01 -3.5459499891e-01  8.9868345722e-02  3.5301418940e-02  8.9868345722e-02  1.3371700187e-01
-2.7422586306e-01 -1.7172319882e-01  2.8841697891e-02 -1.7172319882e-01  3.8644218195e-01 -7.5558552095e-02  2.8841697891e-02 -7.5558552095e-02 -6.6087340059e-03
-4.8255774002e-03  5.0890377295e-02  2.6080090098e-01  5.0890377295e-02 -1.3293723582e-01 -3.5327056118e-01  2.6080090098e-01 -3.5327056118e-01  1.3776389743e-01
-3.7182179549e-03  3.5831234685e-02  1.9920296162e-01  3.5831234685e-02  1.3207843982e-02  3.5361454841e-02  1.9920296162e-01  3.5361454841e-02 -9.4807917117e-03
-9.9749986777e-01 -3.0381140432e-01  4.4629443283e-02 -3.0381140432e-01  4.9147551797e-01 -6.6097951228e-02  4.4629443283e-02 -6.6097951228e-02  1.5559189586e-01
-1.4447863190e-02  1.4264421565e-01  7.7936449825e-01  1.4264421565e-01 -3.9075076372e-02 -1.0269210954e-01  7.7936449825e-01 -1.0269210954e-01  5.3517826120e-02
-1.5581240796e-01  3.1900099601e-01 -6.0569805149e-02  3.1900099601e-01 -3.8091525721e-01  9.5050022850e-02 -6.0569805149e-02  9.5050022850e-02  1.0812976091e-01
 2.5661611204e-03 -2.4911529769e-02 -1.3848559257e-01 -2.4911529769e-02 -9.6820498309e-03 -2.6000534237e-02 -1.3848559257e-01 -2.6000534237e-02  7.1188885271e-03
-1.9919684623e-03  1.3817424415e-02  1.0863430264e-01  1.3817424415e-02  2.2509082335e-01  5.9914626030e-01  1.0863430264e-01  5.9914626030e-01 -2.2309945902e-01
-2.7806820888e-03  3.0496016237e-02  1.4962131494e-01  3.0496016237e-02 -1.2571820454e-01 -3.3428306529e-01  1.4962131494e-01 -3.3428306529e-01  1.2849881387e-01
-1.5489151398e-01  2.9821852248e-01 -5.4391666620e-02  2.9821852248e-01  2.5608211932e-01 -6.7839348377e-02 -5.4391666620e-02 -6.7839348377e-02 -1.2066104402e-01
 7.0169115703e-03 -7.3379597657e-02 -3.7804923054e-01 -7.3379597657e-02  1.7801246666e-01  4.7305359234e-01 -3.7804923054e-01  4.7305359234e-01 -1.8502737998e-01
 1.0939833642e-02 -1.2203465589e-01  2.1738318228e-02 -1.2203465589e-01 -2.4053192373e-01  5.3104837808e-02  2.1738318228e-02  5.3104837808e-02  4.8503343822e-02
 4.0311878462e-03 -3.9261978586e-02 -2.1772674256e-01 -3.9261978586e-02 -1.1423253861e-02 -3.0764924135e-02 -2.1772674256e-01 -3.0764924135e-02  7.3947468546e-03
 1.2251511654e-02 -1.2068637436e-01 -6.6114595416e-01 -1.2068637436e-01  2.0871757471e-02  5.4444889671e-02 -6.6114595416e-01  5.4444889671e-02 -3.3120725445e-02
-9.0486673979e-01 -2.4849847316e-01  3.5586714378e-02 -2.4849847316e-01  6.4733582547e-01 -9.6686529620e-02  3.5586714378e-02 -9.6686529620e-02  1.4575700409e-01
-3.3070927334e-01  3.7640211026e-01 -7.2787038522e-02  3.7640211026e-01 -3.6932127200e-01  9.6796400368e-02 -7.2787038522e-02  9.6796400368e-02  1.2597872542e-01
[truncated: 1,220,023 more chars]
