# Supplementary material for: Fast and accurate excited states predictions: machine learning and diabatization
Source: Phys Chem Chem Phys. 2024 Jan 9;26(5):4306–19. doi: 10.1039/d3cp05685f (PMC10829538; doi:10.1039/d3cp05685f)
Supplement: CP-026-D3CP05685F-s001 [file CP-026-D3CP05685F-s001.zip › FNO_b3lyp_6-31gs_wigmovie.xyz]

3
Geom 1
F   -0.0776552   -0.197368   0.116797
N   1.08817   0.641952   -0.024915
O   1.97806   -0.0428791   0.107753
3
Geom 2
F   -0.183796   -0.196115   0.115908
N   1.13723   0.577665   -0.0126461
O   2.06119   0.0119136   0.0980685
3
Geom 3
F   -0.104933   -0.175307   0.112679
N   1.03752   0.596676   -0.017388
O   2.05481   -0.0294463   0.106055
3
Geom 4
F   -0.131707   -0.21108   0.119013
N   1.10999   0.657428   -0.0276631
O   2.02316   -0.0401419   0.107527
3
Geom 5
F   -0.104336   -0.205936   0.118269
N   1.07935   0.668126   -0.0300093
O   2.01747   -0.0556174   0.110464
3
Geom 6
F   -0.121925   -0.176399   0.112778
N   1.04477   0.590931   -0.0162767
O   2.06864   -0.0231191   0.104965
3
Geom 7
F   -0.182419   -0.209687   0.11848
N   1.11624   0.635339   -0.0236634
O   2.07792   -0.0224583   0.104659
3
Geom 8
F   -0.0872011   -0.183024   0.114126
N   1.07101   0.60443   -0.0182493
O   2.00442   -0.0270686   0.10509
3
Geom 9
F   -0.135035   -0.197076   0.116479
N   1.07417   0.634804   -0.0240219
O   2.05847   -0.0369685   0.107349
3
Geom 10
F   -0.113751   -0.201214   0.117283
N   1.10667   0.632646   -0.0230453
O   2.00474   -0.0301643   0.105539
3
Geom 11
F   -0.137706   -0.212336   0.119215
N   1.11013   0.659776   -0.0281197
O   2.03017   -0.0407057   0.107687
3
Geom 12
F   -0.0671737   -0.186686   0.114885
N   1.08127   0.614881   -0.0199559
O   1.97165   -0.0318683   0.105682
3
Geom 13
F   -0.150514   -0.213855   0.119437
N   1.10736   0.663041   -0.028817
O   2.0478   -0.0417603   0.108033
3
Geom 14
F   -0.114111   -0.213642   0.119534
N   1.12984   0.657447   -0.0272971
O   1.98489   -0.0371161   0.106587
3
Geom 15
F   -0.114324   -0.176425   0.11274
N   1.0808   0.569599   -0.0117407
O   2.02807   -0.00441242   0.101038
3
Geom 16
F   -0.138131   -0.19462   0.115993
N   1.0809   0.6217   -0.0214998
O   2.05626   -0.0284146   0.105719
3
Geom 17
F   -0.141249   -0.206093   0.118083
N   1.09045   0.651551   -0.0269061
O   2.0516   -0.0409204   0.107969
3
Geom 18
F   -0.105186   -0.186584   0.114698
N   1.06938   0.612147   -0.0197754
O   2.02722   -0.0295954   0.105747
3
Geom 19
F   -0.16437   -0.184959   0.114048
N   1.08849   0.578685   -0.0135022
O   2.08078   -0.00223015   0.101026
3
Geom 20
F   -0.108505   -0.180806   0.11366
N   1.04674   0.607405   -0.0192524
O   2.05097   -0.0323073   0.106522
3
Geom 21
F   -0.103879   -0.195783   0.116429
N   1.06147   0.647226   -0.0264006
O   2.03258   -0.0493796   0.109492
3
Geom 22
F   -0.101057   -0.181886   0.11386
N   1.06394   0.601676   -0.0178989
O   2.02707   -0.0260079   0.1051
3
Geom 23
F   -0.13896   -0.196617   0.116366
N   1.07756   0.630079   -0.0231087
O   2.06017   -0.0333772   0.106683
3
Geom 24
F   -0.0905361   -0.182109   0.113974
N   1.05576   0.610522   -0.0196246
O   2.02173   -0.0334885   0.106475
3
Geom 25
F   -0.152751   -0.218719   0.120275
N   1.13104   0.662678   -0.028398
O   2.02973   -0.0356647   0.106672
3
Geom 26
F   -0.190639   -0.201866   0.116979
N   1.11949   0.605878   -0.0181783
O   2.08484   -0.00595597   0.101639
3
Geom 27
F   -0.206247   -0.201402   0.116794
N   1.12777   0.594827   -0.0160613
O   2.09613   0.00316778   0.100005
3
Geom 28
F   -0.158615   -0.198211   0.116441
N   1.13075   0.595342   -0.0159285
O   2.03695   -0.00107302   0.100309
3
Geom 29
F   -0.143173   -0.200087   0.116921
N   1.10736   0.620718   -0.0209343
O   2.03908   -0.0210607   0.104121
3
Geom 30
F   -0.122861   -0.187838   0.114763
N   1.10334   0.589359   -0.0150977
O   2.01847   -0.0081558   0.101575
3
Geom 31
F   -0.176443   -0.215728   0.119593
N   1.1331   0.645394   -0.02525
O   2.05607   -0.0240858   0.104726
3
Geom 32
F   -0.0667771   -0.190781   0.115683
N   1.06525   0.638585   -0.0245969
O   1.98521   -0.0477552   0.108798
3
Geom 33
F   -0.151203   -0.208802   0.118499
N   1.10623   0.647341   -0.0259232
O   2.04961   -0.034017   0.106614
3
Geom 34
F   -0.11899   -0.19818   0.116745
N   1.08372   0.636423   -0.0241156
O   2.03105   -0.037075   0.107115
3
Geom 35
F   -0.165566   -0.194668   0.115839
N   1.09032   0.608403   -0.0189943
O   2.0806   -0.0167165   0.103708
3
Geom 36
F   -0.203558   -0.205282   0.117523
N   1.12985   0.606675   -0.0182182
O   2.09112   -0.00259568   0.101028
3
Geom 37
F   -0.124871   -0.206515   0.118233
N   1.09625   0.653513   -0.0271193
O   2.02707   -0.0421364   0.107978
3
Geom 38
F   -0.104634   -0.195739   0.116362
N   1.08579   0.631063   -0.0230343
O   2.0122   -0.0352815   0.106624
3
Geom 39
F   -0.110204   -0.200234   0.117131
N   1.10167   0.633693   -0.023302
O   2.0049   -0.032245   0.105945
3
Geom 40
F   -0.134653   -0.211765   0.119121
N   1.11196   0.657557   -0.0276682
O   2.02493   -0.0394415   0.107404
3
Geom 41
F   -0.0568289   -0.181233   0.113968
N   1.063   0.611991   -0.0196576
O   1.97536   -0.0358151   0.106511
3
Geom 42
F   -0.183391   -0.229337   0.122011
N   1.16458   0.666827   -0.0287756
O   2.03676   -0.0266851   0.10494
3
Geom 43
F   -0.0744612   -0.164622   0.11089
N   1.02143   0.580914   -0.0145904
O   2.0327   -0.0283383   0.105731
3
Geom 44
F   -0.0860931   -0.185458   0.114635
N   1.04834   0.627314   -0.0228368
O   2.02296   -0.0442107   0.108502
3
Geom 45
F   -0.161758   -0.20834   0.118362
N   1.10465   0.644063   -0.0253795
O   2.06353   -0.0316965   0.106301
3
Geom 46
F   -0.13465   -0.213238   0.119407
N   1.10635   0.665947   -0.0293107
O   2.02984   -0.0450369   0.108502
3
Geom 47
F   -0.0925071   -0.184671   0.114435
N   1.05759   0.617048   -0.0208155
O   2.02247   -0.036158   0.10697
3
Geom 48
F   -0.159911   -0.199189   0.116629
N   1.12464   0.602121   -0.0172845
O   2.04384   -0.00584556   0.101272
3
Geom 49
F   -0.12314   -0.201108   0.11726
N   1.08683   0.642713   -0.0252516
O   2.03326   -0.0391036   0.107498
3
Geom 50
F   -0.125951   -0.204956   0.117946
N   1.09275   0.650482   -0.026614
O   2.03142   -0.0413352   0.107876
3
Geom 51
F   -0.157608   -0.205993   0.117921
N   1.11696   0.629617   -0.0224953
O   2.04783   -0.021836   0.1043
3
Geom 52
F   -0.111916   -0.188087   0.114955
N   1.06331   0.619136   -0.0211907
O   2.04053   -0.0339286   0.10668
3
Geom 53
F   -0.164646   -0.203874   0.117487
N   1.11907   0.619546   -0.0206212
O   2.05434   -0.0155367   0.103175
3
Geom 54
F   -0.134202   -0.213447   0.119401
N   1.12688   0.653384   -0.0266651
O   2.01134   -0.0337897   0.106192
3
Geom 55
F   -0.153686   -0.211543   0.118926
N   1.13659   0.63574   -0.023318
O   2.02598   -0.0206045   0.103826
3
Geom 56
F   -0.122118   -0.201961   0.11743
N   1.08381   0.647692   -0.0262175
O   2.03469   -0.0424495   0.108141
3
Geom 57
F   -0.112975   -0.198516   0.116813
N   1.09482   0.631887   -0.0230819
O   2.01419   -0.0327054   0.106129
3
Geom 58
F   -0.148282   -0.169048   0.111263
N   1.05146   0.555901   -0.00977527
O   2.09409   -0.00118232   0.101072
3
Geom 59
F   -0.151388   -0.226369   0.121695
N   1.13373   0.685898   -0.032661
O   2.02575   -0.046906   0.108717
3
Geom 60
F   -0.132893   -0.182404   0.113817
N   1.05259   0.602228   -0.0182964
O   2.07482   -0.0258766   0.105498
3
Geom 61
F   -0.143829   -0.204989   0.117766
N   1.13424   0.618814   -0.0201745
O   2.01633   -0.0135716   0.102452
3
Geom 62
F   -0.164041   -0.199614   0.116697
N   1.12017   0.60529   -0.0179565
O   2.05265   -0.00811565   0.10178
3
Geom 63
F   -0.113496   -0.197278   0.116482
N   1.13857   0.599294   -0.0163696
O   1.97651   -0.00564087   0.100646
3
Geom 64
F   -0.182664   -0.191555   0.115106
N   1.12026   0.574344   -0.0122838
O   2.0747   0.00940408   0.0987036
3
Geom 65
F   -0.150744   -0.209703   0.118675
N   1.10314   0.652373   -0.0269022
O   2.05177   -0.0373519   0.107262
3
Geom 66
F   -0.142284   -0.205574   0.1179
N   1.12677   0.625972   -0.0216106
O   2.02103   -0.0191429   0.103551
3
Geom 67
F   -0.116456   -0.215204   0.11983
N   1.12207   0.666895   -0.0291775
O   1.99447   -0.0435322   0.107883
3
Geom 68
F   -0.111527   -0.202844   0.117607
N   1.10243   0.641241   -0.0246964
O   2.00581   -0.0357533   0.1066
3
Geom 69
F   -0.170333   -0.20057   0.116805
N   1.13644   0.596099   -0.0160275
O   2.04589   0.00106579   0.0999629
3
Geom 70
F   -0.202972   -0.222744   0.120689
N   1.16344   0.641133   -0.0240998
O   2.06101   -0.0120225   0.102416
3
Geom 71
F   -0.153021   -0.199251   0.116743
N   1.09526   0.62328   -0.0216317
O   2.06138   -0.0242956   0.104943
3
Geom 72
F   -0.153857   -0.210498   0.118722
N   1.1409   0.629525   -0.0220995
O   2.02241   -0.016404   0.103002
3
Geom 73
F   -0.152647   -0.197504   0.116343
N   1.12938   0.595554   -0.0159658
O   2.03106   -0.00209889   0.100457
3
Geom 74
F   -0.14952   -0.186907   0.114475
N   1.0936   0.585588   -0.0146485
O   2.05867   -0.00596031   0.101524
3
Geom 75
F   -0.167488   -0.197733   0.116411
N   1.08426   0.621694   -0.0215603
O   2.08819   -0.0247107   0.105274
3
Geom 76
F   -0.14554   -0.19053   0.115179
N   1.08823   0.601797   -0.0177229
O   2.05864   -0.0158473   0.103378
3
Geom 77
F   -0.159017   -0.192078   0.115375
N   1.09786   0.596913   -0.0167219
O   2.06622   -0.00973288   0.102269
3
Geom 78
F   -0.164804   -0.222538   0.120865
N   1.15597   0.655524   -0.0267375
O   2.02222   -0.0248657   0.104517
3
Geom 79
F   -0.141932   -0.195985   0.116167
N   1.10718   0.607975   -0.0185675
O   2.03777   -0.0147767   0.102945
3
Geom 80
F   -0.148716   -0.200593   0.116961
N   1.11867   0.613506   -0.019445
O   2.03576   -0.0141449   0.10277
3
Geom 81
F   -0.172889   -0.209473   0.118467
N   1.12598   0.63086   -0.0226476
O   2.05808   -0.0187919   0.103785
3
Geom 82
F   -0.184532   -0.218132   0.119931
N   1.16245   0.631869   -0.0223246
O   2.03998   -0.00938855   0.101763
3
Geom 83
F   -0.180983   -0.20983   0.118517
N   1.11485   0.637092   -0.0240044
O   2.07744   -0.0238228   0.104913
3
Geom 84
F   -0.0801818   -0.214842   0.119978
N   1.10922   0.68378   -0.0323671
O   1.96263   -0.0587435   0.110499
3
Geom 85
F   -0.167756   -0.203598   0.117422
N   1.11815   0.618431   -0.0204403
O   2.05884   -0.0148879   0.103094
3
Geom 86
F   -0.176494   -0.221815   0.120694
N   1.14567   0.656781   -0.0271724
O   2.04512   -0.0268249   0.105101
3
Geom 87
F   -0.179426   -0.212864   0.11907
N   1.12283   0.642073   -0.0248016
O   2.0686   -0.02458   0.104955
3
Geom 88
F   -0.112127   -0.176145   0.112756
N   1.05586   0.585512   -0.0150647
O   2.04729   -0.0186766   0.10393
3
Geom 89
F   -0.131311   -0.197074   0.116473
N   1.08533   0.628529   -0.0226734
O   2.04428   -0.0314782   0.106176
3
Geom 90
F   -0.142013   -0.187568   0.11475
N   1.04324   0.622492   -0.0222345
O   2.09384   -0.0374833   0.107838
3
Geom 91
F   -0.0986136   -0.190351   0.115437
N   1.06642   0.627943   -0.0227268
O   2.022   -0.0389507   0.107453
3
Geom 92
F   -0.107559   -0.19615   0.116442
N   1.07735   0.637096   -0.0242935
O   2.02306   -0.0400749   0.107631
3
Geom 93
F   -0.137544   -0.182322   0.113703
N   1.08611   0.578909   -0.0134768
O   2.051   -0.00555914   0.101415
3
Geom 94
F   -0.117083   -0.198809   0.116862
N   1.08817   0.636058   -0.0239728
O   2.02489   -0.036009   0.106852
3
Geom 95
F   -0.141486   -0.196613   0.116305
N   1.09878   0.615583   -0.0201054
O   2.04459   -0.0206909   0.104127
3
Geom 96
F   -0.135233   -0.204185   0.117739
N   1.09975   0.640969   -0.0247777
O   2.03631   -0.0339224   0.106514
3
Geom 97
F   -0.152458   -0.207555   0.118282
N   1.09721   0.648865   -0.0263479
O   2.05899   -0.0368315   0.107244
3
Geom 98
F   -0.124933   -0.205952   0.118155
N   1.08445   0.659363   -0.0283846
O   2.03748   -0.0479265   0.109178
3
Geom 99
F   -0.108525   -0.200961   0.117338
N   1.07363   0.654733   -0.0276268
O   2.02746   -0.0498011   0.109485
3
Geom 100
F   -0.148236   -0.17491   0.112299
N   1.07431   0.559895   -0.0101688
O   2.07403   0.00228272   0.100186
3
Geom 101
F   -0.139772   -0.193714   0.115772
N   1.10028   0.605739   -0.0182491
O   2.04125   -0.0155167   0.103135
3
Geom 102
F   -0.160943   -0.218771   0.120231
N   1.13606   0.657394   -0.0273724
O   2.03506   -0.0309763   0.105826
3
Geom 103
F   -0.101804   -0.198153   0.116795
N   1.0986   0.631238   -0.0228608
O   1.99761   -0.032568   0.105957
3
Geom 104
F   -0.172394   -0.210095   0.118553
N   1.14034   0.623649   -0.0210889
O   2.04492   -0.0117392   0.102318
3
Geom 105
F   -0.103721   -0.189776   0.115281
N   1.07655   0.618139   -0.0207727
O   2.0192   -0.0310496   0.105927
3
Geom 106
F   -0.190476   -0.201178   0.116832
N   1.12856   0.597808   -0.016542
O   2.07671   0.000292429   0.100381
3
Geom 107
F   -0.132816   -0.196053   0.116284
N   1.08171   0.627205   -0.0224886
O   2.04924   -0.0315304   0.106238
3
Geom 108
F   -0.129695   -0.183647   0.11397
N   1.09463   0.579727   -0.0134691
O   2.03422   -0.00470152   0.101091
3
Geom 109
F   -0.0898668   -0.216331   0.120205
N   1.10889   0.6862   -0.0328586
O   1.97443   -0.0590938   0.110659
3
Geom 110
F   -0.11359   -0.213469   0.119506
N   1.12919   0.657453   -0.027306
O   1.98484   -0.0373263   0.106628
3
Geom 111
F   -0.126824   -0.203279   0.11761
N   1.10161   0.63909   -0.0243684
O   2.0247   -0.033353   0.106309
3
Geom 112
F   -0.145964   -0.207553   0.118296
N   1.10554   0.645174   -0.0255114
O   2.04399   -0.0336028   0.106495
3
Geom 113
F   -0.126604   -0.208466   0.118592
N   1.09356   0.661077   -0.0285705
O   2.03149   -0.0464404   0.108822
3
Geom 114
F   -0.151101   -0.18177   0.113539
N   1.08233   0.575982   -0.0130433
O   2.07042   -0.00365165   0.10123
3
Geom 115
F   -0.0971464   -0.192203   0.115776
N   1.07155   0.630951   -0.0232011
O   2.01576   -0.0393837   0.107465
3
Geom 116
F   -0.0874139   -0.197898   0.11688
N   1.07285   0.651019   -0.0268683
O   2.00307   -0.0501887   0.109365
3
Geom 117
F   -0.211726   -0.230937   0.122175
N   1.15867   0.668252   -0.0292387
O   2.07559   -0.026032   0.105151
3
Geom 118
F   -0.10958   -0.194302   0.116072
N   1.08453   0.625933   -0.0221201
O   2.01917   -0.0324975   0.106167
3
Geom 119
F   -0.127003   -0.193162   0.115772
N   1.0842   0.617834   -0.0206892
O   2.04015   -0.0267612   0.105271
3
Geom 120
F   -0.140211   -0.197735   0.116463
N   1.12392   0.60317   -0.0174145
O   2.02107   -0.0084921   0.101584
3
Geom 121
F   -0.0852146   -0.208118   0.118694
N   1.11396   0.657724   -0.0274789
O   1.96446   -0.0439195   0.107744
3
Geom 122
F   -0.109418   -0.201685   0.117429
N   1.09058   0.645785   -0.0257117
O   2.01368   -0.0411083   0.1077
3
Geom 123
F   -0.167312   -0.195912   0.11602
N   1.10825   0.600268   -0.0172184
O   2.06697   -0.00811625   0.101938
3
Geom 124
F   -0.120555   -0.220873   0.120858
N   1.12322   0.683291   -0.0322187
O   1.99833   -0.0511522   0.109324
3
Geom 125
F   -0.129615   -0.183109   0.113897
N   1.08264   0.585816   -0.0147811
O   2.04462   -0.0106715   0.102326
3
Geom 126
F   -0.137453   -0.21086   0.118922
N   1.11932   0.649116   -0.0260006
O   2.02182   -0.0331258   0.10618
3
Geom 127
F   -0.147115   -0.192918   0.115608
N   1.09085   0.60735   -0.0187198
O   2.05822   -0.0178729   0.103742
3
Geom 128
F   -0.119768   -0.20727   0.118348
N   1.11875   0.642655   -0.0247421
O   2.00131   -0.0317337   0.105759
3
Geom 129
F   -0.114751   -0.180276   0.113481
N   1.06803   0.59018   -0.0157559
O   2.03975   -0.0178558   0.103673
3
Geom 130
F   -0.158583   -0.196678   0.116245
N   1.09143   0.616008   -0.0203617
O   2.07133   -0.0209862   0.104422
3
Geom 131
F   -0.0899436   -0.186401   0.114674
N   1.09931   0.596146   -0.0162921
O   1.98291   -0.0158051   0.102725
3
Geom 132
F   -0.0858301   -0.185837   0.114648
N   1.07413   0.611816   -0.0195672
O   2.00006   -0.0301925   0.105624
3
Geom 133
F   -0.135735   -0.192012   0.115499
N   1.09066   0.607602   -0.0187257
O   2.04487   -0.019169   0.103876
3
Geom 134
F   -0.12465   -0.193432   0.115759
N   1.11751   0.597652   -0.0164279
O   2.0082   -0.00877158   0.101556
3
Geom 135
F   -0.0849201   -0.193996   0.116169
N   1.07267   0.639251   -0.0246774
O   2.00026   -0.0445204   0.108291
3
Geom 136
F   -0.145831   -0.183799   0.113903
N   1.09993   0.572457   -0.0121012
O   2.04875   0.00184326   0.099973
3
Geom 137
F   -0.131415   -0.186543   0.11457
N   1.06263   0.609407   -0.0194705
O   2.06428   -0.0272449   0.105632
3
Geom 138
F   -0.155585   -0.191594   0.115265
N   1.11485   0.585213   -0.014279
O   2.04727   -6.55069e-05   0.100262
3
Geom 139
F   -0.1532   -0.219731   0.120438
N   1.14065   0.659561   -0.027675
O   2.02185   -0.0317334   0.105845
3
Geom 140
F   -0.175705   -0.207515   0.118038
N   1.149   0.608827   -0.0182191
O   2.04127   -0.00182715   0.100418
3
Geom 141
F   -0.143768   -0.192162   0.115498
N   1.08533   0.609404   -0.019172
O   2.05907   -0.0205693   0.104269
3
Geom 142
F   -0.149023   -0.197955   0.116537
N   1.08889   0.624321   -0.0219063
O   2.0622   -0.0267466   0.105428
3
Geom 143
F   -0.180646   -0.216804   0.119765
N   1.1358   0.645974   -0.0253329
O   2.05869   -0.0233163   0.104594
3
Geom 144
F   -0.149797   -0.189672   0.115071
N   1.05616   0.618771   -0.0213773
O   2.09177   -0.031727   0.106707
3
Geom 145
F   -0.0933415   -0.195913   0.11641
N   1.10449   0.622461   -0.0211099
O   1.9824   -0.0275444   0.104882
3
Geom 146
F   -0.128041   -0.206497   0.118128
N   1.1341   0.627976   -0.0218164
O   1.9977   -0.0198011   0.10346
3
Geom 147
F   -0.079823   -0.198838   0.117026
N   1.10254   0.636747   -0.0237387
O   1.96805   -0.0365766   0.106451
3
Geom 148
F   -0.13344   -0.181466   0.113553
N   1.09125   0.57391   -0.0124552
O   2.04163   -0.00219922   0.100698
3
Geom 149
F   -0.125145   -0.200593   0.117147
N   1.08978   0.638597   -0.0244505
O   2.03306   -0.0361128   0.106931
3
Geom 150
F   -0.126848   -0.217726   0.120235
N   1.12588   0.66976   -0.0296913
O   2.00348   -0.0430442   0.107851
3
Geom 151
F   -0.0745324   -0.174021   0.112595
N   1.03845   0.60005   -0.0178831
O   2.01788   -0.0339269   0.106588
3
Geom 152
F   -0.190249   -0.197327   0.116155
N   1.1127   0.595803   -0.0164103
O   2.09032   -0.00252617   0.10107
3
Geom 153
F   -0.170242   -0.200567   0.116899
N   1.09474   0.623248   -0.0216999
O   2.08228   -0.0227054   0.104817
3
Geom 154
F   -0.159949   -0.218352   0.120186
N   1.12355   0.664449   -0.0288683
O   2.04483   -0.0376519   0.107189
3
Geom 155
F   -0.201655   -0.212608   0.118903
N   1.125   0.633902   -0.0233375
O   2.0931   -0.0177303   0.103871
3
Geom 156
F   -0.142807   -0.206002   0.11799
N   1.12084   0.631073   -0.0226496
O   2.02685   -0.0230997   0.104353
3
Geom 157
F   -0.0870008   -0.205298   0.118252
N   1.07395   0.674218   -0.0311554
O   2.00162   -0.061709   0.111488
3
Geom 158
F   -0.146635   -0.203664   0.117569
N   1.10645   0.631891   -0.023035
O   2.04399   -0.026594   0.105191
3
Geom 159
F   -0.116287   -0.205837   0.118167
N   1.08909   0.658276   -0.028079
O   2.02314   -0.0471124   0.108896
3
Geom 160
F   -0.144588   -0.191534   0.115335
N   1.10388   0.5951   -0.0162384
O   2.04381   -0.00879094   0.101894
3
Geom 161
F   -0.15027   -0.204536   0.117702
N   1.11106   0.630726   -0.0227627
O   2.04427   -0.0245377   0.104795
3
Geom 162
F   -0.170332   -0.214561   0.119392
N   1.14026   0.638614   -0.0238596
O   2.04254   -0.0195368   0.103747
3
Geom 163
F   -0.0732713   -0.188345   0.11525
N   1.04225   0.643984   -0.0259738
O   2.01306   -0.0553758   0.110518
3
Geom 164
F   -0.164465   -0.198278   0.116451
N   1.11847   0.60199   -0.0173717
O   2.05465   -0.00681374   0.101561
3
Geom 165
F   -0.117507   -0.205284   0.118123
N   1.06046   0.674808   -0.0315872
O   2.04966   -0.0622412   0.112019
3
Geom 166
F   -0.122936   -0.205129   0.117947
N   1.11316   0.638559   -0.0240792
O   2.00996   -0.0306915   0.105655
3
Geom 167
F   -0.127018   -0.183413   0.113983
N   1.07565   0.592038   -0.016032
O   2.04766   -0.0157564   0.103319
3
Geom 168
F   -0.13301   -0.208866   0.118645
N   1.08831   0.664069   -0.0292303
O   2.04369   -0.0485856   0.109336
3
Geom 169
F   -0.109719   -0.199155   0.116995
N   1.07444   0.648074   -0.0263834
O   2.02817   -0.0461173   0.108804
3
Geom 170
F   -0.127217   -0.198428   0.116784
N   1.06808   0.645207   -0.0260154
O   2.05452   -0.0444709   0.108732
3
Geom 171
F   -0.149938   -0.199118   0.116757
N   1.08486   0.630439   -0.0231067
O   2.06682   -0.030722   0.106217
3
Geom 172
F   -0.162209   -0.204553   0.117642
N   1.11137   0.627396   -0.0221858
O   2.05819   -0.0216023   0.10436
3
Geom 173
F   -0.163214   -0.200335   0.116851
N   1.11308   0.612443   -0.0193886
O   2.05788   -0.0135217   0.102851
3
Geom 174
F   -0.135104   -0.186062   0.114355
N   1.11009   0.575985   -0.01256
O   2.02711   0.00144303   0.0998377
3
Geom 175
F   -0.0937946   -0.190615   0.11552
N   1.06222   0.632812   -0.0236756
O   2.01995   -0.0428987   0.108185
3
Geom 176
F   -0.154332   -0.197638   0.116369
N   1.12517   0.598277   -0.0165417
O   2.03675   -0.00432289   0.100931
3
Geom 177
F   -0.0967661   -0.206819   0.11847
N   1.08025   0.672399   -0.0307593
O   2.00769   -0.0583096   0.110883
3
Geom 178
F   -0.173097   -0.219068   0.120216
N   1.13947   0.652885   -0.0265306
O   2.04651   -0.0266764   0.105107
3
Geom 179
F   -0.102996   -0.187678   0.114895
N   1.07695   0.611318   -0.019498
O   2.01798   -0.0275709   0.10527
3
Geom 180
F   -0.171332   -0.211637   0.118906
N   1.11316   0.646575   -0.0257529
O   2.06745   -0.0299787   0.105982
3
Geom 181
F   -0.144988   -0.16187   0.109932
N   1.05887   0.528871   -0.00463372
O   2.08369   0.0139547   0.0981518
3
Geom 182
F   -0.177638   -0.218703   0.120139
N   1.13317   0.654601   -0.0269622
O   2.05742   -0.0286119   0.105576
3
Geom 183
F   -0.121296   -0.188554   0.114932
N   1.09071   0.600302   -0.0173146
O   2.02768   -0.0168854   0.103315
3
Geom 184
F   -0.0955684   -0.200838   0.117362
N   1.08226   0.652174   -0.0269708
O   2.00451   -0.0477075   0.108882
3
Geom 185
F   -0.170897   -0.19202   0.11532
N   1.09061   0.598273   -0.0171303
O   2.08668   -0.010993   0.102693
3
Geom 186
F   -0.144176   -0.195257   0.116042
N   1.09741   0.61139   -0.0193583
O   2.04898   -0.0186308   0.103785
3
Geom 187
F   -0.0865401   -0.189993   0.115377
N   1.09109   0.613956   -0.0197092
O   1.98606   -0.0271303   0.104883
3
Geom 188
F   -0.0793596   -0.182764   0.114123
N   1.06899   0.607005   -0.0187277
O   1.99688   -0.0296308   0.105513
3
Geom 189
F   -0.121539   -0.207722   0.118461
N   1.1018   0.654668   -0.0272363
O   2.01825   -0.0417146   0.107809
3
Geom 190
F   -0.115061   -0.179486   0.113345
N   1.06264   0.591067   -0.0160038
O   2.04484   -0.0195711   0.104052
3
Geom 191
F   -0.104979   -0.195981   0.116391
N   1.09171   0.627894   -0.0223573
O   2.00742   -0.0322199   0.105996
3
Geom 192
F   -0.151874   -0.218958   0.120338
N   1.12448   0.667955   -0.0294738
O   2.03443   -0.0400004   0.107538
3
Geom 193
F   -0.130544   -0.211139   0.118985
N   1.12991   0.644962   -0.025042
O   2.00434   -0.029158   0.105265
3
Geom 194
F   -0.111374   -0.177374   0.113008
N   1.04699   0.595443   -0.0170398
O   2.05417   -0.0259105   0.105359
3
Geom 195
F   -0.128235   -0.188987   0.115
N   1.08013   0.606726   -0.0186944
O   2.04518   -0.021995   0.104441
3
Geom 196
F   -0.113694   -0.186911   0.114644
N   1.10057   0.590631   -0.0153407
O   2.01002   -0.0103702   0.101929
3
Geom 197
F   -0.149482   -0.210314   0.118757
N   1.12012   0.643627   -0.025016
O   2.03541   -0.0289691   0.105514
3
Geom 198
F   -0.174601   -0.222744   0.120867
N   1.14934   0.657884   -0.0273138
O   2.03966   -0.0266861   0.105019
3
Geom 199
F   -0.14321   -0.20507   0.117805
N   1.1252   0.625124   -0.0214807
O   2.02351   -0.0189992   0.103549
3
Geom 200
F   -0.154768   -0.19751   0.1164
N   1.09994   0.614161   -0.0198748
O   2.05935   -0.0183814   0.103812
3
Geom 201
F   -0.114273   -0.194652   0.116112
N   1.08501   0.625498   -0.0220503
O   2.02433   -0.0317009   0.106059
3
Geom 202
F   -0.224706   -0.195761   0.115679
N   1.11614   0.579329   -0.0134331
O   2.12824   0.0100356   0.0990291
3
Geom 203
F   -0.123779   -0.230034   0.122493
N   1.14405   0.69834   -0.0347071
O   1.98393   -0.0534465   0.10956
3
Geom 204
F   -0.123784   -0.184364   0.114218
N   1.05684   0.608197   -0.0193045
O   2.06028   -0.0287747   0.105904
3
Geom 205
F   -0.15723   -0.227395   0.121794
N   1.16083   0.670007   -0.0293223
O   2.00897   -0.0317754   0.105677
3
Geom 206
F   -0.104361   -0.178794   0.113235
N   1.0791   0.580984   -0.013841
O   2.01772   -0.0115654   0.102289
3
Geom 207
F   -0.135627   -0.182699   0.113854
N   1.05423   0.601381   -0.0181248
O   2.07663   -0.0247849   0.105304
3
Geom 208
F   -0.0803826   -0.190628   0.115556
N   1.07782   0.626284   -0.0221752
O   1.99037   -0.0371678   0.106828
3
Geom 209
F   -0.124492   -0.171622   0.111819
N   1.07091   0.557871   -0.0097537
O   2.04881   0.000149154   0.100393
3
Geom 210
F   -0.140335   -0.182696   0.113767
N   1.08197   0.582061   -0.0141354
O   2.05794   -0.00787421   0.101915
3
Geom 211
F   -0.136776   -0.205152   0.117895
N   1.10662   0.6392   -0.024351
O   2.03213   -0.0312251   0.105955
3
Geom 212
F   -0.155802   -0.212927   0.119236
N   1.10808   0.658177   -0.0279237
O   2.05345   -0.0386037   0.10749
3
Geom 213
F   -0.145099   -0.206872   0.11818
N   1.10297   0.644884   -0.0254933
O   2.04521   -0.034158   0.106617
3
Geom 214
F   -0.154359   -0.219138   0.120345
N   1.13067   0.663835   -0.0286244
O   2.03196   -0.0361802   0.106787
3
Geom 215
F   -0.178975   -0.197917   0.116261
N   1.1398   0.583077   -0.0135929
O   2.05321   0.00931649   0.0984777
3
Geom 216
F   -0.0994224   -0.184338   0.11432
N   1.06532   0.609103   -0.0192502
O   2.02392   -0.0295984   0.105736
3
Geom 217
F   -0.133988   -0.201724   0.11733
N   1.08185   0.645038   -0.0258005
O   2.05051   -0.040408   0.107896
3
Geom 218
F   -0.0988751   -0.2159   0.120116
N   1.09238   0.693153   -0.0344347
O   1.99958   -0.0656931   0.112145
3
Geom 219
F   -0.13533   -0.1942   0.115922
N   1.08394   0.61912   -0.020964
O   2.05027   -0.0266547   0.105333
3
Geom 220
F   -0.156748   -0.193545   0.115684
N   1.08667   0.609519   -0.0192229
O   2.07332   -0.0190268   0.104092
3
Geom 221
F   -0.16139   -0.222635   0.120912
N   1.15081   0.660104   -0.0276527
O   2.02268   -0.0287593   0.105263
3
Geom 222
F   -0.0608814   -0.182888   0.11432
N   1.03412   0.635029   -0.0243881
O   2.00546   -0.0540187   0.110235
3
Geom 223
F   -0.139689   -0.17333   0.11207
N   1.06538   0.562913   -0.0108319
O   2.0717   -0.0022347   0.101038
3
Geom 224
F   -0.145449   -0.222014   0.120921
N   1.13228   0.674421   -0.0305304
O   2.01997   -0.0420318   0.107772
3
Geom 225
F   -0.158792   -0.190177   0.115015
N   1.10198   0.588181   -0.0150379
O   2.06235   -0.00434574   0.101223
3
Geom 226
F   -0.116469   -0.186072   0.114491
N   1.09305   0.592084   -0.0157353
O   2.01989   -0.0126388   0.102456
3
Geom 227
F   -0.112082   -0.188631   0.115064
N   1.05945   0.623349   -0.0220319
O   2.0441   -0.0369713   0.107287
3
Geom 228
F   -0.132846   -0.208629   0.11853
N   1.1201   0.642659   -0.0247728
O   2.01566   -0.0301237   0.10557
3
Geom 229
F   -0.121646   -0.191724   0.115534
N   1.08379   0.614907   -0.0201317
O   2.03415   -0.0259063   0.105066
3
Geom 230
F   -0.145873   -0.198431   0.116571
N   1.12022   0.606303   -0.0180738
O   2.03103   -0.010407   0.102032
3
Geom 231
F   -0.101172   -0.185651   0.114534
N   1.07429   0.607023   -0.0187343
O   2.01815   -0.0262175   0.10503
3
Geom 232
F   -0.168657   -0.203884   0.117497
N   1.10597   0.627038   -0.0222263
O   2.07057   -0.022083   0.104567
3
Geom 233
F   -0.0860111   -0.180923   0.113799
N   1.04612   0.614193   -0.0204352
O   2.0248   -0.0381107   0.107393
3
Geom 234
F   -0.111627   -0.192636   0.115797
N   1.06488   0.632816   -0.0237044
O   2.0388   -0.0405028   0.107881
3
Geom 235
F   -0.124295   -0.203389   0.117654
N   1.09716   0.643014   -0.0251546
O   2.02559   -0.0366584   0.106946
3
Geom 236
F   -0.100294   -0.216229   0.12014
N   1.10581   0.685093   -0.03274
O   1.98951   -0.0582457   0.110634
3
Geom 237
F   -0.150175   -0.192316   0.115444
N   1.10736   0.593855   -0.0159758
O   2.0474   -0.0067726   0.101535
3
Geom 238
F   -0.168559   -0.213116   0.119166
N   1.12574   0.64389   -0.0250527
O   2.05315   -0.0258718   0.10506
3
Geom 239
F   -0.139272   -0.199197   0.116769
N   1.11055   0.616826   -0.0201485
O   2.03166   -0.0187097   0.103614
3
Geom 240
F   -0.156774   -0.196754   0.116237
N   1.10556   0.60754   -0.0185683
O   2.05681   -0.0134821   0.102862
3
Geom 241
F   -0.11688   -0.206797   0.118287
N   1.11365   0.645226   -0.0252858
O   2.00235   -0.0345466   0.106308
3
Geom 242
F   -0.125972   -0.207278   0.118373
N   1.09452   0.6568   -0.0277598
O   2.0299   -0.0441076   0.108372
3
Geom 243
F   -0.072476   -0.180142   0.113729
N   1.04375   0.616832   -0.020909
O   2.0108   -0.0413489   0.10789
3
Geom 244
F   -0.120836   -0.177002   0.112846
N   1.0663   0.579151   -0.0137589
O   2.0485   -0.01209   0.102679
3
Geom 245
F   -0.204769   -0.207631   0.117993
N   1.11198   0.625537   -0.0219952
O   2.1082   -0.0163189   0.103777
3
Geom 246
F   -0.188642   -0.175872   0.112271
N   1.07394   0.552446   -0.0089473
O   2.12235   0.00994744   0.0991504
3
Geom 247
F   -0.0936412   -0.19268   0.115899
N   1.06447   0.638029   -0.024609
O   2.0178   -0.0450132   0.108552
3
Geom 248
F   -0.104875   -0.196517   0.116475
N   1.09886   0.62499   -0.0217091
O   2.00103   -0.0290406   0.105329
3
Geom 249
F   -0.105427   -0.200541   0.117232
N   1.09296   0.641625   -0.0248882
O   2.00685   -0.0388249   0.107213
3
Geom 250
F   -0.110335   -0.195282   0.116226
N   1.09512   0.621992   -0.0212307
O   2.01079   -0.0278836   0.105206
3
Geom 251
F   -0.0890457   -0.1799   0.11358
N   1.052   0.606263   -0.0188857
O   2.02325   -0.032383   0.106296
3
Geom 252
F   -0.174888   -0.211912   0.118928
N   1.11781   0.643485   -0.0251224
O   2.0676   -0.0269472   0.105404
3
Geom 253
F   -0.138014   -0.195183   0.115999
N   1.12462   0.595093   -0.0158963
O   2.01785   -0.00445108   0.100806
3
Geom 254
F   -0.106054   -0.172634   0.11215
N   1.04979   0.579794   -0.0140727
O   2.0454   -0.0178412   0.103781
3
Geom 255
F   -0.120256   -0.203777   0.117701
N   1.11726   0.632262   -0.022838
O   2.0032   -0.0267845   0.104861
3
Geom 256
F   -0.184584   -0.20212   0.117068
N   1.11495   0.611262   -0.0192232
O   2.08162   -0.0103682   0.102449
3
Geom 257
F   -0.197546   -0.204715   0.117425
N   1.14025   0.599684   -0.0167395
O   2.07487   0.00285043   0.0998495
3
Geom 258
F   -0.115841   -0.183002   0.114007
N   1.0568   0.605963   -0.0188601
O   2.05088   -0.0284366   0.105767
3
Geom 259
F   -0.112972   -0.199114   0.117018
N   1.05316   0.660923   -0.0291041
O   2.05066   -0.0574143   0.111158
3
Geom 260
F   -0.135585   -0.203833   0.117665
N   1.10277   0.637777   -0.0241407
O   2.03408   -0.031546   0.106044
3
Geom 261
F   -0.15496   -0.194309   0.115786
N   1.10839   0.59832   -0.0168074
O   2.05219   -0.00831534   0.101856
3
Geom 262
F   -0.147955   -0.191856   0.115397
N   1.09516   0.600909   -0.0174621
O   2.05544   -0.0134948   0.102891
3
Geom 263
F   -0.159577   -0.184709   0.114043
N   1.0811   0.583973   -0.0145776
O   2.08156   -0.00715651   0.101974
3
Geom 264
F   -0.102845   -0.186068   0.114628
N   1.0631   0.615194   -0.0204273
O   2.02993   -0.0328756   0.106401
3
Geom 265
F   -0.116934   -0.196373   0.116414
N   1.08666   0.629248   -0.0227314
O   2.02604   -0.0329398   0.106297
3
Geom 266
F   -0.107421   -0.193253   0.115906
N   1.07709   0.627982   -0.0226055
O   2.02312   -0.035537   0.10679
3
Geom 267
F   -0.11173   -0.186436   0.1146
N   1.0857   0.599305   -0.0171691
O   2.0207   -0.0185283   0.103582
3
Geom 268
F   -0.163367   -0.229427   0.122133
N   1.16336   0.673254   -0.0299098
O   2.01404   -0.0322045   0.105788
3
Geom 269
F   -0.0802851   -0.165117   0.110861
N   1.06168   0.554758   -0.00914649
O   2.00438   -0.0048519   0.100999
3
Geom 270
F   -0.197824   -0.216389   0.119544
N   1.16033   0.624095   -0.0209654
O   2.05763   -0.00465451   0.101033
3
Geom 271
F   -0.140014   -0.198167   0.116624
N   1.08849   0.627668   -0.022499
O   2.05185   -0.0294251   0.105844
3
Geom 272
F   -0.104816   -0.180839   0.11366
N   1.05773   0.601346   -0.0179466
O   2.03697   -0.0269631   0.105379
3
Geom 273
F   -0.146606   -0.205915   0.117932
N   1.13052   0.623477   -0.0211072
O   2.02289   -0.0165536   0.103071
3
Geom 274
F   -0.14592   -0.185973   0.114377
N   1.06826   0.600037   -0.0177017
O   2.07658   -0.0197197   0.104313
3
Geom 275
F   -0.091628   -0.18433   0.114385
N   1.05362   0.618769   -0.0211918
O   2.0249   -0.0380695   0.107359
3
Geom 276
F   -0.103732   -0.198585   0.116883
N   1.09065   0.637289   -0.0241123
O   2.00686   -0.0373527   0.106948
3
Geom 277
F   -0.130725   -0.210633   0.118964
N   1.09736   0.664466   -0.0291574
O   2.03305   -0.0468346   0.108894
3
Geom 278
F   -0.12801   -0.215285   0.119777
N   1.12587   0.661604   -0.0281824
O   2.00487   -0.038804   0.107075
3
Geom 279
F   -0.102593   -0.20109   0.117342
N   1.0959   0.642235   -0.0249458
O   2.00092   -0.0387069   0.107133
3
Geom 280
F   -0.123356   -0.209752   0.118753
N   1.1354   0.638848   -0.0237962
O   1.991   -0.0254529   0.104451
3
Geom 281
F   -0.0768998   -0.208215   0.118764
N   1.11003   0.662813   -0.0284512
O   1.95803   -0.04826   0.108513
3
Geom 282
F   -0.127039   -0.205947   0.118114
N   1.09735   0.650389   -0.0265311
O   2.02869   -0.0400767   0.107604
3
Geom 283
F   -0.127299   -0.189105   0.115023
N   1.08192   0.606189   -0.0185639
O   2.0425   -0.0213854   0.1043
3
Geom 284
F   -0.180612   -0.203128   0.117294
N   1.10679   0.620876   -0.0211162
O   2.08405   -0.0175871   0.103838
3
Geom 285
F   -0.12884   -0.195384   0.116133
N   1.10255   0.612548   -0.0194362
O   2.02627   -0.019494   0.103745
3
Geom 286
F   -0.159412   -0.215933   0.119734
N   1.12621   0.655081   -0.0270871
O   2.04186   -0.0323229   0.106166
3
Geom 287
F   -0.109037   -0.18524   0.114384
N   1.08923   0.593877   -0.0160977
O   2.01441   -0.0151968   0.102901
3
Geom 288
F   -0.13486   -0.196375   0.116331
N   1.08292   0.626907   -0.0224228
O   2.05061   -0.0308879   0.106126
3
Geom 289
F   -0.182475   -0.206389   0.11782
N   1.13731   0.611007   -0.0188275
O   2.05954   -0.00507297   0.101209
3
Geom 290
F   -0.0908343   -0.201017   0.117454
N   1.06719   0.663821   -0.0293434
O   2.01208   -0.0576919   0.11085
3
Geom 291
F   -0.163124   -0.181717   0.113497
N   1.06932   0.581067   -0.014231
O   2.09608   -0.00816583   0.10232
3
Geom 292
F   -0.131949   -0.19041   0.115269
N   1.06969   0.617108   -0.0207943
O   2.05873   -0.0293943   0.105961
3
Geom 293
F   -0.143605   -0.205357   0.11789
N   1.11042   0.635563   -0.0236444
O   2.03692   -0.027797   0.105343
3
Geom 294
F   -0.0930832   -0.183746   0.114308
N   1.03638   0.627721   -0.0231211
O   2.04173   -0.046601   0.109139
3
Geom 295
F   -0.0587134   -0.174382   0.112736
N   1.04165   0.603348   -0.0183856
O   1.99629   -0.0363855   0.106861
3
Geom 296
F   -0.162365   -0.206927   0.118045
N   1.12792   0.624217   -0.0213447
O   2.04388   -0.0159997   0.103146
3
Geom 297
F   -0.122409   -0.194394   0.115992
N   1.09859   0.613661   -0.0196782
O   2.0221   -0.0216443   0.104125
3
Geom 298
F   -0.0792701   -0.189211   0.115326
N   1.0661   0.62965   -0.0229739
O   1.99931   -0.041798   0.107802
3
Geom 299
F   -0.0776319   -0.169284   0.111673
N   1.05054   0.576115   -0.013269
O   2.01098   -0.0185988   0.103644
3
Geom 300
F   -0.167876   -0.20991   0.118571
N   1.1275   0.632612   -0.0229302
O   2.05079   -0.019806   0.103909
3
Geom 301
F   -0.110982   -0.204566   0.117987
N   1.07666   0.663696   -0.0292536
O   2.02772   -0.0533671   0.110138
3
Geom 302
F   -0.122221   -0.206609   0.118198
N   1.12565   0.635385   -0.0232974
O   1.99818   -0.0261538   0.104674
3
Geom 303
F   -0.109975   -0.205601   0.118128
N   1.10159   0.65107   -0.0265274
O   2.00471   -0.0410844   0.107584
3
Geom 304
F   -0.131535   -0.195731   0.11619
N   1.09963   0.614846   -0.0199174
O   2.03203   -0.0210937   0.104099
3
Geom 305
F   -0.167637   -0.195821   0.115993
N   1.11199   0.597455   -0.0166407
O   2.06409   -0.00576117   0.101464
3
Geom 306
F   -0.0914772   -0.19159   0.115714
N   1.06178   0.63685   -0.0244228
O   2.01758   -0.0452765   0.108609
3
Geom 307
F   -0.137576   -0.184729   0.114172
N   1.07569   0.593423   -0.016329
O   2.06016   -0.0154066   0.103354
3
Geom 308
F   -0.0783715   -0.176692   0.113066
N   1.04035   0.606381   -0.0190439
O   2.02078   -0.0362965   0.107045
3
Geom 309
F   -0.159066   -0.217845   0.120098
N   1.12306   0.663378   -0.0286736
O   2.04422   -0.0373157   0.107123
3
Geom 310
F   -0.16647   -0.212454   0.119027
N   1.13742   0.634718   -0.0231647
O   2.04044   -0.0186272   0.103572
3
Geom 311
F   -0.126151   -0.189301   0.115093
N   1.06975   0.615047   -0.0203885
O   2.05179   -0.0289072   0.105815
3
Geom 312
F   -0.126812   -0.182445   0.113832
N   1.06336   0.596976   -0.0171346
O   2.05817   -0.0212296   0.104463
3
Geom 313
F   -0.231531   -0.197118   0.115856
N   1.1339   0.570311   -0.0115154
O   2.12079   0.0195428   0.0971406
3
Geom 314
F   -0.122722   -0.215325   0.119827
N   1.11889   0.667685   -0.0293965
O   2.00469   -0.0440787   0.108078
3
Geom 315
F   -0.152092   -0.218858   0.120305
N   1.13035   0.663752   -0.0286052
O   2.02955   -0.0364393   0.106817
3
Geom 316
F   -0.133526   -0.189843   0.115131
N   1.08053   0.607806   -0.0189091
O   2.05111   -0.0219237   0.104474
3
Geom 317
F   -0.145304   -0.203049   0.117389
N   1.13845   0.609447   -0.018378
O   2.0144   -0.00767528   0.101327
3
Geom 318
F   -0.157995   -0.220627   0.120557
N   1.15086   0.654521   -0.0266028
O   2.01861   -0.0262567   0.104765
3
Geom 319
F   -0.197624   -0.2221   0.120609
N   1.15834   0.643812   -0.024654
O   2.05913   -0.0151319   0.102997
3
Geom 320
F   -0.118571   -0.193589   0.115872
N   1.09421   0.614941   -0.0199676
O   2.02137   -0.0237214   0.104521
3
Geom 321
F   -0.183037   -0.213682   0.119228
N   1.11164   0.651022   -0.0266464
O   2.08269   -0.0314428   0.106381
3
Geom 322
F   -0.1499   -0.186438   0.11444
N   1.06958   0.599611   -0.0176179
O   2.08015   -0.0187945   0.104165
3
Geom 323
F   -0.119335   -0.189788   0.115191
N   1.08184   0.610562   -0.0193461
O   2.03311   -0.0244027   0.104786
3
Geom 324
F   -0.149298   -0.211777   0.119028
N   1.12076   0.647965   -0.0258107
O   2.03463   -0.0310294   0.105888
3
Geom 325
F   -0.114461   -0.184887   0.114332
N   1.07073   0.603333   -0.0181548
O   2.03705   -0.0238943   0.104763
3
Geom 326
F   -0.112295   -0.18812   0.114911
N   1.08483   0.605133   -0.018266
O   2.02213   -0.0216302   0.104172
3
Geom 327
F   -0.118104   -0.207104   0.118464
N   1.0579   0.682167   -0.0329942
O   2.05261   -0.0665222   0.112847
3
Geom 328
F   -0.112702   -0.200808   0.117264
N   1.08443   0.646096   -0.0258757
O   2.02297   -0.0424213   0.10804
3
Geom 329
F   -0.130682   -0.206295   0.118184
N   1.08656   0.657555   -0.0280391
O   2.04246   -0.0459375   0.108841
3
Geom 330
F   -0.169931   -0.200716   0.116869
N   1.12112   0.606645   -0.0182161
O   2.05882   -0.00799285   0.101803
3
Geom 331
F   -0.0464193   -0.185837   0.114902
N   1.05137   0.637147   -0.0244629
O   1.97318   -0.0523693   0.109608
3
Geom 332
F   -0.149754   -0.201472   0.117202
N   1.08163   0.64016   -0.0249591
O   2.06942   -0.0364362   0.107311
3
Geom 333
F   -0.152683   -0.203126   0.117442
N   1.10443   0.629858   -0.0227116
O   2.05294   -0.0254531   0.105058
3
Geom 334
F   -0.117382   -0.169972   0.111595
N   1.05075   0.567583   -0.0118353
O   2.05801   -0.0103127   0.102481
3
Geom 335
F   -0.151405   -0.196208   0.116165
N   1.10494   0.60762   -0.0185718
O   2.05098   -0.0142   0.102951
3
Geom 336
F   -0.0943704   -0.204409   0.118071
N   1.06441   0.675598   -0.0315848
O   2.01872   -0.0639724   0.112079
3
Geom 337
F   -0.148772   -0.20905   0.118519
N   1.1233   0.63768   -0.0238612
O   2.03178   -0.0252636   0.104785
3
Geom 338
F   -0.129027   -0.197922   0.116628
N   1.09151   0.627848   -0.0224443
O   2.03616   -0.029874   0.105791
3
Geom 339
F   -0.16033   -0.21105   0.118841
N   1.11877   0.643978   -0.0251434
O   2.04948   -0.0284025   0.105526
3
Geom 340
F   -0.134736   -0.217704   0.120188
N   1.12699   0.66686   -0.0291665
O   2.01188   -0.0405318   0.107448
3
Geom 341
F   -0.166745   -0.213785   0.119371
N   1.09403   0.667162   -0.029847
O   2.07876   -0.0454511   0.109014
3
Geom 342
F   -0.117644   -0.193305   0.11587
N   1.07394   0.627467   -0.022597
O   2.03801   -0.0350245   0.106825
3
Geom 343
F   -0.16423   -0.211428   0.118903
N   1.11315   0.647808   -0.0259547
O   2.05902   -0.0313062   0.106162
3
Geom 344
F   -0.158175   -0.184804   0.11404
N   1.09345   0.576614   -0.0130186
O   2.06908   -0.000601055   0.100613
3
Geom 345
F   -0.109932   -0.196824   0.116502
N   1.10089   0.623305   -0.021385
O   2.00526   -0.0272013   0.105014
3
Geom 346
F   -0.0730769   -0.210813   0.119264
N   1.11072   0.671745   -0.0300837
O   1.95289   -0.052993   0.109348
3
Geom 347
F   -0.152906   -0.197493   0.116425
N   1.09174   0.619945   -0.0210658
O   2.06432   -0.0234644   0.104825
3
Geom 348
F   -0.129075   -0.20166   0.117319
N   1.09248   0.639225   -0.0245411
O   2.03536   -0.0353945   0.106806
3
Geom 349
F   -0.131826   -0.193061   0.115763
N   1.06879   0.626248   -0.0225037
O   2.05937   -0.0342477   0.10687
3
Geom 350
F   -0.129013   -0.216583   0.120098
N   1.0878   0.690285   -0.0340879
O   2.03939   -0.0623709   0.111863
3
Geom 351
F   -0.129166   -0.199798   0.116912
N   1.11968   0.615515   -0.0197275
O   2.01166   -0.0168481   0.103075
3
Geom 352
F   -0.208574   -0.212666   0.118863
N   1.13186   0.627777   -0.0221231
O   2.09531   -0.0122993   0.102856
3
Geom 353
F   -0.13354   -0.196949   0.116434
N   1.08714   0.626353   -0.0222506
O   2.04534   -0.0297214   0.105852
3
Geom 354
F   -0.108406   -0.212097   0.119342
N   1.10121   0.672634   -0.0305291
O   2.00317   -0.0522459   0.109646
3
Geom 355
F   -0.148426   -0.190146   0.115085
N   1.09205   0.59731   -0.0168433
O   2.05873   -0.0123751   0.102721
3
Geom 356
F   -0.146779   -0.228957   0.122166
N   1.14806   0.686129   -0.0324682
O   2.00774   -0.0440341   0.107989
3
Geom 357
F   -0.135831   -0.216119   0.119964
N   1.09362   0.683184   -0.0327077
O   2.04239   -0.056705   0.110814
3
Geom 358
F   -0.178474   -0.201642   0.116967
N   1.13453   0.598616   -0.0165549
O   2.05722   0.000136173   0.100233
3
Geom 359
F   -0.116135   -0.190564   0.115351
N   1.08185   0.613907   -0.0199544
O   2.0293   -0.0264088   0.105128
3
Geom 360
F   -0.146917   -0.210101   0.118724
N   1.12327   0.641575   -0.0245773
O   2.0296   -0.0274255   0.105169
3
Geom 361
F   -0.111786   -0.180653   0.113552
N   1.0746   0.587908   -0.015223
O   2.03048   -0.0154195   0.103123
3
Geom 362
F   -0.122499   -0.20992   0.118883
N   1.09347   0.666904   -0.0296376
O   2.02669   -0.0498163   0.10941
3
Geom 363
F   -0.178152   -0.214885   0.119423
N   1.13527   0.640816   -0.024374
O   2.0562   -0.0210792   0.104161
3
Geom 364
F   -0.166251   -0.20281   0.117304
N   1.10869   0.622451   -0.0213244
O   2.06533   -0.0193437   0.104007
3
Geom 365
F   -0.118987   -0.215183   0.11974
N   1.15447   0.645072   -0.0246444
O   1.96911   -0.0244508   0.104021
3
Geom 366
F   -0.13434   -0.2127   0.119277
N   1.12039   0.655167   -0.0270954
O   2.01719   -0.0362382   0.106717
3
Geom 367
F   -0.149211   -0.210483   0.118792
N   1.11916   0.644867   -0.0252598
O   2.03593   -0.0298549   0.105686
3
Geom 368
F   -0.156659   -0.219286   0.120372
N   1.12544   0.667106   -0.02932
O   2.03927   -0.0388677   0.107363
3
Geom 369
F   -0.156029   -0.213817   0.119402
N   1.10735   0.661453   -0.0285436
O   2.05436   -0.0404148   0.107836
3
Geom 370
F   -0.153626   -0.203141   0.117446
N   1.10203   0.631221   -0.0230047
O   2.05617   -0.0266281   0.10531
3
Geom 371
F   -0.134488   -0.196454   0.116395
N   1.06187   0.640956   -0.0253487
O   2.06859   -0.0430936   0.108611
3
Geom 372
F   -0.0783922   -0.195921   0.116611
N   1.04999   0.661945   -0.0292089
O   2.01236   -0.0621013   0.111733
3
Geom 373
F   -0.164324   -0.221269   0.120664
N   1.14159   0.660928   -0.0279573
O   2.03424   -0.0311038   0.105823
3
Geom 374
F   -0.0772706   -0.177506   0.113178
N   1.06016   0.596395   -0.016885
O   2.00213   -0.0265883   0.105022
3
Geom 375
F   -0.0864028   -0.175749   0.112801
N   1.06213   0.587028   -0.0151518
O   2.01125   -0.0204739   0.103953
3
Geom 376
F   -0.122498   -0.190963   0.115379
N   1.08763   0.609729   -0.0191156
O   2.0318   -0.0222778   0.10436
3
Geom 377
F   -0.109895   -0.189333   0.115157
N   1.08111   0.612094   -0.0196051
O   2.02253   -0.0262833   0.105053
3
Geom 378
F   -0.106962   -0.181647   0.113782
N   1.06515   0.598541   -0.0173215
O   2.03302   -0.0235484   0.104686
3
Geom 379
F   -0.147707   -0.204244   0.117689
N   1.09836   0.638735   -0.0244323
O   2.05235   -0.0318971   0.106271
3
Geom 380
F   -0.166569   -0.204903   0.117693
N   1.10775   0.629709   -0.022687
O   2.06653   -0.0232123   0.104738
3
Geom 381
F   -0.126956   -0.189731   0.115128
N   1.08756   0.604624   -0.0181864
O   2.03715   -0.0192712   0.103845
3
Geom 382
F   -0.173397   -0.234047   0.12298
N   1.14516   0.697278   -0.0346838
O   2.04189   -0.0477502   0.108962
3
Geom 383
F   -0.16711   -0.217019   0.119889
N   1.12955   0.65435   -0.0269303
O   2.04809   -0.030393   0.105846
3
Geom 384
F   -0.135333   -0.209025   0.11858
N   1.12483   0.640196   -0.0242532
O   2.01448   -0.0274957   0.105056
3
Geom 385
F   -0.167919   -0.184387   0.113917
N   1.09152   0.573924   -0.0125862
O   2.08234   0.00125764   0.100381
3
Geom 386
F   -0.150416   -0.215683   0.119723
N   1.13102   0.653551   -0.0266955
O   2.02697   -0.0312806   0.105836
3
Geom 387
F   -0.0894695   -0.193786   0.116043
N   1.10118   0.61881   -0.0204678
O   1.98071   -0.0268747   0.104756
3
Geom 388
F   -0.11995   -0.207404   0.118426
N   1.09484   0.658602   -0.0280662
O   2.02246   -0.0455362   0.108577
3
Geom 389
F   -0.0806351   -0.186192   0.114803
N   1.04625   0.632486   -0.0238074
O   2.0183   -0.0478679   0.109152
3
Geom 390
F   -0.106242   -0.176083   0.112741
N   1.07072   0.577214   -0.013276
O   2.02729   -0.0114857   0.102381
3
Geom 391
F   -0.121514   -0.196601   0.116453
N   1.07758   0.634671   -0.0238935
O   2.03943   -0.0374164   0.107267
3
Geom 392
F   -0.137453   -0.19093   0.115328
N   1.07359   0.614771   -0.0203225
O   2.06186   -0.0267314   0.105477
3
Geom 393
F   -0.131181   -0.187471   0.114658
N   1.10043   0.587849   -0.0148937
O   2.0309   -0.00727007   0.10152
3
Geom 394
F   -0.110894   -0.211147   0.119116
N   1.11755   0.658273   -0.0276248
O   1.99182   -0.0408026   0.107371
3
Geom 395
F   -0.150403   -0.209635   0.11864
N   1.11383   0.645287   -0.0254233
O   2.042   -0.0312291   0.106009
3
Geom 396
F   -0.124599   -0.197083   0.116518
N   1.08157   0.632795   -0.0234964
O   2.0396   -0.0352021   0.106843
3
Geom 397
F   -0.135473   -0.201063   0.117139
N   1.1088   0.62498   -0.0216738
O   2.02868   -0.023632   0.10451
3
Geom 398
F   -0.189851   -0.204858   0.117497
N   1.13764   0.603901   -0.0175322
O   2.06802   -0.000671076   0.100458
3
Geom 399
F   -0.122821   -0.195835   0.116294
N   1.08194   0.62902   -0.0227835
O   2.03717   -0.0333793   0.106484
3
Geom 400
F   -0.0851369   -0.192123   0.115874
N   1.04894   0.648612   -0.0267766
O   2.02129   -0.0549403   0.110479
3
Geom 401
F   -0.0697568   -0.175682   0.112903
N   1.04942   0.599526   -0.0176005
O   2.0026   -0.031495   0.105975
3
Geom 402
F   -0.0880773   -0.17715   0.113103
N   1.03948   0.605824   -0.0189909
O   2.03307   -0.0352656   0.106955
3
Geom 403
F   -0.127789   -0.181192   0.113638
N   1.04423   0.605137   -0.0189438
O   2.07608   -0.0298625   0.106278
3
Geom 404
F   -0.0973804   -0.182801   0.113993
N   1.08863   0.589532   -0.0152556
O   2.00109   -0.0142899   0.102628
3
Geom 405
F   -0.13558   -0.196086   0.116265
N   1.08657   0.623408   -0.0217207
O   2.04827   -0.0281681   0.105589
3
Geom 406
F   -0.154165   -0.204958   0.117777
N   1.10363   0.635881   -0.0238473
O   2.05541   -0.0285493   0.105655
3
Geom 407
F   -0.124247   -0.189437   0.115127
N   1.0702   0.615702   -0.0204961
O   2.04914   -0.0293193   0.105868
3
Geom 408
F   -0.08428   -0.196366   0.116609
N   1.07433   0.645964   -0.0258955
O   1.99805   -0.0475825   0.108836
3
Geom 409
F   -0.106019   -0.208405   0.118647
N   1.11107   0.654978   -0.0270931
O   1.99171   -0.041174   0.107463
3
Geom 410
F   -0.16637   -0.216624   0.119895
N   1.09578   0.675251   -0.03132
O   2.07677   -0.04916   0.10968
3
Geom 411
F   -0.140743   -0.194746   0.115986
N   1.08812   0.616707   -0.0204732
O   2.05304   -0.0238931   0.104828
3
Geom 412
F   -0.163523   -0.201933   0.117147
N   1.1127   0.617749   -0.0203802
O   2.05858   -0.0162684   0.103368
3
Geom 413
F   -0.0773197   -0.199723   0.117315
N   1.05293   0.67255   -0.0311283
O   2.00852   -0.0668701   0.112577
3
Geom 414
F   -0.10374   -0.186543   0.114693
N   1.07141   0.611082   -0.0195414
O   2.02372   -0.0287113   0.105548
3
Geom 415
F   -0.116557   -0.209588   0.118844
N   1.09684   0.665228   -0.0292523
O   2.01668   -0.0487429   0.109119
3
Geom 416
F   -0.105408   -0.198474   0.116857
N   1.08946   0.637258   -0.0241311
O   2.0099   -0.0374577   0.106996
3
Geom 417
F   -0.0859224   -0.182665   0.114121
N   1.04677   0.619396   -0.0213905
O   2.02413   -0.040596   0.107846
3
Geom 418
F   -0.181922   -0.204728   0.117497
N   1.14525   0.600644   -0.0167814
O   2.05193   0.00202645   0.0998011
3
Geom 419
F   -0.128305   -0.205653   0.118051
N   1.09823   0.648533   -0.0261781
O   2.02942   -0.0388004   0.10737
3
Geom 420
F   -0.0902395   -0.192366   0.115803
N   1.08872   0.622145   -0.0212792
O   1.99253   -0.0314808   0.105751
3
Geom 421
F   -0.148022   -0.203912   0.117623
N   1.09957   0.636794   -0.0240549
O   2.05166   -0.0305921   0.106019
3
Geom 422
F   -0.191383   -0.197885   0.116197
N   1.13746   0.581181   -0.0133242
O   2.06999   0.0109383   0.0983191
3
Geom 423
F   -0.152772   -0.19773   0.116507
N   1.07504   0.631608   -0.0234839
O   2.07878   -0.033394   0.106844
3
Geom 424
F   -0.171088   -0.210506   0.118682
N   1.12005   0.638522   -0.0241527
O   2.06113   -0.0242717   0.104848
3
Geom 425
F   -0.113432   -0.196839   0.116497
N   1.09606   0.625566   -0.0218916
O   2.01365   -0.0291631   0.105463
3
Geom 426
F   -0.160546   -0.210261   0.118699
N   1.11599   0.643189   -0.0250401
O   2.05216   -0.0286491   0.105603
3
Geom 427
F   -0.157848   -0.211593   0.118967
N   1.11305   0.650107   -0.0263582
O   2.05153   -0.033123   0.106439
3
Geom 428
F   -0.119088   -0.209816   0.118792
N   1.13275   0.641917   -0.0243896
O   1.98825   -0.0280635   0.104923
3
Geom 429
F   -0.100984   -0.195798   0.116395
N   1.08418   0.633268   -0.0234537
O   2.00926   -0.037142   0.106952
3
Geom 430
F   -0.0729453   -0.18455   0.114537
N   1.04707   0.628725   -0.0230674
O   2.00845   -0.0465256   0.108821
3
Geom 431
F   -0.104437   -0.179934   0.113423
N   1.0894   0.577926   -0.0131172
O   2.0088   -0.00753546   0.101433
3
Geom 432
F   -0.11524   -0.19928   0.116913
N   1.10838   0.624912   -0.0215897
O   2.00501   -0.0256912   0.104705
3
Geom 433
F   -0.122513   -0.216939   0.120145
N   1.11106   0.67803   -0.0314349
O   2.01131   -0.0512191   0.109484
3
Geom 434
F   -0.111043   -0.195037   0.116173
N   1.09713   0.619713   -0.0207799
O   2.00988   -0.0261783   0.104874
3
Geom 435
F   -0.0887985   -0.191245   0.115656
N   1.06508   0.634307   -0.0238903
O   2.01151   -0.0434593   0.108211
3
Geom 436
F   -0.0976412   -0.183082   0.114104
N   1.06191   0.607758   -0.0190455
O   2.0248   -0.029913   0.105814
3
Geom 437
F   -0.142414   -0.200528   0.117012
N   1.10513   0.623792   -0.0215359
O   2.04014   -0.0232283   0.10454
3
Geom 438
F   -0.121916   -0.192717   0.115672
N   1.10332   0.605319   -0.0180563
O   2.01737   -0.0163338   0.103085
3
Geom 439
F   -0.147489   -0.213986   0.119371
N   1.15455   0.633565   -0.0226174
O   2.0029   -0.0157985   0.102685
3
Geom 440
F   -0.104306   -0.176264   0.112822
N   1.05429   0.589005   -0.0157068
O   2.03938   -0.0215935   0.104413
3
Geom 441
F   -0.167077   -0.227697   0.12176
N   1.17803   0.657153   -0.026713
O   2.00561   -0.0201645   0.103432
3
Geom 442
F   -0.147852   -0.194899   0.11593
N   1.10954   0.601363   -0.0173271
O   2.04273   -0.010278   0.102141
3
Geom 443
F   -0.120261   -0.193223   0.115819
N   1.08379   0.620092   -0.0210885
O   2.0325   -0.028666   0.105565
3
Geom 444
F   -0.109282   -0.208294   0.11863
N   1.10196   0.659677   -0.0281163
O   2.00356   -0.0454198   0.108379
3
Geom 445
F   -0.141562   -0.19895   0.116763
N   1.08784   0.630196   -0.022984
O   2.05426   -0.0307081   0.106104
3
Geom 446
F   -0.0752025   -0.192984   0.116038
N   1.06983   0.64044   -0.024904
O   1.99121   -0.0467636   0.108645
3
Geom 447
F   -0.101153   -0.205663   0.118222
N   1.08503   0.664405   -0.0292202
O   2.00872   -0.052684   0.10983
3
Geom 448
F   -0.142717   -0.215695   0.119792
N   1.11936   0.663233   -0.0286401
O   2.02803   -0.0397422   0.107458
3
Geom 449
F   -0.146174   -0.191149   0.115325
N   1.07293   0.613575   -0.020144
O   2.07279   -0.0254239   0.105324
3
Geom 450
F   -0.120535   -0.201813   0.117407
N   1.08537   0.646625   -0.0259897
O   2.03145   -0.0416915   0.107969
3
Geom 451
F   -0.0710932   -0.189641   0.115419
N   1.07868   0.625026   -0.021893
O   1.97858   -0.0372389   0.106744
3
Geom 452
F   -0.12761   -0.194652   0.116087
N   1.06587   0.634395   -0.0240439
O   2.05692   -0.0394902   0.107834
3
Geom 453
F   -0.128631   -0.194125   0.115994
N   1.06143   0.635316   -0.0242863
O   2.06202   -0.0409222   0.108157
3
Geom 454
F   -0.162628   -0.185937   0.114263
N   1.07793   0.589166   -0.0156012
O   2.08796   -0.0102446   0.10261
3
Geom 455
F   -0.114086   -0.208664   0.118643
N   1.11593   0.650496   -0.0262185
O   1.99703   -0.0369423   0.106702
3
Geom 456
F   -0.117398   -0.205339   0.118034
N   1.10472   0.646209   -0.0256061
O   2.01078   -0.0371393   0.106889
3
Geom 457
F   -0.123265   -0.208166   0.118519
N   1.10893   0.650997   -0.0264531
O   2.01406   -0.0379723   0.107055
3
Geom 458
F   -0.170338   -0.218986   0.120188
N   1.1511   0.645788   -0.0250259
O   2.03305   -0.0205602   0.103822
3
Geom 459
F   -0.117682   -0.217419   0.12027
N   1.10637   0.683915   -0.0325798
O   2.00968   -0.0558014   0.110339
3
Geom 460
F   -0.17701   -0.214142   0.119324
N   1.12057   0.648299   -0.0259821
O   2.06771   -0.028513   0.105686
3
Geom 461
F   -0.164985   -0.217529   0.120008
N   1.12356   0.660456   -0.0281465
O   2.05081   -0.0351327   0.106769
3
Geom 462
F   -0.171294   -0.213977   0.119322
N   1.12124   0.648855   -0.026053
O   2.06033   -0.0291951   0.105751
3
Geom 463
F   -0.106018   -0.189526   0.115224
N   1.07586   0.617169   -0.0206121
O   2.02253   -0.0304975   0.105854
3
Geom 464
F   -0.133852   -0.205464   0.117995
N   1.0948   0.648676   -0.0262781
O   2.03901   -0.0391501   0.107524
3
Geom 465
F   -0.121615   -0.176848   0.112849
N   1.05074   0.588579   -0.0157482
O   2.06305   -0.0205257   0.104417
3
Geom 466
F   -0.0912262   -0.191105   0.115591
N   1.07683   0.625562   -0.0220979
O   2.00411   -0.0359693   0.106719
3
Geom 467
F   -0.0959855   -0.204694   0.118088
N   1.07653   0.668196   -0.030033
O   2.01002   -0.0571533   0.1107
3
Geom 468
F   -0.131012   -0.193564   0.115844
N   1.07632   0.623189   -0.0218183
O   2.05182   -0.030971   0.106174
3
Geom 469
F   -0.138807   -0.202068   0.117293
N   1.1153   0.623086   -0.0212363
O   2.02694   -0.0207815   0.103944
3
Geom 470
F   -0.153605   -0.215762   0.119719
N   1.13222   0.652173   -0.0264337
O   2.02971   -0.0299796   0.105612
3
Geom 471
F   -0.15449   -0.194443   0.115931
N   1.05628   0.632788   -0.0239949
O   2.09725   -0.0383313   0.107976
3
Geom 472
F   -0.136836   -0.211387   0.11901
N   1.12519   0.647153   -0.0255447
O   2.01595   -0.0307819   0.105677
3
Geom 473
F   -0.147095   -0.210518   0.118823
N   1.11294   0.649589   -0.0262224
O   2.03885   -0.0339466   0.106491
3
Geom 474
F   -0.178401   -0.200621   0.11683
N   1.11111   0.610595   -0.0191341
O   2.07765   -0.0115644   0.102653
3
Geom 475
F   -0.160506   -0.20758   0.118177
N   1.12726   0.627245   -0.0219095
O   2.04225   -0.0178741   0.103483
3
Geom 476
F   -0.110787   -0.182157   0.113821
N   1.08118   0.588732   -0.015272
O   2.02354   -0.0143547   0.102846
3
Geom 477
F   -0.101028   -0.212258   0.119439
N   1.08811   0.68364   -0.0327424
O   2.00587   -0.0616908   0.111468
3
Geom 478
F   -0.0974497   -0.193442   0.116034
N   1.05848   0.643359   -0.0257038
O   2.02756   -0.0487747   0.10935
3
Geom 479
F   -0.0897611   -0.198996   0.117105
N   1.05787   0.663671   -0.0294532
O   2.01897   -0.0599608   0.11136
3
Geom 480
F   -0.150646   -0.216442   0.119928
N   1.10212   0.67474   -0.0310683
O   2.05255   -0.0489287   0.109421
3
Geom 481
F   -0.155169   -0.186154   0.114286
N   1.10227   0.576018   -0.0127624
O   2.05779   0.00152346   0.100096
3
Geom 482
F   -0.161634   -0.199753   0.116764
N   1.10743   0.614671   -0.0198818
O   2.06095   -0.0161625   0.103386
3
Geom 483
F   -0.211675   -0.215265   0.119304
N   1.143   0.62806   -0.0220181
O   2.08925   -0.00946024   0.10224
3
Geom 484
F   -0.111662   -0.199202   0.116889
N   1.12086   0.617502   -0.020011
O   1.98984   -0.0192957   0.103351
3
Geom 485
F   -0.106617   -0.21546   0.119981
N   1.09864   0.685599   -0.0329674
O   2.0033   -0.0596027   0.111022
3
Geom 486
F   -0.146811   -0.185198   0.11418
N   1.08988   0.583233   -0.0142575
O   2.05871   -0.00592848   0.101532
3
Geom 487
F   -0.15832   -0.219862   0.120453
N   1.13321   0.663453   -0.0285302
O   2.03444   -0.0349862   0.106576
3
Geom 488
F   -0.1434   -0.209497   0.11871
N   1.08748   0.663865   -0.0292451
O   2.05676   -0.0476579   0.109272
3
Geom 489
F   -0.174004   -0.204213   0.117458
N   1.13803   0.605799   -0.0178175
O   2.04885   -0.00309906   0.100754
3
Geom 490
F   -0.162676   -0.20596   0.117917
N   1.10413   0.636503   -0.0239879
O   2.06508   -0.0279045   0.105611
3
Geom 491
F   -0.0922378   -0.206692   0.118421
N   1.10189   0.659119   -0.0279484
O   1.98337   -0.0468342   0.10848
3
Geom 492
F   -0.133962   -0.193289   0.115768
N   1.08062   0.618717   -0.0209343
O   2.05156   -0.027383   0.105491
3
Geom 493
F   -0.120288   -0.204039   0.117808
N   1.09156   0.649822   -0.0264879
O   2.02573   -0.0418456   0.10793
3
Geom 494
F   -0.0963261   -0.190455   0.115384
N   1.10356   0.604713   -0.0178416
O   1.98676   -0.0184895   0.103239
3
Geom 495
F   -0.0852113   -0.193813   0.116133
N   1.07286   0.638459   -0.0245286
O   2.00044   -0.0440445   0.108203
3
Geom 496
F   -0.109665   -0.174143   0.112448
N   1.03323   0.594463   -0.0170607
O   2.06418   -0.0288902   0.106042
3
Geom 497
F   -0.186639   -0.218676   0.120128
N   1.11502   0.663923   -0.029003
O   2.08401   -0.0368053   0.107375
3
Geom 498
F   -0.169143   -0.203061   0.117325
N   1.1136   0.619291   -0.0206743
O   2.06446   -0.0162781   0.103413
3
Geom 499
F   -0.12819   -0.206567   0.118211
N   1.10246   0.64875   -0.0261536
O   2.02558   -0.037905   0.107158
3
Geom 500
F   -0.211332   -0.202124   0.116799
N   1.17356   0.565995   -0.0100336
O   2.06208   0.0292672   0.0947232
3
Geom 501
F   -0.110688   -0.186465   0.114715
N   1.03917   0.629949   -0.0235597
O   2.06019   -0.0453222   0.109039
3
Geom 502
F   -0.126482   -0.207524   0.118402
N   1.10047   0.65358   -0.0270736
O   2.02529   -0.0409966   0.107737
3
Geom 503
F   -0.147668   -0.185004   0.11416
N   1.08091   0.588219   -0.0153226
O   2.06758   -0.010524   0.102488
3
Geom 504
F   -0.145039   -0.216837   0.120016
N   1.10832   0.673469   -0.0307166
O   2.04046   -0.0473475   0.109009
3
Geom 505
F   -0.153531   -0.184354   0.114022
N   1.07506   0.588374   -0.0154629
O   2.07967   -0.011431   0.102774
3
Geom 506
F   -0.0765295   -0.203046   0.117845
N   1.09315   0.657274   -0.0276786
O   1.97237   -0.0495504   0.108928
3
Geom 507
F   -0.0892033   -0.180964   0.113734
N   1.07076   0.597436   -0.0169628
O   2.00702   -0.0233922   0.104429
3
Geom 508
F   -0.0908856   -0.195703   0.116399
N   1.09746   0.62702   -0.0220536
O   1.98565   -0.0317853   0.105721
3
Geom 509
F   -0.166205   -0.187899   0.11452
N   1.11678   0.569239   -0.0113258
O   2.05819   0.00953138   0.0985605
3
Geom 510
F   -0.125007   -0.20322   0.11762
N   1.0965   0.642713   -0.0251115
O   2.02701   -0.0365947   0.106947
3
Geom 511
F   -0.121006   -0.202267   0.117476
N   1.09117   0.644185   -0.0254506
O   2.02693   -0.0390166   0.107416
3
Geom 512
F   -0.128052   -0.191406   0.115423
N   1.09213   0.606744   -0.0185146
O   2.03446   -0.0191387   0.103782
3
Geom 513
F   -0.0855627   -0.194496   0.116265
N   1.06985   0.642527   -0.0253309
O   2.0035   -0.0467948   0.108749
3
Geom 514
F   -0.118522   -0.193137   0.115758
N   1.10757   0.604806   -0.0178833
O   2.00962   -0.0153856   0.102831
3
Geom 515
F   -0.184328   -0.184198   0.113776
N   1.10091   0.562827   -0.010447
O   2.09361   0.0107486   0.0986749
3
Geom 516
F   -0.105772   -0.20618   0.1183
N   1.0827   0.666349   -0.029634
O   2.01625   -0.0537715   0.1101
3
Geom 517
F   -0.08621   -0.187428   0.114962
N   1.06503   0.622752   -0.0217368
O   2.00848   -0.0378783   0.107151
3
Geom 518
F   -0.173763   -0.2263   0.121585
N   1.12553   0.685038   -0.0327122
O   2.05951   -0.0462357   0.108892
3
Geom 519
F   -0.143965   -0.200747   0.117062
N   1.09742   0.629096   -0.0226434
O   2.04872   -0.027612   0.10545
3
Geom 520
F   -0.136718   -0.201237   0.117176
N   1.10391   0.62839   -0.0223858
O   2.03444   -0.0264107   0.10509
3
Geom 521
F   -0.211661   -0.199976   0.116453
N   1.14965   0.574563   -0.0119887
O   2.08341   0.0192151   0.0968459
3
Geom 522
F   -0.146165   -0.194936   0.115976
N   1.09587   0.610834   -0.0192864
O   2.0527   -0.0185254   0.103801
3
Geom 523
F   -0.102607   -0.201427   0.117384
N   1.10471   0.637584   -0.0239488
O   1.99322   -0.034235   0.10621
3
Geom 524
F   -0.165177   -0.16974   0.111298
N   1.0546   0.551572   -0.0089891
O   2.11141   0.00342891   0.100343
3
Geom 525
F   -0.154978   -0.198369   0.116592
N   1.08492   0.626645   -0.022421
O   2.07275   -0.0282899   0.105813
3
Geom 526
F   -0.142859   -0.206107   0.118033
N   1.1102   0.638321   -0.0241568
O   2.03623   -0.0293208   0.105621
3
Geom 527
F   -0.154792   -0.214595   0.11954
N   1.11283   0.660722   -0.0283198
O   2.0481   -0.0388504   0.107476
3
Geom 528
F   -0.0758187   -0.190827   0.115643
N   1.06601   0.635826   -0.0241082
O   1.99528   -0.0452857   0.108417
3
Geom 529
F   -0.113942   -0.217137   0.120191
N   1.12644   0.670947   -0.0298535
O   1.98766   -0.0447829   0.108045
3
Geom 530
F   -0.137521   -0.184208   0.114046
N   1.08891   0.583162   -0.0142235
O   2.04852   -0.00704214   0.10166
3
Geom 531
F   -0.0994092   -0.189498   0.115281
N   1.06369   0.62676   -0.0225517
O   2.02533   -0.0389278   0.107485
3
Geom 532
F   -0.136307   -0.202229   0.117309
N   1.12705   0.616629   -0.0198497
O   2.01369   -0.0149368   0.10271
3
Geom 533
F   -0.153915   -0.193649   0.115745
N   1.07502   0.618189   -0.0209982
O   2.08015   -0.0264932   0.105574
3
Geom 534
F   -0.192645   -0.22288   0.120796
N   1.15088   0.652505   -0.0263617
O   2.05975   -0.0218158   0.10427
3
Geom 535
F   -0.145673   -0.204981   0.117794
N   1.11704   0.629497   -0.022426
O   2.03358   -0.0229333   0.10439
3
Geom 536
F   -0.0935469   -0.190197   0.115386
N   1.088   0.614758   -0.0199321
O   1.99709   -0.0275896   0.105067
3
Geom 537
F   -0.191254   -0.197594   0.116148
N   1.13523   0.581731   -0.0134599
O   2.0718   0.0101097   0.0984954
3
Geom 538
F   -0.146644   -0.212236   0.119126
N   1.12106   0.649953   -0.0261649
O   2.03121   -0.0322252   0.106081
3
Geom 539
F   -0.178092   -0.197868   0.116254
N   1.14103   0.582353   -0.0134365
O   2.05108   0.00989137   0.0983495
3
Geom 540
F   -0.0865407   -0.195782   0.11644
N   1.09606   0.629347   -0.02249
O   1.98171   -0.0337281   0.106055
3
Geom 541
F   -0.125343   -0.203725   0.117702
N   1.1012   0.641192   -0.0247591
O   2.0233   -0.0346635   0.106542
3
Geom 542
F   -0.13083   -0.217651   0.120277
N   1.09195   0.690531   -0.0340774
O   2.03791   -0.0613181   0.111641
3
Geom 543
F   -0.103657   -0.194294   0.116162
N   1.05769   0.644957   -0.0260362
O   2.03563   -0.0491614   0.109489
3
Geom 544
F   -0.0720203   -0.19475   0.116373
N   1.07396   0.644284   -0.0255425
O   1.98381   -0.0480314   0.108807
3
Geom 545
F   -0.142564   -0.191715   0.115406
N   1.09199   0.603959   -0.0180556
O   2.05182   -0.0163327   0.1034
3
Geom 546
F   -0.101173   -0.199879   0.117133
N   1.09208   0.6412   -0.0248064
O   2.00257   -0.0392398   0.107259
3
Geom 547
F   -0.128589   -0.202195   0.117401
N   1.10135   0.635301   -0.023676
O   2.02702   -0.0313235   0.105951
3
Geom 548
F   -0.123688   -0.209193   0.118698
N   1.11285   0.651636   -0.0265139
O   2.01113   -0.037313   0.106895
3
Geom 549
F   -0.175294   -0.202404   0.11719
N   1.10559   0.620748   -0.0210901
O   2.07878   -0.018334   0.103938
3
Geom 550
F   -0.148274   -0.183243   0.113821
N   1.08492   0.579786   -0.0136989
O   2.06479   -0.00523218   0.101469
3
Geom 551
F   -0.093572   -0.193209   0.115986
N   1.06952   0.636463   -0.0242412
O   2.0133   -0.0430138   0.108127
3
Geom 552
F   -0.111077   -0.189816   0.115287
N   1.06022   0.626924   -0.0226797
O   2.04223   -0.038694   0.107589
3
Geom 553
F   -0.121426   -0.202363   0.117488
N   1.0929   0.643258   -0.0252537
O   2.02591   -0.0380895   0.107229
3
Geom 554
F   -0.158022   -0.206514   0.118029
N   1.11101   0.635055   -0.0235966
O   2.05353   -0.0259782   0.105136
3
Geom 555
F   -0.107302   -0.187066   0.114739
N   1.08569   0.602517   -0.0177483
O   2.01545   -0.0205921   0.103923
3
Geom 556
F   -0.132308   -0.230364   0.122534
N   1.13354   0.703961   -0.0359428
O   2.00325   -0.0579751   0.110593
3
Geom 557
F   -0.153711   -0.204854   0.117726
N   1.11848   0.626003   -0.0217865
O   2.04186   -0.0200252   0.103911
3
Geom 558
F   -0.162167   -0.21151   0.118875
N   1.13731   0.632898   -0.0228121
O   2.03542   -0.0181562   0.103445
3
Geom 559
F   -0.168301   -0.20818   0.118228
N   1.13596   0.621431   -0.0207281
O   2.04389   -0.0120717   0.102388
3
Geom 560
F   -0.0753445   -0.194085   0.116211
N   1.08318   0.635254   -0.023739
O   1.97969   -0.0409154   0.107419
3
Geom 561
F   -0.0683729   -0.182391   0.114154
N   1.04948   0.621436   -0.0216605
O   2.00091   -0.0427079   0.108043
3
Geom 562
F   -0.106909   -0.20009   0.117114
N   1.10487   0.632026   -0.0229313
O   1.99819   -0.0309571   0.10564
3
Geom 563
F   -0.147315   -0.210615   0.118769
N   1.14455   0.629274   -0.0219724
O   2.01144   -0.016046   0.102835
3
Geom 564
F   -0.110166   -0.20681   0.118393
N   1.08292   0.667059   -0.0297794
O   2.02128   -0.0536453   0.110116
3
Geom 565
F   -0.201609   -0.234087   0.122754
N   1.18418   0.664487   -0.0281132
O   2.04124   -0.0189949   0.103478
3
Geom 566
F   -0.11893   -0.177223   0.112906
N   1.06239   0.582916   -0.0145098
O   2.04966   -0.0151233   0.103265
3
Geom 567
F   -0.109974   -0.166737   0.111054
N   1.04175   0.565009   -0.0114661
O   2.05709   -0.0119022   0.102801
3
Geom 568
F   -0.134453   -0.197043   0.116395
N   1.11008   0.611484   -0.0191456
O   2.02634   -0.0165922   0.10318
3
Geom 569
F   -0.149192   -0.225892   0.121618
N   1.13335   0.685197   -0.0325284
O   2.02348   -0.0468597   0.108692
3
Geom 570
F   -0.15652   -0.219211   0.12034
N   1.13398   0.661345   -0.0281205
O   2.03164   -0.0339137   0.106352
3
Geom 571
F   -0.156962   -0.21348   0.119295
N   1.12487   0.648718   -0.0259173
O   2.04013   -0.0296664   0.105664
3
Geom 572
F   -0.142595   -0.205487   0.117883
N   1.12631   0.625907   -0.0216068
O   2.0218   -0.0191899   0.103567
3
Geom 573
F   -0.145596   -0.197122   0.116354
N   1.10936   0.609236   -0.0187824
O   2.04021   -0.0145301   0.10291
3
Geom 574
F   -0.190462   -0.210789   0.118558
N   1.15393   0.612213   -0.0188294
O   2.05448   -0.000903194   0.100334
3
Geom 575
F   -0.131158   -0.216538   0.12
N   1.12262   0.666909   -0.0292283
O   2.01145   -0.0419587   0.107725
3
Geom 576
F   -0.143696   -0.192966   0.115641
N   1.08823   0.610124   -0.0192611
O   2.05645   -0.0202439   0.104177
3
Geom 577
F   -0.115265   -0.18918   0.115089
N   1.08621   0.606854   -0.018576
O   2.02445   -0.0218782   0.104232
3
Geom 578
F   -0.151194   -0.203642   0.117542
N   1.1064   0.630641   -0.0228213
O   2.04945   -0.0255247   0.105036
3
Geom 579
F   -0.165956   -0.219482   0.12038
N   1.11697   0.670764   -0.0301633
O   2.05773   -0.0418371   0.108092
3
Geom 580
F   -0.151721   -0.200458   0.116889
N   1.13242   0.603322   -0.0173576
O   2.0273   -0.00539002   0.101027
3
Geom 581
F   -0.154209   -0.193894   0.11571
N   1.10986   0.596228   -0.0163937
O   2.05   -0.00697619   0.101585
3
Geom 582
F   -0.155482   -0.213064   0.119233
N   1.12142   0.650025   -0.0262068
O   2.0414   -0.0313046   0.105991
3
Geom 583
F   -0.10876   -0.208614   0.118722
N   1.08891   0.669335   -0.0301051
O   2.01436   -0.0534952   0.110011
3
Geom 584
F   -0.11658   -0.188805   0.115058
N   1.06607   0.618402   -0.0210304
O   2.04365   -0.0324334   0.106418
3
Geom 585
F   -0.156626   -0.174348   0.112161
N   1.0705   0.558333   -0.0099691
O   2.08733   0.0029841   0.100176
3
Geom 586
F   -0.150474   -0.222947   0.12109
N   1.12249   0.682452   -0.0321891
O   2.03451   -0.0479547   0.109023
3
Geom 587
F   -0.111968   -0.181447   0.113721
N   1.06437   0.597071   -0.0170799
O   2.03965   -0.0224987   0.104547
3
Geom 588
F   -0.120376   -0.225285   0.121644
N   1.13797   0.68793   -0.0328544
O   1.98521   -0.0499724   0.108947
3
Geom 589
F   -0.135182   -0.208679   0.118553
N   1.10863   0.649661   -0.0262556
O   2.02848   -0.0361934   0.106841
3
Geom 590
F   -0.110024   -0.184285   0.114265
N   1.06121   0.608774   -0.0192923
O   2.04011   -0.0293733   0.105839
3
Geom 591
F   -0.0993195   -0.191624   0.115682
N   1.06093   0.635422   -0.0242008
O   2.02764   -0.043985   0.108453
3
Geom 592
F   -0.103232   -0.191579   0.115644
N   1.06509   0.631524   -0.0234292
O   2.02865   -0.0406263   0.107822
3
Geom 593
F   -0.143466   -0.190505   0.11518
N   1.09054   0.600769   -0.0174892
O   2.05416   -0.0149772   0.103173
3
Geom 594
F   -0.0947073   -0.196502   0.116565
N   1.08126   0.63911   -0.0245583
O   2.00436   -0.0414199   0.107717
3
Geom 595
F   -0.144479   -0.200087   0.116972
N   1.08195   0.636908   -0.0243304
O   2.06288   -0.0352339   0.107034
3
Geom 596
F   -0.157471   -0.201557   0.117092
N   1.12007   0.613362   -0.0194309
O   2.04494   -0.0128747   0.102602
3
Geom 597
F   -0.076936   -0.17528   0.112779
N   1.05487   0.592772   -0.0162919
O   2.00636   -0.0260598   0.104977
3
Geom 598
F   -0.177292   -0.215632   0.119581
N   1.12858   0.647801   -0.0257688
O   2.06103   -0.026307   0.105194
3
Geom 599
F   -0.115244   -0.194152   0.116014
N   1.08503   0.623616   -0.0217045
O   2.02546   -0.0306474   0.105872
3
Geom 600
F   -0.132082   -0.204697   0.117803
N   1.12068   0.62984   -0.022382
O   2.01425   -0.023571   0.104341
3
Geom 601
F   -0.149707   -0.20423   0.117616
N   1.12523   0.62067   -0.0206787
O   2.0312   -0.0160976   0.103072
3
Geom 602
F   -0.0898666   -0.170148   0.111823
N   1.02725   0.590786   -0.0163932
O   2.0459   -0.0304177   0.106201
3
Geom 603
F   -0.173842   -0.217697   0.11995
N   1.14275   0.646143   -0.0252325
O   2.04453   -0.0224035   0.104286
3
Geom 604
F   -0.119537   -0.185297   0.114352
N   1.0841   0.594593   -0.016349
O   2.03137   -0.0157564   0.103158
3
Geom 605
F   -0.154398   -0.195131   0.115988
N   1.0878   0.614514   -0.0201237
O   2.06954   -0.0215157   0.104519
3
Geom 606
F   -0.105814   -0.19591   0.116409
N   1.07638   0.63742   -0.0243617
O   2.02183   -0.0406441   0.10773
3
Geom 607
F   -0.142739   -0.183608   0.113979
N   1.05755   0.600248   -0.0178916
O   2.08218   -0.0227137   0.104952
3
Geom 608
F   -0.123423   -0.185292   0.114396
N   1.05509   0.61242   -0.0201136
O   2.06139   -0.0313698   0.106401
3
Geom 609
F   -0.12944   -0.199649   0.116937
N   1.09561   0.630622   -0.0228983
O   2.03306   -0.0302517   0.105821
3
Geom 610
F   -0.185716   -0.211367   0.118783
N   1.11267   0.642186   -0.0250011
O   2.08496   -0.0264572   0.10547
3
Geom 611
F   -0.0791334   -0.194662   0.116324
N   1.07208   0.643323   -0.0254198
O   1.9939   -0.0472936   0.108757
3
Geom 612
F   -0.166518   -0.199623   0.116788
N   1.0748   0.634184   -0.0240184
O   2.09531   -0.0334005   0.106979
3
Geom 613
F   -0.130203   -0.190904   0.115288
N   1.10589   0.5956   -0.0162452
O   2.02496   -0.00997747   0.101956
3
Geom 614
F   -0.138537   -0.200659   0.11706
N   1.10331   0.62643   -0.022038
O   2.03712   -0.0253818   0.104922
3
Geom 615
F   -0.130672   -0.203329   0.117532
N   1.13154   0.618749   -0.020153
O   2.00307   -0.015486   0.102711
3
Geom 616
F   -0.129877   -0.202911   0.117539
N   1.0962   0.640615   -0.0247455
O   2.03306   -0.0351254   0.106724
3
Geom 617
F   -0.134029   -0.21149   0.11909
N   1.10454   0.661668   -0.0285418
O   2.03069   -0.0433678   0.108205
3
Geom 618
F   -0.180166   -0.192925   0.115394
N   1.11086   0.585529   -0.0144928
O   2.07995   0.00123926   0.100295
3
Geom 619
F   -0.112216   -0.214988   0.119806
N   1.12463   0.665672   -0.0288953
O   1.98719   -0.0427169   0.107664
3
Geom 620
F   -0.124962   -0.194072   0.115848
N   1.12992   0.591551   -0.0151081
O   1.9977   -0.00266958   0.100295
3
Geom 621
F   -0.135891   -0.194196   0.115911
N   1.08744   0.616681   -0.0204601
O   2.04788   -0.0245234   0.104906
3
Geom 622
F   -0.116621   -0.177999   0.113071
N   1.05827   0.58871   -0.0156389
O   2.05052   -0.019274   0.104058
3
Geom 623
F   -0.100299   -0.203599   0.11781
N   1.09976   0.648405   -0.0260234
O   1.99481   -0.0411284   0.10752
3
Geom 624
F   -0.125028   -0.212524   0.119299
N   1.11742   0.659018   -0.0278194
O   2.00872   -0.0398191   0.107325
3
Geom 625
F   -0.109958   -0.214411   0.11973
N   1.11605   0.670005   -0.0298215
O   1.99203   -0.047196   0.108565
3
Geom 626
F   -0.156754   -0.197094   0.116273
N   1.11737   0.600951   -0.0171658
O   2.04645   -0.00731042   0.101591
3
Geom 627
F   -0.172809   -0.206878   0.117963
N   1.13638   0.615769   -0.0196884
O   2.04888   -0.00866162   0.101793
3
Geom 628
F   -0.129612   -0.21183   0.11916
N   1.11128   0.659561   -0.0280312
O   2.01955   -0.0411181   0.107674
3
Geom 629
F   -0.206456   -0.197085   0.115968
N   1.13872   0.573765   -0.0119868
O   2.08679   0.0164803   0.09742
3
Geom 630
F   -0.17508   -0.1873   0.114454
N   1.0767   0.591025   -0.0160128
O   2.10382   -0.0102537   0.102743
3
Geom 631
F   -0.155641   -0.206172   0.117932
N   1.13126   0.621406   -0.0207463
O   2.03297   -0.0144358   0.102756
3
Geom 632
F   -0.0892803   -0.188923   0.115273
N   1.04297   0.641098   -0.0254888
O   2.03144   -0.0521632   0.110066
3
Geom 633
F   -0.107197   -0.207246   0.118471
N   1.09121   0.663857   -0.0290476
O   2.01049   -0.0503244   0.109383
3
Geom 634
F   -0.2178   -0.212738   0.118761
N   1.16193   0.605977   -0.0176554
O   2.07995   0.00687166   0.0990655
3
Geom 635
F   -0.16517   -0.189031   0.114796
N   1.09008   0.59053   -0.0156794
O   2.08034   -0.00776482   0.102045
3
Geom 636
F   -0.100619   -0.179738   0.113482
N   1.05567   0.600269   -0.0177621
O   2.03379   -0.0273278   0.105428
3
Geom 637
F   -0.0853743   -0.190208   0.11551
N   1.05247   0.640097   -0.0251437
O   2.01849   -0.0497603   0.109482
3
Geom 638
F   -0.141739   -0.203613   0.117573
N   1.11139   0.629821   -0.0225569
O   2.03385   -0.024842   0.104767
3
Geom 639
F   -0.143228   -0.194434   0.11589
N   1.09971   0.607504   -0.0185987
O   2.04585   -0.0162067   0.103302
3
Geom 640
F   -0.0992199   -0.19299   0.115925
N   1.06545   0.636895   -0.0244051
O   2.02356   -0.0436535   0.108342
3
Geom 641
F   -0.169909   -0.192832   0.115442
N   1.10529   0.591593   -0.0156635
O   2.07265   -0.00418043   0.101263
3
Geom 642
F   -0.0643028   -0.177989   0.113376
N   1.04179   0.613368   -0.0202646
O   2.00281   -0.0408738   0.107746
3
Geom 643
F   -0.17461   -0.213246   0.119146
N   1.1313   0.639076   -0.0240979
O   2.05547   -0.0215021   0.104248
3
Geom 644
F   -0.0776895   -0.196949   0.116729
N   1.0838   0.643435   -0.0252568
O   1.98193   -0.0446758   0.108133
3
Geom 645
F   -0.0907706   -0.209926   0.119005
N   1.11208   0.663281   -0.02856
O   1.97271   -0.0466364   0.108321
3
Geom 646
F   -0.112684   -0.192991   0.115804
N   1.08878   0.618122   -0.020618
O   2.01913   -0.0272168   0.105171
3
Geom 647
F   -0.124119   -0.179882   0.11328
N   1.10361   0.563258   -0.0102545
O   2.01973   0.0052451   0.0990963
3
Geom 648
F   -0.0745089   -0.186146   0.114808
N   1.05448   0.628618   -0.0229408
O   2.00382   -0.0445355   0.108388
3
Geom 649
F   -0.170219   -0.20626   0.117854
N   1.13978   0.612254   -0.0189743
O   2.04282   -0.00631873   0.101297
3
Geom 650
F   -0.135278   -0.208405   0.118534
N   1.09434   0.658055   -0.0280311
O   2.0411   -0.0438675   0.108418
3
Geom 651
F   -0.0942461   -0.17476   0.112644
N   1.03229   0.601172   -0.0182608
O   2.04669   -0.0340316   0.10686
3
Geom 652
F   -0.0895715   -0.194601   0.116238
N   1.08147   0.634229   -0.0236295
O   1.99808   -0.0394051   0.107292
3
Geom 653
F   -0.0744369   -0.16795   0.111526
N   1.01318   0.596995   -0.0177001
O   2.0399   -0.0384631   0.107698
3
Geom 654
F   -0.151334   -0.214013   0.119416
N   1.12804   0.649874   -0.026062
O   2.03067   -0.0300451   0.105647
3
Geom 655
F   -0.0569408   -0.202759   0.117961
N   1.06289   0.68127   -0.0325167
O   1.97559   -0.0708979   0.113026
3
Geom 656
F   -0.164068   -0.208168   0.118271
N   1.12582   0.629121   -0.0222932
O   2.04774   -0.0188183   0.103707
3
Geom 657
F   -0.101276   -0.21648   0.120195
N   1.09985   0.689516   -0.0336553
O   1.99589   -0.0618197   0.11137
3
Geom 658
F   -0.140611   -0.195886   0.116193
N   1.09072   0.618719   -0.0208067
O   2.05061   -0.0243012   0.104875
3
Geom 659
F   -0.0975389   -0.185705   0.114663
N   1.03008   0.636933   -0.0249437
O   2.05254   -0.0523392   0.110314
3
Geom 660
F   -0.134249   -0.19782   0.11657
N   1.09678   0.622692   -0.0214273
O   2.03774   -0.0254819   0.104969
3
Geom 661
F   -0.210542   -0.211881   0.11871
N   1.13047   0.625633   -0.0217539
O   2.09887   -0.0113545   0.102714
3
Geom 662
F   -0.108344   -0.181986   0.113848
N   1.06075   0.602131   -0.0180601
O   2.03852   -0.0262883   0.105255
3
Geom 663
F   -0.184434   -0.218505   0.120069
N   1.13208   0.652857   -0.0266812
O   2.06645   -0.0273201   0.105413
3
Geom 664
F   -0.0849717   -0.195005   0.116359
N   1.07127   0.643398   -0.0254686
O   2.00155   -0.0469525   0.108758
3
Geom 665
F   -0.184625   -0.211133   0.118765
N   1.1039   0.647431   -0.0261038
O   2.09134   -0.0313273   0.106457
3
Geom 666
F   -0.115354   -0.183874   0.114211
N   1.03923   0.620334   -0.0217926
O   2.06569   -0.0399825   0.108092
3
Geom 667
F   -0.0921156   -0.209688   0.119004
N   1.09022   0.676386   -0.0313298
O   1.99345   -0.0583916   0.110748
3
Geom 668
F   -0.0734002   -0.19141   0.115753
N   1.07093   0.635144   -0.0238975
O   1.9881   -0.0439961   0.108103
3
Geom 669
F   -0.0919372   -0.200054   0.117229
N   1.08516   0.648736   -0.0262747
O   1.99766   -0.0456283   0.108431
3
Geom 670
F   -0.119061   -0.208083   0.118579
N   1.08483   0.667535   -0.0298727
O   2.03016   -0.0525493   0.109977
3
Geom 671
F   -0.18232   -0.202672   0.117206
N   1.10428   0.62059   -0.0211079
O   2.08828   -0.0178775   0.103934
3
Geom 672
F   -0.143408   -0.211655   0.119058
N   1.11097   0.655512   -0.0273375
O   2.0362   -0.0377822   0.107189
3
Geom 673
F   -0.13556   -0.228188   0.122128
N   1.12747   0.700047   -0.0353214
O   2.01243   -0.0571333   0.110532
3
Geom 674
F   -0.135955   -0.198289   0.116644
N   1.09872   0.622486   -0.0213661
O   2.03807   -0.0247439   0.104828
3
Geom 675
F   -0.134999   -0.18094   0.113494
N   1.07072   0.585161   -0.0148614
O   2.06145   -0.0126742   0.102875
3
Geom 676
F   -0.170547   -0.197485   0.116306
N   1.10351   0.607546   -0.0186535
O   2.07496   -0.0126196   0.102855
3
Geom 677
F   -0.159895   -0.215243   0.119646
N   1.10776   0.664744   -0.0291629
O   2.05859   -0.0416013   0.108089
3
Geom 678
F   -0.1253   -0.192471   0.115652
N   1.08438   0.615947   -0.0203297
O   2.03797   -0.0259295   0.105099
3
Geom 679
F   -0.0507891   -0.189004   0.115466
N   1.0518   0.64589   -0.0260959
O   1.978   -0.0562622   0.110368
3
Geom 680
F   -0.104686   -0.176694   0.112879
N   1.0634   0.58436   -0.0147077
O   2.03186   -0.0170164   0.103471
3
Geom 681
F   -0.134199   -0.213221   0.119371
N   1.12173   0.656008   -0.0272306
O   2.01584   -0.0363559   0.106723
3
Geom 682
F   -0.135489   -0.200893   0.117113
N   1.10605   0.626215   -0.0219448
O   2.0311   -0.0249157   0.104778
3
Geom 683
F   -0.130144   -0.201965   0.117337
N   1.10724   0.630318   -0.0226677
O   2.02372   -0.0272346   0.105145
3
Geom 684
F   -0.163724   -0.205528   0.11782
N   1.10959   0.631285   -0.0229404
O   2.06154   -0.0238489   0.10481
3
Geom 685
F   -0.0949997   -0.182891   0.114092
N   1.0573   0.61085   -0.0196794
O   2.02569   -0.0328463   0.106382
3
Geom 686
F   -0.118061   -0.203906   0.117845
N   1.0692   0.664539   -0.0295508
O   2.04266   -0.0548884   0.110567
3
Geom 687
F   -0.0874657   -0.184618   0.114548
N   1.01441   0.646322   -0.0268858
O   2.05429   -0.0618501   0.11215
3
Geom 688
F   -0.12195   -0.198988   0.116874
N   1.08633   0.636534   -0.0241077
O   2.03228   -0.0362121   0.106955
3
Geom 689
F   -0.166031   -0.189056   0.114761
N   1.1058   0.58015   -0.0135172
O   2.0676   0.00135237   0.100194
3
Geom 690
F   -0.162018   -0.201486   0.117065
N   1.11557   0.614846   -0.0197922
O   2.05428   -0.0142581   0.10295
3
Geom 691
F   -0.0919158   -0.186255   0.114703
N   1.0702   0.614098   -0.0200741
O   2.01074   -0.0316944   0.106002
3
Geom 692
F   -0.147323   -0.205393   0.117874
N   1.11183   0.633765   -0.0233035
O   2.0401   -0.0261809   0.105063
3
Geom 693
F   -0.120634   -0.163007   0.110302
N   1.04396   0.548731   -0.00845244
O   2.06781   -0.00208029   0.101055
3
Geom 694
F   -0.121677   -0.1889   0.115025
N   1.07723   0.610081   -0.0193359
O   2.03992   -0.0250357   0.104974
3
Geom 695
F   -0.130874   -0.199   0.116772
N   1.11239   0.617233   -0.0201638
O   2.02007   -0.0193004   0.103624
3
Geom 696
F   -0.112925   -0.17789   0.113088
N   1.05039   0.594474   -0.0168142
O   2.05303   -0.0244494   0.105067
3
Geom 697
F   -0.077331   -0.200977   0.117487
N   1.07971   0.659149   -0.0282339
O   1.98508   -0.0536488   0.109839
3
Geom 698
F   -0.173915   -0.201464   0.116985
N   1.12191   0.607471   -0.0183726
O   2.06286   -0.00782756   0.101802
3
Geom 699
F   -0.120692   -0.170805   0.111741
N   1.04706   0.571783   -0.0126838
O   2.06517   -0.0130001   0.10305
3
Geom 700
F   -0.144064   -0.19905   0.116767
N   1.08818   0.62963   -0.0228834
O   2.05694   -0.0300944   0.10601
3
Geom 701
F   -0.155293   -0.20314   0.117444
N   1.09879   0.632881   -0.0233686
O   2.06098   -0.0280828   0.10563
3
Geom 702
F   -0.138154   -0.183017   0.113895
N   1.0568   0.600059   -0.0178501
O   2.07739   -0.0232491   0.105016
3
Geom 703
F   -0.168014   -0.194553   0.115838
N   1.07565   0.616923   -0.0208078
O   2.09635   -0.0243116   0.105296
3
Geom 704
F   -0.115407   -0.179819   0.113376
N   1.07545   0.583711   -0.0144452
O   2.03404   -0.0127359   0.10265
3
Geom 705
F   -0.167178   -0.201171   0.117032
N   1.09271   0.627331   -0.0224767
O   2.08042   -0.0255624   0.10534
3
Geom 706
F   -0.136049   -0.213128   0.119328
N   1.12917   0.650369   -0.0260779
O   2.01152   -0.03153   0.105766
3
Geom 707
F   -0.128455   -0.199349   0.116801
N   1.13332   0.605379   -0.0176362
O   1.99887   -0.00850902   0.101376
3
Geom 708
F   -0.140133   -0.212786   0.119225
N   1.13742   0.642816   -0.0245664
O   2.00916   -0.0253227   0.104565
3
Geom 709
F   -0.110286   -0.188901   0.115027
N   1.10202   0.596997   -0.0164869
O   2.0047   -0.0135796   0.102477
3
Geom 710
F   -0.144335   -0.199252   0.116789
N   1.09452   0.626084   -0.02213
O   2.05171   -0.0267497   0.105324
3
Geom 711
F   -0.180611   -0.215914   0.119585
N   1.14236   0.638857   -0.0239121
O   2.05291   -0.0181416   0.103564
3
Geom 712
F   -0.138073   -0.186197   0.114414
N   1.08841   0.589737   -0.0154533
O   2.04961   -0.0104357   0.102301
3
Geom 713
F   -0.102992   -0.196531   0.11652
N   1.08452   0.63487   -0.0237536
O   2.01135   -0.0376742   0.107066
3
Geom 714
F   -0.11928   -0.182637   0.113928
N   1.05393   0.60574   -0.0188756
O   2.05748   -0.0286753   0.105874
3
Geom 715
F   -0.119694   -0.225167   0.121623
N   1.1388   0.687195   -0.0327029
O   1.98367   -0.0494701   0.108839
3
Geom 716
F   -0.101134   -0.195691   0.116399
N   1.07326   0.639991   -0.0248681
O   2.019   -0.0431544   0.108185
3
Geom 717
F   -0.134397   -0.211184   0.119025
N   1.10729   0.658801   -0.0279691
O   2.02872   -0.0412195   0.107781
3
Geom 718
F   -0.117602   -0.209706   0.11884
N   1.10601   0.659365   -0.0280289
O   2.0099   -0.0434695   0.108053
3
Geom 719
F   -0.106023   -0.190309   0.115354
N   1.08281   0.615165   -0.0201345
O   2.01645   -0.0278133   0.105282
3
Geom 720
F   -0.165206   -0.217151   0.119926
N   1.12799   0.656298   -0.0273082
O   2.0472   -0.0319419   0.106132
3
Geom 721
F   -0.158688   -0.185499   0.114161
N   1.09583   0.57716   -0.0130856
O   2.0676   -0.000253307   0.100528
3
Geom 722
F   -0.120775   -0.209912   0.118804
N   1.13187   0.642347   -0.0244894
O   1.99102   -0.0283267   0.104997
3
Geom 723
F   -0.166948   -0.209014   0.118434
N   1.11667   0.63703   -0.0239113
O   2.05917   -0.024737   0.104931
3
Geom 724
F   -0.139614   -0.204143   0.117727
N   1.09173   0.644885   -0.0256435
O   2.04854   -0.0374013   0.107286
3
Geom 725
F   -0.156405   -0.193886   0.115699
N   1.10913   0.596087   -0.0163872
O   2.05325   -0.00686308   0.101592
3
Geom 726
F   -0.157363   -0.194859   0.115881
N   1.10634   0.600779   -0.0173041
O   2.05683   -0.00981467   0.102179
3
Geom 727
F   -0.149143   -0.193818   0.115743
N   1.10047   0.603446   -0.0178568
O   2.05221   -0.0133862   0.102826
3
Geom 728
F   -0.124534   -0.20882   0.11866
N   1.09713   0.660443   -0.0283905
O   2.0259   -0.0454653   0.108583
3
Geom 729
F   -0.172221   -0.201949   0.117144
N   1.09549   0.626678   -0.0223326
O   2.08398   -0.0240673   0.105081
3
Geom 730
F   -0.0864379   -0.19001   0.115435
N   1.06721   0.62958   -0.0229716
O   2.00684   -0.0407877   0.10767
3
Geom 731
F   -0.127033   -0.186781   0.114608
N   1.07557   0.602919   -0.0180526
O   2.04774   -0.0212825   0.104346
3
Geom 732
F   -0.127304   -0.185131   0.114243
N   1.10102   0.580975   -0.0135941
O   2.02578   -0.0040314   0.100876
3
Geom 733
F   -0.151313   -0.206256   0.11804
N   1.10004   0.643151   -0.0252402
O   2.05516   -0.0333727   0.106562
3
Geom 734
F   -0.12087   -0.184665   0.114279
N   1.06144   0.606953   -0.0189925
O   2.05279   -0.0273279   0.105559
3
Geom 735
F   -0.150687   -0.2146   0.119559
N   1.11437   0.660828   -0.0283002
O   2.04187   -0.0389378   0.107437
3
Geom 736
F   -0.14038   -0.186762   0.114546
N   1.07072   0.602453   -0.0180914
O   2.06784   -0.0208973   0.104453
3
Geom 737
F   -0.156927   -0.213726   0.119348
N   1.12165   0.651616   -0.026504
O   2.04291   -0.0319113   0.106114
3
Geom 738
F   -0.138238   -0.21138   0.11911
N   1.07686   0.67821   -0.0320489
O   2.05993   -0.0579793   0.111251
3
Geom 739
F   -0.140301   -0.205502   0.117945
N   1.10535   0.640209   -0.024571
O   2.03743   -0.0316927   0.106089
3
Geom 740
F   -0.118544   -0.194676   0.116049
N   1.10523   0.611274   -0.0191195
O   2.01169   -0.0192207   0.103568
3
Geom 741
F   -0.11405   -0.217382   0.120263
N   1.11433   0.679581   -0.0316403
O   1.99839   -0.0520511   0.109524
3
Geom 742
F   -0.133905   -0.218254   0.120346
N   1.10409   0.683755   -0.0326472
O   2.03094   -0.0546695   0.110307
3
Geom 743
F   -0.106208   -0.182993   0.114049
N   1.05918   0.606964   -0.0189727
O   2.03736   -0.0293228   0.105815
3
Geom 744
F   -0.119947   -0.185787   0.114528
N   1.04538   0.621258   -0.021888
O   2.06576   -0.0385186   0.107798
3
Geom 745
F   -0.164094   -0.19428   0.115749
N   1.10167   0.600158   -0.0172856
O   2.06891   -0.0099582   0.102319
3
Geom 746
F   -0.12076   -0.195916   0.116318
N   1.08289   0.629211   -0.0227966
O   2.03389   -0.0334504   0.106468
3
Geom 747
F   -0.117086   -0.197124   0.11655
N   1.08785   0.63085   -0.0230112
O   2.02518   -0.0334503   0.10638
3
Geom 748
F   -0.13814   -0.206818   0.118182
N   1.11343   0.63976   -0.0243564
O   2.02779   -0.0297357   0.105619
3
Geom 749
F   -0.159895   -0.201869   0.117147
N   1.11536   0.616779   -0.0201459
O   2.05194   -0.0154964   0.103162
3
Geom 750
F   -0.166304   -0.189943   0.114918
N   1.10853   0.581157   -0.0136635
O   2.06553   0.00152525   0.100135
3
Geom 751
F   -0.0973497   -0.202024   0.117529
N   1.10174   0.642836   -0.0249483
O   1.98957   -0.0381231   0.106913
3
Geom 752
F   -0.10845   -0.204339   0.11788
N   1.11104   0.641273   -0.0245595
O   1.99462   -0.0340047   0.106155
3
Geom 753
F   -0.0769568   -0.189551   0.115398
N   1.06715   0.630676   -0.0231394
O   1.99564   -0.0422921   0.10786
3
Geom 754
F   -0.0989804   -0.202174   0.117597
N   1.08003   0.657014   -0.0279162
O   2.01052   -0.0503579   0.10943
3
Geom 755
F   -0.124732   -0.200389   0.117069
N   1.10866   0.62577   -0.0217812
O   2.01604   -0.0251242   0.104687
3
Geom 756
F   -0.113471   -0.19051   0.115342
N   1.08755   0.610737   -0.0192692
O   2.02115   -0.0236976   0.104539
3
Geom 757
F   -0.108424   -0.184114   0.114215
N   1.07266   0.601204   -0.0177072
O   2.02819   -0.0229491   0.10451
3
Geom 758
F   -0.103694   -0.211581   0.119232
N   1.11833   0.661085   -0.028107
O   1.98258   -0.0427481   0.107656
3
Geom 759
F   -0.138933   -0.195855   0.116149
N   1.11138   0.605623   -0.0180556
O   2.03053   -0.0128726   0.102518
3
Geom 760
F   -0.119315   -0.176111   0.112672
N   1.07397   0.5717   -0.0122536
O   2.03998   -0.00662539   0.101569
3
Geom 761
F   -0.126814   -0.189112   0.115087
N   1.05542   0.623587   -0.022194
O   2.06512   -0.0366079   0.107402
3
Geom 762
F   -0.143728   -0.221437   0.120784
N   1.14914   0.662054   -0.0279722
O   2.00317   -0.0318899   0.105694
3
Geom 763
F   -0.125733   -0.18001   0.113317
N   1.09396   0.569523   -0.0115702
O   2.0301   -8.72084e-05   0.100204
3
Geom 764
F   -0.105114   -0.206694   0.11838
N   1.09085   0.662876   -0.028863
O   2.00834   -0.0501208   0.10933
3
Geom 765
F   -0.160253   -0.211777   0.118931
N   1.13869   0.633373   -0.0228721
O   2.03195   -0.0182548   0.10343
3
Geom 766
F   -0.175937   -0.192229   0.115316
N   1.09782   0.592907   -0.0160441
O   2.08635   -0.00604617   0.101746
3
Geom 767
F   -0.130183   -0.197838   0.116644
N   1.07479   0.638146   -0.0246141
O   2.05217   -0.0389895   0.107671
3
Geom 768
F   -0.106919   -0.178443   0.113189
N   1.06455   0.588637   -0.0154925
O   2.0335   -0.0186836   0.103789
3
Geom 769
F   -0.110402   -0.215206   0.11991
N   1.10058   0.682505   -0.0323781
O   2.00609   -0.0571956   0.11059
3
Geom 770
F   -0.129184   -0.185237   0.114339
N   1.06289   0.605627   -0.0187564
O   2.0614   -0.0254881   0.105281
3
Geom 771
F   -0.111743   -0.208166   0.118532
N   1.12931   0.640811   -0.0242085
O   1.98254   -0.0290555   0.105074
3
Geom 772
F   -0.139119   -0.19617   0.116209
N   1.10995   0.607518   -0.0184296
O   2.032   -0.0141569   0.102773
3
Geom 773
F   -0.141297   -0.194968   0.115981
N   1.10744   0.604704   -0.0179538
O   2.03678   -0.01312   0.102628
3
Geom 774
F   -0.0989845   -0.203503   0.117803
N   1.0982   0.649462   -0.0262382
O   1.99462   -0.042168   0.107717
3
Geom 775
F   -0.136367   -0.196809   0.116413
N   1.07873   0.630624   -0.023182
O   2.05606   -0.0336259   0.106693
3
Geom 776
F   -0.135246   -0.218619   0.120408
N   1.10374   0.684795   -0.0328506
O   2.03284   -0.0551469   0.110412
3
Geom 777
F   -0.0814613   -0.200439   0.117389
N   1.06983   0.662747   -0.0290679
O   1.99864   -0.057438   0.110686
3
Geom 778
F   -0.163765   -0.190198   0.115032
N   1.08446   0.598318   -0.0172047
O   2.08359   -0.0131962   0.103099
3
Geom 779
F   -0.13867   -0.210908   0.118882
N   1.13801   0.63678   -0.0234317
O   2.0069   -0.0222701   0.103978
3
Geom 780
F   -0.200903   -0.208241   0.118113
N   1.1179   0.624677   -0.0217306
O   2.09843   -0.0148417   0.103403
3
Geom 781
F   -0.100591   -0.188461   0.11508
N   1.06465   0.622483   -0.0217479
O   2.02589   -0.0364154   0.10702
3
Geom 782
F   -0.125081   -0.1693   0.111362
N   1.08118   0.543562   -0.00694405
O   2.04051   0.00991959   0.0984754
3
Geom 783
F   -0.0981617   -0.213303   0.119582
N   1.11706   0.668928   -0.0295608
O   1.97713   -0.0475699   0.108512
3
Geom 784
F   -0.152504   -0.208975   0.118523
N   1.10675   0.647214   -0.0258968
O   2.0507   -0.0337009   0.106563
3
Geom 785
F   -0.170999   -0.198005   0.116428
N   1.09111   0.61717   -0.02063
O   2.08636   -0.020427   0.10444
3
Geom 786
F   -0.153967   -0.227116   0.12177
N   1.15597   0.673142   -0.0299654
O   2.00935   -0.0348512   0.106268
3
Geom 787
F   -0.1179   -0.182528   0.113898
N   1.06122   0.601017   -0.0178829
O   2.04946   -0.0246694   0.10504
3
Geom 788
F   -0.195675   -0.21775   0.119841
N   1.14546   0.638722   -0.0238977
O   2.06809   -0.0158424   0.103247
3
Geom 789
F   -0.138266   -0.210704   0.118856
N   1.1337   0.639034   -0.023914
O   2.01019   -0.0244851   0.104431
3
Geom 790
F   -0.100012   -0.209885   0.119061
N   1.06279   0.69276   -0.0348163
O   2.02684   -0.0724937   0.113732
3
Geom 791
F   -0.152163   -0.192056   0.115458
N   1.07515   0.61345   -0.0201099
O   2.07796   -0.0242358   0.105137
3
Geom 792
F   -0.136298   -0.2026   0.117498
N   1.0741   0.652281   -0.0272713
O   2.06003   -0.0457082   0.108984
3
Geom 793
F   -0.0715555   -0.19591   0.116586
N   1.07584   0.64691   -0.0259992
O   1.98161   -0.0489523   0.108953
3
Geom 794
F   -0.125457   -0.215008   0.119791
N   1.1025   0.676606   -0.031312
O   2.0223   -0.0522653   0.109797
3
Geom 795
F   -0.133651   -0.209074   0.118589
N   1.12874   0.638253   -0.0238266
O   2.00906   -0.025737   0.104672
3
Geom 796
F   -0.118936   -0.207584   0.118471
N   1.09209   0.661239   -0.0285935
O   2.02366   -0.0476309   0.108985
3
Geom 797
F   -0.0877748   -0.170004   0.111779
N   1.03945   0.582941   -0.0147436
O   2.03274   -0.0237202   0.104809
3
Geom 798
F   -0.104455   -0.206789   0.118369
N   1.10506   0.654109   -0.0270173
O   1.99511   -0.0423327   0.107727
3
Geom 799
F   -0.159617   -0.22056   0.120551
N   1.14409   0.65828   -0.0274097
O   2.02646   -0.029627   0.105478
3
Geom 800
F   -0.132013   -0.190921   0.115377
N   1.06354   0.622732   -0.0219317
O   2.06419   -0.0337112   0.106828
3
Geom 801
F   -0.13056   -0.202775   0.117452
N   1.12187   0.62329   -0.0211426
O   2.0114   -0.0201204   0.103673
3
Geom 802
F   -0.191477   -0.187927   0.114428
N   1.1022   0.572074   -0.0121711
O   2.10098   0.00708191   0.0994098
3
Geom 803
F   -0.160326   -0.211938   0.118993
N   1.12422   0.643288   -0.0249325
O   2.0447   -0.0267434   0.10516
3
Geom 804
F   -0.144603   -0.199273   0.116805
N   1.08871   0.629855   -0.0229191
O   2.05711   -0.0300266   0.105997
3
Geom 805
F   -0.154114   -0.190135   0.115067
N   1.0862   0.599558   -0.0173713
O   2.0706   -0.0143564   0.103204
3
Geom 806
F   -0.16352   -0.234521   0.123102
N   1.15256   0.696629   -0.0344129
O   2.02368   -0.0466184   0.10858
3
Geom 807
F   -0.115069   -0.189389   0.115092
N   1.10244   0.597013   -0.0165018
O   2.01001   -0.0130147   0.102413
3
Geom 808
F   -0.170899   -0.194906   0.115819
N   1.10673   0.597062   -0.0166603
O   2.07256   -0.00650472   0.101689
3
Geom 809
F   -0.0900912   -0.213221   0.119658
N   1.09543   0.684897   -0.0328224
O   1.98648   -0.0616475   0.111278
3
Geom 810
F   -0.137043   -0.195768   0.116178
N   1.09574   0.61603   -0.0202175
O   2.04198   -0.0220856   0.104376
3
Geom 811
F   -0.114799   -0.185435   0.114367
N   1.09956   0.586245   -0.0145462
O   2.01221   -0.00828313   0.101562
3
Geom 812
F   -0.110371   -0.178768   0.113271
N   1.0471   0.600121   -0.0179024
O   2.05288   -0.0283512   0.105802
3
Geom 813
F   -0.117464   -0.19741   0.116586
N   1.09447   0.627363   -0.0222648
O   2.01984   -0.0300576   0.105684
3
Geom 814
F   -0.0763422   -0.16321   0.110557
N   1.04863   0.558168   -0.00996253
O   2.01112   -0.0101018   0.102075
3
Geom 815
F   -0.183954   -0.194249   0.115644
N   1.10018   0.595729   -0.0165628
O   2.09381   -0.0061182   0.10181
3
Geom 816
F   -0.162318   -0.19452   0.115866
N   1.07373   0.619589   -0.0213099
O   2.09126   -0.0266842   0.105703
3
Geom 817
F   -0.125935   -0.185737   0.114354
N   1.10464   0.580934   -0.013526
O   2.02098   -0.00327482   0.100684
3
Geom 818
F   -0.132173   -0.195451   0.11612
N   1.10649   0.609312   -0.0187885
O   2.02678   -0.0165814   0.103194
3
Geom 819
F   -0.150399   -0.192683   0.115523
N   1.10202   0.598454   -0.0169115
O   2.05234   -0.0103629   0.10226
3
Geom 820
F   -0.133676   -0.191064   0.115353
N   1.08232   0.610527   -0.0193874
O   2.04972   -0.022856   0.10463
3
Geom 821
F   -0.103496   -0.193334   0.115882
N   1.10318   0.612307   -0.0192845
O   1.99561   -0.0217185   0.103911
3
Geom 822
F   -0.12216   -0.196222   0.116333
N   1.09809   0.619932   -0.0208488
O   2.02224   -0.0249637   0.104744
3
Geom 823
F   -0.104612   -0.19506   0.116193
N   1.10484   0.616484   -0.0200387
O   1.99549   -0.0233253   0.104202
3
Geom 824
F   -0.186875   -0.223568   0.120949
N   1.15304   0.654851   -0.026742
O   2.051   -0.0230526   0.104421
3
Geom 825
F   -0.126828   -0.211804   0.119164
N   1.11367   0.658662   -0.0278174
O   2.01415   -0.0403626   0.107482
3
Geom 826
F   -0.105504   -0.190329   0.115377
N   1.07528   0.620264   -0.0211933
O   2.02242   -0.0322539   0.106181
3
Geom 827
F   -0.131614   -0.185942   0.1145
N   1.0439   0.619606   -0.0216488
O   2.08091   -0.0368885   0.107622
3
Geom 828
F   -0.131445   -0.194511   0.115925
N   1.11729   0.599455   -0.0167921
O   2.01646   -0.00906826   0.101678
3
Geom 829
F   -0.170733   -0.196222   0.116049
N   1.11306   0.597221   -0.0165929
O   2.06683   -0.00508051   0.101356
3
Geom 830
F   -0.165714   -0.200023   0.116798
N   1.10503   0.61601   -0.0201827
O   2.06789   -0.0170154   0.103609
3
Geom 831
F   -0.135623   -0.193957   0.115924
N   1.06273   0.632063   -0.0236897
O   2.06919   -0.0382737   0.107718
3
Geom 832
F   -0.130297   -0.184824   0.114277
N   1.05394   0.609832   -0.0196773
O   2.07056   -0.0296592   0.106161
3
Geom 833
F   -0.134501   -0.197575   0.11654
N   1.08966   0.626471   -0.0222379
O   2.04428   -0.0290809   0.105715
3
Geom 834
F   -0.13228   -0.188264   0.114846
N   1.08009   0.603344   -0.018083
O   2.05002   -0.0198938   0.10409
3
Geom 835
F   -0.081503   -0.204813   0.118179
N   1.07927   0.670658   -0.0303924
O   1.99042   -0.0591679   0.110908
3
Geom 836
F   -0.131734   -0.210274   0.11887
N   1.10705   0.656739   -0.0275799
O   2.02577   -0.0404956   0.107624
3
Geom 837
F   -0.120775   -0.186903   0.114665
N   1.07465   0.605583   -0.018537
O   2.04112   -0.0234699   0.104702
3
Geom 838
F   -0.152939   -0.203465   0.117543
N   1.08709   0.64217   -0.0252614
O   2.06843   -0.0358291   0.10717
3
Geom 839
F   -0.0988425   -0.184082   0.114209
N   1.0948   0.589248   -0.0151147
O   1.99743   -0.0125206   0.102248
3
Geom 840
F   -0.131156   -0.210166   0.118838
N   1.11372   0.652207   -0.0266353
O   2.01924   -0.0366565   0.106835
3
Geom 841
F   -0.180664   -0.205671   0.117717
N   1.12808   0.615189   -0.0197371
O   2.06547   -0.00958722   0.102127
3
Geom 842
F   -0.163572   -0.200516   0.116899
N   1.10574   0.617711   -0.0204794
O   2.06474   -0.0179188   0.103749
3
Geom 843
F   -0.101628   -0.188564   0.115044
N   1.08687   0.608078   -0.0187406
O   2.00767   -0.0236823   0.10443
3
Geom 844
F   -0.1138   -0.198833   0.116843
N   1.10575   0.625575   -0.0217473
O   2.0056   -0.026802   0.104925
3
Geom 845
F   -0.106068   -0.180597   0.113603
N   1.0603   0.59856   -0.0173954
O   2.03621   -0.0248116   0.104964
3
Geom 846
F   -0.0621192   -0.185575   0.114738
N   1.06677   0.622093   -0.0214953
O   1.97834   -0.039501   0.107205
3
Geom 847
F   -0.141395   -0.218044   0.120258
N   1.10872   0.678065   -0.0315495
O   2.03578   -0.0499376   0.109451
3
Geom 848
F   -0.148601   -0.215211   0.119638
N   1.13407   0.650537   -0.0260829
O   2.02215   -0.0292019   0.105401
3
Geom 849
F   -0.153014   -0.199929   0.116838
N   1.10897   0.616538   -0.0201718
O   2.04936   -0.0175878   0.103553
3
Geom 850
F   -0.131794   -0.205725   0.118035
N   1.10311   0.644657   -0.025398
O   2.02929   -0.0353216   0.106705
3
Geom 851
F   -0.11395   -0.182114   0.113866
N   1.05033   0.607824   -0.0192965
O   2.0543   -0.03112   0.106316
3
Geom 852
F   -0.127276   -0.209931   0.118843
N   1.10117   0.660651   -0.0283783
O   2.02562   -0.0443285   0.108355
3
Geom 853
F   -0.131474   -0.198383   0.1168
N   1.04765   0.65722   -0.0285718
O   2.07746   -0.0550407   0.110951
3
Geom 854
F   -0.193278   -0.224107   0.121063
N   1.13208   0.668513   -0.0296207
O   2.07695   -0.0343732   0.106806
3
Geom 855
F   -0.122459   -0.195169   0.116133
N   1.09973   0.615395   -0.0199828
O   2.02116   -0.0222416   0.104224
3
Geom 856
F   -0.113537   -0.190411   0.115355
N   1.07346   0.619568   -0.0211226
O   2.03356   -0.0315471   0.106146
3
Geom 857
F   -0.126103   -0.203949   0.1177
N   1.11856   0.630413   -0.0224976
O   2.00901   -0.0249603   0.104564
3
Geom 858
F   -0.0876374   -0.219306   0.120843
N   1.0758   0.717897   -0.0392358
O   2.00075   -0.0833102   0.115485
3
Geom 859
F   -0.0833719   -0.1777   0.113106
N   1.09432   0.573161   -0.012077
O   1.97947   -0.00601659   0.100899
3
Geom 860
F   -0.130428   -0.202545   0.117431
N   1.11266   0.628577   -0.0222632
O   2.0193   -0.0250217   0.104679
3
Geom 861
F   -0.11801   -0.197536   0.11661
N   1.09283   0.628689   -0.022538
O   2.02192   -0.0310688   0.105894
3
Geom 862
F   -0.170856   -0.207013   0.117981
N   1.14384   0.611866   -0.0188431
O   2.04003   -0.00508463   0.101031
3
Geom 863
F   -0.177027   -0.207064   0.117946
N   1.14934   0.606806   -0.0178441
O   2.04255   -0.000594293   0.100198
3
Geom 864
F   -0.13743   -0.19467   0.115945
N   1.10751   0.604733   -0.0179434
O   2.03213   -0.0135007   0.102661
3
Geom 865
F   -0.176549   -0.214932   0.119393
N   1.15633   0.627691   -0.0216118
O   2.03586   -0.00953233   0.101779
3
Geom 866
F   -0.0719705   -0.185996   0.114793
N   1.05442   0.628855   -0.0229759
O   2.00086   -0.0449206   0.108436
3
Geom 867
F   -0.148195   -0.213721   0.119394
N   1.12082   0.654471   -0.0270128
O   2.03326   -0.034416   0.106505
3
Geom 868
F   -0.115161   -0.19652   0.116473
N   1.0768   0.636611   -0.024241
O   2.03257   -0.0392111   0.107549
3
Geom 869
F   -0.129941   -0.208566   0.118563
N   1.107   0.651761   -0.0266501
O   2.02369   -0.0381664   0.107175
3
Geom 870
F   -0.141457   -0.193185   0.115678
N   1.09476   0.607174   -0.0186058
O   2.04807   -0.0174017   0.103559
3
Geom 871
F   -0.0958026   -0.189737   0.115336
N   1.06716   0.626233   -0.0223871
O   2.01801   -0.0381822   0.107276
3
Geom 872
F   -0.0954991   -0.20238   0.117573
N   1.11575   0.635362   -0.023341
O   1.97511   -0.0311565   0.105454
3
Geom 873
F   -0.0924212   -0.170815   0.111929
N   1.02918   0.590993   -0.0164121
O   2.04724   -0.029806   0.106091
3
Geom 874
F   -0.133723   -0.196827   0.116396
N   1.09351   0.621768   -0.0213034
O   2.03998   -0.0258519   0.105068
3
Geom 875
F   -0.155882   -0.196223   0.116086
N   1.13081   0.58964   -0.014859
O   2.03365   0.0015574   0.0997942
3
Geom 876
F   -0.14855   -0.215023   0.119663
N   1.10801   0.666898   -0.0295152
O   2.0449   -0.0437492   0.108377
3
Geom 877
F   -0.132561   -0.201395   0.117272
N   1.08345   0.643321   -0.025452
O   2.04742   -0.0392954   0.107659
3
Geom 878
F   -0.113103   -0.207078   0.118384
N   1.10258   0.654344   -0.0271319
O   2.00755   -0.0421954   0.10781
3
Geom 879
F   -0.14704   -0.197197   0.116335
N   1.12051   0.601835   -0.0172449
O   2.03217   -0.00796248   0.101587
3
Geom 880
F   -0.117745   -0.180572   0.113531
N   1.0635   0.593285   -0.0164127
O   2.04728   -0.0202229   0.104189
3
Geom 881
F   -0.147978   -0.207036   0.11817
N   1.11405   0.637433   -0.0239531
O   2.03893   -0.0274408   0.10528
3
Geom 882
F   -0.184287   -0.199832   0.116687
N   1.09658   0.615939   -0.0203694
O   2.09735   -0.0171792   0.103905
3
Geom 883
F   -0.159634   -0.206403   0.118028
N   1.09831   0.642531   -0.0251835
O   2.06656   -0.0326554   0.106526
3
Geom 884
F   -0.14456   -0.230585   0.122505
N   1.1367   0.699351   -0.0350863
O   2.01505   -0.053676   0.109878
3
Geom 885
F   -0.125591   -0.199793   0.117009
N   1.08453   0.639325   -0.0246672
O   2.03819   -0.0377002   0.107285
3
Geom 886
F   -0.143687   -0.21828   0.120182
N   1.15654   0.64709   -0.0250823
O   1.99664   -0.0225397   0.103879
3
Geom 887
F   -0.213326   -0.233013   0.122488
N   1.18695   0.6561   -0.0265595
O   2.05273   -0.0129271   0.102433
3
Geom 888
F   -0.0433348   -0.190464   0.115748
N   1.06374   0.644804   -0.025684
O   1.95869   -0.053577   0.109672
3
Geom 889
F   -0.0988225   -0.214531   0.119851
N   1.09735   0.685529   -0.0329441
O   1.99517   -0.0606454   0.111155
3
Geom 890
F   -0.133454   -0.216172   0.119894
N   1.13452   0.657373   -0.0272863
O   2.00376   -0.0340454   0.106151
3
Geom 891
F   -0.104678   -0.19831   0.116803
N   1.10138   0.62917   -0.0224458
O   1.99859   -0.0305707   0.105584
3
Geom 892
F   -0.0899239   -0.189864   0.115371
N   1.0754   0.622852   -0.0216119
O   2.00382   -0.0350718   0.106555
3
Geom 893
F   -0.155665   -0.209177   0.118553
N   1.10302   0.649448   -0.0263801
O   2.05772   -0.0354155   0.106951
3
Geom 894
F   -0.138365   -0.19626   0.116267
N   1.09376   0.618547   -0.02072
O   2.04528   -0.0237057   0.104711
3
Geom 895
F   -0.0888708   -0.166848   0.111178
N   1.04406   0.569502   -0.0121836
O   2.03   -0.0157022   0.103282
3
Geom 896
F   -0.077567   -0.187383   0.114989
N   1.06878   0.622474   -0.0215948
O   1.99493   -0.037688   0.106994
3
Geom 897
F   -0.0796125   -0.188752   0.115287
N   1.0449   0.641876   -0.0255666
O   2.01827   -0.053047   0.110118
3
Geom 898
F   -0.213124   -0.213173   0.11885
N   1.16856   0.604312   -0.0172275
O   2.06859   0.00884618   0.0985843
3
Geom 899
F   -0.134211   -0.211593   0.119081
N   1.11637   0.654254   -0.0269865
O   2.02055   -0.0367536   0.106854
3
Geom 900
F   -0.169309   -0.189612   0.11482
N   1.11769   0.573332   -0.0120837
O   2.06109   0.00798246   0.0988679
3
Geom 901
F   -0.124848   -0.194176   0.116069
N   1.0407   0.649982   -0.0273089
O   2.07568   -0.0537015   0.110713
3
Geom 902
F   -0.0750448   -0.196561   0.116655
N   1.09067   0.638422   -0.0242119
O   1.97277   -0.0407484   0.107306
3
Geom 903
F   -0.144249   -0.197094   0.116362
N   1.10658   0.61131   -0.0192044
O   2.04104   -0.0163795   0.10327
3
Geom 904
F   -0.141642   -0.177209   0.112722
N   1.09111   0.558117   -0.00955787
O   2.05149   0.00657099   0.099149
3
Geom 905
F   -0.121949   -0.206724   0.118263
N   1.1069   0.648028   -0.0259279
O   2.01427   -0.0370864   0.106899
3
Geom 906
F   -0.158296   -0.237219   0.123631
N   1.15189   0.707133   -0.0363522
O   2.01806   -0.0526098   0.109649
3
Geom 907
F   -0.0949262   -0.193193   0.115913
N   1.09763   0.617754   -0.0203468
O   1.99029   -0.026654   0.104804
3
Geom 908
F   -0.0847194   -0.186375   0.114776
N   1.06427   0.620257   -0.0212794
O   2.00737   -0.0369441   0.106971
3
Geom 909
F   -0.106886   -0.211118   0.119198
N   1.08811   0.678411   -0.0317945
O   2.01283   -0.0584666   0.110925
3
Geom 910
F   -0.0798061   -0.166121   0.111103
N   1.03811   0.573452   -0.0129723
O   2.02444   -0.0200239   0.104061
3
Geom 911
F   -0.171617   -0.219587   0.12029
N   1.15266   0.646366   -0.0251145
O   2.03321   -0.0203536   0.10378
3
Geom 912
F   -0.114631   -0.218531   0.120441
N   1.1286   0.67384   -0.0303602
O   1.98659   -0.0456604   0.108192
3
Geom 913
F   -0.141275   -0.20085   0.117055
N   1.11502   0.618693   -0.0204346
O   2.03012   -0.018381   0.103524
3
Geom 914
F   -0.105961   -0.190306   0.115393
N   1.06556   0.626393   -0.0224803
O   2.03147   -0.0376464   0.10729
3
Geom 915
F   -0.126969   -0.203556   0.117704
N   1.08263   0.652297   -0.0271088
O   2.04149   -0.0445864   0.108597
3
Geom 916
F   -0.138398   -0.210984   0.11896
N   1.11044   0.655036   -0.027238
O   2.03071   -0.0381621   0.107218
3
Geom 917
F   -0.157072   -0.177802   0.1128
N   1.06984   0.569746   -0.0120989
O   2.08844   -0.002906   0.10128
3
Geom 918
F   -0.142412   -0.168441   0.111192
N   1.04646   0.558767   -0.0103608
O   2.09149   -0.00441359   0.101669
3
Geom 919
F   -0.128552   -0.184833   0.114207
N   1.0894   0.58725   -0.0149404
O   2.03744   -0.00987878   0.102097
3
Geom 920
F   -0.184423   -0.211967   0.118951
N   1.09046   0.658919   -0.0284395
O   2.10287   -0.0403934   0.108281
3
Geom 921
F   -0.134364   -0.204321   0.117823
N   1.07586   0.657186   -0.0281475
O   2.0562   -0.0479588   0.109365
3
Geom 922
F   -0.112034   -0.199906   0.117072
N   1.09651   0.635507   -0.0237242
O   2.01159   -0.034223   0.106384
3
Geom 923
F   -0.164907   -0.174115   0.112087
N   1.06526   0.55878   -0.0101635
O   2.10175   0.00231574   0.100434
3
Geom 924
F   -0.113211   -0.200273   0.117112
N   1.10657   0.629828   -0.0225217
O   2.00418   -0.028815   0.105284
3
Geom 925
F   -0.148959   -0.209015   0.118567
N   1.0986   0.653588   -0.0271899
O   2.05362   -0.0392334   0.107642
3
Geom 926
F   -0.130954   -0.218506   0.120383
N   1.11511   0.67818   -0.0314334
O   2.01778   -0.049489   0.1092
3
Geom 927
F   -0.136436   -0.213615   0.119421
N   1.12698   0.653263   -0.0266498
O   2.01391   -0.0334842   0.106155
3
Geom 928
F   -0.11247   -0.180597   0.113562
N   1.06392   0.594498   -0.016611
O   2.04064   -0.0212548   0.104326
3
Geom 929
F   -0.0790908   -0.194457   0.116291
N   1.06982   0.644148   -0.0256073
O   1.99584   -0.0482599   0.10896
3
Geom 930
F   -0.100566   -0.175906   0.112792
N   1.04672   0.593779   -0.0166935
O   2.04156   -0.0261981   0.105313
3
Geom 931
F   -0.135053   -0.184467   0.114155
N   1.06748   0.598601   -0.0174053
O   2.06435   -0.0202511   0.104316
3
Geom 932
F   -0.119749   -0.20605   0.118163
N   1.10066   0.650514   -0.0264759
O   2.01713   -0.0400632   0.107497
3
Geom 933
F   -0.135211   -0.185527   0.114264
N   1.10608   0.576849   -0.0127818
O   2.03075   5.14043e-05   0.10014
3
Geom 934
F   -0.106037   -0.191359   0.115563
N   1.07645   0.622675   -0.0216249
O   2.02203   -0.0331405   0.106339
3
Geom 935
F   -0.13251   -0.213983   0.119574
N   1.09851   0.674017   -0.0309193
O   2.03416   -0.0512171   0.109712
3
Geom 936
F   -0.144318   -0.188575   0.114817
N   1.09085   0.594131   -0.0162557
O   2.0549   -0.0114577   0.102524
3
Geom 937
F   -0.11296   -0.18633   0.114623
N   1.06371   0.612941   -0.0200388
O   2.04141   -0.0305922   0.106066
3
Geom 938
F   -0.112025   -0.186583   0.114666
N   1.06782   0.61133   -0.0196737
O   2.0367   -0.028881   0.105696
3
Geom 939
F   -0.0958554   -0.204284   0.117956
N   1.1018   0.650465   -0.0263574
O   1.98775   -0.0421182   0.10764
3
Geom 940
F   -0.175751   -0.207216   0.11803
N   1.1275   0.621847   -0.0209627
O   2.06015   -0.0135809   0.102828
3
Geom 941
F   -0.0956301   -0.187926   0.11499
N   1.07182   0.617423   -0.0206807
O   2.01373   -0.0326205   0.106192
3
Geom 942
F   -0.120286   -0.188064   0.11482
N   1.10236   0.591411   -0.0154834
O   2.01627   -0.00968313   0.101844
3
Geom 943
F   -0.135934   -0.18274   0.113795
N   1.08316   0.582603   -0.0142011
O   2.05167   -0.00829721   0.101939
3
Geom 944
F   -0.0628623   -0.179089   0.113589
N   1.04127   0.617627   -0.0210572
O   2.00155   -0.0432949   0.108187
3
Geom 945
F   -0.120639   -0.204097   0.117765
N   1.11424   0.635156   -0.0234224
O   2.00629   -0.0289371   0.105296
3
Geom 946
F   -0.165749   -0.209185   0.11843
N   1.13508   0.625918   -0.0215645
O   2.04163   -0.0148066   0.10288
3
Geom 947
F   -0.123767   -0.219428   0.12062
N   1.10234   0.691375   -0.0340489
O   2.02043   -0.0599459   0.111209
3
Geom 948
F   -0.172187   -0.213877   0.119236
N   1.14907   0.630187   -0.0221687
O   2.03703   -0.0129706   0.102452
3
Geom 949
F   -0.1037   -0.200228   0.117155
N   1.10543   0.632964   -0.0230845
O   1.99389   -0.031614   0.105726
3
Geom 950
F   -0.13133   -0.20663   0.118189
N   1.11033   0.642992   -0.0249773
O   2.02242   -0.0327895   0.106154
3
Geom 951
F   -0.1055   -0.189562   0.115218
N   1.08267   0.612991   -0.0197311
O   2.01595   -0.0267973   0.10509
3
Geom 952
F   -0.107321   -0.184078   0.11421
N   1.07481   0.599985   -0.017444
O   2.025   -0.0219242   0.104286
3
Geom 953
F   -0.0656605   -0.193574   0.116187
N   1.07392   0.64222   -0.0251353
O   1.97629   -0.0476208   0.10867
3
Geom 954
F   -0.107521   -0.193055   0.115863
N   1.07933   0.625858   -0.0221776
O   2.02128   -0.0339133   0.106466
3
Geom 955
F   -0.124847   -0.203153   0.117642
N   1.08158   0.652251   -0.0271082
O   2.03989   -0.0450258   0.108669
3
Geom 956
F   -0.118186   -0.197886   0.116699
N   1.08172   0.637   -0.0242501
O   2.03185   -0.0379289   0.107287
3
Geom 957
F   -0.101465   -0.213245   0.119484
N   1.14817   0.647615   -0.025145
O   1.95382   -0.0289802   0.104763
3
Geom 958
F   -0.120341   -0.220603   0.120818
N   1.11896   0.685252   -0.0326466
O   2.00181   -0.0531895   0.109746
3
Geom 959
F   -0.193293   -0.194003   0.115528
N   1.11045   0.585764   -0.0145931
O   2.09591   0.00231466   0.100225
3
Geom 960
F   -0.169728   -0.193794   0.115634
N   1.09979   0.598315   -0.0169938
O   2.07725   -0.00892164   0.1022
3
Geom 961
F   -0.148378   -0.210126   0.118754
N   1.10838   0.650958   -0.0265509
O   2.04438   -0.0356107   0.106861
3
Geom 962
F   -0.148978   -0.195922   0.116118
N   1.10756   0.605644   -0.0181561
O   2.0458   -0.0128103   0.102642
3
Geom 963
F   -0.138627   -0.214427   0.119534
N   1.13871   0.647657   -0.0254394
O   2.00624   -0.0276114   0.104962
3
Geom 964
F   -0.0936724   -0.188368   0.115068
N   1.07828   0.615165   -0.020156
O   2.00575   -0.0301194   0.105641
3
Geom 965
F   -0.170024   -0.197953   0.116356
N   1.121   0.597811   -0.0165789
O   2.05903   -0.00354102   0.100979
3
Geom 966
F   -0.114612   -0.212975   0.119483
N   1.09681   0.676659   -0.0313667
O   2.01439   -0.0547273   0.110212
3
Geom 967
F   -0.163437   -0.188892   0.114799
N   1.08137   0.596217   -0.0168605
O   2.08591   -0.0129077   0.103075
3
Geom 968
F   -0.165464   -0.191261   0.115236
N   1.07787   0.605574   -0.0186581
O   2.09138   -0.0182853   0.10413
3
Geom 969
F   -0.123019   -0.190198   0.115303
N   1.05737   0.626821   -0.0227498
O   2.05891   -0.0381497   0.107632
3
Geom 970
F   -0.135864   -0.197854   0.116529
N   1.11435   0.610941   -0.0189855
O   2.02428   -0.0151531   0.102881
3
Geom 971
F   -0.154983   -0.210425   0.118778
N   1.10745   0.650759   -0.0265534
O   2.05303   -0.035081   0.106835
3
Geom 972
F   -0.135354   -0.193585   0.115834
N   1.07261   0.62451   -0.0221366
O   2.06022   -0.0321026   0.106465
3
Geom 973
F   -0.14794   -0.188082   0.11471
N   1.08931   0.592584   -0.0160061
O   2.06055   -0.0106895   0.102432
3
Geom 974
F   -0.160122   -0.211712   0.118986
N   1.10902   0.652502   -0.0268727
O   2.05776   -0.0350789   0.106867
3
Geom 975
F   -0.0551942   -0.180628   0.11389
N   1.05166   0.617861   -0.0209131
O   1.98335   -0.0416724   0.107703
3
Geom 976
F   -0.179134   -0.192956   0.115372
N   1.12556   0.576344   -0.0125607
O   2.06587   0.00931778   0.0986299
3
Geom 977
F   -0.145819   -0.186371   0.11437
N   1.10413   0.578   -0.013066
O   2.04505   4.59326e-05   0.100262
3
Geom 978
F   -0.159613   -0.188178   0.114702
N   1.07454   0.599389   -0.0175385
O   2.08735   -0.0165325   0.103784
3
Geom 979
F   -0.158756   -0.211658   0.118989
N   1.10666   0.654232   -0.0272245
O   2.05821   -0.0366572   0.107172
3
Geom 980
F   -0.111171   -0.19466   0.116139
N   1.08095   0.628995   -0.0227492
O   2.02419   -0.0347527   0.106639
3
Geom 981
F   -0.148894   -0.183176   0.113822
N   1.07749   0.584242   -0.0146414
O   2.07203   -0.0092133   0.102293
3
Geom 982
F   -0.0965704   -0.19374   0.11609
N   1.06039   0.643313   -0.0256629
O   2.02485   -0.0483802   0.109248
3
Geom 983
F   -0.170162   -0.193717   0.115579
N   1.11679   0.586893   -0.0146173
O   2.06289   0.000986111   0.100184
3
Geom 984
F   -0.14802   -0.203182   0.117457
N   1.113   0.625711   -0.0217937
O   2.03991   -0.0217557   0.104236
3
Geom 985
F   -0.192954   -0.221102   0.120476
N   1.14617   0.649768   -0.0259265
O   2.06423   -0.0215312   0.10427
3
Geom 986
F   -0.111118   -0.175135   0.112597
N   1.04575   0.589112   -0.0158828
O   2.05494   -0.0230283   0.104835
3
Geom 987
F   -0.110668   -0.18468   0.114277
N   1.08667   0.593303   -0.0160362
O   2.01858   -0.0153593   0.102973
3
Geom 988
F   -0.134452   -0.183822   0.114059
N   1.05844   0.602572   -0.0182773
O   2.07156   -0.024493   0.105194
3
Geom 989
F   -0.122621   -0.2137   0.11951
N   1.12597   0.657876   -0.027468
O   1.99838   -0.0374218   0.106766
3
Geom 990
F   -0.164353   -0.202058   0.117166
N   1.11273   0.617911   -0.020413
O   2.05954   -0.0162616   0.103374
3
Geom 991
F   -0.135361   -0.188889   0.114904
N   1.09847   0.592577   -0.015817
O   2.03759   -0.00972425   0.102037
3
Geom 992
F   -0.0914289   -0.219612   0.120766
N   1.12655   0.684842   -0.0323437
O   1.96082   -0.0540069   0.109543
3
Geom 993
F   -0.153282   -0.199164   0.116724
N   1.09564   0.622677   -0.0215149
O   2.06135   -0.0238715   0.104863
3
Geom 994
F   -0.164183   -0.206519   0.117992
N   1.11357   0.631758   -0.0229694
O   2.0586   -0.0230854   0.10463
3
Geom 995
F   -0.128368   -0.204824   0.117931
N   1.08296   0.655783   -0.027756
O   2.04286   -0.0461328   0.108894
3
Geom 996
F   -0.131479   -0.191089   0.115373
N   1.0803   0.612511   -0.019778
O   2.04889   -0.024564   0.104947
3
Geom 997
F   -0.152159   -0.188241   0.114727
N   1.08545   0.594477   -0.0164322
O   2.06894   -0.0121579   0.102786
3
Geom 998
F   -0.145036   -0.193095   0.115624
N   1.1033   0.600374   -0.0172277
O   2.04485   -0.0115547   0.102417
3
Geom 999
F   -0.114801   -0.187942   0.114879
N   1.07852   0.607995   -0.0189028
O   2.03063   -0.0243482   0.104768
3
Geom 1000
F   -0.106033   -0.210385   0.11898
N   1.12602   0.65161   -0.0262406
O   1.97863   -0.0358732   0.10632
