# Supplementary material for: Fast and accurate excited states predictions: machine learning and diabatization
Source: Phys Chem Chem Phys. 2024 Jan 9;26(5):4306–19. doi: 10.1039/d3cp05685f (PMC10829538; doi:10.1039/d3cp05685f)
Supplement: CP-026-D3CP05685F-s001 [file CP-026-D3CP05685F-s001.zip › CH2O_b3lyp_6-31gs_10s_eenes.txt]

1.3926592928e-01
3.0534759675e-01
3.1463974392e-01
3.4555193262e-01
3.4855750435e-01
4.0019284486e-01
4.2206454377e-01
4.3258302049e-01
4.7715358302e-01
4.7940833188e-01
1.3638501658e-01
2.9962803220e-01
3.0941090394e-01
3.6265146622e-01
3.7908789420e-01
4.0241234633e-01
4.2071884827e-01
4.3334058875e-01
4.6386704876e-01
4.9624833715e-01
1.3850089433e-01
3.0066575648e-01
3.1736172670e-01
3.4638406803e-01
3.5696276040e-01
4.0045786095e-01
4.1082735751e-01
4.4271938535e-01
4.7072743969e-01
4.8123353262e-01
1.3589689436e-01
3.1217053536e-01
3.3173277121e-01
3.6474939477e-01
3.8228379017e-01
4.2165039607e-01
4.3574073700e-01
4.4431494104e-01
5.0047192109e-01
5.0975422917e-01
1.6136584031e-01
3.4834682619e-01
3.6597416805e-01
3.9531839251e-01
3.9692789833e-01
4.2998048859e-01
4.8190015343e-01
4.8938825869e-01
5.4560735452e-01
5.5482412465e-01
1.4695224598e-01
3.3159355417e-01
3.3390510931e-01
3.7616066045e-01
3.8986957732e-01
4.2855945992e-01
4.4791800958e-01
4.5757670132e-01
5.0930502891e-01
5.2220201105e-01
1.6495023449e-01
3.2313497980e-01
3.6424825017e-01
3.8561393352e-01
3.9386521019e-01
4.3517108361e-01
4.5118336515e-01
4.7615523959e-01
5.1516252370e-01
5.3289141204e-01
1.5585229551e-01
3.3391149496e-01
3.5154606466e-01
3.7993359175e-01
3.8027382021e-01
4.3137086786e-01
4.5456112399e-01
4.7468227025e-01
5.2363536791e-01
5.2727686407e-01
1.5741079847e-01
3.4700391914e-01
3.5646886896e-01
3.9419418264e-01
3.9507431055e-01
4.2979483208e-01
4.7511759963e-01
4.8088108560e-01
5.3561538707e-01
5.5090570044e-01
1.5219468436e-01
3.4531899819e-01
3.5063762856e-01
3.7473493129e-01
3.8098441740e-01
4.2642590641e-01
4.6789876410e-01
4.7574536308e-01
5.3376650551e-01
5.3959655820e-01
1.4568903423e-01
3.1116685705e-01
3.2742255568e-01
3.6198282242e-01
3.7541124296e-01
4.1944692576e-01
4.2629591892e-01
4.4805954733e-01
4.8590911232e-01
4.9764803795e-01
1.4999049515e-01
3.1895021080e-01
3.3609582282e-01
3.7160963447e-01
3.8554404828e-01
4.2985041714e-01
4.3461307096e-01
4.5786241194e-01
4.9600543090e-01
5.1278861423e-01
1.3812581874e-01
3.1891737205e-01
3.2060378921e-01
3.5839960149e-01
3.7543115733e-01
4.1350677205e-01
4.2824140847e-01
4.5103376753e-01
4.9252597913e-01
4.9400475506e-01
1.3896730643e-01
3.2101839319e-01
3.4799668419e-01
3.7142399078e-01
3.8037249420e-01
4.2115463798e-01
4.5601609121e-01
4.5649042630e-01
5.2422715590e-01
5.2427181077e-01
1.4264438918e-01
3.2379177743e-01
3.2902470608e-01
3.5443944061e-01
3.6221512048e-01
4.2788886056e-01
4.3143418485e-01
4.6270494418e-01
5.0387902882e-01
5.0789783487e-01
1.3849996440e-01
3.2507143299e-01
3.5271060434e-01
3.7027273373e-01
3.7474397657e-01
4.2063663963e-01
4.5925438660e-01
4.6992192913e-01
5.2177666184e-01
5.3366485698e-01
1.4443593989e-01
3.0527987839e-01
3.2217016981e-01
3.4174830908e-01
3.5107853571e-01
4.0001169106e-01
4.2430729195e-01
4.3607020391e-01
4.8415803511e-01
4.8902521544e-01
1.3619630893e-01
3.1726418236e-01
3.3927362094e-01
3.6060268636e-01
3.6247396005e-01
4.2205018575e-01
4.4087458872e-01
4.5716626347e-01
5.0753473652e-01
5.1610302816e-01
1.5347037503e-01
3.4677862982e-01
3.5906009152e-01
3.7795751172e-01
3.8704752036e-01
4.2576213395e-01
4.7734504205e-01
4.8469310284e-01
5.4167064311e-01
5.5000221543e-01
1.4534126900e-01
3.1641271770e-01
3.2605329405e-01
3.7332088789e-01
3.7481462443e-01
4.2165559197e-01
4.2774725839e-01
4.4805539290e-01
4.9024798132e-01
5.1305304185e-01
1.4508753378e-01
3.0922837638e-01
3.2589191805e-01
3.5654594059e-01
3.6087284128e-01
4.1230664868e-01
4.2885482615e-01
4.4492530964e-01
4.8626448619e-01
4.9227615837e-01
1.5519304319e-01
3.3879012276e-01
3.5843034284e-01
3.7244720730e-01
3.8724019945e-01
4.2820196603e-01
4.6470102344e-01
4.8129655991e-01
5.3932377770e-01
5.4295770053e-01
1.3817107403e-01
3.1924838969e-01
3.3362239382e-01
3.7233766171e-01
3.9451664908e-01
4.2553898742e-01
4.4387088276e-01
4.5540450574e-01
5.0725884347e-01
5.1731402611e-01
1.3449158280e-01
3.1074404946e-01
3.1776176101e-01
3.4360203211e-01
3.4394163346e-01
4.0952062792e-01
4.1258257340e-01
4.3809271870e-01
4.7592735901e-01
4.9664147435e-01
1.5037631243e-01
3.2704252728e-01
3.3856241060e-01
3.6915196230e-01
3.7363555477e-01
4.2754093145e-01
4.3989422591e-01
4.5853704569e-01
5.0930177083e-01
5.1026364875e-01
1.5056627944e-01
3.1987730934e-01
3.4140885425e-01
3.7319537451e-01
3.7969529955e-01
4.2666486558e-01
4.3743204104e-01
4.6739563931e-01
4.9889087949e-01
5.2155038803e-01
1.3935602255e-01
3.1825239579e-01
3.3417417000e-01
3.6779706161e-01
3.8992761903e-01
4.2281840241e-01
4.4300891173e-01
4.4739588185e-01
5.0440831563e-01
5.1226961216e-01
1.4685823225e-01
3.4422204580e-01
3.5362039775e-01
3.7890478631e-01
3.9172378291e-01
4.2521979231e-01
4.7404964341e-01
4.8131923853e-01
5.4601970579e-01
5.5495179554e-01
1.4745461270e-01
3.4454500886e-01
3.4583659306e-01
3.7328552178e-01
3.8093285312e-01
4.2680531308e-01
4.6422123802e-01
4.8358894425e-01
5.3341325302e-01
5.3857222225e-01
1.4599893280e-01
3.3642483335e-01
3.3921676580e-01
3.5466941077e-01
3.6576020732e-01
4.2421764373e-01
4.4850400141e-01
4.6162177759e-01
5.1341723496e-01
5.3076818955e-01
1.5469037013e-01
3.3464881713e-01
3.5281461283e-01
3.8183426576e-01
3.9466760337e-01
4.2840463733e-01
4.6259583214e-01
4.7567570944e-01
5.2036369832e-01
5.3059680472e-01
1.4961802194e-01
3.1818685358e-01
3.3439780536e-01
3.6735467468e-01
3.7452126996e-01
4.2808400299e-01
4.3017962056e-01
4.5326117553e-01
4.9645960386e-01
5.0687859146e-01
1.4814951296e-01
3.2791439670e-01
3.3751781296e-01
3.6357968916e-01
3.7217631234e-01
4.2692879486e-01
4.3942853867e-01
4.6479877572e-01
5.1130003980e-01
5.1765168992e-01
1.3923439968e-01
3.1728860164e-01
3.2501774870e-01
3.5808471989e-01
3.7082359305e-01
4.1299903596e-01
4.3013634586e-01
4.5805101078e-01
4.9289284535e-01
4.9655770574e-01
1.4722405145e-01
3.3436403794e-01
3.3839412566e-01
3.7721577376e-01
3.8740786013e-01
4.2922573858e-01
4.5235240604e-01
4.6575985347e-01
5.1724610652e-01
5.2529245739e-01
1.5114709621e-01
3.2950795992e-01
3.4675019652e-01
3.6463851547e-01
3.8029664876e-01
4.2882302521e-01
4.4666159023e-01
4.7462547784e-01
5.2142187678e-01
5.3091041026e-01
1.5521661392e-01
3.4199272927e-01
3.5408092722e-01
3.8528434224e-01
3.8591786441e-01
4.3057467053e-01
4.6581395041e-01
4.8428872172e-01
5.3435171209e-01
5.3711912054e-01
1.4568643702e-01
3.1477841925e-01
3.3063989641e-01
3.6767601828e-01
3.9048535962e-01
4.2471320932e-01
4.3136122998e-01
4.5421021290e-01
4.8982008947e-01
5.0573957877e-01
1.5724657296e-01
3.1204316950e-01
3.5287373311e-01
3.7076796918e-01
3.8324021820e-01
4.2625742350e-01
4.3463107633e-01
4.6059695350e-01
5.0599030389e-01
5.2603103994e-01
1.3526937929e-01
3.1038103145e-01
3.2586331770e-01
3.6462418605e-01
3.7458581359e-01
4.2003361115e-01
4.2807567883e-01
4.4218039007e-01
4.9513859685e-01
5.0662218046e-01
1.5400836669e-01
3.2495734326e-01
3.4779213756e-01
3.6235977858e-01
3.6951877006e-01
4.3099062562e-01
4.3904494285e-01
4.6113647146e-01
5.1098703214e-01
5.1842790380e-01
1.4381723343e-01
3.0932600850e-01
3.2528009279e-01
3.6723581363e-01
3.8038881312e-01
4.1086773024e-01
4.2877746702e-01
4.5054959852e-01
4.8931203166e-01
5.1623742012e-01
1.4483588545e-01
3.0793127366e-01
3.2455124359e-01
3.5133604317e-01
3.5226437610e-01
4.0683985428e-01
4.2645019361e-01
4.3674956827e-01
4.8346873872e-01
4.8742957087e-01
1.4885651678e-01
3.3007579269e-01
3.3551594246e-01
3.7864085423e-01
3.9357109375e-01
4.3099549602e-01
4.4689479241e-01
4.6232417324e-01
5.0702568498e-01
5.2465709841e-01
1.3102416997e-01
3.0619175884e-01
3.2415199504e-01
3.5697900357e-01
3.7190243047e-01
4.1189723800e-01
4.2980141592e-01
4.4489400161e-01
4.9267265793e-01
4.9482757435e-01
1.4267879366e-01
3.4504302075e-01
3.5202626280e-01
3.7630131301e-01
3.8178383425e-01
4.2273230263e-01
4.7519354772e-01
4.9228173943e-01
5.3472888615e-01
5.5064479149e-01
1.5713159048e-01
3.1955517707e-01
3.5412981909e-01
3.6067039019e-01
3.6963558906e-01
4.3196463780e-01
4.3633768926e-01
4.5772475730e-01
5.0859922285e-01
5.0924333087e-01
1.4760254455e-01
3.2282376554e-01
3.3222201178e-01
3.8216445505e-01
4.0891366934e-01
4.3215398668e-01
4.4393841616e-01
4.5344374452e-01
4.9657755763e-01
5.2608499877e-01
1.5501519237e-01
3.2448513768e-01
3.5225122811e-01
3.7362295648e-01
3.7790616953e-01
4.3066633311e-01
4.4719509133e-01
4.7510736545e-01
5.1731263804e-01
5.1966118729e-01
1.4912375840e-01
2.9451596899e-01
3.4174804901e-01
3.7521942300e-01
4.2061238307e-01
4.2963838794e-01
4.3310794124e-01
4.5777331484e-01
4.7511901423e-01
5.2173408684e-01
1.4177879333e-01
3.2889129195e-01
3.3034152077e-01
3.6503448094e-01
3.6553504722e-01
4.2720448217e-01
4.4065408922e-01
4.6814838582e-01
5.0945722009e-01
5.1282886877e-01
1.4027050552e-01
3.1718874582e-01
3.1765900825e-01
3.6350437673e-01
3.8245078691e-01
4.2386754719e-01
4.2480562721e-01
4.4182027411e-01
4.8558674912e-01
5.0291446334e-01
1.5183335030e-01
3.2401380491e-01
3.5071936887e-01
3.5330424548e-01
3.6903909032e-01
4.2905623185e-01
4.4218135603e-01
4.6270420906e-01
5.1157144769e-01
5.1212064611e-01
1.2805687763e-01
2.9967163835e-01
3.3014594320e-01
3.4556580329e-01
3.5710208380e-01
4.1056397323e-01
4.2399717063e-01
4.3785162648e-01
4.8750940631e-01
4.9693112512e-01
1.5554417328e-01
3.0766354862e-01
3.4373821191e-01
3.7418513278e-01
3.8602674016e-01
4.2235454256e-01
4.3525567110e-01
4.5471732814e-01
4.8938784596e-01
5.1519625093e-01
1.5598513494e-01
3.3397170576e-01
3.5703449946e-01
3.6805440552e-01
3.7983134071e-01
4.2890398017e-01
4.5803151388e-01
4.7119599258e-01
5.2938079756e-01
5.3289006586e-01
1.2913801837e-01
2.9871335615e-01
3.1574304067e-01
3.3922220903e-01
3.4548328320e-01
4.0458742868e-01
4.1013291344e-01
4.2741348256e-01
4.7657435525e-01
4.8273760407e-01
1.4471891514e-01
3.1083818452e-01
3.2430121172e-01
3.5797733075e-01
3.6609712199e-01
4.1414729253e-01
4.2655780852e-01
4.4213532511e-01
4.8490341632e-01
4.9347905139e-01
1.3918023904e-01
3.2139975951e-01
3.3529608366e-01
3.6875236399e-01
3.9091824749e-01
4.2036735328e-01
4.4764186741e-01
4.5549786769e-01
5.0953450289e-01
5.1011374935e-01
1.4695121137e-01
3.2194983281e-01
3.3323978378e-01
3.5994453500e-01
3.6632541584e-01
4.2262190407e-01
4.3075505937e-01
4.5889911565e-01
5.0287793763e-01
5.0795319813e-01
1.2695871659e-01
2.9736308764e-01
3.2120816964e-01
3.3720304501e-01
3.3915013384e-01
4.0872434180e-01
4.1188280919e-01
4.3134206355e-01
4.7618466825e-01
4.9102943871e-01
1.5431953452e-01
3.0132217770e-01
3.4069000442e-01
3.5621956483e-01
3.5780706478e-01
4.1460448303e-01
4.3221103571e-01
4.4435586907e-01
4.7095417926e-01
4.8821450523e-01
1.4540649603e-01
3.2042864409e-01
3.2781276022e-01
3.5600548481e-01
3.7012654549e-01
4.2210418928e-01
4.2447049660e-01
4.5312147055e-01
5.0219044929e-01
5.1534004933e-01
1.3537763115e-01
3.3107581491e-01
3.4059177253e-01
3.5053813125e-01
3.7268860808e-01
4.2173782419e-01
4.5520089182e-01
4.8149340965e-01
5.2263922618e-01
5.4064267487e-01
1.4083537990e-01
3.2026373207e-01
3.2339469258e-01
3.7381553762e-01
3.7760048366e-01
4.2295783408e-01
4.2933648618e-01
4.4987291199e-01
4.9842530402e-01
5.1572465220e-01
1.4404751974e-01
3.3346277712e-01
3.4452584113e-01
3.6485930175e-01
3.6992711915e-01
4.2293037553e-01
4.5512647690e-01
4.6306497740e-01
5.2269133737e-01
5.3063982457e-01
1.6018362946e-01
3.0685767393e-01
3.5353850090e-01
3.8400503064e-01
4.1123897695e-01
4.3617119965e-01
4.3722616408e-01
4.6715030020e-01
4.8863241605e-01
5.3073437067e-01
1.6129792171e-01
3.0672046320e-01
3.5556445084e-01
3.7920377098e-01
3.9869119586e-01
4.3221197759e-01
4.3678918101e-01
4.6738801671e-01
4.9326268151e-01
5.2440642652e-01
1.3518725150e-01
3.1854220668e-01
3.4862603671e-01
3.6597642861e-01
3.6939192747e-01
4.1303187286e-01
4.5545577934e-01
4.5966210072e-01
5.1263667881e-01
5.2785536104e-01
1.5467476990e-01
3.1763038341e-01
3.4743823788e-01
3.7521004818e-01
3.9851624721e-01
4.3168697585e-01
4.4355520294e-01
4.6543701071e-01
5.0031446528e-01
5.1769544846e-01
1.5175862777e-01
3.3204336574e-01
3.5414206772e-01
3.7059821252e-01
3.8892269208e-01
4.2855173589e-01
4.6392020871e-01
4.7970373329e-01
5.1511826734e-01
5.3063903693e-01
1.3639538514e-01
3.1989318379e-01
3.3693638875e-01
3.5786168360e-01
3.6122407615e-01
4.1377373115e-01
4.4299998645e-01
4.5669628923e-01
5.0032433872e-01
5.2275442349e-01
1.5372224399e-01
3.4850438982e-01
3.5028109488e-01
3.8801854038e-01
3.9027228463e-01
4.2976613229e-01
4.7025642944e-01
4.8272312765e-01
5.3745154147e-01
5.4313224114e-01
1.3936753386e-01
3.1969148619e-01
3.2348945493e-01
3.5662755466e-01
3.5857601322e-01
4.1538735452e-01
4.2417766697e-01
4.5095100956e-01
4.9702747741e-01
4.9859611279e-01
1.4711129017e-01
3.3716572864e-01
3.3884306937e-01
3.6373408417e-01
3.6824411731e-01
4.2572426734e-01
4.4984317571e-01
4.6145502072e-01
5.1644873510e-01
5.2603754192e-01
1.6974105041e-01
3.0540740889e-01
3.7018136791e-01
3.8704809399e-01
4.1373831686e-01
4.3877444204e-01
4.4091830444e-01
4.7164273698e-01
4.9975543906e-01
5.3756625522e-01
1.3798617184e-01
3.1680584502e-01
3.3294981597e-01
3.6435351212e-01
3.7384844345e-01
4.1946921219e-01
4.3775661502e-01
4.4927892555e-01
5.0566909707e-01
5.0676477651e-01
1.3998938394e-01
3.2053338189e-01
3.2882697663e-01
3.7173012650e-01
3.9213692748e-01
4.2615231977e-01
4.3989746443e-01
4.5126417017e-01
5.0076232572e-01
5.1609899761e-01
1.5041345766e-01
3.2343379369e-01
3.4218025916e-01
3.7069049672e-01
3.9365229470e-01
4.2709458573e-01
4.4693832192e-01
4.6405093850e-01
5.0582460605e-01
5.1086104069e-01
1.5657423522e-01
3.2386263307e-01
3.5330044401e-01
3.7385837050e-01
3.7617291851e-01
4.3048808450e-01
4.4522320683e-01
4.6746303467e-01
5.1560376981e-01
5.1905109877e-01
1.5453023814e-01
3.1859919958e-01
3.4800001626e-01
3.6014559332e-01
3.7235806696e-01
4.2977393538e-01
4.3225343319e-01
4.5639936131e-01
5.1233860507e-01
5.1451297338e-01
1.3510447851e-01
2.8879327941e-01
3.0776701636e-01
3.5435562808e-01
3.7083593161e-01
3.9069999907e-01
4.2477729623e-01
4.3029118295e-01
4.5343768442e-01
4.8839972988e-01
1.6145162388e-01
3.2284637335e-01
3.6053716495e-01
3.8647085951e-01
3.9417526173e-01
4.3031969504e-01
4.4639487060e-01
4.7817581073e-01
5.0491687926e-01
5.3779015074e-01
1.4036082402e-01
3.2174999880e-01
3.3860756207e-01
3.6670628946e-01
3.7886187223e-01
4.2176623355e-01
4.4569011767e-01
4.5381811610e-01
5.1197783972e-01
5.1289933952e-01
1.6551706346e-01
3.0902078415e-01
3.6274810696e-01
3.7447327799e-01
3.7679074828e-01
4.2829049438e-01
4.3635890148e-01
4.5781080558e-01
5.0214397987e-01
5.0732727879e-01
1.4141768670e-01
3.2221654768e-01
3.2357646533e-01
3.7331838417e-01
3.9261449777e-01
4.2756069186e-01
4.3577478036e-01
4.5006963922e-01
4.9491220747e-01
5.1714414164e-01
1.4123043852e-01
3.1071410456e-01
3.2179453961e-01
3.5112889991e-01
3.5550799264e-01
4.0935697331e-01
4.1986712218e-01
4.4405076221e-01
4.8624209177e-01
4.9478077021e-01
1.4376110491e-01
3.2718505162e-01
3.2842952171e-01
3.8015399273e-01
3.8814365304e-01
4.3127787938e-01
4.3843892120e-01
4.5825003461e-01
5.0251996939e-01
5.3400573105e-01
1.5397887905e-01
3.1966973705e-01
3.4621805627e-01
3.6807532002e-01
3.6945861241e-01
4.3195673875e-01
4.3464826102e-01
4.6610400005e-01
5.0835188071e-01
5.1120642326e-01
1.4823726456e-01
3.2934374433e-01
3.4237368745e-01
3.7358517232e-01
3.8171081674e-01
4.2184981480e-01
4.4867539012e-01
4.7010673083e-01
5.1098207008e-01
5.1965346178e-01
1.5353198867e-01
3.2078756872e-01
3.4155847304e-01
3.7698569518e-01
3.9136774832e-01
4.3232787328e-01
4.3930800725e-01
4.6064471439e-01
4.9914279537e-01
5.2006695369e-01
1.4133982501e-01
3.1953692269e-01
3.3070571463e-01
3.4583189774e-01
3.6546651233e-01
4.1831748390e-01
4.3281731628e-01
4.5826779318e-01
5.0476490116e-01
5.1665723634e-01
1.5149420679e-01
3.1287879150e-01
3.3813159524e-01
3.5995344312e-01
3.6049748563e-01
4.1982082755e-01
4.2939830727e-01
4.4781815691e-01
4.9486178662e-01
4.9957780094e-01
1.5178329880e-01
3.3890660221e-01
3.4740964751e-01
3.6940033516e-01
3.8071313794e-01
4.2768707499e-01
4.5680625763e-01
4.6957723406e-01
5.3171982099e-01
5.3348462727e-01
1.3404652571e-01
3.1599090894e-01
3.3007173784e-01
3.4968570475e-01
3.5454520023e-01
4.0394932145e-01
4.3475393301e-01
4.5390439489e-01
4.7944256932e-01
5.1288857231e-01
1.3948060246e-01
3.2008150870e-01
3.3436542037e-01
3.6136962724e-01
3.7116801706e-01
4.1925019589e-01
4.3946209538e-01
4.5142842517e-01
5.0269490674e-01
5.0921204114e-01
1.2151022600e-01
2.8947848456e-01
3.2240259632e-01
3.3796161735e-01
3.4013825825e-01
4.0430536882e-01
4.1383940657e-01
4.3196960559e-01
4.7911799825e-01
4.9258817237e-01
1.4589305923e-01
3.3649600563e-01
3.5102397125e-01
3.8512868111e-01
4.0662564346e-01
4.2610361200e-01
4.6622421484e-01
4.7614053076e-01
5.3266960387e-01
5.3461543217e-01
1.4649967279e-01
3.2509597105e-01
3.3436896181e-01
3.5256528491e-01
3.6753541782e-01
4.2664159552e-01
4.3136950101e-01
4.5406617457e-01
5.1276755020e-01
5.1585046686e-01
1.4420844095e-01
3.1279448288e-01
3.2488556975e-01
3.6619532625e-01
3.8244611908e-01
4.2238648973e-01
4.2535879582e-01
4.4707978812e-01
4.8548380103e-01
5.0225023255e-01
1.3576189741e-01
3.1622270829e-01
3.3229224520e-01
3.6286608916e-01
3.6652050850e-01
4.1460421787e-01
4.3682442962e-01
4.5386516750e-01
5.0526407455e-01
5.0705135335e-01
1.4426141877e-01
3.3140244116e-01
3.3686387089e-01
3.7140957555e-01
3.7481984874e-01
4.2839001271e-01
4.4698694465e-01
4.6721304167e-01
5.1823674473e-01
5.2055359977e-01
1.3692286279e-01
2.9612015580e-01
3.0909289623e-01
3.4041895200e-01
3.4749050927e-01
3.8629653138e-01
4.2000233342e-01
4.2610798737e-01
4.7166141639e-01
4.7773579230e-01
1.3686093633e-01
3.1861435727e-01
3.4098399855e-01
3.7120185013e-01
3.8449469459e-01
4.2129058486e-01
4.4912056469e-01
4.5808104488e-01
5.1542057322e-01
5.1874548511e-01
1.4824884499e-01
3.0789688985e-01
3.3762115188e-01
3.5217259920e-01
3.6566749712e-01
4.2130800631e-01
4.2740251254e-01
4.5038096163e-01
4.9032156072e-01
5.0750313263e-01
1.4867284895e-01
3.3800779794e-01
3.4516838989e-01
3.7903535871e-01
3.9061800356e-01
4.2719655675e-01
4.6249577361e-01
4.6745276623e-01
5.2594804273e-01
5.2795910315e-01
1.5065592135e-01
3.2028855531e-01
3.3851368878e-01
3.7520411138e-01
3.9456520092e-01
4.3082315439e-01
4.4045493521e-01
4.6098529364e-01
4.9856120746e-01
5.1727493559e-01
1.5972306499e-01
3.2673540659e-01
3.5771998277e-01
3.8255123957e-01
3.9117319216e-01
4.3438084209e-01
4.5230366133e-01
4.7935648323e-01
5.1711349233e-01
5.3074871735e-01
1.4251657361e-01
3.1017147156e-01
3.2558077456e-01
3.4141833334e-01
3.5160946784e-01
4.2030812587e-01
4.2534752978e-01
4.4111361165e-01
4.8254644114e-01
4.8914729768e-01
1.3673761017e-01
3.2132472874e-01
3.3176934890e-01
3.6590559156e-01
3.7467366453e-01
4.2058457944e-01
4.4444291603e-01
4.6154172698e-01
5.0863377095e-01
5.1074952652e-01
1.3899639312e-01
3.3001584416e-01
3.4232671662e-01
3.5486734570e-01
3.6330380502e-01
4.1739128120e-01
4.5354333939e-01
4.6763522645e-01
5.0790677791e-01
5.3405921827e-01
1.4206228164e-01
3.1245484678e-01
3.2183683617e-01
3.6044895833e-01
3.7300502584e-01
4.1859694434e-01
4.2744380800e-01
4.4730259665e-01
4.8468663019e-01
4.9815205389e-01
1.6502048246e-01
3.1721045867e-01
3.6302500073e-01
3.8287821386e-01
3.9160942174e-01
4.3491398230e-01
4.4268040958e-01
4.7082521374e-01
5.0750464675e-01
5.2939895581e-01
1.6518331771e-01
3.2808361086e-01
3.6684262772e-01
3.8781418399e-01
4.0278476823e-01
4.3506103019e-01
4.6239438959e-01
4.7983238887e-01
5.2021211433e-01
5.3701216304e-01
1.3824438586e-01
3.2125935395e-01
3.3441215786e-01
3.7724169298e-01
4.0745833497e-01
4.2251674303e-01
4.4943758223e-01
4.5540500065e-01
5.0997053006e-01
5.2160059871e-01
1.4372635062e-01
3.1583653866e-01
3.2415994349e-01
3.6816035933e-01
3.7482863007e-01
4.2159695209e-01
4.2879466523e-01
4.4881075962e-01
4.8847603986e-01
5.0935444908e-01
1.4319953215e-01
3.2697095022e-01
3.2779039650e-01
3.5901508519e-01
3.6322310247e-01
4.2008037747e-01
4.3390058714e-01
4.5355957139e-01
4.9717387821e-01
5.0667978796e-01
1.4756640487e-01
3.0832482785e-01
3.3210602737e-01
3.4637618848e-01
3.5562335291e-01
4.0883328728e-01
4.2743252327e-01
4.4093888080e-01
4.8818913834e-01
4.9901608621e-01
1.5033804235e-01
3.2425764450e-01
3.4552113328e-01
3.5371034611e-01
3.6918521525e-01
4.2788024054e-01
4.4032128088e-01
4.5838763373e-01
5.1269808360e-01
5.1501902077e-01
1.5350396485e-01
3.2528128504e-01
3.4258423530e-01
3.7741692787e-01
3.8666383043e-01
4.3189368205e-01
4.4254206729e-01
4.6360192007e-01
5.0523202506e-01
5.2202560148e-01
1.5059754316e-01
3.0997378996e-01
3.3528034095e-01
3.6059936082e-01
3.6329208442e-01
4.1622116930e-01
4.2921673023e-01
4.4612988686e-01
4.9340202869e-01
4.9470499731e-01
1.4397135320e-01
3.3145625011e-01
3.3455988841e-01
3.5615025739e-01
3.6151899675e-01
4.2349884831e-01
4.4133853629e-01
4.5636548701e-01
5.0588363301e-01
5.2111069371e-01
1.5067915037e-01
3.3349745530e-01
3.4216636836e-01
3.7054999928e-01
3.7427424558e-01
4.2873072052e-01
4.4790508693e-01
4.6757127838e-01
5.1886481665e-01
5.2075506661e-01
1.4007530723e-01
3.0995265275e-01
3.1911205411e-01
3.5558083015e-01
3.6929286862e-01
4.1336221252e-01
4.1955408473e-01
4.4607905234e-01
4.8124502781e-01
4.8971625944e-01
1.5229442817e-01
3.3082267166e-01
3.4064438301e-01
3.8146639410e-01
3.8950138696e-01
4.3139015777e-01
4.4770971102e-01
4.6288651019e-01
5.0933317803e-01
5.2815080215e-01
1.3147735980e-01
3.0761329681e-01
3.5090742698e-01
3.6268766105e-01
3.8484965861e-01
4.1844714687e-01
4.4555985263e-01
4.5641156624e-01
5.1646810336e-01
5.2051754801e-01
1.5400322837e-01
3.2990451919e-01
3.4807980348e-01
3.6955962898e-01
3.7393799268e-01
4.2985823391e-01
4.4657593564e-01
4.6515682962e-01
5.1745697877e-01
5.2170973139e-01
1.5026256813e-01
3.3791848068e-01
3.4317389102e-01
3.7285843026e-01
3.7480740508e-01
4.2633464309e-01
4.5475994111e-01
4.6669137232e-01
5.1966684688e-01
5.2785400867e-01
1.6149694577e-01
3.1475202637e-01
3.5518490911e-01
3.7849488361e-01
3.8852532715e-01
4.3537143641e-01
4.3623510924e-01
4.6340389930e-01
5.0258772399e-01
5.2102988892e-01
1.5033598235e-01
3.1591575728e-01
3.3696708599e-01
3.6426565962e-01
3.6867326608e-01
4.2423718617e-01
4.2926672630e-01
4.5541650959e-01
4.9677708986e-01
5.0259082805e-01
1.3835089945e-01
3.1821938940e-01
3.1895056653e-01
3.4509588516e-01
3.6161217191e-01
4.1665012588e-01
4.1980502746e-01
4.4384712021e-01
5.0207958581e-01
5.0517036272e-01
1.5946286312e-01
3.1108749760e-01
3.5390809557e-01
3.8449826150e-01
4.1367685958e-01
4.3570912422e-01
4.4352882302e-01
4.6976294684e-01
4.9341425507e-01
5.3191184596e-01
1.4240760237e-01
3.2315097586e-01
3.2616904376e-01
3.6065787957e-01
3.6424061511e-01
4.2381269610e-01
4.2926544061e-01
4.4748895007e-01
5.0166879900e-01
5.0205929528e-01
1.5535953234e-01
3.2246989854e-01
3.5387947659e-01
3.6185407125e-01
3.7139094406e-01
4.3146765425e-01
4.4079203079e-01
4.6903377148e-01
5.1360536835e-01
5.1478141247e-01
1.4706792508e-01
3.3947735075e-01
3.4642279426e-01
3.7285916913e-01
3.7361998922e-01
4.2378503324e-01
4.6219537127e-01
4.6869335207e-01
5.2280434720e-01
5.3458567998e-01
1.5725033890e-01
3.3056890366e-01
3.6436513193e-01
3.7042668359e-01
3.8319634984e-01
4.2913458584e-01
4.6051967165e-01
4.7539422548e-01
5.3226101710e-01
5.3383437068e-01
1.5047683151e-01
3.1760094523e-01
3.3908883903e-01
3.6121216471e-01
3.6456415553e-01
4.2437662742e-01
4.3099470450e-01
4.5436510099e-01
5.0107715353e-01
5.0661565111e-01
1.3662862309e-01
3.1250135468e-01
3.1364423727e-01
3.4876062182e-01
3.5153070921e-01
4.1052066652e-01
4.2473480030e-01
4.4353040945e-01
4.8474144670e-01
4.8687689321e-01
1.5883057827e-01
3.3111201881e-01
3.5862864598e-01
3.7537697560e-01
3.8417355969e-01
4.3162990940e-01
4.5385798782e-01
4.7113644257e-01
5.2871701539e-01
5.3310693140e-01
1.3730403975e-01
3.1560174063e-01
3.2166522437e-01
3.4474805924e-01
3.4721721169e-01
4.1719862546e-01
4.1740555580e-01
4.3836525031e-01
4.8444595078e-01
5.0128126840e-01
1.5333152948e-01
3.2038130074e-01
3.4599694436e-01
3.6937839319e-01
3.7570802620e-01
4.2524789661e-01
4.3708500062e-01
4.6697052572e-01
5.0409534616e-01
5.1410931523e-01
1.4560225467e-01
3.0961851960e-01
3.2650312031e-01
3.5259787750e-01
3.5878751049e-01
4.0924180483e-01
4.2842511763e-01
4.4183424655e-01
4.9046504610e-01
4.9453559068e-01
1.2955457565e-01
2.9973514120e-01
3.0516037300e-01
3.4500012520e-01
3.5033625679e-01
3.9772633401e-01
4.1347370164e-01
4.3296462627e-01
4.7014679846e-01
4.8200250856e-01
1.6083446382e-01
3.2272606939e-01
3.5502284874e-01
3.8254272250e-01
3.9088721764e-01
4.3419121312e-01
4.4570272365e-01
4.6842120499e-01
5.0852383879e-01
5.2797498153e-01
1.3448727549e-01
3.1205317829e-01
3.1541168228e-01
3.2773053011e-01
3.5170020055e-01
4.0966730246e-01
4.2027174474e-01
4.3920349166e-01
4.9250923349e-01
5.0083710990e-01
1.4197469682e-01
3.3090899441e-01
3.5841444627e-01
3.7787086460e-01
3.9008488964e-01
4.2113721181e-01
4.6766539006e-01
4.7472571149e-01
5.3001636074e-01
5.3955000821e-01
1.5430451788e-01
3.2965682173e-01
3.4791530255e-01
3.7383058916e-01
3.7520408382e-01
4.3131226777e-01
4.4667444184e-01
4.6979728426e-01
5.1826906033e-01
5.2021983627e-01
1.5407280515e-01
3.2935727282e-01
3.4999800413e-01
3.6589358971e-01
3.7451730022e-01
4.3099181161e-01
4.4596168614e-01
4.6917643386e-01
5.1975010930e-01
5.2366332797e-01
1.4328765749e-01
3.1511424017e-01
3.2828402603e-01
3.6019589998e-01
3.7017964413e-01
4.1861638133e-01
4.3059636767e-01
4.5698217031e-01
4.9171398173e-01
4.9911094047e-01
1.5487042247e-01
3.2183337400e-01
3.5016544894e-01
3.6997927637e-01
3.7467233026e-01
4.3368909707e-01
4.3839158054e-01
4.7429607485e-01
5.1265274965e-01
5.1921206517e-01
1.7034987256e-01
3.2503501274e-01
3.7380862186e-01
3.9802573552e-01
4.1895005076e-01
4.3646889754e-01
4.6538155861e-01
4.8716617165e-01
5.1629370507e-01
5.5300162178e-01
1.5885182212e-01
3.2802777023e-01
3.5695408475e-01
3.7287593134e-01
3.7777325484e-01
4.3159786330e-01
4.4960980174e-01
4.6831090922e-01
5.2215456136e-01
5.2371890513e-01
1.4602839380e-01
3.1381478450e-01
3.3572340068e-01
3.5938471686e-01
3.6163126726e-01
4.2094319855e-01
4.3597022066e-01
4.6764572892e-01
4.9748373697e-01
5.0271984184e-01
1.3067882570e-01
2.8535079522e-01
3.0446433810e-01
3.5861323138e-01
3.7158217661e-01
3.8891771811e-01
4.1796917791e-01
4.3684068163e-01
4.4860688936e-01
5.0049035658e-01
1.4888287648e-01
3.0605807395e-01
3.3103167578e-01
3.6524416721e-01
3.7064789783e-01
4.1162638268e-01
4.2999814645e-01
4.4494732774e-01
4.8402092912e-01
5.0150623228e-01
1.5629401149e-01
3.3826847464e-01
3.5193805393e-01
3.8187376265e-01
3.8388777939e-01
4.3029612017e-01
4.6095451678e-01
4.7258618507e-01
5.2720419821e-01
5.3013817216e-01
1.3587691306e-01
3.1787754746e-01
3.3682128382e-01
3.7157268347e-01
3.7515298192e-01
4.1400068818e-01
4.4403480287e-01
4.5651896075e-01
5.1196833733e-01
5.1543131835e-01
1.5575587968e-01
3.3519390547e-01
3.5501083711e-01
3.7169780933e-01
3.7978358536e-01
4.2942734966e-01
4.5759079366e-01
4.7411193739e-01
5.2820832915e-01
5.3174349766e-01
1.6195481019e-01
3.1275170625e-01
3.5757505089e-01
3.6891636720e-01
3.7314857555e-01
4.2974122399e-01
4.3486831088e-01
4.5633756519e-01
4.9937420147e-01
5.1298005522e-01
1.3670045677e-01
3.1313660301e-01
3.2436916187e-01
3.5756536948e-01
3.6938565634e-01
4.1982409781e-01
4.2647100471e-01
4.4339452833e-01
4.9432290854e-01
4.9735313446e-01
1.4498760540e-01
3.0747048553e-01
3.3029642209e-01
3.4444428710e-01
3.6136488329e-01
4.0758831282e-01
4.2058548566e-01
4.4432181931e-01
4.9536225778e-01
5.0427637653e-01
1.4959997149e-01
3.0711926693e-01
3.3307121806e-01
3.6691840962e-01
3.7825143444e-01
4.1736226953e-01
4.3175305642e-01
4.4978741109e-01
4.8345417302e-01
5.0514719041e-01
1.2505357194e-01
2.9535572022e-01
3.0743953962e-01
3.2663313462e-01
3.3533883363e-01
3.8580169516e-01
3.9981673395e-01
4.3588136633e-01
4.4796240402e-01
4.7859883825e-01
1.3770203168e-01
3.1844036645e-01
3.2519219109e-01
3.6556934735e-01
3.8149640365e-01
4.2342906129e-01
4.3594738734e-01
4.5325449487e-01
4.9835310213e-01
5.0757268014e-01
1.5137524414e-01
2.9553932226e-01
3.3382572253e-01
3.5583185747e-01
3.6053164585e-01
3.9870625101e-01
4.3193586613e-01
4.3664816958e-01
4.8039009183e-01
4.8676233549e-01
1.4422062251e-01
3.0401604674e-01
3.2368708336e-01
3.5265172859e-01
3.5749479218e-01
4.0520244880e-01
4.2808198178e-01
4.4064018101e-01
4.8124779940e-01
4.8572786626e-01
1.4930080530e-01
3.2422882830e-01
3.4611868852e-01
3.6434478368e-01
3.6672426814e-01
4.2346275995e-01
4.4657193327e-01
4.6926405832e-01
5.0518492272e-01
5.2336177831e-01
1.3724239343e-01
3.1084861611e-01
3.1466037551e-01
3.4512173760e-01
3.4579052256e-01
4.0565769180e-01
4.1560146337e-01
4.3987322666e-01
4.7454608186e-01
4.9043532785e-01
1.5110813096e-01
3.3329023835e-01
3.4777567465e-01
3.7000701024e-01
3.8086294452e-01
4.2467142488e-01
4.5756044866e-01
4.7162109855e-01
5.1152145671e-01
5.2300841234e-01
1.3922627556e-01
3.2357291183e-01
3.2624101498e-01
3.5106937587e-01
3.5863150566e-01
4.1593667857e-01
4.3416894048e-01
4.5614114804e-01
4.9410131577e-01
5.1432655223e-01
1.3244459825e-01
3.0379346241e-01
3.0439478638e-01
3.4163388393e-01
3.4550940179e-01
3.9554936006e-01
4.1406390387e-01
4.3344166009e-01
4.7232346075e-01
4.7740093573e-01
1.4905443074e-01
3.1566273325e-01
3.3524258544e-01
3.5137361381e-01
3.6005177448e-01
4.2268075339e-01
4.2807071184e-01
4.5045752858e-01
4.9757016453e-01
4.9805121091e-01
1.5565995040e-01
3.2309158644e-01
3.4888782461e-01
3.8756620403e-01
4.1225183141e-01
4.3528364558e-01
4.5215870104e-01
4.7385244880e-01
5.0486376314e-01
5.3701058232e-01
1.5122059972e-01
3.2090868312e-01
3.3853009914e-01
3.7545544924e-01
3.7841122134e-01
4.2925943998e-01
4.3364230315e-01
4.5757168406e-01
5.0299302752e-01
5.1771244697e-01
1.4264575969e-01
3.2214317378e-01
3.2773590674e-01
3.5937349381e-01
3.6091740812e-01
4.1645542630e-01
4.3051849632e-01
4.5400601711e-01
4.9224499604e-01
5.0828899101e-01
1.4135700589e-01
3.2702504560e-01
3.4096343570e-01
3.6432947198e-01
3.7221314402e-01
4.1787315922e-01
4.5088242666e-01
4.6016174298e-01
5.0537845661e-01
5.2155288029e-01
1.5240189930e-01
3.3147048352e-01
3.4166556995e-01
3.8227111468e-01
3.8819973881e-01
4.3187793538e-01
4.4809764786e-01
4.6566715611e-01
5.1109073801e-01
5.3036763014e-01
1.4167175229e-01
3.1460991188e-01
3.2082273827e-01
3.4864823290e-01
3.5606602731e-01
4.1196802926e-01
4.2027313746e-01
4.4560089538e-01
4.9184459595e-01
4.9385451269e-01
1.5513599997e-01
2.9337131351e-01
3.4286680165e-01
3.5723818257e-01
3.8292142174e-01
4.2482873635e-01
4.3028824437e-01
4.5790376375e-01
4.8266463397e-01
4.8736932020e-01
1.2528161663e-01
3.0086951669e-01
3.3967793596e-01
3.5318849920e-01
3.5687115542e-01
4.1190205090e-01
4.3893441392e-01
4.5116788935e-01
5.0258410760e-01
5.1587797668e-01
1.4460201259e-01
3.2211024280e-01
3.2590131775e-01
3.6860680577e-01
3.8011462628e-01
4.2654126347e-01
4.3092014391e-01
4.4971651100e-01
4.9539803988e-01
5.0875235862e-01
1.5109340667e-01
3.3569664622e-01
3.3971958331e-01
3.8156077785e-01
3.8574685379e-01
4.3007390530e-01
4.5146040040e-01
4.6388563909e-01
5.1544687860e-01
5.2993106481e-01
1.4406355494e-01
3.2722906278e-01
3.3185303242e-01
3.6762264230e-01
3.7873480920e-01
4.2472755823e-01
4.4159558058e-01
4.5499350713e-01
5.0760505828e-01
5.0996104070e-01
1.4966277667e-01
3.3847883643e-01
3.4267429164e-01
3.7886201004e-01
3.8705073885e-01
4.2837126632e-01
4.5930435706e-01
4.6497967551e-01
5.2324175097e-01
5.2863491888e-01
1.4688711239e-01
3.2103515157e-01
3.3494117242e-01
3.6055394063e-01
3.6386391977e-01
4.2201681033e-01
4.3498837927e-01
4.5943695729e-01
4.9735379045e-01
5.0583129851e-01
1.3930545322e-01
3.0752096251e-01
3.1779553401e-01
3.4238425441e-01
3.4619643492e-01
4.0371074355e-01
4.1180896536e-01
4.4468214846e-01
4.7036156493e-01
4.8609856835e-01
1.5151331876e-01
3.2339929354e-01
3.4287798286e-01
3.6953818817e-01
3.7519574832e-01
4.2559109436e-01
4.3974515345e-01
4.6513257338e-01
5.0593054731e-01
5.1189170128e-01
1.4007381972e-01
3.2776864733e-01
3.3088027205e-01
3.4354247739e-01
3.5794939382e-01
4.2140628394e-01
4.3504455935e-01
4.5210550305e-01
5.0407151491e-01
5.2372692861e-01
1.5954929114e-01
3.3996841029e-01
3.6176086298e-01
3.8608772207e-01
3.9781855788e-01
4.3266362054e-01
4.7276119074e-01
4.8262157439e-01
5.3449166485e-01
5.3570577075e-01
1.4910844534e-01
3.2404965403e-01
3.3648891776e-01
3.6757741174e-01
3.7305132722e-01
4.2763204960e-01
4.3411231776e-01
4.5725797019e-01
5.0901671250e-01
5.1397123755e-01
1.3476564271e-01
3.1379792523e-01
3.3320441118e-01
3.4786346507e-01
3.4925713700e-01
4.1609685371e-01
4.3018818773e-01
4.4600697284e-01
4.9235365258e-01
5.1088707078e-01
1.5480423968e-01
3.3818797789e-01
3.4809817291e-01
3.8448626410e-01
3.8927686169e-01
4.3154164084e-01
4.5878590375e-01
4.7332525174e-01
5.2286576678e-01
5.3480276675e-01
1.3617942141e-01
3.1181155579e-01
3.1834739830e-01
3.4860553671e-01
3.5074264528e-01
4.1340579841e-01
4.1897846618e-01
4.3691555082e-01
4.8831833529e-01
4.9280535441e-01
1.4925356158e-01
3.1137252951e-01
3.3384987313e-01
3.5211423045e-01
3.5943148722e-01
4.1413099695e-01
4.2980742638e-01
4.4738646613e-01
4.9492865455e-01
4.9827194553e-01
1.4803038937e-01
3.3795265278e-01
3.4232257046e-01
3.7594456461e-01
3.7893094460e-01
4.2650843944e-01
4.5712801176e-01
4.6717187582e-01
5.2341089554e-01
5.2675705891e-01
1.4806990232e-01
3.3250288869e-01
3.3360989634e-01
3.8357078820e-01
4.0751470755e-01
4.3133605287e-01
4.5312952847e-01
4.5719434138e-01
5.0781452382e-01
5.2956662477e-01
1.3876719517e-01
3.1736235598e-01
3.1878159186e-01
3.3933791721e-01
3.4677642714e-01
4.1308393052e-01
4.2034000146e-01
4.3773168761e-01
4.8196014571e-01
5.0170700288e-01
1.4714552710e-01
3.3774789907e-01
3.5464734877e-01
3.8300071528e-01
3.9247657533e-01
4.2730891479e-01
4.6745267595e-01
4.7727677379e-01
5.3739581452e-01
5.3862110905e-01
1.5452790346e-01
3.3129286276e-01
3.4890214642e-01
3.7192191826e-01
3.7757699135e-01
4.3108806432e-01
4.4815421564e-01
4.6910567373e-01
5.2168272183e-01
5.2387478740e-01
1.4225401435e-01
3.1824769936e-01
3.2278186206e-01
3.5427040225e-01
3.6602599721e-01
4.1820339381e-01
4.2499158947e-01
4.4607637398e-01
4.9862479941e-01
5.0694911235e-01
1.5315650279e-01
3.4784340263e-01
3.5089900821e-01
3.8300093667e-01
3.8687464673e-01
4.2695627472e-01
4.7377548656e-01
4.7666473628e-01
5.3287880351e-01
5.3862004072e-01
1.5404494163e-01
3.1589338215e-01
3.4300506361e-01
3.6787129821e-01
3.7354725997e-01
4.2852002268e-01
4.3152504538e-01
4.5673979471e-01
5.0022392715e-01
5.0599519603e-01
1.4372231494e-01
3.1686297797e-01
3.2450559566e-01
3.6204124037e-01
3.7184830440e-01
4.2330278354e-01
4.2776190854e-01
4.4889757784e-01
4.9041788289e-01
5.0104884539e-01
1.4223731645e-01
3.2258454138e-01
3.2455948328e-01
3.5327665796e-01
3.5362655931e-01
4.1949841560e-01
4.2495669768e-01
4.4753996302e-01
4.8909320025e-01
5.0359574157e-01
1.3664237035e-01
3.1548650700e-01
3.3040965566e-01
3.6102689338e-01
3.7908859299e-01
4.1503084283e-01
4.3629879442e-01
4.4905005282e-01
5.0059889705e-01
5.0097996653e-01
1.5389479547e-01
3.1433508220e-01
3.4414187951e-01
3.5943051081e-01
3.6267157623e-01
4.2425779030e-01
4.3033708750e-01
4.5099761167e-01
4.9750311103e-01
5.0631586466e-01
1.5928553572e-01
3.2317358958e-01
3.5869613646e-01
3.6902332538e-01
3.7518487666e-01
4.3210306978e-01
4.4459841759e-01
4.6552227961e-01
5.1701464675e-01
5.1960244282e-01
1.5055014984e-01
3.3190653053e-01
3.5027043753e-01
3.5574282351e-01
3.7221497640e-01
4.2684966416e-01
4.5140970479e-01
4.6546084186e-01
5.2104899065e-01
5.2556038560e-01
1.3996789014e-01
3.1274021243e-01
3.1721165098e-01
3.5078795425e-01
3.5548985036e-01
4.0899912747e-01
4.2141212569e-01
4.3743332705e-01
4.9024429666e-01
4.9126421640e-01
1.5577471411e-01
3.3312329346e-01
3.5020908906e-01
3.8645072871e-01
4.0063744278e-01
4.3300752702e-01
4.5870368327e-01
4.7715110265e-01
5.1717421552e-01
5.3616944187e-01
1.5865956956e-01
3.5017695369e-01
3.6324758728e-01
3.9199642823e-01
3.9548947933e-01
4.2890074778e-01
4.8128553757e-01
4.9120921638e-01
5.4810163478e-01
5.5407175584e-01
1.4140983260e-01
3.0630216483e-01
3.1997941794e-01
3.5845589549e-01
3.7578941966e-01
4.1268226584e-01
4.2143269525e-01
4.4350347112e-01
4.7659043229e-01
4.9277113202e-01
1.4115731502e-01
3.4448421542e-01
3.4628939564e-01
3.7021740816e-01
3.7891196183e-01
4.2182064038e-01
4.7369961585e-01
4.9023568979e-01
5.1820792779e-01
5.4743342477e-01
1.5039701135e-01
3.3958631062e-01
3.4184758922e-01
3.7677436125e-01
3.7876225282e-01
4.2785076552e-01
4.5588594219e-01
4.6912127160e-01
5.2369303868e-01
5.2573529399e-01
1.5526195268e-01
3.2570401860e-01
3.4576823620e-01
3.8397281785e-01
4.0401564534e-01
4.3334909540e-01
4.5066522541e-01
4.6637019456e-01
5.0521167383e-01
5.3032160234e-01
1.5889027839e-01
3.3255172906e-01
3.6051722196e-01
3.7229726090e-01
3.8148174339e-01
4.3065516659e-01
4.5780402779e-01
4.7182173816e-01
5.2944316283e-01
5.3268427464e-01
1.3805248949e-01
3.1680036675e-01
3.2831428169e-01
3.6390020984e-01
3.6732015020e-01
4.2116025740e-01
4.3093027354e-01
4.4890725405e-01
5.0082171380e-01
5.0906710332e-01
1.4814570641e-01
3.2745704841e-01
3.3447347993e-01
3.6689467914e-01
3.7104646579e-01
4.2625587634e-01
4.3785108403e-01
4.5620054151e-01
5.0696882324e-01
5.0894593420e-01
1.4592907248e-01
3.2991974113e-01
3.3360889835e-01
3.7186413510e-01
3.8327952645e-01
4.2666547392e-01
4.4512413727e-01
4.5596347091e-01
5.0881066546e-01
5.1719478272e-01
1.2986367480e-01
3.0137807196e-01
3.1568118106e-01
3.4619142418e-01
3.5295724727e-01
4.0455164798e-01
4.1205682739e-01
4.3565398195e-01
4.7744478728e-01
4.8658590154e-01
1.3258496127e-01
3.0984496246e-01
3.3759599305e-01
3.6453879967e-01
3.9387874354e-01
4.1418685885e-01
4.4439886501e-01
4.4893769000e-01
5.0545188017e-01
5.0819835392e-01
1.6541434814e-01
3.3110016484e-01
3.7131772901e-01
3.8919259774e-01
3.9030349979e-01
4.3472088538e-01
4.6401228337e-01
4.7936607983e-01
5.3264426059e-01
5.3984959305e-01
1.3805213858e-01
3.1856506740e-01
3.2685200917e-01
3.6316657735e-01
3.8334401487e-01
4.2212364920e-01
4.3144603681e-01
4.5435831555e-01
5.0879898710e-01
5.2605385902e-01
1.4253613307e-01
3.2819184616e-01
3.4961165619e-01
3.8231673335e-01
3.9394096096e-01
4.2463467377e-01
4.6143700403e-01
4.6465728293e-01
5.2727613104e-01
5.3488956110e-01
1.5679810302e-01
3.1278437294e-01
3.4864106701e-01
3.6911598289e-01
3.7456010621e-01
4.2707625074e-01
4.3450996538e-01
4.6096711574e-01
5.0059225638e-01
5.0889185978e-01
1.4688028490e-01
3.2923640018e-01
3.3186114349e-01
3.7881933242e-01
3.8906935321e-01
4.2956409741e-01
4.3791191480e-01
4.5981756655e-01
5.0379598065e-01
5.3989901116e-01
1.4125258155e-01
3.1780654047e-01
3.2385022563e-01
3.5148856419e-01
3.6021920943e-01
4.1346597120e-01
4.2284172585e-01
4.5106965143e-01
4.8215466271e-01
4.9675815412e-01
1.4105493769e-01
3.1326220672e-01
3.1857220008e-01
3.6265390530e-01
3.7363541365e-01
4.1244226702e-01
4.2433423180e-01
4.4413602909e-01
4.8798062761e-01
5.1280241738e-01
1.3604484448e-01
3.2101972020e-01
3.4200543570e-01
3.7244266064e-01
3.8003685891e-01
4.2747633427e-01
4.4939729098e-01
4.7016173811e-01
5.2361101719e-01
5.2751677299e-01
1.5146914777e-01
3.1272411815e-01
3.3598781722e-01
3.7788626093e-01
3.8014823626e-01
4.2094194656e-01
4.3211730191e-01
4.5468396631e-01
4.8615603005e-01
5.2396559970e-01
1.6473279803e-01
3.3221754442e-01
3.6779738299e-01
3.8682981698e-01
3.9093440565e-01
4.3287254250e-01
4.6156937587e-01
4.7840018007e-01
5.2933817416e-01
5.4235925482e-01
1.3734656314e-01
3.0947630653e-01
3.1302190309e-01
3.6172330562e-01
3.8020920889e-01
4.1494403992e-01
4.2483352127e-01
4.3863549365e-01
4.7627540423e-01
5.0012418396e-01
1.3745360871e-01
3.0904519745e-01
3.1411434180e-01
3.4448849327e-01
3.6422310343e-01
4.0555426548e-01
4.2449005153e-01
4.4155071433e-01
4.8877298058e-01
5.0384016409e-01
1.5200621539e-01
3.2814394509e-01
3.4000139584e-01
3.7779892079e-01
3.9041328366e-01
4.3110413802e-01
4.4590163724e-01
4.6184832197e-01
5.0683866977e-01
5.2216972970e-01
1.4113323338e-01
3.1692113174e-01
3.2535854298e-01
3.3639156386e-01
3.4875015613e-01
4.1559275783e-01
4.2409335474e-01
4.4164344136e-01
4.8370697956e-01
5.0340085071e-01
1.5016467852e-01
3.1662566288e-01
3.3496954052e-01
3.7610608251e-01
3.8425413199e-01
4.2842620863e-01
4.3225029343e-01
4.5548554510e-01
4.9132684996e-01
5.1956626610e-01
1.3577722657e-01
3.0899811474e-01
3.1031591485e-01
3.3851671218e-01
3.4915205111e-01
4.0062093094e-01
4.1876650224e-01
4.3107883197e-01
4.8435322712e-01
4.8799698713e-01
1.4266127869e-01
3.2923783218e-01
3.3580144243e-01
3.6584021534e-01
3.7599655427e-01
4.2708077109e-01
4.4471951609e-01
4.6475480663e-01
5.1891559924e-01
5.2348128161e-01
1.6317945806e-01
3.3315128642e-01
3.6243593025e-01
3.8966443731e-01
3.9427683921e-01
4.3309037758e-01
4.6194973864e-01
4.7777001193e-01
5.2320876810e-01
5.3994788710e-01
1.3672655267e-01
3.1590579300e-01
3.3655508465e-01
3.6691577221e-01
3.8024856415e-01
4.2381973181e-01
4.4114261010e-01
4.5312451988e-01
5.0865062292e-01
5.1385509169e-01
1.4254496020e-01
3.2686660159e-01
3.2826757938e-01
3.5492304965e-01
3.5675507431e-01
4.2081478254e-01
4.3287884631e-01
4.5229713660e-01
4.9550826107e-01
5.1105503902e-01
1.3941896022e-01
3.3286589035e-01
3.4277316918e-01
3.6473317291e-01
3.8524978670e-01
4.1566088125e-01
4.6419583030e-01
4.7241556119e-01
5.0404147075e-01
5.3089173015e-01
1.4070026230e-01
3.2453041510e-01
3.2734258998e-01
3.4270337834e-01
3.5728178313e-01
4.2088983686e-01
4.3238415229e-01
4.5631683050e-01
4.9758793760e-01
5.1244074965e-01
1.4616149653e-01
3.3257098922e-01
3.3589422313e-01
3.6889215893e-01
3.7804304844e-01
4.2386072419e-01
4.4829595811e-01
4.5949267321e-01
5.1137966123e-01
5.1523833700e-01
1.5352055284e-01
3.2289761754e-01
3.4217788900e-01
3.7671949464e-01
3.7948594972e-01
4.3166372760e-01
4.3644555258e-01
4.5926654016e-01
5.0524228136e-01
5.1934385644e-01
1.4948143283e-01
3.0554210118e-01
3.3206936532e-01
3.5637650578e-01
3.5715140477e-01
4.0789437185e-01
4.2992970568e-01
4.4002678622e-01
4.8837709344e-01
4.8900855293e-01
1.5782535676e-01
3.1372196453e-01
3.5295832534e-01
3.6419304806e-01
3.7206152237e-01
4.2798504299e-01
4.3469308526e-01
4.6394048165e-01
5.0105846436e-01
5.1214161589e-01
1.4673618465e-01
3.3775178405e-01
3.4200149844e-01
3.7108578685e-01
3.7222867061e-01
4.2386794949e-01
4.5637045540e-01
4.6774861836e-01
5.1791139172e-01
5.2761252490e-01
1.3419072572e-01
3.1419516055e-01
3.3310490771e-01
3.6588953532e-01
3.8415792440e-01
4.1146686311e-01
4.4467551899e-01
4.5395649305e-01
4.9891060319e-01
5.1023441521e-01
1.3550818253e-01
3.1164988422e-01
3.1905711147e-01
3.4059443498e-01
3.4304479212e-01
4.1141105264e-01
4.1707555005e-01
4.3311578809e-01
4.8019659842e-01
4.9663027143e-01
1.5428610509e-01
3.1717724106e-01
3.4438095077e-01
3.6080981251e-01
3.6931960186e-01
4.2888064013e-01
4.3128896596e-01
4.5593710713e-01
5.0289764607e-01
5.1137191547e-01
1.3817141761e-01
3.1505811315e-01
3.2255114485e-01
3.5058200021e-01
3.5574636952e-01
4.1963742487e-01
4.1984888516e-01
4.3896973640e-01
4.8950110324e-01
4.9541706652e-01
1.5191559407e-01
3.2852912849e-01
3.4452366019e-01
3.7218012926e-01
3.8034065517e-01
4.2791090894e-01
4.4831020113e-01
4.6733512814e-01
5.1298837442e-01
5.1599565969e-01
1.4606429871e-01
3.1185417455e-01
3.2703287688e-01
3.6631309111e-01
3.8009422020e-01
4.2085320646e-01
4.2873043154e-01
4.4693323751e-01
4.8400200945e-01
5.0483534957e-01
1.5376561434e-01
3.3965265353e-01
3.5409060789e-01
3.7714093707e-01
3.8054854770e-01
4.2656500865e-01
4.6742005218e-01
4.7586528865e-01
5.2205819791e-01
5.3562659217e-01
1.3247224750e-01
3.1332062581e-01
3.5421344466e-01
3.6797031504e-01
3.8466755592e-01
4.1020507762e-01
4.5837166526e-01
4.6504919773e-01
5.0738589963e-01
5.3424158631e-01
1.4592070170e-01
3.2756902717e-01
3.3393328250e-01
3.6534041436e-01
3.7740564441e-01
4.2553808382e-01
4.3843390362e-01
4.6551652581e-01
5.0751156505e-01
5.2543965175e-01
1.4404723939e-01
3.3296304577e-01
3.3625457181e-01
3.5385418970e-01
3.7375080203e-01
4.2581283192e-01
4.4503535631e-01
4.6828333405e-01
5.2362370340e-01
5.2693335346e-01
1.3589648357e-01
3.0620475727e-01
3.1004357299e-01
3.6396740824e-01
3.8961063942e-01
4.1350080911e-01
4.2217357144e-01
4.3415599107e-01
4.7153669529e-01
4.9973801235e-01
1.5302910743e-01
3.2181984374e-01
3.4484148416e-01
3.6817745832e-01
3.7626412354e-01
4.2744488933e-01
4.3971062285e-01
4.6292660381e-01
5.0653146136e-01
5.0831294419e-01
1.4510705620e-01
3.2645091796e-01
3.2767662115e-01
3.6835694528e-01
3.7372463597e-01
4.2603421382e-01
4.3396033965e-01
4.5185183897e-01
5.0274589299e-01
5.0979500703e-01
1.5269562805e-01
3.2025381777e-01
3.4121711622e-01
3.7742129046e-01
3.8487701136e-01
4.3200996325e-01
4.3653693792e-01
4.6263347868e-01
5.0017932507e-01
5.2293545216e-01
1.4092782167e-01
3.2472760737e-01
3.3751657796e-01
3.6801961023e-01
3.8712019017e-01
4.1879969506e-01
4.5006758233e-01
4.5677444861e-01
5.0928543099e-01
5.1261660208e-01
1.4987167990e-01
3.1319471748e-01
3.3800483120e-01
3.6884274270e-01
3.8351566576e-01
4.2609634204e-01
4.2906374020e-01
4.5914975636e-01
4.9050120537e-01
5.0880495642e-01
1.5206445552e-01
3.1732830286e-01
3.4052045926e-01
3.7743460769e-01
4.0047222021e-01
4.3237170325e-01
4.3999041052e-01
4.6091648802e-01
4.9533671705e-01
5.2013073629e-01
1.4512030840e-01
3.1565608027e-01
3.2786113745e-01
3.6331752279e-01
3.7122930717e-01
4.2358838773e-01
4.2984512863e-01
4.5353430984e-01
4.9136879469e-01
5.0313142957e-01
1.4896061918e-01
3.0854479531e-01
3.3622790807e-01
3.5564528780e-01
3.6561578643e-01
4.1792427974e-01
4.2269557390e-01
4.5376452922e-01
4.8804059722e-01
4.9233626922e-01
1.5862824996e-01
2.9749946057e-01
3.4842931946e-01
3.6224163954e-01
3.6996882051e-01
4.0894877474e-01
4.3396560743e-01
4.4597483050e-01
4.9026198221e-01
4.9565692025e-01
1.4501487928e-01
3.3304710377e-01
3.3474227728e-01
3.6450879095e-01
3.6629362186e-01
4.2239409489e-01
4.4506228377e-01
4.5996741917e-01
5.0768035116e-01
5.2115727773e-01
1.4884859205e-01
3.1551793272e-01
3.3813245157e-01
3.4601925276e-01
3.5672783502e-01
4.2078123893e-01
4.2928193211e-01
4.4683084361e-01
4.9152656031e-01
5.0133915881e-01
1.4416147555e-01
3.0551978310e-01
3.2239603389e-01
3.6180628261e-01
3.6664636154e-01
4.0705111688e-01
4.2665522132e-01
4.3970221557e-01
4.7871377260e-01
4.9710359332e-01
1.3148537880e-01
3.1258255350e-01
3.3143680526e-01
3.4561237078e-01
3.6421874162e-01
4.2083597429e-01
4.3458328410e-01
4.5632862541e-01
5.1085744745e-01
5.1693076818e-01
1.6398669168e-01
3.1861057334e-01
3.6291682551e-01
3.7870029880e-01
3.8019782880e-01
4.3456913674e-01
4.4134675441e-01
4.6815849068e-01
5.1419263731e-01
5.1915819804e-01
1.4350694996e-01
3.2601703042e-01
3.2968254098e-01
3.6013141354e-01
3.6296094288e-01
4.2408333424e-01
4.3371745642e-01
4.4957330873e-01
5.0231615833e-01
5.0763029605e-01
1.5034020691e-01
3.3900257718e-01
3.4663549141e-01
3.6434182948e-01
3.7521403020e-01
4.2683777753e-01
4.5645014288e-01
4.6957559840e-01
5.2600017985e-01
5.3385029199e-01
1.3485748383e-01
3.1424971308e-01
3.3529948732e-01
3.5787941991e-01
3.6384775390e-01
4.1357949299e-01
4.3889900159e-01
4.5200900963e-01
4.9650214010e-01
5.1232959357e-01
1.5477784866e-01
3.5062496374e-01
3.5289699496e-01
3.9204383540e-01
4.0094088782e-01
4.3024156961e-01
4.7585588651e-01
4.8252201602e-01
5.3984367940e-01
5.4852546421e-01
1.4663765829e-01
3.2273216538e-01
3.4009755284e-01
3.4545523137e-01
3.5974016549e-01
4.2461434610e-01
4.3484117681e-01
4.5421344553e-01
4.9915704678e-01
5.0837129938e-01
1.3149162557e-01
3.0304835081e-01
3.1872551905e-01
3.4242862438e-01
3.4828607534e-01
4.0956769194e-01
4.1278669799e-01
4.3011750107e-01
4.8073525979e-01
4.8769570335e-01
1.5846117982e-01
3.3217055541e-01
3.5413930401e-01
3.8566086751e-01
3.9341021260e-01
4.3239280909e-01
4.5700647168e-01
4.7547330271e-01
5.1763882956e-01
5.3486389482e-01
1.6416869360e-01
3.3319767894e-01
3.6360475437e-01
3.9205870997e-01
3.9910058004e-01
4.3473669898e-01
4.6300761284e-01
4.7874233650e-01
5.2304774336e-01
5.4332269389e-01
1.4360714799e-01
2.9921449820e-01
3.2194890703e-01
3.5384448322e-01
3.5575885285e-01
3.9769277356e-01
4.1955139516e-01
4.3738731681e-01
4.7978304465e-01
4.8269037321e-01
1.3534873115e-01
3.1160497994e-01
3.1285419918e-01
3.3117607237e-01
3.3829091637e-01
4.0337220449e-01
4.1550612333e-01
4.3085702963e-01
4.7109036775e-01
4.9502114322e-01
1.5039522468e-01
3.1295789640e-01
3.3543681766e-01
3.7272326560e-01
3.8401450603e-01
4.2582644834e-01
4.3246907407e-01
4.5529989884e-01
4.8863763371e-01
5.1454274775e-01
1.5995503418e-01
3.1329362916e-01
3.6209896154e-01
3.6284546700e-01
3.7125444898e-01
4.3077828003e-01
4.3710284776e-01
4.6202416860e-01
4.9928590730e-01
5.1092039482e-01
1.3539705705e-01
3.1207995541e-01
3.1850366027e-01
3.6146934262e-01
3.6748992301e-01
4.1973422308e-01
4.2389301579e-01
4.4595312256e-01
4.8844642759e-01
5.0793140027e-01
1.4401660837e-01
3.2111913126e-01
3.3549693306e-01
3.4244815425e-01
3.5732093057e-01
4.2325002127e-01
4.3322386207e-01
4.5211082845e-01
4.9807372139e-01
5.0321426364e-01
1.5631723032e-01
3.1382890458e-01
3.5126493977e-01
3.6423214136e-01
3.6885132393e-01
4.2554186251e-01
4.3647673775e-01
4.6220596539e-01
5.0806155524e-01
5.0837786612e-01
1.4736743382e-01
3.3678131313e-01
3.4278493126e-01
3.7803499817e-01
3.7860261959e-01
4.2533041853e-01
4.5709229155e-01
4.6588404880e-01
5.2454370902e-01
5.2922253655e-01
1.6134233427e-01
3.2416200612e-01
3.6046759405e-01
3.7919087608e-01
3.8247899581e-01
4.3082996656e-01
4.4952679133e-01
4.7240760517e-01
5.1686013337e-01
5.2638080892e-01
1.3189103916e-01
3.1354523782e-01
3.4102279977e-01
3.5716890421e-01
3.7771420651e-01
4.0454033188e-01
4.4886592686e-01
4.5598035168e-01
4.9331575212e-01
5.1558523553e-01
1.4842382436e-01
3.3069892650e-01
3.3766924537e-01
3.6458215324e-01
3.6864539361e-01
4.2441719137e-01
4.4168811310e-01
4.6140895075e-01
5.1201052425e-01
5.1530220853e-01
1.2684784847e-01
2.9209375558e-01
2.9880544176e-01
3.4326142462e-01
3.4772193990e-01
3.8622347150e-01
4.0806883600e-01
4.1969861208e-01
4.6201902292e-01
4.7706781652e-01
1.3863574172e-01
3.2342414615e-01
3.2961239535e-01
3.4972095295e-01
3.5144631236e-01
4.1183807877e-01
4.3449933654e-01
4.5481064010e-01
4.8562681150e-01
5.1433343681e-01
1.5180146240e-01
3.0716005293e-01
3.3769820018e-01
3.5449327654e-01
3.5675774615e-01
4.1152666054e-01
4.3010354445e-01
4.4229102508e-01
4.8841836926e-01
4.9599808357e-01
1.4355635117e-01
3.2616643214e-01
3.3162011045e-01
3.6604507932e-01
3.7265747005e-01
4.2515043868e-01
4.3861102424e-01
4.5375726906e-01
5.0705761394e-01
5.1023278698e-01
1.5392529967e-01
2.9275636964e-01
3.3788880178e-01
3.5752158391e-01
3.6500207308e-01
3.9767037922e-01
4.2832347493e-01
4.4145197996e-01
4.7848016673e-01
4.9018922603e-01
1.5175995857e-01
3.1950536959e-01
3.4314255947e-01
3.5404306222e-01
3.6400916544e-01
4.2876332455e-01
4.3077138519e-01
4.5326019779e-01
5.0256004291e-01
5.1018701927e-01
1.5237532502e-01
3.3776312912e-01
3.4234361114e-01
3.8705103442e-01
3.9986678054e-01
4.3239726839e-01
4.5869934509e-01
4.6705198523e-01
5.1780714666e-01
5.3498003391e-01
1.4389553023e-01
3.2981238479e-01
3.3396284354e-01
3.5989004259e-01
3.6299594994e-01
4.2438735213e-01
4.4031732958e-01
4.5698887177e-01
5.0725333289e-01
5.1664689513e-01
1.4051144727e-01
3.2406903495e-01
3.3780389552e-01
3.7104554877e-01
3.7767253897e-01
4.2658497654e-01
4.4562699228e-01
4.6218013038e-01
5.1518559448e-01
5.1833019730e-01
1.4599767238e-01
3.3283985027e-01
3.3891704869e-01
3.6909862415e-01
3.7122713730e-01
4.2615487572e-01
4.4865484033e-01
4.6084160398e-01
5.1654098600e-01
5.2006769539e-01
1.5691185961e-01
3.3757602982e-01
3.5711931436e-01
3.7411429126e-01
3.8309262180e-01
4.2944049376e-01
4.6194464214e-01
4.7368724701e-01
5.3427651609e-01
5.3480782789e-01
1.3751569500e-01
3.2084967197e-01
3.5074949218e-01
3.8034436629e-01
4.0289240271e-01
4.2151668793e-01
4.5639496672e-01
4.6610237647e-01
5.2717901636e-01
5.3028939897e-01
1.4912521559e-01
3.1726759221e-01
3.3686929030e-01
3.7555743926e-01
3.9214521861e-01
4.3186391956e-01
4.3712816409e-01
4.6420620991e-01
4.9515431983e-01
5.2038261896e-01
1.5202558301e-01
3.1678992563e-01
3.4092989520e-01
3.5681808424e-01
3.6474334547e-01
4.2410611006e-01
4.3041151763e-01
4.4969573551e-01
5.0254890294e-01
5.0796349545e-01
1.4360278098e-01
3.2416336539e-01
3.2579817577e-01
3.7447353568e-01
3.8843068702e-01
4.2648429271e-01
4.3685930324e-01
4.5293975466e-01
4.9817712501e-01
5.1475631919e-01
1.3073840108e-01
3.0369518040e-01
3.3252415268e-01
3.5763706687e-01
3.7885621039e-01
4.1537894003e-01
4.3248344407e-01
4.3971805039e-01
4.9852232177e-01
5.0274546509e-01
1.5000319808e-01
3.1450372939e-01
3.3904077164e-01
3.5335296549e-01
3.5870381364e-01
4.2052451322e-01
4.2960668434e-01
4.5104700201e-01
4.9269938331e-01
5.0675989688e-01
1.3312933735e-01
3.0798510437e-01
3.2539441642e-01
3.6636938553e-01
3.7147244899e-01
4.1971005914e-01
4.2652428183e-01
4.4434383859e-01
4.9664190501e-01
5.1623234886e-01
1.3754022854e-01
3.1444341581e-01
3.1699983079e-01
3.6032690924e-01
3.7024909100e-01
4.1705734628e-01
4.2429935770e-01
4.4426677379e-01
4.8826205917e-01
4.9695070225e-01
1.7793511250e-01
3.2636248311e-01
3.9046694885e-01
4.0308423674e-01
4.1524282561e-01
4.3474291895e-01
4.7015575341e-01
4.9402805445e-01
5.2682737607e-01
5.4672601332e-01
1.4600947129e-01
3.1564612758e-01
3.3236366521e-01
3.5852019273e-01
3.6228297315e-01
4.1856218689e-01
4.3132462802e-01
4.5541000500e-01
4.9312873918e-01
5.0082351286e-01
1.4679031643e-01
3.3011803992e-01
3.3830958687e-01
3.5956102487e-01
3.6381731067e-01
4.2166737382e-01
4.4287191500e-01
4.6046364594e-01
5.0209812471e-01
5.2287046531e-01
1.4630763858e-01
3.0768374917e-01
3.2915985486e-01
3.5251752334e-01
3.5452578694e-01
4.0970158557e-01
4.2794022949e-01
4.4664319069e-01
4.8595695886e-01
4.9046822780e-01
1.4862675232e-01
3.3603798248e-01
3.4217170483e-01
3.8177245829e-01
3.9925835350e-01
4.2935026856e-01
4.5997296311e-01
4.6456321867e-01
5.2010226660e-01
5.3118109704e-01
1.3274307694e-01
3.0846807790e-01
3.1789367233e-01
3.6268260167e-01
3.9677820871e-01
4.1187051087e-01
4.2918581389e-01
4.4040435722e-01
4.8705290795e-01
4.9554079507e-01
1.4732790451e-01
3.1727637533e-01
3.3061149935e-01
3.6787034629e-01
3.7266266496e-01
4.2413657176e-01
4.2886775612e-01
4.5102933527e-01
4.9518164439e-01
5.0661730248e-01
1.5210193798e-01
3.3027509370e-01
3.4407875158e-01
3.7340786328e-01
3.8356348195e-01
4.2731602771e-01
4.5002973378e-01
4.6656904923e-01
5.1381510621e-01
5.1573470923e-01
1.5082643979e-01
3.1287508815e-01
3.3831133293e-01
3.5052048152e-01
3.5903819233e-01
4.1746173597e-01
4.3057423615e-01
4.4428423929e-01
4.9393268188e-01
5.0111279876e-01
1.3060057826e-01
3.0638064212e-01
3.4667879408e-01
3.5329264788e-01
3.7055121442e-01
4.0973920182e-01
4.4456615189e-01
4.4827120075e-01
4.9942948146e-01
5.1668711026e-01
1.4543477989e-01
3.3042170527e-01
3.3205856601e-01
3.7395830115e-01
3.9385835887e-01
4.2545526732e-01
4.4833956826e-01
4.5714114009e-01
5.0735358446e-01
5.1710911636e-01
1.5080911437e-01
3.0952069369e-01
3.3518337628e-01
3.6811671678e-01
3.8150433149e-01
4.2204220698e-01
4.3140587404e-01
4.5121386848e-01
4.8624099929e-01
5.0633349604e-01
1.4630172284e-01
3.0660991206e-01
3.3422898703e-01
3.5073598279e-01
3.6426296751e-01
4.1502922430e-01
4.2024393826e-01
4.5301524286e-01
4.7914402770e-01
4.9452995465e-01
1.3822943622e-01
3.2800105417e-01
3.4094849594e-01
3.4699532146e-01
3.5799075286e-01
4.1794348106e-01
4.4721880620e-01
4.5919018432e-01
5.0891420005e-01
5.3293439582e-01
1.5556912307e-01
3.4994408670e-01
3.5173124569e-01
3.8954078783e-01
3.9529092756e-01
4.2986132018e-01
4.7615989280e-01
4.7712646164e-01
5.3766511631e-01
5.4462235368e-01
1.5574946037e-01
3.1719880159e-01
3.5741485902e-01
3.7601235776e-01
3.8302898472e-01
4.2578520848e-01
4.5706984553e-01
4.7097410099e-01
5.0806571133e-01
5.3453675048e-01
1.4631087150e-01
3.2231942872e-01
3.3230992789e-01
3.5263004893e-01
3.5860001679e-01
4.2618645576e-01
4.2801153811e-01
4.5032062439e-01
4.9703504598e-01
5.0871159726e-01
1.4531655184e-01
3.3169294335e-01
3.4766564998e-01
3.8386958848e-01
3.9356842568e-01
4.2788530181e-01
4.6076498198e-01
4.6577001634e-01
5.2657729040e-01
5.3525080739e-01
1.5024256869e-01
3.2128749072e-01
3.3678002507e-01
3.7123029119e-01
3.7738703509e-01
4.3087950859e-01
4.3361281969e-01
4.5895820361e-01
5.0059101193e-01
5.1370025247e-01
1.4922559208e-01
2.9983173173e-01
3.3008049209e-01
3.5510636163e-01
3.5542962871e-01
3.9945149086e-01
4.3048615554e-01
4.3493995977e-01
4.8272415274e-01
4.8693726494e-01
1.4913456262e-01
3.2114330452e-01
3.3609082587e-01
3.7623078076e-01
3.9483645356e-01
4.3171078404e-01
4.4006755871e-01
4.6185125838e-01
4.9818590149e-01
5.2019516741e-01
1.3912491751e-01
3.2046349286e-01
3.4281883916e-01
3.6409974209e-01
3.7176300010e-01
4.2033228835e-01
4.4746836799e-01
4.5340343830e-01
5.1352336045e-01
5.1795151124e-01
1.3686123116e-01
3.1446643240e-01
3.1636840788e-01
3.4885080953e-01
3.5350464719e-01
4.1299789387e-01
4.2373075904e-01
4.4420932504e-01
4.8866284090e-01
4.9356479749e-01
1.6078794639e-01
3.4039482222e-01
3.5908355523e-01
3.9237091645e-01
3.9969104752e-01
4.3308489273e-01
4.6942542214e-01
4.8043669031e-01
5.2912179170e-01
5.4490539307e-01
1.6833732174e-01
3.1962227272e-01
3.7119220546e-01
3.8719840714e-01
3.9718324546e-01
4.3906814206e-01
4.4745546261e-01
4.7420840773e-01
5.1562119324e-01
5.3977102718e-01
1.4781041441e-01
3.3945184145e-01
3.4075678169e-01
3.7117642430e-01
3.7596715654e-01
4.2291022040e-01
4.5758993022e-01
4.6704345841e-01
5.1482961581e-01
5.2606206082e-01
1.3854383202e-01
3.2462108751e-01
3.3296571722e-01
3.6573878044e-01
3.7043392323e-01
4.1302623914e-01
4.4651289633e-01
4.6186567014e-01
4.9930376559e-01
5.2039420263e-01
1.5564523306e-01
3.1418604090e-01
3.4424664257e-01
3.7103444364e-01
3.7334473115e-01
4.2478977800e-01
4.3352799816e-01
4.5518535115e-01
4.9884401807e-01
5.1333037070e-01
1.5157768129e-01
3.3810308855e-01
3.5209614951e-01
3.8386864623e-01
4.0792101552e-01
4.3137167775e-01
4.6980018136e-01
4.8404267984e-01
5.2847346048e-01
5.3642938051e-01
1.4652913358e-01
3.1965735004e-01
3.3374288147e-01
3.6286844527e-01
3.6650024496e-01
4.2556380580e-01
4.3424668555e-01
4.6229990710e-01
5.0295330236e-01
5.0546472317e-01
1.5275260441e-01
3.3662375637e-01
3.4522423690e-01
3.7729458327e-01
3.7954200963e-01
4.2951230004e-01
4.5365380085e-01
4.6741008979e-01
5.2385818730e-01
5.2689707787e-01
1.4058812327e-01
3.2097842701e-01
3.3015388043e-01
3.5798740386e-01
3.6109089908e-01
4.2202311040e-01
4.3169119066e-01
4.4727437343e-01
5.0089682244e-01
5.0598875842e-01
1.4573292943e-01
3.2897687201e-01
3.2982432037e-01
3.7852448401e-01
4.0033809098e-01
4.2990887569e-01
4.4581218899e-01
4.5610607634e-01
5.0351043744e-01
5.2259219615e-01
1.5033206094e-01
3.1336153386e-01
3.3864000173e-01
3.7015898426e-01
3.8564962023e-01
4.2778680475e-01
4.3535966099e-01
4.6254775167e-01
4.9321140246e-01
5.1175810777e-01
1.5328102091e-01
3.3695485031e-01
3.4457442667e-01
3.7855172690e-01
3.8359546369e-01
4.2967279478e-01
4.5544189304e-01
4.6671146933e-01
5.2050550721e-01
5.2590108401e-01
1.4406244329e-01
3.2131226097e-01
3.2804448045e-01
3.7718204068e-01
4.0043002889e-01
4.2960106830e-01
4.3929775035e-01
4.5488384004e-01
4.9546103427e-01
5.2150243284e-01
1.5456054663e-01
3.2938357488e-01
3.4633480742e-01
3.7483228270e-01
3.7849625992e-01
4.3016860551e-01
4.4694451496e-01
4.6454536518e-01
5.1491764884e-01
5.1815404805e-01
1.2869201026e-01
3.0475068252e-01
3.5001780672e-01
3.5625944431e-01
3.6899161102e-01
4.0823994124e-01
4.4982881680e-01
4.5122541165e-01
5.0515734706e-01
5.2193719507e-01
1.4485888212e-01
3.3129983374e-01
3.3612868095e-01
3.6197257032e-01
3.6522737110e-01
4.2365429969e-01
4.4597753716e-01
4.6843448571e-01
5.0647228960e-01
5.2081989061e-01
1.4043595230e-01
2.9505462700e-01
3.1393542117e-01
3.4100179772e-01
3.6126880708e-01
3.8505839100e-01
4.2235535282e-01
4.3125766680e-01
4.7838871784e-01
4.9722294162e-01
1.5295625392e-01
3.2668158418e-01
3.4191369327e-01
3.7896825452e-01
3.8816582055e-01
4.3169694631e-01
4.4402128994e-01
4.6417564874e-01
5.0577194620e-01
5.2472258256e-01
1.4534482632e-01
3.3003201077e-01
3.3287865896e-01
3.6752734491e-01
3.7573281542e-01
4.2467444842e-01
4.4304967886e-01
4.5672516189e-01
5.0971694521e-01
5.1099547331e-01
1.4401717684e-01
3.1115019659e-01
3.2910421395e-01
3.4192506244e-01
3.5802216725e-01
4.1120556543e-01
4.2392483739e-01
4.4371646397e-01
4.9312528395e-01
5.0457216947e-01
1.4503514645e-01
3.1899948630e-01
3.2715850628e-01
3.5778336264e-01
3.5897056798e-01
4.2175403898e-01
4.2628066601e-01
4.4686153885e-01
4.9563598569e-01
4.9784018245e-01
1.4480413333e-01
3.2006773262e-01
3.3079990004e-01
3.5211184051e-01
3.6145739226e-01
4.2398177899e-01
4.3017555154e-01
4.5762689011e-01
5.0084663096e-01
5.0524140579e-01
1.3510646427e-01
3.1959685134e-01
3.4093581654e-01
3.6155394504e-01
3.7610612935e-01
4.0799023847e-01
4.5050160716e-01
4.5958865946e-01
4.9960683859e-01
5.1766777834e-01
1.5386830829e-01
3.4518846576e-01
3.5049093535e-01
3.8265350073e-01
3.8312719682e-01
4.2797753598e-01
4.6827674776e-01
4.7517720622e-01
5.3439854701e-01
5.3517737152e-01
1.3885507602e-01
3.2477872774e-01
3.5742470099e-01
3.7402901529e-01
3.8721192307e-01
4.1925439655e-01
4.6340741460e-01
4.7219706981e-01
5.2231099240e-01
5.3834357422e-01
1.4651783593e-01
3.2892481019e-01
3.3655173961e-01
3.5963309425e-01
3.6679107716e-01
4.2737599467e-01
4.4002536974e-01
4.6492341037e-01
5.0926869736e-01
5.1769907114e-01
1.3157053895e-01
3.0364348451e-01
3.1855954756e-01
3.5171001983e-01
3.5318437147e-01
4.1204869519e-01
4.1321994764e-01
4.3556466572e-01
4.8789451618e-01
4.9272120337e-01
1.5455943404e-01
3.3511178260e-01
3.4569952596e-01
3.8827869250e-01
4.0923134949e-01
4.3311834476e-01
4.6139156410e-01
4.6857373704e-01
5.1537540781e-01
5.3720116895e-01
1.5804339253e-01
3.1891543720e-01
3.6448562680e-01
3.6635255052e-01
3.7507585024e-01
4.2999258860e-01
4.4775291115e-01
4.6743478769e-01
5.1452054898e-01
5.1730480129e-01
1.4952103434e-01
3.3073444727e-01
3.3763776009e-01
3.7138756744e-01
3.7435482616e-01
4.2808827013e-01
4.4340401490e-01
4.6069384160e-01
5.1347806413e-01
5.1441325834e-01
1.4417497248e-01
3.4014203992e-01
3.4205073200e-01
3.5387552736e-01
3.7052099956e-01
4.2263730559e-01
4.5662430279e-01
4.7054500562e-01
5.2301374442e-01
5.3966351309e-01
1.3930482101e-01
3.1599350779e-01
3.1685381155e-01
3.5077278710e-01
3.5373146612e-01
4.1418362734e-01
4.2349840765e-01
4.4062912759e-01
4.8705483785e-01
4.9016857064e-01
1.3858645711e-01
3.1344813253e-01
3.1701413163e-01
3.5118553882e-01
3.5882010904e-01
4.1171532003e-01
4.2147004200e-01
4.4485157118e-01
4.8371861519e-01
4.8835695166e-01
1.4713537010e-01
3.2395690312e-01
3.3410083614e-01
3.7977971149e-01
3.8860158048e-01
4.2983928248e-01
4.3961481146e-01
4.6276129518e-01
4.9913416474e-01
5.2866451091e-01
1.5525889144e-01
3.2705649734e-01
3.5083927076e-01
3.6676673823e-01
3.7642358501e-01
4.3100275908e-01
4.4351852459e-01
4.6482337440e-01
5.2138770306e-01
5.2205831011e-01
1.5224517065e-01
3.4487138805e-01
3.4500461112e-01
3.8578770582e-01
3.9268101462e-01
4.2884294004e-01
4.6646892487e-01
4.7191977887e-01
5.2794952989e-01
5.3765210874e-01
1.3349331065e-01
3.0713870117e-01
3.1881256576e-01
3.4940381943e-01
3.5109407200e-01
4.1239679071e-01
4.1430792823e-01
4.3645667818e-01
4.9034891872e-01
4.9071393964e-01
1.5052351233e-01
3.2403122141e-01
3.4349872569e-01
3.5551761696e-01
3.6411879409e-01
4.2675890392e-01
4.3635988898e-01
4.5643985282e-01
5.0261024121e-01
5.1796550337e-01
1.5564769397e-01
3.3916293416e-01
3.4964173674e-01
3.9236993501e-01
4.1226881075e-01
4.3233589187e-01
4.6891560238e-01
4.7255406790e-01
5.2141459221e-01
5.4373688587e-01
1.5720645944e-01
3.1787955689e-01
3.4924696535e-01
3.7590799367e-01
3.9049262242e-01
4.3305253308e-01
4.3959766402e-01
4.6350402051e-01
5.0222337354e-01
5.1740869329e-01
1.5453462439e-01
3.3170893349e-01
3.4849972451e-01
3.7157871441e-01
3.7737407629e-01
4.3009848778e-01
4.4847824040e-01
4.6742691786e-01
5.2102594277e-01
5.2425045185e-01
1.4163259724e-01
3.2826737264e-01
3.3797741379e-01
3.5369419210e-01
3.5934977674e-01
4.2178275652e-01
4.4274743421e-01
4.5433255230e-01
5.0770646804e-01
5.2394840866e-01
1.4438268172e-01
3.2285419552e-01
3.2642226120e-01
3.6164908613e-01
3.6408803172e-01
4.2393659207e-01
4.2701529400e-01
4.4972934449e-01
4.9902883723e-01
5.0159032789e-01
1.3884506411e-01
3.2085674981e-01
3.3845290432e-01
3.6384790140e-01
3.7635177226e-01
4.1871008464e-01
4.4597884215e-01
4.5605931434e-01
5.0644789835e-01
5.1334085117e-01
1.4769611977e-01
3.3556083959e-01
3.4533864106e-01
3.8328335162e-01
3.9717663491e-01
4.2820580798e-01
4.6286708349e-01
4.6533079162e-01
5.2543003042e-01
5.3021017926e-01
1.6160499273e-01
3.2653534152e-01
3.6105043354e-01
3.8362629612e-01
3.9525011502e-01
4.3280561687e-01
4.5583603351e-01
4.7690463159e-01
5.1527767393e-01
5.3187712123e-01
1.6303983065e-01
2.9989559878e-01
3.5580393914e-01
3.7091602085e-01
3.8110245560e-01
4.1696833120e-01
4.3732965444e-01
4.5334199454e-01
4.9348903558e-01
5.0517180854e-01
1.6941083841e-01
3.3132021468e-01
3.8033957614e-01
3.9340255055e-01
3.9621990854e-01
4.3169876849e-01
4.7164891417e-01
4.8645776433e-01
5.3556998188e-01
5.4064893624e-01
1.5078317552e-01
3.3401241794e-01
3.4041174028e-01
3.7808375710e-01
3.8327959985e-01
4.2904467812e-01
4.5032157755e-01
4.6456223823e-01
5.1724988178e-01
5.2241953261e-01
1.6866213223e-01
3.3657755283e-01
3.7776877105e-01
3.9562996385e-01
3.9755496771e-01
4.3204971170e-01
4.7600023919e-01
4.8751276080e-01
5.3947981298e-01
5.5051268181e-01
1.4335113505e-01
3.1720902191e-01
3.2702917939e-01
3.7616469155e-01
3.9733300042e-01
4.2804112904e-01
4.3490840731e-01
4.5349572211e-01
4.9036724956e-01
5.2023412081e-01
1.5707714160e-01
3.1186472742e-01
3.4897982857e-01
3.8071712343e-01
4.0487652781e-01
4.3514027894e-01
4.3894256322e-01
4.6654599318e-01
4.9291160161e-01
5.2595476182e-01
1.5285973086e-01
3.2558022267e-01
3.4162257952e-01
3.7286373129e-01
3.7727001784e-01
4.3098567604e-01
4.3677414800e-01
4.5964040022e-01
5.0866654999e-01
5.2247578808e-01
1.4951508703e-01
3.0996750245e-01
3.3378550359e-01
3.7164888086e-01
3.9154129680e-01
4.2605806194e-01
4.3142692828e-01
4.5246860079e-01
4.8438555358e-01
5.1132172850e-01
1.4422422523e-01
3.1336858872e-01
3.2655918412e-01
3.6268167979e-01
3.6897337985e-01
4.1884570491e-01
4.2067834445e-01
4.5240770483e-01
4.8647827152e-01
5.0052625411e-01
1.6457635753e-01
3.2126722095e-01
3.6502228661e-01
3.8656446633e-01
3.9726997342e-01
4.3335009906e-01
4.4957872177e-01
4.7757524725e-01
5.0826467081e-01
5.3903738118e-01
1.4418586578e-01
3.2823677659e-01
3.3287845758e-01
3.5834440348e-01
3.7289162061e-01
4.2307194019e-01
4.3780561030e-01
4.5954970686e-01
5.1523076976e-01
5.2001180424e-01
1.6119092873e-01
3.3451020980e-01
3.6916415152e-01
3.8614193642e-01
3.8736125096e-01
4.3282116773e-01
4.7000061714e-01
4.8105123644e-01
5.3588294661e-01
5.4046549463e-01
1.4175138314e-01
3.0412668256e-01
3.2205926336e-01
3.5896137228e-01
3.7045043994e-01
4.0926300887e-01
4.2258801349e-01
4.4805837968e-01
4.7529172930e-01
4.9579555234e-01
1.4405245990e-01
3.0312850099e-01
3.2586024224e-01
3.4366276190e-01
3.4833717539e-01
4.0227807774e-01
4.3030635155e-01
4.4530550442e-01
4.8016588915e-01
4.8765260137e-01
1.5436205811e-01
3.0888241600e-01
3.4167160994e-01
3.6539220761e-01
3.6963445493e-01
4.1892178604e-01
4.3198652551e-01
4.4954579780e-01
4.9461954426e-01
5.0101634552e-01
1.5891772365e-01
3.4317562793e-01
3.6240558078e-01
3.8319496198e-01
3.9076389127e-01
4.2949405756e-01
4.7275525305e-01
4.8259840858e-01
5.4189819128e-01
5.4608754405e-01
1.6469399252e-01
3.3284117486e-01
3.7143955511e-01
3.8518338926e-01
3.9254477429e-01
4.3125797890e-01
4.6590570909e-01
4.8285167848e-01
5.3425469661e-01
5.4056037436e-01
1.4803920506e-01
3.3784387596e-01
3.3995596707e-01
3.7222763491e-01
3.7597213449e-01
4.2345290933e-01
4.5521353361e-01
4.6661581796e-01
5.1337186225e-01
5.2656936753e-01
1.7480503949e-01
3.3129237575e-01
3.8926040025e-01
4.0131290059e-01
4.0516041077e-01
4.3320401298e-01
4.7748049094e-01
4.9288884090e-01
5.3822122261e-01
5.4523578151e-01
1.4030523298e-01
3.1887597603e-01
3.2173833517e-01
3.6028331214e-01
3.7223681056e-01
4.2275864831e-01
4.2671940258e-01
4.4579526317e-01
4.9309387410e-01
4.9949916185e-01
1.6686702257e-01
3.2704870876e-01
3.7366232844e-01
3.8625689617e-01
3.9219200994e-01
4.3412884785e-01
4.6222324398e-01
4.8191477125e-01
5.2794982918e-01
5.3554993753e-01
1.4476680790e-01
3.2187892826e-01
3.2723249589e-01
3.6344482929e-01
3.6481379910e-01
4.2451219931e-01
4.2708280298e-01
4.4930793509e-01
5.0117817853e-01
5.0306599429e-01
1.3416715023e-01
3.1749349500e-01
3.4861955342e-01
3.5703603174e-01
3.6051783038e-01
4.1844401382e-01
4.4948785086e-01
4.6124083927e-01
5.1526492494e-01
5.3000103829e-01
1.3875899828e-01
3.1633538435e-01
3.2381629673e-01
3.5580056358e-01
3.6566924092e-01
4.1956926669e-01
4.2507541585e-01
4.4349036288e-01
4.9442633594e-01
4.9541758983e-01
1.3441086862e-01
3.0533689398e-01
3.1074413750e-01
3.3048290742e-01
3.4025137725e-01
3.9866160108e-01
4.1819860931e-01
4.4470662190e-01
4.6826963103e-01
4.8342233282e-01
1.5351172390e-01
3.4063028876e-01
3.5241848485e-01
3.7077070274e-01
3.8089726747e-01
4.2789039954e-01
4.6247995765e-01
4.7355900421e-01
5.3357145586e-01
5.3697726432e-01
1.5208663102e-01
3.1039751540e-01
3.4053436033e-01
3.5050083310e-01
3.5778334588e-01
4.1569542458e-01
4.3107306852e-01
4.4300023769e-01
4.9048354191e-01
4.9703436179e-01
1.4411422020e-01
3.2761233457e-01
3.3771493462e-01
3.6737108444e-01
3.7583812881e-01
4.2482300772e-01
4.4612189874e-01
4.5494961568e-01
5.1391377114e-01
5.1398545713e-01
1.4216039115e-01
3.1465442446e-01
3.2783245133e-01
3.4037700049e-01
3.5614231490e-01
4.2279426681e-01
4.2519618583e-01
4.4572722406e-01
4.9321117170e-01
4.9824230233e-01
1.5619038963e-01
3.2044864044e-01
3.4678423279e-01
3.7180102027e-01
3.8571748379e-01
4.2971419564e-01
4.3464444543e-01
4.6168534799e-01
5.0769963884e-01
5.3163641608e-01
1.4813037337e-01
3.3629598543e-01
3.4648596513e-01
3.8751256864e-01
4.0293623586e-01
4.2931028499e-01
4.6408767231e-01
4.6692113295e-01
5.2487959158e-01
5.3972867381e-01
1.6035077280e-01
3.2338868274e-01
3.6044233096e-01
3.7160959406e-01
3.7752779254e-01
4.3222106854e-01
4.4637030865e-01
4.6935897892e-01
5.1815456577e-01
5.2127272343e-01
1.5151333726e-01
3.1505849796e-01
3.3754738963e-01
3.7570427455e-01
3.8223981911e-01
4.2486719759e-01
4.3434117186e-01
4.5826395568e-01
4.9139693620e-01
5.2467337554e-01
1.4171691648e-01
3.2319224310e-01
3.3630765936e-01
3.6522077270e-01
3.7311481030e-01
4.2314786046e-01
4.4214935329e-01
4.5174515382e-01
5.1114203554e-01
5.1122500436e-01
1.4100305307e-01
3.2572601356e-01
3.2740484584e-01
3.5020070795e-01
3.5845126502e-01
4.1946307009e-01
4.3076491100e-01
4.5024717051e-01
4.9800846887e-01
5.1549106916e-01
1.5605834060e-01
3.4005733111e-01
3.5326181706e-01
3.8400228300e-01
3.9171962707e-01
4.3090562387e-01
4.6195594739e-01
4.7910605073e-01
5.2815280232e-01
5.4631721325e-01
1.3666448865e-01
3.1358567240e-01
3.2636494394e-01
3.6335837145e-01
3.8371228402e-01
4.2110973723e-01
4.3248276727e-01
4.4417066902e-01
4.9499380009e-01
5.0530433565e-01
1.3155467889e-01
3.0959149050e-01
3.4301396758e-01
3.5794549697e-01
3.6492915812e-01
4.0952887072e-01
4.4545739333e-01
4.5148692719e-01
4.9917655240e-01
5.2135840969e-01
1.3336525897e-01
3.1002402988e-01
3.3667962354e-01
3.5643105695e-01
3.6511710351e-01
4.1324706880e-01
4.3707472970e-01
4.4669690354e-01
4.9829645397e-01
5.1048472546e-01
1.4668525696e-01
3.3891073685e-01
3.5599559674e-01
3.8238705093e-01
3.8561142760e-01
4.2571762157e-01
4.7014039207e-01
4.7715825229e-01
5.3974610637e-01
5.4198865593e-01
1.5559220719e-01
3.2605960136e-01
3.5121686631e-01
3.7852293467e-01
4.0189120134e-01
4.3324669704e-01
4.5475440065e-01
4.7167826531e-01
5.1254813917e-01
5.2364070858e-01
1.3543656622e-01
3.1501517210e-01
3.2269115216e-01
3.4487388543e-01
3.5396923770e-01
4.1576175240e-01
4.2578128061e-01
4.5004402884e-01
4.9219523565e-01
5.0118458545e-01
1.5588342188e-01
3.0983755295e-01
3.4442197852e-01
3.7893539591e-01
3.8699616880e-01
4.2349128157e-01
4.3575696818e-01
4.6051075522e-01
4.8738192706e-01
5.2742313423e-01
1.5811050669e-01
3.3179117741e-01
3.6028935247e-01
3.7170343191e-01
3.7972940962e-01
4.2979495570e-01
4.5812904911e-01
4.7220194829e-01
5.2620225687e-01
5.3194286702e-01
1.4827646781e-01
3.3501381167e-01
3.3584919868e-01
3.7188911978e-01
3.7794978145e-01
4.2712611037e-01
4.4819753650e-01
4.6158857416e-01
5.1582118614e-01
5.1635242548e-01
1.4886195603e-01
3.3844708705e-01
3.3883438758e-01
3.7541751312e-01
3.8260466222e-01
4.2778769331e-01
4.5216795891e-01
4.6535755785e-01
5.2212224772e-01
5.3433514096e-01
1.3774821143e-01
3.1395415739e-01
3.1449076326e-01
3.4730058031e-01
3.5222797302e-01
4.1042402316e-01
4.1728703846e-01
4.3892038426e-01
4.8095759823e-01
4.8741555801e-01
1.4652656886e-01
3.1322885160e-01
3.3428562014e-01
3.7407252848e-01
3.9078759018e-01
4.2578994546e-01
4.3938772063e-01
4.6479277266e-01
4.9083751425e-01
5.2192899519e-01
1.3259628506e-01
3.1529729423e-01
3.3529588997e-01
3.4475338795e-01
3.4917902310e-01
4.0575163701e-01
4.3732823841e-01
4.5518092828e-01
4.8570933202e-01
5.1800602948e-01
1.3014831402e-01
3.0208156152e-01
3.2541403375e-01
3.4518014888e-01
3.5346166851e-01
4.0983583194e-01
4.1800646694e-01
4.3546519172e-01
4.8601497296e-01
4.9318779109e-01
1.7650710503e-01
3.2676714531e-01
3.9261935499e-01
4.0093969326e-01
4.0913728982e-01
4.3397521805e-01
4.7141546407e-01
5.0015008266e-01
5.3437491883e-01
5.4111426542e-01
1.5266753435e-01
3.3171194644e-01
3.4494516075e-01
3.7350477782e-01
3.7436684393e-01
4.2903192464e-01
4.4832632461e-01
4.6577248676e-01
5.1700582516e-01
5.1966254038e-01
1.4736272043e-01
3.1992038634e-01
3.3182933843e-01
3.5799938188e-01
3.6616478380e-01
4.2393220059e-01
4.2827600965e-01
4.5141514797e-01
5.0204704915e-01
5.0744816574e-01
1.5025553503e-01
3.2397750728e-01
3.3899099968e-01
3.6969254805e-01
3.7395614775e-01
4.2756839466e-01
4.3516284768e-01
4.5820334736e-01
5.1109826118e-01
5.1409710210e-01
1.3662884640e-01
3.2068290302e-01
3.4768573667e-01
3.5809903617e-01
3.5819734596e-01
4.1686077006e-01
4.5025958967e-01
4.5587201176e-01
5.1308507729e-01
5.2926492125e-01
1.4058771770e-01
3.2377188615e-01
3.2484254138e-01
3.6105160944e-01
3.6699417217e-01
4.2215558748e-01
4.3552787885e-01
4.5858709549e-01
5.0037315439e-01
5.0304115038e-01
1.4280805797e-01
3.1606231071e-01
3.2288383002e-01
3.5631901916e-01
3.5849237079e-01
4.1676863948e-01
4.2162791374e-01
4.4596037153e-01
4.9114417274e-01
4.9294649367e-01
1.4944419694e-01
3.0880390902e-01
3.3262127871e-01
3.5901466275e-01
3.6120034587e-01
4.1305339975e-01
4.2957151026e-01
4.4435227349e-01
4.8996827810e-01
4.9366144892e-01
1.5493446662e-01
3.3017032503e-01
3.4881583717e-01
3.8182920964e-01
3.8729190413e-01
4.3294199401e-01
4.4948511576e-01
4.7567669529e-01
5.1418520037e-01
5.3425603055e-01
1.4643282403e-01
3.1071415359e-01
3.3515743338e-01
3.5035920548e-01
3.5512815992e-01
4.1689566701e-01
4.1873202584e-01
4.5035612512e-01
4.8383553599e-01
5.0680071661e-01
1.5933097130e-01
3.5193138606e-01
3.6415393217e-01
3.9714047585e-01
3.9746426413e-01
4.2877471398e-01
4.8748144853e-01
4.8826615924e-01
5.4803500085e-01
5.5544214732e-01
1.5426383886e-01
3.2889323099e-01
3.5055669438e-01
3.6926561887e-01
3.7223712490e-01
4.2820273455e-01
4.4892978694e-01
4.6840319591e-01
5.1432456376e-01
5.2283986904e-01
1.4395396272e-01
3.2727085133e-01
3.3161921665e-01
3.7673527704e-01
4.0505584427e-01
4.2697707786e-01
4.5015347767e-01
4.5271218275e-01
5.0586915620e-01
5.1955622645e-01
1.5382203851e-01
3.3539856887e-01
3.4658784733e-01
3.7734821988e-01
3.7826836774e-01
4.3023378682e-01
4.5295186865e-01
4.6829234248e-01
5.2225875725e-01
5.2511929620e-01
1.4561106958e-01
3.2847984826e-01
3.3479692093e-01
3.5298266357e-01
3.6174705263e-01
4.2438554316e-01
4.3671473856e-01
4.5586105741e-01
5.0260857034e-01
5.1949198082e-01
1.4528653548e-01
3.3125138801e-01
3.3989835042e-01
3.7490021715e-01
3.8603725436e-01
4.2642532573e-01
4.5282327723e-01
4.6261836004e-01
5.1726488158e-01
5.2256989993e-01
1.4210182087e-01
3.3360320074e-01
3.3808289828e-01
3.7068232371e-01
3.7552898601e-01
4.2152131151e-01
4.5530484629e-01
4.7333942241e-01
5.1533335325e-01
5.2992970569e-01
1.4926806507e-01
3.2384886171e-01
3.4344376231e-01
3.6443095581e-01
3.7724242336e-01
4.2280772648e-01
4.4510316281e-01
4.6772770301e-01
5.0464880671e-01
5.0981604741e-01
1.3350578692e-01
3.0913796597e-01
3.3618053856e-01
3.5627316678e-01
3.7015128674e-01
4.1567264246e-01
4.3560773906e-01
4.4452596834e-01
5.0174307700e-01
5.0513528645e-01
1.4104977814e-01
3.2572173986e-01
3.4892623100e-01
3.7246735633e-01
3.8161975521e-01
4.2194904372e-01
4.5786212617e-01
4.6215506463e-01
5.2366399647e-01
5.2635627266e-01
1.3950523389e-01
3.2052122412e-01
3.4164921064e-01
3.6832200582e-01
3.8416190615e-01
4.2308376319e-01
4.4819123543e-01
4.5569921690e-01
5.1482785420e-01
5.1588178030e-01
1.3575919626e-01
3.1116854703e-01
3.1675558394e-01
3.6391720511e-01
3.9016437862e-01
4.2169859650e-01
4.2538907317e-01
4.3832185003e-01
4.8404308965e-01
5.0277861758e-01
1.4447503536e-01
3.2306435858e-01
3.3167631235e-01
3.5613758764e-01
3.6491524512e-01
4.2983787822e-01
4.3052183524e-01
4.6338178921e-01
5.0606134665e-01
5.0847861050e-01
1.4110401296e-01
3.2767138949e-01
3.3250796528e-01
3.6748546238e-01
3.6941139941e-01
4.1555407925e-01
4.4332643039e-01
4.5997557240e-01
5.0440868742e-01
5.2165732987e-01
1.5667840172e-01
3.0537650059e-01
3.4885025775e-01
3.6462668069e-01
3.7144286092e-01
4.1738244077e-01
4.3707735810e-01
4.5811922837e-01
4.9731336792e-01
5.0397649720e-01
1.6020516361e-01
3.2541161188e-01
3.5897784602e-01
3.8290734320e-01
4.0121546053e-01
4.3295514694e-01
4.5657128678e-01
4.7549422314e-01
5.1224722307e-01
5.3081202095e-01
1.4285325061e-01
3.2682102569e-01
3.3609463222e-01
3.7039547439e-01
3.7671718007e-01
4.2605793388e-01
4.4486589485e-01
4.5956454928e-01
5.1257325428e-01
5.1753395636e-01
1.5503041520e-01
3.0634457450e-01
3.4652163147e-01
3.5506346614e-01
3.6024484725e-01
4.1421701257e-01
4.3505892824e-01
4.5104924497e-01
4.9193215358e-01
4.9531533141e-01
1.4244885591e-01
3.2505131307e-01
3.3087153962e-01
3.7029505554e-01
3.8527608477e-01
4.2256050124e-01
4.4184124635e-01
4.5418167766e-01
5.0391223358e-01
5.1346963431e-01
1.5466297580e-01
3.1108032389e-01
3.5507492455e-01
3.6329492574e-01
3.6401337086e-01
4.2544605521e-01
4.3310124031e-01
4.6007530814e-01
4.9840903501e-01
5.0904440402e-01
1.3154394593e-01
3.0447676166e-01
3.0783926326e-01
3.4138521404e-01
3.5096263709e-01
4.0035485277e-01
4.1218106423e-01
4.3788377242e-01
4.7139107203e-01
4.7694954982e-01
1.5132826229e-01
3.1956382946e-01
3.3938241798e-01
3.7736265212e-01
3.9826789278e-01
4.3057657774e-01
4.4082967836e-01
4.6033916365e-01
4.9652312479e-01
5.2037899899e-01
1.5154613664e-01
3.3599291983e-01
3.4270857681e-01
3.9139578910e-01
3.9940013384e-01
4.3118943644e-01
4.5706687396e-01
4.6910731306e-01
5.1436243042e-01
5.4403117554e-01
1.4183406524e-01
3.2881868164e-01
3.3400106800e-01
3.6321242240e-01
3.8064039156e-01
4.3031414128e-01
4.4261663892e-01
4.7698029142e-01
5.1318756356e-01
5.3353792473e-01
1.2915512339e-01
3.0440282616e-01
3.1286756675e-01
3.5968277988e-01
3.8161354205e-01
4.1592309904e-01
4.2584101973e-01
4.3989166169e-01
4.8243558394e-01
4.9916578405e-01
1.3122647870e-01
3.0588909186e-01
3.3199452717e-01
3.5640299852e-01
3.6770172888e-01
4.1425934918e-01
4.3248076487e-01
4.4474212974e-01
4.9695385072e-01
5.0258447878e-01
1.6224783375e-01
3.4326133628e-01
3.6463015639e-01
3.9373137407e-01
3.9864717829e-01
4.3191000071e-01
4.7628119717e-01
4.8576018102e-01
5.3706504794e-01
5.4737044244e-01
1.4794510109e-01
3.1786996894e-01
3.3125377156e-01
3.6560788801e-01
3.7335465259e-01
4.2631980752e-01
4.2887747187e-01
4.5107447969e-01
4.9416868298e-01
5.0492497009e-01
1.6101170928e-01
3.3346828303e-01
3.5772836256e-01
3.8943285435e-01
3.9762267564e-01
4.3388623481e-01
4.6044821039e-01
4.7670058232e-01
5.2029238648e-01
5.3973212822e-01
1.5109881688e-01
2.9789443308e-01
3.3920183293e-01
3.5707905709e-01
3.7502577523e-01
4.1151349724e-01
4.2580407801e-01
4.5080266956e-01
4.8235312455e-01
4.9050223499e-01
1.4573336037e-01
3.2697577571e-01
3.3402873969e-01
3.6527493021e-01
3.6842308961e-01
4.2096663221e-01
4.3754146828e-01
4.5839424074e-01
5.0504286862e-01
5.1670433901e-01
1.3757579689e-01
3.1497102785e-01
3.1606389503e-01
3.4225606982e-01
3.5402025658e-01
4.1095298338e-01
4.2002227964e-01
4.3816852931e-01
4.9288844948e-01
4.9678720632e-01
1.5022790269e-01
3.1299341213e-01
3.3479198389e-01
3.6663939698e-01
3.7199031448e-01
4.2136857486e-01
4.3065278141e-01
4.5063275216e-01
4.9270410997e-01
5.0463031343e-01
1.4178547509e-01
3.2150098438e-01
3.2640335554e-01
3.5723090338e-01
3.5902417373e-01
4.2228006025e-01
4.3245963755e-01
4.5897944480e-01
4.9763559429e-01
5.0254520897e-01
1.5059222753e-01
3.3549386739e-01
3.4202640058e-01
3.8079152100e-01
4.0588321800e-01
4.3032824433e-01
4.6137771386e-01
4.6528230960e-01
5.1836385101e-01
5.2353556349e-01
1.3078723265e-01
3.1244943096e-01
3.3283835949e-01
3.8119561032e-01
4.0970213596e-01
4.2061373480e-01
4.4483411881e-01
4.5393145200e-01
5.1053988283e-01
5.2865206092e-01
1.3225670841e-01
3.1204793683e-01
3.3242383281e-01
3.4461695396e-01
3.4726289892e-01
4.0899353322e-01
4.3245985446e-01
4.5034825376e-01
4.8390500527e-01
5.1261520576e-01
1.3853022205e-01
3.2137408439e-01
3.3989595527e-01
3.6788767273e-01
3.7830205022e-01
4.2306381487e-01
4.4739227830e-01
4.6127890162e-01
5.1319660460e-01
5.1645996538e-01
1.5622896014e-01
3.0779710999e-01
3.5215544806e-01
3.6366302226e-01
3.6862790328e-01
4.2026518843e-01
4.3884957574e-01
4.6811957966e-01
5.0154917915e-01
5.0474189061e-01
1.4553266866e-01
3.1843052345e-01
3.3449998388e-01
3.5585293127e-01
3.5922723573e-01
4.1777302556e-01
4.2958538218e-01
4.5532784767e-01
4.9125713896e-01
5.1210787555e-01
1.4516482658e-01
3.3271546087e-01
3.4130139455e-01
3.7230654692e-01
3.7501902863e-01
4.2703093630e-01
4.5174714176e-01
4.6659537695e-01
5.2122130431e-01
5.2261078564e-01
1.3855329537e-01
3.0952955987e-01
3.1932517961e-01
3.4659309688e-01
3.6078257254e-01
4.0807503790e-01
4.1442761881e-01
4.4837289982e-01
4.7389386437e-01
4.8632656804e-01
1.4148933827e-01
3.2751381279e-01
3.3094598678e-01
3.6875660068e-01
3.8058660775e-01
4.2477263566e-01
4.4533890223e-01
4.6439416000e-01
5.0971722498e-01
5.1209032253e-01
1.5041387163e-01
2.9743036696e-01
3.3278840307e-01
3.5971737055e-01
3.6928278657e-01
4.0383793351e-01
4.2979488007e-01
4.4212560978e-01
4.7697154110e-01
4.9310962093e-01
1.3537891921e-01
3.0973951283e-01
3.1245766532e-01
3.4726808178e-01
3.5167537479e-01
4.0734989353e-01
4.1273611694e-01
4.3601171793e-01
4.7881353797e-01
4.8591292839e-01
1.3318086388e-01
3.0860387006e-01
3.2257918390e-01
3.5420615534e-01
3.5578401608e-01
4.0930847505e-01
4.1920824108e-01
4.4465621803e-01
4.9202817726e-01
4.9293270314e-01
1.4761951389e-01
2.7677091049e-01
3.1662407872e-01
3.3798959684e-01
3.4530539890e-01
3.6121729090e-01
4.0459406618e-01
4.3387731993e-01
4.4958108149e-01
4.7256768869e-01
1.4261640236e-01
3.2366729109e-01
3.2779458775e-01
3.6566460446e-01
3.7961932342e-01
4.2345199388e-01
4.3595578604e-01
4.5055636694e-01
5.0018306821e-01
5.0732851781e-01
1.4184438857e-01
3.1714122819e-01
3.2386610095e-01
3.4526325063e-01
3.5644455742e-01
4.1709580628e-01
4.2665391420e-01
4.4733428367e-01
4.9440138463e-01
5.0074882290e-01
1.4351604344e-01
3.1906786217e-01
3.2895423969e-01
3.5737197718e-01
3.5889310415e-01
4.1878816636e-01
4.3226996098e-01
4.5622031475e-01
4.9320382705e-01
5.0322883857e-01
1.5679868448e-01
3.2746575595e-01
3.5736787310e-01
3.7428376210e-01
3.7470664933e-01
4.2946787376e-01
4.5326687830e-01
4.7248703877e-01
5.1651426870e-01
5.2676344940e-01
1.4078363587e-01
3.1407537000e-01
3.2268094594e-01
3.5082888137e-01
3.5375235708e-01
4.1315031656e-01
4.2788670404e-01
4.4978990412e-01
4.8751215270e-01
4.9614252246e-01
1.5792334455e-01
3.4940469199e-01
3.6351475584e-01
3.9427230665e-01
3.9642958220e-01
4.2843791710e-01
4.8411315643e-01
4.8946666652e-01
5.4500624392e-01
5.5169944227e-01
1.3870024290e-01
3.2133174852e-01
3.3454041340e-01
3.5912406854e-01
3.6231160652e-01
4.2134276945e-01
4.3888696024e-01
4.5605525446e-01
5.0517440189e-01
5.1528092343e-01
1.4940167337e-01
3.3346494803e-01
3.4085334009e-01
3.6724127037e-01
3.7012881231e-01
4.2596504994e-01
4.4749191055e-01
4.6295889510e-01
5.1271467784e-01
5.2291186366e-01
1.4705341069e-01
3.3706005651e-01
3.3749027348e-01
3.8324631076e-01
4.0598527367e-01
4.2711458034e-01
4.6053401016e-01
4.6596563931e-01
5.1720692586e-01
5.3045274277e-01
1.5045162382e-01
3.1638690106e-01
3.4089206877e-01
3.5658161628e-01
3.6027205660e-01
4.2272190358e-01
4.3244750145e-01
4.5626163769e-01
4.9561518302e-01
5.0859895733e-01
1.5454063125e-01
3.1840647828e-01
3.4661410218e-01
3.7311025834e-01
3.8095106225e-01
4.3204631085e-01
4.3810513731e-01
4.6933805647e-01
5.0352904089e-01
5.1667671666e-01
1.6373634155e-01
3.3235594484e-01
3.6403346156e-01
3.9012699454e-01
3.9876631524e-01
4.3349037590e-01
4.6353809402e-01
4.8056191526e-01
5.2260114029e-01
5.4067259991e-01
1.3851197959e-01
3.3049020687e-01
3.3322972751e-01
3.4114297675e-01
3.6229940964e-01
4.2198060513e-01
4.4261958628e-01
4.6262954275e-01
5.1230500269e-01
5.2556665323e-01
1.5501525437e-01
3.3217519823e-01
3.5345789184e-01
3.7007474409e-01
3.8408822086e-01
4.3003917771e-01
4.5196997147e-01
4.7108093031e-01
5.2957003478e-01
5.3487386367e-01
1.3896171710e-01
3.1414246084e-01
3.1721485112e-01
3.5655926673e-01
3.6124703798e-01
4.1542520900e-01
4.2614373499e-01
4.4634586080e-01
4.8642088121e-01
4.9751053993e-01
1.3271639429e-01
3.0755794793e-01
3.2049203070e-01
3.4547476757e-01
3.5017401473e-01
4.1562024405e-01
4.1889921963e-01
4.3982439997e-01
4.8879346570e-01
4.9428244527e-01
1.4600747738e-01
3.0921927059e-01
3.3101950965e-01
3.4631889796e-01
3.6115753570e-01
4.1657793814e-01
4.3057925596e-01
4.5034190834e-01
4.8762356045e-01
5.0190330771e-01
1.4336554558e-01
3.2797529451e-01
3.2851620774e-01
3.5488040723e-01
3.5744871951e-01
4.2094762963e-01
4.3324629233e-01
4.5318166531e-01
4.9616631188e-01
5.1136230976e-01
1.3743616498e-01
3.2550446268e-01
3.3381135680e-01
3.6264504516e-01
3.7191391344e-01
4.1687665233e-01
4.5028354726e-01
4.6750330454e-01
5.0161413179e-01
5.1881685362e-01
1.5382684228e-01
2.9867497987e-01
3.4400358455e-01
3.6232520844e-01
3.7850988703e-01
4.1338311332e-01
4.3342033274e-01
4.5601561051e-01
4.8404566450e-01
5.0141716979e-01
1.3106468816e-01
3.0261309415e-01
3.1979760305e-01
3.4890672625e-01
3.6389968720e-01
4.1140311532e-01
4.1552504331e-01
4.3505702226e-01
4.8438219378e-01
4.8767171385e-01
1.3828629045e-01
3.1633181246e-01
3.3196072719e-01
3.7302414609e-01
4.0513497810e-01
4.2521278983e-01
4.4241260144e-01
4.4547153393e-01
5.0211585514e-01
5.1695391698e-01
1.6226790191e-01
3.3151835240e-01
3.6635099084e-01
3.8002669897e-01
3.8602804795e-01
4.3169659953e-01
4.6045761006e-01
4.7915077579e-01
5.3180744983e-01
5.3537085270e-01
1.5092269371e-01
3.1978422452e-01
3.4048838186e-01
3.6725924114e-01
3.7836572684e-01
4.2650004346e-01
4.3703718761e-01
4.6118979868e-01
5.0217460741e-01
5.0608951494e-01
1.4763900425e-01
3.1894993030e-01
3.3276998832e-01
3.7395417207e-01
3.8511812987e-01
4.2735507768e-01
4.3257786618e-01
4.5713791030e-01
4.9273638588e-01
5.1723264494e-01
1.5355266471e-01
3.2572851603e-01
3.4473332508e-01
3.8563624935e-01
4.0785871239e-01
4.3413978352e-01
4.5142857495e-01
4.7019787762e-01
5.0592787612e-01
5.3382697573e-01
1.5672329573e-01
3.4336404982e-01
3.5947772713e-01
3.8349204187e-01
3.9603112949e-01
4.3073594966e-01
4.7707149618e-01
4.8138114139e-01
5.3146336990e-01
5.3999168938e-01
1.2731075970e-01
2.9872525413e-01
3.0721213291e-01
3.2296194409e-01
3.3011629157e-01
3.9555567361e-01
4.1930438988e-01
4.3094912391e-01
4.6128815800e-01
4.8323204286e-01
1.5078336902e-01
3.1880722835e-01
3.3738009253e-01
3.6522688859e-01
3.6845392926e-01
4.2786810476e-01
4.2964422861e-01
4.5320655096e-01
5.0170550085e-01
5.0291674091e-01
1.5356039939e-01
3.2560043625e-01
3.5841391649e-01
3.6923134683e-01
3.7760456662e-01
4.2683981791e-01
4.5748417177e-01
4.7346120576e-01
5.0955004487e-01
5.3325288256e-01
1.5837329816e-01
3.1615881662e-01
3.5082932515e-01
3.7705605102e-01
3.8636087051e-01
4.3326258629e-01
4.3655730790e-01
4.6590913601e-01
5.0050350747e-01
5.2089237407e-01
1.4806008616e-01
3.3446057255e-01
3.3674896067e-01
3.7623266512e-01
3.8584660886e-01
4.2855582749e-01
4.5073735142e-01
4.6127592128e-01
5.1461384768e-01
5.2342425787e-01
1.4184386585e-01
3.2462142157e-01
3.3411612900e-01
3.7303626507e-01
3.8375360596e-01
4.2377104604e-01
4.4443499346e-01
4.5594924863e-01
5.0784523209e-01
5.1921697372e-01
1.5008997003e-01
2.9616157478e-01
3.3374382262e-01
3.6385733545e-01
3.7270457573e-01
4.0268116525e-01
4.2590300636e-01
4.4833847405e-01
4.7262035770e-01
5.0259841995e-01
1.3456243075e-01
3.1534268658e-01
3.1846081722e-01
3.4749737034e-01
3.5906151019e-01
4.0289492283e-01
4.2133938516e-01
4.5272112115e-01
4.7800056123e-01
4.9208292759e-01
1.3941582847e-01
3.1028815834e-01
3.1644788840e-01
3.5473133214e-01
3.6843979780e-01
4.1257445476e-01
4.1846571336e-01
4.4186460743e-01
4.7991289930e-01
4.8887878074e-01
1.3783748260e-01
3.1867851598e-01
3.2517872502e-01
3.5077568922e-01
3.5406648224e-01
4.1264154455e-01
4.2623224362e-01
4.5143952753e-01
4.9022190123e-01
5.0289773628e-01
1.4675564709e-01
3.3557458072e-01
3.4017777995e-01
3.7503325355e-01
3.7755431158e-01
4.2560671223e-01
4.5353436198e-01
4.6597758995e-01
5.2117749046e-01
5.2461445030e-01
1.3928171063e-01
3.2284582630e-01
3.2699604115e-01
3.4996680854e-01
3.5045564391e-01
4.1284227941e-01
4.2986357268e-01
4.5152353287e-01
4.8429514336e-01
5.1074686977e-01
1.5567245855e-01
3.1753919214e-01
3.4569306270e-01
3.6613517786e-01
3.7728489472e-01
4.2661713943e-01
4.3332427057e-01
4.5704266742e-01
5.0705043196e-01
5.1937498469e-01
1.3359984572e-01
3.0912782380e-01
3.3275387613e-01
3.7475731417e-01
3.9938958655e-01
4.2431963350e-01
4.3808781373e-01
4.4421655660e-01
5.0200007362e-01
5.2139314680e-01
1.3588987316e-01
3.1920429210e-01
3.3339152725e-01
3.4214685194e-01
3.5120923144e-01
4.1828658280e-01
4.3362400189e-01
4.5149882709e-01
4.9481188023e-01
5.1904936888e-01
1.5394279126e-01
3.1700765631e-01
3.4291445031e-01
3.6852094027e-01
3.7461800679e-01
4.3002387349e-01
4.3130867300e-01
4.5652398955e-01
5.0161280269e-01
5.0650057758e-01
1.3779310266e-01
3.1729141878e-01
3.2525080320e-01
3.5859894111e-01
3.7263518106e-01
4.2079049262e-01
4.2777181813e-01
4.4997160494e-01
5.0574931512e-01
5.1554384159e-01
1.5020607727e-01
3.1990490381e-01
3.3718457087e-01
3.7081183788e-01
3.8256097519e-01
4.2780760800e-01
4.3462887613e-01
4.5852108597e-01
4.9740173673e-01
5.1150964113e-01
1.7140683652e-01
3.4167890384e-01
3.8509138029e-01
4.0563471102e-01
4.0701239166e-01
4.3230907929e-01
4.8784515972e-01
4.9746222179e-01
5.4686741907e-01
5.6551224900e-01
1.4203873477e-01
3.1593746513e-01
3.2246747197e-01
3.5851225805e-01
3.6869881513e-01
4.1892178137e-01
4.2197518123e-01
4.4856213483e-01
4.8862012954e-01
4.9469759491e-01
1.4529511990e-01
3.1834863607e-01
3.2772329458e-01
3.5349927860e-01
3.6237229110e-01
4.1920448973e-01
4.2624997658e-01
4.4598619882e-01
5.0057737957e-01
5.0246486360e-01
1.5006108593e-01
3.4085370291e-01
3.4323685854e-01
3.8014058074e-01
3.8190427991e-01
4.2820850360e-01
4.5965948533e-01
4.6803966385e-01
5.2745683282e-01
5.3087607904e-01
1.4388711750e-01
3.0592023527e-01
3.2398037024e-01
3.3770358939e-01
3.4586876405e-01
4.0104722176e-01
4.2481875209e-01
4.3233215778e-01
4.7577690576e-01
4.8918876785e-01
1.4123497005e-01
3.1643169665e-01
3.2206129535e-01
3.6226787735e-01
3.7280759837e-01
4.1856558911e-01
4.2262401518e-01
4.5064968221e-01
4.8765974976e-01
5.0023220294e-01
1.4726014488e-01
3.3701021556e-01
3.3788523222e-01
3.7029888885e-01
3.7400036957e-01
4.2321788138e-01
4.5233051748e-01
4.6649617847e-01
5.1397107325e-01
5.2070251027e-01
1.3932003607e-01
3.0605313597e-01
3.1658132945e-01
3.5494460800e-01
3.6744902885e-01
4.0901964301e-01
4.2446587273e-01
4.4214255553e-01
4.7617521266e-01
4.9034908341e-01
1.5440766473e-01
3.4257029155e-01
3.5404417872e-01
3.7641371373e-01
3.8174273948e-01
4.2752144933e-01
4.6729775343e-01
4.7611344664e-01
5.3254154363e-01
5.3815289294e-01
1.3696200852e-01
3.1617293666e-01
3.3532214811e-01
3.5843703172e-01
3.6029511146e-01
4.1851183765e-01
4.3584331601e-01
4.4779202661e-01
5.0496501171e-01
5.1116779657e-01
1.4726054391e-01
3.1209581062e-01
3.3176033629e-01
3.4999849690e-01
3.5685196100e-01
4.1482447917e-01
4.2818991261e-01
4.5215271697e-01
4.9140761574e-01
4.9659900330e-01
1.3624620470e-01
3.2449564212e-01
3.3527165124e-01
3.5183630980e-01
3.5851904555e-01
4.1125174760e-01
4.4631415780e-01
4.6289977274e-01
4.9451060251e-01
5.2802141435e-01
1.5758781729e-01
3.1329723512e-01
3.5148229188e-01
3.6191490852e-01
3.6592104436e-01
4.2805657705e-01
4.3217416877e-01
4.5453580299e-01
4.9883098351e-01
5.0194534948e-01
1.4073285868e-01
3.2800463103e-01
3.4151293123e-01
3.6163407852e-01
3.6692128940e-01
4.1536208909e-01
4.5151019872e-01
4.6181661478e-01
5.0189620690e-01
5.2415063241e-01
1.6105021977e-01
3.3271913228e-01
3.6597861860e-01
3.8619067399e-01
4.0312011405e-01
4.3580522057e-01
4.6692718608e-01
4.9281777311e-01
5.2879511092e-01
5.4025914340e-01
1.5625454184e-01
3.1314772929e-01
3.4512293752e-01
3.7040112558e-01
3.7206408665e-01
4.2363315679e-01
4.2983619581e-01
4.5805872506e-01
4.9688378259e-01
5.1272629129e-01
1.4984836404e-01
3.2060876265e-01
3.4136317076e-01
3.5600843118e-01
3.6124470123e-01
4.2394899893e-01
4.3565254752e-01
4.5869750887e-01
4.9763125117e-01
5.0887324911e-01
1.5654386059e-01
3.2255372082e-01
3.4797624922e-01
3.7689949468e-01
3.8414431416e-01
4.3307769467e-01
4.4110517519e-01
4.6510287857e-01
5.0677314332e-01
5.2029326391e-01
1.4474078898e-01
3.3335319198e-01
3.3929267869e-01
3.6034565759e-01
3.6737648436e-01
4.2414843580e-01
4.5043321633e-01
4.7448502531e-01
5.1096386392e-01
5.2662229759e-01
1.4382303325e-01
3.3252673703e-01
3.3428113659e-01
3.5608714138e-01
3.6151896301e-01
4.2098333712e-01
4.4320369621e-01
4.5948676436e-01
5.0367979619e-01
5.2164275876e-01
1.4941053423e-01
3.2050137646e-01
3.3443798302e-01
3.6371761401e-01
3.7183779223e-01
4.2561104079e-01
4.2829822966e-01
4.5447731514e-01
5.0096924270e-01
5.1578807881e-01
1.3622272120e-01
3.2338899850e-01
3.2832225236e-01
3.4912851411e-01
3.6495291108e-01
4.1235126679e-01
4.3957202512e-01
4.6184344824e-01
5.0058925279e-01
5.2513841589e-01
1.3672184144e-01
3.1195151208e-01
3.2146665531e-01
3.6331719019e-01
3.7405814141e-01
4.1989991561e-01
4.2352709185e-01
4.4082650240e-01
4.9032731261e-01
5.0256509947e-01
1.4330513499e-01
3.3432887565e-01
3.3664934130e-01
3.7224675956e-01
3.8521306673e-01
4.2529903346e-01
4.5537303828e-01
4.7401165578e-01
5.1643066667e-01
5.2196811713e-01
1.3219289891e-01
3.1148565518e-01
3.3881533694e-01
3.4608364228e-01
3.4929723192e-01
4.1581912295e-01
4.3481947525e-01
4.4865204055e-01
4.9786886162e-01
5.1810476053e-01
1.4026556024e-01
3.2413944781e-01
3.2537198856e-01
3.5423354894e-01
3.6391076642e-01
4.2377941943e-01
4.3203933348e-01
4.5849810516e-01
5.0383523588e-01
5.0802681766e-01
1.4227823618e-01
3.2543879095e-01
3.2908816445e-01
3.6830273918e-01
3.9835976265e-01
4.2063453386e-01
4.4617583700e-01
4.5679811614e-01
5.0316563453e-01
5.0682067146e-01
1.5288293294e-01
3.2653695595e-01
3.4192882760e-01
3.7502072856e-01
3.8225903741e-01
4.3115096132e-01
4.4252264389e-01
4.6310006920e-01
5.0758653785e-01
5.1888875868e-01
1.4184487255e-01
3.2040364511e-01
3.2490300858e-01
3.4314719334e-01
3.5156332868e-01
4.1891491089e-01
4.2224981055e-01
4.4663211317e-01
4.8791364683e-01
5.0694481309e-01
1.4348262195e-01
3.2556967603e-01
3.3411353161e-01
3.4710167199e-01
3.5653784714e-01
4.1872062104e-01
4.3499454122e-01
4.5538817863e-01
4.9294349125e-01
5.1786918776e-01
1.4797586800e-01
3.1547648404e-01
3.3565279110e-01
3.5580527643e-01
3.5748431655e-01
4.1990629783e-01
4.2719397637e-01
4.5186995391e-01
4.9011261511e-01
5.0550003424e-01
1.4407059480e-01
3.3071122392e-01
3.3811577232e-01
3.5280970852e-01
3.6453441124e-01
4.2260669577e-01
4.4594658083e-01
4.6781728049e-01
5.0597740782e-01
5.2728316814e-01
1.5867644697e-01
3.4261240053e-01
3.6497348345e-01
3.8175376185e-01
3.8979097856e-01
4.2784280647e-01
4.7662421530e-01
4.8316414926e-01
5.4460847923e-01
5.4484128441e-01
1.4240455816e-01
3.2288155743e-01
3.2599140907e-01
3.6796089950e-01
3.8502264629e-01
4.2656739165e-01
4.3547446048e-01
4.4971895042e-01
4.9761274222e-01
5.1050381851e-01
1.4625487380e-01
3.2942276304e-01
3.3353843050e-01
3.6457403814e-01
3.6524167676e-01
4.2188664669e-01
4.3881580974e-01
4.5939713201e-01
5.0559640330e-01
5.1095065054e-01
1.3900340509e-01
3.2017552967e-01
3.5087304752e-01
3.7910332395e-01
4.1279428581e-01
4.2549643053e-01
4.5104136434e-01
4.6731958652e-01
5.2480482576e-01
5.2902342572e-01
1.4564863186e-01
3.2343097428e-01
3.3077290111e-01
3.5648596771e-01
3.5812353586e-01
4.2275451126e-01
4.2878222299e-01
4.5165296016e-01
4.9535393659e-01
5.0654108715e-01
1.6016535991e-01
3.4441078028e-01
3.6181085429e-01
3.9931053843e-01
4.1216001928e-01
4.3301570346e-01
4.7739040861e-01
4.9078192746e-01
5.3413077506e-01
5.5681400006e-01
1.4276768604e-01
3.1256397458e-01
3.2752130085e-01
3.3827834159e-01
3.5176329800e-01
4.1975640891e-01
4.2651678405e-01
4.4264582085e-01
4.8664930691e-01
4.8858171955e-01
1.4235267868e-01
3.2919618669e-01
3.4986025754e-01
3.6955707435e-01
3.7373259768e-01
4.2240651522e-01
4.5853354881e-01
4.6410584726e-01
5.2216848118e-01
5.3106847236e-01
1.5012804970e-01
3.2721835135e-01
3.3985411372e-01
3.7186333435e-01
3.7590638226e-01
4.2663155172e-01
4.4215887823e-01
4.6146624680e-01
5.1135238068e-01
5.1355236705e-01
1.4195435700e-01
2.9945572301e-01
3.2249088389e-01
3.4757841458e-01
3.5571052914e-01
4.0050130470e-01
4.2451854772e-01
4.4527431939e-01
4.7607787473e-01
4.8087171289e-01
1.5160022252e-01
3.2063554173e-01
3.3943490730e-01
3.6464113080e-01
3.6643805113e-01
4.2979980299e-01
4.3054480214e-01
4.5429304379e-01
5.0560623720e-01
5.0591043486e-01
1.4362758617e-01
3.2733566107e-01
3.3000703980e-01
3.6082341068e-01
3.6164174888e-01
4.2295872743e-01
4.3478154924e-01
4.5257500637e-01
5.0332400468e-01
5.0930247648e-01
1.3907769727e-01
3.2767895527e-01
3.3229005998e-01
3.6234690213e-01
3.9010386969e-01
4.1493058937e-01
4.5301494940e-01
4.6186022143e-01
4.9799410652e-01
5.1493030513e-01
1.4557641167e-01
3.3010107474e-01
3.3035165601e-01
3.6620374521e-01
3.6934556897e-01
4.2595619387e-01
4.3695374813e-01
4.5480787739e-01
5.0994918246e-01
5.1435617142e-01
1.4910673031e-01
3.2744916797e-01
3.4068200887e-01
3.6352315007e-01
3.7094899165e-01
4.3081284247e-01
4.3962769906e-01
4.6988003422e-01
5.1406024056e-01
5.1664432324e-01
1.3468723715e-01
3.1246974341e-01
3.1848284758e-01
3.4693528216e-01
3.4984983611e-01
4.0889549091e-01
4.2275449663e-01
4.4606020874e-01
4.7898136435e-01
4.9524621638e-01
1.4671512379e-01
3.0793318179e-01
3.3074108301e-01
3.7723329477e-01
4.0155448629e-01
4.2690263792e-01
4.3078802871e-01
4.5150799586e-01
4.7980675929e-01
5.1987158429e-01
1.3792626205e-01
3.2604377844e-01
3.4033618558e-01
3.5980971882e-01
3.7003777237e-01
4.1167552857e-01
4.5369970528e-01
4.6455566395e-01
4.9699919609e-01
5.2330877660e-01
1.3235046005e-01
3.0618910975e-01
3.1360021725e-01
3.3151979502e-01
3.3782883858e-01
4.0236809808e-01
4.1360074388e-01
4.2739304810e-01
4.7293174395e-01
4.9265502282e-01
1.4667142494e-01
3.1024855350e-01
3.3262339289e-01
3.4084503080e-01
3.5358772563e-01
4.1482136493e-01
4.3013576941e-01
4.4376235267e-01
4.8610117481e-01
4.8782147185e-01
1.6322806241e-01
3.3037565380e-01
3.6360202070e-01
3.8598075187e-01
3.8658239157e-01
4.3335667710e-01
4.5756201614e-01
4.7654258266e-01
5.2498135611e-01
5.3399947855e-01
1.4163474335e-01
3.2133618957e-01
3.3554945280e-01
3.5743209954e-01
3.5875915830e-01
4.1063044699e-01
4.3845265803e-01
4.6356154890e-01
4.8807127378e-01
5.2409939507e-01
1.5031602195e-01
3.1265086520e-01
3.3563141812e-01
3.6840859074e-01
3.7955948243e-01
4.2507971232e-01
4.3161725710e-01
4.5520475713e-01
4.9013726897e-01
5.0818212863e-01
1.5372700695e-01
3.4306569849e-01
3.5060189044e-01
3.7922214654e-01
3.8051534490e-01
4.2767766013e-01
4.6585224608e-01
4.7351826939e-01
5.3011177142e-01
5.3449801256e-01
1.5614640334e-01
3.3405155897e-01
3.5016712496e-01
3.8127170145e-01
3.8356161831e-01
4.3032838408e-01
4.5474406630e-01
4.7002099715e-01
5.1977153692e-01
5.2882264268e-01
1.3535863503e-01
3.1479811516e-01
3.1948386445e-01
3.3473183979e-01
3.5061520133e-01
4.1538135329e-01
4.1712443764e-01
4.4006580954e-01
4.9201736646e-01
5.0751699662e-01
1.4682306168e-01
3.2474039339e-01
3.3284154376e-01
3.5602577779e-01
3.6329524844e-01
4.2628685745e-01
4.3014649428e-01
4.5244904275e-01
5.0467817665e-01
5.0959232543e-01
1.3651886609e-01
3.1481944502e-01
3.1638815597e-01
3.4847017030e-01
3.5178901428e-01
4.0979808305e-01
4.1603168206e-01
4.4329574821e-01
4.8212230649e-01
4.9903910735e-01
1.4968298424e-01
3.2401298320e-01
3.3815778157e-01
3.6683210792e-01
3.6841929757e-01
4.2692448306e-01
4.3620935324e-01
4.5840591885e-01
5.0632551766e-01
5.0979579215e-01
1.3546864934e-01
3.1288931471e-01
3.2874420027e-01
3.5284339555e-01
3.6288499015e-01
4.1300143279e-01
4.2948632479e-01
4.4608198814e-01
4.8997579387e-01
5.0137454942e-01
1.3066962795e-01
3.0471029135e-01
3.2632151039e-01
3.4763398745e-01
3.4933943267e-01
4.0872599324e-01
4.2127625321e-01
4.3808751335e-01
4.8607202325e-01
5.0231047950e-01
1.6182447867e-01
3.3698005170e-01
3.6051104148e-01
3.9166898728e-01
3.9827258199e-01
4.3302505302e-01
4.6612358748e-01
4.8025707447e-01
5.2564529938e-01
5.4369953342e-01
1.4951653672e-01
3.3304755165e-01
3.3781690803e-01
3.7183137960e-01
3.7388260050e-01
4.2834790648e-01
4.4468575448e-01
4.6113141100e-01
5.1545315006e-01
5.1990354043e-01
1.6397020500e-01
3.3216777499e-01
3.6420724204e-01
3.8954556580e-01
3.9699895236e-01
4.3437814713e-01
4.6238508871e-01
4.7980429457e-01
5.2411578016e-01
5.3940793469e-01
1.4250586751e-01
3.2432476389e-01
3.3511558306e-01
3.7436299926e-01
3.9530500363e-01
4.2625532586e-01
4.4764757628e-01
4.5359221046e-01
5.0840449306e-01
5.1868622405e-01
1.3758250338e-01
3.1410960917e-01
3.2366957589e-01
3.5980079423e-01
3.6570096921e-01
4.2111841004e-01
4.2390990753e-01
4.4259180983e-01
4.9435321580e-01
5.0148622464e-01
1.5546138844e-01
3.3751349812e-01
3.5008939678e-01
3.8068101755e-01
3.8219242256e-01
4.3032696828e-01
4.5850949593e-01
4.7097506748e-01
5.2587715601e-01
5.2851421554e-01
1.5811809800e-01
3.2418678222e-01
3.5169553491e-01
3.9030598195e-01
4.1750390381e-01
4.3550507580e-01
4.5622765600e-01
4.7142408618e-01
5.0543771052e-01
5.3967457597e-01
1.4321403951e-01
3.3417633915e-01
3.3540196962e-01
3.6780533941e-01
4.0312839188e-01
4.2114114613e-01
4.6128037586e-01
4.6355147473e-01
5.0568507726e-01
5.2018095338e-01
1.4341880475e-01
3.2840989487e-01
3.3458511945e-01
3.7340148666e-01
3.8512839677e-01
4.2877314221e-01
4.4618985021e-01
4.6345859997e-01
5.1164369102e-01
5.1996365914e-01
1.6391647072e-01
3.2791491367e-01
3.6409115358e-01
3.8601198913e-01
3.9019357689e-01
4.3480612446e-01
4.5541972138e-01
4.7445930886e-01
5.2218058105e-01
5.3366326697e-01
1.4236583131e-01
3.2618382936e-01
3.4089847163e-01
3.8265665562e-01
4.1441156689e-01
4.2689197926e-01
4.5300073186e-01
4.6140507862e-01
5.1642573549e-01
5.2977206684e-01
1.4103835688e-01
3.3193202558e-01
3.4128550824e-01
3.5797162095e-01
3.6529997120e-01
4.2039725166e-01
4.5272781127e-01
4.6861397893e-01
5.1048377592e-01
5.3123040068e-01
1.6254395253e-01
3.2994197455e-01
3.6592709875e-01
3.7984237357e-01
3.8807796241e-01
4.3117900612e-01
4.5882300072e-01
4.7647142964e-01
5.2843180988e-01
5.3494777054e-01
1.6182908020e-01
3.2769248490e-01
3.6087240924e-01
3.7957934991e-01
3.8215661179e-01
4.3308842890e-01
4.5157833844e-01
4.7093902622e-01
5.2273651148e-01
5.2802129255e-01
1.5746953398e-01
3.3037022973e-01
3.5320126371e-01
3.8906448832e-01
4.0114780170e-01
4.3197704560e-01
4.5728051498e-01
4.7496915471e-01
5.1239855109e-01
5.4022817059e-01
1.4923573135e-01
3.1149936981e-01
3.3368386532e-01
3.6458574060e-01
3.7560711455e-01
4.2171110990e-01
4.2939219340e-01
4.5141231046e-01
4.8995163067e-01
5.0113742489e-01
1.3426121404e-01
3.0717505111e-01
3.1082352890e-01
3.4602751177e-01
3.5557066138e-01
4.0542662576e-01
4.1417939366e-01
4.3495468579e-01
4.7813994311e-01
4.8007961832e-01
1.5229393386e-01
3.3164422429e-01
3.4497508542e-01
3.7362629857e-01
3.7390901758e-01
4.2953898009e-01
4.4834631560e-01
4.6882822974e-01
5.1773552961e-01
5.1974076908e-01
1.4509319308e-01
3.2855829521e-01
3.3254809143e-01
3.5730778094e-01
3.6328737614e-01
4.2740170238e-01
4.3614477571e-01
4.6082631860e-01
5.0561723249e-01
5.1372296413e-01
1.1628774835e-01
2.7987496343e-01
3.3113538502e-01
3.5591996545e-01
3.7292221853e-01
3.9349003328e-01
4.3348066486e-01
4.3731020705e-01
4.8372395576e-01
5.0506340016e-01
1.5624409321e-01
3.2028862480e-01
3.4757471577e-01
3.7457106876e-01
3.7734185103e-01
4.3098400112e-01
4.3591230405e-01
4.6328740592e-01
5.0423618297e-01
5.1849746717e-01
1.4590532699e-01
3.2493589734e-01
3.3349834350e-01
3.6270253392e-01
3.6548370954e-01
4.2128156399e-01
4.3679374574e-01
4.5803342144e-01
4.9866697523e-01
5.1102391745e-01
1.6181296729e-01
3.3417305771e-01
3.6618599064e-01
3.7922065076e-01
3.8694556799e-01
4.3113449052e-01
4.6393384037e-01
4.7762227857e-01
5.3563435437e-01
5.3712652478e-01
1.6904194651e-01
3.3629896329e-01
3.7894427044e-01
3.9810924653e-01
3.9935651990e-01
4.3290047379e-01
4.7531511139e-01
4.9321405987e-01
5.3907834303e-01
5.5344276829e-01
1.3475978257e-01
2.8965695679e-01
3.0670428332e-01
3.4421314097e-01
3.5690362479e-01
3.8723926064e-01
4.2373526821e-01
4.2830383511e-01
4.5676650196e-01
4.7543655474e-01
1.6020336982e-01
3.3127079450e-01
3.5826597859e-01
3.9048158118e-01
4.1520786204e-01
4.3580709291e-01
4.6524358330e-01
4.8066188247e-01
5.1809627878e-01
5.4162792465e-01
1.5681208642e-01
3.1543599724e-01
3.5164002954e-01
3.6737826997e-01
3.7112483156e-01
4.2744058089e-01
4.3616146387e-01
4.6047021512e-01
5.0992305425e-01
5.1104394258e-01
1.6192475825e-01
3.1557761017e-01
3.5834812477e-01
3.7696422481e-01
3.8631449222e-01
4.3421587091e-01
4.3954627205e-01
4.6625548080e-01
5.0781359520e-01
5.1988939265e-01
1.3499985147e-01
3.1338256539e-01
3.2723330066e-01
3.6066060807e-01
3.8656953554e-01
4.1106506526e-01
4.3665599332e-01
4.4776738004e-01
4.9384303672e-01
4.9917868321e-01
1.4610839224e-01
3.1598448674e-01
3.3728141886e-01
3.4379201177e-01
3.6159760086e-01
4.2076009482e-01
4.3052630174e-01
4.5353205276e-01
5.0018885880e-01
5.0490165461e-01
1.4346580543e-01
3.3093370879e-01
3.3485478035e-01
3.6238023932e-01
3.7838359697e-01
4.1733951394e-01
4.4982163147e-01
4.6551095556e-01
5.0067452671e-01
5.1406370732e-01
1.4457937635e-01
2.9438088402e-01
3.2038892865e-01
3.5334000713e-01
3.5655062329e-01
3.8879300452e-01
4.2135247806e-01
4.3848392974e-01
4.6860624722e-01
4.9065287589e-01
1.4223659694e-01
3.1039129908e-01
3.2184927805e-01
3.5704942950e-01
3.6723540823e-01
4.1422130607e-01
4.2488249926e-01
4.4596585505e-01
4.8327458947e-01
4.9278498074e-01
1.3424386149e-01
3.0957614749e-01
3.3040196635e-01
3.6906484585e-01
3.7966362606e-01
4.1977383199e-01
4.3453649478e-01
4.4459682634e-01
5.0105409446e-01
5.1154183433e-01
1.4195373382e-01
3.2336244925e-01
3.2993178836e-01
3.6714748973e-01
3.8292302674e-01
4.2282730159e-01
4.3941187373e-01
4.5197023577e-01
5.0243665452e-01
5.0938271301e-01
1.5126694875e-01
3.1896015120e-01
3.4123585996e-01
3.5512887553e-01
3.6234976875e-01
4.2727102417e-01
4.3075517667e-01
4.5340212353e-01
4.9998451875e-01
5.1023299520e-01
1.3552427969e-01
3.1232758629e-01
3.1717368253e-01
3.4376551730e-01
3.4848730019e-01
4.0776602451e-01
4.1308439813e-01
4.4316747259e-01
4.7465564829e-01
4.9107171968e-01
1.4934915125e-01
3.2385988485e-01
3.3851450884e-01
3.5462174761e-01
3.6386568201e-01
4.2762512391e-01
4.3203961399e-01
4.5347778405e-01
5.0487572638e-01
5.1429586526e-01
1.5895224050e-01
3.3356245903e-01
3.5899159804e-01
3.8421198683e-01
3.8742433431e-01
4.3251612069e-01
4.5848893432e-01
4.8434781105e-01
5.2581650633e-01
5.3753356884e-01
1.6608474505e-01
3.4549442596e-01
3.7426919235e-01
4.0373794582e-01
4.0683984520e-01
4.3118661888e-01
4.8638593129e-01
4.9273487252e-01
5.4069962845e-01
5.6483278217e-01
1.4676941330e-01
3.4079868883e-01
3.4344292644e-01
3.7764010711e-01
3.8095501948e-01
4.2144730958e-01
4.6300764218e-01
4.7530156372e-01
5.2689809088e-01
5.2874783634e-01
1.4421707656e-01
3.2800350269e-01
3.3600253639e-01
3.7297413448e-01
3.7755964995e-01
4.2516390883e-01
4.4516844203e-01
4.5663151338e-01
5.1199364788e-01
5.2042703890e-01
1.5400188594e-01
3.1254781067e-01
3.4650787134e-01
3.7555046796e-01
3.8971118778e-01
4.3089247689e-01
4.3730092759e-01
4.7132059842e-01
4.9439513756e-01
5.2278903824e-01
1.3647148672e-01
3.0749677600e-01
3.1935702297e-01
3.2906488867e-01
3.4304780659e-01
4.0296195295e-01
4.1196507071e-01
4.4120755890e-01
4.6970175527e-01
4.9457916614e-01
1.5009480579e-01
3.2512552208e-01
3.5108137405e-01
3.6362292090e-01
3.7076948156e-01
4.2332918790e-01
4.5636952743e-01
4.7431260660e-01
5.0546415960e-01
5.2337165230e-01
1.4649774084e-01
3.1999415968e-01
3.3379146830e-01
3.6143014242e-01
3.7289598137e-01
4.2279189035e-01
4.2698707762e-01
4.5517950374e-01
5.1044096033e-01
5.1110493060e-01
1.1725879660e-01
2.8214513136e-01
3.2724789527e-01
3.3348186452e-01
3.4359242559e-01
3.9815130581e-01
4.1555262764e-01
4.2929155182e-01
4.7306917742e-01
4.9102025164e-01
1.5223264734e-01
3.2934440619e-01
3.4778794330e-01
3.6064856004e-01
3.7225339279e-01
4.2858099651e-01
4.4490107143e-01
4.6220102508e-01
5.1701865065e-01
5.2628955050e-01
1.5061297520e-01
3.2873557906e-01
3.4211358195e-01
3.7074619651e-01
3.7423251999e-01
4.2679412104e-01
4.4318118512e-01
4.6252872195e-01
5.1499600476e-01
5.1919729308e-01
1.4310892570e-01
3.2064057418e-01
3.2642579681e-01
3.6717572232e-01
3.8061373979e-01
4.2442645610e-01
4.3485415517e-01
4.5580041618e-01
4.9670278276e-01
5.0685065680e-01
1.4115172719e-01
3.2372852600e-01
3.3105274949e-01
3.5435556647e-01
3.5611232657e-01
4.2196189131e-01
4.3260326053e-01
4.4868422604e-01
4.9894203181e-01
5.1146793945e-01
1.5086251147e-01
3.3377922345e-01
3.4174801109e-01
3.7844907029e-01
3.9836287121e-01
4.2923239840e-01
4.5686299079e-01
4.6568012050e-01
5.1624800526e-01
5.2099563900e-01
1.6250517058e-01
3.1349314187e-01
3.5717172271e-01
3.7532324575e-01
3.8108908319e-01
4.2754964749e-01
4.3683247871e-01
4.5959086018e-01
5.0469026880e-01
5.1751927496e-01
1.5249081294e-01
3.1926856671e-01
3.4465646057e-01
3.6245224129e-01
3.6354235625e-01
4.2537439751e-01
4.3438047992e-01
4.5948950167e-01
4.9837786446e-01
5.1112143674e-01
1.5300371315e-01
3.2781092371e-01
3.4900610481e-01
3.5883186083e-01
3.6967219224e-01
4.2915105461e-01
4.4384279253e-01
4.6083307665e-01
5.1273787876e-01
5.2159703880e-01
1.4448090321e-01
2.9830034875e-01
3.2318746540e-01
3.4976207847e-01
3.5661877605e-01
3.9814625347e-01
4.2080570973e-01
4.3861248588e-01
4.7575807689e-01
4.7892705960e-01
1.5532580491e-01
3.1878140630e-01
3.4543600330e-01
3.7623689206e-01
3.8186220308e-01
4.3213889725e-01
4.3464009449e-01
4.6424275490e-01
5.0070965946e-01
5.2526932585e-01
1.4723052828e-01
3.3173429281e-01
3.3778519116e-01
3.6512638233e-01
3.6692221906e-01
4.2130598381e-01
4.4544738799e-01
4.6384612549e-01
5.0549742774e-01
5.1700301217e-01
1.4800012881e-01
3.1725181677e-01
3.3773908159e-01
3.4750867212e-01
3.6159494423e-01
4.2392255334e-01
4.3074065863e-01
4.5498013952e-01
5.0085254767e-01
5.0454918825e-01
1.3459604518e-01
3.0790253181e-01
3.0946463727e-01
3.5088504489e-01
3.5854103003e-01
4.0396768529e-01
4.1781035686e-01
4.3907163635e-01
4.8396002954e-01
4.9064451210e-01
1.5878622110e-01
3.3024880268e-01
3.5343230623e-01
3.8200854236e-01
3.8683920562e-01
4.3267545226e-01
4.5268478140e-01
4.6950154986e-01
5.1771793714e-01
5.2798918526e-01
1.4441330242e-01
3.2923462067e-01
3.3325724300e-01
3.6853315196e-01
3.7002814285e-01
4.2347428607e-01
4.4088042214e-01
4.5747050889e-01
5.1138042971e-01
5.1548339083e-01
1.3820732877e-01
3.1890098830e-01
3.2934244843e-01
3.5618195415e-01
3.6092288725e-01
4.1624241082e-01
4.3332345958e-01
4.5104021936e-01
4.9357667123e-01
5.0688359845e-01
1.4559646756e-01
3.0879640406e-01
3.2618062993e-01
3.6098711271e-01
3.7021336904e-01
4.1423125981e-01
4.2714744950e-01
4.4554881886e-01
4.8239504199e-01
4.9751321752e-01
1.2954218010e-01
3.0250095442e-01
3.2338498471e-01
3.4836931150e-01
3.5692151530e-01
4.1438979062e-01
4.2171971410e-01
4.3996202616e-01
4.8767341988e-01
4.9156005663e-01
1.5664396353e-01
3.3349853213e-01
3.5411622748e-01
3.8210541754e-01
3.9389352986e-01
4.3054135545e-01
4.6099077438e-01
4.7643112594e-01
5.2057852302e-01
5.2987322339e-01
1.5222190005e-01
3.3691737485e-01
3.4592589490e-01
3.7273492915e-01
3.7884318811e-01
4.2903916623e-01
4.5363898566e-01
4.6858631645e-01
5.2683281150e-01
5.2717308699e-01
1.4322013936e-01
3.3215374307e-01
3.3535590543e-01
3.5988097980e-01
3.6368861192e-01
4.1796637824e-01
4.4568760175e-01
4.6266786063e-01
5.0555161631e-01
5.2058725278e-01
1.3719494926e-01
3.1406742152e-01
3.2829738090e-01
3.6180786373e-01
3.7939483903e-01
4.2199486187e-01
4.3254070383e-01
4.4436485797e-01
4.9723304039e-01
5.0439263371e-01
1.6126616650e-01
3.2795119549e-01
3.5713184342e-01
3.8919684692e-01
4.0670915703e-01
4.3528591324e-01
4.5787345358e-01
4.7503961954e-01
5.1272353504e-01
5.3831015870e-01
1.6048122609e-01
3.3651077460e-01
3.6003136264e-01
3.8830527994e-01
3.9244550267e-01
4.3202354415e-01
4.6445194376e-01
4.8108015279e-01
5.2702015251e-01
5.3948417488e-01
1.4259767008e-01
3.2426862124e-01
3.2531196703e-01
3.5964328515e-01
3.6617293423e-01
4.2358265972e-01
4.2779016972e-01
4.5057243103e-01
5.0291542552e-01
5.0967653338e-01
1.4099220388e-01
3.1893353022e-01
3.2108632798e-01
3.4824185511e-01
3.5519425750e-01
4.1690201357e-01
4.2253011763e-01
4.4090229683e-01
4.9346946038e-01
5.0031816081e-01
1.5054875513e-01
3.2435022466e-01
3.4173693950e-01
3.6943028074e-01
3.8669385655e-01
4.2652349358e-01
4.4497660831e-01
4.6322686904e-01
5.0769511592e-01
5.0891984063e-01
1.5366184280e-01
3.0721569071e-01
3.4090299903e-01
3.6104660345e-01
3.6391403422e-01
4.1389285145e-01
4.3335165345e-01
4.4809985071e-01
4.9549955227e-01
4.9895643924e-01
1.4352681849e-01
3.2640541267e-01
3.3018925128e-01
3.7048342924e-01
3.7232139303e-01
4.2452229390e-01
4.3737035911e-01
4.5397432685e-01
5.0880282207e-01
5.1398068799e-01
1.4639391629e-01
3.1679934488e-01
3.3198238889e-01
3.7384658190e-01
4.0066413367e-01
4.2757026530e-01
4.3731805952e-01
4.5482880527e-01
4.9185323998e-01
5.1485146932e-01
1.3967513835e-01
3.2293704834e-01
3.5396192928e-01
3.7290493728e-01
3.8997800793e-01
4.2142736473e-01
4.5884417608e-01
4.6450463744e-01
5.2583209173e-01
5.2944170848e-01
1.4659550792e-01
3.2060200310e-01
3.4140069575e-01
3.5293513662e-01
3.6443904643e-01
4.2117232262e-01
4.3934720122e-01
4.6382588419e-01
5.0234747059e-01
5.1926880811e-01
1.2154121185e-01
2.8438231514e-01
3.0027823615e-01
3.3007345133e-01
3.4157886620e-01
3.8485844199e-01
4.0077056149e-01
4.1755559623e-01
4.5926419060e-01
4.6325389165e-01
1.2989509950e-01
3.0439670924e-01
3.1175910267e-01
3.3540297369e-01
3.4778049712e-01
3.9122606663e-01
4.0583618942e-01
4.4827231473e-01
4.6743457294e-01
5.0648547190e-01
1.3875527492e-01
3.0117345616e-01
3.1589396289e-01
3.5753823964e-01
3.6643133797e-01
4.0400931903e-01
4.2916186231e-01
4.4307669486e-01
4.7070587650e-01
4.9787425981e-01
1.5645555472e-01
3.4244149991e-01
3.5926333603e-01
3.7643788511e-01
3.8660184610e-01
4.2789930708e-01
4.7056738125e-01
4.7841736220e-01
5.4175633989e-01
5.4188715272e-01
1.2302804397e-01
2.9069330252e-01
2.9288477568e-01
3.5246952548e-01
3.7613801451e-01
3.9479621418e-01
4.1692767258e-01
4.2255763055e-01
4.5533849176e-01
4.8797478501e-01
1.5058360709e-01
3.3433077434e-01
3.4313736845e-01
3.7446887382e-01
3.7859639123e-01
4.2720677142e-01
4.5069795191e-01
4.6635255273e-01
5.2216735730e-01
5.2475366702e-01
1.3335481196e-01
3.1289068076e-01
3.1625397928e-01
3.2529930156e-01
3.3869327623e-01
4.1007974012e-01
4.1658646786e-01
4.3952211093e-01
4.7300649735e-01
4.9258390444e-01
1.4617075487e-01
3.2307482565e-01
3.3274868234e-01
3.5974805104e-01
3.6007066463e-01
4.2198208923e-01
4.3176519189e-01
4.5420870543e-01
4.9537601603e-01
5.0872289130e-01
1.5358217828e-01
3.2925677121e-01
3.5754125874e-01
3.7367706221e-01
3.8413102098e-01
4.2831761191e-01
4.6061065660e-01
4.7542045438e-01
5.1637478221e-01
5.3447815192e-01
1.3294878345e-01
3.0697599533e-01
3.3633669804e-01
3.6758708614e-01
4.0358020148e-01
4.2142417320e-01
4.3668864585e-01
4.4451111793e-01
5.0374962963e-01
5.1362235783e-01
1.5140630044e-01
3.3527055537e-01
3.4318065712e-01
3.7644190808e-01
3.7769993490e-01
4.3045173625e-01
4.5117189120e-01
4.7124296102e-01
5.2074776289e-01
5.2382881815e-01
1.5047449374e-01
3.4166406387e-01
3.4972845231e-01
3.6506606075e-01
3.7783577384e-01
4.2613975923e-01
4.6216364321e-01
4.7311042258e-01
5.3166078159e-01
5.4019222348e-01
1.5795299652e-01
3.3343783606e-01
3.5459350693e-01
3.8736089720e-01
4.1639527020e-01
4.3581732774e-01
4.6781116682e-01
4.7338935662e-01
5.1922924133e-01
5.3602110007e-01
1.5690663723e-01
3.2421732164e-01
3.5058534748e-01
3.8236872631e-01
3.9528123362e-01
4.3446389913e-01
4.4792030752e-01
4.7488129658e-01
5.0824580277e-01
5.2981134295e-01
1.3907819483e-01
3.2010637099e-01
3.5033582959e-01
3.7235788610e-01
3.9284595371e-01
4.2330733425e-01
4.5349966841e-01
4.6099079949e-01
5.2360990361e-01
5.2501602198e-01
1.4533624007e-01
3.2887089958e-01
3.3445168466e-01
3.6028069435e-01
3.6218437534e-01
4.2014630280e-01
4.3964462711e-01
4.5848335623e-01
4.9885612638e-01
5.1867319381e-01
1.5239664678e-01
3.1506825077e-01
3.4405414322e-01
3.6055866523e-01
3.6271078038e-01
4.2355210482e-01
4.3432328309e-01
4.5908207950e-01
4.9946280955e-01
5.0748896065e-01
1.4220583737e-01
3.1538386243e-01
3.2068092174e-01
3.6816588076e-01
3.8140198480e-01
4.2213262039e-01
4.2672235953e-01
4.4405203458e-01
4.8446702453e-01
5.0818833358e-01
1.3668465467e-01
3.1396422365e-01
3.3701378027e-01
3.6373254916e-01
3.7807849662e-01
4.1944705342e-01
4.4081188986e-01
4.4634873456e-01
5.0797125591e-01
5.0917829152e-01
1.7030464752e-01
3.3742545008e-01
3.7727208912e-01
4.0077860343e-01
4.1045655069e-01
4.3408549375e-01
4.7871609320e-01
4.9180711129e-01
5.3430719312e-01
5.5670531748e-01
1.5217799438e-01
3.4431353355e-01
3.4739361418e-01
3.8503110782e-01
3.8903424855e-01
4.3073785930e-01
4.6390050082e-01
4.8125586431e-01
5.3180530196e-01
5.4136504029e-01
1.4904174136e-01
3.3520775001e-01
3.3679190292e-01
3.7245842974e-01
3.7750414097e-01
4.2720177233e-01
4.4839489227e-01
4.6104983998e-01
5.1553114395e-01
5.1795595243e-01
1.5136344804e-01
3.4088752279e-01
3.4473764403e-01
3.8264047239e-01
3.8658944004e-01
4.3076349976e-01
4.5901131004e-01
4.7736726912e-01
5.2618190480e-01
5.3659959442e-01
1.3611221682e-01
3.1182215392e-01
3.1262769593e-01
3.4644631567e-01
3.5335773997e-01
4.0809281232e-01
4.1206445418e-01
4.4128044587e-01
4.7836009763e-01
4.8359698755e-01
1.3783493432e-01
3.1654310247e-01
3.3642295351e-01
3.6093801386e-01
3.7114264488e-01
4.2083546841e-01
4.3883870164e-01
4.4871022457e-01
5.0693576009e-01
5.0869640968e-01
1.5102907255e-01
3.0544280095e-01
3.3482522956e-01
3.6296727253e-01
3.7145852052e-01
4.1382245714e-01
4.3085408200e-01
4.4672925254e-01
4.8483765441e-01
4.9839545210e-01
1.5287240431e-01
3.2549343357e-01
3.4431858624e-01
3.7031029078e-01
3.7744411772e-01
4.2758624672e-01
4.4279734932e-01
4.6348417567e-01
5.1020114447e-01
5.1051104800e-01
1.2511952905e-01
2.9992835597e-01
3.2923719777e-01
3.5821239656e-01
3.7075827827e-01
4.1007228802e-01
4.3235624874e-01
4.4899922750e-01
5.0614955545e-01
5.1465214523e-01
1.2771964256e-01
2.9620662559e-01
3.0383783556e-01
3.4843155963e-01
3.6699074610e-01
4.0029808418e-01
4.1472891472e-01
4.2651951675e-01
4.6521357044e-01
4.8493783794e-01
1.4555088117e-01
3.1183857330e-01
3.2704834283e-01
3.4847444456e-01
3.5633981526e-01
4.1070107867e-01
4.2721764765e-01
4.4076630473e-01
4.9193178649e-01
4.9551909866e-01
1.4596391636e-01
3.1949994417e-01
3.2955779588e-01
3.6746341262e-01
3.7493409041e-01
4.2836898985e-01
4.3002679729e-01
4.5562147604e-01
4.9506026061e-01
5.0958976428e-01
1.4085970515e-01
3.1281932437e-01
3.2000586985e-01
3.7552323275e-01
4.0268752703e-01
4.2778568895e-01
4.2875024661e-01
4.4163593857e-01
4.8192862599e-01
5.1676269774e-01
1.5600000175e-01
3.2665297211e-01
3.4750194651e-01
3.7888302562e-01
3.8833732383e-01
4.3241132526e-01
4.4689786819e-01
4.6655869662e-01
5.0983353670e-01
5.2335650058e-01
1.4541271343e-01
3.2367283644e-01
3.2954329932e-01
3.6800955900e-01
3.8048300556e-01
4.2389730943e-01
4.3511035689e-01
4.5543669900e-01
4.9825434612e-01
5.0849653036e-01
1.3943396098e-01
3.2010644570e-01
3.2899409154e-01
3.5939880480e-01
3.6871938420e-01
4.2162324001e-01
4.3137584581e-01
4.5033807368e-01
5.0813782447e-01
5.1477070667e-01
1.5451146484e-01
3.2631031430e-01
3.4713719327e-01
3.6940489379e-01
3.7238105872e-01
4.3050509527e-01
4.4160860650e-01
4.6360545803e-01
5.1446953704e-01
5.1573263272e-01
1.5693726842e-01
3.1668668110e-01
3.5075772963e-01
3.6807864500e-01
3.6919228406e-01
4.2996000777e-01
4.3513990997e-01
4.6180825683e-01
5.0815982962e-01
5.0974590485e-01
1.5250168729e-01
3.2538541873e-01
3.4052097854e-01
3.7695722335e-01
3.8988498021e-01
4.3091565205e-01
4.4325881772e-01
4.6123896644e-01
5.0363648005e-01
5.2081939115e-01
1.4804750717e-01
3.2635596784e-01
3.3856647757e-01
3.7147385729e-01
3.7501901166e-01
4.3093297528e-01
4.4162620399e-01
4.7236784213e-01
5.0947398234e-01
5.1803271521e-01
1.6088172913e-01
3.3446555393e-01
3.6297739628e-01
3.8413286916e-01
3.8558648582e-01
4.3099754718e-01
4.6442647815e-01
4.7814946606e-01
5.3040120867e-01
5.3237787649e-01
1.5555875154e-01
3.5487024236e-01
3.5704002735e-01
3.9376173725e-01
3.9767514298e-01
4.2944745998e-01
4.8199942361e-01
4.8968259363e-01
5.4908461019e-01
5.4972032195e-01
1.3714660371e-01
3.2149674029e-01
3.2700166705e-01
3.3679146542e-01
3.5774318398e-01
4.1691561584e-01
4.3295075642e-01
4.5734556395e-01
4.9646738568e-01
5.1632256905e-01
1.3840170970e-01
3.2121803892e-01
3.3887668127e-01
3.5582093604e-01
3.5725285988e-01
4.1824239090e-01
4.4078204381e-01
4.5201615190e-01
5.0465993520e-01
5.1921219305e-01
1.1973960622e-01
2.8792612812e-01
3.3441287719e-01
3.4323995993e-01
3.5082674383e-01
3.9972473095e-01
4.2786665744e-01
4.3737638132e-01
4.8417863739e-01
5.0416870552e-01
1.5893914109e-01
3.3670935957e-01
3.5793693394e-01
3.8495171224e-01
3.9640724061e-01
4.3129699318e-01
4.6698796930e-01
4.7746205411e-01
5.2597980874e-01
5.3324023362e-01
1.3840856403e-01
2.9891654182e-01
3.1240071875e-01
3.4638983621e-01
3.5213670257e-01
3.9378733470e-01
4.1679140275e-01
4.3157329165e-01
4.7223647032e-01
4.7494682741e-01
1.4850840718e-01
3.2113041484e-01
3.3310906660e-01
3.7234587135e-01
3.7840011495e-01
4.2997506166e-01
4.3187789153e-01
4.5582518674e-01
4.9766528871e-01
5.1529804294e-01
1.4173515892e-01
3.2363012523e-01
3.2600839519e-01
3.4320764268e-01
3.5236916138e-01
4.2229051874e-01
4.2531852256e-01
4.4634063000e-01
4.9105873987e-01
5.1086280628e-01
1.4289566315e-01
3.2213796804e-01
3.2861495147e-01
3.4401601587e-01
3.5638025737e-01
4.2346888595e-01
4.2405248074e-01
4.4566022227e-01
4.9605099686e-01
5.1324031091e-01
1.4034806726e-01
3.1345622164e-01
3.1758802700e-01
3.5605805661e-01
3.5857432669e-01
4.1192001572e-01
4.2218093031e-01
4.4133707088e-01
4.8538903689e-01
4.9395896235e-01
1.4717803497e-01
3.1836827996e-01
3.3760018560e-01
3.4614245856e-01
3.6160448966e-01
4.2377498030e-01
4.2836589110e-01
4.5064362669e-01
5.0023832847e-01
5.0874271896e-01
1.4953778276e-01
3.1277913091e-01
3.3778231061e-01
3.6586497351e-01
3.7589941597e-01
4.2255205204e-01
4.2882134196e-01
4.5971812245e-01
4.9106731171e-01
5.0614675717e-01
1.5982155441e-01
3.3328245875e-01
3.5915238103e-01
3.8348704244e-01
3.8565513332e-01
4.3222643535e-01
4.5936395433e-01
4.7721971472e-01
5.2672384105e-01
5.3107327716e-01
1.3483824339e-01
3.0957544270e-01
3.2681238287e-01
3.4994605289e-01
3.5939193141e-01
4.1667810703e-01
4.2277557729e-01
4.3804911510e-01
4.9166362105e-01
4.9615346039e-01
1.3859268410e-01
3.2569836377e-01
3.4125746225e-01
3.5402924822e-01
3.6492375572e-01
4.1883783269e-01
4.4783665152e-01
4.5859672724e-01
5.1869980662e-01
5.2954812396e-01
1.3837365794e-01
3.2990667185e-01
3.3147334195e-01
3.8131197474e-01
3.9851172105e-01
4.2643001630e-01
4.5449367288e-01
4.6919603178e-01
5.1598318533e-01
5.3241907677e-01
1.4640697563e-01
3.3367985042e-01
3.3847159831e-01
3.5832772156e-01
3.7033542653e-01
4.2460374143e-01
4.4558367860e-01
4.6200476204e-01
5.1607874459e-01
5.2755572103e-01
1.4030637821e-01
3.2520152253e-01
3.4560083800e-01
3.7919952783e-01
4.0562195597e-01
4.2479023692e-01
4.5540259071e-01
4.6894559221e-01
5.2294372420e-01
5.2419155523e-01
1.4636158951e-01
3.1168848315e-01
3.3018978566e-01
3.4817549398e-01
3.5304652735e-01
4.1282007996e-01
4.2741109734e-01
4.4300131865e-01
4.8582812864e-01
4.9842952044e-01
1.5098050766e-01
3.1845635097e-01
3.4233144765e-01
3.6739228091e-01
3.7895560155e-01
4.2651959658e-01
4.3967327388e-01
4.6536087442e-01
5.0274781014e-01
5.0814324527e-01
1.6497056653e-01
3.3385171065e-01
3.7038783468e-01
3.8860353927e-01
4.0848730006e-01
4.3548777653e-01
4.7413057314e-01
4.8496949681e-01
5.2873127420e-01
5.4071900874e-01
1.3744335981e-01
3.0502777384e-01
3.1920871449e-01
3.4943540358e-01
3.6040198821e-01
4.0505057885e-01
4.1953662252e-01
4.5160555248e-01
4.7824123120e-01
4.8539280718e-01
1.5822227782e-01
3.2645981939e-01
3.6223598182e-01
3.6794447668e-01
3.8001486206e-01
4.2963957722e-01
4.5529167175e-01
4.7098122251e-01
5.1954138290e-01
5.2715700554e-01
1.6076696612e-01
3.3375772619e-01
3.6394818432e-01
3.8188717285e-01
3.8566150108e-01
4.3176870243e-01
4.6166433109e-01
4.8251776661e-01
5.3229346817e-01
5.3550651291e-01
1.4575898710e-01
2.8702138401e-01
3.2229607449e-01
3.3885660350e-01
3.4141289142e-01
3.8032525319e-01
4.1422657225e-01
4.3362614574e-01
4.6159410839e-01
4.6895471375e-01
1.5509149390e-01
3.3433980249e-01
3.5143591173e-01
3.7219464666e-01
3.7759304282e-01
4.3029058012e-01
4.5363723551e-01
4.7092380875e-01
5.2465707036e-01
5.2734077793e-01
1.7651504884e-01
3.3181776360e-01
3.8728911570e-01
4.0535206884e-01
4.2075601125e-01
4.3514203597e-01
4.7928180517e-01
4.9648784242e-01
5.3163443951e-01
5.6297943058e-01
1.5375466597e-01
3.3402179306e-01
3.4610600189e-01
3.7914980370e-01
3.8233236732e-01
4.3108650390e-01
4.5207797874e-01
4.6984213463e-01
5.1955180070e-01
5.2638880746e-01
1.5843563114e-01
3.4712683183e-01
3.6145604379e-01
3.9371395646e-01
3.9490009752e-01
4.3058183894e-01
4.7632366931e-01
4.9264474972e-01
5.4239578988e-01
5.5053805168e-01
1.6011563988e-01
3.1450507665e-01
3.5774017591e-01
3.8272403133e-01
4.1799642491e-01
4.3711943896e-01
4.5123804105e-01
4.7191750861e-01
5.0029724141e-01
5.3138799924e-01
1.4577572154e-01
3.3527518771e-01
3.3773465877e-01
3.7030648001e-01
3.7727887336e-01
4.2710704453e-01
4.5073326218e-01
4.7259134314e-01
5.2166018011e-01
5.2457995247e-01
1.3084328369e-01
3.0893137509e-01
3.3737502514e-01
3.6032689110e-01
3.6468522822e-01
4.1759239199e-01
4.3983959923e-01
4.5477145431e-01
5.0751112127e-01
5.1581945635e-01
1.4792542709e-01
3.3038217933e-01
3.3689008731e-01
3.6979594228e-01
3.7336297210e-01
4.2665142326e-01
4.4319765603e-01
4.6275471221e-01
5.1469162693e-01
5.1643356375e-01
1.3919978669e-01
3.2639711232e-01
3.2989719888e-01
3.4612748244e-01
3.5533969709e-01
4.1533632765e-01
4.4156423521e-01
4.6317635217e-01
4.9102150146e-01
5.1935030936e-01
1.1762118013e-01
2.7734004984e-01
3.0993950869e-01
3.2588100183e-01
3.5024678732e-01
3.9166910378e-01
3.9242116588e-01
4.1290568117e-01
4.6415557047e-01
4.6480170245e-01
1.3455697172e-01
3.1277324652e-01
3.2200306432e-01
3.3960071787e-01
3.4847272645e-01
4.1524038643e-01
4.1932355087e-01
4.4030324240e-01
4.8656459718e-01
5.0490883577e-01
1.5823859474e-01
2.9400783123e-01
3.4974844451e-01
3.6815083038e-01
3.7465044340e-01
4.2179671919e-01
4.3353053315e-01
4.4614401807e-01
4.6713753533e-01
5.0760057762e-01
1.4070057244e-01
3.2234275920e-01
3.2600293903e-01
3.7041034878e-01
3.8952183481e-01
4.2236490253e-01
4.3822726214e-01
4.5178229473e-01
4.9805899500e-01
5.1273951583e-01
1.4974405050e-01
3.0981469853e-01
3.4013294141e-01
3.7252247368e-01
3.7936925642e-01
4.1692529629e-01
4.2723044958e-01
4.5754279631e-01
5.0527146154e-01
5.1599781017e-01
1.4204500310e-01
3.2586408632e-01
3.3803529078e-01
3.7657545218e-01
3.9327747258e-01
4.2861201878e-01
4.4896362017e-01
4.6235835036e-01
5.1399935528e-01
5.2413523200e-01
1.4965734370e-01
3.4142906380e-01
3.4753981058e-01
3.6604683572e-01
3.7791888652e-01
4.2753567241e-01
4.5945881383e-01
4.7760076051e-01
5.3035913241e-01
5.3757624308e-01
1.6042050306e-01
3.3670866628e-01
3.6608051360e-01
3.8522327603e-01
3.8570006702e-01
4.3074629292e-01
4.6981906400e-01
4.8371609039e-01
5.3493562006e-01
5.3809462211e-01
1.5659322316e-01
2.9415630818e-01
3.4564052763e-01
3.7009615163e-01
3.9013669366e-01
4.1317388118e-01
4.3566345430e-01
4.5371097771e-01
4.7862310109e-01
5.1078616882e-01
1.3959785024e-01
3.1846928241e-01
3.2295134907e-01
3.5739036016e-01
3.6659308290e-01
4.1829485888e-01
4.2536053835e-01
4.4684980396e-01
4.9454905195e-01
4.9567502011e-01
1.5637166521e-01
3.2623832449e-01
3.5925246624e-01
3.6685927914e-01
3.7583372409e-01
4.2938221418e-01
4.5143473726e-01
4.7045701849e-01
5.1922336593e-01
5.2519097004e-01
1.5513433077e-01
3.4643837014e-01
3.5402547109e-01
3.8615625537e-01
3.8712376328e-01
4.2805042462e-01
4.7283805558e-01
4.7919750608e-01
5.3751590191e-01
5.3879752457e-01
1.3524916469e-01
3.1306119231e-01
3.2413569976e-01
3.6630569895e-01
3.7112914918e-01
4.1899425855e-01
4.2790757128e-01
4.4885389460e-01
4.9464079676e-01
5.1301519393e-01
1.6225131693e-01
3.3394894746e-01
3.6322370175e-01
3.8982800355e-01
3.9782374982e-01
4.3353280607e-01
4.6439217084e-01
4.8531992731e-01
5.2550866481e-01
5.4138544272e-01
1.4871497694e-01
3.2746473371e-01
3.3592465963e-01
3.7132646772e-01
3.7620442117e-01
4.2588360769e-01
4.3968293204e-01
4.6036959200e-01
5.0575076006e-01
5.1430178373e-01
1.3503922324e-01
3.0703869062e-01
3.0861896391e-01
3.6664671297e-01
3.8364848197e-01
4.1113961557e-01
4.2029968435e-01
4.3686904456e-01
4.7246034239e-01
5.0103652652e-01
1.4056671614e-01
3.2262079823e-01
3.2724796468e-01
3.5313656261e-01
3.5469430504e-01
4.1907594619e-01
4.2931991794e-01
4.4960769581e-01
4.9314529665e-01
5.0679569027e-01
1.3008792133e-01
3.0281161057e-01
3.2911654562e-01
3.5577996191e-01
3.7418285474e-01
4.1837909209e-01
4.2780034959e-01
4.3946561316e-01
4.9531631086e-01
4.9964107480e-01
1.5459411309e-01
3.4027231078e-01
3.5179347105e-01
3.8107597821e-01
3.8849413847e-01
4.3118973658e-01
4.6117415024e-01
4.7952967001e-01
5.3121428478e-01
5.4053922086e-01
1.6172995359e-01
3.0529352557e-01
3.6099634958e-01
3.7008512672e-01
3.7383170859e-01
4.3049442237e-01
4.3741463908e-01
4.5845828464e-01
4.8656350827e-01
5.0818042818e-01
1.3293698875e-01
3.1005289666e-01
3.3902648691e-01
3.5220713854e-01
3.6617597204e-01
4.0919630231e-01
4.3844383902e-01
4.4783098449e-01
4.9270327586e-01
5.1034964585e-01
1.5344561416e-01
3.2752377224e-01
3.4648164962e-01
3.7303793679e-01
3.8407604263e-01
4.3036483501e-01
4.4281542925e-01
4.7242001740e-01
5.1128054140e-01
5.3510368953e-01
1.4446456106e-01
3.1504056840e-01
3.2666203233e-01
3.4440096228e-01
3.5461237672e-01
4.1444771544e-01
4.2466767589e-01
4.4272795963e-01
4.9125384984e-01
5.0192003878e-01
1.4702472703e-01
3.3024768021e-01
3.3344279970e-01
3.6663253801e-01
3.6869750903e-01
4.2709980677e-01
4.3984616980e-01
4.5873774219e-01
5.0921074326e-01
5.1152686578e-01
1.4761835273e-01
3.3428698725e-01
3.3636790588e-01
3.6704154831e-01
3.6949197182e-01
4.2799068398e-01
4.4484241660e-01
4.6333842166e-01
5.1487573681e-01
5.1881559014e-01
1.4855912425e-01
3.2287022218e-01
3.3770096572e-01
3.7145898265e-01
3.9271837612e-01
4.2620700191e-01
4.4366451864e-01
4.6157199796e-01
5.0194726607e-01
5.1210581186e-01
1.4220344063e-01
3.2816041752e-01
3.3837164727e-01
3.6295047416e-01
3.6862354877e-01
4.2131330553e-01
4.4584466705e-01
4.5934422124e-01
5.1640860229e-01
5.2026376589e-01
1.4750139161e-01
3.3699811937e-01
3.3949114861e-01
3.7139673048e-01
3.7668935356e-01
4.2456183305e-01
4.5417790579e-01
4.6486073033e-01
5.1549979011e-01
5.2300231565e-01
1.5936007231e-01
3.1943320585e-01
3.5370065045e-01
3.8114303902e-01
3.9286448951e-01
4.3506226143e-01
4.4291954323e-01
4.7274946864e-01
5.0492177963e-01
5.2747159844e-01
1.3387802764e-01
3.1584890847e-01
3.3226636663e-01
3.6066416429e-01
3.6200665188e-01
4.0618630268e-01
4.4022273687e-01
4.5622203650e-01
4.9119639471e-01
5.1885455849e-01
1.4306093847e-01
3.1253817242e-01
3.2335180547e-01
3.5349990939e-01
3.5665425752e-01
4.1345446822e-01
4.2513919995e-01
4.4417196275e-01
4.8750927851e-01
4.9044885097e-01
1.4658252910e-01
3.3595253918e-01
3.3635453563e-01
3.9034788923e-01
4.2161072537e-01
4.3228160473e-01
4.5699202176e-01
4.7024977880e-01
5.1736792919e-01
5.4001210020e-01
1.4016725192e-01
3.2832220082e-01
3.3046971298e-01
3.7071435332e-01
4.0115250545e-01
4.1877989867e-01
4.5258171878e-01
4.5846785861e-01
5.0968406160e-01
5.1161857555e-01
1.3313321487e-01
3.1010195379e-01
3.4374993263e-01
3.5369154491e-01
3.6603720629e-01
4.1326193867e-01
4.4219230911e-01
4.4699391366e-01
5.0187101746e-01
5.1551046434e-01
1.6032168856e-01
3.4931198296e-01
3.6754128848e-01
3.9323794719e-01
4.0087238958e-01
4.2872188888e-01
4.8324086064e-01
4.9448646998e-01
5.4891096334e-01
5.6264140862e-01
1.5128706321e-01
3.0162799573e-01
3.3506929263e-01
3.5084393808e-01
3.5662411646e-01
4.0210314718e-01
4.3229144359e-01
4.3752803645e-01
4.8847740319e-01
4.9006037977e-01
1.4613471142e-01
3.3184418526e-01
3.4591698528e-01
3.8241009453e-01
4.0516323565e-01
4.2894216962e-01
4.5895167968e-01
4.6598184650e-01
5.2258706338e-01
5.3283445438e-01
1.4511931149e-01
3.2870597577e-01
3.3407833151e-01
3.7290820223e-01
3.8565064929e-01
4.2598868305e-01
4.4613441869e-01
4.5543917126e-01
5.0980155305e-01
5.1629019524e-01
1.5118649286e-01
3.0588626984e-01
3.3554871281e-01
3.5313097817e-01
3.5749981597e-01
4.0827976235e-01
4.3085876359e-01
4.4276901185e-01
4.9048857705e-01
4.9337647802e-01
1.6289084809e-01
3.2088987720e-01
3.6577427685e-01
3.7690661407e-01
3.7811157007e-01
4.3315697020e-01
4.4866695674e-01
4.6872888788e-01
5.1890355794e-01
5.2113283304e-01
1.4702642598e-01
3.1827587574e-01
3.3953200941e-01
3.5905184883e-01
3.7725735117e-01
4.2041753244e-01
4.4053301282e-01
4.6328481039e-01
4.9463590389e-01
5.0603503940e-01
1.3988095858e-01
3.1577067806e-01
3.1957245116e-01
3.3865819003e-01
3.4768418358e-01
4.1164117898e-01
4.1931032876e-01
4.3939187902e-01
4.8283826959e-01
5.0057348329e-01
1.3569983817e-01
3.1713729205e-01
3.2337073225e-01
3.3847595175e-01
3.4679414114e-01
4.0600020920e-01
4.3222197715e-01
4.5667239602e-01
4.7409823183e-01
5.0676739915e-01
1.5104619064e-01
3.4683117376e-01
3.4846093137e-01
3.8156167900e-01
3.8387465359e-01
4.2663123511e-01
4.6980948004e-01
4.7643710672e-01
5.3166177287e-01
5.3846265259e-01
1.5825976467e-01
3.0845594958e-01
3.4854910870e-01
3.6900721842e-01
3.7243960062e-01
4.2076320742e-01
4.3483699234e-01
4.5466549232e-01
4.9677791189e-01
5.0844141174e-01
1.4107205691e-01
3.2175784033e-01
3.3031518449e-01
3.6937645899e-01
3.8354828793e-01
4.2612703942e-01
4.3886092585e-01
4.5239948303e-01
5.0296071633e-01
5.1332600264e-01
1.3043666661e-01
3.0330438691e-01
3.4170819328e-01
3.6119051088e-01
3.9167568036e-01
4.1759603476e-01
4.3795129856e-01
4.4538026563e-01
5.0786936465e-01
5.1050651566e-01
1.3540314087e-01
3.0857831666e-01
3.0992865231e-01
3.6740932222e-01
3.7205042766e-01
4.0840200910e-01
4.1872872511e-01
4.4103595554e-01
4.7309444305e-01
5.0950426641e-01
1.4470761295e-01
3.1926968080e-01
3.2780309336e-01
3.5129203160e-01
3.5561224509e-01
4.2070413112e-01
4.2604492593e-01
4.4476448042e-01
4.9250431211e-01
5.0260416310e-01
1.5285117915e-01
3.3424375442e-01
3.4844846577e-01
3.7696891099e-01
3.9595304568e-01
4.2860494883e-01
4.6144172605e-01
4.7195523650e-01
5.2022397533e-01
5.2146397119e-01
1.3996182409e-01
3.2240433288e-01
3.3025813151e-01
3.5657872792e-01
3.5762509408e-01
4.1811381661e-01
4.3339042805e-01
4.5046897772e-01
4.9672050865e-01
5.1220943891e-01
1.5728325522e-01
3.3205165018e-01
3.5103050953e-01
3.8398954882e-01
3.9600433901e-01
4.3198291283e-01
4.5698317470e-01
4.7109684091e-01
5.1566701187e-01
5.3118637926e-01
1.6115206732e-01
3.3728890160e-01
3.6091264115e-01
3.8975311349e-01
3.9249457505e-01
4.3270879770e-01
4.6479508310e-01
4.8222614080e-01
5.2885886434e-01
5.4201412788e-01
1.5434908850e-01
3.2807166145e-01
3.4797218201e-01
3.7440987921e-01
3.7991684473e-01
4.3276670268e-01
4.4443737204e-01
4.7243618513e-01
5.1536442306e-01
5.2619513086e-01
1.4545230369e-01
3.2724110800e-01
3.3106190037e-01
3.6795114618e-01
3.7199989924e-01
4.2830303751e-01
4.3665880081e-01
4.6096090504e-01
5.0560889273e-01
5.1476285673e-01
1.5012656902e-01
3.4096531777e-01
3.4149477639e-01
3.7970352078e-01
3.8411742823e-01
4.2825863405e-01
4.5832266802e-01
4.7104362080e-01
5.2389799798e-01
5.2949309321e-01
1.5235589670e-01
3.3619963447e-01
3.5001437467e-01
3.8215490768e-01
3.9053418679e-01
4.3035567967e-01
4.6140445420e-01
4.8303329916e-01
5.2446596842e-01
5.3314982849e-01
1.5402662126e-01
3.0515055331e-01
3.4246379530e-01
3.6679882834e-01
3.7944098155e-01
4.1902499045e-01
4.3444107101e-01
4.5546565836e-01
4.8936802759e-01
5.0518567551e-01
1.4031505366e-01
3.1521115303e-01
3.1771382574e-01
3.5734166912e-01
3.6773004188e-01
4.1741397416e-01
4.2438111624e-01
4.4176426576e-01
4.8578807301e-01
4.9492216987e-01
1.5765458392e-01
3.3946052923e-01
3.5506514922e-01
3.8706913060e-01
3.9378933897e-01
4.3149321731e-01
4.6570327509e-01
4.7988033084e-01
5.2791843318e-01
5.3760997877e-01
1.4230793203e-01
3.1054932037e-01
3.3401656073e-01
3.3978808764e-01
3.5466524259e-01
4.1324793651e-01
4.2963650587e-01
4.5409047659e-01
4.8687589157e-01
4.9572244339e-01
1.3690788890e-01
3.2081373515e-01
3.2221557267e-01
3.3309030334e-01
3.5033362593e-01
4.2028605513e-01
4.2441435375e-01
4.4764283101e-01
4.8953501909e-01
5.1000977415e-01
1.2600292267e-01
2.9820268432e-01
3.2285850337e-01
3.5030784640e-01
3.5295394901e-01
3.9870118927e-01
4.1787336105e-01
4.4295673739e-01
4.8532364464e-01
4.9256019228e-01
1.5585164631e-01
3.4000355317e-01
3.5445362835e-01
3.7974076784e-01
3.8321094552e-01
4.2983187031e-01
4.6345072024e-01
4.7723270266e-01
5.3288829317e-01
5.3411154582e-01
1.2520136341e-01
2.8972910031e-01
2.9474639302e-01
3.3442661023e-01
3.3837868217e-01
3.7825785362e-01
3.9813803319e-01
4.2531837390e-01
4.5839303153e-01
4.6852982077e-01
1.4351776816e-01
3.2399917871e-01
3.2669843345e-01
3.6581181978e-01
3.7378283916e-01
4.2885989995e-01
4.3264907810e-01
4.5715216674e-01
4.9986515928e-01
5.0812290197e-01
1.5385062427e-01
3.1710873084e-01
3.4353795711e-01
3.7315537608e-01
3.8842145967e-01
4.3063824460e-01
4.3654488089e-01
4.6129823918e-01
4.9778168558e-01
5.1391547879e-01
1.5066008662e-01
3.1758797562e-01
3.3720757726e-01
3.6446467278e-01
3.6774882546e-01
4.2636381124e-01
4.2969642392e-01
4.5301745388e-01
5.0069590730e-01
5.0168579366e-01
1.5518940653e-01
3.2376875022e-01
3.5023405765e-01
3.6281950344e-01
3.7299473834e-01
4.3122824910e-01
4.3882710279e-01
4.6082632396e-01
5.1597067955e-01
5.1887018829e-01
1.5924482947e-01
3.1145593272e-01
3.5056368162e-01
3.7440236380e-01
3.8251262619e-01
4.2882048380e-01
4.3491949792e-01
4.5977592257e-01
4.9764311503e-01
5.1545918773e-01
1.5752679986e-01
3.3024806633e-01
3.5083288573e-01
3.8137807212e-01
3.8660800406e-01
4.3236371358e-01
4.5125498054e-01
4.6898253133e-01
5.1555155246e-01
5.2779794500e-01
1.3661902885e-01
3.2334433607e-01
3.2739349499e-01
3.4774617556e-01
3.7370437233e-01
4.1875722658e-01
4.3948389778e-01
4.6598292720e-01
5.1661863219e-01
5.2162470951e-01
1.4566582740e-01
3.2811942268e-01
3.3646018006e-01
3.5654788024e-01
3.6308866606e-01
4.2449336788e-01
4.4095040121e-01
4.6498556220e-01
5.0359559259e-01
5.1839678541e-01
1.3900449827e-01
3.1929852782e-01
3.3181571950e-01
3.5345899719e-01
3.5514188541e-01
4.1979903842e-01
4.3122333488e-01
4.4557211066e-01
4.9673972604e-01
5.0915441257e-01
1.5519293290e-01
3.1735192333e-01
3.5137370114e-01
3.6587570974e-01
3.7670586178e-01
4.2750316431e-01
4.4085019448e-01
4.6537012656e-01
5.0377398128e-01
5.1043126972e-01
1.3477907824e-01
3.0642089412e-01
3.1599208117e-01
3.5406322196e-01
3.8552751717e-01
4.0939414698e-01
4.2120763026e-01
4.4734396771e-01
4.7988909916e-01
4.8564898191e-01
1.4315177048e-01
3.2383317010e-01
3.2564178792e-01
3.6760845672e-01
3.8516994725e-01
4.2549768848e-01
4.3555703335e-01
4.4909391845e-01
4.9735157340e-01
5.0909556144e-01
1.3898957278e-01
3.1915142920e-01
3.2948731681e-01
3.5767334815e-01
3.6388575826e-01
4.1931820182e-01
4.3275594849e-01
4.5027118276e-01
4.9833177464e-01
5.0379092347e-01
1.3469938673e-01
3.2076288859e-01
3.2388574706e-01
3.3717670610e-01
3.5429311989e-01
4.1956383162e-01
4.3415319835e-01
4.6471599017e-01
4.9628455186e-01
5.1066481470e-01
1.2318459497e-01
2.9630399744e-01
3.0259224193e-01
3.3110944512e-01
3.4862045865e-01
3.9049121037e-01
3.9720292758e-01
4.3892707671e-01
4.7335094682e-01
5.0020761366e-01
1.4422677882e-01
3.3057356861e-01
3.3827177530e-01
3.7124082544e-01
3.8433150632e-01
4.2184054587e-01
4.5217109187e-01
4.6084624124e-01
5.1471322194e-01
5.1562917350e-01
1.5659791055e-01
3.1255206871e-01
3.5106754070e-01
3.5752352667e-01
3.6711396618e-01
4.2821796281e-01
4.3269130771e-01
4.5096420350e-01
4.9389137785e-01
5.0447743276e-01
1.3080162873e-01
3.1249110862e-01
3.3510010207e-01
3.5712034361e-01
3.8563184670e-01
4.0314224666e-01
4.4624844501e-01
4.5346874107e-01
4.9138617457e-01
5.0985915877e-01
1.3034372344e-01
3.1094030122e-01
3.1906676624e-01
3.5623418459e-01
3.6456880196e-01
4.1719427219e-01
4.3333573761e-01
4.5535210121e-01
4.9462385986e-01
4.9766765277e-01
1.3284098112e-01
3.1096197180e-01
3.1711876334e-01
3.4193596055e-01
3.4405966785e-01
4.0203013772e-01
4.1619120987e-01
4.4423694862e-01
4.7054713013e-01
5.0186643908e-01
1.5983397908e-01
3.4110767112e-01
3.6133282806e-01
3.8792674297e-01
3.9762136717e-01
4.3210849107e-01
4.7315287640e-01
4.8297752568e-01
5.3446645520e-01
5.3816183386e-01
1.4137730280e-01
3.1972909843e-01
3.2096687019e-01
3.7387895992e-01
3.7800209077e-01
4.2142827514e-01
4.2447926784e-01
4.4975499626e-01
4.9637934149e-01
5.1359964845e-01
1.3567268624e-01
3.1881546950e-01
3.4633732171e-01
3.6966042370e-01
3.7382524643e-01
4.1602126499e-01
4.5401731320e-01
4.6032890639e-01
5.1738440281e-01
5.2443517536e-01
1.5539215062e-01
3.1961984550e-01
3.4813351971e-01
3.7211143988e-01
3.7485167480e-01
4.3251364790e-01
4.3700419787e-01
4.6801354958e-01
5.0741289358e-01
5.1479703010e-01
1.4220498172e-01
3.2804702583e-01
3.3669768085e-01
3.5731772500e-01
3.6077159174e-01
4.2152676526e-01
4.4214140689e-01
4.5582426650e-01
5.0609713949e-01
5.2003963512e-01
1.6978269723e-01
3.2876463752e-01
3.7608129444e-01
3.9221689352e-01
4.0907354001e-01
4.4018580087e-01
4.6575200775e-01
4.8381527403e-01
5.2584284105e-01
5.4785577700e-01
1.5951733407e-01
3.2534230435e-01
3.5581842875e-01
3.8062483116e-01
3.8552941899e-01
4.3286161550e-01
4.4575989875e-01
4.7430077251e-01
5.1249756662e-01
5.3342627837e-01
1.2723296639e-01
2.9879942029e-01
3.4298675243e-01
3.5562784933e-01
3.7763319277e-01
4.1033841549e-01
4.3958919104e-01
4.4264225766e-01
5.0555210567e-01
5.1050880775e-01
1.3618661061e-01
3.1832768413e-01
3.4301325039e-01
3.5723293230e-01
3.6394545379e-01
4.1331581445e-01
4.4649424446e-01
4.5591320013e-01
5.0015161451e-01
5.2009780356e-01
1.5268174341e-01
3.2680602175e-01
3.4563205601e-01
3.6470607495e-01
3.6824753979e-01
4.2735032131e-01
4.4197683416e-01
4.6173473128e-01
5.0884723887e-01
5.1803039397e-01
1.4333821844e-01
3.2959082855e-01
3.4469267325e-01
3.6939689120e-01
3.7355774816e-01
4.2393047470e-01
4.5356322486e-01
4.6284982990e-01
5.1899909477e-01
5.2479186900e-01
1.5371371385e-01
3.3125192762e-01
3.4838730215e-01
3.6683545851e-01
3.7265994645e-01
4.2925090217e-01
4.4807290542e-01
4.6440623061e-01
5.1673986481e-01
5.2413136361e-01
1.3085670473e-01
3.0385545298e-01
3.1473586850e-01
3.3943624824e-01
3.4637040509e-01
4.0142035884e-01
4.0776872687e-01
4.3892896045e-01
4.6963890273e-01
4.8407675652e-01
1.2013232007e-01
2.9254098547e-01
3.2760507983e-01
3.3440178076e-01
3.3912556179e-01
4.0552723274e-01
4.2540840560e-01
4.4253821683e-01
4.8072600683e-01
5.1206859327e-01
1.3887512281e-01
3.1447293830e-01
3.1579989826e-01
3.5430031179e-01
3.6287116403e-01
4.1527883586e-01
4.2430625895e-01
4.4165955175e-01
4.8533276285e-01
4.9148223878e-01
1.5021006608e-01
3.2123505933e-01
3.4141590634e-01
3.6085915022e-01
3.6197182511e-01
4.2422434255e-01
4.3451015291e-01
4.5775382045e-01
4.9711772417e-01
5.1324352944e-01
1.4336895729e-01
2.9423638173e-01
3.1860701315e-01
3.4455985080e-01
3.5215348475e-01
3.8661038330e-01
4.2763609142e-01
4.2808040778e-01
4.7381722169e-01
4.8368472294e-01
1.3066123331e-01
3.1575408513e-01
3.2142318726e-01
3.3036304182e-01
3.5596026226e-01
4.1489545009e-01
4.3051801950e-01
4.5644933023e-01
4.9619283033e-01
5.1740328410e-01
1.5373317473e-01
3.3694710136e-01
3.4763058826e-01
3.8176624585e-01
3.8435310064e-01
4.2845734159e-01
4.5736223262e-01
4.7170555236e-01
5.2120976308e-01
5.3080540893e-01
1.4758502569e-01
3.1960001483e-01
3.3399880846e-01
3.5145256716e-01
3.5732477950e-01
4.2399134949e-01
4.2712937306e-01
4.4712520719e-01
4.9369711439e-01
5.0766029867e-01
1.4049607412e-01
3.2871232751e-01
3.3059872821e-01
3.6416843429e-01
3.8844089023e-01
4.1395622484e-01
4.5000064144e-01
4.6074631973e-01
4.9625736578e-01
5.1555341376e-01
1.4958082163e-01
3.2345529072e-01
3.4145454023e-01
3.6168772624e-01
3.6695085378e-01
4.2606233038e-01
4.3923297156e-01
4.6648844291e-01
5.0701766484e-01
5.1285335183e-01
1.6189712848e-01
3.3168233860e-01
3.7155167584e-01
3.8453436733e-01
4.1822862230e-01
4.3707019475e-01
4.7753965919e-01
4.8975012105e-01
5.2771188524e-01
5.4305515925e-01
1.5249498208e-01
3.0026609100e-01
3.4211683839e-01
3.5609810930e-01
3.6390829152e-01
4.1012263881e-01
4.2513629216e-01
4.4850415850e-01
4.8601348101e-01
4.9502753123e-01
1.2556053794e-01
2.9487745318e-01
3.0341282132e-01
3.2634185700e-01
3.3380660594e-01
3.9124391807e-01
4.1277319201e-01
4.3260254846e-01
4.6387409272e-01
4.7491420753e-01
1.5560119740e-01
3.3997403054e-01
3.5393104756e-01
3.8077093776e-01
3.8292369594e-01
4.2869861410e-01
4.6565542998e-01
4.7459368616e-01
5.2760022877e-01
5.3295479181e-01
1.4674672996e-01
3.3648322181e-01
3.3795799042e-01
3.7532073711e-01
3.8015897393e-01
4.2731582309e-01
4.5304012821e-01
4.7009456364e-01
5.1959116552e-01
5.2348694307e-01
1.4360670178e-01
3.3221678541e-01
3.3377805300e-01
3.6425575511e-01
3.6969149795e-01
4.2030737361e-01
4.4783032129e-01
4.6459911364e-01
5.0356578390e-01
5.1788421106e-01
1.4995103283e-01
3.3808125882e-01
3.4146345713e-01
3.8133012285e-01
4.0519500908e-01
4.2983748567e-01
4.6244693951e-01
4.6779583273e-01
5.2136860515e-01
5.2464007506e-01
1.3832168032e-01
3.2024095161e-01
3.3673432641e-01
3.6237778796e-01
3.6406513667e-01
4.1920587706e-01
4.4129934415e-01
4.5422409945e-01
5.0697963072e-01
5.1714665612e-01
1.3259210907e-01
3.1011294859e-01
3.1744276250e-01
3.4686803477e-01
3.6628939511e-01
4.0126226692e-01
4.2083703857e-01
4.4672395182e-01
4.7361102673e-01
4.9021266693e-01
1.5155421348e-01
3.2671337203e-01
3.4598037616e-01
3.7551326061e-01
3.9256419444e-01
4.2804333304e-01
4.5191644647e-01
4.7073247780e-01
5.0999616373e-01
5.2090758952e-01
1.4745020957e-01
3.2655431325e-01
3.3846185476e-01
3.4959168949e-01
3.6109132960e-01
4.2713232752e-01
4.3495266723e-01
4.5354843177e-01
5.0255852031e-01
5.1811741012e-01
1.5766992700e-01
3.0966452160e-01
3.5059140902e-01
3.6537322068e-01
3.6647155627e-01
4.2217009111e-01
4.3538045249e-01
4.5867905253e-01
5.0215857885e-01
5.0347674801e-01
1.3992762969e-01
3.1972818141e-01
3.2229246600e-01
3.5115208983e-01
3.5327962430e-01
4.2018862671e-01
4.2335942302e-01
4.4490237634e-01
4.9135288276e-01
4.9979876036e-01
1.4839498962e-01
3.4243426563e-01
3.4360075879e-01
3.7560200339e-01
3.7750352893e-01
4.2681240745e-01
4.6066965581e-01
4.7663410664e-01
5.2560763537e-01
5.3343098288e-01
1.4353168728e-01
3.2274363313e-01
3.2670335697e-01
3.5996065300e-01
3.6690485075e-01
4.2716820759e-01
4.2812437182e-01
4.5485479373e-01
5.0105853022e-01
5.0899092393e-01
1.4477087378e-01
3.3500518383e-01
3.4586347451e-01
3.7297353650e-01
3.7516933302e-01
4.2379019307e-01
4.5908500708e-01
4.7047652752e-01
5.2040182893e-01
5.3117571033e-01
1.4858307386e-01
3.3537958670e-01
3.3589688829e-01
3.8589032543e-01
3.9029192422e-01
4.3014972271e-01
4.5103995595e-01
4.6151606670e-01
5.1474726257e-01
5.3108228666e-01
1.4462630419e-01
3.3113330344e-01
3.3549684962e-01
3.6471565526e-01
3.6593110213e-01
4.2366173701e-01
4.4393550653e-01
4.5790636702e-01
5.0956374844e-01
5.1909362114e-01
1.6890945451e-01
3.2251961274e-01
3.7497676615e-01
3.8708540658e-01
3.9167166579e-01
4.3439421765e-01
4.5536149962e-01
4.7989586852e-01
5.2244330293e-01
5.2760782154e-01
1.4084070008e-01
3.0901027262e-01
3.2133484792e-01
3.4077854655e-01
3.4983284976e-01
4.0653805492e-01
4.2781892397e-01
4.4267563735e-01
4.8351215077e-01
4.9290623471e-01
1.4791505157e-01
3.3460221047e-01
3.3909153421e-01
3.8366985923e-01
4.0925226564e-01
4.2989917995e-01
4.5914483223e-01
4.6189484579e-01
5.1612076323e-01
5.3140863231e-01
1.5190269405e-01
3.3210783309e-01
3.4161659549e-01
3.7672109670e-01
3.7876639555e-01
4.3023175688e-01
4.4632457784e-01
4.6390115467e-01
5.1524674765e-01
5.2445295837e-01
1.5183813952e-01
3.2570700683e-01
3.4209094961e-01
3.6386296219e-01
3.6796154194e-01
4.2847888555e-01
4.3732071123e-01
4.5841950443e-01
5.0923436924e-01
5.1342553506e-01
1.4328325873e-01
3.1751866877e-01
3.3812013214e-01
3.6487528873e-01
3.8926385944e-01
4.1994547161e-01
4.4223347994e-01
4.6506197740e-01
4.9956394973e-01
5.0977144085e-01
1.3685562984e-01
3.1777448453e-01
3.4098823176e-01
3.5539229606e-01
3.6105504019e-01
4.1542658361e-01
4.4206256780e-01
4.5130116743e-01
5.0076530466e-01
5.1746061627e-01
1.4489886952e-01
3.0680189497e-01
3.2790942830e-01
3.5588192643e-01
3.6549452660e-01
4.1207593307e-01
4.2153200026e-01
4.4775839783e-01
4.8590901767e-01
4.8894049111e-01
1.5674231331e-01
3.2844942960e-01
3.5289653836e-01
3.7529853940e-01
3.8072898918e-01
4.3165310196e-01
4.4749414680e-01
4.6801780796e-01
5.2205203067e-01
5.2598673540e-01
1.3217187830e-01
3.1392948494e-01
3.4360508684e-01
3.6928774677e-01
4.0114488592e-01
4.1185865180e-01
4.5212526476e-01
4.5883894607e-01
5.1072160605e-01
5.1930651712e-01
1.2707127027e-01
2.9752231795e-01
3.2561196721e-01
3.4411408022e-01
3.5923998283e-01
4.0232474686e-01
4.2017930727e-01
4.3636306475e-01
4.7881832524e-01
4.9260246687e-01
1.5744988802e-01
3.5446638771e-01
3.5539751831e-01
4.0132739277e-01
4.2834285124e-01
4.3422696233e-01
4.7832124336e-01
4.9395322908e-01
5.4267011122e-01
5.5719602236e-01
1.4635628203e-01
3.2160441227e-01
3.3125851920e-01
3.5722253688e-01
3.5959755657e-01
4.2646774092e-01
4.2824147137e-01
4.5179469903e-01
4.9830835053e-01
5.0451351861e-01
1.4122688953e-01
3.2661826572e-01
3.4740237117e-01
3.6866201645e-01
3.7532117296e-01
4.2156672299e-01
4.5549520327e-01
4.6303383473e-01
5.1713233652e-01
5.2710026379e-01
1.4689490127e-01
3.1954964258e-01
3.4126482639e-01
3.6474670257e-01
3.6853549899e-01
4.1908632670e-01
4.4183764155e-01
4.6522490167e-01
5.0259635437e-01
5.1814710106e-01
1.4768117488e-01
3.3524906883e-01
3.3694701606e-01
3.6978646633e-01
3.7115019784e-01
4.2810540605e-01
4.4707244638e-01
4.6630480320e-01
5.1682306819e-01
5.1938577372e-01
1.5796513908e-01
3.3000220769e-01
3.5503304544e-01
3.7462303375e-01
3.8066776849e-01
4.3183197126e-01
4.5017731561e-01
4.6888411254e-01
5.2397118464e-01
5.2729316861e-01
1.3608205600e-01
2.9079092358e-01
3.0752852283e-01
3.3512607861e-01
3.3951451240e-01
3.8053378706e-01
4.1162554874e-01
4.2709130075e-01
4.5971599685e-01
4.6489644307e-01
1.5466940088e-01
3.2862696830e-01
3.4659054857e-01
3.7747319211e-01
3.8319981410e-01
4.3192163222e-01
4.4721002162e-01
4.6901768527e-01
5.1299189747e-01
5.2268205286e-01
1.4182710954e-01
3.2479559525e-01
3.2735073721e-01
3.5316755505e-01
3.5644796546e-01
4.2030677644e-01
4.2956533941e-01
4.5001659879e-01
4.9628745349e-01
5.0818352270e-01
1.4788007687e-01
3.2613120363e-01
3.3460541015e-01
3.6981302262e-01
3.7755670184e-01
4.2675923072e-01
4.3559030460e-01
4.6190432552e-01
5.0397328320e-01
5.2420445183e-01
1.4306975844e-01
3.0690948211e-01
3.2179377596e-01
3.5150879823e-01
3.5532773015e-01
4.0655322169e-01
4.2578916824e-01
4.3958244923e-01
4.8302781710e-01
4.8477152037e-01
1.3890756116e-01
3.1752504434e-01
3.3487087420e-01
3.6508912552e-01
3.8321567329e-01
4.2225900546e-01
4.4105710220e-01
4.4789705931e-01
5.0535549446e-01
5.0984609226e-01
1.3992264500e-01
3.1774639260e-01
3.1832038692e-01
3.5794240284e-01
3.6409853086e-01
4.1953440950e-01
4.2409155456e-01
4.4358245156e-01
4.9001054862e-01
4.9719863501e-01
1.3973864655e-01
3.2232832652e-01
3.2888553991e-01
3.3702764810e-01
3.5681397472e-01
4.2253699745e-01
4.2989787601e-01
4.5050632595e-01
5.0314823757e-01
5.0639305008e-01
1.3204140046e-01
3.0524473718e-01
3.2245719499e-01
3.5189926075e-01
3.6154385570e-01
4.1797795950e-01
4.1962561504e-01
4.3824786630e-01
4.8981322051e-01
4.9287402157e-01
1.4619855896e-01
3.3072232991e-01
3.3782680654e-01
3.5014660394e-01
3.6204945349e-01
4.2554324964e-01
4.3990399154e-01
4.5559129265e-01
5.0650541865e-01
5.2461376506e-01
1.4167384025e-01
3.1655668574e-01
3.3722016052e-01
3.4672943415e-01
3.6428601978e-01
4.1113090312e-01
4.4154041054e-01
4.6465064292e-01
4.7705434590e-01
5.1380620675e-01
1.3009137593e-01
3.0119649846e-01
3.2071752351e-01
3.5670112280e-01
3.8383699329e-01
4.1391210427e-01
4.2167802248e-01
4.3308979526e-01
4.8433051452e-01
4.9745974384e-01
1.4991221191e-01
3.2644213079e-01
3.3799163337e-01
3.7226621746e-01
3.7651910855e-01
4.2838305896e-01
4.3763957961e-01
4.5913387548e-01
5.1114721607e-01
5.1842583733e-01
1.4137835253e-01
3.2386601034e-01
3.3514100487e-01
3.7440184294e-01
3.8643811056e-01
4.2753057625e-01
4.4480138385e-01
4.5828050289e-01
5.1006246443e-01
5.2082967395e-01
1.4944465615e-01
3.4061682296e-01
3.4350056923e-01
3.6598957586e-01
3.7260025876e-01
4.2600706276e-01
4.5653638611e-01
4.6632557363e-01
5.2217623271e-01
5.3226420327e-01
1.4117648105e-01
3.1373635979e-01
3.2000378123e-01
3.5782494847e-01
3.6713169105e-01
4.1752587067e-01
4.2668286965e-01
4.4541954464e-01
4.8591457596e-01
4.9552639418e-01
1.4789913609e-01
3.2852229282e-01
3.3286749248e-01
3.7117867681e-01
3.7957283222e-01
4.2771029714e-01
4.4005787666e-01
4.5592151542e-01
5.0615428036e-01
5.1338260488e-01
1.4679255664e-01
3.1954856819e-01
3.3387411297e-01
3.6555259945e-01
3.7341557380e-01
4.2418070778e-01
4.3484988916e-01
4.6082567301e-01
4.9825655539e-01
5.0672663639e-01
1.5300313649e-01
3.2900328750e-01
3.4678295331e-01
3.6885856123e-01
3.7434248183e-01
4.2991182044e-01
4.4506943435e-01
4.6680866738e-01
5.1788381612e-01
5.2063524432e-01
1.5711274046e-01
3.4693287442e-01
3.5300449776e-01
3.9327300682e-01
4.0845454704e-01
4.3219036243e-01
4.7449694279e-01
4.8049792697e-01
5.3282367809e-01
5.4665805614e-01
1.2807293071e-01
2.9586508033e-01
3.0262051111e-01
3.4366750248e-01
3.5860489580e-01
3.9550455809e-01
4.0253088731e-01
4.2827534485e-01
4.6678252949e-01
4.7153491534e-01
1.4706090016e-01
3.2070048451e-01
3.3020019540e-01
3.7533712200e-01
3.9181149098e-01
4.2962138427e-01
4.3466231535e-01
4.5228482823e-01
4.9398776250e-01
5.1629842755e-01
1.4345619553e-01
3.2657944876e-01
3.4197895791e-01
3.7870857580e-01
4.0374796515e-01
4.2774594999e-01
4.5355234919e-01
4.5965190604e-01
5.1631630533e-01
5.2711342466e-01
1.5119207689e-01
3.2821852300e-01
3.4311052794e-01
3.7005914802e-01
3.7432315538e-01
4.2906352863e-01
4.4358101329e-01
4.6636712336e-01
5.1648835216e-01
5.1736279090e-01
1.3919313071e-01
3.1797085227e-01
3.2203770249e-01
3.5507823121e-01
3.6574009008e-01
4.1675063701e-01
4.2487001843e-01
4.4619752925e-01
4.9058665176e-01
4.9511809876e-01
1.4225232332e-01
3.1415690492e-01
3.2219950399e-01
3.4654994976e-01
3.5254106257e-01
4.1158497815e-01
4.2457577856e-01
4.3879730640e-01
4.8788707237e-01
4.9560150651e-01
1.6218666791e-01
3.2211266397e-01
3.6969205840e-01
3.7071229783e-01
3.8083452660e-01
4.3216980119e-01
4.5178744428e-01
4.7091167967e-01
5.1577644922e-01
5.2588962802e-01
1.4899846643e-01
3.1491040503e-01
3.3285411653e-01
3.6718818730e-01
3.7044747883e-01
4.2127368093e-01
4.2996703275e-01
4.5239122271e-01
4.9192818129e-01
5.0987215479e-01
1.5371181631e-01
3.3716755854e-01
3.4661702100e-01
3.7788192035e-01
3.7865166796e-01
4.2947869517e-01
4.5563183883e-01
4.6741037248e-01
5.2427831998e-01
5.2506127207e-01
1.4990230844e-01
3.0936432694e-01
3.4209904446e-01
3.5593891427e-01
3.7345138476e-01
4.2082777397e-01
4.2881565312e-01
4.5989037371e-01
4.9098981200e-01
4.9592861730e-01
1.4648492894e-01
3.2523093891e-01
3.3571250807e-01
3.5225472875e-01
3.6223503729e-01
4.2742341434e-01
4.3373958476e-01
4.5934222647e-01
5.0316463714e-01
5.1488899261e-01
1.5619138503e-01
3.2396587191e-01
3.4863734891e-01
3.7432945861e-01
3.7620363417e-01
4.3174128650e-01
4.4049714968e-01
4.6495296227e-01
5.1060463126e-01
5.1846723438e-01
1.3249667960e-01
3.0565656638e-01
3.1455325515e-01
3.4676269147e-01
3.5230576702e-01
4.0861995431e-01
4.1655942415e-01
4.3578005841e-01
4.8804555199e-01
4.8865993322e-01
1.5370318846e-01
3.1655290446e-01
3.4267117034e-01
3.6251846445e-01
3.6651980626e-01
4.2573292893e-01
4.3143799040e-01
4.5383001871e-01
5.0397099623e-01
5.0543144506e-01
1.5956482044e-01
3.4158725087e-01
3.6567465421e-01
3.8767371572e-01
3.9216002157e-01
4.3166262689e-01
4.7570631399e-01
4.8812759624e-01
5.3892522615e-01
5.4268593457e-01
1.3694558313e-01
3.2055593266e-01
3.4081343857e-01
3.5163280684e-01
3.5630787430e-01
4.1889817932e-01
4.4198680103e-01
4.5426999837e-01
5.0604606806e-01
5.2351518140e-01
1.4849527740e-01
3.1457278479e-01
3.3880097478e-01
3.4384093505e-01
3.5733160451e-01
4.2392841938e-01
4.2887342093e-01
4.4514317542e-01
4.9296921080e-01
4.9368114730e-01
1.4721824778e-01
3.4076787109e-01
3.4719378845e-01
3.6927059743e-01
3.7424828501e-01
4.2415900310e-01
4.6305647861e-01
4.6884986078e-01
5.2804962492e-01
5.3683208589e-01
1.5409417496e-01
3.3050361987e-01
3.4635598142e-01
3.8533271782e-01
4.0578100059e-01
4.3135757550e-01
4.5733174477e-01
4.6831114822e-01
5.1093984934e-01
5.3287705398e-01
1.5105363335e-01
3.3029856993e-01
3.4063125991e-01
3.7119899725e-01
3.7261018573e-01
4.2898586084e-01
4.4381483940e-01
4.6210202508e-01
5.1428899976e-01
5.1496929207e-01
1.4748079862e-01
3.2784623061e-01
3.3316572620e-01
3.7251776248e-01
3.7396443194e-01
4.2681183186e-01
4.3723547855e-01
4.5639935527e-01
5.0940634072e-01
5.1564793199e-01
1.3602098696e-01
3.2022364327e-01
3.5519623942e-01
3.6152931678e-01
3.6697884996e-01
4.1650399152e-01
4.5783826552e-01
4.6145274093e-01
5.1867056919e-01
5.3453132780e-01
1.3281741023e-01
3.1020893682e-01
3.2812236188e-01
3.5042090640e-01
3.5519938182e-01
4.1735534813e-01
4.2808749859e-01
4.4778144910e-01
4.9525883158e-01
5.0549515270e-01
1.5426255431e-01
3.4551185481e-01
3.4719879782e-01
3.8739497597e-01
3.9833581004e-01
4.3074027712e-01
4.6960937921e-01
4.7219624650e-01
5.2920842515e-01
5.3902324478e-01
1.4599361910e-01
3.1505177761e-01
3.2748685449e-01
3.5920227242e-01
3.6244998970e-01
4.1846609260e-01
4.2732238918e-01
4.4487478453e-01
4.9269300187e-01
4.9580941693e-01
1.5069637615e-01
3.2163840928e-01
3.4210900710e-01
3.6776710351e-01
3.6903978222e-01
4.2884247710e-01
4.3836394954e-01
4.6814436510e-01
5.0780833135e-01
5.1055411965e-01
1.4397553054e-01
3.2935135912e-01
3.3441046059e-01
3.6864568906e-01
3.7614542154e-01
4.2682233455e-01
4.4281701197e-01
4.6068534632e-01
5.1451105046e-01
5.2392709208e-01
1.5806806018e-01
3.1637483794e-01
3.5251634716e-01
3.6793670486e-01
3.7171402108e-01
4.3056790267e-01
4.3499265896e-01
4.6163436134e-01
5.0988104292e-01
5.1192847482e-01
1.5895691170e-01
3.4241566600e-01
3.5684933466e-01
3.9157874852e-01
3.9472632919e-01
4.3150183298e-01
4.6940404361e-01
4.7941251456e-01
5.3067631261e-01
5.4545533126e-01
1.5770704772e-01
3.2085736292e-01
3.4962493890e-01
3.7871926640e-01
3.8565869343e-01
4.3384722804e-01
4.3953007815e-01
4.6389666747e-01
5.0585441166e-01
5.2235461046e-01
1.3313935850e-01
3.0973660656e-01
3.3673472199e-01
3.5389150710e-01
3.6042956424e-01
4.1634380219e-01
4.3449962050e-01
4.4646912894e-01
5.0005162441e-01
5.0865372390e-01
1.4020726439e-01
3.2148103995e-01
3.3178241667e-01
3.6100716134e-01
3.7162814575e-01
4.1838309709e-01
4.3807492721e-01
4.5205244199e-01
4.9985043314e-01
5.0730334063e-01
1.3953531526e-01
3.1284692210e-01
3.2386560740e-01
3.5144276494e-01
3.6419005517e-01
4.0968318765e-01
4.2826548219e-01
4.5382279172e-01
4.8154955886e-01
4.9533171150e-01
1.2752830736e-01
3.0080920667e-01
3.1397638939e-01
3.2444191995e-01
3.3896683471e-01
4.0531172408e-01
4.1387759775e-01
4.3212064815e-01
4.7493683379e-01
4.9722530129e-01
1.4708386654e-01
2.9418170887e-01
3.2836877954e-01
3.4256738565e-01
3.4446067557e-01
3.9183485545e-01
4.2800172629e-01
4.3801661698e-01
4.7155180136e-01
4.7717052634e-01
1.3229101060e-01
3.0959036520e-01
3.4828700223e-01
3.5527064467e-01
3.7142417404e-01
4.1178273051e-01
4.4734961962e-01
4.5015053316e-01
5.0338074034e-01
5.1911179186e-01
1.3386109509e-01
3.0681012057e-01
3.1354036633e-01
3.1813293210e-01
3.3600726900e-01
4.0037694859e-01
4.2401625315e-01
4.3311845368e-01
4.6630873803e-01
4.8052536687e-01
1.5720708732e-01
3.0342055662e-01
3.4833032114e-01
3.6412495531e-01
3.7524648541e-01
4.1855190732e-01
4.3206300426e-01
4.5298933048e-01
4.9350807493e-01
4.9941955205e-01
1.3270465299e-01
3.0751106866e-01
3.2979261897e-01
3.6150376426e-01
3.8950378631e-01
4.1532486183e-01
4.3528327993e-01
4.4117826636e-01
4.9715434273e-01
5.0246075684e-01
1.6149498594e-01
3.0895133886e-01
3.6021861852e-01
3.7681373251e-01
4.0477905938e-01
4.3539877237e-01
4.4250081622e-01
4.7114086960e-01
4.9877283347e-01
5.2377480686e-01
1.4115777735e-01
3.3212027015e-01
3.3607870270e-01
3.4998084037e-01
3.6081800051e-01
4.1864105727e-01
4.4510443007e-01
4.5896639782e-01
5.0578031783e-01
5.3069261814e-01
1.6045805302e-01
3.3501815239e-01
3.6635081608e-01
3.7667180314e-01
3.8669365704e-01
4.3004429481e-01
4.6577781409e-01
4.7904535070e-01
5.3767821396e-01
5.3874691739e-01
1.3905248961e-01
3.3759374368e-01
3.4442943550e-01
3.7061475360e-01
3.8183654354e-01
4.2792326129e-01
4.6169038117e-01
4.9302015791e-01
5.3716919119e-01
5.3985690394e-01
1.6824050170e-01
3.2885917183e-01
3.7116953882e-01
3.9457653231e-01
4.0623900830e-01
4.4013877118e-01
4.5993617059e-01
4.8107568819e-01
5.2054222591e-01
5.5106957714e-01
1.4897177454e-01
3.2220480388e-01
3.3721034551e-01
3.6565824413e-01
3.6673947848e-01
4.2502585855e-01
4.3247423601e-01
4.5579951283e-01
5.0347223245e-01
5.1012462419e-01
1.3635720393e-01
3.1405098729e-01
3.3646196906e-01
3.7356417903e-01
3.8396710296e-01
4.2262002548e-01
4.4243241331e-01
4.4893710715e-01
5.0847143643e-01
5.2116898770e-01
1.5767605222e-01
3.3337156205e-01
3.5752105071e-01
3.9174268506e-01
4.0765271399e-01
4.3435700646e-01
4.6454721458e-01
4.8935907201e-01
5.2211439491e-01
5.4659847583e-01
1.5164241054e-01
3.2775417373e-01
3.4398404518e-01
3.5996879058e-01
3.6758285154e-01
4.2923237733e-01
4.4014430061e-01
4.5878739709e-01
5.0977513476e-01
5.1992088239e-01
1.2972164021e-01
3.0180773877e-01
3.2299126162e-01
3.5189646042e-01
3.7600938697e-01
4.0801865531e-01
4.2327020542e-01
4.3771599321e-01
4.8794763587e-01
4.8825864770e-01
1.6816106661e-01
3.2646860949e-01
3.7404104414e-01
3.8784376113e-01
4.1015179824e-01
4.3799173800e-01
4.6671943473e-01
4.8334472380e-01
5.2301464553e-01
5.3986784713e-01
1.5478005968e-01
3.2562679255e-01
3.4835694993e-01
3.6536273687e-01
3.7193975629e-01
4.3116956857e-01
4.4024118602e-01
4.6160256320e-01
5.1447105231e-01
5.1795113942e-01
1.4676258817e-01
3.2845894743e-01
3.4346574018e-01
3.6039682413e-01
3.7046899194e-01
4.2951017366e-01
4.4484554595e-01
4.8155340960e-01
5.1735367543e-01
5.2222043019e-01
1.4863768543e-01
2.9116239268e-01
3.2834191800e-01
3.6127367849e-01
3.6844699135e-01
3.9330082860e-01
4.3292633359e-01
4.3609226513e-01
4.6947448093e-01
4.9849337662e-01
1.5598850375e-01
3.4050885677e-01
3.5966612909e-01
3.7721569931e-01
3.8587410959e-01
4.2910519176e-01
4.6738059312e-01
4.8547430968e-01
5.3829163660e-01
5.4129417123e-01
1.4098914814e-01
3.2827941283e-01
3.4465017392e-01
3.6952179696e-01
3.7100553721e-01
4.1832374215e-01
4.5512918539e-01
4.6377842617e-01
5.1697864252e-01
5.2575178219e-01
1.5551767433e-01
3.2210893325e-01
3.4573052712e-01
3.7101605494e-01
3.7847545830e-01
4.3228454039e-01
4.3326187989e-01
4.6030329278e-01
5.0786269842e-01
5.2455769482e-01
1.5603345612e-01
3.2845616997e-01
3.5124523172e-01
3.7594000524e-01
3.8030887597e-01
4.3239161670e-01
4.4710433368e-01
4.7165184865e-01
5.1899280688e-01
5.2555919534e-01
1.6716844786e-01
3.3529841609e-01
3.7023189379e-01
3.9714503979e-01
4.0374423972e-01
4.3493873518e-01
4.6901031918e-01
4.8560281663e-01
5.2775781417e-01
5.5223970504e-01
1.4469245401e-01
3.3841016751e-01
3.4753892669e-01
3.6372964864e-01
3.7237868888e-01
4.2292983623e-01
4.6149425922e-01
4.6881465331e-01
5.2890258505e-01
5.3948546320e-01
1.3804661425e-01
3.1870880151e-01
3.2377472643e-01
3.4866791483e-01
3.4969803447e-01
4.0642671945e-01
4.2683874997e-01
4.5408478213e-01
4.7612493025e-01
5.1098470842e-01
1.5235973927e-01
3.3223052498e-01
3.4484737932e-01
3.8343803928e-01
3.9032744664e-01
4.3149831084e-01
4.5219663537e-01
4.7386304014e-01
5.1377986185e-01
5.3483009441e-01
1.5355371422e-01
3.0897295374e-01
3.4187094493e-01
3.7286643387e-01
3.8804379899e-01
4.2634190401e-01
4.3089927551e-01
4.5827987880e-01
4.8703774099e-01
5.1395863090e-01
1.4695236202e-01
3.0678529199e-01
3.2937654772e-01
3.6283143608e-01
3.7735727856e-01
4.1653122031e-01
4.2746659556e-01
4.4860259299e-01
4.8152846781e-01
4.9886211451e-01
1.4365526200e-01
3.2450896988e-01
3.2578577718e-01
3.6128539698e-01
3.6326382491e-01
4.2589453603e-01
4.2834845685e-01
4.5018601450e-01
5.0208263677e-01
5.0353601933e-01
1.4570681784e-01
3.3404229738e-01
3.3476134394e-01
3.5915139653e-01
3.6378163068e-01
4.2442371270e-01
4.4312992150e-01
4.5684157080e-01
5.0848667476e-01
5.2162849822e-01
1.4883406280e-01
3.4505376127e-01
3.4701754326e-01
3.8342300117e-01
3.8381865929e-01
4.2911064165e-01
4.6555510942e-01
4.8624342009e-01
5.3627030238e-01
5.3788875227e-01
1.4187278896e-01
3.2556911941e-01
3.3002859443e-01
3.6145809185e-01
3.7012792842e-01
4.1944696561e-01
4.3879977573e-01
4.5608577644e-01
5.0029282757e-01
5.0732155534e-01
1.4693378674e-01
3.1364127656e-01
3.3572062491e-01
3.4591559489e-01
3.5662407596e-01
4.1872174374e-01
4.2258953211e-01
4.4727369226e-01
4.8915370754e-01
5.0487271989e-01
1.3868675112e-01
3.1685985433e-01
3.2833575526e-01
3.6436462300e-01
3.7189663184e-01
4.2152544073e-01
4.3195992627e-01
4.4680487625e-01
5.0087987117e-01
5.0618974877e-01
1.4390107555e-01
3.4031216229e-01
3.5911012770e-01
3.8193960843e-01
3.8640817025e-01
4.2309543941e-01
4.7615831546e-01
4.8458638354e-01
5.4195914822e-01
5.5216110426e-01
1.5899194944e-01
3.1482098079e-01
3.5135464278e-01
3.7171952012e-01
3.7454231997e-01
4.3086799274e-01
4.3372913384e-01
4.5764366802e-01
5.0476769940e-01
5.1049510812e-01
1.4178818182e-01
3.2848343665e-01
3.4349423299e-01
3.6424442359e-01
3.6434519806e-01
4.2031868305e-01
4.5133224202e-01
4.5939993107e-01
5.1183217551e-01
5.2714068884e-01
1.2853277221e-01
2.9408762435e-01
2.9706333862e-01
3.4872870250e-01
3.6463632351e-01
3.8996908219e-01
4.1211455713e-01
4.2743277123e-01
4.5469537614e-01
4.8363739797e-01
1.3901755154e-01
3.1327541358e-01
3.1677187339e-01
3.5023657196e-01
3.5646778495e-01
4.1203112238e-01
4.1564633704e-01
4.4177240894e-01
4.8118210202e-01
4.8910494511e-01
1.5248737023e-01
3.2481289282e-01
3.4070410184e-01
3.7136607807e-01
3.7619745061e-01
4.3040682456e-01
4.3831315476e-01
4.5864972818e-01
5.0684711102e-01
5.1303705229e-01
1.6087680198e-01
3.3263201756e-01
3.5978151466e-01
3.9298063465e-01
4.1355630332e-01
4.3418158218e-01
4.6728682457e-01
4.8103103874e-01
5.1886907843e-01
5.4548250538e-01
1.4065124984e-01
3.2537539525e-01
3.2680098448e-01
3.5549223059e-01
3.6074448148e-01
4.1793772384e-01
4.3624210053e-01
4.6041601694e-01
4.9880463380e-01
5.0729404493e-01
1.4575930317e-01
3.1062056435e-01
3.2668557966e-01
3.6127059457e-01
3.7182791126e-01
4.1697618517e-01
4.2678912968e-01
4.4558967984e-01
4.8548748223e-01
4.9677861388e-01
1.4740928358e-01
2.9573085592e-01
3.2884204985e-01
3.6593429077e-01
3.8786136165e-01
4.0901170223e-01
4.3115471585e-01
4.4411088136e-01
4.6826082469e-01
5.0231672753e-01
1.4176184421e-01
3.1898521552e-01
3.3266498503e-01
3.4767665430e-01
3.5257474920e-01
4.1304400789e-01
4.3635716978e-01
4.5974725812e-01
4.8243846121e-01
5.0932682387e-01
1.4328813295e-01
3.2322709767e-01
3.3159697462e-01
3.4672756974e-01
3.5413869670e-01
4.1827564606e-01
4.3034999127e-01
4.5268120631e-01
4.8861473522e-01
5.1470237732e-01
1.6163850659e-01
3.2139713191e-01
3.6598455800e-01
3.7833354243e-01
3.8312254671e-01
4.3258656839e-01
4.5025412814e-01
4.8436893105e-01
5.1892669972e-01
5.2578501657e-01
1.3892319254e-01
3.1703140289e-01
3.2433114840e-01
3.6937746355e-01
3.8104526457e-01
4.2276713248e-01
4.3009088710e-01
4.4637252878e-01
4.9333200176e-01
5.1327182264e-01
1.3765083654e-01
3.1410269469e-01
3.2182186307e-01
3.6007269914e-01
3.6283332457e-01
4.1993957153e-01
4.2103297322e-01
4.4256414939e-01
4.9250207664e-01
5.0175838496e-01
1.5657149919e-01
3.4262448384e-01
3.6063486094e-01
3.7904960159e-01
3.8588925824e-01
4.2772003124e-01
4.7287474783e-01
4.8123938784e-01
5.3828354985e-01
5.4316423401e-01
1.5055529258e-01
3.2814907250e-01
3.4378263151e-01
3.6396885138e-01
3.6898481648e-01
4.2844043175e-01
4.4332544986e-01
4.6760330506e-01
5.1121766178e-01
5.1972454917e-01
1.5742279434e-01
3.2633684568e-01
3.5393559366e-01
3.7656152571e-01
3.8392059928e-01
4.3078821392e-01
4.5019294801e-01
4.7199591085e-01
5.1524711134e-01
5.2087915280e-01
1.4253167527e-01
2.9413736650e-01
3.2118959525e-01
3.5993766207e-01
3.7483261982e-01
4.0015200733e-01
4.2409871705e-01
4.4220140681e-01
4.6375293410e-01
4.9555658630e-01
1.4011059878e-01
3.1711995200e-01
3.2596514862e-01
3.3428944756e-01
3.4780844974e-01
4.1569492829e-01
4.2524941462e-01
4.4684128465e-01
4.8127881206e-01
4.9848422295e-01
1.5022951102e-01
3.2205273973e-01
3.3578909167e-01
3.7197277670e-01
3.8428305058e-01
4.3000521897e-01
4.3612794040e-01
4.5626760163e-01
4.9878573039e-01
5.1361553509e-01
