# Supplementary material for: Fast and accurate excited states predictions: machine learning and diabatization
Source: Phys Chem Chem Phys. 2024 Jan 9;26(5):4306–19. doi: 10.1039/d3cp05685f (PMC10829538; doi:10.1039/d3cp05685f)
Supplement: CP-026-D3CP05685F-s001 [file CP-026-D3CP05685F-s001.zip › CH2O_b3lyp_6-31gs_10s_tdms.txt]

-7.0553361640e-03 -2.0919095387e-02  5.6961730894e-02
-1.2120390930e-01 -1.7887858662e-01  9.1716489186e-01
 3.7040197840e-02  5.0560245186e-02  2.5769417828e-02
 2.9571332310e-01 -3.8663762157e-02 -6.4321109450e-02
 2.5335455741e-02 -5.3777173206e-02  7.7819473604e-02
-1.6258291631e-01 -1.5193848332e-03 -2.3628773814e-02
 3.1766426321e-01 -9.8463222341e-03  1.2963113002e-01
-1.0251266542e+00 -3.2746574019e-02 -8.0681216379e-02
-1.7685034931e-01 -6.0353551999e-03 -3.9398176855e-03
 1.0706717858e+00  6.2435756955e-02  3.1193711864e-02
 1.9905920226e-03 -1.3166949962e-02 -4.5532072995e-03
 1.7607463266e-01  1.4546077735e-01 -7.3522438017e-01
 5.3053718903e-03 -4.7077699254e-02 -8.2746032677e-03
 4.2301735141e-01  6.5460824596e-02 -1.6917257653e-01
 9.1239057065e-03 -1.1922931407e-01 -2.3715542271e-02
 7.3139932294e-03  7.6752626807e-03  1.2823398984e-03
-7.8852529538e-01 -1.0137420876e-01  2.1992422220e-01
 9.2088762334e-01  3.6859891651e-02  1.9072349007e-01
-6.0414411281e-01 -6.9220324532e-02  1.2983212404e-01
 1.2748447172e-02 -1.4865513296e-01 -2.6760802645e-02
-1.6766211185e-02 -2.5549463351e-02  4.5550673641e-02
 1.5346658108e-01  1.5468581149e-01 -8.8074717062e-01
 4.4292332509e-02 -4.6638283187e-02 -3.3048772605e-02
 1.7299032322e-01  1.1030319794e-01 -2.1817330418e-01
-1.7327664693e-02  1.4343178975e-02  6.3943714782e-02
 4.5769606806e-01  6.8984846172e-02 -3.6036493200e-03
 7.8059535570e-01  9.6990530272e-02 -4.8531833383e-02
-5.5057412353e-01 -2.7273714902e-02 -1.5307115054e-01
-1.6680008674e-02 -1.4676171263e-01 -2.8769195771e-02
-1.0654902290e+00 -6.1722606741e-02 -1.1380731343e-01
-8.3215558466e-03 -2.0998223388e-02  3.3796464688e-02
-4.2428566592e-02 -8.8187394818e-02 -3.0239830539e-02
-6.0558312638e-02 -1.4617277229e-01  6.6945502061e-01
-5.5571453662e-01  1.6326072305e-02  1.2414647213e-01
-1.4065802922e-02  8.1053211429e-02 -3.0639433896e-02
 5.7609651196e-02  4.8252753880e-02 -2.6085014918e-01
-4.4924038655e-01 -7.7972472361e-02 -4.7004015882e-02
 1.1376587056e+00  9.4030602801e-03  8.1242110330e-02
 4.2491756096e-01  5.7335225172e-02 -7.4192187504e-02
-1.8023926780e-02  5.7699039869e-02  2.4399645889e-02
 3.0995917876e-03 -1.7268161031e-03 -3.5158580079e-02
 6.3495944714e-02  1.6770445145e-01 -9.1890461888e-01
-2.1785755200e-02 -1.2826575731e-01 -2.5686651637e-02
-1.5815875836e-02 -1.2830904060e-02 -4.0086585655e-02
-1.3087148515e-01  6.1505750440e-02 -2.0225534659e-02
 5.6730712081e-02  1.8222334918e-02 -9.9860845972e-02
 8.1207302430e-01  5.8221432035e-02  1.0885690623e-01
 1.1365078325e+00  4.2681934402e-03  1.3659416373e-01
-9.4128043231e-01 -2.9371648673e-02 -1.6909426576e-01
 2.9311973741e-02  1.6905124617e-02  6.6242984099e-03
 6.3818875587e-03 -7.6217089606e-03 -2.3819711360e-02
 2.6095838225e-02 -9.2862389207e-02  1.1511900946e-02
-1.2386473062e-01 -1.4136197899e-01  7.8318986296e-01
 3.5645384448e-01  8.3127940875e-02 -8.3607705375e-02
-3.4861025914e-03  5.8875805703e-02  3.5644642475e-02
 1.1117148871e-01  5.5223369802e-02 -2.4087985444e-01
-2.8354093871e-01  3.2891272032e-02 -1.6634688864e-02
-1.2905225560e+00 -1.1581342742e-01 -1.1211402724e-01
 6.0945813360e-01  5.5120197904e-02 -4.7817374150e-02
-3.3565243392e-03  6.8054404526e-02  8.7500816133e-03
 9.1948400127e-03  6.8652632176e-03 -7.1974438206e-02
-1.0941679112e-01 -2.0729365463e-01  1.1060334102e+00
 2.5965520377e-02  4.9072592887e-02  8.0185283874e-03
-9.2928642860e-02 -7.2602031800e-02 -3.1031327087e-02
-8.8973895051e-03 -8.6568027725e-03  8.2004070692e-02
 1.1297248477e-01  2.4349153059e-02 -1.3455852132e-01
 3.2688598407e-01  3.5188709896e-02  4.9762737653e-02
-1.1080693804e+00 -8.3313769276e-03 -1.1881134269e-01
-1.2317210879e+00 -3.2628226132e-02 -1.5306733499e-01
-4.4713844597e-02 -2.5256472626e-02  3.5442544808e-02
-1.2375464362e-02 -1.0212606051e-02  8.1126335722e-02
-1.0475360575e-01 -1.8603413239e-01  9.7708269012e-01
 5.1578449325e-02  7.9956235111e-02  9.2564956901e-03
-1.0524505572e-01  9.1186563063e-02  7.1120929813e-02
-2.0214123118e-02  4.3346009611e-02 -8.0016316927e-02
-1.9042671670e-01 -1.4560701882e-02  9.7082538547e-02
 5.4152978742e-01  3.7428877061e-02  7.4837699705e-02
 1.1855276982e+00 -1.2470215485e-02  1.2377733035e-01
-1.0288725400e+00 -1.7930029872e-02 -1.2556193096e-01
-1.6452254656e-01 -4.7890562210e-02 -2.1780243621e-02
-4.1726573228e-03  3.8442277924e-02 -6.3039201841e-03
 4.9214875795e-02 -1.5550225870e-01  8.7015995690e-01
 2.1477196061e-02 -1.0903911280e-01 -1.6008841641e-02
-1.8919480437e-01  7.3981096690e-02 -1.6011837371e-01
 1.2008633648e-01  1.1028248191e-01  1.2902718158e-01
-1.2496524464e-01 -3.5496235043e-02  1.2812219914e-01
-3.0057412823e-01  2.5389581506e-02 -5.4810765271e-02
 1.3543069191e+00  8.1516347541e-02  2.8144304626e-01
-7.4307542697e-01  3.9977399774e-03 -3.5908387592e-01
-2.3812897129e-02 -4.2176391074e-03 -1.0441591300e-02
 3.3472693044e-03 -9.5475555926e-03 -2.6756827982e-02
 5.3399432055e-02  1.5715365875e-01 -8.6773855259e-01
-2.0915662036e-02 -1.3644073184e-01 -2.4627922424e-02
-1.2228098865e-02 -4.4100919328e-02 -3.9526530842e-02
-2.6573636567e-01  4.2354236577e-02 -3.6257578317e-02
 2.1925518736e-01  1.1743630512e-02 -2.1402652987e-02
-4.2786023129e-01 -3.1301102145e-02 -6.5794327129e-02
 1.2411670746e+00  3.4544649445e-02  1.7391403919e-01
-3.5611067103e-02  8.7484763711e-02  9.0357038215e-03
 9.7049954726e-01  2.4987457747e-02  2.5804950298e-01
 6.4105172596e-03  1.6447901194e-02 -3.3103957922e-02
 1.0333015538e-01  1.6828217367e-01 -9.1055102264e-01
 2.8627032972e-02 -5.2740704584e-02 -1.4733380768e-02
-1.8897941072e-01 -6.4828667384e-02  2.2094617550e-02
-5.3799197844e-03 -4.7583559671e-03  4.6834095072e-02
-2.3093261959e-01 -2.9864490628e-03  2.3107396849e-02
-4.8295541399e-01 -8.5992565352e-02  1.4911281945e-01
 1.0889842091e+00  7.9707116788e-02  1.7173979099e-01
 8.8758942379e-01  5.7251792455e-02  1.1111105090e-01
-5.7126667443e-02  6.4476011397e-02  7.4451758400e-03
 7.5852228798e-03 -1.8196385789e-03 -5.6404096352e-02
 6.9795403785e-02  1.6975325307e-01 -9.2284567813e-01
-3.2428714982e-02 -6.0472198539e-02 -5.5447047920e-03
 1.5715718579e-01 -6.6746142861e-02  2.9841535543e-02
 6.4316838702e-03 -1.0214553234e-02 -7.1683976895e-02
-3.4006406359e-01 -5.5371376343e-02  1.8023898806e-01
-1.6147392604e-01 -3.4330497212e-02 -1.0073541186e-01
-1.2423365223e+00 -1.2444034951e-02 -1.6260702387e-01
-8.0320054815e-01 -2.6437913300e-02 -1.4633073743e-01
 5.3320597458e-02  2.6945447830e-02  9.9248158406e-03
 4.9751394104e-04  3.8222678984e-02 -1.4488612844e-02
 2.6899757699e-02 -8.4177103302e-02  4.3719540407e-02
-9.8940398962e-03 -1.4174404340e-01  8.0917443982e-01
-2.8925166883e-01 -3.1443973367e-02 -1.4708401124e-01
 6.8608270728e-03 -8.7952756168e-02  1.0130229345e-02
 7.2232825727e-01  8.7583829120e-02 -1.0390994135e-01
 9.3570704336e-03  5.4174899871e-02 -1.0432920912e-02
 1.0449797616e+00  5.9344956201e-02  2.1787232420e-01
 5.0472668903e-01  9.8078098414e-03  2.5115280718e-01
-1.6142323453e-01  8.4890044489e-02 -4.9666487370e-02
 1.6839821988e-03 -1.9775019862e-02 -1.2749481591e-03
 1.4385515779e-02 -1.3069834130e-01 -2.3745664553e-02
 1.5317049816e-01  1.2237257164e-01 -6.0397410858e-01
-5.6812622379e-01  1.0905568804e-02 -3.3697140375e-01
 3.4901236651e-03 -8.9966604863e-02 -1.4975925679e-02
 5.0655839015e-02  3.9501093795e-02 -1.9953421724e-01
 5.3098048133e-01 -2.7633574711e-02  7.1969884270e-02
 1.0690448472e+00  8.2535267261e-02  1.7059407568e-01
-3.8864806764e-01  1.5406144226e-02 -1.6750038301e-01
 3.3588773054e-01  1.6641021600e-02  1.5183493633e-01
-4.8961193289e-03  1.6365088784e-02 -1.5844056462e-01
 3.2580513188e-02  1.3738253886e-01 -9.4887061826e-01
 1.0239472490e-01  2.1784403354e-02  4.4699791822e-02
 5.4986408177e-02 -4.8116471137e-02  2.9939932501e-01
 1.6842470979e-01 -2.1713711591e-01  1.1401906550e-01
 5.2931874613e-01 -1.4763588363e-03  1.3129352609e-01
 3.4752064137e-01  4.8320780382e-02 -3.5949658770e-02
-1.1212088865e+00  6.5923041057e-02 -1.3575290378e-01
-1.0766223715e-01 -6.3772917199e-02 -3.5149314740e-02
-1.0039511151e+00  3.9403795276e-02 -2.4660302686e-01
-2.1179925204e-03 -2.5255068965e-02  5.4689532377e-02
 9.8048020791e-02  1.1971965222e-01  3.6215380253e-02
 7.2596997962e-02  1.4630574587e-01 -7.0274459876e-01
-4.9785817283e-01  1.1322343799e-01  4.8762943408e-02
 5.5047144843e-02 -7.5862846585e-02  6.0828781184e-02
 3.3148437941e-01 -4.2443655677e-02  1.9833092264e-01
 9.3745652657e-01  6.5361815336e-02  5.2071916878e-02
 8.0104772144e-01 -6.2790701525e-02  4.0184979759e-02
-8.0422984091e-02 -1.3116096125e-01 -1.5328788080e-02
-5.9687538302e-01 -6.5984030079e-02  4.6536311346e-02
 1.3185675017e-02 -2.8440960893e-02 -3.9173015831e-02
-2.6114631174e-01 -1.8429942673e-01  9.4751469801e-01
 1.6492785503e-03 -1.1511070205e-02  4.6201494544e-02
-6.9243120179e-02  9.6898086788e-02  1.0011143057e-01
-2.6993863204e-01 -1.2678715507e-01  2.7946346651e-01
 7.7473321008e-02  6.1012866451e-02  2.5911417490e-02
 5.2393379709e-01  5.2011536439e-02 -2.8820992027e-02
-8.4805761607e-01 -5.6399790578e-02 -1.3312399112e-01
 1.2077672202e-01  5.1087443478e-03 -3.9847142829e-02
-8.3861483448e-01 -2.4734401778e-01  9.6460276018e-01
 1.5512023915e-02  1.5059237415e-02 -8.2649235871e-02
 1.1936540494e-01 -7.2649314236e-02  1.0532795432e-02
-5.8595388733e-02 -1.1612794750e-01  7.6849493415e-01
 4.2356977646e-01  2.2050339498e-01 -6.7743325725e-02
 8.4118767115e-02  4.4986729149e-02  1.2506281517e-01
 2.2002282977e-01  5.8711904455e-02 -1.3286145612e-01
 6.8468724445e-01  2.4421941225e-02  9.0420290325e-02
 1.0267549401e+00  1.6697003166e-01  1.3682022251e-01
 3.2159275040e-02 -5.9816343616e-02  1.7000285553e-02
-6.9019807283e-01 -5.6311758630e-02 -5.4261583414e-02
-2.3073283805e-03  8.9440393522e-03 -2.9833527286e-02
-5.1730123833e-02 -1.5129222674e-01  8.4194578657e-01
 2.9119197333e-02  1.5609074337e-01  5.3984993684e-02
 1.1499490834e-03 -1.3044249295e-02  2.7980212124e-02
 1.9984821883e-01 -8.1453701104e-02  1.3777368523e-01
-3.2617326490e-01  1.2511525354e-02 -6.8227438202e-02
-6.7185108578e-01 -3.0418673482e-02 -5.7666571428e-02
-1.1344668196e+00 -3.6274212853e-02 -1.0209740701e-01
-2.6351523082e-02  1.9671280307e-01  3.2811245883e-02
-1.0382536545e+00 -6.6247444200e-02 -7.0413038199e-02
 6.5181128460e-03 -2.4052368428e-02 -1.3466197113e-02
 2.2171874310e-01  1.5314435615e-01 -7.7694285839e-01
 1.2317088457e-02 -6.1427835386e-02 -1.0623346824e-02
-4.0749893254e-01 -5.8335056044e-02  2.8541693985e-01
 8.6639748843e-02  1.6262907060e-01 -3.4501575248e-02
-5.4322601441e-02 -2.9451332125e-02  1.2352012924e-03
 5.0214279665e-01  7.7698979344e-02 -1.9103012787e-01
-1.0842223302e+00 -6.9052353965e-02 -1.1866870153e-01
 9.3890198443e-01  1.1180484803e-01 -2.0826971849e-01
 1.6791558832e-02 -1.7476488350e-01 -3.1047254785e-02
 3.9716888426e-03  8.7862311150e-03 -9.4482528020e-02
 5.3884528552e-02  1.6972682388e-01 -9.7311106894e-01
-5.1709193902e-02 -4.1454696728e-02 -3.5343128063e-03
-1.8419731105e-01  1.0986386856e-01 -1.1471366072e-01
-3.2010943008e-02  2.6470025223e-02  1.2290321109e-01
-2.8705483491e-01 -2.3481903962e-02 -2.8488406743e-02
-2.1170841749e-02 -2.7843495809e-02  1.4066819435e-01
 1.1075255028e+00  1.2882314635e-03  1.2791539046e-01
 1.0777791664e+00  2.0180132315e-02  2.0333226364e-01
 7.1491588209e-02 -2.1597732306e-02  4.0305525713e-04
 2.1344788066e-02 -1.0979778057e-02 -6.7075371807e-02
 2.2449315820e-01  1.6691317640e-01 -9.1110287536e-01
 5.9418307026e-02 -9.0353985253e-02 -2.3979221231e-03
 7.6939815338e-02 -7.0908019096e-02 -1.0537241267e-01
-1.7124487904e-01 -1.6448588920e-01  1.0927595597e-01
 3.2526799281e-02  6.7986376775e-03  2.1056495922e-02
 5.9006063971e-01  7.2544063776e-02  3.9836266988e-02
 1.1889476822e+00  1.4084233936e-01  7.2411771078e-02
 1.1389154700e+00  1.7352492303e-01 -3.2663562265e-01
-1.9143031450e-01 -9.8029686497e-02  8.1421317170e-02
 1.0115549278e-02  2.5183019938e-02 -6.7211255933e-02
 8.9185999712e-02 -6.4610529352e-02  4.7374327609e-03
 4.7636340711e-02  1.3012476332e-01 -7.0505371522e-01
 3.7884045283e-01  1.6596747327e-01  9.7240167859e-02
-2.4251944122e-03 -3.7210269449e-02  7.8514665120e-02
-4.0929274542e-01 -1.0257214528e-01  2.5628331335e-01
 8.6018026190e-01  9.0661744027e-03  1.6036913122e-01
-8.8280177599e-01 -1.8083387167e-01 -1.5053316977e-01
-2.8726331390e-01  2.0762511580e-02 -8.0558464071e-02
 8.5266231386e-02 -3.2304836833e-02  2.1417471556e-02
-1.5159937616e-03  7.1001460871e-03 -1.4740230058e-02
 1.5211390410e-02  1.0311220310e-01 -1.9549775449e-04
 1.0703776059e-01  1.3600080475e-01 -7.7164882716e-01
 5.0138135715e-02  2.6983460488e-04  7.2327912864e-02
-3.8829296520e-01  5.5750388675e-02 -3.1560686999e-01
 6.0676706429e-01  1.2167419779e-02  1.0236680714e-01
 1.7110978899e-01  2.8381924295e-02  4.0058442614e-02
 8.7826779807e-01  5.2860262983e-02  5.1642098904e-02
-3.0703523344e-03  1.3115064607e-01  2.0938898769e-02
 1.0094337558e+00  5.8416203610e-02  9.2764581467e-02
-1.5223327850e-03  3.0002192047e-03  5.6172247196e-03
 1.2751454865e-01  1.7397012644e-01 -9.1053928261e-01
 2.4243179929e-03 -8.7563298278e-02 -1.3991517997e-02
-2.0905444141e-01 -2.8749949107e-02  1.1013700434e-01
 1.8062455908e-03 -1.8199147920e-02  2.4954653493e-03
 4.3093613554e-01  4.8435250228e-02 -9.4297608982e-02
-1.8602856651e-02 -1.3458290996e-02 -7.7321884674e-03
 1.1649618848e+00  6.0448015964e-02  1.4927873782e-01
 4.7215563629e-02 -9.9300549082e-02 -1.5048604285e-02
 1.0156443724e+00  6.7016036297e-02  8.6376396858e-02
-2.1573669185e-03 -3.3523147259e-02 -1.1519609760e-01
 9.1906995983e-02 -1.4636375366e-01  1.0100482277e+00
 5.0302413184e-02  3.3919459432e-02 -5.9673765252e-02
 9.6000412157e-02 -9.1377074372e-02  2.7534648609e-01
 3.8397623674e-03 -1.7683635242e-01 -4.0099629159e-02
 4.6635704869e-01  7.9400129574e-03 -3.5334418530e-02
 1.4519445598e-01  2.3710171711e-02  7.9470314019e-02
 1.2182481155e+00 -3.9537209240e-02  2.6493756060e-01
-7.9812378367e-01  2.5660686273e-02 -4.5326279146e-01
-2.1932991076e-01  3.6378901125e-02 -1.0223512426e-01
 1.1172526670e-03 -8.5040040460e-03 -4.8180194583e-03
 3.0231788849e-03 -9.4884102326e-02 -1.7611096387e-02
-5.2570789124e-02 -1.3021134983e-01  7.0398506959e-01
-4.6525780740e-01 -1.5257227436e-02 -7.2440486079e-02
-1.9790121250e-03  2.1324714949e-02  7.8661383461e-03
-2.9622926321e-01 -6.5216026611e-02  2.4186467635e-01
 6.5716040474e-02  8.1011882928e-02  2.5741655968e-02
-1.2216251501e+00 -5.2833026224e-02 -1.8052724548e-01
 3.9754412104e-01  1.4657038791e-02  9.2489829691e-02
 1.3727488055e-04  4.3044518803e-02  9.1230608841e-03
 1.2322026839e-02 -3.9980038482e-02  2.8311906801e-02
-7.5128325104e-02  1.3000544037e-01  7.4075484802e-02
 8.0676512952e-03  1.6827956510e-01 -6.7026138519e-01
-1.0374660118e-01  1.4350415775e-01 -7.9834195596e-02
 4.9025847703e-01  1.0346328742e-01  3.3295121712e-01
 6.7175659884e-02 -7.9733609692e-03  1.4020705491e-01
 7.9324156406e-01  3.7698407191e-02  1.6480592992e-01
-1.0246921077e+00 -1.0575724485e-01 -2.1608597099e-01
-7.1513884817e-01 -1.8844429819e-03 -3.7401798597e-01
 9.3975118815e-04  1.6171857844e-01  4.9503880620e-02
 1.3346239466e-02 -1.0242797083e-03 -9.9498589711e-02
-1.0857704046e-01  8.2860560017e-02 -3.0059041210e-02
 1.3997912497e-01  1.5121954871e-01 -8.6323955637e-01
 7.9731472599e-02  6.7536288902e-03 -1.2327112967e-01
-1.9969584435e-01 -2.1852717985e-01 -2.1378239068e-02
-2.5119272439e-01 -3.7864873161e-02 -1.2397154163e-01
-8.8754383588e-01 -7.9397690911e-02 -4.8481456058e-02
 1.0372224778e+00  2.0191913383e-01  9.3204576808e-02
-8.0031182554e-02 -6.3174015316e-02  3.0946114878e-03
 8.4645503345e-01  9.6097151190e-02 -7.9374319845e-02
-2.0703947105e-03  5.0941838383e-04  2.7733101763e-02
-9.0810769785e-02 -1.5984423529e-01  8.5873995153e-01
 4.5927014686e-02 -1.3539483827e-01  1.4440859912e-02
-1.3249812865e-02  1.3610634965e-02  4.3685581282e-02
 3.0665608894e-01  6.6571211925e-02  9.5914563971e-02
-2.2063464648e-01 -2.5412590801e-02 -1.9223989932e-03
-2.3257338120e-01 -3.6774357673e-02 -2.5769090882e-02
 1.1902588006e+00  9.3484851564e-02  1.1910325166e-01
 8.1714119195e-03 -7.1729038060e-02 -1.6374623950e-02
 1.1391622182e+00  1.1790258929e-01 -6.1656151333e-02
 5.9496144311e-03 -4.4190832766e-02 -2.4016433600e-02
-2.3201053926e-01 -1.8074138816e-01  9.0887222720e-01
-1.7383005312e-02  8.0540228120e-02  7.8567971884e-03
-7.1162756919e-02 -5.1009699208e-02  1.3705386115e-01
 1.8177012617e-02 -1.2337551379e-01 -3.4824359009e-02
 4.0847064508e-01  1.1518687979e-02  1.8102739012e-01
 1.2068377702e-01 -4.2269919668e-02 -1.1425476432e-02
-1.3382898592e+00 -1.2362533917e-01 -1.6762409999e-02
 7.0385108685e-01  9.4298774733e-02 -2.0374892484e-01
-6.0042736583e-02  5.8940500631e-02  1.9538597281e-02
 5.4237778904e-04  2.7301817099e-03 -4.6626043068e-02
-4.6690903582e-02 -1.6753175492e-01  9.4600600875e-01
 2.5144222309e-02  6.1986088066e-02  1.4394999656e-02
-1.8116511568e-01  6.4230178203e-02 -1.1420763587e-01
-1.1742644479e-02  2.8370711193e-02  6.0816060449e-02
 2.2315005720e-01  1.7505634919e-02  7.6365702535e-02
-6.6973762087e-02  3.8425687956e-02 -1.7852457600e-01
-1.1959808711e+00 -3.1234346606e-02 -1.3531898274e-01
 9.8474362578e-01  3.0083896406e-02  1.8891592380e-01
-1.5363968071e-03 -4.9029948621e-02 -1.2173662302e-02
-2.2663901522e-02 -5.6302902158e-02  8.4085136277e-02
-2.3325895656e-01 -2.1146365163e-01  9.0697877462e-01
-4.7210498725e-02 -3.2708571575e-02 -7.1444849314e-02
-1.4133345462e-01 -1.1964245701e-01  1.8401843213e-01
 2.2306386592e-01 -1.1758238413e-01 -1.9581467493e-01
-3.2677135040e-01  7.7930536114e-03 -6.1968124042e-02
 3.3688053273e-01  2.4275112768e-02  7.4739404600e-03
 1.2169352250e+00  1.1079316815e-02  2.5430740883e-02
 9.6464107951e-01  1.0109406561e-01 -2.4463119684e-01
-4.0976298204e-01 -2.5412895351e-02  1.0463761928e-01
 3.0562187380e-03  6.3877057610e-02 -6.3608654436e-02
-4.7479903128e-02  1.7395494094e-01 -8.9031931665e-01
 6.0743882939e-02 -2.8539411047e-02 -7.7518259238e-02
 1.3673510053e-01  6.0376345092e-02  2.3710860960e-01
-2.7655508003e-02  1.4204209962e-01 -4.8519229746e-02
-7.4434655784e-01 -1.1160095698e-01  1.0669065402e-02
 7.0542111685e-02  6.9795022916e-02 -1.9677144709e-02
-1.0552085576e+00 -9.6027184385e-02 -2.3817113641e-01
-4.4239977272e-01  7.5106391248e-03 -3.2140022568e-01
 3.9015342037e-01 -6.5329125066e-02  1.7699699185e-01
 6.1118414072e-04 -1.7817451958e-02  6.3232807260e-02
 7.5442989113e-02 -7.2690355132e-02 -4.3121789826e-02
-5.0633766398e-02 -1.6719942546e-01  8.1080067500e-01
-2.8861792921e-01 -1.1651065834e-01 -1.4596390294e-01
 1.4802507232e-02  5.7837639795e-02 -6.2809729486e-02
 7.7197015473e-02 -2.9171899580e-02  2.4723808235e-01
-7.1521005680e-01 -1.4681952783e-02 -7.9744359999e-02
-1.1296464540e+00 -1.6032106871e-01 -1.6393025117e-01
-6.2284953980e-01 -2.6337813926e-02 -1.3692035677e-01
-1.3389079867e-02  4.9938180306e-02  1.6762307007e-02
 4.5606119422e-02 -2.0548704898e-02 -1.2060426944e-01
-3.1390246554e-01 -1.6415358506e-01  9.4973731706e-01
-1.9733359040e-02  2.6533298385e-02 -1.1771055681e-01
 1.6141815944e-01 -4.5108279568e-02 -2.1238301307e-01
 1.2333183909e-01  2.3645975727e-01 -1.5105624530e-01
 1.5114774007e-01  2.8820338016e-02 -3.5953746514e-02
 5.3159403450e-01  7.6887372217e-02  2.4100202304e-02
 1.1931723711e+00  1.8688389743e-01  1.2818803390e-02
-1.1153756285e+00 -2.1201065634e-01  5.1123398214e-01
-2.2411718229e-02  1.1645903376e-01 -5.1797275176e-01
-2.6332341497e-04 -2.1811912522e-02  8.7798226724e-02
-7.9373354643e-02 -1.6673532052e-01  9.3277586062e-01
-6.5144933288e-02 -8.5884133602e-02 -4.5623348093e-02
 8.5970660720e-02 -1.2550221734e-01  9.1559582069e-02
-7.4218366915e-02  7.5130951179e-02  5.2183971764e-02
 2.2397031368e-01 -4.5453172538e-02  1.5293109314e-01
-7.9277474061e-01 -4.6439658665e-02 -7.0007811144e-02
-1.1149779960e+00  4.4308979961e-02 -9.7674376713e-02
 8.7161832655e-01  3.1464487593e-03  7.3830769815e-02
-3.0181964210e-01 -8.2025972443e-02 -4.1937192494e-02
 1.4028287128e-03 -2.7282205529e-02 -1.3692918068e-03
-4.4782145608e-02 -1.5837069139e-01  8.6745689370e-01
-7.4150842049e-03  6.1598403172e-02  1.2070005531e-02
-1.4380282581e-01 -3.4239719006e-03 -6.9987165026e-02
 3.1903100136e-03 -4.3719759521e-02 -3.5258522881e-03
-6.2310338111e-01 -8.1712527877e-02  1.8402472201e-01
-1.9256192043e-03 -5.1665765653e-02 -1.4468361388e-03
-1.1578104261e+00 -5.4671160423e-02 -2.1042999391e-01
 5.9790668827e-01  1.5034454157e-02  1.7366983462e-01
 1.1914393291e-02 -6.5090142783e-02 -1.0404112283e-02
-3.1110665991e-02  5.5290678033e-02 -6.2703548798e-02
 3.1269605898e-01 -1.7705898858e-01  1.0152916662e+00
 2.0833481054e-02 -6.5165795520e-02  8.9388882299e-02
-8.9962398078e-02  1.6004740565e-01 -1.2292812913e-01
-3.6255114974e-02 -2.8312732032e-02 -4.6529435518e-01
 3.7827731115e-01  1.4253490653e-01  4.7303957668e-02
-3.8955672044e-01 -7.3539104554e-03 -6.9300731111e-02
 7.9910573610e-01  5.6984725914e-02  1.2250548008e-01
-7.8493855430e-01  9.8225913953e-02 -9.3523164618e-01
 1.3591405595e+00  1.0088323164e-01  1.9615802744e-01
-1.3251495629e-02 -2.5514110881e-02  3.1829671619e-02
 3.8083678954e-02  8.2981646157e-02  3.9843476672e-02
-5.3951621702e-02 -1.5353107454e-01  6.4992803022e-01
 5.9391254156e-01  2.7272631246e-02 -2.3822978595e-01
-5.8006206599e-02  1.1787260489e-01 -5.4645846652e-03
-3.5121939149e-01 -5.1983672324e-02  2.1109790014e-01
 1.7428665116e-01  3.1814700765e-02  5.5069294532e-02
 1.1255235932e+00  2.7151906671e-02  1.0982309329e-01
 5.5982007376e-01  7.3448232340e-02 -1.3237594932e-01
-9.3112161079e-04  1.4390264109e-01  3.9473900831e-02
 6.3229093018e-03  9.5086161354e-03 -6.3767164494e-02
-1.0496804789e-01 -1.9222181249e-01  1.0193247692e+00
 4.7307553384e-02 -7.3274278082e-02 -4.6296278376e-03
 1.1824261318e-02  1.0477267203e-02 -8.6162416193e-02
 9.1014300221e-02  8.6357885003e-02  3.0553405923e-02
 6.4973019742e-02  6.9105883765e-03  1.2245445820e-02
 3.2938584703e-01  3.5700237655e-02  3.7531127635e-02
 1.1346324701e+00  1.0967645194e-01  1.2929439256e-01
 1.5801326922e-02  1.2292811178e-02 -1.0476947452e-02
 1.2941463760e+00  1.2323425046e-01  9.3105761918e-02
-6.3156070130e-02  1.5638260030e-02  8.4222914428e-02
-3.1176563833e-01 -1.0597531953e-01  7.3026761115e-01
-5.4481010547e-02  3.2416626249e-02 -2.6601287332e-02
-2.7861665433e-01  8.0543767804e-02  2.8072793715e-01
 3.4413461544e-01  2.5711023713e-01 -2.9579502364e-01
 3.9396252281e-01  1.3088136889e-01  4.0538962632e-03
 7.7269258386e-01  1.5048901198e-01 -1.8906026426e-01
-6.4778631543e-01 -4.0463510973e-02 -1.8609927738e-01
-1.1892556851e+00 -1.7769335715e-01  3.5432775456e-01
-1.0113270741e-01  2.4207018192e-01  5.6846772075e-02
-2.3021108095e-03 -6.7093057106e-03  2.3010461299e-02
-9.4685616084e-02 -1.8210575247e-01  9.7229087053e-01
-2.0004035152e-02  5.6895104834e-02  1.0199787146e-02
 2.0948129624e-01  4.1244580830e-02  2.5346054368e-02
-6.5366710541e-03 -1.1547776843e-02  3.4318713229e-02
-7.0068123640e-02 -1.8058914244e-02 -9.9004359746e-03
 1.5795481006e-01  2.5140659059e-02 -5.9401133008e-02
 1.0533960274e+00  7.2445418090e-02  1.2774670633e-01
 1.1300082989e-02  9.5351019126e-03  5.0284828799e-03
-1.1970226058e+00 -7.5422385030e-02 -1.5012788850e-01
 1.4692104544e-02  7.6016479260e-04 -6.0618169859e-02
-1.3782849311e-01 -1.4866019549e-01  8.2745701714e-01
-5.8752953384e-02  6.5291396686e-02  1.6700037837e-02
-2.5093804040e-01 -1.2721043428e-01  6.1280637623e-02
-1.2175779808e-02  5.0042500968e-02  7.6886538719e-02
 1.1025296326e-01  6.2862406001e-02 -2.5988860041e-01
-5.2816510708e-01  6.2787507798e-03 -4.2937358908e-02
-1.2489393543e+00 -1.6324440578e-01 -1.1189607096e-01
-6.0487643682e-01 -5.3026023414e-02  3.7919585283e-02
 4.6975821218e-03 -6.2196036413e-02 -7.5269969567e-03
-1.4861022446e-02  1.8206736841e-02 -8.1133503192e-02
-9.5028550810e-02 -6.9972109445e-02  1.3126834901e-02
 1.0114171509e-01  7.9641931993e-02 -6.9654222601e-01
 4.1213947617e-01 -1.5883076015e-01  2.3197059571e-01
 3.3951108796e-02 -3.7307632827e-02 -1.0592964990e-01
-7.0515503130e-01  5.0047865385e-02 -3.1190791425e-01
 1.2779003076e-01  9.1918377092e-02 -7.8637617357e-02
 9.8343473530e-01 -1.4272728628e-02  3.8293029303e-02
 4.2484754980e-02  1.4407032785e-01  5.8207990062e-03
-5.1582532087e-01 -5.3695467262e-02 -1.1058875844e-01
 3.5735292038e-03 -3.8211176475e-02  7.8626175015e-02
-1.2105687652e-01 -1.1050538677e-01 -3.6390932833e-02
 1.2181397524e-01  1.5808192635e-01 -7.8523165748e-01
-7.5449293666e-02 -3.2861292041e-02  6.1586492449e-02
-1.8509130973e-01  2.1021073676e-01  2.0054247944e-03
 4.9949369668e-01 -9.7898755548e-02  1.3250947671e-01
-1.0528867467e+00 -4.4771744503e-02 -2.1200540632e-02
-8.1973125670e-01  9.8166833714e-02 -1.8902390407e-02
 1.8904370862e-01  1.7301386772e-01  3.9640442622e-02
 7.1549843115e-01  9.9225495515e-02 -1.2606230931e-01
-1.2998383143e-03 -9.5281788233e-03  2.3944429469e-02
 9.4532205740e-02  2.0037878184e-01 -1.0772167247e+00
 6.2783280977e-03  7.3935431608e-02  2.1733826881e-02
 3.3657287800e-03  2.1404382222e-02 -2.8087001239e-02
-8.1461200521e-03  3.7816585447e-02 -5.0599193326e-02
-2.0151849695e-01 -1.5430209505e-02  3.7216745268e-02
 1.0046538358e-01 -2.3256990525e-02  1.0401974631e-02
-1.0879881436e+00 -5.3672148605e-02 -1.1769908240e-01
-3.3953265572e-02  7.1585807336e-03  1.3821555251e-01
 1.4678409383e-01  1.7354039090e-01 -8.7294222235e-01
 6.2188969798e-03 -9.9918143631e-03 -1.6928553834e-02
-1.6059186572e-01 -1.4297780337e-01  7.4917428243e-01
 1.8640992043e-02 -6.5265033992e-02 -1.1028537343e-02
-2.5082194456e-01 -5.5626667757e-02  6.8484273148e-02
-1.5905063017e-02  9.3195871049e-02  3.3564087313e-02
-2.5609771656e-01 -8.2478463438e-02  3.2383136305e-01
-1.9554037740e-01  4.5421257776e-02 -1.0463314292e-02
-1.3355576685e+00 -1.1399744341e-01 -8.2946151558e-02
 3.7614642101e-01  4.2175481675e-02 -9.7205378149e-02
-1.5916203463e-02  1.1045619023e-01  1.9115216999e-02
-1.4968831720e-02  2.5592879774e-02 -1.3852042585e-01
-3.3539590779e-03  1.6222708576e-01 -1.0484401752e+00
 6.6485467483e-02  3.8516235443e-02  2.8527001920e-02
-4.1100862937e-02 -1.5698251338e-01  2.2696975906e-01
 4.3270452908e-02  8.8950249895e-02  9.0974950525e-02
-5.1278341695e-01  5.8465065760e-02 -1.7054708664e-01
 4.0049722322e-01  4.6184595948e-02 -1.4597683776e-02
-1.0336102907e+00  4.2835986797e-02 -1.1850491196e-01
-9.0176779290e-01  8.6996345101e-02 -1.6570915697e-01
 7.4404769550e-01  7.5705072573e-02  1.9741392300e-01
 3.7062739303e-03 -3.5493191304e-02 -3.2489977432e-02
-1.4820494153e-01 -1.6832888250e-01  8.6753806431e-01
 1.5942033542e-02 -2.9106829656e-02  2.0149358342e-03
-8.3074481134e-02  4.7321836698e-02 -1.4531041453e-01
-2.2338025218e-02  6.4815861317e-02  3.1917268998e-02
 2.0076783165e-01 -5.2279901501e-02  1.2605808313e-01
 2.8731852227e-01 -1.3757046320e-02  3.7055361225e-01
-1.3110115014e+00 -1.1214924050e-01 -7.9812912937e-02
-2.9941759216e-01 -3.2398253898e-02  8.6759103683e-02
 3.7808850582e-02 -3.7649849590e-03  5.9123850335e-03
-5.9694638949e-03 -1.8060778380e-02  1.4622766331e-01
 1.3587472609e-01  2.7861742493e-02 -2.3965135189e-01
-5.9535599576e-02 -1.8079485390e-01  8.7762662308e-01
 7.1698634154e-03  5.3971494609e-03  2.1616891367e-01
 1.6240359258e-01  2.1569023243e-01  5.0682429708e-02
 4.2847422978e-01  3.3060541069e-02  2.1039802441e-01
 6.2802128534e-01  3.0392508527e-02 -6.8207022772e-04
 1.1060406092e+00  2.2168250640e-01  1.3640338405e-01
 1.0173524072e-01  4.6369470382e-02  1.6828413548e-02
-7.9425677832e-01 -8.2980076531e-02 -4.7757328967e-02
 1.0191076159e-03 -3.2052266575e-03 -1.4698409396e-02
-5.8094274845e-02 -1.4521181797e-01  7.8745762697e-01
-6.4558276814e-03 -6.7755916475e-02 -2.4940796206e-02
 3.6482725677e-01 -1.2314782514e-02  9.4333372758e-02
-4.1201152319e-03  2.5537050105e-02  2.2580020828e-02
-7.4074135437e-02 -5.2032248817e-02 -1.6286853582e-02
-2.2662809213e-02 -4.9119746609e-02  2.6398313853e-01
-1.2668537044e+00 -5.3369052857e-02 -1.5554250297e-01
-5.2793030573e-01 -2.1764909787e-02 -1.1088276623e-01
-3.0560221184e-03  2.3433231944e-02  2.1621912463e-03
-8.6100834024e-03 -8.2323340747e-03  7.1416295195e-02
 9.9582336964e-02  1.8742872280e-01 -9.9701921815e-01
 4.0505014818e-02  7.4773338406e-02 -5.4963280150e-02
-3.0137998011e-02 -6.1281362214e-02 -7.5410118183e-02
-9.6126126677e-02  9.1978409408e-02  4.9795551663e-02
-1.5953291870e-01  2.4686484244e-02 -1.2882719806e-01
 4.0987018860e-01 -1.9831030912e-02  3.3308237282e-02
-1.1121804909e+00 -2.9462294845e-02 -1.2283177095e-01
-2.3964848045e-03 -1.4131649574e-01  7.0017078839e-01
-1.3305254090e-02 -3.5204707002e-02  3.5623604773e-01
-2.1707234594e-03 -5.0763328953e-03  6.3304249751e-02
 1.0154322402e-01 -7.3790801350e-02 -8.0346425442e-03
 1.1600294161e-01  1.5103089744e-01 -6.9441594167e-01
-5.2903619471e-01 -1.5625215077e-01 -1.5793165877e-01
 1.0937450351e-02  1.1120941249e-02 -1.0372979597e-01
-3.7161423686e-01 -6.5401036088e-03 -2.1448392097e-01
-3.0388613837e-01  1.6666570057e-02  1.6403040612e-02
 1.0231321099e+00  1.3182320767e-01  8.9521997419e-02
 5.3249705188e-02 -7.0294114937e-02 -3.2199111356e-02
 5.8143144872e-01  3.4495548799e-02  2.8287493690e-02
-1.6886071357e-02 -2.5102713564e-02  4.2256351250e-02
 2.7959753482e-01  2.0767379313e-01 -9.7554072386e-01
 1.5480659002e-02  2.4880758467e-02  2.0103011848e-02
-6.1056838884e-02 -1.0597325968e-02  2.2550711722e-01
-2.3262664214e-02 -1.2260356832e-01  1.4971943157e-02
-1.8924100236e-01  2.6279101273e-03  1.0622765573e-02
-4.0450278643e-01 -5.3254378915e-02  2.2831886155e-01
-9.7035857925e-01 -3.2253796186e-02 -8.4116894582e-02
-1.2405740973e+00 -1.1027652020e-01  1.6635679763e-01
 1.4128139433e-02  1.4385020389e-01  1.0168521573e-02
-1.4402137235e-03 -1.7611634949e-02  1.1675614809e-02
-1.6447026347e-01 -1.8685069110e-01  9.5591387050e-01
-2.8600620963e-03 -1.0498992549e-01 -2.3968842795e-02
-4.4830301334e-03 -7.8422025096e-02  3.8425391318e-03
-1.4610960890e-01  3.9565682973e-03  5.9124697318e-02
-7.1557360719e-02 -1.1581181203e-02  3.8914655396e-02
-1.3962761218e-01  1.0095268435e-02 -7.9784476858e-03
-1.2581967322e+00 -7.1936631383e-02 -9.8387880378e-02
-3.0120402240e-02 -2.2918549420e-03  1.1007871896e-02
-8.1692176815e-01 -1.7818955101e-01  6.5282151966e-01
-5.5765147320e-03 -1.9173848960e-02  3.1462012128e-02
-3.8023846317e-02 -8.3085006938e-02 -2.8204957850e-02
-3.5834533256e-02 -1.5242166578e-01  7.3731865822e-01
-5.5427174727e-01 -1.2489258523e-02  1.7302045567e-01
-3.2081810792e-02  6.6208258023e-02 -3.8860805061e-02
-1.1655281679e-01 -6.7704937278e-03 -2.6713080624e-02
-1.6389296492e-01  1.5045283744e-02 -1.2979146899e-01
 1.0565695658e+00  3.9740815610e-02  9.9995413469e-02
 2.0526288785e-02  2.2777566582e-03  7.0554231948e-03
 7.8813442548e-01  6.3014234969e-02 -4.1125625001e-02
-6.8722140310e-04 -9.1989436411e-03  1.3616887263e-02
-7.1077892428e-02 -1.7186794983e-01  9.2278445769e-01
-1.4865431347e-02  5.8518781869e-02  1.0933787832e-02
 2.3923299091e-01  2.5958868398e-02  6.8920956117e-02
 1.1016801967e-03  2.3823079355e-02 -1.6657571917e-02
-5.3274458775e-02  7.2403480914e-03 -1.8279081162e-03
-1.6053261147e-01 -4.0611729809e-02  1.4717113668e-01
 1.1521686371e+00  7.3353832602e-02  1.5069139960e-01
-9.7379222960e-01 -5.0559307890e-02 -1.6010693377e-01
 1.0050976034e-02 -5.8068523424e-04  9.7820115378e-04
 1.2085771793e-02  2.5350736196e-02 -4.3338342624e-02
-6.6398617082e-02  8.5810920822e-02 -7.6813378602e-03
 4.1351010068e-02  1.2021909744e-01 -7.2179845535e-01
 3.5349563896e-01  1.2471415739e-01  3.2180729086e-02
 1.6802923699e-03  2.2523656083e-02 -5.5233731901e-02
-6.3083205044e-01 -1.2009822378e-01  2.0061566298e-01
-5.5008470089e-01  3.7248372003e-02 -1.1165292825e-01
 9.8818622238e-01  1.3503727749e-01  1.7621676923e-01
 2.2803825554e-01  7.5235810101e-02  6.9475441434e-02
-3.5615824917e-01  7.8887569821e-02 -6.7107093381e-02
-8.6279857862e-03  5.7849918069e-02 -6.1769987416e-02
 7.1235153013e-02 -1.8576723323e-01  9.5842777222e-01
 3.9790161161e-02 -1.3129523540e-02 -7.3002991194e-02
-1.1399129575e-01  1.2406225562e-01 -1.8565655988e-01
 1.5081158432e-01  1.0977149661e-01  2.4824564415e-01
 4.8649852954e-01  5.3516804000e-02  8.5315381188e-02
 3.4798438823e-03  1.9797493166e-03  4.6061226316e-03
 1.1239113328e+00  1.0057606183e-01  2.1641343438e-01
 9.0239060522e-01  2.2302218942e-03  5.0806719787e-01
 4.3808623288e-01 -2.1918040557e-02  2.3677071437e-01
 1.2683094890e-02  3.6887173293e-03 -7.6948014351e-02
-1.1142805761e-01  6.3775505420e-02 -1.1276092285e-02
 1.2536761407e-02  9.8157303302e-02 -7.3942338621e-01
 4.9216518853e-01  1.9547984557e-01 -1.8688663633e-01
 1.6100949520e-01  8.9404020366e-02  1.1825653501e-01
 3.4232802038e-01  1.0565909927e-02  9.5951535567e-02
-4.9734110511e-02  6.7796909271e-04  5.9633266580e-02
-1.0381571729e+00 -1.2027304846e-01 -1.1241179465e-01
 1.5910559478e-02 -8.1014548555e-03 -2.2226647687e-02
 7.9871210464e-01  8.3639764638e-02 -2.0596976975e-02
 5.3143317281e-03  3.7046928492e-02 -8.8595623545e-02
 7.3238132008e-02  2.1490241078e-01 -1.1747011753e+00
-1.9784941338e-02 -3.3154263156e-02  1.0390584900e-01
 7.3071446275e-02 -1.1103378329e-02  1.8509116002e-02
-1.3738336742e-01  9.4565228674e-02 -6.4351734791e-02
-3.4303977237e-01 -8.0619067536e-02 -1.0259439564e-01
 3.9528489052e-01 -1.0761063888e-02  2.7802932963e-01
-8.0447191977e-01 -8.2512835466e-02 -1.6215366233e-02
-8.1088791195e-02  1.3628268832e-01 -8.1690682795e-01
-2.5452527950e-02 -3.3535402276e-02  1.0755108340e-02
 8.5052197569e-04 -5.2583988002e-02 -2.3577818252e-03
 2.7261383628e-01  1.7481225671e-01 -8.2183788416e-01
-1.0992586440e-03  2.0223223407e-02  1.6049722942e-02
 5.4897528499e-03  1.9071373024e-01  1.3417971969e-02
-4.6719046050e-01 -8.7123920171e-02  3.6379546381e-01
 4.3807578691e-02 -4.2411731491e-02 -6.0338995812e-03
-2.6607475167e-01 -2.5514921460e-02  8.0258869429e-03
-1.1326215806e+00 -7.3372787984e-02 -6.2653562296e-02
-1.1993748715e+00 -1.7021512167e-01  4.2064243999e-01
 2.7221828546e-02 -6.6360867851e-03 -1.5049163220e-02
-4.9319986409e-02 -3.3490550751e-02  1.1637820659e-01
-1.3735887100e-01 -3.1443981429e-02 -1.5333183442e-01
 1.4583836015e-01  2.2269923384e-01 -6.9360800302e-01
 1.0025631331e-01  9.9397754168e-02 -2.8777402339e-01
-3.2503539267e-01  1.9310539215e-01  2.9241576838e-01
-5.0406747593e-01  5.8197905175e-02  1.8230183098e-02
-7.5135156146e-01 -1.4052713503e-02 -9.0260161809e-02
-1.0156973372e+00  7.4874195048e-02 -7.1010179999e-02
-9.5507366659e-02 -1.7007151222e-01 -6.6120611392e-02
 9.7381703518e-01  1.6798880210e-02 -2.4909054894e-04
 1.1261065176e-02  2.2209552945e-02  3.9662219093e-02
-2.8687530244e-02 -9.5649096533e-02  7.1713565876e-02
 1.3403757616e-02 -8.0412631437e-02  6.7637555642e-01
-2.4533745376e-01 -9.1030100593e-02 -2.7448348732e-01
-4.3436753383e-01  1.5840923410e-01 -3.2891868646e-01
 5.7836373650e-01 -4.5536380007e-02  2.9949424356e-01
-7.4704887599e-02 -5.1691793329e-03 -9.8132288100e-02
-1.0146515242e+00 -3.8587346521e-02 -9.7124426818e-02
-7.5106063109e-01  1.7339336530e-02 -4.0787160638e-01
 1.4133217476e-02  2.3906570155e-01  4.4328195736e-02
 1.5404595551e-03 -1.8085205198e-02  4.6430821402e-03
 2.4007484954e-02 -1.3536377840e-01 -2.8267661423e-02
-7.3497537489e-02 -1.4692225712e-01  7.6022053648e-01
-2.2323919032e-02  7.5652814218e-02 -8.8492706077e-03
 4.3574330541e-01  1.0772150995e-02  2.5346431117e-01
-9.0738950199e-02 -1.7555144443e-02  5.4970436264e-02
 1.1237440540e-01 -4.7487743945e-03  1.4404262153e-02
 1.2346524320e+00  7.4653311638e-02  1.7823549145e-01
-3.4020304152e-03 -1.6321442991e-02 -2.9738451215e-03
-8.7006544476e-01 -2.2680088043e-02 -2.7766286001e-01
 8.6108568715e-04  1.5823528563e-02 -8.8690614822e-03
-1.6475209850e-01 -1.9315476831e-01  9.9738050971e-01
 2.5903352645e-03  3.0117425156e-02  7.3983794476e-03
-7.5976242650e-02 -4.4409580506e-03 -6.9871997431e-02
 8.0402145297e-04  5.2873673198e-02 -2.7933818502e-03
 5.1369285099e-03 -5.3406748609e-02  3.0837509215e-01
-4.1677351821e-02 -4.5118903197e-02  5.9001344668e-03
 1.1793088710e+00  6.4739645404e-02  8.5634541096e-02
-9.9122629047e-01 -7.3181839443e-02  7.1133635290e-04
-5.6223882238e-03  3.7382451347e-02  2.8034643792e-03
 9.9536840120e-03  4.5461811991e-03 -9.4438591078e-02
 8.0556077363e-02  2.0221403501e-01 -1.1007754258e+00
 3.4114470759e-02  2.0626152237e-02 -2.0190003902e-03
 1.1663226680e-01  9.0426064795e-02 -8.7933200172e-03
 4.8485568152e-03 -3.8266489626e-03 -1.1156168560e-01
-3.0726022237e-01 -4.7615156584e-02  2.4722612300e-02
-4.0537442979e-02 -2.7605636419e-02  2.3180574655e-01
-9.5963612566e-01  7.9650802721e-03 -1.1001344295e-01
 1.2317678773e+00  1.9897644265e-02  1.9888203549e-01
-5.7572458244e-02 -4.0960852024e-03  4.3133722696e-02
 3.0911571107e-03 -2.7092861062e-02 -9.9417556266e-03
-2.2587177103e-02  1.4175791807e-01  2.2696067921e-02
-1.0668928500e-01  9.2413146806e-02 -5.9671787932e-01
-6.2762190124e-01 -1.0678096639e-01  2.6610801057e-01
-1.6658409249e-02 -1.1651318526e-01 -1.8079483027e-02
-3.6196859578e-01 -4.8567717047e-04 -1.6942465627e-01
 9.7442032353e-02 -5.4592770455e-02 -9.5735998470e-03
 1.1186359601e+00  9.1462479683e-02  4.0949040640e-02
-2.6088891694e-02  1.8183516306e-01  3.3180660456e-02
 5.6738477609e-01  7.4077571489e-02 -1.7895599930e-01
 2.4958901583e-03 -2.8292008552e-02  2.4515790252e-02
-1.0211103665e-01 -1.7966668595e-01  9.5976923448e-01
-1.1624580543e-02 -5.6445287208e-02 -1.7212188149e-02
-1.9278830816e-02 -3.0131124233e-02 -2.5138534571e-02
 5.9122904568e-04 -2.3517684385e-02  3.0257232438e-02
 4.2657305105e-01 -3.3103604037e-02  2.9825409183e-01
-8.2011610875e-02 -5.7264899174e-02  1.5790698580e-02
 1.2060166621e+00  4.8901080888e-02  9.2039881371e-02
-8.3389474980e-01 -5.1518796439e-02 -3.4872508627e-02
 5.1325766264e-02  7.7680983362e-02  2.1326163712e-02
-3.6763740659e-02  3.7042135682e-03  8.4707201248e-02
-1.7405879502e-01 -1.9839895434e-01  9.0810753247e-01
 6.2832526530e-02  9.3123684061e-02 -2.5544585661e-02
-8.9507646314e-02 -7.0859725690e-02 -2.3726156337e-01
 4.3224922601e-02  2.4502016084e-02 -7.9486442018e-02
-6.6867848033e-01  2.3560579390e-02  1.1978491988e-01
-4.8768294499e-01 -2.6083464424e-02 -1.1688921823e-01
 1.0019988822e+00 -2.8386233902e-02  1.2611459244e-01
 6.1472488435e-02  1.8248074116e-01  3.8232611507e-02
 9.5690729875e-01  4.2465467165e-02  1.2171029919e-01
-1.6815724808e-02 -9.5131077556e-03  4.1178012250e-02
-6.7254790746e-02 -1.2012144596e-01 -6.1701677962e-02
-1.8914545048e-02  1.6926031718e-01 -6.4405954504e-01
-8.0811010005e-02 -4.8464032296e-02  1.1254812055e-01
-5.0841746676e-01  4.3214407178e-03  3.2713349892e-01
-5.7676518927e-01 -1.2240385373e-02  2.8030342545e-02
 2.0338038294e-01  8.5126457262e-05  4.4645478564e-02
 1.0001365225e+00  1.9553190249e-02  1.4337455888e-01
 3.1409621491e-02  2.1096090086e-01  5.6029806363e-02
 8.8493263946e-01  5.0980172602e-02  4.7652638230e-02
 3.9037523051e-03  1.2770682969e-03 -6.2341081287e-02
 5.5972901993e-02  1.5407588821e-01 -8.5323935849e-01
 5.5997725162e-02  1.0551678665e-01  6.4354112086e-02
 2.3984337494e-01 -1.0809913108e-01  7.5184784287e-02
-6.3486716247e-02  5.1615391880e-02  5.4806951152e-02
 6.9406548306e-02  2.8897855089e-02 -1.6041438624e-01
 9.2851684939e-01  5.1733309666e-02  1.2759300839e-01
 1.0377016128e+00 -4.5080378110e-02  1.2038131023e-01
-7.5975811328e-01 -1.6367496837e-02 -1.5964076404e-01
 6.8267061210e-02  1.7886754822e-03  1.8806734244e-02
 3.0663103188e-03 -3.9679200518e-02 -8.0083315611e-03
 4.6700687253e-03 -7.2304230061e-02 -1.2765559876e-02
-3.6368191554e-03 -1.4424234609e-01  8.1432312026e-01
 4.2295953177e-03 -1.3857586106e-01 -3.1908047965e-02
 3.8466409239e-01 -3.4813451453e-02  3.4329494956e-01
 5.4649340819e-01  3.8418415088e-02  2.1140765450e-02
-9.8365302090e-04  2.6626994886e-03  6.6749667285e-04
-1.0768080032e+00 -5.0901880580e-02 -1.8296810165e-01
 1.4829657854e-02 -6.7417825958e-02 -6.3742366484e-03
 7.8816554339e-01 -1.3641706429e-02  4.2938200409e-01
-1.7289648901e-03 -7.6090156096e-03  2.3063909827e-02
-4.1290183535e-02  1.1770261433e-01  2.6892092327e-02
 7.7447892843e-02  1.6267477244e-01 -8.5719053073e-01
 5.3719544043e-03 -1.8062902035e-02  3.3709594065e-02
 3.2891714243e-01  6.3244268100e-02  7.0721971753e-02
 3.8707631725e-02  1.3043658436e-02 -5.0886420291e-02
-2.4834131717e-01 -1.1159246406e-02 -2.8637031360e-02
-1.2287818182e+00 -9.4482655479e-02 -1.4788798723e-01
 2.4655413185e-03  6.2218501346e-03 -2.3335764544e-03
-1.0039693064e+00 -6.4152311694e-02 -1.5012937485e-01
 2.8900437828e-03 -1.6277904176e-04 -1.3158733561e-02
-1.9305334818e-01 -2.2265809084e-01  1.1573146914e+00
 5.4826953312e-03 -9.2002123835e-03  3.8215552517e-04
 2.5129749956e-01 -7.7994489737e-04  6.2118419230e-02
-9.8886578741e-03  4.2625383128e-02  2.1871370299e-02
 9.8063548399e-02  5.4261137661e-02 -2.5646644343e-01
 3.4208490481e-02 -2.3526732850e-02  1.6932876088e-02
-7.6261892392e-01 -5.6300198392e-02 -5.9728681697e-02
-1.4161511678e+00 -1.1730332543e-01 -1.3119689307e-03
 9.6143444863e-03 -4.8558446264e-02 -4.5605994978e-02
-1.1904453496e-02 -1.3207662957e-02  3.2024605174e-02
 3.7643276389e-02  9.7056883442e-02  4.1194251861e-02
 3.8138113739e-02  1.5516882292e-01 -6.8863416589e-01
 5.1382846535e-01  1.1919318557e-02 -2.1943727080e-01
 2.9797332553e-02 -7.2183973623e-02  2.1789768483e-02
 4.8261401094e-01  4.7829388749e-02 -1.6529313317e-01
-2.2865399020e-01 -3.8240213444e-02 -5.6173605299e-02
-1.0968073462e+00 -2.1079175412e-02 -1.3560369685e-01
 2.8793122941e-02 -1.5230005405e-01 -4.3155565154e-02
-6.6041573230e-01 -6.9744881683e-02  3.7358628672e-02
 3.7148847678e-03 -5.7478629405e-03 -6.1037193833e-02
 5.8584311047e-02  7.4032266197e-02  1.7541634240e-02
-3.4928073084e-02 -1.2149080047e-01  7.3556819091e-01
-3.9233168544e-01  1.0658018907e-01 -1.1805079664e-01
-1.0851291008e-02  4.8924235927e-02  7.7444128336e-02
-2.7472792367e-01 -5.8812098470e-02  2.6229345075e-01
-5.8674177749e-01 -7.2499008918e-02 -1.3046260789e-01
-1.1381443269e+00  4.2448369657e-02 -1.6651687603e-01
 3.3589755520e-01  1.8298048796e-02  1.4545968840e-01
 4.8161692584e-02 -1.2927825723e-02  1.8117657667e-02
 2.2970849752e-03 -2.7623726965e-02 -5.4800366716e-03
-7.4113232356e-02 -1.6754366863e-01  9.0743617013e-01
-5.3566691783e-03  7.4576240788e-02  1.3129278438e-02
-3.0836875962e-02 -3.2285625617e-04 -7.4196209110e-03
-2.4064316413e-03  2.9683081186e-02  5.9484252206e-03
-6.2314059470e-01 -7.7384877284e-02  1.6505067206e-01
-2.1511267314e-03  5.0628254905e-02  9.7857270019e-03
-1.1625735874e+00 -5.5502950545e-02 -1.9163360136e-01
 7.1978974602e-01  2.5449810955e-02  1.6929156853e-01
 6.2251073615e-03 -1.0969402294e-01 -1.9969740999e-02
 2.2056073798e-02  1.4971623355e-02 -6.5338713861e-02
 2.2241404873e-01  1.8097161061e-01 -9.9288273526e-01
-4.6426455233e-02  6.3991608363e-02  1.9496703866e-02
 3.0979254716e-02  9.6259590608e-02 -2.3799005799e-01
-2.3976233914e-02  7.4679200911e-02 -1.5704537809e-02
-5.2340672957e-01 -9.2557503045e-02  3.8374781678e-02
-1.6581282954e-01 -8.5130566604e-03 -5.7814700466e-02
-1.0304526395e+00 -1.0104781732e-01 -1.2269152355e-01
-1.6497318166e-01 -1.5551429911e-01 -3.5126856367e-02
 1.2653574111e+00  1.0997922996e-01 -9.5669043223e-04
-5.1021268311e-03 -1.5873610699e-02 -4.3452468929e-02
 1.0222071622e-01 -1.6171385780e-01  1.0074715775e+00
 1.2651528148e-02  4.3347720511e-02 -1.5440212275e-02
-2.2923233103e-02 -9.7715037503e-02 -1.0230871386e-01
 1.0841186594e-01 -1.0801801235e-01  3.3034193578e-01
 3.2828984379e-01 -3.0729808054e-02  1.4842610937e-02
-1.7825894458e-01 -3.4987504451e-02 -2.1017202020e-02
-1.0180884040e+00 -4.0648638514e-02 -1.4130962320e-01
-6.2120142588e-01  1.2748871588e-01 -9.8714502207e-01
-1.0891138467e-02 -1.3512251037e-01  4.3129015353e-02
 1.0864280955e-02 -8.7346531856e-04  9.6393992856e-02
 2.0197197005e-02 -1.2544402492e-01  8.4584370849e-01
 5.2837840515e-02  2.2961358066e-02 -1.2488550626e-02
 3.0035169600e-01 -1.1338192971e-01  2.2130126899e-01
-1.1308375098e-02  9.4508722650e-02  1.1687423420e-01
-1.9656083591e-01 -2.2357350917e-02 -1.1234962774e-02
 5.1047362211e-01 -6.3162326415e-02  3.4475081792e-01
-1.0429024167e+00 -7.5244886149e-03 -5.7652498018e-02
-6.8535174565e-01 -8.5446799786e-03 -2.4754280597e-01
-8.8164697248e-03 -9.5996021634e-02 -2.4928792803e-02
 3.1867400291e-02 -6.6464887828e-02 -7.9247661694e-02
 4.5248854915e-01  2.2336041214e-01 -1.0932806895e+00
 4.3950453651e-03 -1.6410815258e-02 -7.7102018876e-02
 2.4579262361e-02 -5.5756259883e-02  2.3977604535e-01
-9.1169801150e-02  1.9463269202e-01  2.9998880888e-02
 2.2974840850e-01  5.0174644569e-02 -7.0625026654e-03
-1.8205865856e-01 -3.7552315909e-02 -1.1522388953e-03
 1.2429824283e+00  1.6948276622e-01 -1.0676334237e-01
-1.1212451632e+00 -1.8875702670e-01  5.0796344616e-01
 2.8345176536e-02  1.4214504574e-01 -8.1482034937e-01
-2.4191532195e-03 -2.2351545933e-02  2.4583495925e-02
 3.0413233749e-02  1.0403896474e-01  2.6089503068e-02
 8.9263704413e-02  1.4797304499e-01 -7.3308193600e-01
-4.7896904688e-01  1.1543713638e-02  7.5549385289e-02
 9.3615452278e-03 -6.5710326023e-02  2.3271726880e-02
 2.6576622437e-01 -2.9932247878e-02  2.3429501111e-01
 3.4744571295e-01  7.6353751504e-02  2.4071833958e-02
 1.1854497793e+00  3.2286512000e-02  6.7366661374e-02
-5.3268452179e-01 -4.0140764109e-02  5.9369313378e-02
-2.0823098400e-01 -6.3180645460e-02  1.6561301245e-02
 8.5050829712e-03 -9.4462120184e-03 -4.6877341888e-02
 2.0394114724e-01  2.3559975372e-01 -1.2216744988e+00
-1.2493421004e-02  1.3649466876e-02 -1.8306647726e-02
 1.6715601732e-01 -2.8990612871e-02  8.6073500455e-02
 4.0148321168e-02 -3.8824924300e-02 -4.8127672437e-02
 1.3731358303e-01  2.8770767830e-02  1.8195305008e-02
-7.8817787282e-02 -6.0207842906e-03 -8.5412430296e-03
 8.6097105685e-01  7.3957563363e-02  6.8564464116e-02
-5.2576292870e-01 -2.2390892937e-01  9.7598764408e-01
-1.4552003201e+00 -9.4519633491e-02 -2.5952351074e-01
-5.8428912721e-04 -1.1410203757e-02 -5.9810718074e-02
 4.9822826837e-02  6.8339538344e-02  8.6102620168e-03
 9.3679248589e-03  1.1818482739e-01 -7.5835707887e-01
-3.6260707471e-01  9.8807938947e-02 -1.6539164820e-01
-1.2715669063e-02  8.2735806848e-02  7.5966945095e-02
 2.0132852552e-01  6.1666853138e-02 -2.7002709966e-01
-4.1629015891e-01 -6.1646935578e-02 -1.0961575553e-01
 1.2348445078e+00 -2.3706194475e-02  2.0705718092e-01
 3.5218090069e-01  9.0285534702e-03  1.9200893649e-01
-3.5549740672e-02  5.2078017369e-02 -6.5029597433e-03
 2.3913923951e-02  7.4467199938e-03 -5.9205206798e-02
-1.7718937993e-01 -1.3994929988e-01  8.3446448229e-01
 6.3305540411e-02 -5.5688884738e-02 -4.5191871157e-02
-1.2924070971e-01  1.3344983180e-03  1.8693770024e-01
 2.9928724743e-01  1.7073303344e-01 -2.7013670495e-01
-3.9266931904e-01 -7.1391602410e-02 -3.1239137072e-02
-6.2990781417e-01 -7.6041939864e-02  2.5794291211e-02
-7.7158138491e-01 -5.3346147374e-02 -1.4994095220e-01
 1.3268336840e-03 -1.5162098144e-01 -2.0904805629e-02
 1.1897429434e+00  1.1058454419e-01 -1.1788739890e-02
-3.0267198834e-02  5.5523917662e-02 -6.7154053596e-02
-5.6663577017e-02  1.1215718715e-02  1.7680916055e-01
-8.6700677329e-02  1.8356526489e-01 -6.9632989608e-01
-2.9940767774e-01  1.3064104458e-01 -2.8979523523e-01
-3.3307129306e-01 -1.9253053218e-01 -2.9936660153e-01
-2.3069929935e-01  2.8854016530e-03 -3.1123171914e-01
-3.5881943943e-01 -2.9000701986e-02 -3.5491857261e-02
 1.2097023049e+00  1.2451415876e-01  2.8915768551e-01
 5.5878455887e-01 -4.4942907750e-02  4.1781805827e-01
 2.2284785717e-02 -1.8913310808e-01 -4.6534410326e-02
 1.5668144117e-02  1.7995566486e-02 -1.3750482317e-01
 1.3029180467e-01  2.0185573017e-01 -1.0695406491e+00
 6.4043947653e-02 -2.6896410643e-02  1.8879544884e-02
-2.8998980716e-02 -6.5821743942e-02  1.6786129766e-01
-4.5180393919e-03  1.2971951115e-01  6.8411051522e-02
-3.9936451197e-01 -2.2806740502e-02 -1.0390170846e-01
 3.2430835236e-01  2.6092836449e-02 -2.6644710461e-02
 1.0570476457e+00  1.5804120540e-01  1.1853677926e-01
-1.1858495497e+00 -1.5386620541e-01 -5.9731998701e-02
 3.1012233181e-01  3.2736209611e-02  5.6488324234e-02
-4.6793104487e-03  5.9514230300e-02  1.7244556950e-02
-1.0046558301e-01  1.5333433334e-01 -9.2852246619e-01
 2.1726218664e-04  6.1092069747e-02  6.7802800713e-03
 1.0788490753e-01 -4.0032452142e-02  2.4360138880e-01
-1.0946959832e-02  1.7157815616e-01  3.2570162715e-02
-5.7522929686e-01 -3.5452237906e-02 -1.9574674297e-02
-1.2974687337e-02 -3.7219971338e-02 -1.1594741528e-02
-1.2475844780e+00 -3.6912376013e-02 -3.0506827172e-01
-5.9527670982e-01  3.3717674932e-02 -4.5419339246e-01
-1.9805197125e-02 -8.0579734652e-02 -2.7495669196e-02
-3.0404145155e-04 -1.0668173952e-02  2.4285004765e-02
-5.2938866954e-02 -1.7396266659e-01  9.3335533525e-01
-2.0960427891e-02  6.0432685004e-02  1.0319901906e-02
 1.2478712020e-01  2.9002264653e-02  7.7910518532e-02
-1.5362390044e-03  3.7375324876e-02 -2.4308573320e-02
-2.1742230418e-02  4.1112978006e-02 -2.4497342237e-01
-1.4437403896e-01  2.9743929622e-02 -6.9888040806e-03
-1.2842629331e+00 -9.6210584330e-02 -1.6980297357e-01
 8.3559113016e-01  4.0991288475e-02  1.6043981702e-01
 1.9264063911e-03 -3.3620421206e-02 -3.8332937303e-03
 5.5394167336e-02  7.1987775999e-03 -1.1193795699e-01
-2.1456041769e-01 -1.0294108711e-01  7.8165749894e-01
 1.2715242144e-01 -3.6909989593e-02 -7.2546234107e-02
-1.6113665114e-01  1.6187428617e-02  2.7454510872e-01
-3.1184535576e-01 -2.6968083364e-01  3.4566562771e-01
 6.2620874263e-01  1.2411982825e-01  8.0303951773e-02
 8.7959322777e-02  2.3833492311e-02 -3.9245891882e-02
-9.4372031729e-01 -1.0514737424e-01 -1.1857983424e-01
-5.8838106019e-02  1.7391923121e-01  1.6696861416e-02
 1.3262216741e+00  2.0934379360e-01 -2.2552139751e-01
 7.4792096875e-05  8.3853287131e-03 -1.2235437520e-02
 8.3549343869e-02  1.9131398693e-01 -1.0306848201e+00
-2.4872920465e-03 -5.9818533227e-02 -1.3747411846e-02
 1.5246822494e-03 -5.5041865067e-03  2.0733706472e-02
 9.6610303561e-02 -2.1862079802e-02  7.9059718009e-02
 5.9518131844e-02 -1.0964160971e-02  5.1209614654e-03
-3.6640386488e-01 -8.5339292432e-03 -9.6155546272e-02
 1.0123054614e+00  5.5423778544e-02  9.9424586589e-02
-2.3011997564e-02  4.6620415523e-02  9.6233188559e-03
 1.2974756842e+00  7.5260558341e-02  1.2397936768e-01
 3.3335137824e-03 -2.4763817204e-02 -8.2145595911e-03
 1.9837187241e-01  1.6530170135e-01 -8.3518372710e-01
 1.3328290673e-02 -1.1063039186e-01 -2.1528484600e-02
-1.6156808544e-02  1.1430580974e-01  2.8690391159e-02
 3.5108653246e-01  7.4618071518e-02 -2.0987736537e-01
 7.6481978991e-02  1.1520449807e-02 -2.6032696955e-02
-3.4837076765e-02 -1.7563246190e-02 -5.2305197408e-03
-1.2793999514e+00 -9.0464942272e-02 -8.0242557565e-02
 1.1256675902e+00  1.2566843660e-01 -2.0021605410e-01
-1.8340928144e-02 -8.4620100762e-02 -9.8276597034e-03
 1.0600637291e-02  2.5190607355e-02 -3.1467358437e-02
-6.5555166561e-02  1.1011979684e-01 -1.1215320118e-02
 1.0831882410e-02  9.8461510323e-02 -7.3167356040e-01
 3.6405181346e-01  1.4519600198e-01 -2.4988045764e-01
 2.1610521256e-02  5.0030049314e-02 -6.1199002345e-02
 7.6930288637e-01  9.3402386000e-02  3.3122827363e-02
-1.6213246716e-02  2.8909925889e-03 -1.9463327772e-02
-8.7594712711e-01 -6.2873611502e-02 -1.6971788629e-01
-8.3696218249e-02  1.9052926641e-01  1.6503032072e-02
 8.2871681411e-01  2.3414516983e-02  2.3525558923e-01
 1.3938260493e-03 -7.4576083701e-04  3.2439874771e-02
-5.0863133652e-02  9.6216828486e-02  2.5595342875e-02
 9.9553866577e-02  1.5798714036e-01 -7.5184783703e-01
 4.0120008101e-01  5.9988455395e-02  2.0320018791e-01
 1.0081745632e-02  2.0418315118e-02 -3.7817786582e-02
 4.4870766881e-01  8.9149358662e-03  2.3319590459e-01
-2.1257191270e-01  1.8420860191e-02  5.6127889109e-03
 1.1215646936e+00  1.0656904626e-01  9.2583747553e-02
-2.4024316335e-02  1.2158270266e-01  2.8407470624e-02
-7.0248440976e-01 -3.7812420621e-02 -8.2043225378e-02
-1.6169540014e-02 -3.4867473680e-02  7.7233630627e-02
-1.2806124715e-01 -6.4557503405e-02 -4.5915857659e-02
 1.6866578880e-01 -1.8324403339e-01  5.5243439364e-01
 2.6621192515e-01  1.0082676062e-01 -3.3875342091e-01
-5.5872030044e-01  9.5203784149e-02  2.6841090071e-01
-3.1849126249e-01  9.4101138553e-03 -1.3372735029e-01
 2.1668043835e-01  4.8794294392e-02 -1.0366558954e-03
 9.9873989165e-01 -1.1517464461e-02  7.7540490517e-02
-4.8329237948e-02 -3.0121862725e-02  1.4597080122e-02
 6.5651896909e-01  6.8485632002e-02 -1.2154676209e-01
 3.1779459308e-03 -2.1343707242e-02 -3.3305856419e-02
-5.4391349973e-02  1.1553398303e-01  1.6004757708e-02
-1.1956679424e-01 -1.2432403915e-01  6.7272304180e-01
 3.7415273152e-01  1.1424620321e-01 -5.0396795772e-02
-1.2734260429e-02  7.0597308794e-02  3.6978581459e-02
-3.9998902252e-01  2.0663352775e-03 -3.2801931003e-01
 1.2399659973e+00  9.5681603974e-02  4.8021186296e-02
 3.0974516726e-01  1.4706832595e-01  4.3778014184e-02
-3.3755322758e-01 -4.4632207580e-02  1.0809862382e-01
-1.2743020030e-01  8.9321927731e-02  3.3261925745e-02
-8.2201315989e-03 -3.5311402108e-02  2.2019500171e-02
 2.1372916381e-01  1.7928876323e-01 -8.3393906394e-01
-1.6096539332e-02 -6.5858585995e-02 -2.3279914505e-02
-4.6032439008e-02 -1.4959098942e-01  4.5487676924e-02
 3.9677158688e-01  2.8289383216e-02 -3.0265866149e-01
 3.8839697224e-02 -6.2914907925e-03  2.9274804636e-02
-1.2633941629e-01  3.8452153344e-02 -6.6409403138e-03
-1.1549229155e+00 -5.8444902926e-02 -9.0259550390e-02
-1.5817174518e-01 -8.0732395054e-02  2.6218102184e-02
 1.2738258247e+00  1.4516562310e-01 -3.6858932401e-01
-2.0617718297e-03 -2.9718020073e-03  5.7295957298e-03
-1.5540130435e-01 -1.6227051240e-01  8.2540089221e-01
 2.8171995431e-04  6.1625252101e-02  1.0210719817e-02
 2.6098056826e-01  3.5896272160e-02 -1.3398977774e-01
-3.4722712183e-03  6.7456352048e-02  4.7740980437e-03
 9.0880854013e-02  2.9295719736e-02 -1.6469804674e-02
 6.2864709515e-01  7.9103556503e-02 -2.0639450107e-01
 1.0790345036e+00  4.9555838671e-02  1.5947566556e-01
 7.7632742202e-01  6.4736306272e-02 -3.2035462173e-02
 2.9088364702e-03 -1.2866156904e-01 -2.3383231247e-02
-4.3263883368e-03  4.6604784102e-02 -4.2611262478e-02
-7.4390340637e-02  7.7121942843e-02  2.4527415681e-02
-4.5304946382e-02 -1.6547787858e-01  7.0268406432e-01
-4.2466854964e-01  4.7062289800e-03 -3.5440465182e-01
 1.9768995570e-01  1.6521939385e-01  1.2762684469e-01
 5.0382071365e-01  7.7467665955e-02 -7.2518554670e-02
-1.4551581945e-01  4.2311517879e-02 -3.8614621048e-02
 1.1164628240e+00  1.0029268846e-01  2.3204804593e-01
 2.3786914216e-01  3.0475891697e-02  1.9829211342e-01
 4.7613875969e-01 -6.6439253526e-02  2.8407108819e-01
-2.5581142098e-02 -3.0792220853e-02  9.2350880488e-02
 8.0019196207e-02  5.5217086546e-02  9.5139611271e-02
-1.3357860569e-01 -1.9779654112e-01  8.1053037560e-01
-2.6886204939e-01  2.3033854245e-02  2.1765264042e-01
 2.0714960801e-01 -1.4368124834e-01 -3.8265935793e-02
-2.1097748923e-01 -2.2909291369e-02  1.6745207913e-01
 6.9602437166e-01  4.6141836515e-02  7.6565136794e-02
 1.1357655013e+00 -4.4938690112e-02  7.0073711147e-02
 7.7138065488e-01  5.7625732944e-02 -4.6739314147e-02
-5.3077048021e-02  8.0108920096e-02  3.3881233635e-02
-1.3846903155e-02  3.3626391253e-02 -6.8755131693e-02
-3.4584762208e-02  1.7756146840e-01 -8.5619437987e-01
 4.7523590581e-02 -2.4651402452e-02 -1.8846631852e-02
 1.3161493857e-01 -1.1047654450e-01  2.2196090559e-01
-3.1924440370e-01 -7.2138080714e-02 -3.9009162694e-01
-1.0953066418e-01 -5.0699721978e-02  1.9122151981e-02
-6.2610262912e-01 -4.9066013015e-02 -1.5127132201e-01
 7.1286883960e-01  7.4520805287e-02  8.6635398834e-03
 1.1568115878e+00  2.9595672650e-02  3.9728601191e-01
-9.4866951480e-02 -1.0123206609e-01 -5.4534218287e-02
-4.4352996952e-03  1.5892738844e-02  6.4859727649e-02
-8.2954101217e-02 -9.3522616976e-02 -1.5742522492e-02
-4.7781949716e-02 -9.1030040126e-02  6.8303488842e-01
 4.8836574688e-01 -1.4028885409e-01  2.0912431035e-01
 3.7683950101e-02 -9.0851165644e-02 -7.3942692441e-02
 4.0530809256e-01  4.1091269466e-02 -2.0497765087e-01
-7.6803110118e-01 -6.3286545253e-02 -1.7310699299e-01
 9.2594658829e-01 -7.5837188305e-02  1.4479112440e-01
-3.2087138265e-01 -6.6621221937e-03 -2.1204374386e-01
-1.6322717691e-01 -3.5828320629e-02 -7.9445428285e-02
 1.9395363187e-02 -1.1504362342e-02 -4.4002559358e-02
 3.2926060951e-01  1.7586694908e-01 -8.9682943945e-01
-2.3710135288e-02  2.0812816567e-02  6.4504263977e-02
 7.0255130554e-02 -1.1048280198e-01 -7.1702074476e-02
-1.8662394590e-01 -1.4586806979e-01  3.2250008451e-01
-2.8388417293e-01 -1.0692753813e-01 -1.2030421578e-01
-4.2876045273e-01  1.6638774000e-02 -1.7882402938e-01
-8.9566081276e-01 -6.9291355958e-02 -5.8661794495e-02
 2.6846224990e-01  1.4300968069e-01 -6.8122575353e-01
-3.6053657200e-02  1.2352736028e-01  1.7925347818e-02
-3.0262004376e-03 -1.5194391810e-02  2.1750686676e-02
-3.8581021409e-02  1.1201122721e-01  1.1382753135e-02
-6.0921793584e-02 -1.4476935054e-01  7.8988397913e-01
-3.2727341556e-01 -6.9314252588e-02 -5.0383350984e-02
 6.2640538360e-04  2.7105974537e-02 -2.3230720896e-02
 3.0298672050e-01  6.6360603815e-02 -1.7984032826e-01
-6.9510891468e-01  8.8271234510e-03 -9.2311015465e-02
 1.1043619944e+00  1.1973600158e-01  1.6272392785e-01
 6.1850529303e-01  3.5314514572e-02  1.2482012789e-01
 1.0099574887e-01 -8.0184570448e-02  5.8479633763e-03
 1.5881834357e-02  6.0152719462e-03 -5.8142400484e-02
 1.2946224739e-01  1.7742186219e-01 -8.8745977604e-01
-3.6530259493e-02 -6.0342764699e-02 -7.5100523581e-03
-1.2302246949e-01  5.7427432677e-02  6.1216579937e-02
-1.5447437080e-02 -4.5824382740e-02  6.2728131733e-02
 4.5685815099e-01  5.7396838115e-02 -2.2945110251e-01
-2.2163149720e-01 -4.4995675067e-02 -1.0250749971e-01
-1.2371011534e+00 -7.3966327550e-03 -1.2592658510e-01
 7.2663371797e-01  4.1786841506e-02  3.4193286459e-02
 6.3625668072e-02  9.0551211127e-02  1.6901520729e-02
-5.6205829962e-03  2.0622424527e-02 -1.1661725863e-01
 2.8615796125e-02  2.0542424966e-01 -1.0491835847e+00
-5.9963236937e-02  3.9757552078e-02  1.2952344410e-03
 7.1953076319e-02 -9.0081422731e-02 -1.3103854573e-01
 2.6928726664e-02 -7.3788805432e-02  1.1259145186e-01
 2.5785959237e-01  1.8934352087e-02  2.2112197910e-01
-5.2594304903e-01 -2.4898900908e-02 -2.9684672798e-02
 1.1017802093e+00  1.6300221439e-01  1.7171303406e-01
 1.0635046903e+00  1.0010051264e-01  2.2581215454e-01
 1.1935967952e-01 -7.7056589764e-02  3.6398060858e-02
-1.6978910725e-03  6.0373214818e-03  1.8090779680e-02
-5.4960608679e-02 -1.6953443170e-01  9.2752019983e-01
-3.2128993289e-03 -6.6716993802e-03  2.6658860230e-02
-1.5398497601e-02 -1.3091504073e-01 -3.2280858668e-02
 1.8433136354e-01 -2.7031622696e-02  3.4730806816e-02
-9.8086556723e-02  8.8852618770e-02 -8.9083751533e-03
 1.9589315094e-01 -2.5108931710e-02  2.5241283019e-01
-1.0721818641e+00 -6.4975095493e-02 -9.8383296668e-02
-2.7308446536e-02  1.2326399621e-01 -6.9995039423e-01
 2.7737225095e-03 -2.2803635812e-02 -1.1791470634e-02
-1.6945803391e-02  8.3853957263e-03  1.1434711982e-01
-1.0964994506e-01 -4.8848627267e-02 -3.8708626397e-02
 2.5121938234e-02  1.2663401892e-01 -8.1175142713e-01
-2.8067278281e-01  1.9588255578e-01 -1.3225145653e-01
 2.5748840860e-02 -6.3479800734e-02 -1.4114050235e-01
 6.2909972797e-01  1.4427204214e-02 -1.4698211692e-01
-5.0967771094e-01 -6.4845570848e-02 -1.6289506356e-01
-1.0778188752e+00  9.3250051578e-02 -1.6636645364e-01
-1.8358608714e-01  9.7215498427e-03 -1.2747862400e-01
-4.6081492413e-01 -3.1620614048e-02 -1.9458552540e-01
-1.6453696501e-02 -7.6371800564e-04  6.5144501057e-02
 1.0091233411e-01  1.1489942199e-01  5.7829229255e-02
-5.8529547545e-02 -1.7206859760e-01  7.7144136493e-01
-2.9353845568e-02 -6.9128706754e-03 -9.8353460321e-02
-3.7274615626e-01  1.0784600051e-01  1.5444466061e-01
 5.3090739856e-01 -1.8457100969e-02  3.3567003087e-02
 4.7838569630e-01  1.4231743157e-02  8.2897454029e-02
 1.0428486617e+00 -1.0780174541e-02  1.4350091911e-01
 7.1523576260e-02  1.7546143834e-01  5.5955092676e-02
-9.1094347320e-01 -6.7541977692e-03 -2.7781224182e-01
 3.7165131928e-03  2.1734460033e-02 -8.4823941585e-02
 9.0186424064e-02  1.6213528934e-01 -8.8446661580e-01
-5.5140483774e-02 -4.3730429058e-02 -3.1594233200e-02
 2.4760983208e-01 -1.0400929331e-01  2.6257141501e-02
-1.3202232569e-02 -2.0898196139e-02  1.1459921941e-01
-3.7329827044e-01 -3.7184838348e-02 -9.8075451693e-02
 1.7814412682e-01 -5.9316811795e-02  2.3775206805e-01
-1.1952743849e+00  8.5289611013e-04 -8.9954526518e-02
-7.5864013270e-01 -3.5950200236e-02 -6.7239788562e-02
-6.3562267581e-02 -3.5140361254e-02 -1.1675439484e-02
 1.1559986234e-02 -2.1770384183e-02 -5.2807426693e-02
 2.3722528965e-01  2.2024703543e-01 -1.1283243691e+00
-1.6360588786e-02  2.8195607199e-02 -1.4338108778e-02
 1.0776466665e-01 -4.9522528288e-02  1.1390399777e-01
-3.4363563835e-02  7.2889127861e-02  5.9204445626e-02
-1.3636629810e-01  4.2704595626e-03 -1.2169390084e-01
-1.6039700317e-01 -5.9163008187e-03  1.6518478620e-03
 1.0373200686e+00  1.0334975730e-01  5.6608519886e-02
-1.3292866013e+00 -1.5311964216e-01  1.4590958621e-01
-5.3963530530e-02 -3.5236753715e-02 -5.2418524386e-02
-5.2758617440e-03  1.4323706143e-02  2.5260956637e-02
 9.9748405976e-02  1.9746894360e-01 -1.0580282950e+00
 5.7845143170e-03  6.6616555833e-02  1.0124446498e-02
-1.1360388374e-01 -2.9029427405e-02 -2.1918357478e-02
-4.4822551805e-03  1.6367783938e-02  2.7383911747e-02
-2.3739461203e-01 -3.7252889077e-02  1.5457853255e-01
 1.3997741154e-01  4.5813508902e-02  3.0574687141e-02
 1.2228233651e+00  4.4911251736e-02  1.5516727896e-01
 1.0644185471e+00  4.1769719582e-02  1.7749522334e-01
-3.4021846702e-02 -5.8279084032e-02 -1.0133809669e-02
-3.9901077441e-04  3.8376273848e-02 -3.3429461085e-02
 4.9906873105e-02  8.8142318823e-02  1.6647596179e-02
-1.2928045263e-01 -1.3125622887e-01  6.2612873054e-01
-4.3000360704e-01  4.8927120827e-02  7.9279735828e-02
-1.0185181119e-02 -9.4628052337e-02  1.8252256126e-02
-5.2453569702e-01  5.8065221564e-02 -3.6771442877e-01
-1.0057489870e+00 -1.0049152200e-01  7.3055529648e-03
 5.9885986764e-01 -8.2467402079e-02 -4.7529494191e-03
 1.5365141479e-01  6.5449948975e-02 -1.3661538696e-01
 8.3900292566e-02  4.4846842937e-02  2.1040365721e-03
-1.1022728468e-02 -1.0334196448e-02 -7.4439513870e-02
-2.9346461558e-02  1.2049515815e-01 -8.4471965156e-01
 4.8394307445e-02  5.3033134703e-02  1.3615472355e-02
-3.0083237310e-01  8.7313429838e-02 -3.1179303712e-01
 8.3565724952e-02 -1.3595848391e-01 -2.1636426222e-02
-2.9661147272e-01 -8.3065605949e-03 -7.6133606405e-02
 1.9138017874e-01 -5.5071188845e-02  2.5655487922e-01
 1.1836608731e+00  3.4621301870e-03  1.6087516285e-01
 7.9089179895e-01 -3.6974182782e-03  3.2982251708e-01
-6.8491054318e-03  1.2670006037e-01  1.7707217488e-02
-1.6314402543e-04 -2.5131065709e-02  2.4597904621e-02
-3.8475986548e-02 -1.1209876037e-01  9.6859600776e-02
 1.1714061178e-01  1.5269479980e-01 -8.6305546850e-01
-2.9348308316e-01  2.3489126386e-02 -5.4416739975e-03
 1.4774455152e-02 -6.0293219463e-02  3.1024011436e-02
-5.2879524940e-01 -2.3769926411e-04 -1.4857113147e-01
 6.1406635459e-02  2.3998972468e-02 -6.1875854052e-03
-1.1147940565e+00 -5.2064342216e-02 -6.7003744497e-02
 9.8612932053e-03 -8.7681473398e-02 -1.6891104089e-02
-9.1200791356e-01 -7.9220488409e-02  5.1813901476e-02
-1.5584481537e-02 -2.2214979290e-02  5.1412591746e-02
 2.2303821967e-01  2.0295857179e-01 -9.6007235720e-01
-2.6027894262e-02 -4.7872469171e-02 -2.0953315813e-02
 5.0056114783e-02  8.7045525349e-02 -1.0075238031e-01
 2.1143090481e-01 -3.9868456750e-03 -2.8290955793e-01
-1.8722260477e-01  3.8744440373e-02 -2.6840639945e-02
-5.2498956016e-01 -1.8575859122e-02 -4.4097460913e-02
-8.5126220065e-01 -3.4344860357e-02 -9.1000087361e-02
-1.7738380577e-02 -9.3762366747e-02 -6.4458322502e-03
-1.2478022188e+00 -1.8820450855e-01  6.2894519454e-01
-8.0407708342e-04  1.8420080661e-02  9.5173709437e-04
 2.1064455899e-01  1.8293113070e-01 -9.1934922800e-01
-2.7769040399e-03  4.2243693079e-02  9.9798775780e-03
-7.2698565111e-03  1.3233368947e-01  2.0591438246e-02
 2.2007215554e-01  4.2874043365e-02 -1.6488679425e-01
 5.3493441616e-02 -1.8023008501e-02  1.2194252754e-01
 1.8901838890e-02 -5.6460919463e-02 -9.0009872992e-03
-1.1734699675e+00 -7.5498903226e-02 -9.8202497217e-02
-3.0775971777e-01 -1.5970163215e-01  7.4963210018e-01
 2.7702160370e-03 -4.3499515624e-02 -1.0031764233e-02
 1.1091364956e-02 -5.1612227357e-03 -5.1378126729e-02
-1.6501145498e-01 -1.7331317487e-01  9.2631239262e-01
 3.7346625600e-02 -6.3169504569e-02 -2.7840344009e-03
-1.6277287972e-01 -9.2245888797e-02  8.3581280901e-02
 1.1429485818e-02 -5.2220633874e-02 -6.4279245378e-02
-5.8242774582e-03  3.7556560556e-02 -2.0707490964e-01
-2.8944300623e-01  9.5320001276e-03 -1.6082640184e-02
 1.2703777549e+00  1.3275819709e-01  1.0365441133e-01
 8.9539660925e-01  8.6873829635e-02 -3.3109517049e-02
-2.2617372875e-02 -4.2509963334e-02 -9.8819147098e-03
-6.5458536665e-05  5.2595948065e-04  2.4068672065e-03
 5.0712160906e-02  1.8678235315e-01 -1.0145985032e+00
 5.4336538364e-03 -5.3849490025e-02 -9.4375899274e-03
-1.0701458243e-01  1.2963805293e-02 -1.3208924454e-01
 1.1628743136e-03 -2.2766457122e-02 -1.6390564570e-03
 7.8420333692e-03  1.0289040241e-02  3.0232528284e-03
 3.9298134288e-01  4.3684835526e-03  1.5112922839e-01
-9.9287486721e-01 -6.2257437723e-02 -9.4360274948e-02
-1.2419870328e+00 -6.4070919905e-02 -1.9443843519e-01
 1.5043168992e-02 -6.2274821641e-02 -9.2963740283e-03
 1.1048518391e-03  1.0844351643e-02 -3.7121482134e-02
-4.5274676163e-02 -1.2303109532e-01  1.7114051331e-02
-8.5638552321e-02 -1.4811533693e-01  8.5447118523e-01
-8.4614160372e-03 -1.7233070349e-02  5.8877252618e-02
-3.3732732223e-01  6.9049759829e-02 -1.0557281580e-01
 2.6288118042e-01 -2.1168646467e-03  6.1312089878e-02
-2.6277152594e-01 -9.5259770009e-03 -2.0082634067e-02
-1.1664035364e+00 -4.1191819989e-02 -1.0800912165e-01
-3.4100988616e-04 -7.2887070248e-02 -7.3214721742e-03
 1.0476833524e+00  5.2951736803e-02  6.9062171905e-02
-1.1761913905e-02 -3.4968725081e-02  6.8361727252e-02
 1.6477205414e-01  1.9118811822e-01 -9.1735406739e-01
-5.2859997316e-02 -7.6485869997e-02 -3.1222391623e-02
-1.0382830990e-01 -5.6797622441e-02  1.2013456299e-01
-2.0268894196e-01  1.0383779042e-01  8.4058428052e-02
-1.8838254409e-01  1.6402477004e-02 -1.0208347695e-01
 4.5710128529e-01  3.7150109998e-02  2.6771070395e-02
 1.2158612534e+00  1.0469272415e-02  6.7905995626e-02
-7.9461677747e-01 -5.4657868520e-02  7.5826111411e-02
-6.2694482350e-01 -4.5032984211e-02  5.7234771721e-02
-3.4896716780e-03 -3.5963130538e-02  4.0319801432e-02
-2.7307458935e-02 -1.6333233795e-01  8.8063241457e-01
-3.9949493836e-02  4.6816950923e-02  3.4623889994e-02
-2.3531793269e-01 -6.0079473122e-02 -1.1827514358e-01
 2.3648018424e-03 -7.2808127708e-02  4.7490893732e-02
-4.0941287618e-01 -2.6690997876e-02  3.8150641817e-02
-5.4584124488e-01 -9.5675558596e-02  8.6841328092e-02
 1.0153789458e+00  7.3946187534e-02  1.9829579240e-01
-7.2824814417e-01 -1.9976869379e-02 -2.4051145007e-01
-1.2768870756e-01  4.8721218379e-02 -2.3874480848e-02
 3.6656342848e-03 -2.4052326617e-02  1.1501509387e-02
 2.3419664770e-02 -1.5796051278e-01  8.6447246089e-01
 1.8739522421e-02 -7.8889356489e-02 -1.1707640514e-02
 2.3793034581e-01 -3.3163529297e-03  2.2734303809e-01
 1.1939433828e-03 -1.0547690339e-01 -9.8954023196e-03
-1.0038815843e-01  3.2596049957e-02 -2.4394340516e-01
-1.2053269061e-01  2.0448768685e-02 -1.1240311592e-02
 1.3048151746e+00  8.0449944066e-02  2.1806602203e-01
 7.6249109913e-01  7.8886934881e-03  2.9641737566e-01
-5.9744242141e-03  1.0432070458e-01  2.0265600727e-02
 4.4984105375e-03  7.0540760087e-03 -4.2891428195e-02
 9.7685546251e-02 -1.0260896489e-01 -9.1977314504e-03
-4.9465819891e-02 -1.0700447600e-01  5.9017170312e-01
 6.3809871725e-01  1.7682839915e-01  8.1769915989e-02
 4.7551344950e-03  5.4537157163e-03 -5.2838086972e-02
-1.2513402389e-02 -4.8276810112e-02  2.6529574399e-01
 1.0596110639e+00  6.6887482592e-02  1.1458801142e-01
 3.9429431256e-01  1.5005380157e-01  6.7010768899e-02
 6.4165531472e-03  7.6148249952e-04 -2.5345630297e-02
 3.3425573326e-01 -1.5011515657e-03  2.4985129293e-02
 2.1624049562e-03 -1.0965547137e-02  4.5842514811e-02
 2.9302301217e-02  1.8458334784e-01 -9.6663711658e-01
-4.1884805346e-02  8.9124749343e-02  1.9095511087e-03
 1.9161868350e-02 -3.7591961479e-02  7.5385008208e-02
 1.2046977377e-01  4.7639703673e-02  1.8001455278e-01
-2.8448187702e-01 -2.2226644324e-02 -9.6698609680e-02
-2.6008162991e-01 -2.3716070797e-02 -2.1566455702e-02
-1.1642483014e+00 -1.0227042916e-01 -1.4031586045e-01
 2.1628465770e-02  9.4531241680e-02  1.9825425914e-02
 1.1786389647e+00  7.3343517306e-02  2.2020224057e-01
 5.8231940385e-03  1.8453014132e-03 -1.7766363685e-02
 1.3490111149e-01  1.5810944665e-01 -8.4031823927e-01
 3.4486195312e-02 -1.1236086633e-01 -4.7984776811e-02
-4.6311494572e-02  1.8133249934e-02  5.2743359076e-02
 2.7776249771e-01  9.1527447259e-02 -1.7447487745e-01
-4.2939901992e-01 -5.5366593581e-02  5.3347062324e-02
 1.5606690490e-01  7.1017211186e-03  2.3261002759e-02
 1.1885538420e+00  8.4392793058e-02  1.4487430688e-01
 1.1312974607e-02 -1.5697552084e-01 -2.5473514786e-02
-1.0287354921e+00 -7.7969992456e-02 -4.2306251598e-02
 7.4842872153e-04 -4.3158553322e-03 -2.5305993572e-03
 1.8933406583e-01  2.0715599295e-01 -1.0705619219e+00
 3.9243757398e-03 -4.1277049443e-02 -7.1749016830e-03
-3.8629493326e-02  1.7370386698e-02 -1.0467953947e-01
-4.0983948665e-03  4.2811913809e-02  9.6335610829e-03
 1.9311785755e-01  4.3521671906e-02 -1.5770287850e-01
-3.8893922887e-04  1.1311620007e-02 -4.6643279481e-03
 1.0608183752e+00  6.7246001841e-02  9.6183035943e-02
-1.2821516966e+00 -1.0049840402e-01 -5.8319056204e-03
 6.1493244855e-03 -6.8393304995e-02 -1.3156133794e-02
-7.5956628233e-04 -3.8589035676e-02  5.2729359370e-02
 1.3113630426e-02  1.8675100393e-01 -1.0083796730e+00
-3.6841344431e-02  3.9791614973e-02  2.8473913083e-02
-1.0112616605e-01 -3.7687119977e-02 -1.4033293690e-01
 3.1668066222e-03  9.4120064608e-02 -4.0587775027e-02
-3.8086743460e-01 -3.6866188477e-02  1.6533813673e-03
-2.5451664599e-01 -4.8298859396e-02  4.3527883474e-02
-1.0784531045e+00 -9.1118003548e-02 -1.7957278087e-01
-1.0409833837e+00 -4.1991572016e-02 -3.3900210595e-01
 2.3328145360e-01 -9.9261684328e-03  6.2731601407e-02
 9.3738767553e-03  3.0157320586e-02 -1.8057387649e-02
-8.7313042725e-02 -7.8832973183e-02  5.9152551821e-01
-7.8918099523e-02 -1.5698642652e-01  3.4476183942e-01
-4.3797297135e-02 -1.4705261740e-01  4.5466322153e-02
 5.9954448467e-01  6.7726136191e-02 -3.9794130236e-01
 1.4678498680e-01 -5.2164953206e-02  8.5751588237e-03
-3.5196172585e-01 -3.0382725719e-02 -1.0546157890e-02
-9.6941952987e-01 -4.1354501735e-02 -1.3600186960e-01
 5.6017449663e-02  1.5957736442e-01  2.2436831629e-02
 1.1687022645e+00  1.0826850598e-01 -2.0243854503e-01
 3.6897949826e-03 -1.0450806252e-02 -3.5797726363e-02
-1.2529941876e-01 -1.8614426533e-01  9.7720267006e-01
 1.8702708594e-02 -3.7732623540e-02 -1.9192648616e-03
 7.9599905760e-02 -3.8414057696e-02  5.5061990837e-02
-7.4785658887e-03  1.9175544325e-02  3.9288353178e-02
 1.2593153633e-01 -4.5223283479e-02  3.2717370155e-01
-1.4649196112e-01  3.8287209367e-02  1.9807881252e-02
-1.2598492423e+00 -1.1005897524e-01 -1.2447074748e-01
 8.2593343970e-01  6.4077094856e-02  3.5547056876e-02
 2.6629053546e-02 -5.4012209393e-03  9.5917492534e-03
-2.0037808262e-04 -4.5973531481e-03 -2.4425091739e-02
 1.8979331982e-02  9.5839618002e-02 -1.1741468988e-02
 5.6344612850e-02  1.4199359257e-01 -8.2915978653e-01
-3.6234200943e-01  4.6822119927e-02 -2.2193551838e-01
 3.4872647043e-02 -4.7702325575e-02 -2.3663634563e-02
-1.6349112748e-01  2.0207414721e-02 -1.6143275837e-01
 1.1348192368e-01  1.9971097036e-02  4.4591492568e-03
 1.1917225485e+00  4.9318872924e-02  1.3083924517e-01
 1.0194679621e-01  6.9528684884e-02  3.3159621191e-02
-8.6486493638e-01 -1.7569893694e-02 -2.0139433640e-01
-1.1449346067e-02 -3.3991898627e-02  1.2459640718e-01
 1.2581696605e-01  2.0381448338e-01 -1.0849019035e+00
-5.0057254619e-02 -3.3280362433e-02 -6.3169479171e-02
-3.1597701277e-02 -4.8203208724e-02  1.4493593899e-01
-2.2579276710e-02 -1.4530271514e-01  2.5974007719e-03
-2.7046253341e-01 -9.5598033266e-04  2.3482387754e-02
 5.0381134816e-01  6.7510296705e-03  4.9990159400e-02
 1.0432408088e+00 -9.8166517157e-03  8.4043361667e-02
-1.9003601226e-01 -5.5255616125e-02  3.7639186424e-01
-1.8250022644e-01 -1.5564177987e-01  7.5853592247e-01
-5.9977657436e-05  2.8794965371e-03  1.9724333045e-02
-4.0974094200e-02  1.3389021654e-01  3.4544399988e-02
 8.6446433088e-02  1.5822375034e-01 -7.9503183041e-01
 4.6105239051e-03  5.7332471554e-03  2.8238289871e-02
 3.4186149504e-01  4.3984295613e-02  1.5290153121e-01
 3.3933116679e-01  1.3565195097e-02  1.3463595491e-01
-3.4953062693e-01 -4.6273275276e-03 -2.4118990884e-02
 1.1952506119e+00  1.0121866235e-01  1.0985067019e-01
 2.1472461610e-02 -1.4887114056e-01 -2.9525148949e-02
 8.8228731712e-01  6.2445554804e-02  5.8392695224e-02
-1.0389136131e-02 -1.3616744192e-02  2.8868127810e-02
 2.3955146350e-01  1.9212485622e-01 -9.2494408848e-01
-1.6523439205e-02 -1.2073481302e-01 -1.6351534604e-02
-1.6212566922e-02 -6.9504061713e-02  3.2685167267e-02
 8.6554019004e-02  4.4272201718e-04 -2.5725806490e-01
-3.6698702668e-01  5.0194835081e-03 -6.1506282114e-02
-2.3293620764e-01  3.2025726957e-02 -1.9210881993e-02
 1.1514127948e+00  5.6338440731e-02  1.1295906038e-01
-1.4213662947e-02  1.7115547071e-01  1.1705039191e-03
 3.1926214808e-01  1.4537410373e-01 -7.2448726172e-01
 6.8326581879e-03 -1.5285653933e-02  7.0256386386e-02
 3.2199198074e-03 -1.9283007733e-01  9.8213508331e-01
-4.8624450099e-02  5.9690857162e-02 -5.3118060989e-03
-4.2901893391e-02  4.8502368353e-02 -1.6614204847e-01
 8.9849771557e-02  6.0618518911e-02  2.3132968603e-01
-4.6122829824e-01 -5.4050099172e-02 -9.8154938504e-02
-2.3256005535e-01 -1.3241566119e-02 -1.0415033246e-01
 9.9263607785e-01  9.4911285371e-02  1.1001359634e-01
 3.3846378882e-02  1.1473882751e-01  2.3424103072e-02
 1.2511918252e+00  7.4946615229e-02  2.7696065475e-01
-6.6953744695e-03 -8.5359141681e-03  1.3127248795e-01
-3.5074816897e-02 -1.3974389405e-01  8.9468837163e-01
 9.8494027228e-02  5.3464415370e-02 -1.3636760843e-01
 2.4362138778e-01 -1.4714264148e-01  2.1782038387e-01
-1.3816901246e-01  9.3568334513e-02  1.2201903663e-01
-4.3570945544e-01 -4.4158231422e-02 -2.6156491081e-02
 1.7286216636e-01  1.1068594665e-02 -1.2128396231e-01
-1.1252439392e+00  3.6381847816e-02 -1.4638584160e-01
-6.0134543528e-01 -9.1315247804e-03 -1.5060970330e-01
-6.5519767217e-01  8.0857654329e-03 -1.6322225442e-01
 3.8891144066e-03 -2.2749747914e-02  9.6376164556e-03
-7.9376287516e-02  1.7365831637e-01 -9.8323373275e-01
 1.4880319203e-02 -8.1896220655e-02 -1.5825223636e-02
 1.8173771145e-02 -1.0840477349e-01  9.3915753898e-03
 8.9065477118e-02 -1.9489779108e-02  2.7576618947e-01
-2.5628621587e-01 -1.3958524482e-02 -7.1467117381e-02
-7.9237535130e-02 -3.4684053178e-02 -1.5046892316e-02
 1.1775348847e+00  6.9930960829e-02  1.7999668975e-01
-1.2428434067e+00 -5.0460138100e-03 -5.5711759441e-01
 3.0450094374e-03 -1.4024966122e-01 -2.6934329984e-02
 2.7965973614e-04 -1.7815798722e-03 -9.2504172113e-04
 8.7111077149e-03 -1.0181552796e-01 -1.7548386112e-02
 6.9035326534e-02  1.5094849309e-01 -8.1228905131e-01
-2.7400681441e-03  2.3834899081e-02  5.6907796202e-03
-4.3676396081e-01 -6.5677343161e-02  1.6839738056e-01
-3.4753368623e-02 -2.4711079855e-02 -4.5258209618e-03
 3.6488789499e-01  2.6315910552e-02  2.1625833164e-03
 1.0428932851e+00  5.7709317751e-02  1.3650253888e-01
 6.2060064818e-03 -7.7566608961e-02 -1.3794090572e-02
 1.0442683614e+00  6.7485826168e-02  8.2140117794e-02
 2.3455680716e-03  6.6765391576e-02 -1.8460863276e-02
 3.2010768385e-01  2.1892775984e-01 -1.0315004616e+00
 4.5805210841e-03  4.7036538597e-03  3.1361259474e-02
 1.7912280992e-02  1.9839512807e-02 -1.7259916400e-01
 1.1522086394e-02  1.5983414684e-01  1.9326234184e-02
 5.2077060101e-01  2.5478390211e-02 -1.6954381880e-02
 1.4417125153e-02 -2.3209539240e-03  4.6542009587e-03
-1.1439355221e+00 -6.8977931024e-02 -4.7699998070e-03
-1.0931394386e+00 -1.4992028187e-01  3.9135483893e-01
 1.3543465037e-01  6.4221237972e-02 -4.4309864535e-02
 1.0112432172e-02 -3.4707217330e-02  6.8464174479e-02
 3.9446467151e-02 -1.8681378966e-01  9.4594266517e-01
-4.4261165789e-02  3.0192070045e-02  2.5776921002e-02
 9.1906668681e-02 -9.8572977109e-02  1.9036631712e-01
 2.0218068460e-01  7.2121638456e-02  3.0857862335e-01
-1.9331474073e-01 -4.0835654273e-02 -1.1935336025e-02
 1.3640485921e-01  4.1277098247e-03  9.9105705903e-02
 1.0371299570e+00  9.4891309077e-02  1.3683582763e-01
 1.1871255972e+00  3.0644377924e-02  4.1911418448e-01
-1.9555984273e-01 -8.6100424593e-02 -8.3400825737e-02
 2.5086799231e-02 -1.3054268122e-02 -9.2757063384e-02
 8.2709145657e-02 -3.1180828287e-02 -3.9085630750e-04
-1.3361865745e-01 -1.1396059941e-01  7.6866229586e-01
 4.7024653225e-01  1.5586135634e-01 -2.5636426130e-01
 1.6819514019e-01  1.6822816896e-01  4.7517531285e-02
 2.2715791516e-01 -1.0256370908e-02  6.5646532064e-02
 4.4176155020e-01  3.2465017900e-02  1.9473304003e-01
 1.0312108005e+00  1.3015515168e-01  5.4520525654e-02
-6.9515473890e-01 -7.9339700379e-02  1.6722902177e-01
-1.7439290429e-01 -3.8260421944e-02  3.0920479224e-02
 1.1972741192e-03 -1.3414052269e-02 -1.1283600094e-02
 2.0544230643e-02  1.8722016333e-01 -1.0409813701e+00
-1.3845086728e-04  5.6800490477e-02  9.2715064308e-03
-9.2740054918e-03  2.5513654203e-02 -9.5895899297e-02
-3.4628082879e-03  5.4876915147e-02  1.9284529227e-02
-2.0800637220e-02 -3.2353148272e-02  1.7061122411e-01
 4.1474091208e-02  2.4269742653e-02  9.8883788476e-03
 1.2049329798e+00  5.5401743489e-02  1.7656567853e-01
-1.1060179566e+00 -3.3843058669e-02 -2.7740347959e-01
 7.5366462391e-03 -4.3253135857e-02 -8.9789388137e-03
 3.2565772564e-02 -1.0242151495e-02 -7.3377393280e-02
 1.2934924811e-01  1.0393563407e-01 -6.9817881177e-01
 5.5856399966e-02 -4.1665149218e-02  4.6284788282e-02
 1.7542121246e-01 -7.2368886407e-02 -2.6522013304e-01
 5.0520104321e-01  2.4758929723e-01 -3.3631374782e-01
-1.8928710932e-01 -7.7608865840e-02 -7.4889612875e-02
 2.0483171032e-01  5.0244310708e-03  1.2807061798e-01
 9.8047232387e-01  8.3831894242e-02  1.2369818456e-01
-6.6501580928e-02  7.6738865926e-02  5.5958382798e-03
-4.4663076613e-01 -1.8500264456e-01  8.0549502722e-01
 4.8747164573e-04 -2.3588920303e-02  1.1406351334e-02
-2.2013175018e-02 -1.4987765783e-01 -3.3001135168e-02
 5.1855197359e-02  1.2998824587e-01 -6.4217299410e-01
 5.4858171600e-01  5.3994429223e-03 -7.2079391468e-02
 1.1934027236e-02 -7.4643869736e-02  6.2768079029e-04
 3.3724363252e-01 -2.9799996105e-02  2.4325176073e-01
-1.1958834796e+00 -8.0970426183e-02 -5.4009897201e-02
 2.4576396279e-01 -8.6452468795e-02 -3.2769186341e-03
 2.1630566391e-02  1.7903134075e-01  3.2370259416e-02
 4.8108874131e-01  6.4378594184e-02 -9.3388613894e-02
 9.7890662005e-03  9.1449827669e-03 -9.0568155906e-02
 8.3463342360e-02  1.8388667967e-01 -9.9866285686e-01
 5.4248462290e-02  6.9676625807e-02  7.3566657400e-03
-1.4562267509e-02  2.6447372236e-02 -1.1364701243e-01
 1.0535520095e-01 -1.0918878317e-01 -2.7398553894e-02
-1.5730907519e-01 -1.4598026775e-02  7.8538164484e-02
-4.9113422483e-01 -3.0197254985e-02 -6.9973673163e-02
-1.1697623368e+00  1.2244900867e-02 -1.3136067216e-01
 1.0503254131e+00  8.1666419069e-03  1.7032501085e-01
 3.1303375672e-01  2.1426976317e-02  4.4468731468e-02
 5.2869300575e-04 -2.5941347968e-02  8.9131886713e-02
 3.1639864344e-02  1.9464229361e-01 -1.0062245749e+00
-6.5948158134e-02  6.3674641451e-02  1.0609164804e-02
-2.1510010601e-02  5.1138829061e-02 -1.2931565918e-01
 7.8515136704e-02  1.1112614433e-01  1.3392379664e-01
 7.2741205434e-02  9.9590027883e-03  2.9669258560e-02
-5.0078280838e-01 -4.6806587513e-02 -6.3071028501e-02
-1.1266436361e+00 -1.2986293131e-01 -1.6357528036e-01
-8.9449343584e-02  3.9313867658e-02 -2.8135435108e-02
-1.1994515191e+00 -9.0382508667e-02 -3.4103654148e-01
-1.3895242488e-02  1.4589049181e-02  1.1161859377e-01
 9.5960527746e-03  1.5879471704e-01 -9.5095218352e-01
 6.7962525917e-02  4.7633791285e-02 -4.7363094762e-02
-1.2942037283e-01  1.3708296520e-01 -1.1509914069e-01
-5.0646991693e-03  6.3082098930e-02  1.4099410002e-01
 6.3702975673e-01  2.9550120014e-02 -4.4565159963e-02
 1.3462535471e-01 -3.4881858097e-02 -9.6695227678e-02
-1.1013631870e+00  2.9530259374e-02 -1.8754709802e-01
-7.0495042879e-01  1.2599449444e-02 -2.7357942395e-01
 3.5720477788e-01  3.3923084453e-02  1.1402849683e-01
-3.7169481861e-03  1.7524653900e-02 -1.7314474150e-01
-7.8124195861e-03 -1.7690934605e-01  1.0989496206e+00
-7.2475735787e-02 -2.2091667939e-02  2.0660949101e-02
-3.6290816885e-03  8.2194884793e-02 -2.5721870298e-01
-3.0445924619e-02 -1.7620592687e-01 -1.0227049938e-02
-2.7286127952e-01  2.4624636607e-02 -1.1941655652e-01
-5.5238857754e-01 -3.2316857563e-02 -3.6404124878e-02
 1.0434960534e+00 -6.4863118482e-02  1.4839026441e-01
 1.1845575031e+00 -6.1303095241e-02  3.4775553542e-01
-9.5481202484e-02  6.6025900472e-02  4.1574389631e-02
-7.6477647251e-03 -2.4730987371e-02  4.4013048107e-02
-1.8795890452e-01 -2.1007187613e-01  1.0703520212e+00
-1.5985827392e-02 -4.4627177780e-02 -1.6284594347e-02
 1.6707780244e-01  4.3901651477e-02  8.3546283842e-02
-1.5519444062e-02 -6.7712014895e-02  3.3544199627e-02
-3.1216198646e-02 -4.7838066814e-02  2.5255160496e-01
-2.6553377975e-01 -6.0216344921e-02 -2.7489475292e-02
-1.1939660910e+00 -2.9767207654e-02 -6.7643158854e-02
-1.0873454561e+00 -6.9678785574e-02  2.5841530437e-02
 1.3616917385e-02 -6.0361554025e-02  1.0475158249e-02
-3.2281755638e-03 -1.9938781186e-02  3.2738017545e-02
-1.4353607617e-01 -1.9930607710e-01  1.0383405804e+00
-1.3004014833e-02 -7.8138385771e-02 -2.4835892977e-02
 9.4264776425e-03  4.8192774070e-02 -3.5114871999e-02
 4.1408520006e-02 -4.1300510470e-02 -1.9689487063e-02
 1.5027985408e-01  1.8539995475e-03  2.1935763593e-02
-2.1398970346e-01 -7.6142566021e-03 -1.6929363045e-02
-1.1843353341e+00 -5.0784978572e-02 -9.7712718520e-02
-2.4987651454e-01 -2.2960027876e-03  2.9013005121e-02
-1.2749813417e+00 -1.0147310823e-01  8.6808928472e-02
-2.8911189383e-02 -2.0636900995e-02  2.1727090537e-01
-7.5286330306e-02 -1.9874441701e-01  1.0813656152e+00
 9.8370479068e-02  7.2239556429e-04 -6.1041089137e-02
-1.6535628166e-02 -2.0224996396e-01  5.5520383857e-02
 1.0261934927e-02 -2.4710200649e-02 -2.9118366406e-01
-6.7195440505e-01 -2.8920259706e-02 -2.1994920032e-02
-7.6338164864e-02 -3.0042483147e-02 -1.3414705569e-01
-1.0414311573e+00  8.9522804893e-02 -1.2389848652e-01
-7.8078628435e-01  5.4503465613e-02 -1.9388996361e-01
 7.0593646944e-01 -2.9772483544e-02  1.1082224365e-01
-1.1282431088e-02 -3.4343237921e-02 -1.1753003465e-01
-1.0047284498e-01  1.0064961239e-01 -8.1177262169e-01
 6.1424385630e-02  1.8519878885e-02 -7.1033990484e-02
-4.0204932349e-01  1.0910528490e-01 -3.3481945770e-01
 6.9207244040e-02 -1.9870599499e-01 -5.8253128775e-02
 1.5149300161e-01  2.3703706584e-02 -6.3203331430e-02
-6.9573217198e-01 -1.9231129869e-02  9.9598459916e-02
 1.0394889294e+00 -4.8322525607e-02  3.3894814765e-01
-2.7257417476e-01 -3.4722249248e-03 -3.3984020346e-01
-1.1087840098e-01  8.1815292734e-02 -2.9737994620e-02
-4.0561727900e-03 -9.6016838392e-03 -3.7472903780e-02
 4.8696149178e-02 -1.5903475498e-01  9.5912547902e-01
-1.4824108024e-02 -4.1032119551e-02 -1.6399017177e-03
-1.5938313046e-01  5.9641839699e-02 -2.7479653103e-01
-1.9028768633e-02  9.8746985428e-02  2.3752865392e-02
 1.1247080983e-01 -1.2743533621e-02  1.2733920974e-02
-4.3469116845e-01  2.5062927009e-02 -2.5494202030e-01
 9.6916941139e-01  4.1721310465e-02  8.6395589491e-02
-1.1344626132e+00 -1.2161633121e-02 -3.7033070293e-01
-1.7769794254e-03  1.1828587858e-01  2.7600025180e-02
-2.0105128155e-03  3.4392396592e-03  2.5597781667e-02
 9.7811155225e-02  1.7643498425e-01 -9.3175793982e-01
 2.8209752749e-02 -1.0182096418e-01 -1.1828401222e-02
 1.5056405211e-01  4.3686007040e-02  4.4544184176e-02
-2.5893373106e-03  9.8277709841e-03  3.1207371900e-02
-1.7935102727e-01  4.4899856653e-03 -1.4179624882e-01
 2.6679375706e-01 -9.6957565606e-03  1.7633686540e-02
 1.2832132617e+00  1.0847955194e-01  1.2738883662e-01
-9.8376004881e-01 -7.8818300584e-02 -6.5994975117e-02
 8.4219034873e-02 -5.0728015723e-02 -4.4085928943e-03
 7.8343366487e-04 -4.7229633676e-02  1.2966627909e-03
-7.5771212719e-03 -1.0574995256e-01 -2.5790046195e-02
 6.4763917645e-02  1.3068921206e-01 -6.2760250662e-01
 6.3809243693e-01  9.1638166749e-02 -2.5162359099e-01
 8.0257923460e-02 -1.6327317689e-01 -4.7247393935e-02
 4.2888367881e-01 -1.2951434806e-02  2.1844788205e-01
 3.6012793969e-02  6.4359885725e-02  7.0400985861e-03
-1.1493210008e+00 -7.7247548794e-02  7.7150716350e-03
 4.2686571835e-01  8.3643491041e-02 -2.7287326057e-01
 3.9447895790e-02  1.1004618981e-01  4.1979996925e-03
 4.4105855223e-03 -6.0771388304e-03 -6.0089270493e-02
 4.1324309534e-02  1.7402735533e-01 -9.8245949308e-01
 3.7627809943e-02  9.7145654816e-02  7.5476929123e-03
 1.5405916636e-02  3.9301762512e-02  8.2706811647e-02
-1.1628601477e-01  9.2355372141e-02 -2.9565745884e-02
-1.6217902034e-01  1.9913994604e-03 -1.5115792775e-02
 4.5154500994e-01  1.3922851255e-02  6.4813934799e-02
 1.1978618825e+00  1.4395959215e-02  1.6573301003e-01
 1.7385028686e-01 -2.7734518826e-02  5.5464784423e-02
-1.1269106796e+00  4.0766726179e-03 -3.8237734236e-01
-8.3852841786e-03 -3.2841929380e-02  3.7878912109e-02
-2.7179672251e-01 -2.3288380882e-01  1.1531758189e+00
 3.4756515836e-03 -7.1034442678e-03  3.9848559721e-02
 5.4269193681e-03  8.6154586264e-02 -5.0257304289e-02
-7.8531581489e-02 -2.5369609540e-02 -1.7117010830e-01
 1.5813894648e-01 -3.0067079365e-02  7.1622150349e-03
 1.5717191009e-02  1.7221820754e-02 -7.4526041098e-02
 9.7683888262e-01  5.2763422173e-02  4.8834330471e-02
 4.2031404844e-01  1.9436281859e-01 -9.0831434448e-01
 9.8418042244e-01  8.9950237423e-02  6.5750037825e-02
-2.0045831785e-03  8.4619426838e-03 -5.4094373560e-02
 5.5456123146e-02  8.2073598740e-02  4.3154340388e-04
-8.0468290697e-02 -1.2417224579e-01  7.6742478482e-01
-4.2071396532e-01  9.6722607028e-02 -1.6994355102e-01
 2.2863947535e-02 -2.1175073635e-02 -7.4768470218e-02
-3.9126362070e-01  2.4837098397e-02 -2.4774656810e-01
-1.8668137658e-01 -6.1512844458e-02  3.8153317794e-02
-1.1451111421e+00 -1.5998170239e-02 -9.1487422191e-02
 6.3122944730e-01  2.3279326652e-02  1.1867134179e-01
 5.5216054275e-02  8.7793953670e-02  1.2855895544e-02
 1.0362706809e-03  1.7547919173e-02  1.2678982210e-02
 1.0953317915e-01 -1.4154381066e-01  8.5859981631e-01
-1.5480586997e-03 -5.7196966899e-02 -9.0205838517e-03
 1.8696459557e-03  1.1634113084e-01  4.5495371707e-02
 2.8893010252e-01 -8.1455892679e-02  5.0055670283e-01
-4.7963664982e-02  8.2609220501e-02  1.7257505750e-02
 7.3154703373e-01  4.3303664115e-02  7.3532443559e-02
 6.4131962504e-01  4.7184100071e-02  1.5379189977e-02
 7.6686798409e-03 -1.6533918974e-01 -3.0878973650e-02
-1.0544112391e+00  1.0051719530e-01 -1.0077680248e+00
-2.4841088420e-03  3.8219279010e-05 -6.5420219001e-02
 5.4102792536e-03  1.6447434464e-01 -9.7159571193e-01
-2.9998531359e-02 -3.9466279516e-02 -1.1543179717e-03
-1.2649659374e-01  8.2677437687e-02 -1.5290212970e-01
 3.2889851886e-03 -5.7441916978e-02 -8.2861975185e-02
 2.0806425775e-01  1.9563963276e-02  3.3992302246e-02
 1.4683092003e-01 -4.4623946371e-02  2.4198582549e-01
-1.1241246711e+00 -1.5963069442e-02 -1.4009652790e-01
-1.0193323090e+00 -1.5706276615e-02 -2.6310464300e-01
-2.3586183217e-03  7.0618351429e-02  2.3162930144e-02
-1.5997961815e-02  1.7454960253e-02  6.7228015238e-02
 6.9247208813e-02  5.6038013799e-02  5.2963692240e-02
 3.3236983585e-02  1.6294205502e-01 -8.1371105321e-01
-3.4292870707e-01  6.1093387104e-02  5.1775061489e-02
-4.1217751850e-02  5.3374313315e-02  1.2706399867e-01
-7.9139998683e-01 -4.7936066807e-03 -5.1931290762e-02
 3.0273732599e-01  7.6166147435e-04  1.2932632004e-02
-6.4123826414e-01  2.4960933974e-05 -8.6967101103e-02
 1.2584651281e-01  1.3683802457e-01  4.9732758208e-02
 8.0192762706e-01  7.7778813322e-03  3.3532018005e-01
 1.6159695507e-02  2.6806473638e-03 -9.6708266751e-02
 8.5661713174e-02  4.7847308732e-02  5.1995585262e-02
 5.4137613394e-02  1.4610725971e-01 -7.8656636461e-01
 3.2390186362e-01 -1.5192404061e-01  3.8617937257e-02
-9.2538052462e-03  4.3956016163e-03  1.2561712262e-01
 5.6409865572e-01  5.1298048934e-02 -1.9589256376e-01
 4.2752383119e-01  6.0080229592e-02  1.6729619710e-01
-1.1286899731e+00  6.7242275562e-02 -1.5142689903e-01
 4.1588060787e-01  2.6172142268e-02  1.1917949604e-01
 1.3464911121e-01  3.5579059887e-02  4.1178047210e-02
-9.1518275600e-03 -1.4500887351e-02  4.9864560735e-02
-1.7212386872e-01 -2.1019988897e-01  1.0762800594e+00
 1.5696129553e-02  1.9806761269e-02  1.2114306087e-02
-5.6428230834e-02  1.7598163902e-02  1.1663498649e-01
 9.3199906955e-03  4.7013312115e-02 -5.4927771783e-02
 1.1989195926e-01 -1.2966545495e-02  1.3862791314e-02
 3.9566719294e-01  3.1034198141e-02 -6.1453814723e-02
-7.7966316667e-01 -2.4291986420e-02 -1.0404214501e-01
-1.4132447595e+00 -8.6601884598e-02 -2.4262886542e-02
-1.1944961997e-03 -4.7306877940e-02  2.2762841417e-02
 4.6452555813e-03  1.6093457552e-02 -9.6051605908e-02
-7.8695449043e-02 -1.8927831306e-01  9.8363661355e-01
-5.3605626826e-02  2.9160735695e-02 -5.1445681619e-03
 1.5455772835e-01  9.9869015570e-02  1.0204155970e-01
-1.6780286430e-02 -4.1954579778e-02  1.3020344358e-01
-2.7002458722e-01 -1.3075257931e-02 -3.4283878802e-02
 2.4687483651e-01  8.1390302436e-03  1.6738920165e-01
 1.0155372636e+00  1.1520666645e-01  1.0571264328e-01
-1.1358892628e+00 -9.4805922716e-02 -1.4903623533e-01
-9.3954550152e-02  2.5449491937e-02 -1.8806866708e-02
-3.8095722209e-02 -1.1573325426e-02  1.0759769234e-01
-1.9405966164e-01 -2.1063896767e-01  9.3361464923e-01
 8.4016727156e-02  8.0987755680e-02 -4.9079411142e-02
 4.5080301824e-02  1.3810452671e-02 -2.1398644105e-01
 2.8882149286e-02 -8.5643972621e-02 -2.6161425998e-01
 6.8519648541e-01 -3.5436190549e-02  1.4099000336e-02
-1.9938598767e-01 -7.5319505689e-03 -7.0779138531e-02
 9.7959892077e-01 -9.3654068253e-03  1.1861431658e-01
 9.6534379008e-03  1.5481683828e-01  2.5174553773e-02
-1.2175052067e+00 -1.6477795814e-02 -1.7814273889e-01
-1.7929546331e-02 -5.6684969012e-03  6.3713119863e-02
-9.6112717835e-02 -1.6941501642e-01  8.4619019278e-01
 6.9934289345e-02  9.7728179624e-02 -1.2042430347e-01
 2.8397037769e-01 -5.2336996912e-03 -2.3923520957e-01
-1.5956903100e-01  4.4089376190e-02  3.3577712759e-02
 4.3956778281e-01 -6.1137879589e-04  2.3468690481e-02
 5.9536993676e-01  2.1615144316e-02 -6.6779652474e-03
 8.0708645701e-01  1.4537581289e-02  1.3136294851e-01
 8.0551599090e-04 -1.1334433095e-01 -2.6795080090e-02
-1.0802272133e+00 -4.5461029703e-02 -1.3799980656e-01
-9.2478885191e-03  2.7087977730e-02  3.7642103442e-02
-4.8075769986e-02 -1.7074792341e-01  9.4057843429e-01
-2.1194378635e-02 -9.5824636066e-02 -2.7679003768e-04
 3.3070006027e-02 -3.7129712285e-02 -3.9492959168e-02
 2.7528866470e-03 -6.7497983693e-02 -5.0234302764e-02
-6.0603497134e-01 -2.2957726824e-02  2.8001124929e-02
-1.7174807392e-01 -3.8871947294e-02 -4.7305482978e-02
 1.1593214003e+00  2.0188587140e-02  2.0408940723e-01
 1.0445997134e-02  1.3434992193e-01  2.0400813334e-02
 8.5152954996e-01  1.3802378851e-02  3.1276665016e-01
 1.5214595816e-02 -1.4865699154e-02  9.1802951668e-02
-1.0350275808e-01 -5.7862233584e-02  4.5652425357e-01
-3.5618665720e-02  2.0237272509e-01 -6.4095073503e-01
-4.4298852447e-02  5.2559668395e-02 -1.9511556067e-01
 2.4515363012e-01  1.0120705754e-01  3.8567519023e-01
-6.7089548924e-01 -9.5881601538e-02 -1.4006437958e-01
 6.0736269164e-02  5.3901859853e-03 -4.3050198183e-02
-9.6924255483e-01 -1.1470337955e-01 -8.4597512334e-02
-6.2872527267e-02  1.5431944612e-01  3.7529508878e-02
 1.0712596893e+00  8.6606646067e-02  1.5882378854e-01
 2.2657023367e-02 -1.3357502017e-02 -8.9278723457e-02
 1.2582358096e-01  2.4624586779e-02 -3.2565021100e-01
 1.0966369238e-01  1.3453365196e-01 -7.5546890044e-01
 3.4639949055e-01  8.7694928232e-02 -2.6355716979e-01
 2.5895898004e-01  1.8890385143e-01 -3.9736705675e-02
-2.1655104335e-01 -8.4100933029e-03 -5.5805630555e-02
 5.1676538236e-01  4.4427723601e-02  1.4551257068e-01
 9.5145515243e-01  1.0944137590e-01  7.3500127211e-02
 8.3240724316e-01  1.0004042365e-01 -1.4435033858e-01
 3.7449724594e-01  4.5241991837e-02 -5.9424106649e-02
 5.1477033408e-03 -4.2258037152e-02  4.7364201794e-02
-4.5523535230e-02  1.8770568317e-01 -1.0261832768e+00
 1.5845816160e-02  9.0133539969e-03 -7.0388160085e-02
 5.8797632993e-02 -1.1694161539e-01  7.3849273792e-02
-9.3227594586e-02 -6.3907443684e-02 -1.7745739173e-01
 2.9111405431e-01  5.8362860378e-02  9.9920784292e-02
 2.6590050190e-01 -1.6830351524e-02  1.6982935414e-01
 1.0358518930e+00  8.2805468794e-02  1.3864717696e-01
 2.8563900648e-01 -1.1041478723e-01  8.1699775640e-01
 9.8303835160e-02 -8.6288878396e-02  4.4025628748e-01
 2.0572691297e-03  7.0172331055e-03 -8.9482075977e-02
 4.0092177747e-02  1.5813891491e-01 -9.1074661756e-01
-5.1974234807e-02 -4.9316908880e-02 -8.1124103805e-03
 2.5891867706e-02 -1.1813789149e-01  2.9721212779e-02
-6.6646895173e-03 -3.0874034744e-02 -1.0168734346e-01
-1.0191900380e-02 -6.3636251200e-02  3.2985913108e-01
 5.9268886773e-01  6.8593727408e-02  8.7779698694e-02
 1.2819198631e+00 -5.5342398614e-02  1.6771272937e-01
 5.2940024407e-01  1.8040258907e-02  1.3320787309e-01
-5.7841262881e-03  3.9103749083e-02  1.9801456054e-02
 9.9506496943e-03  1.3638651686e-02  4.7399998627e-02
-8.4056721740e-02  1.3535902383e-01 -8.9315154770e-01
 2.4602121004e-02  6.2532205184e-02  1.1945802519e-02
-1.6809495019e-01  1.1132971063e-02 -3.2029056418e-01
-1.0517831834e-01  1.5351276097e-01 -1.3008439337e-01
-4.9254096198e-01  4.0656960883e-02 -2.2870323728e-01
 1.5375442229e-01 -1.0242113570e-02  1.5244221854e-01
-1.0593175057e+00 -3.4060894964e-02 -1.2203604653e-01
 1.0618239371e+00 -7.4554155045e-03  4.3071308964e-01
-1.3170648684e-02 -1.8025015395e-01 -4.0571686780e-02
 1.5523302260e-02  1.3716367657e-02 -3.9694726037e-02
 1.3177333631e-01  1.4378410913e-01 -8.1282352882e-01
 6.4001132061e-02 -7.3962274956e-02 -9.6273465333e-02
-2.6964405910e-01 -1.2119466764e-01  2.7768693695e-01
-7.6797069913e-02 -6.5511662360e-02  3.2467995254e-02
-7.3761497197e-01 -9.9669286107e-02  1.5003744123e-02
 7.2502817813e-02  2.3101807755e-03 -3.2910376199e-02
 8.9929834912e-01  6.2610708593e-02  1.5931653656e-01
 2.8021573487e-02 -1.7111763872e-01 -2.3618983421e-02
-1.0616902957e+00 -7.7313421488e-02 -7.8538715887e-02
-2.9057890532e-03  1.7579965277e-02 -2.4124713542e-02
-3.1572641081e-02 -1.2214882714e-01 -1.4943935461e-02
 1.1176417427e-01  1.3405394248e-01 -7.6191793647e-01
-3.5969976384e-01  6.0677848373e-02 -1.6236282055e-01
 2.5967017896e-03  2.5171603362e-02 -3.1052623826e-02
-5.5756723532e-01  1.4427693550e-02 -2.0174861873e-01
 2.3107027158e-01  5.0230001924e-02  1.0369352456e-02
-1.1058692396e+00 -4.1781661725e-02 -6.2810402127e-02
-2.3181412884e-02 -1.6829817687e-01 -2.8169230994e-02
 7.4877552436e-01  5.7415781084e-02  1.3755939137e-02
-1.5546373117e-02 -3.4650902648e-02  4.2414538352e-02
 2.0962658139e-01  1.8603943319e-01 -8.4263617325e-01
 3.4113992614e-02  7.5455125809e-02  1.5785362339e-02
 2.7614114654e-01  1.4319201321e-02 -2.0837100355e-01
-4.7649048694e-02  1.2787271495e-01  1.3211041891e-02
 1.6247625080e-01  3.8404991006e-02 -2.0954201101e-01
-3.4425783503e-01 -3.6469097645e-02 -3.0821252291e-02
 1.2887654167e+00  3.5517996819e-02  5.0692288311e-02
 8.3451624253e-01  8.6375845009e-02 -1.5187497304e-01
 1.8841662829e-02 -1.1506736532e-01 -2.4850775562e-02
 7.7551008207e-04  3.2769782307e-02  4.8925695787e-02
 3.7772470217e-02 -1.4008524295e-01  8.9728162701e-01
-2.3902785083e-02 -4.7400326559e-02  4.2651535802e-02
 7.0664565745e-02  1.0570967231e-01  1.6227788004e-01
 3.0621781389e-01 -1.1917242413e-01  3.2722428901e-01
 1.8894989551e-01 -1.7059536113e-02  1.4982167655e-02
 4.6745756089e-01  1.5615277587e-02  7.2186481445e-02
-1.0139907278e+00 -3.1634123564e-02 -1.3282510622e-01
 7.0901303337e-01 -2.6793567476e-02  3.4874872024e-01
-7.7223366888e-01  1.7520217969e-04 -3.8365325176e-01
 6.8209823942e-03 -6.4281561606e-02 -5.0347691257e-02
 1.1003611452e-01  2.4214836939e-01 -1.2485747479e+00
-5.3133736592e-01 -9.2260596499e-02  3.6989274677e-01
-1.7942757770e-02  2.2442428674e-02  4.4842920771e-02
-2.1859093599e-02  6.5009553517e-02  4.2576031105e-02
-5.2299940962e-01 -9.4512654558e-02  8.5091209403e-02
-3.3729206247e-01 -3.0585639254e-02  7.5761457681e-02
-5.3302334370e-01 -2.3918117393e-02 -1.4926103611e-01
 4.2419702668e-02  1.2151147313e-01 -4.4850423658e-02
 4.6452623125e-01  1.8398736872e-01 -8.2739153175e-01
 1.6588178815e-03 -8.5146833311e-03 -8.4563317812e-02
-1.4856906989e-01 -8.4358187848e-02 -1.0910292980e-02
-2.7862185203e-01  4.0442073236e-03  5.1778831583e-01
-1.4992439513e-01  1.1211488199e-02 -3.4987632596e-01
 5.2364067677e-01 -2.3555048980e-01  3.2678310842e-01
-3.3673777609e-01 -2.3514432716e-02  1.1595753932e-01
-6.1525992798e-01 -5.4671305078e-02 -1.2754206813e-01
-9.1411277785e-01  7.5481668389e-02 -1.1810629303e-01
 1.1421100343e-01  5.1454822569e-02  5.0678113146e-02
-4.9315658998e-01 -1.1119700956e-02 -2.6578230338e-01
-3.1447554404e-03  1.2740638044e-02 -1.9514726667e-02
 2.1151386806e-02  1.5438356767e-01 -8.1844652566e-01
 2.3760133903e-02 -7.6621619868e-02  5.8908780948e-03
 3.0547097734e-01  1.4217550449e-02  2.2431671154e-01
 1.4728617374e-03  7.6266487220e-02 -7.7449166474e-03
 3.4071951628e-01 -1.9004268221e-02  2.8092484038e-01
 6.2288579856e-02 -1.5798377885e-02 -3.6209059353e-02
-1.2062473628e+00 -8.8738426387e-02 -1.3972351660e-01
-7.2272143227e-01 -1.8902008917e-02 -2.1643505417e-01
 2.0024277962e-02 -1.1023188564e-01 -1.9734163563e-02
 3.6874145174e-03 -2.5916382838e-02  8.3755299510e-03
-1.7083169259e-02  1.5174026949e-01 -8.3193239569e-01
-1.9336418427e-02  9.3075479638e-02  5.3217144358e-03
-3.0052039323e-01  1.1537325073e-02 -2.6298465197e-01
-1.3809857039e-02 -1.1084072481e-01 -2.5898713581e-02
-8.6099392103e-02  2.9005087888e-02 -2.1472989576e-01
-1.2141237414e-01  1.8236443367e-02 -1.3580738119e-02
 1.3015968450e+00  7.7988775085e-02  2.1829233249e-01
 7.6331186686e-01  4.8980274265e-03  3.1243198381e-01
-3.6570043049e-03  1.0467273051e-01  2.1829801220e-02
-1.3128502126e-03  1.0305577616e-02 -3.6585529302e-02
-3.5461584292e-02 -9.6756751677e-02  1.0568142104e-02
-7.6576994166e-02 -1.3973218056e-01  8.1113992119e-01
-3.3147387129e-01  6.3671668046e-02 -1.1677297200e-01
-1.0696118776e-02  6.4417616964e-03  4.8492805806e-02
-3.6067226445e-01  3.0763637197e-02 -2.4780395768e-01
 2.6554148616e-01  5.9147015465e-02  1.3030876925e-02
-1.2030121059e+00 -2.9532837529e-02 -1.0117004927e-01
-6.9842461636e-01 -2.6029807820e-02 -9.0458992152e-02
 9.1431236309e-02  9.6613615969e-02  2.3247276627e-02
-1.6067480943e-03 -1.0126259764e-02  9.4135092946e-03
-3.3461398950e-03 -1.1012239512e-01 -2.9074455735e-02
-1.0662916695e-01 -1.5645549122e-01  8.0195573436e-01
 3.5352663034e-01  1.6883961282e-02 -6.5097696858e-02
 5.8027021758e-03 -4.2398102036e-02  4.8615020711e-03
 8.5078753513e-02  3.9743837610e-02 -1.9145985239e-01
-2.4770655269e-01 -6.4761163322e-02 -3.2779610726e-02
-1.3068271876e+00 -5.7939016062e-02 -1.1698794356e-01
-7.2161672705e-01 -5.5054565031e-02  1.0599055503e-03
-5.9734495043e-03  4.9657988612e-02  1.0822898895e-02
-1.7785387979e-02  4.4566287881e-03  9.8601197099e-02
-7.1930724963e-02 -1.8260087920e-01  9.7877740424e-01
-6.4798651362e-02 -6.3225147863e-02  3.7049353421e-02
 1.0626519344e-01 -1.0256775904e-01 -2.2448646956e-02
-2.3410046102e-02  3.3510184447e-02  1.4213046029e-01
 6.3006320943e-01  8.1473964503e-03 -2.9694925120e-03
 3.2189284286e-02  2.4404760568e-02  6.2062191976e-02
-1.0543205686e+00  1.1702212404e-02 -1.4767155392e-01
 7.9500913792e-02 -7.6453240871e-02  1.8223434790e-02
-1.0271393382e+00 -1.6016637351e-02 -2.6810950455e-01
 8.1253648371e-04  4.6792762861e-02 -4.0830665974e-02
-8.5745237472e-03 -1.7857203056e-01  9.6948226563e-01
-3.5345786686e-02  2.3861060342e-02  6.2739451126e-02
 1.5527914319e-01  1.7930785316e-02  1.3722011244e-01
-2.1368013894e-02 -1.1837128806e-01  1.7959322967e-02
-4.1116269643e-01 -4.8816029794e-02 -6.4289545632e-02
 6.8564961271e-01  5.4651146169e-02  1.0805631037e-01
-7.4281487659e-01 -6.5201925109e-02 -7.3232344971e-02
 2.9022606008e-03 -8.0278123689e-02 -3.0032593143e-02
 1.0306880713e+00  5.4059428147e-03  4.4091168061e-01
-1.9503419656e-03  5.2318330864e-02 -4.1822426941e-02
-3.6488998615e-02  1.8359133289e-01 -1.0037009870e+00
-3.3427536084e-02  4.1569948939e-02  3.4164387642e-02
 6.4996243210e-02  1.6122754104e-02  1.6627033802e-01
 1.5470395911e-02 -1.2923986346e-01  1.2276490389e-02
-5.0762881406e-01 -6.2939038165e-02 -1.4124573239e-02
-8.3516667642e-02  1.6792133822e-02 -2.5005417918e-02
-1.1527547276e+00 -8.9915251032e-02 -2.2797640462e-01
-8.9093918653e-01 -1.2723629608e-02 -4.2262566952e-01
 2.5101030623e-01 -3.9539426249e-02  9.6836234147e-02
 1.0649397638e-02 -4.1019909444e-03 -3.6534365284e-02
 5.3447149658e-02 -1.3638318497e-01  9.7534176385e-02
 9.5609234810e-02  1.0908036311e-01 -7.7040651864e-01
-4.9228603080e-02  4.0542581904e-02  1.0808735299e-01
 4.4509877851e-01  1.5517827868e-01 -2.0930828568e-01
-1.7030112808e-01 -1.3757373526e-02 -5.7295240587e-02
 2.0232182325e-01  5.3392067530e-02  3.1423564844e-02
 1.1200759157e+00  8.7270114497e-02  1.2542142582e-01
 1.5926992595e-02 -7.6029391214e-02 -5.2029215819e-03
-1.1721572873e+00 -1.3344289321e-01  5.9006015013e-02
-5.5474535361e-03  1.7607404429e-02 -3.9006208302e-02
 3.8465074506e-02  1.6549930950e-01 -9.4149436835e-01
 2.2185968169e-02  1.0235523916e-01  3.3527396388e-02
-2.1382681844e-02 -7.6914724542e-02  9.4685588871e-02
 5.2770031830e-03  6.4423125363e-03  4.2206561754e-02
-3.8297983073e-01  4.3016725486e-02 -2.1571793906e-01
-5.4881308433e-01 -5.5788827003e-02 -4.8756587948e-02
 1.1709782187e+00  1.5622498644e-02  1.1188548068e-01
 7.6563075906e-01 -5.2563647376e-02  7.9489031497e-02
-5.5317125108e-01 -1.5264053827e-01 -9.5317321271e-02
 2.2456294069e-02 -8.2298277258e-03 -5.0844777008e-02
 2.2325690403e-01  1.4947078007e-01 -8.4624596670e-01
 4.8408525792e-02 -6.8237734392e-02 -2.0359547231e-02
-1.2961449875e-01  4.5659575923e-02  1.6786446662e-01
-2.8294370387e-01 -1.6874980466e-01  2.5545499108e-01
 4.9537953261e-01  8.7736456651e-02 -7.3480951857e-02
 1.9423160595e-02  3.8551817584e-03  6.4716502694e-02
-1.0791929815e+00 -9.5012254504e-02 -1.1769051959e-01
-1.1505418823e+00 -1.3499484142e-01  1.4716638856e-01
-3.1205627053e-02  1.5880094447e-01  2.6558076870e-02
-4.1562065366e-03 -1.9297437324e-02  4.9965881122e-02
-7.4164079478e-02 -1.0493980140e-01 -2.9926593329e-02
 7.3795441800e-02  1.5176251376e-01 -7.7987717681e-01
-1.8779309376e-01 -2.2164411911e-02  1.0419614391e-01
-4.3793582330e-01  9.0540450500e-02 -1.8930281508e-02
-3.0977482351e-01  6.3820764196e-03 -8.5900143540e-02
 2.7420353873e-01  2.1022047280e-02  1.6540280023e-02
 1.0911966568e+00  2.3875087924e-02  8.9824586398e-02
 1.8013878752e-02  6.7066114108e-02 -3.5379138486e-04
-8.8946746589e-01 -5.2082821405e-02  6.6982978728e-03
-1.3250598742e-02 -2.6737774933e-02  5.0256965750e-02
 1.7135607982e-01  1.8435792129e-01 -8.7834775754e-01
 4.0923226491e-02  9.0793231867e-02  1.2725786724e-02
 2.2159326147e-01 -2.7655111112e-02 -1.4595162576e-01
-3.3380965293e-02  9.4319267344e-02 -1.7515137201e-02
 1.0508781657e-01  3.1245857031e-02 -1.7893517301e-01
-5.3178692015e-01 -5.3725326488e-02 -4.5272790760e-02
 1.2544981422e+00  1.3416163100e-02  7.1883381753e-02
 8.6361021999e-01  6.7652630789e-02 -6.8340807234e-02
 2.0420851956e-02 -7.6675939129e-02 -1.6550177643e-02
-4.3655138880e-03  2.2118307340e-02 -4.1073606338e-02
-5.7134498247e-02  6.8788263475e-02  4.5600028182e-02
 6.3967625256e-02  1.6958731020e-01 -7.7576913800e-01
-1.8503345034e-01  6.0299694799e-02 -2.0629064369e-01
-3.7651394261e-01 -7.6217743897e-02 -2.9295339886e-01
 1.5553050761e-01  1.9205136641e-02  1.7282064544e-02
 8.5267788384e-02 -7.0003925797e-03  1.0699413081e-01
-1.1042455929e+00 -9.3618819659e-02 -1.2470876134e-01
 6.1454872009e-02 -5.6276176057e-02 -1.9597949841e-03
-9.1414094645e-01 -3.8979372657e-02 -2.7151357157e-01
 7.0973378594e-03 -4.5183187998e-02  8.2890163134e-02
-4.2067343392e-02  1.9787884056e-01 -1.0400413724e+00
 3.7517952273e-02 -7.6310465321e-04 -6.8170787056e-02
-6.6740092037e-02  9.5493652953e-02 -1.7739297407e-01
 9.2522762447e-02  8.6656880451e-02  2.2430336600e-01
 2.6657954205e-01  4.7567711180e-02  3.1338363116e-02
 2.2092647546e-01  1.4851888332e-02  5.2422058206e-02
-1.0044983292e+00 -9.5405950039e-02 -1.5292672327e-01
-5.4173432861e-01  1.5128669312e-02 -2.6954804851e-01
-1.1355841942e+00 -2.0007830349e-02 -6.4842147246e-01
-3.7574520689e-03  3.1121891908e-03 -4.0552812337e-02
-4.3750264490e-02 -1.2527536984e-01  3.6198933813e-02
 5.1837448913e-02  1.2237583377e-01 -8.0647460559e-01
 3.1064251462e-01 -8.3955696148e-02  2.1073430784e-01
-6.6385124588e-02  4.9866842839e-02  1.5394373537e-02
 3.2973716924e-01 -3.0792059776e-02  1.9621165206e-01
-4.9556155421e-01 -4.7301083527e-02 -4.9179977091e-02
 1.1609573436e+00  1.6141288003e-02  1.2153767384e-01
 2.5287193835e-02 -1.4201334778e-01 -1.3481481848e-02
 8.2435082938e-01  3.3406889940e-02  1.6947945125e-01
 2.4477091505e-03 -1.4148527081e-02  1.0260024473e-02
-1.2637075455e-02 -1.3575362684e-01  7.4487213316e-01
 1.8477361048e-02 -8.7150311670e-02  1.4341967790e-02
 2.8857830364e-01  1.9291598683e-02  1.4041517332e-01
 7.3326814532e-03 -8.5419633316e-02 -1.6537265133e-03
 1.6739604304e-01 -4.6489622240e-02  3.5232012333e-01
 3.9354331028e-01 -4.4929683120e-02  4.4295510196e-02
-1.2754502688e+00 -9.7837307865e-02 -2.0236027062e-01
 3.8181844411e-01 -3.7255380125e-03  1.6564915864e-01
 1.4376451384e-02 -1.0634759567e-01 -1.9542273066e-02
-9.1746363545e-03 -1.2249823989e-02  4.0451928836e-02
 9.0618953412e-02  1.4959626931e-01 -8.3230052462e-01
-6.3059917261e-02 -1.2807619942e-01  1.7142910687e-01
 3.1855925816e-02  4.8435787417e-02 -8.4399653096e-02
 3.8050172046e-01 -6.4920238668e-03 -1.9724358562e-01
 2.0318666096e-01 -2.4558647785e-02  2.3297561270e-02
-3.3529742137e-01 -1.3767491895e-02 -3.6308494918e-02
 1.0188834400e+00  3.8704848590e-02  1.2030105792e-01
 1.9647778107e-03  6.6120918952e-02  1.8192256034e-02
 1.1742835732e+00  5.4789294107e-02  9.9483934152e-02
-2.6224369117e-03 -1.2527770427e-02  3.9362600154e-02
-5.5073288142e-02 -1.2968057016e-01 -2.9402662811e-02
 8.1328683061e-02  1.3746482403e-01 -7.2749216134e-01
 4.2898208735e-01 -8.0903342477e-02  1.7229326113e-02
 1.5978954484e-03  2.1633576699e-02 -3.9900747731e-02
 1.0034054539e-01 -4.2971350656e-02  2.3052689349e-01
-1.1702564088e+00 -6.4860745489e-02 -1.1011402981e-01
-6.3683009771e-01  6.8594254419e-02 -4.4307075703e-02
 5.5645821148e-01  2.8191745481e-02  3.1480994055e-02
-1.2490756530e-01 -6.7562161224e-02 -8.2513538601e-03
 1.9395130586e-02 -1.9543502176e-04 -7.2759971886e-02
 1.9292595208e-01  1.7385682545e-01 -9.5700115433e-01
-5.6729830977e-02  7.1388494094e-02  7.1243982372e-03
-7.2064306167e-02  1.2920876320e-02  1.3156043647e-01
 1.4364878752e-01  1.4745906778e-01 -1.1079607906e-01
 1.2934897442e-01  3.3959466656e-02 -5.8449849749e-02
-4.3055606839e-01 -3.4329843551e-02 -4.5232780473e-02
 1.1785453423e+00  1.3599917379e-01  1.0301069589e-01
-1.1546029666e+00 -1.2881440412e-01  6.8386137670e-02
 1.4541301679e-01  8.9846345859e-02  7.7204505033e-03
-1.7504352375e-02 -3.9140864268e-02  3.7285844978e-02
-1.8325130075e-01 -1.7446302350e-01  7.6168449915e-01
-4.0202159700e-02 -7.1873973962e-02  7.2937348803e-03
-1.0061379385e-01 -1.5994712648e-01  1.0276015366e-01
 5.0012735147e-01  1.3487581907e-02 -3.6317685781e-01
 1.5398296983e-01 -2.9949482310e-02  1.2905028497e-02
 2.4501996790e-01  2.1649532669e-02 -7.1654441515e-02
-1.0815628202e+00 -3.8231689422e-02 -1.0905345114e-01
-1.1158866722e+00 -1.2139824552e-01  2.2647182342e-01
 7.4547558212e-02 -1.1908954627e-01 -4.2973961067e-02
 1.2881748403e-03 -1.6258398950e-02 -3.1532587349e-03
 1.0556485570e-01  1.6051059063e-01 -8.4077329364e-01
 1.0698223368e-02 -1.3264526377e-01 -2.3766904702e-02
 2.1710053836e-01  8.5179079748e-03  4.9980348236e-02
-3.1521544309e-03  4.0144177022e-02  7.4990071907e-03
-3.6165726825e-01  1.2085945523e-03 -1.6522180656e-01
 1.2429906509e-02 -4.4692606764e-02 -7.6131281648e-03
-1.3173551567e+00 -8.7689048856e-02 -9.3137517492e-02
-1.1395945280e-02  1.4562378321e-01  2.6348435167e-02
 8.3569785009e-01  6.8585998134e-02 -1.4705419615e-02
-3.9397638637e-03  7.3476823252e-03  4.2172079793e-02
-1.2094917159e-01 -1.9550311599e-01  1.0259184168e+00
 2.3918429804e-02 -5.3519563855e-02  6.4606354065e-04
 5.6007867219e-02  4.5649134108e-02  1.6716704702e-02
-8.4036517476e-03  1.6060730622e-02  5.5549079976e-02
 2.8967860511e-01  6.2407085793e-03  8.9796873070e-02
-2.0764579748e-01 -7.7572974783e-03 -1.2923468713e-01
-1.0850581576e+00 -9.4263653235e-02 -9.6639794849e-02
 1.1738272154e+00  1.0228767069e-01  4.7195371419e-02
-1.1539510690e-01  3.1542294538e-02 -5.4075358033e-03
-9.0627208725e-03 -1.6129014251e-02  7.3877466930e-02
-9.9835798573e-02 -1.6976272961e-01  8.8820248916e-01
-5.1251686763e-02 -5.6218439831e-02 -1.5130807077e-02
 2.6643232176e-01 -8.2898217233e-02 -1.9833493009e-02
 7.4346178764e-03  3.1324251291e-02 -9.8533566630e-02
 3.2223276204e-01  4.6083729958e-02  3.6909803393e-02
-3.0262964116e-02 -3.6947194263e-02  2.0474642520e-01
 1.2203161558e+00  3.6805312182e-03  1.1753093481e-01
 8.1642229730e-01  3.9378477021e-02  6.5383118371e-02
 4.9452864972e-03 -1.0045697650e-02 -3.1513974224e-03
 1.9880998884e-05  1.8090407180e-02 -2.6611886756e-02
 1.0352010470e-01  1.7201273557e-01 -8.8639407557e-01
-1.3984291213e-02 -7.5056134320e-02 -9.2738061836e-02
-2.3575763817e-01  1.3365806050e-02 -4.9099309419e-02
 1.5760886936e-01 -5.2796536662e-02  8.2132923999e-02
-5.3204465486e-01 -7.6695596771e-03 -1.0511418811e-01
 5.2207871516e-02  1.3002868294e-03  2.5212381411e-02
 1.0418708363e+00  4.9646538900e-02  7.9219312997e-02
-5.3791611183e-03  8.5316093810e-02  1.4012911771e-02
 1.0564626234e+00  7.4846174068e-02  5.0077963336e-03
 2.5199600298e-04  2.8558438766e-02 -1.1027152357e-02
 2.7960300343e-02 -9.1362449327e-02 -1.3095409175e-02
 2.8785839186e-02  1.3520587438e-01 -7.3112078972e-01
 4.3031113369e-01  4.0068886336e-02  1.4948187630e-01
 3.5911657710e-03 -7.3675229204e-02  6.5338527296e-03
-5.9350169943e-01 -8.1861030264e-02  1.5126618323e-01
-6.5903659475e-02  6.3687646473e-02 -1.0891659450e-02
-1.0920974143e+00 -6.4083521812e-02 -2.1689624062e-01
-1.9742657985e-01 -7.0539014538e-02 -1.1204498050e-01
 3.9850585825e-01 -5.0661797077e-02  1.7171945747e-01
-2.3857222377e-03 -1.2588628576e-02  1.8233675783e-02
 1.2294297218e-01  1.9836872884e-01 -1.0593916612e+00
-1.5793981683e-02  5.9353033107e-02  1.4955096502e-02
 1.3376420120e-03  1.6197447302e-02 -2.4847141683e-02
-5.3693847612e-02 -3.9097617489e-02  6.9723484837e-02
 1.1093270973e-01  2.8220010260e-02  1.7336321791e-02
 3.8351101711e-01  2.7832740513e-02  3.4055914592e-02
 9.9084563001e-01  6.7202623448e-02  1.1611042135e-01
-1.2324025262e-02 -5.2862945277e-02 -1.9421750326e-02
-1.3566312461e+00 -6.5605875030e-02 -2.8747932620e-01
-8.2476515701e-03 -1.3751140992e-02  4.6634880427e-02
-1.5161293077e-01 -2.0038459617e-01  1.0700560942e+00
 3.1301941183e-02 -7.0901627692e-02 -2.0082098052e-02
 8.0959580596e-03  1.1571672274e-02 -5.9337516801e-02
 1.4051615799e-02 -7.3157875574e-02  1.0317780263e-01
-2.6260270756e-01 -2.7866514716e-02 -4.9388613136e-02
 2.1679211128e-01  3.0881201542e-02  3.0687414808e-02
 1.0880239924e+00  9.2554483161e-02  1.2474091012e-01
-3.9811992445e-02 -5.7418698674e-02 -8.0576543216e-02
 6.1473586592e-02  1.6885839253e-01 -8.8725231267e-01
-4.8712784645e-04 -1.2819762233e-02  2.4838372718e-02
-5.2347885724e-02 -1.7155319698e-01  9.2062479519e-01
 3.8161628440e-02 -1.1382655152e-01 -2.6388136720e-02
 1.9090617486e-02 -7.3153970623e-02  2.4085103142e-02
 2.0157541495e-01  5.4047353918e-02  8.5427459089e-02
-2.4199794105e-02  1.3111755449e-02 -8.8059332722e-02
 2.2932509248e-01  5.2011130987e-02  3.5381438394e-02
 1.2110658558e+00  8.5326177490e-02  1.5435914056e-01
-7.5911280248e-03  2.9298277884e-04 -8.5483145999e-03
-7.0423223199e-02  1.3283393246e-01 -7.7821537756e-01
 2.9070479538e-03 -1.9380190327e-02  6.6157623670e-03
 8.3073201440e-03  1.5036701224e-01 -8.1485268041e-01
 1.4278318743e-02 -7.3610135233e-02 -3.2025122097e-03
-3.0883909080e-02  1.0006079682e-01 -2.0545104007e-02
-3.8329210897e-01  2.0931281876e-02 -3.9605174027e-01
-2.8294712412e-02 -3.3434330817e-02 -7.6139367348e-03
 3.6203495829e-01  6.4983288253e-03  1.3715377946e-01
 1.0143954660e+00  6.9002249124e-02  8.5238498997e-02
 1.0496511129e+00  1.8052738381e-02  3.4247845024e-01
-4.4953546710e-02 -1.0664237458e-01 -3.7635175470e-02
 7.9400842745e-03  3.1459980153e-02 -7.8423891178e-02
 1.3759009181e-01  1.7989098975e-01 -9.1183311296e-01
 5.1228636958e-02  6.5028266401e-02  2.8805076924e-02
 9.8022703986e-02 -9.8581387661e-02 -7.1988188631e-02
 1.3240728917e-02  6.0620027767e-02 -7.8015302660e-02
-1.4078802212e-01  5.4621918099e-02 -2.6332803719e-01
-6.5193932790e-01 -7.4701564395e-02 -4.4502537369e-02
 1.2400760693e+00 -3.3675668789e-02  7.6143816074e-02
-6.9376236542e-01 -4.7010643238e-02  1.5679461325e-02
 8.4690539804e-02  4.6346856121e-03  7.9991756968e-03
-3.9694063171e-03 -1.8725978563e-02  4.4346486370e-02
-1.1412443194e-01 -1.6955505350e-01  8.8261507563e-01
-3.9401911051e-02 -1.3315103690e-01 -3.1099492565e-02
-2.2757228344e-02 -3.1970385293e-02  3.7302622543e-02
-1.7391487026e-01  8.5551013873e-02  7.5112200318e-03
 1.0315205898e-01 -2.5142344867e-02  1.0669494002e-01
-9.6139352309e-01 -5.7408977227e-02 -7.9928853757e-02
-1.0299578965e+00  1.1197591334e-02 -7.5830858574e-02
-9.1593986882e-01 -4.6620446945e-02 -1.6450748510e-02
 9.6077642666e-02  6.4916352134e-02  1.3030214003e-02
-3.0761411315e-03  1.8306624728e-02  1.4378798343e-02
-4.9470705969e-02 -1.5948677893e-01  8.7208097766e-01
 3.7980379573e-03  5.4994897954e-02  6.6118338060e-03
-2.3836242675e-01  8.5949049744e-03 -6.7336018678e-02
-3.5126491597e-03  3.5854661365e-02  2.0979757678e-02
 6.2647089440e-02  3.4311630456e-02 -3.8986491979e-04
-6.2966409646e-01 -6.6998675968e-02  1.4726612097e-01
-1.0575693321e+00 -3.8039012252e-02 -1.9865777117e-01
-7.2128534387e-01 -2.2306154408e-02 -1.8042879341e-01
 1.3384049028e-02  4.6316910030e-02  1.1396037783e-02
 1.7846964079e-02  9.3545674099e-03  9.5063902056e-02
 1.3470467650e-01  8.6813725010e-02 -6.1560640534e-01
-4.9778390044e-02  1.8285369235e-01 -5.1167612004e-01
-5.8081020669e-02  1.3815695485e-01  1.8193724774e-01
 2.0608932323e-02 -3.6581904883e-02 -8.7001926924e-02
 6.6439221737e-01  1.7300057896e-01  2.2625787066e-01
-9.1615394165e-01 -9.8026406747e-02 -1.3829372764e-02
 7.3752324717e-01  1.9654567216e-01  7.0461240284e-02
 3.2002782333e-01 -1.5866284077e-01 -1.7191053966e-02
-7.3291220756e-01 -6.9605272422e-02  1.0767666717e-01
 3.4589068989e-03 -1.0772375213e-02 -5.2394517629e-02
 3.2284322459e-02  1.5117219090e-01 -8.7906549444e-01
-4.2009873546e-02 -9.8075434368e-02 -3.1477111093e-02
 2.3823701139e-01 -6.0624170800e-02  1.3714134551e-01
-1.0743954113e-01  8.7237711581e-02  1.9263326069e-02
 2.2490671309e-01  2.3823915555e-02 -1.0494962691e-01
 4.6781434686e-01  4.4915592072e-02  8.2164561223e-02
-1.2288022810e+00 -8.7852463096e-04 -1.7859154444e-01
 7.7635373687e-01 -5.6726483132e-04  2.3461735199e-01
 2.9695267029e-01  2.8196159697e-02  9.4915304215e-02
-1.9390913414e-03 -7.7518559202e-03  2.7998241299e-02
 7.5182787682e-02  1.6792475318e-01 -8.9587602274e-01
 2.4895671032e-02 -6.5542214890e-02 -1.0247232038e-02
-1.0661825540e-01 -4.2579398466e-02 -3.6267017725e-02
 9.4018708810e-04  1.8344257288e-02 -2.9644658834e-02
-1.9388191429e-02 -5.2269567976e-02  2.8467481285e-01
-2.4194367454e-01  4.4134048048e-02 -1.7288725908e-02
-1.3444261145e+00 -1.1446229138e-01 -1.6779023564e-01
-6.6160017779e-01 -3.6015962440e-02 -9.6758714565e-02
 3.6520900992e-04 -1.2335829835e-02  7.1498095192e-05
 2.6220689243e-03 -2.5018289059e-04 -1.6447648328e-02
-1.3223838292e-01 -1.8988895467e-01  1.0024366558e+00
-1.9921260988e-02  1.0528256925e-01  1.7806157321e-02
 5.7744784057e-03 -1.5559811196e-02 -2.2036784070e-02
-7.7570453976e-02 -3.7462609187e-02  3.9043435775e-02
-4.9180402760e-02 -9.8443097418e-04 -2.4240995519e-02
-1.3926688483e-01 -1.9391552310e-02 -1.6866721365e-02
 1.2357089669e+00  8.7892035558e-02  1.2934939515e-01
 7.2265246404e-03 -2.5463206993e-02 -1.2909396496e-02
-1.2778805399e+00 -1.3023139295e-01  9.9973291287e-02
 1.7079478374e-02 -1.8874381550e-02 -5.2384491824e-02
 6.0664514826e-02 -8.1132173217e-02  1.5371502733e-02
 1.0425524013e-01  1.0654865442e-01 -7.2723117580e-01
 4.8289992047e-01  1.0618644011e-01 -2.4289760778e-01
-2.2177845027e-01 -1.7528628342e-01  2.4522533827e-02
-1.7746040163e-01  1.6529321027e-02 -1.8766154217e-01
-2.2697960010e-01  4.5220526561e-03  5.1200753951e-03
 1.1907755387e+00  1.3102761151e-01  7.3897732711e-02
-6.7238297649e-01 -8.0233484089e-02  1.7087678139e-01
-9.9193006619e-02 -4.4029972162e-02  1.9640882379e-02
 5.9968007964e-04 -8.3588199226e-04  1.9262387319e-02
 5.7742373854e-02  1.6834825608e-01 -8.9183798698e-01
 2.2797089234e-02 -9.0181605223e-02 -1.5409039644e-03
 2.2814616149e-01  1.5818360650e-02  1.7126534069e-01
 6.8302407202e-03  2.5175878662e-02 -1.5652570064e-02
-3.9656439361e-01 -5.3648580230e-03 -1.8704322906e-01
-7.6894789562e-02  6.6254347401e-03  6.3195307929e-03
 1.1663543323e+00  8.7307202703e-02  1.1101279955e-01
-4.2973824656e-02 -1.0251164025e-01 -2.6657058525e-02
 9.7167290298e-01  4.9813585585e-02  1.3987818269e-01
 9.4215341503e-04 -1.4900996435e-02  2.3526337037e-03
-1.2549431174e-02  9.3046534999e-02  1.7683192350e-02
-4.3936118199e-02 -1.4922570537e-01  8.0751704025e-01
 3.4774079445e-01  9.9610629564e-03  1.4525896085e-01
-2.6026888126e-03  5.3821027701e-02  3.9411722064e-03
 1.4875111209e-01  4.7590467993e-02 -1.9863966862e-01
 5.3697781169e-02 -4.6916288270e-02 -8.9407823662e-04
 1.2895965957e+00  7.2967768869e-02  1.8956686136e-01
-6.4430349081e-01 -1.7534989860e-02 -1.8171617302e-01
-4.7748353694e-03 -6.0404463075e-03 -2.9683798154e-03
 1.6928343792e-02  1.0466029559e-02 -4.5718843160e-02
 6.4837783110e-02 -8.1171094686e-02  2.3441347697e-02
-1.9024292507e-02 -8.8215666718e-02  7.0080100327e-01
 5.1547372946e-01  1.6685419671e-01 -2.5122581857e-01
 2.8405562364e-02  4.5332696633e-02  6.1753429180e-02
 6.3390786541e-01  8.4840041718e-02 -4.8926529106e-02
 2.2394193494e-01  4.4418365933e-02 -4.9525470659e-02
-8.6037916970e-01 -6.1106170371e-02 -1.7305793438e-01
 3.6403081499e-02 -1.5725142799e-01 -1.1132651346e-02
 7.8302977431e-01  5.6198186139e-02  1.8217678270e-02
 1.1476319059e-02 -1.2427019388e-02 -3.7966593473e-02
-5.1102254772e-02 -9.4746971696e-02 -2.8054173185e-02
 2.0142736744e-03  1.1793591006e-01 -6.1732424409e-01
 5.1880173985e-01 -6.4067799448e-02  3.9018650255e-02
 3.2233740844e-04 -2.3933373039e-02 -4.7331277232e-02
 6.5042370318e-01  6.1698790691e-02 -2.2971986948e-01
 7.8498623818e-01  7.2533848344e-02  1.8433134294e-01
-6.5031082942e-01  8.2528924908e-02 -9.6528163239e-02
 7.4045689107e-02  1.1567908332e-01  4.2373967951e-02
 2.3302647931e-01  2.0291703281e-02  1.1745742119e-01
-5.4507319454e-03 -1.3137470840e-02  1.5046022601e-02
 2.7470429938e-01  2.0786796867e-01 -1.0187038915e+00
-1.8065943258e-03 -8.2464307968e-02 -1.6478407026e-02
 5.2405704040e-02 -4.2757011723e-02  2.2220320271e-01
-2.2642299879e-02 -6.9204407584e-02 -7.2552399359e-02
-3.0543794387e-01 -2.4681149022e-02  6.2919453229e-02
-1.2220783510e-01  7.8232803583e-03 -1.1335172393e-02
-1.1532052345e+00 -6.4206664476e-02 -8.7645927210e-02
-1.3382870879e+00 -1.2489181119e-01  1.6802855442e-01
 8.6961173553e-03  1.6215747313e-01  1.4834554038e-02
 1.9907573078e-02  5.1101747428e-02 -2.1255532549e-02
-2.8835617441e-02 -8.6130286242e-02 -7.3576730777e-02
 7.5916189256e-02  1.5044229236e-01 -5.5138256319e-01
 9.6904128128e-02  2.3220329446e-01 -5.7141999908e-02
 8.0050940795e-01  3.9045612984e-02 -3.7656115090e-01
-4.6100318254e-01 -2.4208675571e-02  1.2899788900e-01
 7.1754977631e-03  5.5661722448e-02 -2.5006637750e-02
 9.7597031317e-01  3.9606225422e-02  8.5551102381e-02
 8.9904607120e-01  1.2397671067e-01 -3.3059656310e-01
 1.7315620338e-02  3.2115224185e-01  6.2276922049e-02
-1.8034732906e-03  3.0233083100e-02  1.1734822308e-02
 1.3523791154e-03  1.2642566099e-01  2.0914989764e-02
-6.5314746993e-02 -1.0967020548e-01  6.2506649599e-01
 5.5062712058e-01 -2.3450520468e-02  2.8639723939e-01
 1.8133750653e-02 -1.2754133554e-01 -2.4915296892e-02
-1.9295280388e-01 -5.3806581650e-02  2.2725286856e-01
 1.2218193514e+00  5.5423777460e-02  2.4574625931e-01
 2.0111158996e-01 -7.5927767915e-02  2.2487684569e-02
-3.6875330923e-01  1.5726564431e-02 -2.6190512201e-01
 1.1889058283e-02  2.9781010274e-02  1.1908428581e-02
 1.1388887563e-02 -4.9121737803e-04 -1.0321619591e-01
 1.5107022557e-01  2.1049571485e-01 -1.0988504283e+00
 3.8996533676e-02 -2.9437567273e-02  2.4289064020e-02
 4.2255902749e-02 -9.1986636182e-02  2.2221716553e-02
-3.0761803022e-02  1.8925837631e-02  1.2918821934e-01
-3.9216183108e-01 -2.5202298677e-02 -8.0780384408e-02
 9.6153914715e-02  1.1206704757e-02  1.0540805852e-01
-9.9297371220e-01 -1.2072845338e-01 -9.3206176586e-02
 1.2646574497e+00  1.4701730614e-01  6.9317723073e-03
-2.3678076535e-01 -1.9518790820e-03 -4.2565265068e-02
 6.7744618584e-03 -5.6090293570e-02 -1.4181570590e-02
-2.4724876980e-01 -1.4683820722e-01  7.1408444126e-01
-8.6097827386e-03  6.4133057485e-02  1.0465313371e-02
-3.5762477142e-02  2.2130277304e-01  5.4000821928e-02
-5.8860522136e-01 -1.1585349749e-01  3.1238830908e-01
-4.9148997323e-02 -3.9748253210e-02  1.9227775903e-01
 1.4478092253e-02  2.2879052196e-02  4.0345141152e-03
 1.2977907353e+00  1.0939626791e-01 -2.1055708568e-02
-7.4574961730e-01 -1.2228718018e-01  3.5401864500e-01
 7.1624294602e-03 -1.3643420262e-01 -2.3334379864e-02
-3.1717895658e-03  2.5803025934e-02  9.9393815964e-03
-5.8778343895e-02 -1.6545019375e-01  9.0405965038e-01
-7.8128994001e-04  7.8190940726e-02  6.8469526366e-03
-1.9765463669e-01 -1.4352973878e-02  3.6513872754e-02
-4.9313380556e-03  5.0798182548e-02  1.6775642516e-02
 7.6923603854e-01  5.6028075683e-02  1.4003903955e-03
-2.2409847049e-02  4.9542328032e-03  3.0842686591e-03
-8.9974689084e-01 -3.9765201108e-02 -1.5510690503e-01
 6.7621919142e-03 -1.1938264066e-01 -2.1192260493e-02
 9.1037735213e-01  2.1518623250e-02  2.7922350149e-01
-1.4225022809e-02 -4.2146383259e-02  2.0599830346e-02
 2.0501024318e-01  1.6042326543e-01 -6.9592281530e-01
-2.3297253227e-02 -6.2322796953e-02 -5.9836497481e-03
 9.7315685624e-02  1.9907982734e-01 -6.1932955062e-02
 5.9910458235e-01  4.1714846526e-02 -3.7330258755e-01
-8.8877826220e-02  5.0338993692e-02  5.4684215136e-04
-5.3821178968e-01 -5.4116940412e-02  1.4374851605e-01
 9.4464147729e-01  3.3395539348e-02  1.3738587625e-01
-1.0164628807e+00 -1.2770243615e-01  2.8897912895e-01
 8.3606297943e-03 -2.0824450016e-01 -4.2030244849e-02
 4.9214038874e-02  7.3060992743e-04 -1.0579958760e-01
 1.3400196700e-01 -5.2447235428e-02  5.1934675833e-02
-9.5625597030e-02 -3.3632139849e-02  6.8604012789e-01
-3.0808236032e-01 -9.8490221507e-02  2.6615879643e-01
 3.3270811767e-01  2.9645771288e-01 -6.8535805214e-02
 3.6221445328e-01  1.2419394260e-01 -2.0967353447e-01
 8.9278923370e-01  7.3412258469e-02  7.9559020330e-02
-9.1308557042e-01 -2.2426028912e-01 -7.6167641468e-02
-5.5012402768e-01 -3.8424931849e-02  1.3993234282e-01
 2.8170932554e-02 -1.5886659649e-01  1.7024166655e-02
 3.0828827597e-03  4.1703917006e-02  3.8111181251e-02
-1.3432753093e-01  1.4689621449e-01 -9.4246050341e-01
-1.1433553688e-02 -2.9518526536e-02  1.2836220369e-02
-1.8000507823e-01 -4.7397652115e-02 -3.1148796632e-01
-1.4549307610e-01  1.7992651323e-01 -1.7302913583e-01
-8.1954118454e-02  2.1503678086e-02  3.9015230580e-03
 7.2727412641e-02  3.9001632593e-02 -1.7809679628e-01
-1.1632003229e+00 -2.5098706519e-02 -2.3907396944e-01
-9.8073521312e-01  2.1845383912e-02 -5.3084178865e-01
-3.0180945746e-02  1.1703880928e-01  9.8294115559e-03
-3.4971951503e-05 -2.1227814026e-02 -2.6530637774e-02
-5.5547642256e-02  1.8327486136e-01 -1.0702001765e+00
-5.0978043413e-03 -6.8467622697e-02 -6.3039696980e-03
 2.5898213866e-03 -8.8844130722e-02 -6.1378817085e-02
 1.8623971262e-02  6.7708787359e-02 -1.5096520806e-01
 6.1135746455e-02 -6.4194028343e-03  4.4378212714e-02
-1.5510980975e-01 -7.1345196364e-05 -2.2943575974e-02
-1.2113815060e+00 -4.1731067976e-02 -2.0943423200e-01
-1.2250220759e+00  6.9902676422e-03 -5.2586222889e-01
 2.7650937337e-01  1.5732714833e-01 -7.8772499124e-01
-1.2451238267e-02 -2.5861822514e-02  5.6170326268e-02
-1.3180987344e-01 -1.6271564678e-01  7.7059976302e-01
 4.4884546520e-02  5.0142227324e-02  2.2617042851e-02
-3.9003598735e-01  4.3722269428e-02  1.0258777251e-01
-9.4546750820e-04 -8.5804381986e-02  5.9093875610e-02
 2.4567438567e-01  5.2274386388e-02  4.0335289193e-02
 1.6836045269e-02 -5.1367707317e-02  2.8166676308e-01
-1.2565666101e+00 -2.0244170557e-02 -7.1639108263e-02
-4.8026812010e-01 -5.8034832936e-02  6.4039342592e-02
 1.9431992491e-02 -4.8367593644e-02 -1.5479368179e-02
-2.9092627444e-02 -2.1705814101e-02 -1.0949075130e-01
-5.0940403853e-02  7.3560977695e-02 -7.5852039326e-01
 6.9826765937e-02  3.3670788365e-02 -2.3309766453e-02
-1.5108262030e-01 -9.4075249111e-02 -3.2823910375e-01
 4.6203184320e-01 -2.2351565104e-01  4.7228207354e-01
 1.9274303346e-01 -1.7467704689e-02 -3.4297276814e-02
-3.2416439794e-01  3.5350321928e-02 -1.3623239833e-01
 9.8714642936e-01  8.9279715491e-03  8.8915328282e-02
 1.0840927680e+00 -2.8092053201e-02  5.4823985508e-01
-9.2431756616e-02  1.5993035900e-01 -3.4875247131e-02
 6.8806675610e-03 -2.0801539882e-04 -2.7775442608e-02
 1.4029060144e-01  1.6419022763e-01 -8.7626471655e-01
 2.7700301968e-02 -7.4261398868e-02 -1.4235176577e-02
-2.0574932732e-01 -6.8895959594e-02  6.8354275335e-02
-7.2583560274e-03  3.9647563147e-02  3.8864578101e-02
 2.1372265009e-01  6.1710261236e-02 -2.1614453975e-01
 2.0539745285e-01 -2.9052655471e-02  2.1255822248e-02
-1.2938982677e+00 -1.1096572203e-01 -1.2862792564e-01
-7.8610260375e-01 -6.5520356554e-02 -5.0705159071e-04
-1.7772466280e-02  7.2971167453e-02  1.2677350956e-02
 6.9516399083e-04 -1.5087489154e-02  6.9667038482e-02
 5.7030165682e-02  1.8015460823e-01 -9.0576379739e-01
 7.5121967109e-02 -8.2788736655e-02  4.3756288228e-02
-8.6243013817e-03  4.6374196560e-02 -1.4215128565e-01
 2.3943768107e-01  8.6748755140e-02  2.3339852522e-01
-3.2471998569e-01 -6.7440762222e-02 -2.2378718662e-02
 2.7833524508e-01  3.2493124760e-02 -1.4792615479e-02
-1.0153910354e+00 -9.0166741183e-02 -1.2159627840e-01
-1.4262099053e-02  5.6829024357e-02  1.3392712745e-02
 2.0146467011e-01  1.7851057529e-01 -8.8364753643e-01
 1.6474821711e-02  3.7102876704e-02 -4.3040261640e-02
-2.4043043753e-01 -1.9125463468e-01  8.6643111137e-01
-2.5068253853e-02 -4.5710873231e-02 -2.4976422864e-02
 2.5914489378e-01  2.0713854860e-02 -2.2777715250e-01
 2.1902823504e-02 -1.3898354263e-01 -3.9193479678e-03
 2.1772489903e-01  1.8940970535e-02 -8.1242546773e-03
 1.3852473836e-01  4.1466265894e-02 -2.3357213680e-01
 1.2443694735e+00  4.2820088791e-02  4.9166433590e-02
 9.0307826311e-01  9.5698801529e-02 -1.7679188038e-01
-1.7603073246e-02  1.1854633689e-01  2.1601240620e-02
 1.6396458082e-02 -1.5215395994e-02 -4.2919901875e-02
-1.2109802785e-01 -1.3565848011e-01  7.5306336941e-01
-6.3693753042e-02  4.0898856832e-02  1.2867917080e-01
-9.6268405272e-02  7.7301811667e-02  1.3418516319e-01
 5.1062872099e-01  1.7523941080e-01 -3.2724620142e-01
-7.7659311619e-02 -4.5202913732e-02 -3.3121854054e-02
 1.4349576521e-01  2.0617847030e-02 -1.5026303095e-02
-1.0053923839e+00 -7.3152110476e-02 -1.4144131101e-01
 1.5373898202e-01 -5.6445107107e-02 -2.6406490356e-02
 1.1252305040e+00  1.3898994378e-01 -1.4180138102e-01
 2.1071857192e-02 -3.9674610366e-02  8.5658621760e-02
-1.0201335425e-01  4.1207369015e-02  1.0491986012e-01
 8.1428765761e-03 -2.0196334502e-01  7.4199712859e-01
 1.4732333668e-01 -1.0259452504e-01  2.4801456959e-01
 3.3657700322e-01  1.5523072779e-01  3.5620399738e-01
-2.3488707419e-01 -1.9318848810e-02 -1.8855581041e-01
-5.4431242032e-01 -3.8019260235e-02 -6.5780753790e-02
-1.1276065686e+00 -1.4746805616e-01 -1.9806365571e-01
-8.1035389577e-01 -5.7728642670e-03 -3.5069230215e-01
-6.0003587956e-02 -1.3932026222e-01 -7.7897229944e-02
 1.7535559569e-03 -2.3784990136e-02  4.3954716735e-03
 3.5653690108e-03  1.8499051609e-01 -1.0279060549e+00
 1.0685768998e-02 -7.4544817100e-02 -1.4406061515e-02
-1.2335876987e-02  8.1564714068e-03 -1.0015012587e-01
-6.9095715726e-03  7.4544393756e-02  6.3242035006e-03
-7.9722662891e-02 -2.8809796173e-02  1.2145917279e-01
 6.6746247469e-02 -2.4188009290e-02  5.5687092134e-03
 1.2858293203e+00  7.2655607516e-02  2.1151626253e-01
-1.0475062212e+00 -2.9190242843e-02 -3.1692121685e-01
-6.7647370214e-03 -2.9612242225e-02 -6.4672540247e-03
 1.4242933528e-02  3.5512284720e-04 -6.8673547643e-02
 9.3394380222e-02 -7.4205443782e-02  6.4755701039e-03
-7.7112101810e-02 -1.0694753134e-01  7.1013587419e-01
 4.7969144552e-01  1.9652621268e-01 -6.1177178703e-02
 8.0816584140e-03  5.1266221027e-02  9.3322112612e-02
-4.7376701652e-02  4.2435872616e-02 -2.6105991676e-01
-7.6439419588e-01 -2.1258342231e-02 -4.7324896689e-02
 1.0021066405e+00  1.7512063193e-01  1.0057241183e-01
 4.4905489727e-01  2.7613800497e-02 -5.5306667441e-02
-5.5155033161e-02 -3.8531376127e-02  1.6029399909e-02
-2.8557079357e-03  3.2950361566e-03  5.0021857853e-02
 7.5942993355e-02 -5.9138674198e-02 -1.5280556110e-01
-8.9540999890e-02 -1.8406111546e-01  8.6145420202e-01
-6.2863471685e-02 -1.3609889676e-03  6.0389309726e-02
 2.7929849001e-01  8.9733632177e-02  1.1684886827e-01
-4.7787230177e-01 -4.1380710267e-02 -1.0365670214e-01
 1.3374757671e-01  9.0683008707e-03 -3.6871185517e-03
 1.0956758641e+00  1.0480132031e-01  9.5988421043e-02
-1.6800087555e-02  8.4959221335e-02  1.8794423670e-02
 1.0292834713e+00  9.4846410369e-02  1.2789764811e-03
 2.3345512946e-02  3.9476826625e-02 -5.0985959592e-02
 9.0559553611e-02 -1.0610283270e-01  4.1360577971e-02
-5.0616227660e-02 -1.0735956210e-01  7.6182996646e-01
 1.0966687984e-01  1.4143543839e-01 -6.6011622152e-02
 7.8646918256e-03  4.9992003096e-02 -5.5140981135e-02
 8.0314564156e-01  1.7657029018e-01 -9.8255707289e-02
-6.8839573669e-01  1.0021285379e-03 -1.5171255302e-01
 7.8179945786e-01  1.4460285916e-01  1.5723422462e-01
 2.1373783099e-01 -1.7442892505e-01  9.0015871483e-04
 5.5429692939e-01 -7.8951022918e-03  1.9494461021e-01
 3.5072685567e-03 -4.6762161559e-02  9.4448656282e-02
-8.9058442025e-03  1.8313159833e-01 -8.6604639486e-01
 7.8704009164e-02  2.1700574555e-02 -2.4880153864e-01
-1.0825973753e-01  1.0778119023e-01 -2.2616656324e-01
 1.9681652752e-01  1.6284316291e-01  1.9145958666e-01
-4.8675823757e-01 -5.2445901774e-02 -1.5652872055e-01
 2.2395806738e-01  3.1688860811e-02  6.2660828738e-03
-1.0869643521e+00 -1.2497819379e-01 -1.7560045406e-01
-2.2017717338e-03  4.0659869768e-02  2.0456844992e-02
-5.9024822813e-01  1.0256487046e-01 -9.3330236507e-01
-9.5787711873e-04  1.2070362593e-02  3.6355494286e-03
 9.8870008893e-03 -1.0330220601e-01 -2.0169422660e-02
 9.7626234732e-02  1.5740796050e-01 -8.2668054387e-01
-2.9828185104e-01 -1.1254196361e-02 -8.1654552958e-02
 1.6598142727e-03 -1.8129396798e-02 -5.1187365866e-03
 4.2883908640e-01 -5.0539847205e-03  2.1762676940e-01
 1.4724663454e-02 -3.9104282832e-02 -6.9039232135e-03
-1.2150933206e+00 -8.0585671807e-02 -8.9122477902e-02
 7.1629211044e-03 -1.0786551517e-01 -1.9613060605e-02
-7.7485018814e-01 -5.5466297491e-02 -2.6614594377e-02
-4.4443862574e-03 -2.1240782277e-02  1.1485949567e-02
-2.3752436928e-01 -1.8536226315e-01  8.9815439252e-01
-4.8123250693e-03 -6.5781667143e-02 -1.3945175431e-02
-2.1412816145e-01 -5.6084686641e-02  2.3826440266e-01
 3.0705532272e-02 -1.0071143731e-01 -3.5888146152e-02
 3.7390496412e-01  4.9223016693e-02 -1.5493032272e-01
-3.0959419536e-02  9.3696227242e-03 -2.3194356593e-02
-1.1575845722e+00 -6.1878434951e-02 -9.6713925380e-02
 1.1090932251e+00  1.0710997598e-01 -1.3895861232e-01
 6.0432936405e-03 -1.4129844030e-01 -2.4618435145e-02
-4.2427412292e-03  7.2769361987e-03  2.2221081351e-02
-1.6097406145e-01 -1.9565016799e-01  1.0233644972e+00
-1.2875593722e-02  4.3646400073e-02  2.7228875571e-03
-1.3365824481e-01 -3.8356998649e-02  8.8229378748e-02
 2.2048470777e-02  4.4053081966e-02  1.5694174024e-02
-5.6085981905e-02 -2.0504920934e-02 -1.1428056575e-02
-1.2362298525e-01  4.3794554777e-03 -8.4172365289e-02
-1.0083879597e+00 -7.2034410460e-02 -9.7102063901e-02
 1.2891041012e+00  1.0307636872e-01  1.6096814316e-02
-2.6152496133e-01 -3.7453780357e-02 -1.1425104265e-02
 4.7382618537e-02  3.2718230349e-03 -1.6142168974e-01
-3.1078969285e-01 -2.1382420130e-01  1.1396424074e+00
-1.8102650678e-03  8.5650070317e-03 -1.6751196925e-01
 6.9898839110e-02  2.1837893875e-02 -2.1592322630e-01
-1.0171440467e-01  1.7313801989e-01 -1.2397507980e-01
-4.8412873965e-01 -7.2838134866e-02 -5.8196984492e-02
 1.7207437629e-02  3.1913630022e-03  6.0015995538e-02
 9.2985468253e-01  1.4251526340e-01  1.7106004781e-02
-5.6894853642e-01 -2.2477354417e-01  8.7007542222e-01
-1.2121842292e+00 -1.2437907319e-01 -1.6703584686e-01
 4.1430196444e-03  2.6764330013e-02 -4.0315316550e-02
 6.3753505504e-02 -1.0890962295e-01 -3.2413773931e-03
 5.1558641734e-02  1.5610101627e-01 -8.4567252125e-01
 2.3787725390e-01  4.5100297949e-02  8.8819166020e-02
-1.6175667915e-01 -1.1207841945e-01 -4.2902636562e-03
-3.9964449552e-01 -6.3614149294e-02  4.3970052197e-02
 4.4132922900e-01  6.9020299476e-04  7.3429144395e-02
 1.1614215116e+00  1.1455028171e-01  1.9037511830e-01
 1.7903715832e-02 -1.0274841719e-01 -1.6923670677e-02
-8.3354881923e-01 -2.4060275657e-02 -2.4725316136e-01
 3.0188700835e-02  5.7426208356e-03 -5.1814977002e-02
 6.8827378214e-02  8.4764399065e-02  5.9277026812e-02
-1.5889142383e-02 -1.7195807245e-01  6.1640733063e-01
 4.0557446260e-01 -3.0898102301e-02 -2.3557440296e-01
-8.8517934217e-03 -7.8073378381e-02  4.9534978831e-02
-8.4549497756e-01 -3.1823302626e-02  2.0215336893e-01
-2.7625186664e-01 -4.4293367328e-02 -1.0582846679e-01
-8.7977798305e-01  1.9924852665e-02 -1.3551958439e-01
-8.9762492896e-02 -2.1884967895e-01 -6.1496660361e-02
-5.6124553451e-01 -6.1868795596e-02  2.1923915751e-02
 2.4548565476e-03 -6.4348382780e-03 -1.1101253540e-02
-1.9764516061e-02  9.6388799457e-02  1.0444712179e-02
-7.3379413241e-02 -1.4896464310e-01  8.1624467256e-01
 2.5719342952e-02 -3.3393115779e-02 -3.2308860327e-02
 4.4999660265e-01  7.9445674046e-02 -1.3469169222e-01
 3.4770434253e-02  2.5884879152e-02  9.3221284083e-03
 9.6589952583e-03 -4.9742386154e-03  3.0299129298e-02
 1.0834793861e+00  6.8310346169e-02  1.2490455391e-01
-2.7486741358e-03  1.7846270348e-02  1.2471196114e-03
 1.0445508237e+00  8.2695524759e-02  1.9682303163e-02
-2.4943649511e-03 -2.6940159754e-02 -6.0523667668e-02
-9.0407031939e-02  1.7451846873e-01 -1.0735105342e+00
 1.0891823109e-02  6.8157593065e-03 -6.3561699136e-02
 3.1686569052e-02  9.5795552948e-02  1.1386574443e-01
 5.5269976902e-02 -1.1350221631e-01  1.9330145461e-01
-2.4536388269e-01  4.2425927176e-02 -7.5360464176e-02
 4.1528241047e-02  1.6169294723e-03  1.1939156860e-01
-1.0751847862e+00 -2.9410905866e-02 -1.7551259287e-01
 4.1036979894e-01 -1.4179696131e-01  9.5894701189e-01
-2.5643423798e-01 -3.9860849563e-02 -2.4529330901e-02
 5.3757544560e-05 -9.2763770508e-05 -5.1401551528e-04
 7.6311879488e-03 -9.0694215469e-02 -1.6294326783e-02
 8.4144669806e-02  1.5544657438e-01 -8.2791635729e-01
-4.0860258607e-01 -2.0286893390e-02 -6.9206590896e-02
 8.3852310474e-05 -2.6456341631e-03  3.0950713725e-04
 3.6223324265e-03 -7.9362348216e-03  4.7287174917e-04
 5.5952827635e-02 -1.8057392128e-02  1.2546370359e-01
-1.1587309481e+00 -6.8555272313e-02 -1.2314717119e-01
 1.0056914622e-03 -1.2817785757e-02 -2.3966549041e-03
-8.8129294827e-01 -5.0676369098e-02 -1.0083633580e-01
-1.9667287486e-02 -1.9074260599e-03  6.5745787425e-02
-1.3662898964e-01 -1.8830535544e-01  9.2891981361e-01
-4.6223777175e-02 -8.3089244679e-02  6.9275514816e-03
-9.7775965084e-02  5.5324528914e-02  1.4659798920e-01
-1.3004878674e-02 -3.0256353365e-02  6.8470893499e-02
-5.6293320117e-01 -2.1197981911e-02  1.0797538832e-01
-2.5886589124e-01 -2.9109758920e-02 -7.5332532658e-02
 1.1236564185e+00  4.2992086867e-03  1.3697052044e-01
 2.1951483086e-01 -1.1301212086e-01  1.3870712812e-03
-9.6491046225e-01 -7.3946611946e-02 -1.0553894716e-01
 4.5119396239e-03 -8.2580271351e-03 -1.9423667251e-02
-1.4874351562e-01 -1.6704115335e-01  8.7623894559e-01
 1.6015528633e-02 -5.5294359925e-02 -6.9171799333e-03
 2.5081269894e-01  5.6916976020e-02 -7.8720661582e-02
-6.8400159301e-03  5.0515525549e-02  3.0873992676e-02
-7.2442433713e-02  2.1613306770e-02 -3.4763527301e-03
 3.0919949673e-02  4.5233874140e-02 -2.3399037325e-01
-1.2472844797e+00 -9.3090805253e-02 -1.0703551545e-01
-8.0801648835e-01 -6.8582298340e-02  2.2856746356e-02
-9.6808512719e-04 -4.3459233984e-02 -8.1814504387e-03
-6.6129426506e-04  2.0878988654e-02 -1.4584948093e-04
 9.2492850601e-02  1.6771027765e-01 -9.0411550238e-01
-1.3663073638e-02  1.2047631180e-01  2.3561158786e-02
-8.8213948388e-02 -3.3088807578e-02  1.1048326362e-01
 3.0415395961e-03 -4.5865129743e-02 -3.3881502686e-03
-5.1008357273e-01 -4.6154400400e-02  1.2117806293e-02
 4.8500026109e-02 -1.5202763265e-02  5.3282391963e-03
 1.2204412872e+00  6.6087481329e-02  1.9669204394e-01
-1.4770883823e-02  1.6555558138e-01  2.9451713575e-02
 9.7509219640e-01  3.1214357322e-02  2.6038711477e-01
 7.4438746883e-03  7.7552659907e-03 -1.5043911532e-02
-5.8527172845e-02  1.4809053508e-01  1.7393271235e-02
-3.2165131089e-01  1.2631659061e-02 -4.6640844334e-01
-5.5275407153e-01 -1.4644525615e-01  3.1302991850e-01
 4.1260605264e-03  1.3864820810e-02  2.0153060513e-02
-5.6159877407e-01 -9.2294803624e-02  1.5911136250e-01
 9.4913105309e-01  4.7549150608e-02  1.5401789616e-01
-2.1388571163e-01 -9.2613237831e-02 -4.5328805838e-02
-7.8320757918e-02  2.7938167485e-01  3.7416861117e-02
 4.6831382664e-01  1.9127817368e-02  5.1080669064e-02
 1.2496509035e-02  3.7184112318e-02  1.0538150375e-01
 9.8974452615e-02 -1.0509463757e-01  8.9418853983e-01
-5.2973787101e-02 -4.5789815502e-02  9.6466178943e-02
 1.4332192140e-01  8.1830164594e-02  2.8827194942e-01
 2.6173066967e-01 -2.2128193600e-01  2.7937710903e-01
 3.5013335670e-01  3.1490181455e-03 -6.0558241845e-03
-2.6194249521e-01 -1.0132444271e-02 -6.6101923868e-02
 1.2497797211e+00 -3.8921604999e-02  2.7252596812e-01
 7.9416782647e-01 -3.2866322342e-02  5.2123330945e-01
-2.2337363949e-01  4.1213083171e-02 -1.3487788439e-01
-3.0687266388e-02 -5.2913019853e-02  8.2819118030e-02
 2.0087457211e-01  2.0175163829e-01 -8.0994504974e-01
-6.8866063000e-02 -4.8970300474e-02 -4.6899268288e-02
-1.5929818987e-01 -1.6107902108e-01  1.9847636826e-01
-3.5607039107e-01  1.1906577271e-01  2.6061565871e-01
 9.9513298781e-02  9.8508431653e-03 -1.9643463132e-02
 5.1498947008e-01  2.6708857235e-03  2.1653132571e-02
-1.1926821970e+00 -6.5168915495e-03 -3.3954838252e-02
 5.9645468063e-01  9.1038885920e-02 -1.9369186753e-01
-9.5543285784e-01 -9.3131040987e-02  3.9179824621e-01
-2.8270346614e-03  8.6590631232e-03 -1.6744111063e-02
 2.0429048656e-02  1.3665796561e-01 -7.2263541945e-01
-1.9498032850e-02  5.4773545411e-02  2.8037970948e-05
-3.7771629420e-01 -2.6567745648e-02 -1.6681328688e-01
-7.4565088573e-03  8.1912546259e-02 -8.0316763052e-03
-1.1593874635e-01  3.5995722410e-02 -3.0019521475e-02
-5.7504648650e-01  1.1874263691e-02 -3.9131382408e-01
 1.0971735497e+00  8.8115134435e-02  6.0956945181e-02
 3.2929734575e-01 -5.6175150869e-03  1.4107574071e-01
-2.0112204114e-02  1.0617159519e-01  1.9559570353e-02
-8.9445256037e-03  1.6645398789e-02  4.4890908388e-02
 7.6106092140e-02  1.8605079391e-01 -1.0037245630e+00
 2.1154348487e-02  6.9004585053e-02 -5.7662544917e-04
 4.0113697143e-02 -4.0576815720e-02 -3.1911959379e-02
 5.3433821504e-03 -3.3301878314e-02 -5.8890825375e-02
-5.3923299780e-01 -3.0178657070e-02  4.8320091567e-02
 5.9789938082e-02  1.7840552184e-02  3.7614015576e-02
-1.0932936800e+00 -2.6526969859e-02 -1.6312726436e-01
-4.2898135105e-01  6.5499179741e-02 -9.6165288396e-02
 9.5501017229e-01  5.8773835884e-02  2.3748910390e-01
 6.8053214198e-03 -8.3570693644e-03 -1.9570046759e-02
-1.3797201894e-01 -1.5539087856e-01  8.0298490809e-01
 3.5745497945e-02 -7.1229273794e-02 -8.1343364946e-02
-3.7638899430e-01 -8.7846234741e-02  1.8886377421e-01
 1.3274206861e-02  7.7656785754e-02  2.4453461704e-02
-3.4182598893e-01 -6.1310626334e-02  1.5626177150e-01
 7.9584730592e-02 -1.1669943091e-02  2.0354187069e-02
-1.1942062131e+00 -8.6320607452e-02 -1.2937544130e-01
-8.5724776633e-01 -8.1622141067e-02  6.4515627249e-02
 1.5142782345e-02 -1.1676723694e-01 -1.8565160066e-02
 1.9455730500e-02 -3.6893901288e-02  8.3150372155e-02
-7.8341354886e-02  1.8934795190e-01 -9.3610809012e-01
-5.2669855847e-02  3.4002161838e-02  1.9750587439e-02
-1.2721033336e-01 -8.5548378818e-03 -3.0075801413e-01
 6.7266956631e-03 -1.5203896304e-01 -1.1417795395e-02
-4.1983616162e-01 -2.0950719569e-02 -2.4741741560e-01
-1.0507671352e-01 -1.7692259057e-02  1.4627362618e-01
-1.1464878158e+00 -1.2336920423e-01 -2.1038995150e-01
 9.6845685795e-01  2.4071792934e-02  4.0489711088e-01
 3.3277362932e-02 -1.4629962957e-01 -1.3870603981e-02
 1.8946556088e-03 -2.5244215086e-02 -1.6109120515e-04
-2.0711875125e-03  1.0381188918e-01  1.8575015736e-02
-1.2088353459e-01 -1.4218886177e-01  7.3223329964e-01
-3.7685568511e-01 -2.2142990102e-02  1.3407319250e-02
-3.5677648708e-03  5.8349741120e-02  5.5526818735e-03
 5.5679645810e-01 -1.3064389415e-02  2.9112562946e-01
 4.2005967659e-02  7.9446427221e-02  1.3341412701e-02
 1.1630683597e+00  7.4905403545e-02  4.0696807368e-02
 5.7451266517e-03 -1.1415351598e-01 -2.1601412576e-02
-4.8745408324e-01 -5.4943791835e-02  8.0102084157e-02
 2.2446427079e-03 -4.2688569334e-02 -5.5436522601e-04
-2.1503473909e-01 -1.8916598355e-01  9.4398813782e-01
-1.7481533349e-04  4.7288016352e-02  1.2134597800e-02
 1.0227657032e-01  2.5472776593e-02 -1.3958918091e-01
-4.8625007162e-03  1.0232234264e-01  1.1307446242e-02
 5.1053815611e-01  6.7001537605e-04  2.1040611315e-01
 4.4935707218e-02 -2.6286168021e-02  1.9662799982e-02
 1.1523442659e+00  7.8148874383e-02  3.4947256516e-02
 8.6079517941e-01  9.3922494773e-02 -1.5233731118e-01
 1.4515707560e-02  2.9840997552e-02  4.0433038751e-03
 2.4569895025e-03 -3.6264170190e-03  4.7289382843e-02
 4.3911233055e-02  1.7198465340e-01 -9.0023990717e-01
-3.3478273605e-02  5.1967832655e-02  3.8710938698e-03
-6.9614425841e-02 -5.2678686081e-02 -6.2668279382e-02
 8.9817546381e-03 -4.4578280445e-02  4.9267464015e-02
 3.3486276218e-01 -2.4316750730e-02  3.4017840820e-01
 1.9721362023e-01 -2.4955227727e-02 -4.9606964015e-02
 1.2616814158e+00  1.2165264055e-01  1.5889772663e-01
-6.8528316418e-01 -3.4372291873e-02 -1.2917589663e-01
 5.1722171813e-02 -7.8175329435e-02 -2.6880892602e-03
 6.1374415573e-03  1.0192279231e-02 -1.0768651832e-01
 5.5821498782e-02  1.6260306211e-01 -9.3619779051e-01
-6.5625019178e-02 -4.2863942778e-02 -2.5602779704e-03
-1.9608105094e-01  1.3366028728e-01 -8.2346849148e-02
-2.0525487650e-02  1.7654845229e-02  1.4294037457e-01
-4.1615691720e-01 -4.9600519176e-02 -2.9568602595e-02
 3.4434565566e-02  3.0657202575e-02 -1.9759739811e-01
-1.1964746289e+00  2.6677567427e-02 -1.4327174778e-01
-8.6550191348e-01 -1.4663161875e-02 -1.7137099182e-01
 5.7957944548e-02 -1.6571285139e-02  3.0423314942e-03
 6.7361330162e-03 -3.2705610345e-02 -3.5800445206e-02
 3.4301355270e-02  1.8934256481e-01 -1.0528322247e+00
-1.2263592668e-02 -4.1539738915e-02  8.6267877653e-03
 4.4442871012e-03  3.1619525834e-02 -1.7546177617e-02
-1.3565926898e-03  6.8845870883e-02  5.0155642154e-02
-3.6794203574e-01 -1.4782382589e-02 -2.3341972303e-02
-6.0834848546e-01 -2.7082442163e-02 -3.0659691974e-02
 8.3518823856e-01  3.1555072268e-02  1.1787373870e-01
 1.4413485946e-01 -7.4042837142e-02  4.1338949580e-02
-1.0869392043e+00 -2.4604307266e-02 -3.6959269465e-01
-9.9764688451e-04 -2.2296624367e-02  5.2352451802e-02
-9.1564058676e-02 -2.1812561099e-01  1.1843447303e+00
-1.5917590394e-02 -1.1119113137e-02 -8.7606589526e-03
 1.2327406102e-01  5.8202820578e-02 -4.4701456990e-02
-1.7996825741e-03 -1.2409381507e-02  7.0427776705e-02
-1.4750527988e-01  1.0469411149e-02 -1.5115284094e-02
-4.4860332786e-01  2.6380831746e-03 -1.2964318467e-01
-6.5146613148e-01 -2.4939092588e-02 -6.3175984799e-02
-1.4242211417e+00 -2.9867936310e-02 -3.0131513018e-01
 2.3233656172e-02  2.7804561669e-02 -3.9221472558e-01
 3.5604080915e-03 -4.6664728515e-03  3.5920016446e-02
-6.4555010646e-02  6.7252548826e-02  2.0303498704e-01
-4.5753605378e-02 -1.8954478828e-01  7.8936284596e-01
-5.9405950300e-02  2.3780119807e-02 -1.0113505322e-01
 2.8435049846e-01  4.5310004266e-02  2.6582448993e-01
-4.8590096073e-01 -3.4858876335e-02 -1.4952866920e-01
 1.9286506830e-01  1.5712806806e-02  5.1299469276e-03
 1.1145992189e+00  9.8117499467e-02  1.0303401418e-01
 2.6155607607e-02 -1.4948153014e-01 -3.1711874636e-02
 9.8589995520e-01  6.1362915518e-02  1.4158597893e-01
 1.9891230102e-03  1.1527033603e-02 -6.3341094702e-02
 6.2544260542e-02  1.9361208786e-01 -1.0146541511e+00
 4.8863136771e-02 -6.8361381457e-02  4.3934438675e-03
 1.2433517476e-03  2.7588173910e-02 -9.9155793882e-02
 1.1090492807e-01  6.5715363405e-02  1.3747981914e-01
 2.7921675360e-01  5.8246916431e-02  2.3946168256e-02
 2.3051281693e-01  2.8530725464e-02 -2.3403612752e-02
-1.0294916322e+00 -8.7323668367e-02 -1.2788780048e-01
-2.6422454330e-03  4.5387580358e-02 -6.4339163721e-03
-1.1927544308e-01 -1.7490899255e-01  9.1888390007e-01
 6.2064734749e-03 -1.4689976137e-02 -1.6338016139e-02
 2.1034414321e-01  1.6821809306e-01 -8.6471300264e-01
 1.1906702400e-02 -4.7224751275e-02 -5.4016224040e-03
 3.1885326677e-01  7.6433079599e-02 -2.3229108654e-01
-7.1634603899e-03 -1.0260696530e-01 -1.9374294374e-02
 3.8649312778e-02  1.8514447182e-02  7.6740271363e-03
-4.4695950856e-01 -6.7972129915e-02  1.5610875574e-01
 1.0181043904e+00  6.2303516186e-02  1.3713469557e-01
 1.0516218672e+00  1.0489452841e-01 -1.1325788462e-01
-9.4737446412e-03  1.1279070168e-01  2.0580769112e-02
 4.2652493148e-02 -5.1118732817e-03 -1.0159175739e-01
-1.3946374627e-01  5.6092156483e-02 -6.4088462132e-02
-1.0875784386e-02 -1.8049551266e-02  6.0374774187e-01
-1.5972353641e-01  3.6825944946e-02  3.6462662342e-01
-5.3951112543e-01 -3.1835898747e-01  3.0240301465e-01
 1.2391976953e-01  4.5683038755e-02 -6.4670991083e-02
-5.3502114848e-01 -4.0183432390e-02 -5.3085213595e-02
 1.0777559915e+00  1.7223890945e-01  1.0185213815e-01
 1.3768864599e-01 -8.7724579262e-02 -1.9345716797e-02
 8.2857903984e-01  1.5424413164e-01 -1.7679142978e-01
-1.0341989606e-02 -3.3898648260e-02  6.9170573385e-02
-1.9835622368e-01 -2.2576499993e-01  1.1512747022e+00
 1.9395112360e-02  2.8392468224e-02  3.3854545603e-02
-7.3399271843e-02 -1.0110859047e-02 -1.1231564880e-01
-7.4118651915e-02 -9.2026434282e-02  1.3060050318e-02
 1.2877327681e-01 -3.6990867754e-03  3.3595776176e-02
-2.7282908943e-01 -9.3325853161e-03 -1.8534849655e-02
 1.0186137881e+00  2.7683387363e-02  6.3389593645e-02
-1.4018359449e+00 -1.2030254080e-01  2.7159748360e-01
 2.3638134394e-01 -1.5820050879e-01  9.1391807944e-01
 4.0498170329e-04  1.5734458841e-03 -6.0347747717e-03
 6.6977580649e-04 -9.9605714310e-02 -1.6594522909e-02
-8.4241196858e-02 -1.5912011908e-01  8.5216727809e-01
 3.5524658598e-01  3.6682932071e-03  7.1237347844e-02
-2.1168554534e-03  1.6137871281e-03  9.5006697289e-03
-8.1383566742e-02  1.6445293692e-02 -1.2393475011e-01
-3.8975443700e-02 -1.5982260922e-02 -5.9273587151e-03
-1.2136191340e+00 -6.6354369487e-02 -1.2759247413e-01
 2.1825445019e-03 -2.2684751590e-02 -3.0651702085e-03
 9.1898942179e-01  5.1127976469e-02  1.0532170688e-01
 1.6168753519e-03 -6.7659359184e-03 -4.2293890617e-02
 3.7601080208e-02  1.5623032909e-01 -8.9188855013e-01
 3.6823406990e-02  1.1937330022e-01  3.3417388508e-02
-1.9876035668e-02 -4.7488309780e-02 -7.4049511220e-02
 2.6410975483e-01 -8.3218998791e-02  1.0936242736e-01
-7.6287623170e-02 -1.5457774659e-03 -7.1878119111e-03
 4.0011766998e-01  8.3067068349e-03  5.3036391642e-02
 1.2179641652e+00  3.0683203957e-02  1.6238696970e-01
-3.3273919755e-02  5.9539479444e-03 -5.7679801525e-03
-1.0858445843e+00 -2.6749001404e-03 -3.4237968696e-01
-7.7631423061e-03  1.3638929000e-02 -5.5047213046e-02
 7.9524266553e-02  1.0614505054e-01  5.0124254845e-03
 1.4415823764e-01  8.6919148949e-02 -6.9028447490e-01
-4.3054761781e-01  1.3884488939e-01 -3.0779075869e-01
-3.8938203702e-02  1.6907186980e-02  6.5506817091e-02
 5.7496430094e-01 -3.2833554314e-02  2.1190951857e-01
 2.6839128692e-01  4.9344854196e-02 -5.1623443713e-03
 1.0150487058e+00  1.1839688337e-02  5.9064776013e-02
 5.6552925106e-02  1.7425448717e-01  2.1536022576e-02
-7.1783689051e-01 -3.8410495903e-02 -9.6437640019e-02
-4.6014960327e-04 -1.0330146649e-02  2.6089895703e-02
 4.5948642608e-02 -1.2048922266e-01 -4.0938965472e-02
 5.7289894128e-02  1.5471046662e-01 -7.9305037405e-01
-2.8671954079e-01 -6.9614947245e-02 -8.8343470928e-02
-5.1333394374e-03 -3.1864172642e-02  2.0103367771e-02
 1.2799376485e-02 -3.6355773574e-02  2.2139279748e-01
 1.2162911393e+00  6.1485559363e-02  1.5231098509e-01
 6.6194787102e-01  1.2467382480e-01  1.0041267083e-01
 6.4441379266e-01  3.1577221238e-02  1.1901207815e-01
-3.9891098732e-03  3.4085792591e-02  9.9658169033e-03
-6.2810440103e-03  1.8672557544e-03  3.5748969244e-02
 1.0532055872e-01  1.7694413497e-01 -9.2851533014e-01
-2.8378098450e-02 -9.4586711489e-02  2.5837695088e-02
-1.7119850503e-02 -7.3396467908e-02 -4.8083645900e-02
 2.0142584684e-01 -2.7508971784e-02 -1.0798729457e-01
 4.1080698888e-01 -1.6929447951e-02  1.5892156175e-01
 1.1735411438e-01 -4.0852081967e-02 -8.1315489591e-03
-1.0782489804e+00 -4.9607140207e-02 -1.2077889600e-01
 4.7600844763e-03 -8.4906577791e-02 -1.0984789400e-02
-6.4649834180e-02  1.3884989098e-01 -8.0496630099e-01
-2.6413949013e-03 -1.1340334743e-02  1.4419361575e-02
 1.4221809707e-02  9.1088183404e-02  2.3607573211e-02
 3.7130338908e-02  1.4582529621e-01 -7.4920960581e-01
-5.3689324965e-01 -3.9801960296e-02  1.5740093312e-01
-1.4362186785e-02  4.7655871096e-02 -1.5764586797e-02
-5.9177651170e-02 -3.8547374984e-03 -6.8021242970e-03
-5.3928721930e-02 -2.2386801323e-02  1.0731861682e-01
-1.0865898111e+00 -5.0319974185e-02 -1.2405031546e-01
-3.7569201133e-03 -3.3499675202e-02 -1.0432498691e-02
 8.1938906723e-01  6.0677065075e-02 -5.1067477372e-03
 1.2406588116e-02 -1.4046897658e-02 -6.0887834714e-02
-1.9148810664e-01 -1.8161899290e-01  9.5981033262e-01
-3.9950158888e-02  6.8231713831e-02 -2.7226147650e-03
-8.3014260206e-02 -9.3275264643e-02  9.2423606880e-02
-2.0088048844e-02  7.3249607855e-02  6.6773482971e-02
-1.3312744435e-01  1.2964893472e-02 -1.9013881864e-01
-3.9921830865e-01  2.0514281657e-04 -1.1726001891e-02
 1.2782076007e+00  1.5274440091e-01  8.0334690125e-02
 9.1350452861e-01  1.0166765078e-01 -8.3614861190e-02
-7.7596021705e-02 -2.4000554652e-02 -3.4589383576e-03
-6.1560968948e-04 -1.3955775991e-02 -2.1845092675e-02
 3.2787124730e-02 -1.7588401191e-01  1.0158734896e+00
-4.6567249856e-03 -7.3782738581e-02 -1.1988233573e-02
 2.7636795977e-03  4.3504902156e-02 -1.3906686812e-01
 9.2190835090e-04 -8.4250229697e-02 -2.9381077386e-02
-1.2406078695e-01  3.1330267656e-02 -1.9886278818e-01
 1.4453240021e-01  2.8870381772e-02  2.4486500741e-02
-1.2679662464e+00 -4.2704198623e-02 -2.0728922182e-01
 1.0493249387e+00  1.5134610795e-02  3.3595534545e-01
-5.8042424049e-03  1.1000666801e-01  2.4127877948e-02
 9.2364647225e-04 -6.1828924079e-03  1.9463778643e-03
 3.3173704212e-02 -1.6539253701e-01  9.2976039246e-01
 5.2818995475e-03 -4.5790906685e-02 -8.0822638098e-03
 1.9084830710e-01 -4.2436527868e-02  3.2379771906e-01
 7.1867447596e-04 -7.3985075824e-02 -1.9336118862e-02
 6.6516992267e-03  3.7203826091e-02  7.4848809832e-03
-7.9113167545e-01 -2.2897314722e-02 -2.2446488199e-01
-5.8167716439e-01 -5.1716820161e-02  3.1402272985e-02
 1.2117738691e+00  3.9313178632e-02  3.1663577252e-01
-1.7300295036e-02  1.2963167215e-01  2.1294654947e-02
 6.2637407261e-03 -1.0557057178e-02 -3.1582415357e-02
 3.9998645412e-02 -7.6881664122e-02 -1.1175413997e-02
 1.0476517906e-01  1.5730885788e-01 -8.5552996218e-01
-5.3306106442e-02  4.6826453445e-02  8.6478491142e-02
 3.8576499686e-01  1.0671565701e-01 -1.1894887381e-01
-1.0641336808e-01 -4.9357619308e-02 -1.8305961626e-02
 4.6581346275e-01  3.9640513095e-02  8.4753598904e-03
 9.3417150831e-01  6.4136846600e-02  1.2395099065e-01
-2.1014918922e-03  3.0891898208e-02  8.1173060503e-03
 1.1911386429e+00  1.2381625819e-01 -9.5903839970e-02
 7.9349324874e-03 -3.0985270625e-02  6.4546285447e-02
-2.8216496338e-02  1.8093253187e-01 -9.3902422466e-01
-4.1413689583e-02  3.4915448365e-02  1.6980523940e-02
 1.3981995168e-01  4.1285157940e-02  2.1668037876e-01
 1.0809946965e-02 -1.1264227887e-01  4.5237537004e-02
-2.5844433190e-01  1.1836769391e-04 -4.5196445644e-02
 5.8138364664e-02 -2.9876351177e-02  2.5401987051e-01
 1.1982326575e+00  1.1437911967e-01  2.0536082385e-01
-8.9112652552e-01 -2.5832883070e-02 -3.0901940817e-01
-3.2317136422e-03 -9.0327311313e-02 -1.2863596221e-02
 2.3050484284e-02  2.2171624912e-02 -1.0900001084e-01
-2.1142967375e-01 -2.1434267229e-01  1.1493756415e+00
-2.5469435822e-02 -1.1127611740e-02  1.4211486483e-01
 3.7670261000e-02 -3.4948146253e-02 -2.3823121942e-03
 1.3841265681e-01 -1.1911067570e-01  1.6926385525e-01
 4.4423349046e-01  6.3755285933e-02  1.3306335064e-01
 1.2159657833e-01  3.0725668783e-02 -4.0928200905e-02
 9.1229180494e-01  1.0324198461e-01  7.2069215244e-02
 9.6114678665e-02  1.5718068505e-01 -8.4433262740e-01
-3.2855363946e-02 -8.1564208229e-02  1.3976421224e-02
 3.6031126578e-02 -1.5778356859e-02 -9.4123389152e-02
-8.3044716811e-02  4.4112146812e-02 -3.6176825440e-02
 1.5479755374e-01  9.1419038622e-02 -7.3702339704e-01
-4.0558636819e-01 -8.2966528930e-02  2.8537378226e-01
-3.2211325736e-01 -2.5028565992e-01  6.9281107421e-02
-3.2627146555e-01  1.1531474957e-02 -1.0133596532e-01
 7.7904710625e-03  2.4942371541e-02 -1.9354013246e-01
-1.2033004738e+00 -1.7299514346e-01 -5.5278027885e-02
 6.1847528695e-01  7.3096967059e-02 -2.1384329657e-01
 9.2103078796e-02  9.7679057681e-02 -1.5748373302e-02
 3.2551728456e-03  1.3129443158e-02 -2.5010974631e-02
 9.4540767705e-02  1.6631952535e-01 -8.9709179382e-01
 2.3041883231e-02 -3.7806152281e-02 -5.1295001881e-02
-4.6262835535e-02  1.2171913073e-01  1.0121443913e-02
-2.2678599514e-01 -8.6130685947e-02  6.4209430177e-02
-3.7199900618e-01 -1.1206173876e-02 -2.0278589271e-01
-9.1891389329e-02 -7.4863846692e-02 -8.9413808689e-03
 1.0811033796e+00  7.4911824121e-02  1.2119064160e-01
 8.3249743671e-03 -8.0799160692e-02 -2.0784021135e-02
 4.7189278693e-02 -1.3005591388e-01  7.4654608620e-01
-3.8296290624e-02 -3.3773029165e-02  1.3924381415e-01
-2.4166948502e-01 -2.3398989296e-01  1.0944752956e+00
-4.8884643765e-02 -1.5826399666e-02 -3.1018892129e-02
 4.4966272527e-02  4.5853156266e-02 -2.5849659147e-01
-4.7747111846e-02 -1.1316411483e-01 -1.6379481795e-01
-5.2372680066e-01  8.7365321984e-03 -3.9259015823e-02
-6.8722184845e-02  1.1131469154e-02  5.1918959650e-02
 9.1566537798e-01 -3.4273765921e-03  5.0229638660e-02
-2.1835046609e-01 -1.5167004863e-01  2.9258581565e-01
-1.1254904485e+00 -9.0658556140e-02  5.5261379969e-01
 3.8424730097e-03 -2.9863985340e-02 -1.0551343466e-02
 1.4536966130e-02 -1.1317017614e-01 -1.4840529203e-02
-1.4169032523e-01 -1.4687121626e-01  7.6764692693e-01
 1.4805813772e-01 -8.7410072546e-02 -8.4563953134e-02
-4.1652943683e-01 -1.1211426194e-01  1.6868950996e-01
 1.7902385636e-01 -1.2212474824e-02  1.5124123030e-01
 6.7637134190e-02 -2.8979486700e-02 -4.1007648735e-03
-1.3047913432e+00 -1.0032848814e-01 -5.3772375397e-02
 7.5782942170e-01  9.1838093188e-02 -1.7322270990e-01
-2.3023167402e-02  2.1484858284e-02  8.5780935080e-03
-8.7406502308e-04  5.0611765621e-02 -4.7358102559e-03
-2.8422710513e-01 -2.2270138197e-01  1.0939589527e+00
 1.5276118411e-03  1.7204317713e-02  1.3746588550e-02
 8.1557697630e-02 -7.0657889855e-03  8.8082430662e-02
-6.2455299296e-03 -1.2883976781e-01 -1.8170996304e-02
 2.9948200266e-01  2.3231231754e-02 -2.7369126768e-02
 5.3144043224e-02 -4.5484013642e-03  9.6678724294e-04
-1.1645992605e+00 -8.0837687532e-02 -1.6817400848e-02
-1.2682789298e+00 -1.7807124409e-01  4.5217825034e-01
 2.5551736845e-02  4.3238535371e-02 -1.2755214968e-01
-5.0812766759e-07 -2.6771951786e-02 -3.4539770223e-02
 6.2135590620e-02 -1.0753516764e-01 -1.5853986623e-02
-1.1695151057e-01 -1.2608875686e-01  6.6342779033e-01
-4.3509179997e-01 -1.1325636676e-01  2.1011176585e-02
-1.4599722285e-02  7.6063076303e-02  4.6455513767e-02
 7.0532575725e-01  3.7854783963e-02  2.8932698631e-01
 1.7897077528e-01 -7.4422059271e-02 -2.8500003507e-02
-9.7276704850e-01 -1.1828980043e-01 -1.6637465578e-02
-1.1519664621e-01  1.5460579476e-01  2.9346970599e-02
-4.1190578865e-01 -4.5212426325e-02  1.6298136077e-01
-2.4294809128e-03  3.1953241250e-02  1.8449231428e-02
 1.5532365994e-02 -1.5811041117e-01  9.1728683395e-01
-4.6020831277e-03 -7.9597920450e-02 -9.0469732609e-03
-1.7429538699e-02 -1.1230947240e-01 -5.8500584825e-02
 2.4152360622e-01 -4.8935008608e-02  2.0542992071e-01
 3.8705010301e-01  1.9567524318e-02  3.1900883701e-02
 4.8495491711e-02  2.2490841202e-03  9.0084438391e-03
-1.1954856512e+00 -4.7545000044e-02 -2.0328596377e-01
 6.5973886549e-02 -5.1025421667e-02  2.1054537086e-02
-9.7395420451e-01  2.1676007243e-03 -4.4951236893e-01
-7.4746160155e-03 -2.3756307360e-02  1.8778322598e-02
-1.7026995516e-02 -6.0645593339e-02 -3.3469295903e-02
 7.2660693474e-02  1.4414153974e-01 -6.7348898510e-01
-6.4325289272e-01 -8.0444705711e-02  2.7782492558e-01
-1.0650505322e-01  1.0736019920e-01  3.1123114515e-02
-2.3185592730e-02  2.2325112693e-02 -7.4972139397e-03
-3.6159157377e-01 -4.3172763226e-02  1.2421750005e-01
-9.2394588769e-01 -2.9063677697e-02 -1.6582085832e-01
 7.7053943434e-01  8.3669441698e-02 -1.3331099476e-01
 1.2508147544e-02 -1.1335148625e-01 -2.7577390699e-02
 1.1979576096e-03 -3.0227410776e-02  3.0859074334e-02
 4.3301836053e-02  1.0674110916e-01 -5.0374749788e-03
 1.1639335224e-01  1.5238734300e-01 -8.4129627881e-01
-1.5810971005e-01 -4.0340132319e-02 -1.3533788533e-02
-2.4175317842e-01  9.9124755753e-02 -1.0280545135e-01
-6.9091464224e-01 -1.4928671608e-02 -5.4536886246e-02
-3.6697144087e-02  1.0024732407e-03  4.2060660225e-03
-9.8863209077e-01 -4.2945672982e-02 -5.8140876428e-02
 3.5897822880e-02  1.5007736019e-01  2.6130272822e-02
 9.9416948799e-01  1.0770650201e-01 -1.8377359874e-01
 7.2855551213e-05  9.6470032159e-03 -4.9269299371e-03
 1.0018552638e-01  1.9994430895e-01 -1.0720993519e+00
 6.9654381467e-03 -4.7512326152e-02 -9.6299376473e-03
 1.2048910099e-03 -1.7753446599e-02  6.3020229434e-03
 6.6631457335e-02  1.4044583771e-02 -1.0605363224e-02
-1.9262979105e-02 -2.6384360775e-02 -6.9765499866e-03
-3.8947199163e-01 -2.6999193874e-02 -2.8463893312e-02
-9.2226528752e-01 -5.6529185497e-02 -1.0677908929e-01
 3.8121029946e-03  2.5816581618e-02  8.3044937760e-03
-1.3889122496e+00 -7.1557247818e-02 -2.3086808499e-01
 2.0026520851e-03 -6.3453176237e-03 -4.3398035472e-02
 3.7941347141e-02  9.2569315497e-02  7.7831786053e-03
 5.0649024810e-02  1.3993809923e-01 -8.2380115500e-01
-3.6228767640e-01  7.1843829534e-02 -1.5757103333e-01
-3.0525638864e-02  4.8332749111e-02  5.4380723839e-02
-1.4831151775e-01 -3.6541162504e-02  1.5838231819e-01
 2.9096976118e-01  4.4378672208e-02  5.2595760000e-02
-1.2289976152e+00 -1.8385483136e-02 -1.6480821227e-01
 7.3121433907e-01  1.6715219066e-02  1.9793006481e-01
 9.2228268589e-02 -7.0787701843e-03  2.7751416760e-02
 2.8614371402e-03 -3.7422956212e-02 -3.4201674084e-03
-2.0022309552e-02  2.0552759390e-01 -1.1612810371e+00
 3.9355542290e-04  6.8001262719e-03 -7.4988564648e-04
 5.2491144101e-02  2.8345068542e-02 -1.4776646772e-01
 7.2576534925e-03 -7.9866961955e-02 -1.0863815630e-02
 4.8957706234e-03  2.8766854196e-02  5.1615363992e-03
 5.9438787067e-01  3.9010613387e-02  4.8271913181e-02
-5.2242567426e-01 -3.1614462229e-02 -5.7428933309e-02
 1.3865224386e+00  2.3825813181e-02  4.8363424726e-01
-7.8309548185e-03 -7.8114132084e-03  1.9495805937e-03
 1.3148580054e-02  1.6154557006e-03 -6.0608172964e-02
-1.7966541038e-01 -1.8777519814e-01  1.0057925467e+00
-4.0636874036e-02  6.4438398744e-02 -4.0595068127e-03
 4.1054077188e-02 -2.5795981752e-02 -1.0284395609e-01
-1.2901668463e-01 -1.1211903931e-01  1.1788072021e-01
-2.7420530925e-01 -4.7064263389e-02 -4.6906779141e-02
-2.6654048994e-02  5.4918486066e-03 -2.9056107568e-02
 1.0905453184e+00  9.9008300678e-02  1.0804930178e-01
-3.2444839860e-02  3.7292731845e-02  2.4193340033e-02
-3.3695772299e-01 -1.9500104722e-01  8.9699552682e-01
 1.3324838027e-02 -1.2193474266e-02 -2.9681319896e-02
-1.8201589235e-01 -1.4417410799e-01  7.7735592948e-01
-4.0054706269e-02  8.4257820513e-02  3.8518639175e-02
 2.7733514541e-01  8.9149931126e-02 -1.4794243681e-01
 9.8469990758e-03 -1.1054501925e-01 -4.3055107440e-02
-3.5258610662e-01 -8.9434017798e-02  2.4995492042e-01
 4.4437130122e-01  2.9479276505e-04  2.9941812505e-02
-1.2488106555e+00 -1.2857321329e-01 -7.6807333635e-02
 6.7839670757e-01  7.6753026872e-02 -1.2830208051e-01
-3.6266425939e-02  1.6664276748e-01  2.8197243088e-02
-2.4441219607e-03 -2.2360354874e-02  5.2038141739e-02
-7.1302425643e-02  8.8710153216e-02  2.1454213018e-02
-6.0067505117e-02 -1.6821851108e-01  8.5993550653e-01
 6.9126827220e-02 -3.6626425425e-02  1.0484885314e-01
 3.1069184303e-01  1.1359869792e-01  1.1943475651e-01
-2.1998958012e-01 -3.5857441619e-02  4.5031444040e-02
-3.5613250510e-01 -1.3812093452e-02 -5.2713244629e-02
-1.1686273927e+00 -1.1419800035e-01 -1.6695120876e-01
-1.4114784763e-02 -2.9407982323e-02 -3.1080537687e-03
 9.4284395636e-01  5.0856209826e-02  2.3367263209e-01
 8.7995887274e-03 -2.5006764455e-02  8.5228538728e-02
 1.0688713157e-01 -5.7950905875e-02 -3.4567102511e-02
 5.0521785213e-02  1.8408935718e-01 -7.5050541486e-01
 3.4622581397e-01  1.2836970192e-01  2.7809189046e-01
-7.3792168837e-02 -1.1798971800e-01  4.1839439911e-02
-2.2972942931e-01  3.1526196362e-03 -2.6494101673e-01
-7.4623581314e-01 -3.1493809591e-02 -7.3550352524e-02
 1.0405521455e+00  1.7637161350e-01  1.6348754394e-01
 5.8684846880e-01  1.0420865333e-02  1.7670599910e-01
 3.1065185508e-02 -9.2561053776e-02 -3.4951561551e-02
-4.1881478979e-03 -7.0639282436e-03  4.1903916789e-02
-5.8675365606e-02  1.0146871979e-01  1.3534590715e-02
-8.4827671748e-02 -1.5740162437e-01  8.3657394068e-01
 3.4231001546e-01  1.0284565582e-01  5.1106355418e-02
-3.0059396441e-03 -7.6237130572e-03  5.8296511972e-02
-6.1127575097e-03  2.2809657602e-02 -1.3412243363e-01
 4.4014730213e-01  5.6209166896e-03  4.3502157137e-02
 1.2017319020e+00  1.2178731247e-01  1.4037436744e-01
-3.3965302463e-03 -3.3540552471e-03 -8.3536815602e-03
 8.4635430825e-01  6.2773141938e-02  8.9795606529e-02
 3.2418652780e-03 -1.2670203842e-02 -1.2051502448e-02
 1.7349631767e-01  1.8116486061e-01 -9.3681229214e-01
 1.7305270824e-02 -1.1171697275e-01 -1.9073205544e-02
-1.2850537052e-02  6.2932136412e-02  2.4638916731e-02
 1.7388894496e-01  4.8148388448e-02 -9.0543347122e-02
 1.5888660001e-02  3.2367547259e-03 -7.8723375044e-03
-1.0478584580e-01 -1.1991923947e-02 -9.6506088879e-03
-1.2883356459e+00 -9.2825869186e-02 -1.0369703629e-01
 1.4232164585e-01 -2.1031485274e-02 -1.9070878036e-02
-1.1905484004e+00 -1.2361171511e-01  1.0521222667e-01
-2.2907357750e-03  3.6892374179e-02 -1.2773137195e-02
-4.8884621624e-02  1.1932123616e-01  2.1858870792e-02
-6.4655822550e-02 -1.2157961431e-01  5.4208936970e-01
 6.0729197433e-01  5.9903043080e-02  2.5788058372e-01
 2.8136569903e-03 -1.3151019121e-01 -1.1055720907e-02
-3.6861214011e-01 -8.4466395132e-02  2.4832999360e-01
 1.1208036098e+00  4.8933561724e-02  2.5443861093e-01
-1.3513586251e-01 -1.3445891580e-01 -4.7912107077e-02
-1.6781545440e-01  4.3754358435e-02 -2.2848386790e-01
 6.3402656841e-02 -7.7434059095e-02  1.0491354988e-02
 3.6302998596e-02  3.3186910581e-02 -1.1001912039e-01
-1.9123891664e-01 -2.0045885890e-01  8.9210987584e-01
 6.6063706300e-02  3.1201363172e-02  2.2389696075e-02
 1.2917774572e-01 -9.1905537982e-02 -1.6049758102e-01
 4.2712171502e-02  1.2501676265e-01 -1.0311386907e-01
-5.2718609857e-01 -5.5713571845e-02  1.9255598415e-01
-2.4840448879e-01 -1.8158159371e-02 -2.1594646420e-01
-1.2325925904e+00  3.6719825149e-02 -4.4259978393e-02
-7.2377356706e-01 -5.8002671457e-02  7.8590194482e-02
 5.4983452618e-02  1.0756529464e-01  7.2225375179e-03
-1.1958099759e-03 -1.6380613767e-02  5.5558287524e-03
-2.2237205405e-01 -1.9534669629e-01  9.7785253661e-01
 2.9030539546e-04 -6.1036771678e-02 -1.3392885361e-02
-2.5795728916e-03 -7.9257246625e-02  2.8154214952e-03
-1.8366232740e-01 -4.4086650217e-02  2.3108388825e-01
-4.0377686752e-02  3.3409970989e-02  1.3794282732e-03
-2.5422874385e-01 -1.6872468288e-02 -1.2612593237e-02
 1.0583347076e+00  6.2076366396e-02  1.0054537250e-01
 4.3141789035e-03  7.9708672061e-02  1.1627003014e-02
 1.3926015531e+00  1.4707714287e-01 -2.2925189391e-01
 1.4738947324e-02 -2.0823230550e-02  5.0439568839e-02
 1.0715912663e-03 -1.4600315809e-01  7.4046842994e-01
 5.5006891446e-02 -9.8564069272e-02  1.4878853232e-01
 2.9861873569e-01  4.2185685033e-02  2.7885386146e-01
-4.6701189403e-04  1.2898575266e-01 -2.2080663617e-02
-5.7257817596e-01 -1.2979766733e-02 -3.6969149470e-01
-1.5209809287e-01  2.2187913001e-03  7.4590877099e-02
-1.1268882373e+00 -1.1384279136e-01 -1.4650230240e-01
 6.1207086331e-01 -9.6761007098e-04  2.6702383757e-01
 6.9457856122e-02 -1.7245991069e-01 -2.4540421224e-02
-2.5387076743e-04 -2.3024779628e-02  3.3332084767e-02
-6.3941988984e-02  8.5445653397e-02  1.3937489935e-02
 8.3666087639e-02  1.3694430707e-01 -6.2511607423e-01
 5.8340835908e-01  9.4945174414e-02  2.2271777317e-01
-6.6918415088e-03 -7.4578632992e-02  3.2273531603e-02
-2.9259506633e-01 -6.8872052279e-02  2.2274168580e-01
-4.0094168847e-01  4.8000554879e-02 -6.9956337948e-02
 1.0339817205e+00  1.0992576417e-01  1.8415577865e-01
-3.2337802342e-01  1.7996005043e-02 -1.5426959644e-01
 5.6334531214e-02 -2.0706819706e-02  2.5688791085e-02
-1.6764086359e-02 -8.7629043388e-03  7.7339190204e-02
-1.5278546434e-01 -2.0331045944e-01  1.0156769062e+00
-4.5385019263e-02 -6.4166841570e-02  1.1215668920e-02
-2.1099860900e-02 -2.4165410973e-02  1.1542654520e-01
-1.0368358597e-01  5.2382139241e-02  1.6703569395e-01
-4.2499683147e-01  1.1365316564e-02 -4.8588031252e-02
 3.4433028430e-01  6.7291704393e-03  2.3787716988e-02
 9.4736937545e-01  2.3244205081e-02  1.0022929240e-01
 2.6069676184e-02 -8.2105812596e-02  3.7998364824e-03
 1.1117861978e+00 -5.5427634295e-02  6.3361546494e-01
-1.6723613187e-02  4.3975360563e-02 -4.1103636684e-02
 7.2693182972e-02 -7.1895910659e-02 -3.6790394922e-02
-8.0803019481e-02 -1.6274992251e-01  5.7517928771e-01
-3.3983034285e-01  1.3503879052e-01 -2.6969216241e-01
-5.5955062551e-01 -1.4626860890e-01 -3.9457881643e-01
-7.1533209320e-02  2.3708023284e-02 -2.3160081109e-01
 1.6623311377e-01 -7.5139521071e-05  1.6492898671e-02
 1.1000070171e+00  9.7536805561e-02  1.9033761148e-01
 5.0393220653e-01 -3.9577316005e-02  3.6908470261e-01
 9.2048861712e-03  1.3653982368e-01  5.2289660890e-02
-1.2769296968e-02  1.8491972360e-02 -7.0682038808e-02
-7.4406109358e-02  2.0643668966e-02  1.5194249864e-01
-1.7378440692e-02 -1.8225862133e-01  7.5173418241e-01
-3.4384506542e-01 -6.8339256736e-02 -3.1252005742e-01
 3.4005669097e-02  1.0636922817e-01 -4.1450116126e-02
-5.4064067312e-01 -1.7726919881e-02 -2.1804718607e-01
 2.3475688704e-01  2.4535088991e-02  2.2380733272e-01
 1.0548977163e+00  1.2136852993e-01  9.1973092634e-02
 6.9808951040e-01  2.1583016747e-02  2.1705858498e-01
 8.4969389172e-02 -1.3157485843e-01 -1.9350052537e-02
-2.0664452374e-03 -2.5750389335e-02 -8.5293336716e-02
 6.6480382195e-02 -2.1647510053e-01  1.2714114248e+00
-3.4721168473e-02 -1.8904792722e-02  2.9460307141e-02
 3.2263645702e-01  8.2848817359e-02 -5.0786933953e-02
 5.0517019248e-02  1.0714874663e-01  9.0075864968e-02
 1.7968271403e-02 -1.1482611354e-02  8.1685414758e-02
-3.3139463360e-01 -1.3844131284e-02 -6.5404608794e-02
 9.2763302689e-01 -1.6560418490e-02  2.0574693469e-01
 1.2984581471e+00 -5.2765847350e-02  6.3173716174e-01
 3.8081920056e-01  1.5258580911e-01 -7.8254765050e-01
 2.7862773637e-02  3.1105494507e-02 -1.0140733147e-01
-1.4783881965e-01 -1.6422278661e-01  9.6148138481e-01
 7.7095962220e-02 -3.2174300164e-02 -4.2693697232e-02
-1.0977649371e-01 -1.6020610738e-01  1.7043319751e-01
 1.3549861669e-02 -1.5725950502e-02 -1.1862095651e-01
-6.3178044727e-01 -9.0862386817e-02 -1.9265189325e-03
-2.2041302571e-01 -7.4914839928e-02  7.0659123832e-02
 9.5190986222e-01  1.1060669096e-01  1.4519031792e-01
-8.0013400044e-02 -1.1280742287e-01 -3.5382733206e-02
 1.1140402063e+00  8.6101845013e-02  1.2575373684e-01
 1.9055953136e-03 -1.1773621828e-02  1.3512963027e-02
 5.5382947816e-02  1.5917491226e-01 -8.7235110698e-01
-6.5529894058e-03 -1.1221930568e-01 -4.4552081053e-02
-3.9740682805e-04 -1.4178421868e-02  1.8546124995e-02
 2.0217168995e-01 -5.5144724092e-02  2.4627874074e-01
 5.8296520021e-01  1.9259401074e-02  8.2730654344e-02
 4.8835370703e-02 -1.6458471764e-02 -3.9231552224e-03
 1.0622358331e+00  6.0884202508e-02  7.9829650145e-02
-5.9563616633e-03  1.5370029605e-01  2.7088134753e-02
-1.1399232636e+00 -8.4150829391e-02 -7.5413185655e-03
-1.1149260070e-02 -4.1325462248e-02  1.0563822812e-01
 1.5575002715e-01  2.0051547550e-01 -1.0238282431e+00
 4.6544117392e-02  1.8332721671e-02  5.6401816670e-02
-1.1675846370e-01  3.5812119340e-02  1.3908513043e-01
-4.1193773950e-02  1.1722306404e-01 -8.3209743463e-02
 3.6593096658e-01  7.8722054831e-03  4.8767802704e-02
-3.9380378182e-01  1.7009974290e-02 -8.8448656803e-02
 9.4522428838e-01  7.7511890210e-03  6.8146628809e-02
-3.8106200917e-01 -2.7267172636e-03  3.6399823534e-02
 1.1820708490e+00  6.7562837769e-02 -3.3526871820e-02
 3.5992527140e-03 -3.2662610478e-03 -2.5237723040e-02
-3.5932222859e-02  9.9856985919e-02  1.3337280052e-02
 9.5890268710e-02  1.4201720895e-01 -7.6020640793e-01
 3.4157429187e-01  7.7423867005e-02  4.2960480231e-03
 4.4853507568e-03 -2.2678642416e-02 -3.1116549613e-02
-5.2102197352e-02  4.3730179192e-02 -2.7810089461e-01
-8.8565738147e-01 -9.5777015872e-03 -6.9662947013e-02
 1.0174021123e+00  1.3937869143e-01  1.0665328826e-01
 5.0588434959e-01  3.5544579309e-02  3.8169807074e-03
-1.4835002787e-02  1.8564142417e-03  3.6378822327e-03
-7.8187385560e-03  1.2773305476e-02  1.7395597342e-02
 1.1960329828e-02  6.9961425410e-02  2.7385268645e-02
-4.3981795441e-02 -1.2781274642e-01  6.4448003273e-01
 3.7847925350e-01  3.8793988352e-03 -3.0949223314e-02
-9.0160925479e-03 -3.3738112543e-02  1.6251729712e-02
-8.8179629426e-01 -9.5242251521e-02  2.3378050761e-01
-4.6854995686e-03  6.8929698816e-02  4.3672603655e-02
 8.8687481484e-01  1.4592843674e-02  2.0713072400e-01
-2.6798448901e-01 -2.3356836030e-02 -1.9938206235e-02
 2.0277801651e-02  1.4647289458e-01  3.2127147325e-02
 1.7190948545e-02 -3.8604108351e-03 -4.4852183015e-02
 1.9920930079e-01  1.5671436125e-01 -8.6548216900e-01
-3.7521959892e-02  5.8347132428e-02  1.1511220229e-02
 2.7547070296e-01  1.0015252371e-01 -2.3034210955e-01
 3.0361439574e-02  1.0254695432e-01  2.3126553601e-02
 3.2789182651e-01  4.5467089950e-02 -3.7173931781e-02
-3.6755164592e-01 -7.4058450142e-02  1.4886147940e-01
-1.0889186810e+00 -9.2153660329e-02 -1.3052653251e-01
-1.0213957916e+00 -1.0791144774e-01  9.0211911323e-02
-3.5021601166e-02  1.3055655688e-01  2.3965035629e-02
-1.7495647682e-03 -3.0351307049e-02  1.9854995013e-02
-4.6329190785e-02 -1.7107091954e-01  9.3437756870e-01
 2.6492872666e-02 -7.9695638071e-02 -2.2252646248e-02
-1.0890762462e-01 -3.6404425919e-02 -4.5156821808e-02
-3.5588795240e-03  6.0609743067e-02 -1.9067279212e-02
 4.8263832615e-01  6.8338014585e-02 -9.1930907994e-02
-1.2859643586e-01  3.2463104363e-02 -2.3450883168e-02
-1.2116327169e+00 -8.4854857781e-02 -2.0345066269e-01
-8.1315079236e-01 -4.4133599807e-02 -2.4067454141e-01
-2.2725593970e-01  7.2785147588e-02 -4.6049087914e-02
 4.0496135496e-04 -8.7501831864e-03 -3.0599807049e-02
 5.2107026091e-03  1.8181320121e-01 -1.0361741641e+00
 1.1104127834e-02  5.5154650581e-02  1.9748202006e-04
 7.1349963451e-03  5.4705544417e-02  6.3238963178e-02
 1.1519663762e-01 -6.1231816926e-02  1.9009372949e-01
 1.0175611408e-01 -3.2046083917e-02  7.5800673161e-04
 8.7190982763e-02  8.2555857248e-03 -1.9452378660e-02
-1.0454762172e+00 -4.7749075705e-02 -1.2968416828e-01
-1.6159485854e-02 -3.9565216976e-02 -2.2348404846e-02
 1.8452010709e-01 -1.6954701645e-01  1.0130578435e+00
-2.6502062683e-04  5.6076410817e-03  2.3412078756e-02
-5.7573003800e-02  1.2229029345e-01  1.8569794886e-02
-2.1849627180e-01 -1.4229741717e-01  5.9078723467e-01
-5.8469255770e-01 -6.6762628410e-02 -2.4326926049e-01
 4.2942665376e-03 -1.4374559802e-02 -3.5163652438e-02
-3.7755221265e-01  2.0020164082e-04 -2.2814972666e-01
-5.1346765403e-01  1.3369550041e-02 -1.7418676808e-02
-9.0636298440e-01 -1.1148131819e-01 -6.8806297191e-02
 5.7902106233e-02 -1.6939883699e-01 -3.6711879769e-02
-5.1119540147e-01 -3.4652944364e-02  4.4130162305e-03
 1.4793319118e-03 -2.0915060761e-02 -1.6916322893e-03
 4.2266989934e-03 -8.9491531307e-02 -1.3316090384e-02
 1.2088054097e-01  1.4945688435e-01 -7.7573237791e-01
 3.0871941077e-01  2.4663096805e-02 -2.5997836845e-02
-3.2896732232e-03  4.8356006827e-02  6.3840226899e-03
 4.0736500955e-01 -2.4632528859e-02  3.0431195204e-01
-1.6334717756e-02 -7.3087925233e-02 -1.3067507253e-02
-1.2678370375e+00 -8.2390686832e-02 -6.6385394914e-02
-5.0032440295e-01 -4.7692005380e-02  4.9048363470e-02
 6.8733868544e-04 -6.2196954202e-02 -1.1057529082e-02
 1.8200574143e-03  5.5158329018e-03 -2.6837554578e-02
-8.4707528797e-02 -1.7900092637e-01  9.6414445873e-01
-1.0976069498e-02 -4.7838640590e-02 -1.0230207716e-02
 1.2378531331e-01 -2.7131228674e-02  2.8279717847e-02
-3.3302828057e-03  9.6053906476e-04  3.5650081997e-02
 9.8522090210e-02  2.7596388491e-02  1.9671230223e-02
-6.9351120878e-02  3.8446576108e-02 -2.2750389348e-01
 1.1819718304e+00  4.7722682717e-02  1.2410643381e-01
-9.8774027427e-01 -4.7669202554e-02 -1.2230799339e-01
 3.6273920220e-03  1.6919715286e-02  7.8146015064e-03
-4.6157121551e-03  3.5398195325e-02 -2.5243936330e-02
 6.9504734923e-02  1.8296914697e-01 -1.0055802671e+00
 1.1746574713e-02  5.1414791834e-02  2.7597255176e-02
-5.0368654216e-02 -6.3000900659e-02  1.5220310089e-01
 2.5516113730e-04  3.5088247168e-02 -3.4017153934e-02
-6.7295393037e-01 -3.4474540893e-03 -1.3805677698e-01
-4.6492881421e-01 -1.0023458543e-02 -1.0859210740e-01
-6.8624936934e-01 -3.8435230823e-02 -3.1607718397e-02
-1.8297976267e-02  1.2657165041e-01  2.8679008597e-02
-1.1328969882e+00 -8.8186209065e-02  8.1782919937e-03
-4.8996267056e-03  1.6331469576e-03  3.2063356717e-02
-5.7495801752e-02 -1.5114976222e-01 -3.6041286350e-02
-6.1619707129e-02 -1.4710299382e-01  7.6016252754e-01
-1.4534356565e-02 -1.8725322865e-02 -9.4197651862e-02
 4.6972959293e-01 -5.2836129001e-02 -1.3995500826e-02
 2.7610150505e-01 -2.3066375843e-03  5.9878008485e-02
-2.7891108730e-01  1.1794353158e-02 -3.3481909892e-02
-1.1185751466e+00 -3.8289883606e-02 -1.4304029302e-01
 6.4401880036e-03  1.2812574456e-01  3.4067915549e-02
 9.8605518710e-01 -1.0972030479e-02  3.1051801291e-01
-3.1750914486e-04 -4.2193969019e-03  3.2212310860e-03
 9.9438427473e-02  1.5655245993e-01 -8.2804953428e-01
-4.9986407898e-03  1.2839635731e-01  2.0268684730e-02
-2.7670189181e-01 -1.4776628453e-02  8.6731176498e-03
-1.8198834110e-03  1.8456789848e-02 -7.8211193976e-04
-5.8277252473e-02 -3.5881254890e-02  1.7618043723e-01
 6.4104189342e-01  8.9835763449e-02  7.4480482262e-02
-1.2212627827e+00 -4.0877449174e-02 -1.1738445081e-01
 7.6182571080e-01  5.0108260160e-02  4.8496619416e-02
 2.0485996030e-03 -3.1965394555e-02 -6.2212059994e-03
 1.6111488699e-03 -1.8455459031e-02 -2.4470967596e-02
-1.2699424311e-02  1.7760508337e-01 -1.0091904339e+00
-3.0483307301e-03  2.5910720843e-03  1.5963543306e-02
 1.5718843957e-03 -1.4514193328e-01 -3.1847940034e-02
-5.0849959658e-02 -4.1805867885e-02 -2.2196984513e-02
 8.2148352910e-02 -4.0990537715e-02  2.4533852500e-01
-1.8615579107e-01  6.1420278644e-02 -1.5851268278e-02
-1.1874016229e+00 -5.3779373575e-02 -2.0155415615e-01
-1.3295147065e-01  9.8534583760e-02 -6.1223948304e-01
 4.5316737859e-02 -2.5025102484e-02  4.1494464390e-04
-1.8599678371e-03 -1.4339177448e-02  6.3852857291e-02
-6.6340959874e-02 -1.8259442398e-01  9.4652698083e-01
-5.9243024263e-02  7.4300558041e-02 -6.0456796268e-03
 1.0553619902e-02 -3.2600216281e-02  1.0638230608e-01
 2.0853660539e-01  8.7798287973e-02  1.3671926517e-01
 3.1706886267e-01  3.3760178566e-02  5.3999430659e-02
 5.8091972230e-02  1.0486413487e-02 -1.9998235581e-02
-1.1198492232e+00 -1.0655349574e-01 -1.3276877636e-01
-8.3305478690e-03  3.6232912779e-02  6.6390151473e-03
 1.1866885397e+00  9.2759729349e-02  1.7876696470e-01
-3.6954733148e-03 -1.7338368913e-02 -2.9136641300e-02
-2.9420741254e-02 -1.2248724330e-01 -9.8523167277e-03
-5.6032689874e-02 -9.8274326058e-02  6.6617804860e-01
 4.7605640037e-01 -6.3637959522e-02  2.7921752554e-01
 4.4774267690e-02 -1.1254400019e-01 -2.7473261494e-02
 1.8706463960e-01 -4.7477075077e-02  2.8233577000e-01
-1.0317054450e+00 -5.9002074821e-02 -1.6773227677e-01
 7.4098128204e-01 -3.2884153256e-02  1.0869145608e-01
 5.0764811104e-01 -1.5689429938e-04  2.4802611562e-01
 3.9245469954e-04 -1.6800004322e-01 -2.3119968007e-02
 5.7466765752e-03 -2.6495285549e-02  7.5844874065e-02
 5.3622092927e-03  1.8536336062e-01 -9.3891296513e-01
-5.4595247029e-02  4.8998141661e-02  7.7551003083e-03
-1.5671246069e-01 -5.8881103638e-02 -2.1682065591e-01
 1.4774972093e-02  9.8397536851e-02 -4.7840168092e-02
 2.4460099899e-01 -9.6422335738e-03  2.1007348721e-01
 2.7979378320e-01  1.2186636581e-02 -4.3571292542e-02
-1.1890608625e+00 -1.2939170958e-01 -1.8058508915e-01
 9.4278056358e-01  4.5884402253e-02  2.6618651171e-01
 6.4422952007e-06  7.8041206532e-02  1.2624712924e-02
 6.4091801538e-04 -1.8223628153e-02 -1.7387403522e-04
 2.2053094261e-01  2.0186037991e-01 -1.0207886450e+00
 1.1392692536e-03 -2.7738007736e-02 -6.2846436522e-03
-1.9218402478e-02 -7.6872244810e-02  2.1167548761e-02
-1.5151965315e-01 -3.2683489925e-02  1.9344356462e-01
 9.4245043517e-03 -3.0602291088e-02 -4.0989366406e-03
-1.5886075655e-02 -1.3747792469e-02  7.0151731146e-02
-9.4005824024e-01 -5.6610843360e-02 -8.9404114048e-02
 1.3904939778e+00  1.2547571280e-01 -9.3250114322e-02
 1.1927628603e-02 -5.0285513414e-02 -8.7586718145e-03
-1.0036926255e-02 -2.2434327060e-02  7.9156161991e-02
 7.8983812451e-02  1.6447769329e-01 -8.8155904687e-01
-6.1234391319e-02  4.5063707686e-02  1.0861605590e-02
 1.3953963372e-01  1.1767256704e-01  4.8869776385e-02
-8.0930761550e-03 -2.6111504137e-02  9.4464666963e-02
-2.4834834985e-01 -7.3914486344e-02  2.5423159739e-01
-4.5401704279e-01  2.6719856276e-02 -9.2784579442e-02
-1.2575820231e+00 -1.6714748967e-01 -1.7416997586e-01
 5.9666454314e-01  3.1609509908e-02  9.0848489573e-02
 4.9649176890e-02 -1.2745617477e-02 -1.9497538680e-04
-1.1716835068e-03 -1.6282705022e-02  9.4265221815e-03
-1.0643503317e-02 -1.2144898073e-01 -2.6945420028e-02
-3.3603688970e-02 -1.3806250497e-01  7.0787080944e-01
-5.4638657411e-01 -3.7057220916e-02  1.3133046715e-01
 1.4278786986e-02 -6.0844961396e-02  3.9591678808e-03
-1.0877791882e-01  2.4813485907e-02 -1.7650793582e-01
-2.1155260123e-01 -5.6495393694e-02 -2.3552795264e-02
 1.1939431473e+00  5.4756773709e-02  9.1713390584e-02
 7.8740486440e-03 -1.9463831778e-02 -1.4350080608e-03
-6.5764529143e-01 -5.9790288836e-02  5.2830219505e-02
-3.2821726418e-02 -2.9419355844e-02  1.0175016228e-01
 3.5279131083e-02 -3.0168497913e-02  3.2724471921e-01
 1.4703107572e-01  2.0417769959e-01 -7.4122464090e-01
 1.9338766875e-01  6.3346452843e-02 -2.6706591151e-01
-3.3518621351e-01  1.0627988258e-01  2.0175544461e-01
-4.8333692418e-01 -1.7233311942e-02 -1.3875277210e-02
-2.7725530685e-01  1.3232704565e-03  1.0249339421e-01
 1.0382095522e+00 -1.0321594659e-02  1.1873980803e-01
-1.9345590391e-02 -1.0560419435e-01 -3.3922122397e-02
 9.9892576807e-01  5.3833583773e-02 -2.9049267870e-02
 1.0430261284e-02 -4.9726391240e-03 -3.7454318844e-02
-1.7739441438e-01 -1.7306327103e-01  9.1911630552e-01
 3.4800878875e-02 -9.0698613773e-02 -1.4994097806e-02
 1.0883153301e-01  7.5120052079e-02 -8.6710167879e-02
 1.0155230473e-02 -6.0576310229e-02 -4.2246172943e-02
 1.3925360768e-01  5.3241902840e-02 -1.8180219041e-01
 4.7913408385e-01 -2.1480467860e-04  3.2611911274e-02
 1.2828324611e+00  1.3730445746e-01  1.0072206914e-01
-9.0001344784e-01 -8.8183766300e-02  3.6503030084e-02
 1.6526076684e-02 -8.7840039301e-02 -1.7902358050e-02
-2.4327556498e-02  4.1766553902e-02 -8.0268026739e-02
-1.9449037313e-01  2.0841766007e-01 -1.1574952516e+00
 2.6047479353e-02  7.4585985933e-03 -5.1548460388e-02
 1.8921002683e-01  3.5298564971e-02 -2.8308689498e-01
-1.1761270432e-01  1.4852457713e-01 -1.4144182296e-02
 3.4118254812e-01  4.6249865387e-02  2.3931027654e-01
 1.6487101103e-01  5.3880642381e-02 -4.5101302747e-02
-8.6050687873e-01 -7.6949210030e-02 -1.7660127262e-01
-1.3418348261e+00 -7.5964652120e-03 -7.7821965966e-01
 4.7169503903e-01  2.2476308718e-01 -7.3324252742e-01
-1.8660646865e-03  2.0652345779e-02  9.8880465047e-03
-1.8473354630e-02  1.1296822281e-01  3.4297363680e-02
-1.1993063885e-01 -1.6446287439e-01  8.4229097857e-01
-2.5211239596e-01 -2.4292945147e-02 -3.7887301049e-02
 3.1136381823e-03 -5.6359791742e-02 -1.7989812633e-02
-4.8689553642e-01 -1.4045559436e-02 -1.5881231662e-01
 6.2807693596e-02 -3.0250013915e-02 -4.4385804665e-03
 1.2207402086e+00  9.1304512285e-02  7.0293149668e-02
-1.4318805039e-02  1.3339954090e-01  2.3858321985e-02
 8.4041017926e-01  7.8040527495e-02 -6.6748710825e-02
 1.9058680720e-02 -6.1871058574e-03  6.2525470410e-02
 9.6203075329e-02 -7.0114432056e-02 -1.0734893542e-01
 3.6663218286e-02  1.9551389000e-01 -6.6330829713e-01
-2.5688178044e-01 -3.8127768133e-02 -4.2016471848e-01
 3.9792061616e-02  7.3575382957e-02  2.1701651690e-02
-7.6448064985e-01 -8.8175945690e-02 -2.7357144081e-01
 1.4408855898e-01  1.4064969799e-02 -3.7275058450e-02
-9.3115388294e-01 -1.0457142088e-01 -5.6129785286e-02
 9.9328934200e-02 -2.2046439178e-01 -4.4350831977e-02
-8.6023321191e-01 -3.8032796159e-02 -1.8048147703e-01
-3.8099830331e-03 -1.6000453640e-02 -5.6537134277e-02
 6.2719735858e-02 -1.7206401786e-01  1.0481298051e+00
-1.9461205065e-02 -3.7184415328e-02  1.2490038505e-02
-6.0619019805e-02 -2.0662088539e-03 -2.3292457021e-01
-4.9679499637e-02  1.2913372806e-01 -1.2115029781e-01
-1.7278356165e-01  9.4998548236e-03 -1.6085313860e-02
-9.0335048161e-02  2.2689085337e-02 -1.2746688075e-01
-1.0564292905e+00 -2.4574898198e-02 -1.5959350640e-01
 1.2587628284e+00 -3.9297754879e-03  4.7605508130e-01
 4.7904381024e-02 -9.0001908522e-02 -1.1959461780e-02
 1.5852015832e-03 -2.1387410634e-02 -9.3582061863e-02
 1.6601433786e-01  1.6109091247e-01 -8.5366652133e-01
-7.6253814964e-02  7.3219095075e-02 -2.3478248928e-02
 1.6097062827e-02 -1.5204167567e-01  9.6063023833e-02
-2.4210149004e-02  5.2040654376e-02  9.1262192244e-02
-4.0447600262e-01 -5.8080028647e-02 -3.1581449317e-01
 9.7475271843e-01  6.2167578974e-02  2.4852035049e-02
-9.3541483844e-01 -2.1738645749e-01 -8.5726788430e-02
-4.3227911174e-01 -4.5679539277e-02  1.1009711047e-01
-2.7911305628e-01  3.2773671946e-02  1.2201268841e-02
-3.8433089118e-02 -3.3253304327e-02  1.4133148585e-01
 1.7174840585e-01  2.1300573746e-01 -9.5534359193e-01
-8.6283665735e-02 -3.1339862542e-02 -6.9514484680e-05
 1.4635812651e-01 -2.9147742163e-02 -2.8021621748e-01
 6.5260690677e-02 -1.5019771689e-01 -9.1636539372e-04
-6.0062062868e-01 -2.6095038388e-02  3.3372629651e-02
-9.6372492057e-02 -1.8300994168e-02 -1.4772622009e-01
-1.1007783402e+00  4.1479324425e-02 -7.7748890679e-02
 1.0450457779e+00  1.4580328699e-02 -1.6122549550e-02
-2.2150254390e-01 -9.4047070113e-02 -5.7236875176e-03
-2.4248356114e-03 -9.0259019133e-03 -3.0450663891e-02
 1.7019451713e-03 -1.4943466765e-01  8.8191013378e-01
 1.8150139400e-02  1.0044581634e-01  3.6689418715e-02
 7.1164545126e-02  4.4883984086e-02  1.1919636656e-01
-2.2837896574e-01  8.8612790899e-02 -2.1391663566e-01
-2.3718963906e-01  2.0372062446e-02 -1.5555813943e-01
-2.3615474620e-01 -1.8204442200e-02 -2.6839234506e-02
 1.2392899084e+00  4.0745337493e-02  1.6322586717e-01
-9.8992507111e-01 -1.5548087272e-02 -2.9105257207e-01
 1.2829642280e-03 -1.2496328933e-01 -2.1914809056e-02
-3.2446434675e-03 -1.3548083607e-02  2.0131980694e-02
 1.8691117815e-02  9.8983101002e-02  2.8336794482e-02
 8.7499554979e-02  1.5918568617e-01 -8.0602135975e-01
-4.3506958889e-01 -1.2911102695e-02  1.0414353987e-01
 3.0974376754e-02 -4.7220985118e-02  1.8657038080e-02
 2.1201240737e-02 -2.0522999909e-02  1.2337525303e-01
-1.4259251384e-01 -2.2393431601e-02 -1.6219857983e-02
-1.1972272567e+00 -5.1851477745e-02 -1.1391188454e-01
-1.2564387651e-02 -1.8277021246e-02 -7.3613688620e-03
 8.6470585967e-01  6.1660914067e-02 -2.7631188588e-03
-1.3456474258e-02 -1.6053177108e-02  4.0532219488e-02
-1.1660809489e-01 -1.4002981446e-01  7.3559572237e-01
 6.1844222041e-02  1.0677427993e-01 -1.3472178053e-01
 3.1267186417e-01 -3.5568429901e-02 -8.9258794680e-02
 4.7902607201e-03  8.2946734485e-02 -3.4651056814e-02
-3.5266753789e-01 -6.2028588148e-02  2.8767762318e-01
-5.1825130305e-01 -7.2869202538e-02 -7.8163062392e-02
-1.2055141292e+00 -9.0277256440e-04 -8.7937344841e-02
 4.4986401467e-01  5.2659044726e-02 -5.5734614716e-02
 2.3280721910e-02  1.0999926044e-01  2.5751851311e-02
 2.2921321025e-02  1.0666561666e-02 -1.1538011637e-01
 1.0825500309e-01  1.8906327313e-01 -9.7461827112e-01
 6.0131829010e-02  3.4675711005e-02 -9.4424402930e-04
-5.2688608446e-02  1.1772411390e-01  4.1845551264e-02
 2.2180249215e-02  3.4250416144e-02 -1.3914392634e-01
-5.3431089662e-01 -5.4949843540e-02  9.5689608901e-02
-1.5988557668e-02 -1.3139239723e-02 -2.0725504574e-01
-1.1630678882e+00  3.4049154955e-02 -1.2245996926e-01
 8.7652074201e-01  2.0215124138e-02  1.0359865526e-01
 1.3604919011e-01  5.2564805311e-02  5.8468049696e-03
 4.0734411083e-04 -9.9707538505e-03  1.0861271319e-03
 1.1640778387e-01  1.6999629978e-01 -8.9166930987e-01
 5.2447614509e-03 -9.9446156957e-02 -1.8392680984e-02
 2.3180121393e-01  1.6170254378e-02 -1.5248283355e-02
 2.4616721785e-03 -2.9867474586e-02 -1.9569466389e-03
-9.8566816308e-02  2.2830415850e-02 -1.6748220869e-01
-2.7867934067e-02 -3.9248055532e-02 -9.2742381076e-03
-1.3199551446e+00 -7.8617653692e-02 -1.1769118497e-01
-8.8869102066e-01 -6.4277143882e-02 -2.5538762385e-02
 2.9938597092e-03  1.6107863181e-02  2.8999337162e-03
-1.0331041239e-02 -3.4543389237e-02  6.2044568193e-02
 1.4806406821e-01  1.6313599243e-01 -7.6744787245e-01
-5.0484602705e-02 -5.3691816196e-02 -3.7083315979e-02
 2.7941439086e-01 -7.1969929558e-02 -9.6840398518e-02
-1.4408632000e-02 -9.3231500018e-02  5.5868808639e-02
-2.5129465112e-01  5.0287287368e-02 -3.3408845053e-01
-4.8761692575e-01 -9.2163854252e-02  1.4978365216e-02
 1.2583058663e+00 -1.0757346215e-02  3.5372994380e-02
-3.3059868450e-01 -6.1558287735e-02  8.7175994988e-02
 5.6611194756e-02 -2.7803494417e-02 -8.9218297225e-03
-1.3265129770e-03 -1.4578017005e-02  1.5025610780e-02
-8.1029660705e-02 -1.7908336499e-01  9.6475940914e-01
 1.9318183493e-02 -8.2213783038e-02 -1.6937642496e-02
 1.3463084803e-01  3.2709772117e-02  1.2900990223e-02
 1.1798184722e-03  2.7386936454e-02 -1.7204780293e-02
-2.6332110870e-01 -4.1846788479e-02  9.1712829899e-02
-1.0485982858e-01  1.5767345529e-02 -1.3805147920e-02
-1.2323367025e+00 -8.3285531145e-02 -1.6744516175e-01
 1.0287529771e+00  5.6127226672e-02  1.8739213056e-01
 6.6259739132e-02 -4.3692360376e-02  1.7135799296e-03
-6.3340259138e-04  1.0708098220e-02  3.7854343707e-04
 1.6055569365e-02 -1.4989322227e-01 -2.6509918008e-02
-6.8204800417e-01 -7.8624264326e-02  1.1464340360e-01
-2.1824793477e-01  8.5659713189e-02 -5.8346935967e-01
-2.4607019030e-03  4.2065539471e-02  5.1171335443e-03
 2.2968559092e-01  4.2274478555e-02 -1.3454301197e-01
 1.0117630908e+00  4.7291956194e-02  1.4814627389e-01
-8.1516664344e-02 -7.1378783893e-02 -2.4432825595e-02
-2.1151871452e-02  2.2597489206e-01  3.9228097779e-02
 2.5744344974e-02 -3.0158473909e-01 -5.4610409779e-02
 2.0169853927e-03 -7.4011879186e-03  1.1743429867e-01
-9.2884896204e-02 -1.8340696212e-01  9.0685240491e-01
-8.8019109220e-02  8.2157289958e-02 -1.5316656931e-01
-2.1447635504e-02 -2.1610161487e-02  1.5221353150e-01
-1.1095599677e-01 -1.5244181107e-01 -1.7501903726e-01
 5.6052455327e-01  8.2733977690e-02  1.4332153217e-01
-4.4796505889e-01 -2.1568405128e-02 -7.6224301700e-04
-1.0683989582e+00 -1.7086279763e-01 -1.0999695334e-01
-5.7208774692e-02  9.4911940103e-02  1.4726972817e-02
-1.0102087477e+00 -1.1428753400e-01 -1.5559161487e-02
-2.8810519697e-02  5.2082467370e-02 -6.5764423037e-02
-1.5079257221e-01  1.6607100809e-01 -8.2303843502e-01
-2.0377704861e-02 -2.1708665016e-02  6.8818306517e-02
 1.4169507791e-01 -1.8214053447e-01  1.8236651939e-01
 4.2412240173e-01  5.4219455867e-02  5.8204057418e-01
-2.0662276067e-02 -9.6295166115e-02  9.3483069920e-02
-7.2009637718e-01 -6.8869871560e-02 -1.1120836033e-01
 4.3041655061e-01  5.4866776119e-02 -8.1013160760e-02
 1.3360211601e+00 -9.4655902553e-03  7.1375749782e-01
-3.7242470091e-02 -1.5356649094e-01 -8.8136041904e-02
-3.2997514379e-04 -1.1823421908e-02 -5.3544808680e-02
 2.3655013617e-03 -1.5424688876e-01  9.2251981737e-01
-2.9927643426e-02 -6.8321655173e-02 -8.5958116066e-03
-1.7413147845e-01  7.7882925172e-02 -1.5904950998e-01
-1.2544433441e-02  7.7645174116e-02  6.1429199276e-02
-6.5823285122e-02 -4.2199076315e-02  2.0716894672e-01
 2.9523318728e-01  4.2211550688e-02  5.4420734385e-02
 1.2844188849e+00  9.4501288390e-03  1.9980156662e-01
-8.0565042536e-01 -7.3854028099e-03 -2.6588880048e-01
-3.6834849271e-02  5.2508690437e-02  1.8016726644e-03
 3.6268692830e-04 -3.6491005178e-04  3.0897847792e-02
 4.3422722228e-02 -8.4207181970e-02 -5.7697847649e-02
-7.6484074664e-02 -1.6723899167e-01  8.2686439612e-01
 3.0240067673e-01  5.2646140322e-02  1.4185591658e-01
-7.5864995636e-03 -1.6690055139e-02  3.5208301344e-02
-3.7595755911e-01 -1.7832940874e-03 -2.2325404928e-01
 2.0904969557e-01 -1.7140395445e-02 -6.3874062380e-04
-1.1965088288e+00 -1.0713039720e-01 -1.1168468307e-01
-1.0217281332e-01 -1.0280007118e-01 -3.4164477653e-02
-7.8439126613e-01 -3.2799483161e-02 -8.6692654937e-02
-2.0960496851e-02 -2.7894115778e-02  5.0263719789e-02
-2.3094919893e-01 -1.9071591835e-01  8.4018026168e-01
 3.6088960333e-02  5.9491514622e-02  1.8461395679e-02
-7.4145562346e-02 -1.2301251387e-01  1.0973738128e-01
-3.5085618687e-01 -9.8567645595e-03  3.8348254157e-01
-2.3867024422e-01  5.9442236989e-02 -4.1889940208e-02
 5.6268434578e-01  1.9344656512e-02  7.2956491589e-02
-8.2573803429e-01 -3.2536516616e-02 -1.0541145271e-01
 2.1908852014e-02  1.3224355473e-01  2.3738140991e-02
 5.6466387205e-01  1.9914049552e-01 -9.1123243873e-01
-1.0185254980e-03 -2.1382448264e-02  4.5392622012e-02
-4.8711057081e-02 -1.7631927028e-01  9.2768939228e-01
 4.3447567448e-02 -6.4395744452e-02 -1.5166362224e-02
-2.1989365680e-01 -2.9081155276e-02 -1.5642455229e-01
 1.0953912778e-01  7.9424964262e-02  9.8642547560e-03
-2.1743705988e-01 -1.6236913536e-02 -8.3796406640e-03
-1.4948663026e-01 -3.1301917155e-02  7.5665072997e-02
 1.1430162926e+00  9.5677599021e-02  1.5776953796e-01
 1.6509239549e-01  6.6843973387e-03  3.7615572796e-02
-1.0280714451e+00 -5.3775115197e-02 -2.3847577885e-01
 3.3449042184e-02  1.0825153455e-03 -1.3804660382e-01
 2.0539107002e-01  1.6090954785e-01 -9.5590291010e-01
 6.8890354768e-02 -2.8011087730e-02  7.8699057083e-02
 1.3529170001e-01  2.6895796951e-02 -2.6378944046e-01
-1.5664200338e-01 -2.1861656762e-01  9.9212861325e-02
-4.9549499351e-01 -4.1791242332e-02 -6.6317940224e-02
 8.0543386996e-02  5.1602923129e-03 -2.9109731846e-02
 1.1145172684e+00  1.7034312955e-01  8.2716261491e-02
-4.5364918064e-01 -4.0504010026e-02  7.5576043898e-02
-1.0581039271e+00 -1.8215182946e-01  1.5852996746e-01
 2.7206252006e-03 -3.9685456035e-02  6.0064058170e-03
-1.3756533312e-02 -1.1659176303e-01 -2.5133885864e-02
 9.7655926996e-02  1.3970208840e-01 -6.8332967652e-01
 4.4509444935e-01  3.0867687081e-02 -1.4726980960e-01
 8.1546224147e-03 -1.1611224562e-01 -8.4814013111e-03
-6.7474040682e-01  5.8284295848e-03 -2.3368548618e-01
-5.7924109080e-02 -8.9761479272e-02 -1.0298212524e-02
-1.0638205854e+00 -6.3270189604e-02 -2.4838651869e-03
 3.1430655200e-02  1.5958537424e-01  2.9141826075e-02
 4.4994081527e-01  8.0743159782e-02 -2.0829494828e-01
-7.3898391132e-04 -1.9733697763e-02  1.5125573201e-02
 1.2709598238e-01  1.6828743505e-01 -8.6715436323e-01
-1.0675524808e-02 -1.2325204861e-01 -2.6026721454e-02
-1.3516425812e-01 -3.9359349159e-02  1.9812097102e-02
-2.0653250898e-01  4.2236010274e-02  1.0896240312e-02
-2.0996353174e-01  1.2752432322e-02 -1.2410105064e-01
-3.5230212360e-01 -5.3407113224e-02 -2.9285406177e-02
 1.2929132499e+00  5.5995169621e-02  8.8730550780e-02
 2.7464296256e-01 -4.6558265788e-02 -2.2627033988e-02
-8.6602362027e-01 -9.1787083945e-02  2.9167334213e-02
-1.0889712114e-02 -3.5556069430e-03  2.7580418793e-02
 5.4328628975e-02  1.4639355361e-01  4.0458732591e-02
 7.8894005134e-02 -1.3869089933e-01  5.9562653007e-01
 5.6099422345e-01 -1.6357558354e-02 -1.7810764201e-01
 1.3363089764e-02 -2.5571364790e-02  2.4275859211e-02
 4.7972356611e-01  3.9999389397e-02 -1.7656451151e-01
-1.0639360613e+00 -4.8059624402e-02 -1.4636893775e-01
-3.8396179165e-01  7.0610006603e-02 -2.9080762596e-02
-5.2369642524e-02 -2.4361028904e-01 -6.0924380680e-02
 5.2138854290e-01  4.1290844889e-02  4.8783889470e-02
 5.9539631656e-03 -2.3119951153e-02  1.1333782962e-01
 3.9652497571e-02  1.9382540924e-01 -9.2474879742e-01
 9.2656690688e-02 -6.5299151604e-02  6.5863547582e-02
 3.2249357194e-02 -4.1616341983e-02  1.9887972263e-01
 1.4921256463e-01  1.4356157470e-01  2.0845065536e-01
-4.0600362376e-01 -5.0254027187e-02 -1.2452793562e-01
 4.5979330892e-01  3.3252767403e-02  2.1392948040e-02
 1.0941686547e+00  1.5381361236e-01  1.4675281510e-01
 1.2180048806e-02 -8.8297595334e-02 -2.0414949143e-02
-1.0817367957e+00 -9.9639496155e-02 -2.0437307724e-01
 9.6350704516e-04  2.2532932700e-02  2.8854607204e-02
-2.5975575981e-02 -8.8627569647e-02 -5.7733008417e-03
 1.0548251132e-01  1.0595107918e-01 -6.6548693846e-01
-4.4732791799e-01 -7.4648822112e-03 -3.7302986914e-01
 3.4995959779e-01 -1.3597109987e-01  2.0534987914e-01
 1.3019571274e-01  1.5983922831e-02 -4.0139086765e-02
-1.4986704980e-01 -2.8131792237e-02  1.0316862152e-01
 1.0753635268e+00  3.9340238755e-02  1.4122073898e-01
-6.8579586013e-01  5.3707236917e-03 -3.3024901345e-01
 7.3648517801e-02 -2.3281937659e-02  3.2707834106e-02
 1.2627626964e-03 -1.1457756324e-02  2.2212662175e-02
-3.3797204834e-02 -1.5573190741e-01  8.3082572559e-01
 2.6683616948e-02 -8.2407838450e-02 -1.0910206352e-02
 1.6866897792e-01  3.7051421124e-02  8.5255965217e-02
 4.6722855233e-03 -5.3053367484e-02  1.5917500301e-02
-7.4567612069e-02  4.6181822236e-02 -3.1370438095e-01
-4.6699061571e-01  3.7996281180e-02 -5.0814743808e-02
 1.3053432723e+00  1.1916643443e-01  1.9430533453e-01
 5.3146789400e-01  1.5028005565e-02  1.3802529789e-01
-1.2294311564e-02  6.4717774401e-02  1.0709161512e-02
-1.3854952154e-02 -5.4556127750e-03  4.2009248084e-02
-2.5583125435e-01 -2.0761408348e-01  1.0049714002e+00
 1.9978977020e-02  9.6797185947e-02 -3.3363504940e-02
-9.4483550061e-04 -3.9431010650e-02 -3.7047314579e-02
 5.0878360471e-02 -8.4393705042e-04  3.2481724417e-01
 4.8366081553e-01 -1.5877390392e-02  1.1244368265e-01
 1.3294067036e-01 -4.4362544644e-02  6.9863497283e-03
-9.8944442326e-01 -4.6733727354e-02 -1.0493503607e-01
-8.2865470896e-02 -1.4983414053e-01  7.5808977794e-01
-2.7575169684e-02  1.3857467779e-01  6.8863874354e-02
-2.6943720467e-03  3.6679033588e-03 -4.3998946099e-02
-3.7900699395e-02 -1.5347817015e-01  8.9029145261e-01
 3.0110646176e-02  8.4883427311e-02  4.6700261091e-02
 2.2759988359e-01 -7.5603364889e-02  1.9251968406e-01
 4.5557569765e-02 -4.7395532912e-02 -2.8181138149e-02
 3.2267006500e-01 -2.4661053989e-02  1.8528252285e-01
 2.4939891999e-01  3.1189567594e-02  1.3239544167e-02
-1.1983452332e+00 -3.0528732977e-02 -1.2655982730e-01
 9.3681834632e-01  7.8362592269e-03  1.8718681864e-01
 1.8142229486e-01  1.0817129289e-01  5.3216346941e-02
 1.0129979007e-02  7.6396162165e-03 -5.1837399243e-02
 7.1302059233e-02  1.3103194989e-01 -8.0085717434e-01
-9.6778257566e-02 -1.7549949644e-01  1.3973382769e-01
-2.0664851592e-03 -1.7545447578e-03  7.8677787177e-02
 3.5252538488e-01 -9.0239673124e-02 -9.2159388816e-02
 2.4557095993e-01 -1.4396531643e-02  6.1230825558e-02
 5.1715481798e-01 -4.5354695804e-03  5.9976605481e-02
 1.1326278096e+00  2.2784117125e-02  1.3103637104e-01
-2.2505647548e-03 -1.1908052566e-01 -3.1808317012e-02
-6.5608960117e-01  8.5031314313e-02 -6.4368428343e-01
 7.4359066820e-03  1.1518324682e-02 -7.6116573204e-02
-8.1445121366e-02 -1.6241660931e-01  8.8886967044e-01
 6.2711507086e-02  6.6278695102e-02 -7.7786227959e-03
 3.2006184524e-01 -9.4750166445e-02  3.4420314201e-02
-2.3221357579e-02 -1.0719951612e-02  1.1850339250e-01
 2.8510259513e-01  2.5493167875e-02  2.7606537456e-02
-7.2068903654e-02 -2.2012899050e-02  1.1754214791e-01
-1.1415457349e+00 -9.6160119262e-03 -1.2386256069e-01
-3.5496022350e-02  1.4576133049e-03  2.2943442662e-03
 9.5357959787e-01  3.2115203590e-02  1.2392112870e-01
-3.4593598489e-03  2.6331016029e-02 -7.7372329301e-02
-9.3503530124e-02 -1.5631100010e-01  8.6848685974e-01
 4.7609005000e-02  3.5702426045e-02  1.4089918523e-01
-2.5607221864e-01  1.1465944668e-01 -1.2016142973e-01
-1.5661288162e-02 -1.8818819363e-02  1.1127902783e-01
-5.4021785605e-01 -2.9304975402e-03 -1.4031224138e-01
-3.9646898109e-01  4.6815353095e-02 -1.6341969696e-01
-9.7593779675e-01 -1.9117749809e-02 -4.3637953093e-02
-1.0321990189e-01  8.5402566549e-02  7.5080153205e-03
-9.0071868729e-01 -6.3666601098e-02 -5.9327577066e-02
-2.4592689349e-02 -5.8713222818e-02  7.4449198431e-02
-2.3792407520e-01 -1.9937279452e-01  8.1710152530e-01
 5.2402206317e-02  4.0897567201e-02  5.0948280077e-02
 3.0743233442e-01 -9.7207208578e-03 -2.4336260636e-01
-4.6161798024e-02  1.8067042035e-01  4.4020347308e-03
-2.3549023298e-01  3.8390548178e-02 -2.4800184281e-01
 3.6933505090e-01  5.8450347875e-02 -3.3890712884e-02
 1.3227657163e+00  9.2860932123e-03 -2.4697975793e-02
-5.7160115561e-01 -9.6760224528e-02  2.1698787012e-01
 1.0727356633e-01 -6.7039766433e-02 -3.2084532220e-02
-1.5124683068e-02 -2.7759064432e-02  4.6742003314e-02
 2.3978553873e-01  2.0312899672e-01 -9.5369460175e-01
 2.5885261003e-02  7.2588163294e-02  2.3619606221e-02
 4.6592583439e-02  1.0031173501e-01 -8.0305644320e-02
-1.6625101791e-01  2.5390903902e-02  2.3857800045e-01
 2.5016258794e-01  1.0808633665e-03 -2.0279191145e-03
-2.4996453191e-01  1.3950944032e-02 -2.4886397668e-02
 1.1426583173e+00  4.4037286670e-02  8.3839755395e-02
 4.2080466070e-01  1.4156388643e-01 -6.4996521545e-02
-1.2614283658e+00 -8.1822554165e-02  2.4237759419e-01
 1.7192889241e-03 -2.2615758415e-02 -2.2921471895e-02
 1.3689664063e-02  1.5869801051e-01 -3.1523438234e-01
 6.5051316660e-04  8.3093953175e-02 -7.5806586837e-01
-2.9560317206e-01  4.0403423466e-02 -1.7467485452e-01
-2.0132025095e-02  9.1052011193e-02  2.7394855550e-02
 1.8953172465e-01  4.0552197176e-02 -1.7190949083e-01
 4.3772979421e-01  6.9438863348e-02  8.8204360922e-02
 1.2813213148e+00  1.9562447134e-02  2.1660047524e-01
 6.4140513492e-01  2.7532813045e-03  2.5934035162e-01
-3.5184379552e-02 -1.4451971683e-02 -1.5205259036e-02
 8.4766769330e-04 -2.3515385232e-02 -1.5662999546e-02
 7.8065650897e-03  8.8263045446e-02  1.0290608935e-02
-8.9721330295e-02 -1.2447526752e-01  7.0674326997e-01
-9.0282189892e-02 -9.5706467229e-02 -1.1623155597e-01
 5.1123454742e-01 -7.2360627402e-02  3.9489185796e-01
 5.7777319190e-02 -3.7767142252e-03 -8.3206816080e-03
 2.2289887339e-01  2.9431212156e-02 -6.9355083328e-02
-1.0746811407e+00 -5.0978342174e-02 -1.3721503765e-01
 5.3774384642e-01  6.1350598798e-03  2.3115993285e-01
 5.8244717979e-01 -6.8967573188e-03  2.4899835764e-01
 2.0708760715e-03  8.2913064088e-03 -1.1043281262e-02
 1.3499320900e-01  1.8039933362e-01 -9.5781648697e-01
 1.9491790314e-02 -9.7634514447e-02 -2.3563875843e-02
-1.0909181189e-03 -1.2038250703e-02  1.5239307694e-02
 1.6556819115e-01  5.6661341826e-02 -1.3867574722e-01
 4.3112033849e-01  2.7567659757e-02  7.8001842606e-02
-3.0272417782e-02 -3.1570998367e-02 -9.4635387440e-03
 1.0773043231e+00  6.8774671739e-02  1.3062157639e-01
 6.7146322864e-03 -9.3951011069e-02 -1.7939111962e-02
 3.8163597706e-01 -1.2476100767e-01  8.7730376685e-01
 2.2738452985e-03 -2.5366102525e-02 -1.5822204010e-02
-6.5667577684e-03  1.4438828189e-01 -8.2605897785e-01
 3.2036168502e-03  9.2173692261e-02  1.5859859014e-02
 1.6896536591e-01 -2.9542503393e-02  1.3135134211e-01
 5.2259459820e-03 -8.8209872803e-02 -2.5637609769e-02
 2.0138212684e-01  5.8610448640e-02 -2.6260147226e-01
 3.9626645931e-01  9.1764693174e-02  8.6720305899e-02
 1.3399156612e+00  2.3823770469e-02  2.3336268994e-01
 4.6224901468e-01 -4.5690391044e-05  2.0986445958e-01
 1.5029597071e-02 -8.1095401464e-03  2.0778514557e-03
-5.3287932792e-04  8.5741013989e-03  9.7946810173e-04
-1.4487104910e-01 -1.9025332286e-01  9.9878344421e-01
-4.6704235437e-03  5.6020087120e-02  1.0051949238e-02
-7.0263473353e-03 -1.2795162648e-02  6.4960454157e-02
-1.5393928812e-03  1.7376725450e-02  3.7779572875e-03
-3.7881642630e-01 -6.1135939946e-02  1.7512185623e-01
 3.1387267024e-03 -2.5167398379e-02 -3.6235040809e-03
 1.1439410841e+00  6.5446517278e-02  1.3593582049e-01
-1.0632204741e+00 -6.8292036985e-02 -8.3550537438e-02
 7.2849182989e-03 -8.2836273948e-02 -1.4902702335e-02
-9.1097400524e-03 -3.3010872057e-02  4.0257344143e-02
 2.0517733740e-01  1.9631405056e-01 -9.4615213050e-01
 2.4968168898e-02  7.6834431997e-02  2.7191936060e-02
 5.2272581639e-02  9.6871498874e-02 -6.8916944722e-02
 1.8818460030e-01 -4.2353286331e-02 -1.4831306959e-01
-8.3390848039e-02  5.8485367875e-03 -5.3281437471e-02
 2.8732928303e-01  1.4143231534e-02  1.8735092798e-02
 1.2365496104e+00  4.6373612839e-02  6.9615514239e-02
 1.1378135632e+00  1.0353381295e-01 -1.5522245316e-01
 2.2920828668e-01 -7.6616376280e-03 -3.5493328437e-02
-1.9726263241e-04 -6.9674884608e-03  9.2483182982e-03
 2.7738884678e-02 -1.3086735191e-01 -2.4654808994e-02
 8.2848846266e-02  1.5359138982e-01 -8.0571395935e-01
 6.6450599363e-03 -2.6836663976e-02  1.6565587735e-02
-4.1662282142e-01 -3.4004174824e-02 -1.3034661276e-01
-3.4355338206e-02 -6.5211734789e-03  1.9821198973e-02
 9.5605165237e-02  1.4879864796e-02  1.3001415050e-02
 1.1905031576e+00  7.7234340971e-02  1.4126984393e-01
-4.6059547822e-04 -2.6417587113e-03  2.0442107328e-03
-9.9901460713e-01 -5.3791883602e-02 -1.7800640268e-01
-1.8034094138e-03  2.6035663998e-02 -1.2060832961e-02
-1.9345545261e-02 -1.6291342839e-01  8.8036343228e-01
-2.0456095714e-02  7.4907448262e-02  1.5542804260e-02
-3.0180108414e-01 -1.9542093988e-04 -2.1521911991e-01
 2.8806349301e-02  8.5757302110e-02  1.7499289814e-02
 3.2191101474e-01  4.0828246207e-02 -7.2691185630e-02
 1.4786106088e-02 -1.1812956205e-02  1.8546103897e-02
-1.1701797376e+00 -7.1848549868e-02 -1.8302603782e-01
 8.9209741352e-01  1.9768803250e-02  3.0272806365e-01
-9.3984020632e-02  5.3726874962e-03 -3.0152865902e-02
 1.7092228603e-03 -8.0349973501e-03 -5.0762583690e-02
 7.3992678548e-02 -9.1065731957e-02 -1.5729392204e-02
 1.0668569106e-01  1.4707445059e-01 -7.4757077740e-01
 4.0097556623e-01  1.2748248935e-01  5.6920453378e-02
-8.2235886411e-03  2.6016921227e-02  6.8585126063e-02
-4.9002100359e-01 -1.9854294071e-02 -2.5743492108e-01
-4.2015836343e-01  1.7486608841e-02  5.9130321857e-03
-1.0837065966e+00 -1.4192019103e-01 -7.7218676721e-02
-5.5672021453e-02  1.0080821056e-01  2.1104537726e-02
-5.8738705001e-01 -3.9829415701e-02  3.6407562760e-02
-4.6209725093e-03 -1.2857766431e-02  1.0116536666e-02
-6.3629365516e-03 -1.1379550674e-01 -3.3806330013e-02
 9.8509034311e-02  1.4399422137e-01 -6.9789986561e-01
 4.0205006033e-01  3.2865250931e-02 -1.5212618507e-01
 9.8075004893e-03 -8.5575033010e-02 -3.8008032478e-03
-4.4854903598e-01 -6.6271324866e-02  2.3175127247e-01
 9.6348875578e-01  8.1812352874e-02  9.3927026567e-02
-8.0663503663e-01  2.2005337652e-03 -6.0198154002e-02
-6.0177993970e-01 -5.9164307730e-02  7.4917848754e-02
-7.2558851719e-03 -1.9510163697e-01 -3.7690581022e-02
 8.6758235760e-03 -2.7549244382e-02 -5.0214941180e-02
-2.0755085447e-01 -2.0267607566e-01  1.0408739017e+00
-2.3833682679e-02  5.5855864850e-02 -5.8668852320e-03
 6.3753521119e-02 -5.5287039488e-02  8.1566007811e-02
 2.6934481551e-02 -7.6557198712e-02 -5.7594971516e-02
-2.5718747317e-01 -9.3119787690e-03 -1.6000829731e-01
 2.2163979967e-01 -1.1964622767e-02 -3.1144707423e-03
-1.2300992206e+00 -1.2868923637e-01 -6.0788553497e-02
-1.0343924157e+00 -1.1847614362e-01  1.1842926958e-01
 1.0053100653e-01 -8.3583203923e-03 -5.8689522938e-03
 6.2286533222e-03  1.0330551079e-02 -8.4328040523e-02
-8.8609162383e-02 -2.2292309426e-01  1.2125370790e+00
 2.6550743164e-02  5.3603324640e-03 -4.8842344278e-03
 1.5376591174e-01  7.3140763071e-02 -9.5456332438e-03
 1.4822461998e-03  1.0189952958e-03 -1.0787297082e-01
 2.0364680222e-01  4.7969227448e-03  1.9366799436e-02
-1.3322877080e-02 -2.2684286621e-02  1.1790532508e-01
 7.3187604506e-01  1.0295479270e-02  8.5617300608e-02
-1.4940909913e+00 -2.8329922682e-02 -2.6510932121e-01
-1.7225003732e-01 -2.0877602731e-01  1.1098506008e+00
 2.2895142860e-03 -2.0341525238e-02 -3.8329279350e-02
-6.7226847053e-05 -2.0133953778e-01  1.1392407682e+00
-8.4328557921e-03 -6.1049016994e-02  1.9917130420e-03
 2.8043491109e-02 -7.4157179555e-02 -4.6839656844e-02
-1.6025713962e-01 -6.4850964497e-02 -2.6510646284e-03
-4.4703160496e-02  1.0522326287e-02 -5.0838943736e-02
-2.6983046308e-01 -7.9667755142e-03 -4.5342337981e-02
 1.1715443653e+00  3.0556124401e-02  2.0567149974e-01
 9.9613684689e-01 -7.2117703317e-02  7.6399316261e-01
-8.5761846062e-01 -1.2718996364e-01  4.1158212861e-01
-5.7071699757e-03 -4.0596405195e-03 -3.7153990829e-02
 2.1864896924e-03 -1.3964961956e-01  8.4569414676e-01
 2.5263121767e-02  8.9395614016e-02  5.1878880651e-02
 2.3160516180e-01 -7.0495006507e-02  2.5437164431e-01
 3.4179053606e-02 -8.3451824328e-02 -1.9618749045e-02
 4.1093626342e-01 -3.4746690067e-02  2.4967883865e-01
-2.4751947706e-01 -2.8822639910e-02 -1.5698344405e-02
-1.1954233063e+00 -3.2062131781e-02 -1.4309038727e-01
 8.8002853219e-01  7.8514745937e-03  2.6490647834e-01
-4.1118524927e-02 -1.6338808904e-01 -3.9312724606e-02
-1.9659539824e-03 -4.1170534618e-03  1.9910079662e-02
-1.0615035690e-01 -2.0116383012e-01  1.0722573483e+00
-1.7551255078e-02  9.5151774970e-02  1.6201047875e-02
 1.9221948831e-03  4.5159866445e-03 -1.9322190730e-02
-8.8192960412e-02  1.9472404593e-02 -6.0175579232e-03
 6.3402232397e-03  6.4582190580e-03 -3.2135125416e-02
-2.2508634509e-01  2.3671082114e-03 -2.2127127086e-02
 1.2501118544e+00  9.5676878144e-02  1.4315741469e-01
 1.2431004576e+00  8.6508695039e-02  1.4332221660e-01
 8.4656856543e-02  1.5770973024e-01 -8.4014041466e-01
 1.7029590913e-02 -1.7757190832e-02 -7.2316294838e-02
 1.8328028457e-01  1.3812266776e-01 -7.7852135694e-01
 5.4705780713e-02 -5.1092094122e-02  2.3672612292e-02
-2.7458734140e-01 -1.4381750526e-01  1.0407129381e-01
-3.3054114675e-02  9.7798797603e-02  8.6008492632e-02
-3.7150401454e-01  2.0814530448e-02 -3.1601101026e-01
-2.8484452989e-01  1.3466385279e-02  9.6547294796e-02
-1.2779114448e+00 -1.7961409157e-01 -2.9776999175e-02
-3.3915832416e-01 -3.0589582014e-02  1.4590182174e-01
 6.8321346220e-02  5.0427232878e-02  2.9471336372e-03
-1.6975978766e-03  1.2632997780e-02 -6.5625609229e-02
 4.4296946577e-02  1.7442867465e-01 -9.8436944825e-01
-2.9732385562e-02 -3.7796509863e-02 -7.6456400301e-03
-3.2355689567e-02 -7.4938287498e-02  2.0332845381e-02
 8.5088140383e-03  2.5885203031e-02  8.3869944378e-02
 2.2644644758e-01 -4.1878531071e-02  3.1373260154e-01
-2.1741983367e-01 -7.0559431340e-02  7.0583326481e-02
-1.2184687333e+00 -7.6270882820e-04 -1.5493790225e-01
-8.7005242261e-01 -2.1554306563e-02 -1.6628192846e-01
 3.3477496719e-02  5.7198641023e-02  3.3350725946e-02
 3.4244498665e-04 -2.7721888804e-02 -1.6459660188e-02
-7.0939397730e-02  1.5572029941e-01 -9.2580079013e-01
 2.3375726398e-03  6.5581910022e-02  9.8745468311e-03
-1.3800107544e-02 -1.1961989623e-01 -6.4653570236e-02
-2.3084511670e-01  6.5162383166e-02 -3.2022194145e-01
 1.2606463272e-01 -1.7404000658e-02  1.3676491529e-01
-4.9338454262e-02  1.4074763282e-02 -3.5626326166e-04
 1.1954955547e+00  5.1744533326e-02  1.9015563822e-01
 1.0785843354e+00  9.8727013455e-05  4.5796806801e-01
 1.7848552174e-02 -1.1133523819e-01 -1.5683072132e-02
-4.9240472777e-03 -4.8051662361e-03  2.6127561852e-02
-1.2164968468e-01 -1.7353061546e-01  9.0226685291e-01
 1.2225423919e-02  4.9081344689e-02  1.0344151468e-02
-1.4317314717e-01  1.6420585470e-02  3.1548835129e-02
-4.3084010415e-03 -3.0105080881e-02  2.7581277614e-02
 1.2866629339e-01  4.8339691014e-02 -2.2605543749e-03
-2.1498179702e-01 -5.3623644743e-02  2.5726862463e-01
 1.2606525888e+00  4.7038221172e-02  1.3428384662e-01
-7.6853843366e-01 -4.7899224394e-02 -4.4367431749e-02
 7.8332312118e-03  4.4957161783e-02  5.9717833998e-03
-3.5601833391e-03  4.5447817601e-02 -1.8659286018e-03
-4.8290945512e-02  1.6202845408e-01 -9.1905600568e-01
 1.0139362374e-02 -4.6458597426e-02 -1.4283930490e-02
 2.2573282755e-01 -2.0067013446e-02  2.5834216983e-01
-5.7171066028e-03  1.2932945101e-01  1.9187176835e-02
-1.8144510362e-01 -8.9522321391e-03  8.3954671700e-03
 5.5968312402e-01  5.6363600399e-02 -3.0961462896e-02
 1.0762314496e+00  5.3830417330e-02  2.0576807865e-01
-8.0531712033e-01  7.6870855840e-03 -4.0093207946e-01
 2.7722090048e-02 -2.5707124722e-02  5.6553647818e-03
-7.2795984756e-03  6.3775102514e-02 -3.9661318759e-02
 1.0308818554e-01 -2.0190389455e-01  1.1486601383e+00
 1.8745815117e-02 -7.7337136937e-03 -2.9495041982e-02
 1.3251732445e-01  5.9251109817e-03 -1.6110963060e-01
-4.6236569371e-02  1.4673033303e-01 -1.3667902298e-02
 1.9675530481e-01  4.0586377358e-02 -5.0723638477e-02
 1.6298313803e-01  2.1102822028e-03  3.8178223465e-02
-1.1267609304e+00 -7.7941768768e-02 -2.7054019901e-01
-1.1000699666e+00  5.4302006414e-05 -5.6685248043e-01
 6.1143441150e-02  2.3376158354e-02  1.9552703558e-01
 1.4555335398e-02  1.2342477449e-02  5.8062556603e-02
-1.5289024551e-02  1.1159913805e-01 -7.4161856499e-01
 5.5994375924e-02  8.4455466287e-02  1.5036118241e-01
-6.8321308293e-02 -8.2839521211e-02 -1.7280963286e-01
-3.8166248174e-01  1.5595267224e-01 -4.2529301265e-01
-5.2703453023e-01  2.9264469758e-02 -1.2800322801e-01
-1.0132656357e-01  2.6213116567e-02  2.5787013620e-02
-1.0330268379e+00 -3.5060130625e-02 -1.0322013972e-01
 1.5331678988e-03  2.0836960702e-01  2.8832389865e-02
-1.1165760994e+00  8.4668409562e-03 -4.2347355855e-01
-8.7739477593e-04 -1.2879379788e-03 -5.3147809715e-03
-6.9661508338e-02  1.6732542550e-01 -9.6529089459e-01
-6.1092031127e-03  1.1794946191e-01  2.3349315996e-02
 7.4395300171e-02  5.5467099735e-02 -2.5956329016e-01
 2.9531878210e-03  5.5306138833e-02 -3.9688374803e-03
 4.2979746138e-01  3.6694360955e-03  1.4290277468e-01
 4.8071339649e-02 -2.1952805823e-02 -7.1361812393e-04
 1.1669212677e+00  6.6885848603e-02  1.3009581763e-01
-2.5462688970e-02  2.0437845448e-01  3.4827665347e-02
-1.2399915368e+00 -3.7731822930e-02 -3.3798766582e-01
-1.3247571869e-03  5.1695012659e-02 -6.7165970280e-02
-2.9055118785e-02  1.7509727791e-01 -9.2189776788e-01
-4.6964913948e-02  2.1230116690e-02  4.0181405618e-02
 1.8896438602e-01  5.3581780743e-02  2.3165333605e-01
 9.6523808373e-03 -1.2350910160e-01  5.4732655013e-02
-3.0307190919e-01 -1.7780860352e-02  1.6734737664e-02
-5.4645828269e-01 -9.7376821246e-02  8.0723340370e-02
 1.0394837073e+00  9.0418239280e-02  2.1648978348e-01
 7.6703654485e-01  3.7350593115e-03  3.3449249508e-01
 1.4079612676e-01  9.7154679223e-04  4.3070179982e-02
-5.3133885945e-03 -5.4982658612e-02  1.7589909221e-01
-2.4556138994e-02 -2.0715219106e-01  1.0743969402e+00
 7.3965964480e-02  3.7682940464e-02 -9.3441183072e-02
-3.9807238917e-02  2.4515435576e-02 -3.1060463409e-01
-2.9486478609e-02 -1.6711704962e-01 -2.9957175022e-02
-4.5197996024e-01 -3.8694608127e-02 -4.5454019475e-02
 2.8885770614e-01  4.9683501304e-02  2.6918549138e-02
 8.8801922538e-01  1.2424762880e-01  1.4127691330e-01
 3.1509841061e-01  8.5831872586e-03  1.4688230811e-01
-1.2288863728e+00 -1.0677924284e-01 -4.1009105770e-01
-1.3105590176e-04 -2.7543656171e-04 -1.1490271231e-02
-2.7058177467e-02 -1.9076220334e-01  1.0566710375e+00
 1.5115124452e-03  4.4151390590e-02  7.8506820475e-03
 3.6751857093e-02 -3.3063363718e-02  1.4323329840e-01
-2.8207655556e-03  3.5243649837e-02  1.7945182906e-02
-4.1496592326e-02  7.6202996618e-03 -4.5149524876e-03
-3.4393416723e-01  5.7219072719e-03 -1.6544971628e-01
-9.6901594172e-01 -5.2512424583e-02 -1.0126793730e-01
-1.2947412409e+00 -4.9729279383e-02 -2.6232465596e-01
 4.2107765208e-03  7.1322368551e-02  1.8530033665e-02
 2.5759578444e-03 -1.7978383098e-02  3.0894102150e-02
 1.0090081689e-02  1.7409370367e-01 -9.3191438205e-01
 4.0059364677e-02 -1.2136473338e-01 -1.4351979655e-02
 2.0880847410e-02 -5.9866274759e-02  3.6484135059e-02
-1.3515542060e-01 -5.0203350335e-02 -1.4219540259e-01
 9.2921019274e-02  4.2188458563e-03  6.1870488310e-02
-4.9302776092e-01 -2.8338904384e-02 -6.8129643200e-02
 1.2379705187e+00  1.0373005524e-01  1.8226052424e-01
 1.0764154269e+00  5.0025026187e-02  2.9094055785e-01
 3.2919128975e-03  8.1536337471e-02  1.5480281982e-02
-1.5474334245e-02  1.6354881267e-02  5.5318124566e-02
-2.5487058022e-01 -2.0379487500e-01  1.0486307383e+00
-2.3752525591e-02  6.3873511200e-02 -1.2807585208e-02
 3.1382625831e-02 -7.9034662533e-02 -8.1205553991e-02
 4.0814723849e-02 -9.4598196605e-02  9.3658772486e-02
-5.2158244977e-03 -4.8631453992e-03  3.0676719799e-02
-3.9523296272e-01 -4.6850320446e-02 -2.4208641340e-02
-1.1922845016e+00 -1.2644214240e-01 -5.5216926089e-02
 1.1944481032e+00  2.0370604177e-01 -4.6359868810e-01
-5.6344242201e-01  5.5054683543e-02 -6.4911385617e-01
-4.0915271140e-03  9.3189433558e-03 -2.2134913283e-02
-4.7968733309e-02 -1.5479754743e-01  8.0903481689e-01
-1.1392539866e-02 -9.9926369863e-02 -1.3375033137e-01
-2.1892230972e-01  6.8663673249e-02 -2.4896796662e-01
-1.4642182873e-02  1.9510180238e-02  1.5402808645e-02
 5.7323630702e-01 -1.1806392415e-02  1.9744605709e-01
 1.7140145362e-01  2.0575753378e-02  5.7942369929e-03
-1.1288381011e+00 -5.1867118587e-02 -8.6388481699e-02
-7.5440142947e-04  1.8855033908e-01  3.2156767732e-02
-9.3521504339e-01 -4.8056811912e-02 -1.2873948809e-01
-3.7455939209e-03 -2.5013658426e-02  3.8626899537e-02
 1.6349698466e-01  2.2483578162e-01 -1.1749696954e+00
-8.8759883234e-03 -6.2886121144e-02 -2.0523542978e-02
 2.6005718562e-01  5.2323786193e-02  2.5248033638e-02
 2.1669515627e-02  5.3959453699e-02 -2.8536783278e-02
 2.4709293001e-02 -7.7900164535e-03  1.0728647514e-02
 3.1516812534e-01  3.3184425195e-02  2.5184907131e-02
-1.1127527102e+00 -3.8990525147e-02 -7.3383905622e-02
-1.3545924015e+00 -9.6289994992e-02  9.7308938178e-02
-1.0742635484e-01  1.4641889618e-01 -8.2926730032e-01
 9.7385382362e-03  1.1070379061e-02 -4.8323758812e-02
 4.7375417604e-02 -7.6790556583e-02  3.9684272950e-02
 9.2402506161e-02  1.4106275415e-01 -8.1553304302e-01
-3.5575885943e-01 -1.1650469454e-01  2.9545240588e-02
 2.5797068824e-03 -7.4014042823e-03 -6.9821260105e-02
 4.0908551012e-01  6.0660259296e-02 -1.5088965467e-01
-9.6335167779e-02  4.8214228508e-02 -9.4503695204e-02
 1.1759958685e+00  1.1110526044e-01  1.6413480871e-01
-6.9847081134e-01 -4.9253246611e-02 -5.4351349121e-02
 5.0846583654e-02 -6.0892127458e-02 -4.8070725011e-04
 6.8903866359e-03  3.5199194441e-02 -5.7968256410e-02
 9.5878460496e-02  2.0946575628e-01 -1.1400886779e+00
-2.9979203345e-02  5.2528379531e-02  2.3786196897e-02
 1.9173219907e-01 -5.5531656555e-02  7.0503902981e-02
-1.1340541181e-02  5.5715587540e-02 -5.9762305432e-02
 2.1783964234e-01  4.4207261358e-02 -9.2979480786e-03
-3.4360206587e-01 -1.1212775908e-02 -5.5750765827e-02
-1.0864070628e+00 -1.0590408491e-01 -1.6887897417e-01
-1.2441240757e+00 -8.3211506934e-02 -3.3788164123e-01
 2.0304058967e-01 -1.9992529956e-02 -6.0148127551e-02
 1.1427728902e-02 -5.5833362791e-03 -3.2082322935e-02
 1.5723567642e-01  1.5217335681e-01 -8.3270179703e-01
-3.9235605488e-02  7.2819495532e-02  3.8713348841e-02
 2.5611176272e-01  2.8892958397e-02 -1.9941969630e-01
-2.5184039970e-01 -1.3303781860e-01  1.3384163055e-01
 4.1878228667e-01  6.2474262847e-02 -7.3736758807e-02
-1.0190913621e-01 -1.9402012157e-02  6.6344220754e-02
-1.1017216660e+00 -8.3043772283e-02 -1.3610823781e-01
-1.0254499059e+00 -1.0054898876e-01  6.1382598108e-02
 2.0177783833e-02 -1.2158923127e-01 -1.8780109950e-02
 1.0539980671e-02  4.0177847152e-03 -5.9917134086e-02
-1.3355987654e-01  1.0991216822e-01 -2.6189858077e-03
 2.9144548907e-02 -7.3350279517e-02  6.8580557874e-01
 9.5543560257e-02  2.5565429718e-02 -1.7611915327e-01
 5.3524965585e-01  2.3602058814e-01 -9.3835857086e-02
-2.2144680311e-02  1.5205736282e-02 -9.7522834186e-02
-7.4001056840e-01 -4.8880436579e-02 -7.0690530410e-02
-9.3410088500e-01 -1.4002477033e-01 -1.0805386779e-01
-9.8802844421e-03 -3.4687132339e-03  2.4526034586e-02
-6.8928683784e-01 -1.2839083397e-01 -1.3030377285e-02
-1.9901358950e-04  9.1163356762e-03 -2.5225070646e-02
 2.3081514790e-02  8.8954489613e-02  6.6845019871e-03
-8.8743219298e-02 -1.4511847763e-01  8.0433649737e-01
-3.9213996919e-01  3.8724159474e-02 -1.2128231496e-01
 7.1153785035e-03  1.1131689149e-03 -3.7314648924e-02
 3.9191523256e-01 -1.3770696137e-02  2.1337215413e-01
-5.2155815361e-02 -3.6424378493e-02  2.3891549540e-02
 1.1395646536e+00  4.9852734226e-02  8.4298638404e-02
 1.0138495636e-01 -6.9478362506e-02  1.5433131124e-03
 7.5005377484e-01  5.2314327134e-02  8.1197302664e-02
-3.1855786322e-02  1.6599736907e-02  1.4761345243e-01
-2.0115559507e-01 -1.4639702007e-01  7.6631190694e-01
 8.1825120468e-02  7.7310093719e-02 -5.8968360367e-01
-1.9133205877e-01 -6.4668382197e-02  2.7198571155e-01
 4.7065691356e-02  2.0313324357e-01 -6.7851181606e-03
-6.1547783367e-01 -1.1444342890e-01  3.5014874619e-02
 5.6045817163e-01  1.1265616807e-01 -9.5569221928e-02
-7.6527064893e-01 -9.5664105814e-02 -1.5259147847e-01
 7.0215626241e-02 -5.2150973767e-02  3.6417950144e-02
-6.1473259078e-01 -2.1822210457e-01  8.7997728732e-01
-4.9803173371e-03 -1.8550107345e-02  2.5454413249e-02
 1.5136280051e-01  1.7645536372e-01 -8.8766121413e-01
-2.2328654989e-02 -1.2675184397e-01 -2.0290732112e-02
 2.0171870725e-02  6.6484575534e-02 -2.7985475854e-02
-2.5454975986e-01  2.2379868491e-02  9.4706515511e-02
-1.3150736781e-02 -2.1006940665e-03  1.4373435046e-02
-3.4885472070e-01 -1.4699388950e-02 -2.8154499968e-02
 1.2612777785e+00  5.4270466418e-02  9.9659458490e-02
-4.9894556226e-02 -3.3885929725e-02 -3.4831819758e-03
-1.1316711602e+00 -8.5494296395e-02  7.4758536540e-02
-2.1308268196e-03 -5.2641757334e-03  1.3609275220e-02
-1.5252584600e-01 -2.0294432010e-01  1.0577425577e+00
-2.6468166380e-03 -5.9197635389e-02 -1.1994142163e-02
-3.2682036372e-03 -2.5386710350e-02  1.7790550136e-02
 8.6708183209e-02  8.0744007002e-03 -9.5680781983e-02
-5.3403169761e-02  3.2887414286e-02 -7.3759077187e-04
-2.3515169981e-01 -7.2228712981e-03 -5.4758616579e-02
-9.9644000765e-01 -5.6109056459e-02 -9.8136754055e-02
 9.0316897851e-04 -3.5202680049e-02  1.6318456229e-03
-1.3786156257e-01 -1.8643865956e-01  9.8049952578e-01
-5.2265151143e-04 -1.3936677653e-03  4.6189509810e-03
 2.3916989813e-03 -1.0746963950e-01 -2.0241344307e-02
-7.9810053180e-02 -1.4960663872e-01  7.9628358991e-01
 4.0470908594e-01  1.7474569303e-02  2.2162335860e-02
 7.7711068756e-06 -5.8029708713e-03  5.5088591137e-03
 5.1199303520e-02  3.4882960437e-02 -1.7301947237e-01
 5.7913282820e-02  4.5843706546e-02  1.4563748562e-02
 1.2666996206e+00  6.6452157076e-02  1.3956588729e-01
-1.3699036543e-02  1.1993134431e-02  2.0781653719e-03
 7.2790895712e-01  4.3204218300e-02  7.1890043163e-02
-5.5756131660e-03  2.5397729863e-02 -4.0516889995e-02
-3.0069712628e-02  1.6750595244e-01 -8.8660431458e-01
 4.9359728383e-03  1.7383449741e-02 -7.6525435762e-02
-8.0595783084e-02  1.3899898698e-01 -4.9471720643e-02
-2.3825375820e-01 -6.3015682606e-02 -2.6213271593e-01
-1.9402074550e-01 -1.0236040559e-01 -9.0833627499e-03
-8.1733469062e-02 -3.1368371172e-02  1.7123139222e-01
-1.0809941891e+00 -7.6124675086e-02 -1.4011780709e-01
 1.1349991985e-01 -1.2466498386e-01  7.4257217827e-01
-1.7844588094e-02  2.9664752372e-02  1.7966249590e-02
 2.6063416212e-02 -6.0810190920e-02  5.3514459217e-02
 2.2866634514e-01 -1.7742928088e-01  9.7043600210e-01
 9.1478740471e-03  1.7226730716e-02 -6.2697176370e-02
-1.0826411843e-01  1.9271371514e-01 -1.4237400398e-01
-1.7775994585e-01 -4.4879782214e-02 -4.5184502747e-01
 2.4860138467e-01  8.7834027345e-02  6.1169902818e-02
-2.3068862088e-01 -8.3507511974e-04 -1.2721467004e-01
-1.0180932781e+00 -7.7215924632e-02 -1.9594136474e-01
 1.2914905381e+00 -3.0387194454e-02  8.3078511869e-01
 2.6842032058e-01  1.5755557887e-01 -7.3521167420e-01
 7.4859187479e-04 -2.7441417435e-02 -5.0700493246e-04
-2.9007156884e-03  1.1151712285e-01  2.3041963288e-02
 1.2674799469e-01  1.3757395687e-01 -6.8900455550e-01
-4.4869345317e-01 -4.6222229518e-02  1.1819986053e-01
-9.9404201947e-03  1.1177295664e-01  1.6564683119e-02
 4.5611000273e-02 -4.8084362448e-02  2.8292096561e-01
 1.3307946160e+00  9.9908087518e-02  4.8434421653e-02
-2.0019035576e-01  6.7369770784e-02  7.2809013162e-03
 4.3442311134e-01  5.9874411804e-02 -1.3701682650e-01
-8.1893628811e-03  4.3781182304e-02  9.2768317227e-03
-2.0688686546e-03 -3.3945496831e-02  7.0807256516e-02
-3.8238158642e-02 -2.0509340656e-01  1.1131886421e+00
-3.5571831302e-02  3.6422299558e-02  4.2891583131e-02
 9.3700389900e-03 -6.7672867532e-02  7.5182494351e-02
-6.8501061924e-02  8.0474120597e-02  2.4213716469e-02
-1.7953478577e-01 -1.5494656969e-02 -7.4605163635e-02
 3.4543820267e-01  3.9736700405e-02  4.9902549687e-02
 1.0778175744e+00  1.0141066649e-01  1.7037329724e-01
-3.7522537504e-01  1.2082126625e-01 -9.2201776850e-01
-2.7745942669e-01 -5.9115847873e-02  1.1028212901e-01
-2.5988844897e-02  5.3460411176e-02 -8.4866264213e-02
 1.3307777207e-01 -1.8868128730e-01  9.3670285406e-01
-4.3971975633e-02  8.6556091198e-03  4.6083955284e-02
-1.7577366333e-01  8.6037727731e-02 -3.3166573045e-01
-7.2514831662e-02 -1.6750035278e-01 -1.8543700185e-01
-2.8875684625e-01 -4.0302447473e-02 -5.8258391372e-02
-1.1907249804e-01  1.2391250512e-02 -2.4793272983e-01
-1.1316765614e+00 -1.1392756276e-01 -2.4124648438e-01
 1.0072395314e+00  4.2466709633e-04  5.2601885627e-01
 9.3723293183e-03  1.5437942683e-01  3.4689654036e-02
 2.0134661431e-03 -7.0278514792e-03 -7.4913992468e-03
 1.6232699501e-02 -1.0690039450e-01 -1.6173874986e-02
-7.3332415953e-02 -1.3971749490e-01  7.5955572585e-01
 4.6689611388e-01  6.8751785846e-02 -1.0970541139e-01
-4.9729522420e-04  4.4351834965e-02  1.5579279177e-02
-1.2613779238e-01 -4.0737677794e-02  1.6636685731e-01
 7.1029461638e-02 -3.2094226518e-02  1.2013463445e-03
-1.2332985585e+00 -8.1149645942e-02 -1.2748225585e-01
 1.2745631106e-01 -5.0940194151e-02 -1.1536719710e-02
-7.0650638937e-01 -6.8580058152e-02  1.0842578128e-02
 6.5643155024e-03 -2.0044529254e-03 -1.8925121648e-02
 1.8432703919e-02 -1.3562972510e-01  1.1172787713e-01
-9.7739132818e-02 -1.1298593800e-01  7.6483669640e-01
-2.6616089587e-02  3.7399328285e-02  5.0452018449e-02
-4.3505955041e-01 -1.2158304666e-01  2.7669720006e-01
-4.7535608804e-01 -4.5330292218e-02 -2.8556529409e-02
 3.5387686652e-02  3.3902033521e-02  1.7116610330e-02
 1.0328052114e+00  6.6056111509e-02  1.4030677962e-01
 1.7754558458e-02 -1.4359583953e-01 -2.1328759384e-02
-1.1111755540e+00 -8.9184397747e-02 -3.9569187772e-02
 1.4948138854e-02 -4.9721538941e-02  5.6916991190e-02
 8.9590993414e-02 -1.8027401282e-01  9.0977137523e-01
-5.5228878522e-02  7.0524454724e-02  1.6735320486e-02
-1.0685807798e-01  1.2753457862e-01 -1.4756653505e-01
-1.7182781227e-01 -1.1732007323e-01 -2.5227647818e-01
-5.1210810241e-03 -1.5694242144e-02  1.1576889072e-01
-5.0555387138e-01 -2.9369425523e-02 -1.0474143440e-01
-1.2499240390e+00 -1.2030071025e-01 -2.7883446663e-01
-8.9115271458e-01 -8.7688331213e-04 -4.5756344543e-01
-6.6572948305e-02 -8.9384832211e-02 -5.6660643315e-02
-3.1225373613e-03 -2.2034834959e-02  3.9531321475e-02
 4.4041687408e-02  7.9584344331e-02  1.7677833580e-02
 9.8611731641e-02  1.4127419679e-01 -7.1674763411e-01
-4.6292166654e-01  4.7015300336e-02  2.6976146551e-02
-2.3415400536e-03 -5.2012542698e-02  4.5272811817e-02
 3.4172445987e-01 -3.6400001502e-02  3.0022668160e-01
 2.9640759838e-01  8.7825485489e-02 -4.2682791388e-03
-1.1721131351e+00 -1.8860347889e-02 -5.4941625628e-02
-4.0392604457e-01 -4.8586396810e-02  3.7887422478e-02
 4.8723718163e-02  3.0531240442e-02 -3.3689771939e-03
 3.5079924038e-03 -2.9604314611e-03  2.4068587159e-02
-6.6425259942e-02  1.3037178640e-01  2.4925489430e-02
 3.3466151570e-01  1.5728709952e-01 -4.6669077343e-01
-4.9720920085e-01 -1.0075618195e-02 -4.8165879661e-01
-1.2078453634e-02 -3.0177310281e-02  2.5585649100e-02
-4.3634314663e-01 -1.6620327079e-02 -1.9100762922e-01
-3.1235532276e-01  1.4449491953e-03 -1.1211570228e-02
-9.6205963073e-01 -9.3096534643e-02 -7.3866945118e-02
-6.2792274709e-02  2.2523845831e-01  4.6658370202e-02
 6.4334637615e-01  3.4255435487e-02  9.8252209877e-02
-9.3761962292e-03 -6.9334432985e-03  2.9044070068e-02
-4.3964645651e-02 -1.1391751637e-01 -3.5850908864e-02
 7.1990726892e-02 -1.4311421662e-01  6.4143292122e-01
-5.7692679312e-01 -2.0027010803e-02  2.5374413136e-01
 1.6719495461e-02 -4.1879133905e-02  3.2680411482e-02
-4.4976967017e-01 -3.9309971130e-02  1.1777148113e-01
 2.3155504371e-01  3.7515230633e-02  5.0490291289e-02
 1.0327686734e+00  1.9651830592e-02  1.4308638667e-01
 1.8779153666e-02  1.6546274912e-01  4.4616685231e-02
 6.6118500027e-01  4.7146535306e-02  1.9940506012e-02
 2.9358152450e-03 -1.3265776169e-02  2.8508742366e-02
 6.7389906359e-02 -1.3970911945e-01 -3.2629528177e-02
-7.9011385115e-02 -1.5374481173e-01  7.0173698752e-01
-4.3738862091e-01 -7.3059595276e-02 -2.1834477067e-01
-7.0967879613e-02 -6.3793368999e-02 -1.0866299315e-02
-1.5067218978e-01  1.1502101174e-02 -1.9578896195e-01
 1.1041223413e+00  6.3957146145e-02  1.4020117139e-01
-6.6327084768e-01 -1.1132750444e-01 -9.9516634244e-02
 1.5243402413e-02 -1.4594619749e-01 -3.7820299523e-02
 6.6710938157e-01  2.5715067048e-02  1.5489514740e-01
 8.6056204943e-03  1.2177626050e-03  6.2326250373e-02
 1.9397492643e-02  1.8322706840e-01 -9.3752815638e-01
-4.3041493681e-02  6.3971468739e-02 -1.0139383255e-03
-5.5298555347e-02  5.0392818161e-02  8.3200777044e-02
-2.6096724590e-02  5.1592308112e-02 -6.4962169362e-02
-4.6132068019e-01 -1.7114080038e-02 -3.3982419541e-01
-3.4402379714e-01  7.8575647276e-03  1.1034066961e-02
-1.1608218532e+00 -1.3161333837e-01 -1.5150820452e-01
-8.2038903543e-01 -5.6826456111e-02 -1.6336653803e-01
 1.4857194977e-01 -1.2683316641e-01  5.4410612495e-03
-2.1004990287e-02 -5.1947687814e-02  9.9089631204e-02
 9.5502579803e-02  4.1945502766e-02  3.1150621187e-02
 1.2394520094e-01  1.9737165921e-01 -8.0217174303e-01
-1.8179235387e-01 -1.1646129062e-01  2.6747654333e-01
-3.6408686112e-01  1.2938611025e-01  2.1385017394e-01
 5.4260770140e-01  9.7176571969e-04  7.9960662564e-02
 4.4354624832e-02  3.5737662313e-02 -1.8192535890e-02
 1.1147735121e+00 -8.1567415620e-03  5.2139366729e-02
 5.4237915202e-02 -7.7525958216e-03 -2.9265816973e-02
 9.2235590491e-01  9.2834229067e-02 -2.0571881011e-01
-2.2138909630e-02  5.7998767570e-02 -8.5834741783e-02
-1.4358470183e-01  1.9435512051e-01 -1.0291817540e+00
 3.2175664235e-02  8.9266198291e-03 -5.1615044477e-02
 7.7156031366e-02 -2.7773186036e-02  3.1925293314e-01
-4.3392476475e-02  1.7717855125e-01  3.6250201167e-02
 2.4845577511e-01  4.0730235511e-02  2.7773125692e-02
 1.4408791803e-02 -2.8278596021e-02  2.2406322514e-01
-1.0410859674e+00 -1.0302726999e-01 -2.4000470383e-01
 1.1287575529e+00  7.0626731617e-03  5.7656701531e-01
-3.1405933836e-02 -1.3969055080e-01 -3.5215141537e-02
-1.8375552593e-03 -1.5158224867e-02  1.7236914312e-02
 9.9415045520e-02  1.8671971794e-01 -1.0042314646e+00
-2.2595139251e-02  1.0063833647e-01  2.4148590363e-02
-4.7917244166e-03  4.3024465576e-02 -1.3228640723e-02
-5.0669710353e-02 -4.4528377528e-02  6.0342676149e-02
 2.4239773103e-01  1.5868939411e-02  6.1068178226e-02
-1.5723205159e-01 -2.1884877193e-02 -2.4202195473e-02
-1.2078437457e+00 -8.1883003199e-02 -1.6293162823e-01
-1.9074700034e-02 -7.4092271532e-02 -2.7691209987e-02
 6.7281416565e-01 -8.4642918257e-02  7.9873239633e-01
 7.9140581894e-03  9.6924659874e-03 -3.6236115962e-02
 8.9623507752e-02  1.6943155529e-01 -8.3376700816e-01
 6.4753360609e-02 -6.0174761902e-02 -1.8470313965e-01
-2.8356791648e-01 -9.8534252247e-02  5.4683300720e-02
-2.6497266053e-03 -8.9351352856e-03 -4.8137328120e-02
-3.2848577726e-01 -6.3390036823e-02  1.3220237871e-01
 3.1253826664e-01 -1.2952542900e-02  4.3755199117e-02
 1.2151940459e+00  1.1182729368e-01  1.5547468733e-01
 7.1743531333e-01  9.5585627854e-02  7.0095578239e-02
-4.3668796721e-01  4.7349975161e-02 -2.8214166329e-02
 1.9058294451e-04 -3.6075574135e-02 -6.9792552839e-04
 2.4960502464e-02 -8.1170429825e-02 -1.1851739173e-01
-1.7805398723e-01 -1.6699088049e-01  7.4589325774e-01
-1.0173784554e-02 -1.5369039379e-01 -8.6298261458e-03
-4.7859099179e-01 -6.9776364701e-02  2.7329793270e-01
-8.1094899857e-02 -2.7479948195e-02  1.2350863673e-01
-5.1129672199e-02 -3.2742049578e-03 -2.5151549880e-03
 1.2897976124e+00  8.5481505986e-02  5.1753170088e-02
-8.9998745276e-01 -1.1150784554e-01  2.2941756941e-01
-1.5812713896e-02  1.0479402798e-01  2.1787425975e-02
 4.6061296211e-03 -7.7350442882e-03 -4.3270477886e-02
 7.1323464073e-02 -2.2607211434e-02 -2.3079550807e-01
 9.8746330012e-02  1.7700780816e-01 -8.3541529738e-01
 3.3609857346e-01  8.5441650445e-02  1.2378323040e-02
-6.5930714891e-03 -3.1356304148e-02 -7.0423548331e-02
-2.4808758774e-01 -1.0847482453e-02 -5.3050287727e-02
-4.8295371410e-01 -2.8232171890e-02 -1.5254038375e-01
 1.0036480988e+00  9.0204823527e-02  7.2635837318e-02
-3.2364153857e-02 -5.7003545805e-02 -1.1033487622e-02
-9.4202711537e-01 -7.9888896604e-02  1.1482078444e-02
 7.8286038247e-02  1.1306928592e-02 -1.4561444213e-01
 2.8853098563e-01  1.2626078815e-01 -8.7528004988e-01
-7.5880898676e-02  4.5841691870e-03 -4.8681024462e-02
-1.2667700181e-01 -1.6397007075e-01  2.4593799846e-01
-1.4344648920e-01  1.5752333823e-01  1.5285857791e-01
 6.5791627771e-01  1.3752692138e-01 -1.1004224399e-01
-8.1280511902e-02 -1.2430708992e-01  2.8331268955e-01
 1.1416536568e+00  2.3176463761e-01  1.7257900267e-02
 7.9926007284e-01  1.1882639502e-01 -2.2140943537e-01
 1.4075573556e-01 -1.5183308637e-01 -6.1122684254e-02
 5.8501016293e-03 -2.3040351230e-02 -4.1600042861e-02
 5.9760643715e-02  1.1134395045e-01  1.4227365371e-02
 1.2104306356e-01  1.2090549676e-01 -7.2595810176e-01
 1.3268596877e-01  6.0288452768e-02  2.2018586623e-01
-3.9068468016e-01  1.2818238616e-01 -1.8351973481e-01
 6.4556152138e-01 -3.1024442002e-03  1.1007758265e-01
-7.1731668861e-02 -9.2362497532e-03 -1.8171026261e-02
 9.8992658873e-01  1.3594394640e-02  1.5847305172e-01
-7.2908080231e-02 -1.7862423372e-01 -5.1248187718e-02
 7.8984275636e-01 -1.5105809501e-02  4.5859951489e-01
 5.5090031393e-03 -1.2272491679e-02 -2.6923403526e-02
 4.4035875892e-02 -9.4653353544e-02 -8.1856373377e-03
-8.2238869101e-03 -1.1295143127e-01  7.0506430316e-01
 5.8067151122e-01  1.2419066024e-01 -1.6326259225e-01
-1.2506551507e-02 -6.4343060173e-02 -4.7034374866e-02
-3.0235764429e-01  1.3005164559e-03 -1.6385658001e-01
-6.7736184722e-02  1.4056082936e-02  1.0404182587e-02
-1.0600107864e+00 -8.7613957433e-02 -8.6250483175e-02
 1.7330192836e-03 -4.2591335623e-02 -1.1084418892e-02
-6.8613708081e-01 -6.7159483637e-02  7.9937982274e-02
-1.5023055549e-02 -3.9425004375e-02  1.3783119843e-01
 1.5866485564e-01  2.3911818547e-01 -1.2629679549e+00
 6.2818189822e-02  3.3135728917e-02  2.9463889641e-02
 3.5350246423e-01  1.1999095559e-01  5.2827701608e-02
-3.8332329496e-02 -5.5581767230e-02  1.2336822860e-01
 8.3035040712e-04 -1.9814033492e-02  2.9236025966e-02
 5.8106301599e-01  3.0448340803e-02  4.6133792504e-02
-8.6022911714e-01  3.9835021019e-02 -4.9358984014e-02
 1.3771004781e+00  2.1200312724e-03 -5.9052172239e-02
-7.3823142680e-02  1.6608789446e-01 -8.5691013163e-01
 1.0783264247e-02  1.2355265152e-02 -4.6728405333e-02
-1.3230029639e-01 -1.7067887171e-01  9.3213320336e-01
 4.8638067942e-02 -8.3319163306e-02 -2.8328227783e-02
 1.5677407205e-01  9.2096323510e-02 -1.1221672370e-01
-6.0385569475e-02 -4.7699430072e-02 -1.6785185047e-02
-3.5708306512e-01 -6.0513914202e-02  6.6702032074e-02
 2.8888266464e-01  5.3712727115e-03  4.6112453188e-02
-1.1792317216e+00 -1.1043373621e-01 -1.4731597882e-01
 1.0249768154e-01  1.0457242000e-01  2.7065321386e-02
 1.0575200131e+00  7.2717721025e-02  9.3840471643e-02
-4.8639620129e-03 -2.0238411745e-02 -6.2206444413e-02
-4.4065365179e-02  1.4177892703e-01 -9.2433412964e-01
 3.3726316219e-02  5.6615946599e-02 -8.7929169831e-03
-6.9111602335e-02 -7.7547406802e-02 -1.7635786918e-01
-2.6038899479e-01  1.3435204661e-01 -2.9919311637e-01
 2.0225344859e-01 -9.3036248420e-03  8.9669867408e-03
 3.0631889544e-02  1.5575481066e-02 -5.0015668777e-02
-1.1428942585e+00 -2.3398897903e-02 -1.6481776236e-01
-1.1022191588e+00  5.2399498882e-03 -4.5975883091e-01
-1.9498643345e-01  6.4169709787e-02 -7.1043983491e-02
-6.0401141769e-03 -1.1231456600e-02 -3.2830375707e-02
-6.1635889070e-02  1.3943640483e-01 -8.7507957425e-01
-1.7594788421e-02 -7.9796509387e-02 -2.4548322130e-02
 5.2624284857e-02  7.7333913418e-02  1.3787358789e-01
 2.1771522770e-01 -1.0803836252e-01  3.4461994204e-01
 5.4149781666e-01 -2.0544550981e-02  2.0261821850e-01
-6.0625766132e-03 -2.0048243501e-02 -4.5144933546e-02
-1.0335219533e+00 -4.7166921545e-02 -1.0207390453e-01
-1.1363215787e+00 -1.8702100370e-03 -4.0094516861e-01
-3.0625186290e-02 -1.7986735699e-01 -4.4856236009e-02
 9.4222317327e-04 -7.4246714918e-03 -3.6580613940e-03
-1.7316453169e-02  1.5216848980e-01  2.6470041055e-02
-2.6433297429e-02  1.2167349216e-01 -6.9588228648e-01
 5.6307763020e-01  6.2492594907e-02 -1.1430224539e-01
 1.3989563631e-01  5.1274900513e-02 -1.7284573349e-02
 8.9608361087e-02 -6.3844333125e-03  7.5870151982e-02
 4.3707015651e-02 -1.0029928358e-02  1.6126002386e-03
 1.1537954259e+00  7.3647596196e-02  1.0975256535e-01
-5.6353155551e-03  6.0528153513e-02  1.1777525345e-02
-8.0883799793e-01 -7.0946633488e-02 -3.9517217026e-03
-9.2262369436e-05 -9.6136172728e-03  1.2312310162e-01
 1.3535818655e-01  9.6280602059e-02 -5.8532501470e-01
-1.7652659307e-03 -1.5811510937e-01  6.6129395136e-01
 1.8891976017e-01  1.7288124163e-01  1.1623286875e-01
 2.3680746038e-02  3.4445225887e-02 -1.6177198538e-01
-5.9955926470e-01 -4.3220009235e-02 -2.3488047711e-01
 2.8035704733e-01 -1.3268257792e-02 -8.3087593645e-02
 1.1108818518e+00  1.8642596448e-01  1.1395150142e-01
 2.2514904598e-01  7.7814112504e-02  2.3476777500e-02
 7.4845398212e-01  4.1463620268e-02  3.3551373167e-02
-2.5652433886e-03 -3.2616221065e-02  1.9332061743e-02
 1.7099397783e-01  1.7990686395e-01 -8.8687258912e-01
 1.2310144724e-02  6.0605223630e-02  2.6648849679e-02
 3.1182468361e-01  3.9428320595e-02 -1.5794871764e-01
-6.8615394210e-02  9.0442946186e-02  1.7832377367e-02
-1.6285375174e-01 -3.9764850611e-03 -3.4945603688e-02
-4.3827617953e-01 -2.7692416840e-03 -1.2547475795e-01
-1.0792190922e+00 -5.5897881149e-02 -6.7563650257e-02
-9.5669571350e-01 -8.7183959875e-02  1.2579777831e-01
-2.7058691103e-01 -4.6931425119e-02  3.0032869530e-02
 7.1633900847e-03 -7.0231927030e-03 -3.9359530208e-02
-1.6264832700e-01 -1.9112275405e-01  1.0042686032e+00
-2.1912614668e-02  4.6170339389e-02 -2.1337741314e-03
-1.4870487423e-01 -6.1053767770e-02  8.6226630529e-02
 8.5259983199e-03  4.6213401121e-02  4.5945529183e-02
 1.1526812094e-01  1.4751276786e-02  1.8886303629e-02
-1.8406382260e-01  1.7788225732e-03 -1.1214838919e-01
 1.0488201907e+00  8.6403102659e-02  9.4473892185e-02
 1.2359739131e+00  1.1051393009e-01 -2.6402404493e-03
-1.1083500831e-01 -2.0106244182e-02 -8.4311880303e-03
-3.4623177652e-02  9.6638338651e-03  1.1008631113e-01
 2.4870176921e-01  1.6536776737e-01 -9.4898169575e-01
-6.1763424795e-02  4.4197585891e-02 -2.8642005717e-02
 1.4342360799e-01  9.7357452892e-02 -2.1721733457e-01
 1.7918844026e-02  1.7508777856e-01  1.9947864208e-02
-1.9396913570e-02  3.2534317725e-02 -1.7348055016e-01
 5.6187939025e-01  3.9842129789e-02  2.0522461433e-02
 1.2278733346e+00  1.9856314762e-01  4.8754857251e-02
-9.2983789644e-01 -1.2783887864e-01  1.7285798703e-01
-9.3100936734e-02 -1.0036634092e-01 -4.2706073273e-03
-2.3000910767e-03  9.8836809192e-03 -1.0209256643e-02
 2.1998592600e-02 -1.6394615318e-01  9.3612879769e-01
 2.1237467746e-03  8.3355238783e-02  2.4771574817e-02
-1.2991192685e-03 -1.2113281914e-02 -2.4341242099e-02
 8.6504983029e-02 -7.3103412391e-02  3.6151912200e-01
-5.9147950411e-01  7.6111769919e-03 -5.8166690734e-02
-5.3724391104e-01 -6.4339491431e-02 -7.1930667604e-02
-6.8050897090e-01 -4.4316680717e-02 -4.2425771016e-02
-1.1108985102e-02  1.4969431015e-01  2.7550662427e-02
 9.3628562277e-01  1.7724807123e-01 -5.8078112752e-01
 2.1098228605e-03 -2.4783397688e-02 -7.7696566222e-03
-6.0195665718e-03 -1.5516272764e-01  8.7183269812e-01
-7.1298790930e-03  1.3761121307e-01  2.5090834861e-02
-1.6550918369e-01 -8.4317935787e-03 -8.8870906422e-02
-4.0867944280e-02  8.4496612621e-02 -2.0669311346e-04
 1.9789805495e-01  2.9894507036e-02 -9.0856390275e-02
 1.2191408061e+00  8.0504053304e-02  2.1822781549e-01
-6.9147351340e-01  1.5850931277e-02 -1.1160725890e-01
 7.9776813551e-01  1.1835535710e-02  2.7891525113e-01
-3.3949643744e-03 -9.5277622365e-02 -2.0242046871e-02
 6.1434973267e-03 -1.1311078245e-02 -6.2473097108e-02
 1.3609778557e-01  1.9282600103e-01 -1.0008903900e+00
-4.1289184126e-02  7.7224471008e-02 -1.8124584469e-02
 3.4169768154e-02 -2.7082565456e-02 -6.3944691870e-02
 3.4490821563e-02  8.2805869989e-02  7.0605113239e-02
-4.0762972415e-01 -5.1443935603e-02 -5.1941091699e-02
 2.7786003873e-01  2.1767166591e-02  1.4648330534e-02
 1.1441490220e+00  1.2046796192e-01  8.9377712767e-02
-6.6742177292e-02 -8.5518970174e-02  1.8290822826e-03
 1.1966426838e+00  1.4177715129e-01 -1.5030055210e-01
-2.9465762954e-04  7.6499309786e-03  7.1055619952e-03
-1.3212093000e-02  8.4083068444e-02  1.9458898113e-02
 7.5487401336e-02  1.3641238575e-01 -7.1472478403e-01
 3.1732362142e-01  2.5024110301e-02  5.7623899039e-02
-4.5767244801e-04  1.1846225041e-02 -4.4336522610e-03
-4.1487460497e-01  3.2477993022e-02 -3.7233526129e-01
-2.3216895187e-01  7.0589565723e-02  9.0683451696e-04
 1.2307658317e+00  9.8526207827e-02  1.0128245445e-01
 3.4166892614e-01  1.7949708484e-02  3.5839476135e-02
 1.4964772034e-02 -9.0678371375e-02 -1.6371845048e-02
 2.7581344445e-04 -1.5654003821e-02  4.2148349060e-02
-4.5257530053e-02 -1.7655400623e-01  9.2958494719e-01
-4.3864183861e-02  9.1644065406e-02  7.4131037491e-03
-1.2231161725e-01 -4.1403425257e-03 -1.2235892965e-01
 1.3579755253e-01  7.7148754170e-02  6.8359419683e-02
-5.5813251679e-02  1.3239189334e-02 -1.2425928714e-01
 3.6437159958e-01  7.0150074049e-03  4.0792746825e-02
 1.2401979518e+00  1.1437968244e-01  1.6725576157e-01
-9.9597716047e-01 -5.7003744993e-02 -2.0785269518e-01
-2.4664602488e-02 -4.5623237323e-02 -1.4282056711e-02
-1.1801776382e-02 -9.7602838291e-03  4.9341569454e-02
 1.1851199169e-01  1.7434401063e-01 -8.7831966204e-01
-5.5802890166e-02 -1.1611272060e-01  3.6063447814e-02
 2.3549374607e-02  3.1433318869e-02 -8.2181216849e-02
-2.9457905585e-01  3.4236712062e-02  1.7473719528e-01
-4.0091179343e-01 -1.6397014044e-03 -3.3124859482e-02
 2.0587452601e-01 -9.6350987344e-03  2.8405745209e-02
 1.1082345799e+00  3.2913117656e-02  1.2682342522e-01
-1.7915955879e-04  9.7413592136e-02  2.2975752540e-02
-1.1732889494e+00 -4.2013692887e-02 -1.4458562888e-01
-4.8959582617e-03 -2.5786398934e-02  4.3329454541e-02
 4.7609546269e-02  9.6592516597e-02  2.7628506192e-02
-1.1333809031e-01 -1.5850132744e-01  7.7567685975e-01
-3.7883490374e-01  5.3341570876e-02  7.2043890488e-02
-7.4677058941e-03  6.8046368084e-02 -4.2507940892e-02
 2.2118564287e-01 -3.9583176675e-02  2.4315354892e-01
-6.1931578532e-01 -8.2220288195e-02 -3.9268678900e-02
-1.1601671354e+00  4.5095385472e-03 -6.4987750210e-02
 5.8426559384e-01  5.4341333987e-02 -5.0597271583e-02
-9.6174008028e-02 -3.6143951657e-02  4.4429660038e-03
 4.9418480353e-02  1.5562814525e-02 -8.9090466935e-02
 5.2934245657e-02 -9.9001864737e-02  2.6976986344e-01
-1.8761900206e-01 -3.9586348785e-02  6.9273012683e-01
 1.9832476676e-01  9.7781946098e-02 -2.7519834164e-01
 1.6742170863e-01  2.1751629553e-01 -1.5612604226e-01
 7.1877829062e-01  1.8463371485e-01 -8.1866476561e-02
 4.5555336927e-01  1.8017350841e-02  1.0463652157e-01
 9.7518260135e-01  1.4376008890e-01  1.2363179659e-01
-1.0744243808e-01  2.1318627084e-01  1.3959986374e-02
-9.3787873439e-01 -9.5310865348e-02  3.8261079830e-02
-2.6238862529e-04 -5.6549881611e-02  5.3314656125e-02
 1.9820681386e-01  1.9729793174e-01 -9.7509225574e-01
-2.9478490426e-02 -5.0145792089e-02 -4.9553578938e-02
 4.1647541294e-03  5.7560550776e-02  7.3628365224e-02
 2.3724322588e-02  1.1731637024e-01 -4.4690823304e-02
 6.3393684521e-01 -1.8973762846e-02  1.2270511633e-01
 1.0071568948e-01  4.6988552214e-02 -9.9668886645e-03
-1.1305047683e+00 -3.3059136933e-02 -2.2043132078e-02
 1.1621754661e-01 -6.7808553234e-02 -6.6839931630e-02
-8.8228529704e-01 -1.2120694788e-01  1.8732878206e-01
 8.1895100052e-04  2.0289716767e-02 -2.8661895517e-02
 5.8320497602e-02 -9.7870425250e-02 -1.6323980005e-02
-9.7261577803e-02 -1.4370339996e-01  6.7697882928e-01
-5.4007540028e-01 -7.7714506971e-02 -2.2088117712e-01
 1.0198409659e-02  6.3810101904e-02 -3.0592116665e-02
 2.8816756695e-01  5.9038585096e-02 -1.6502336106e-01
-2.9980394945e-01  3.6917022906e-02 -4.5747089258e-02
-1.0939085506e+00 -9.9083698735e-02 -1.7569167835e-01
-2.4831049498e-03 -4.6788568862e-02 -5.2255215023e-03
 5.1114345486e-01  3.6857938533e-04  1.7181706103e-01
 5.9597498120e-03 -1.5539748695e-02 -2.8090272124e-02
 5.2507213823e-02 -1.2289158350e-01 -1.1642648553e-02
 5.1426029405e-02  1.1126914170e-01 -6.8683659789e-01
 5.3553067759e-01  1.2545323422e-01 -1.1211342590e-01
 1.4230496010e-02  7.8086172256e-02  3.9397231669e-02
 2.1112056224e-01 -1.5520998790e-02  2.1947713146e-01
 8.3462356792e-01  2.3354528711e-02  3.6845597172e-02
 9.1439765177e-01  1.3255379007e-01  6.7882458507e-02
 1.6934485044e-02  7.1068015477e-02  6.8564731439e-03
 5.5624290056e-01  4.9632626112e-02 -9.8882150255e-02
-5.4991314431e-03 -1.5106182254e-02  4.0846269947e-02
-6.8958651964e-02  9.5908747923e-02  9.2894903384e-03
-5.6787171219e-02 -1.3185760536e-01  7.1442126339e-01
-4.6295071530e-01 -1.2589770640e-01 -7.5168313079e-02
 3.4798685679e-03  2.4994608129e-02 -5.0173822994e-02
-2.6182922134e-01 -7.0244811449e-02  2.1340860455e-01
 7.8458749444e-01  4.3445160958e-03  1.0960818686e-01
-9.5130565301e-01 -1.4049260087e-01 -1.4347433343e-01
 4.6353360670e-01  2.3233674771e-02  8.6973568056e-02
 1.2936698490e-01 -5.1723515814e-02  2.4099903443e-02
-9.2630350754e-03 -4.8248639281e-03  4.1287605193e-02
-3.6165698210e-02 -6.1428533395e-02 -3.4349138156e-02
-7.3551155183e-02 -1.4142116134e-01  7.0709668652e-01
 4.2378715489e-01 -4.4617023336e-02 -1.1571539098e-02
 3.3123979762e-03  3.0110156824e-02 -4.8787317991e-02
-5.1873429353e-01 -8.9241467846e-02  2.1495144637e-01
 4.8848769184e-02  4.1784218827e-02  1.6435018921e-01
 1.1572430473e+00  2.0836162289e-03  1.6981374845e-01
-3.0257763483e-01 -3.3766747989e-02 -1.9063556359e-02
 2.5315140467e-02  5.9548507246e-02  2.1814055044e-02
 9.4133761265e-03 -4.7062958494e-02  1.5130850854e-01
 5.6680525783e-03 -2.0784785941e-01  9.5485517787e-01
-9.7532306287e-02  4.7429706756e-03  2.7296659292e-02
-7.5338922123e-02  6.1067003614e-02 -3.0526523092e-01
 1.1946854004e-01  1.8248391446e-01  1.9547233567e-01
 5.6379897305e-01  3.9851104708e-02  4.4783994143e-02
 1.8024668501e-01  4.0306364567e-03  1.1717319839e-01
 1.1158966247e+00  1.7585499283e-01  2.0489400483e-01
-7.3278272462e-01 -1.3961850481e-02 -2.5136347591e-01
-6.9955447925e-01 -1.0469891266e-01 -2.5900751218e-01
 4.7046359239e-03 -7.0545418736e-03  1.2596529230e-02
-3.2566781151e-02  1.1777985148e-01  6.3341008106e-02
-4.8100096635e-02 -1.4470247134e-01  6.5858448009e-01
-7.1824703772e-02  7.4419688570e-02 -8.2775990388e-02
 3.6189915749e-01 -1.3029454439e-02  4.3686213173e-01
-6.9209581114e-01 -3.1818279215e-02 -2.1608416963e-01
-2.2044980871e-02 -3.5923264922e-02  1.8457194671e-03
-9.4661944338e-01 -7.1191528956e-02 -5.2598305394e-02
 3.0766789139e-02 -2.4570228450e-01 -4.6536369003e-02
 9.4925679307e-01  3.0240983981e-02  2.5430177892e-01
-4.1487105778e-02 -3.1533907608e-02  1.5602512579e-01
 2.2990096304e-01  2.3711176925e-01 -1.1332316040e+00
 5.0550729405e-02 -1.2580661297e-03  2.8986304333e-02
 6.0397016311e-02  6.8125439593e-02  2.5293843387e-01
 8.1263808464e-02  1.0680221869e-01 -1.3455840090e-01
-4.6438463820e-01 -5.5832399490e-03 -2.5672481948e-02
 2.2646318743e-01 -2.8077693882e-03 -1.1987421388e-01
-7.9159242828e-01  1.2274326051e-02 -4.7292950534e-02
 1.4006154237e+00  4.4220156506e-02 -1.5262955859e-01
 1.6337433432e-01  1.3120081950e-01 -2.0987422996e-01
 2.4775736182e-03 -3.7520762412e-02 -2.7689479900e-03
-1.1903577603e-02 -1.8301013100e-01  1.0217540150e+00
-6.9251664896e-03  6.1239620425e-02  1.1753036859e-02
 7.6208447082e-02  1.6043692009e-02 -8.0595087919e-02
 6.8089748081e-03 -7.9127271983e-02 -1.0006884623e-02
-3.3038332724e-01 -5.3678036141e-02  1.4570089412e-01
-2.3421837249e-02  4.4447207895e-02  3.4642364792e-03
 1.2650068665e+00  6.3528871869e-02  2.2203435899e-01
 8.5867821054e-01  1.6453095734e-02  2.9018623101e-01
 1.1219104822e-02 -3.5302904500e-02 -4.4894264271e-03
 9.3621375089e-04 -6.1065921793e-03 -7.0009529778e-02
-6.9414279155e-02 -8.8558563157e-02 -3.0035907736e-03
-4.1821611780e-02 -1.2035170399e-01  7.9836688555e-01
 3.6977139136e-01 -1.2229613162e-01  1.9555117059e-01
 6.5221208364e-02 -7.6455228691e-02 -6.9670622296e-02
-1.5810077166e-01 -3.8541444373e-02  1.8108713610e-01
-5.6166651848e-01 -5.3754609115e-02 -9.9874179365e-02
 1.1721414662e+00 -2.9792813641e-02  1.6281759980e-01
 6.2055892085e-01  9.9592727940e-03  2.1394661499e-01
-1.1656482552e-01  2.0007598401e-02 -4.1227489700e-02
 8.4878179584e-04  2.1665137757e-02 -1.5004309254e-01
-3.0353230394e-02 -2.0073399350e-01  1.1703343811e+00
-5.0077663298e-02 -1.5161709266e-02  2.9425213945e-02
 4.6734105305e-03  3.4571599980e-02 -2.3044872628e-01
-6.8039967234e-02 -1.4492670372e-01  7.6182768533e-02
-4.1938905409e-01  3.3442949745e-03 -2.7084075825e-02
 1.5775656813e-01 -7.4629363518e-03  7.0353639132e-03
 8.5216459273e-01 -8.5354324198e-03  1.2180681235e-01
-4.1450937836e-02  1.7323979367e-01 -9.9788470000e-01
 1.2078440534e-02 -8.3853121749e-02  1.7091722491e-01
 5.5972380211e-04 -2.9881388400e-02  5.4605508662e-03
 5.2969236448e-03  8.9133285626e-02  1.7273698331e-02
-1.3831010971e-01 -1.5071542070e-01  7.5601488414e-01
 4.0354599359e-01  3.0221428972e-02 -1.0551108247e-01
-6.7262849038e-03  9.1174825942e-02  4.8479629531e-03
 3.9753764368e-01 -2.2206617052e-02  2.6740892721e-01
 6.4577791830e-02  6.4753058401e-02  7.7390660626e-03
-1.2400092178e+00 -7.4408824858e-02 -3.8900300308e-02
 5.1414704248e-01  6.3531287212e-02 -1.2304451434e-01
 2.0854245376e-02  3.9573603344e-02  3.8974797355e-03
-1.0089720753e-02  6.4078536181e-03  2.6239939720e-02
 2.7984954169e-01  2.0426901381e-01 -9.8892047198e-01
-9.0553699537e-03 -8.5319832764e-02  5.8670381212e-03
 2.7398695925e-03 -1.7284387061e-02  9.6307071786e-02
-6.0498173033e-02  3.8374659481e-02 -3.9401721829e-01
-7.0739314224e-01 -8.3706351042e-03 -7.4595453141e-02
 1.4731629797e-01  6.2146010848e-02  1.7574336177e-02
 7.1901809621e-01  3.4884670290e-02  1.0240013030e-01
 1.5543982866e-02 -1.6399435179e-01 -2.1924021817e-02
-6.9710825435e-02 -1.5559643248e-01  8.5744313610e-01
 1.6212397176e-02 -5.6485078218e-03 -8.9221770504e-02
 6.4606789213e-02  2.3784418415e-02  1.4341650994e-01
-5.9814766879e-02 -1.6366814926e-01  8.3616239773e-01
 3.3276898596e-01 -1.0721938027e-01  3.0581389358e-02
 2.1014856680e-02 -2.0779713307e-02 -1.3738741283e-01
 5.1993366040e-01  3.7516185860e-02 -1.4837630988e-02
 5.6502371709e-01 -4.8136629485e-03 -6.6010252413e-02
-8.7635802670e-01  7.5529057348e-03 -1.5589060945e-01
-6.2198913970e-02  6.8929769487e-02 -9.3028140798e-03
-7.6936782958e-01 -3.1773537910e-02 -2.2231993988e-01
 2.9878016267e-03 -1.9931535429e-02 -1.6360777481e-02
 3.3241756684e-02  1.6108862639e-01 -8.9170603468e-01
 4.0191610122e-03  6.2982915498e-02  9.3059918273e-03
-1.2361701606e-01  2.3426856183e-02 -8.7616149310e-02
-3.5321387170e-03  5.0016201726e-02  2.3511089409e-02
-3.4841323766e-01 -6.4831826350e-02  2.2956175978e-01
 5.2837112630e-02  5.4445753107e-02  2.9304696186e-02
 1.3015100886e+00  4.8184615160e-02  2.0899770286e-01
-6.1963225667e-01 -1.5200022327e-02 -1.8028875542e-01
 1.4578639488e-02  1.8506211637e-02  5.6797642167e-03
-1.2008530143e-02 -5.4611531951e-02  3.0553767354e-02
-2.3945754859e-01 -1.7905798751e-01  7.6938910011e-01
 3.1569361313e-02  7.7856667715e-02  2.4231983042e-02
 3.4211524374e-01  2.6656146386e-02 -2.0703784977e-01
 4.8913204042e-02 -1.8037199352e-01 -3.0871491974e-02
-1.1326573741e-01  4.4684043932e-02 -2.5629690634e-01
-4.1106451656e-01 -6.2683888649e-02  6.2301080616e-03
-1.3527532107e+00 -4.7903189458e-02  3.4706061329e-02
-5.1528165171e-01 -9.4086007484e-02  2.4025513768e-01
 5.7874520073e-02 -6.6883113341e-02 -2.3543855265e-02
-6.7066848530e-02 -8.5681318642e-02  1.6374333148e-01
-2.8632600682e-01 -2.4557268881e-01  8.2901262744e-01
 4.7454745746e-02 -6.0573474345e-02  2.1349818844e-01
 2.2885007590e-01  1.3986814459e-01 -3.5237799485e-01
 1.9583317529e-01 -2.2398640030e-01 -2.5743006658e-01
-1.8935067460e-01  1.2257459819e-02 -1.3999175065e-01
 7.2467028748e-01  4.2885654670e-02 -3.4811617619e-02
-1.2746091760e+00  6.5772672523e-02  9.5162067990e-02
-6.9284888897e-01 -1.1228795887e-01  3.0206478778e-01
 2.5970507359e-01 -1.1252864554e-01 -1.5726984975e-01
-4.5004614888e-03 -3.7215017842e-02  1.0442849094e-01
 1.0590786244e-01  3.7802562457e-02 -1.5759812153e-02
 1.0260063820e-01  1.3837694165e-01 -7.1525101571e-01
-3.9619538144e-01  1.5750896307e-01  4.1810907824e-02
 1.9955545415e-02  6.0177267564e-02 -1.3109820072e-01
 6.9008729715e-01  1.1649546238e-02  2.7130887148e-01
 1.5305460566e-02  1.2906960173e-01 -2.2825349293e-01
-1.0749238336e+00  4.9990714229e-02 -4.2505684403e-04
 1.8793222224e-01  7.2700655926e-02 -4.9969647000e-02
-1.2103279809e-01 -1.5707058645e-02  8.9221729789e-03
-2.0130141223e-02 -1.3544302614e-02  6.0711736636e-02
-8.4671522352e-02 -8.2532141934e-02 -4.2802891092e-02
 1.8524618802e-02 -1.6854892545e-01  6.5577571240e-01
 5.5359695745e-01 -5.3720922755e-02 -2.1586985591e-01
-2.8536218151e-02  6.4614927813e-02 -7.1244250984e-02
-5.2803862756e-01 -3.8701813837e-02  1.6163259945e-01
-3.5479074321e-01 -5.2871724824e-02 -9.9578592884e-02
-1.0023569815e+00  2.3594681464e-02 -1.2893944469e-01
 5.1851202848e-02  1.3696849993e-01  5.3453298472e-02
-5.5332438186e-01 -5.2338046914e-02 -2.4592098594e-03
 1.4337014936e-03  1.7866271761e-02 -3.5300357788e-02
-1.0856132896e-01 -1.7945738545e-01  9.5109469259e-01
 1.9708371455e-02  1.0526628871e-01  2.6139055299e-02
-5.8955063405e-02  5.4447342464e-02  2.5171556571e-03
 2.8353628206e-03  2.9673092180e-02 -3.3167398054e-02
-1.4395569802e-01  3.0743073765e-02 -1.5821848186e-01
 5.9677904422e-01  6.6928740603e-02  5.6696218968e-02
-1.2423897951e+00 -1.8616384753e-02 -1.0309978396e-01
 9.3938559952e-01  5.0761490852e-02  4.2424794806e-02
-5.6733081942e-02 -6.0385526550e-02 -1.6790420987e-02
 6.9211462939e-03 -3.9658121811e-03 -3.9126546752e-02
-1.3848915840e-01 -1.7251349560e-01  9.1740511253e-01
 3.0447454180e-02 -6.1470739512e-02 -4.3578697458e-03
 2.2653577033e-01  7.7821291141e-02 -5.5901419148e-02
-4.6858717692e-03  3.4300465249e-02  5.4438049997e-02
-1.7102769315e-01  1.2659792940e-02 -3.7957933356e-02
-4.8384040883e-02  2.4099900988e-02 -1.8187811456e-01
-1.2139794733e+00 -1.0690641432e-01 -1.1080510925e-01
 9.4639601656e-01  8.1337225164e-02  6.7600846649e-03
-2.6969824143e-02 -1.9163126104e-02 -4.5898626240e-03
 1.3036784275e-03  8.4037965908e-03  4.4071157971e-02
 4.4062745338e-03 -1.6786742539e-01  9.7979506993e-01
 1.9892752035e-02  7.6170630895e-02  1.2845059182e-02
 5.6552760430e-02 -6.5969341490e-02  1.2068474337e-01
 1.8004177911e-03 -7.0248212748e-02 -5.0215707888e-02
 7.0249378642e-02 -3.8814696835e-02  2.0767088189e-01
 3.2875348862e-01  4.4966886796e-02  5.1830322297e-02
 1.2823299424e+00  1.6854860156e-02  1.9488769581e-01
 9.3958520298e-01  1.2023231156e-02  2.7296856667e-01
 8.7316098775e-03 -8.0918618516e-02 -1.8700764420e-02
-1.8866394925e-03 -4.1002555877e-02  2.1567281363e-02
-6.8648588936e-02 -1.9724276086e-01  1.0811156087e+00
-1.4112235291e-02  2.2119836203e-02  1.2753314341e-02
 8.4187688980e-02 -1.5386644140e-02 -1.3919953374e-02
 3.2019536885e-03 -5.2232539506e-02  2.6997486827e-02
-1.3168083952e-01 -9.5410567474e-03  8.2028063218e-04
-6.8234980389e-01 -7.7979445697e-02  4.6979811521e-02
-6.9385989701e-01 -4.5036570293e-02 -1.0977026423e-01
 1.1573387324e+00  5.3799350550e-02  2.7944110572e-01
 1.2024001023e-01 -5.8172055205e-02  6.2860223992e-03
 1.9904615105e-03 -6.1172871544e-03  5.5486376694e-03
 8.3622849770e-03 -1.4471009767e-01  7.9270647802e-01
 1.5584199716e-02 -1.1020213747e-01 -7.8602414098e-03
 1.9406948446e-02 -7.0328164152e-02  1.5251249776e-02
-2.6517848814e-01  3.6862583495e-02 -3.9584504862e-01
 6.6044401390e-01  2.4292068395e-02  1.9108006902e-01
 4.2396504547e-04  3.4843849009e-02  9.7708338079e-04
-9.6732707268e-01 -6.7809044242e-02 -6.3187229633e-02
 1.7071240099e-02 -2.0138663890e-01 -3.7410701250e-02
 1.0888514577e+00  3.7418118195e-02  2.7623802220e-01
-8.9836725720e-03 -3.3537527495e-02  2.4927519357e-02
-5.5812297233e-03 -4.5643727190e-02 -1.4160711067e-01
-1.2445674261e-01 -1.7240046178e-01  7.3818909252e-01
 6.1952055326e-02  1.4163041431e-01 -7.0545929299e-02
 5.2978066328e-01  4.1466487399e-02 -3.4950524589e-01
 8.4149654831e-02 -3.6769484708e-02  1.0748189349e-02
 4.7273466465e-02  2.2047936133e-03  2.2789793925e-02
-1.0695378406e+00 -4.4668848320e-02 -1.1947351532e-01
-1.2876436782e-01 -5.9391418263e-02  1.0560684564e-02
 1.1099989889e+00  1.0440876187e-01 -1.9477254672e-01
-1.4473267213e-02  1.2568579446e-03  4.7448010510e-02
 2.0068663593e-01  1.7617580400e-01 -9.4498423673e-01
 3.0124872542e-02 -4.8613701714e-02 -2.0934520677e-03
-1.8200956396e-01 -9.0750815425e-02  1.8033501343e-01
 9.2110652546e-05 -7.1700759315e-02 -4.6285884759e-02
 1.9952287805e-01  1.9594832106e-02  4.1855674108e-03
 3.1839337199e-01  6.5754564375e-02 -1.4344432973e-01
-1.0822002014e+00 -9.3806607495e-02 -1.1970372265e-01
-1.1334094155e+00 -1.1248212938e-01  4.8080338392e-02
-2.0859922556e-02  9.3443340839e-02  2.2074767760e-02
-1.1061267837e-02 -4.3695305169e-02  1.3905030980e-01
-1.3710271021e-01 -1.8591606065e-01  9.3792220810e-01
 8.1202318407e-02  8.7049076978e-03  1.1961302317e-01
-1.4098083465e-01  4.0589125872e-02  1.9412205905e-01
 1.2489544298e-01 -1.7604764972e-01  7.8641485955e-02
-5.9312003794e-01  1.3510098249e-03 -1.3945583521e-01
 1.7943758163e-01  6.5777065018e-02 -6.6511489438e-02
 1.1303844555e+00 -4.3657066010e-02  6.3342200826e-02
 1.8521031869e-01 -1.2567424101e-02 -1.8584421069e-02
-9.3306977968e-01 -4.2512567190e-02  3.0935746549e-02
-1.1700070349e-03  3.2888181947e-03 -2.7104420499e-03
 2.0103963938e-03 -1.3987632806e-01  7.8357777170e-01
 4.1569912790e-03 -9.3629505758e-02 -2.0713227025e-02
-1.0719197363e-01  2.1347964043e-02 -1.3818608862e-01
 3.5674454231e-03 -7.3914759596e-02 -1.7634800123e-02
-5.9671057750e-01  2.8712738355e-02 -3.9503924940e-01
-7.8743881870e-02 -4.8728590910e-02 -1.4891524729e-02
 1.1877876440e+00  6.1103216450e-02  1.3426960040e-01
-6.3744643513e-01 -1.2325305831e-02 -1.9849770918e-01
-6.3843543441e-03  2.0137706288e-01  3.8173457027e-02
-5.0442083272e-03  3.6180066827e-02  6.4219365136e-02
-9.2262322522e-02 -7.7726518983e-02 -1.8604167141e-02
 3.0304341189e-02 -5.8039180503e-02  5.5248353597e-01
-5.6949929071e-01  1.5071754007e-01 -1.7503315698e-01
-8.5336765089e-03 -1.5878554724e-01 -6.6058789502e-02
 5.9601177265e-01  3.5590845547e-02 -2.5090562963e-01
 9.6305652068e-01 -1.0498673375e-03  3.1089638584e-01
 3.1576470167e-01 -1.3221270611e-01  4.1499842933e-02
-7.4559428659e-02  2.6573411765e-02  2.4874629614e-01
 1.2576293681e-01 -2.8186676912e-02  3.3480389502e-02
-1.3236840061e-02 -2.9082861016e-02  6.6104453978e-02
 1.1682047980e-01 -8.1780467345e-02  6.5177665554e-03
-3.7185816198e-02 -1.1637373471e-01  7.7990738574e-01
-1.6092489812e-01 -1.7908668905e-02 -1.0809761330e-01
-3.6799840583e-01 -2.0612600085e-01  1.0869888892e-01
 6.2640462768e-01  8.8056523660e-02  5.0911376715e-02
-1.5352955782e-01  9.7138208839e-03 -3.9339770978e-02
 9.7214726145e-01  1.0497371959e-01  1.6085510599e-01
 1.0770267960e-01 -1.3344110518e-01  6.1568869231e-03
 8.4891604819e-01  2.9642421520e-02  2.6877663993e-01
-3.0061764956e-03  2.1384486154e-02 -7.8903764386e-02
 9.7273140273e-02  8.4579331273e-02  9.8474116838e-03
 9.4309999093e-02  1.2166161196e-01 -7.5194050132e-01
 3.8965649093e-01 -1.5820793023e-01  8.1779025056e-02
-2.3871136457e-02 -1.0837724373e-02  1.0061991150e-01
 4.1504654408e-01 -5.5386194750e-02  2.7158360704e-01
-7.5247920674e-01 -7.5730674467e-02 -3.7910748303e-02
 9.8145081088e-01 -6.5552771042e-02  6.8267799750e-02
 3.3321612659e-02  9.1336890935e-02  3.2889601935e-03
-5.4642415720e-01 -5.3834943216e-02 -4.1897452130e-02
 5.4424351823e-03 -4.6717129041e-02  2.3438518388e-01
 3.3925197295e-02  2.0345023019e-01 -1.2208210139e+00
-8.3994462449e-02  9.7074114533e-03  7.7270825202e-03
 1.7078343417e-01  1.9734882283e-01 -1.9014921116e-01
 6.5213221021e-02  3.6677708000e-02  2.5948324677e-01
 5.9923636811e-01  4.7063771299e-04  7.7529895115e-02
-3.7175631264e-04  5.8766986033e-02 -8.3182025112e-02
 7.6202800396e-01 -6.0308158918e-02  1.1358561956e-01
 1.1449426192e+00 -1.5902540605e-01  5.0627305676e-01
 2.9322469603e-01  7.8864310513e-02 -7.0684915317e-01
-8.6323480686e-03  1.5121824709e-02 -4.9886554224e-02
-2.1019994374e-03  1.4370675800e-01 -8.9302652118e-01
 3.7033144443e-02  8.2302326101e-02  6.5409663316e-02
-2.1847038136e-02  5.2167056873e-03 -1.1760995677e-01
-1.3287488053e-01  1.2069918786e-01 -3.2753732665e-01
-7.2783873306e-01  1.1982501781e-02 -1.1031483433e-01
 1.5374977238e-01  2.3318092030e-02  5.2776228380e-02
-8.4937277869e-01 -4.1123506600e-02 -4.6740043712e-02
 1.9152828704e-03 -1.6306915864e-01 -2.8166997459e-02
-1.2323226949e+00 -6.2639687627e-02 -1.0085218835e-01
-4.9185447779e-03 -2.0281849596e-02  6.9695708784e-02
-9.0425094045e-02  8.3588337440e-02  1.3328961810e-02
-6.6507327290e-02 -1.6185730779e-01  8.2526320839e-01
 3.1536589823e-01  1.4259856057e-01  1.2274388751e-01
 5.0081695868e-02  6.3482731332e-02 -7.2285101386e-02
 1.0839186866e-01  4.2537556417e-02 -1.5198508812e-01
-7.1145224632e-01 -2.5396361421e-02 -9.2638633769e-02
-1.1026381623e+00 -1.5869997842e-01 -1.5816597110e-01
-1.4628860786e-01 -1.9140217469e-02 -1.9073662717e-02
-7.2594514906e-01 -4.3183504044e-02 -1.4218943696e-01
 3.2053131707e-03 -3.5598304703e-02  1.6016021169e-02
-1.2339514214e-01 -1.7128197366e-01  8.9824187564e-01
-9.5054684961e-03 -6.0262020335e-02 -3.5670848655e-02
 1.4355255338e-01 -2.8767969450e-02  6.1494074008e-02
-5.3383511367e-04 -5.6891928137e-02  1.9940995183e-02
-8.0670440454e-01 -1.2931245762e-02 -1.9511733572e-01
-2.1251886063e-01  8.5665324785e-03 -5.5081012804e-02
 7.9474883330e-01  4.6923244692e-02  2.6472823456e-02
-7.3774035574e-04  1.2031094646e-01  2.5726605059e-02
 8.9780546583e-01  8.6425084773e-02 -7.6104741318e-02
-2.7179622292e-02 -6.8193746588e-03  1.0797057780e-01
 8.2014381474e-02  2.8674865556e-02  1.4883694642e-01
 8.7321730784e-02  1.7570028056e-01 -8.2151547091e-01
 2.2621409657e-01 -1.5491270225e-01 -4.7573442525e-02
 9.4581189787e-03  2.8670470889e-02 -1.3372396467e-01
-6.0515773641e-01 -2.2342558348e-02  1.8025776017e-01
 5.4590514423e-01  5.7363423323e-02  1.5246035786e-01
 1.0941866414e+00 -7.9055643679e-02  1.2050122053e-01
-4.6651584494e-01  6.0069107960e-03 -8.1151375109e-02
 3.7310825846e-01  8.0627339277e-02  8.0173069586e-02
 2.1471600664e-03 -1.8708659425e-02 -7.7462247463e-03
-1.7212362564e-01 -1.9941967627e-01  1.0307450554e+00
 3.5768416700e-03 -2.6124578365e-02 -3.4123487793e-03
 7.9509662087e-02  2.4841942888e-02 -8.1286311931e-02
 5.0203274703e-03 -4.8453033901e-02 -1.4131432034e-02
 1.0413630690e-02  5.5826305336e-03  3.0114062706e-03
 3.9645047962e-01 -5.6293963296e-04  1.8036749760e-01
 8.7596649215e-01  6.1253140939e-02  5.0648871775e-02
 1.2662015537e+00  1.0212308574e-01 -1.0490677122e-02
 4.9889147176e-03  3.5981731456e-03  1.9458493960e-03
-6.2546803222e-03 -3.5246653111e-03  2.0203080696e-02
-9.4098469446e-03 -6.9799073415e-02 -7.1950608191e-02
-8.4836884366e-02 -1.6274695199e-01  7.8561299275e-01
 4.3282179596e-01  4.0915138544e-02 -2.1670271975e-01
-1.9152590654e-02  4.1066929869e-02 -1.4151012356e-02
 1.8260053399e-01  1.1838664440e-03 -2.8332998008e-03
 6.3545208561e-01  4.8950864510e-02 -4.8156626692e-02
 8.7869411773e-01  3.0154794944e-02  1.5806601560e-01
-1.2017224075e-02  1.2141618411e-01  2.5824210307e-02
-9.4071627514e-01 -6.2866451329e-02 -4.5930408057e-02
-2.7237158683e-03  3.6415455104e-02  9.2836686246e-03
 2.9105958880e-03 -8.4861957799e-02 -1.4330500925e-02
-6.6413582857e-02 -1.2836635927e-01  7.0590231966e-01
 5.1184305155e-01 -2.7055996486e-02  3.9074178720e-01
 3.8572067401e-02 -1.3781195820e-01 -7.1138393109e-03
-5.2523848857e-01 -4.6681398379e-02  4.1089241935e-02
 2.8342911854e-03 -1.4530343281e-02 -3.8551867746e-03
 1.0317531054e+00  4.6037331752e-02  1.7823564040e-01
 4.0248023653e-02 -7.8279728256e-02  8.3193145892e-03
 6.1930268134e-01 -1.2978421872e-02  3.7414193596e-01
-3.5790846453e-02 -5.6608581039e-02  7.7255565461e-02
 4.4246858643e-01  2.3645557626e-01 -1.0400951314e+00
 5.0733726936e-02  1.1250327431e-01 -1.4115098035e-01
-1.2020691268e-01 -1.0000622330e-01  1.9901937617e-01
 1.8417334583e-01 -6.6465881187e-03 -4.9288447369e-01
 6.7512516271e-02 -1.1753530903e-01  1.5960256505e-01
-6.2743320350e-01 -2.3855437997e-02 -6.7219883506e-02
 3.4328831110e-01  2.3348791480e-02 -5.4258474376e-02
-5.8514413468e-01 -2.5024356052e-01  1.1194272218e+00
-4.6682828494e-01 -1.3255694306e-01 -2.8051604603e-03
 1.8149249032e-03 -1.4883573288e-02 -8.4926802168e-03
-1.2778738299e-02  8.5329353446e-02  1.6218000381e-02
-1.1423430804e-01 -1.5241289029e-01  7.9628488150e-01
-3.6978153600e-01 -4.3429037245e-02  2.4533896786e-02
 3.9636925956e-03 -4.3917722879e-02 -1.5278628691e-02
 3.2515342939e-01 -1.8837080989e-02  2.5152951259e-01
-3.6400048195e-02  4.5366061576e-02  9.9457087533e-03
 1.2352658304e+00  8.8163207604e-02  7.8574533061e-02
-6.3190465882e-01 -5.4946660625e-02  3.2246215626e-02
-1.3292969888e-02  3.6913083456e-02  7.5462808046e-03
 3.1395459685e-02 -2.5366828720e-03 -1.0689752666e-01
-1.8696588595e-01 -1.4272821527e-01  8.8964348654e-01
-7.2259598306e-02  3.7539216808e-02 -3.7145270489e-02
-1.4354490659e-01  5.8481666744e-03  2.4930748730e-01
 2.8301035199e-01  2.1960458312e-01 -1.9471384761e-01
-3.4997916642e-01 -3.8640673835e-02 -5.2521178222e-02
-2.3106418941e-02  6.5369989430e-03 -2.4710705797e-02
 1.0999313847e+00  1.3557833543e-01  1.0200667599e-01
-2.0794562454e-01  1.9975695485e-02  3.0943499310e-02
-1.1731732338e+00 -1.7539641229e-01  1.5879028755e-01
-7.5585658415e-03  3.0078302480e-02 -1.1607450946e-01
 6.3462752900e-02  1.5223418648e-01 -9.4256069508e-01
-7.4438222613e-02 -3.4482774087e-02 -9.4169987787e-02
 1.2314190828e-01 -1.6132380763e-01  2.1810468575e-01
-5.9996887041e-02  5.2192798975e-02  8.8856302672e-02
 6.5110877941e-01 -1.9748344831e-02  1.4101196230e-01
-5.7329702803e-02  5.5867521396e-02 -8.7986542457e-02
 1.0186946406e+00 -1.1282493554e-02  7.3201098757e-02
 3.0656020632e-02 -9.8905865228e-02 -1.7263238187e-02
-1.0674773185e+00 -3.7460057967e-02 -9.4344009503e-02
 1.4384931160e-02  2.9270981541e-02 -6.2241173199e-02
-1.4699823493e-01 -1.8492477772e-01  1.0180708087e+00
-4.8895850860e-02  7.0139348213e-02  3.8809128348e-02
 3.8281229011e-02 -1.0272517444e-01  1.4942313170e-01
 1.7205128292e-03  4.7641334585e-02 -8.7344380326e-02
 4.7634628715e-01  7.5501202695e-02  3.1981114462e-02
 2.9204815202e-01  1.9182603339e-02  5.5691434345e-02
-1.0740457455e+00 -1.0463334171e-01 -1.5569993125e-01
-4.0179684664e-02 -1.2160196692e-01 -4.4575140503e-02
 1.2129740204e+00  6.8362820338e-02  2.9539162807e-01
 9.6850415337e-03 -2.1519263054e-02  1.3124389063e-01
 3.9247302843e-02  2.0087853962e-01 -9.1881048235e-01
-8.8563843201e-02  4.1527885279e-02 -7.9147405279e-02
 8.0221172971e-02 -8.1777814795e-03  3.0252289252e-01
-1.3681134834e-01 -1.4193356952e-01 -1.5784109864e-01
-5.6473109583e-01 -5.3590782885e-02 -1.0700741357e-01
-2.6136897680e-01 -4.6188463923e-02 -1.5002986284e-01
 9.7523769525e-01  1.3465672276e-01  1.0485354797e-01
-1.6191327938e-02 -9.8756515235e-02 -2.4055610431e-02
-1.0942024020e+00 -9.2065063790e-02 -1.8340048251e-01
 8.3631458377e-03 -3.4017439450e-02 -3.3807365710e-02
-2.1501521765e-01 -1.6787576130e-01  8.6519873710e-01
 3.7891600371e-02 -1.1716378693e-01 -1.7887793647e-02
-1.2950076023e-01 -2.7500327299e-02  8.8108212181e-02
-2.2141842304e-02 -1.4142096998e-01 -1.3684789573e-02
-2.6458499189e-01 -2.2559635354e-02 -1.2358433593e-01
 8.7832263851e-01  4.5263613897e-02  2.6805084661e-03
-1.1254579170e+00 -1.5129034034e-01 -2.6385415252e-02
-7.7835455288e-01 -1.0827291884e-01  1.9275061329e-01
-1.3506991333e-01  9.4065408512e-02  4.0532293515e-02
 2.2794871092e-02  9.6739386403e-03 -7.3966980458e-02
 9.8929618412e-02 -8.5744670773e-02  3.8517001773e-02
-7.4143746146e-02 -9.4222947589e-02  7.6745716816e-01
 1.7228206836e-01  5.3240880840e-02 -1.9150105858e-01
 3.8656569081e-01  2.1171766765e-01 -1.3744166533e-01
-4.1099253011e-01 -7.8797408012e-02  7.2231564603e-02
 4.2684899305e-01  1.1330918840e-02  7.4466767820e-02
 1.0793663933e+00  1.3498939025e-01  1.3944006925e-01
 4.4507638171e-02 -1.2228245788e-01 -3.3392115819e-04
 8.5646370889e-01  8.4453443547e-02  1.1293506743e-02
 2.1235642902e-03 -3.8927037740e-03  3.1353222717e-02
 4.5543990744e-02  1.6900434100e-01 -8.8314968669e-01
 3.8779779974e-02 -1.1188177460e-01  1.5697317051e-02
-2.2742308661e-02  2.4774481965e-02 -5.9790741694e-02
-2.1363431661e-01 -3.2080072886e-02 -2.2237946478e-01
-4.1791081401e-01 -2.7962017144e-02 -1.2594819165e-01
 1.8412770580e-01  1.6319209950e-02  9.9978315691e-03
-1.1562463018e+00 -9.5311604371e-02 -1.1617656463e-01
-9.5262191325e-03  1.2913351510e-01  2.6351566807e-02
 1.0733342405e+00  6.7847173523e-02  1.4977492278e-01
 5.9957440817e-03 -2.9260727761e-02 -4.0477811520e-02
 1.7063323264e-01  1.1647186223e-01 -7.2339427358e-01
-9.0138240506e-03  1.1659216466e-01 -1.5115428359e-01
-2.6312540480e-01 -1.0695295302e-01  1.0195858610e-01
 2.1077863262e-02 -9.3709772933e-02 -4.6747586319e-02
-4.2274069862e-01  3.7291597059e-04 -3.2921188467e-01
 7.7118917706e-01  2.7292298475e-03 -3.8375119091e-03
-1.0573752731e+00 -1.6658131694e-01 -4.5916728122e-02
-3.4165874425e-01 -4.0465233918e-02  1.4896511083e-01
 8.6458923135e-02 -3.7159925853e-02 -1.2299802678e-02
-2.9444395494e-03 -5.7144385085e-03  1.0532311898e-01
-8.1839256540e-02 -2.0453923733e-01  1.0421200783e+00
-5.6093465335e-02  4.9437080662e-02 -4.2632546396e-02
-1.9146178286e-02 -1.6505732987e-02  1.3288825141e-01
 1.6376044497e-02  9.0625299715e-02  1.4811462100e-01
-5.4235660483e-01 -7.1432095245e-02 -6.1906008671e-02
 1.3644471023e-01  2.4548870288e-02  3.5277730567e-02
 9.7040168498e-01  1.1084475215e-01  1.0803220580e-01
 4.7597594012e-02  8.2153464912e-02 -7.7210767861e-03
-1.3095549367e+00 -1.7287859521e-01  1.1926815185e-01
 1.8361092330e-02  3.4771669876e-02 -1.3086360595e-01
-1.0414887478e-01 -1.9361279329e-01  1.0477888364e+00
 6.6073575927e-02 -1.9671491664e-02 -1.0911779024e-02
 1.4533996463e-02 -1.3872672072e-01 -8.5086357729e-03
-1.7916578347e-02 -3.4902594590e-02  1.6380514801e-01
-4.2800522279e-01 -6.7265571472e-02  9.8463173051e-02
-3.2312655687e-01  2.5012975712e-02 -1.3354860335e-01
-1.0951474273e+00 -1.6785052403e-01 -1.5107979453e-01
-1.0574536888e+00 -1.1020663063e-01 -1.5958942848e-01
-1.4788903356e-01  4.4412401513e-03  1.4614001938e-02
-3.8596424765e-04 -3.0507235095e-02  3.5589958520e-02
-2.6605917005e-02 -1.8997649941e-01  1.0357564777e+00
-2.7324715086e-02  6.7219576872e-02  1.7306242030e-02
 3.6775801275e-02 -3.0582098466e-02 -7.1337444862e-02
-1.0780622507e-02  7.0548820882e-02 -2.9017038086e-02
-1.5306652747e-01 -4.5742591479e-02  1.3391450596e-01
-2.9211091012e-01  1.8491147459e-02 -4.2968030115e-02
-1.2594985364e+00 -1.0698293269e-01 -2.0901380010e-01
 9.9916869073e-01  4.3744410432e-02  2.7947381618e-01
 5.4783769720e-02  4.3630688182e-03  7.2897764768e-03
-1.1936982162e-03 -3.0827843564e-03 -8.3517212219e-02
 1.0694305462e-01  1.0116245561e-01 -5.6977772702e-02
 4.7536139081e-02  1.1774044961e-01 -7.7617799826e-01
 7.0806218884e-02  3.4995857734e-02  3.0385743918e-01
 3.5178950471e-01 -1.9430167827e-01  1.6416477482e-01
 1.2030619475e-01 -1.5220093524e-02  9.1000663552e-02
 5.2535593474e-01 -1.3662004583e-02  6.2220117652e-02
 1.1147406628e+00 -3.7610977051e-04  1.4310556459e-01
 9.9670300379e-03 -1.5361784738e-02 -1.0519334378e-02
-3.2325960733e-01  1.2977966133e-01 -8.0599099941e-01
 2.0882674360e-02 -1.9217970754e-02 -4.5190251725e-02
 2.8641645298e-01  1.6534076385e-01 -8.7812442689e-01
 3.4976351852e-02 -7.7290745949e-02 -3.3582119573e-03
-7.7766687947e-02  1.0564098124e-01  1.0796432540e-01
-2.4125987295e-01 -1.4969319627e-01  2.6622193519e-01
 2.9127614021e-01  4.7164757120e-02  2.5843213427e-03
 2.3703637658e-01  5.9237366028e-02  3.1185600814e-02
-1.1708146172e+00 -1.0612557371e-01 -7.5648166229e-02
 1.3016655871e+00  1.8246131815e-01 -3.5020002178e-01
 2.6293610757e-02  1.6905099641e-01  1.1191788255e-02
-5.2736971749e-03 -3.3495600979e-03 -1.1578278469e-01
-5.9890414304e-03 -1.2101228083e-01  8.7393084987e-01
 7.9367018034e-02  4.1485055890e-02 -1.5987457860e-02
 2.6761646868e-01 -1.1203149525e-01  3.1107434570e-01
-1.5938101402e-01  1.4668457148e-01  1.4950773350e-02
-3.6984819251e-01 -4.0137241088e-02 -2.3253526924e-02
-7.4482239458e-02 -3.0005684359e-02  1.6468850128e-01
 1.1801297391e+00 -3.1427972440e-02  1.7266820971e-01
 7.9929260683e-01 -2.9960123586e-04  2.9380523139e-01
-1.2936558343e-01  5.9680333656e-02 -3.6407131349e-02
-2.1907555328e-02 -3.4702812655e-02  8.3653119995e-02
 9.0440095170e-02  5.4227079963e-02  5.7449649916e-02
-6.6548421668e-02 -1.8972962428e-01  7.4261950318e-01
 2.1444616268e-01  8.3008764421e-02 -2.4780683523e-01
 4.5341333402e-01 -9.9524863594e-02 -2.1009784893e-01
-3.3674561341e-01 -2.2394722777e-02 -5.8498059498e-02
 2.8450038490e-02  1.8986306834e-02 -1.0323327619e-01
-1.1216371408e+00  2.5424549982e-03 -9.3683895818e-02
 9.0068861694e-02  5.0502844390e-02  1.3423794054e-02
-8.5600616221e-01 -5.6635456788e-02  9.3324681304e-02
 1.9131035399e-02  8.7837574304e-03  1.4463842718e-01
 1.2115730070e-01 -1.4150037381e-01  1.0174271924e+00
 5.6417447146e-03 -1.3822837812e-03  2.3860274117e-01
-1.1033467751e-01 -2.6249212532e-02 -1.9990978383e-01
 7.8901459474e-02 -2.1636885701e-01  2.4284495371e-01
 4.3251800343e-01 -3.9254814489e-02  1.5646976427e-02
 8.4568126803e-02  1.6646941879e-02 -1.5119520058e-01
 1.0020911883e+00 -4.3768182533e-03  1.8077231624e-01
 2.0286123437e-01 -1.3227043247e-01  8.3177859816e-01
-1.8949926747e-01 -6.6147429277e-02 -5.1141186316e-02
-2.1372379663e-03 -2.5820794673e-02  3.6942173359e-02
-1.2580665916e-01 -1.8885462114e-01  8.4858270292e-01
 2.5084589626e-03  4.3221819317e-02  2.5899558114e-01
 7.6377380973e-02  5.5790311770e-02 -5.2043283661e-02
 2.8221602314e-01 -6.1051077609e-02  6.8525841858e-03
 4.8458645960e-01  5.0326457133e-03  7.6925223346e-02
-1.0357618270e-01 -8.0457553985e-03  3.4591536309e-04
-1.1079744858e+00 -4.3023078451e-02 -8.0412097784e-02
 2.1280907233e-03 -7.8520046035e-02 -1.3866211200e-02
-1.0496188160e+00 -8.6328905491e-02  7.7700452712e-02
 1.9365414213e-02 -2.6396896235e-03  1.1678402826e-01
 1.2993021018e-01 -2.0012400685e-02 -1.0372350673e-01
 5.2902215347e-02  2.0427741564e-01 -7.9254876969e-01
 1.1660772847e-01  1.5221889128e-01  2.3484278090e-01
-3.8417079553e-03 -4.9424461410e-02  1.2441928457e-01
-7.4119271394e-01 -1.1263511998e-01 -2.9957742652e-01
 4.6557977760e-01  8.1888260252e-04 -4.2676204882e-02
 9.4878141072e-01  1.9226624929e-01  9.8498228141e-02
 2.2432488070e-01 -1.1683279126e-01 -1.3299139662e-02
-7.1016558231e-01 -5.0219121938e-02 -3.5268619499e-02
-1.3337647813e-02  9.8990436159e-03  1.3275907976e-01
 1.7604177464e-01  2.1667697986e-01 -1.1165306705e+00
-3.9922468584e-02  7.0751028885e-03 -4.5630061966e-02
-1.0920070714e-01  1.0275846954e-01 -5.8222483891e-02
 4.1306079172e-02 -1.9792548970e-02 -1.5920929853e-01
 3.7230030947e-01  1.9479700710e-02  8.3048198066e-02
 3.3274541431e-01  4.0753140607e-02  1.7990130622e-01
-7.8038226127e-01 -1.0636305371e-01 -6.9609353617e-02
 1.2408014458e+00  1.5206592768e-01 -3.1498816767e-02
-2.6327994500e-01 -2.8937490968e-03 -5.3437316151e-02
 1.6713564934e-04  2.3380947058e-02 -2.2867017822e-02
-3.9444393329e-02  7.8221260596e-02  1.2732385008e-02
 6.0364858659e-02  1.4152928649e-01 -7.2079229369e-01
 5.1060798597e-01  5.5172711564e-02  2.0178791834e-01
-5.1838912312e-03 -7.1231140704e-02  2.3052941690e-02
-4.5136161935e-01 -5.9546844265e-02  1.3667944162e-01
-2.6088613460e-02 -5.0154791486e-02  4.0996866741e-02
-1.0610528834e+00 -7.0841494434e-02 -1.8897892203e-01
 5.2059396877e-01  4.4832754997e-03  1.9542686299e-01
-7.4287998674e-02  3.8034028735e-02 -2.1239050381e-02
-3.5442972677e-04  4.0402860594e-04  1.0137866506e-02
 1.9613601333e-02 -8.4517437144e-02 -1.5123226273e-02
 7.0070642705e-02  1.2129046203e-01 -6.3532188076e-01
 4.7139312010e-01  4.5527992466e-02  7.6071809803e-02
 5.8938771080e-04  1.1990124619e-02 -9.0262899446e-03
-1.9666639878e-01  4.7299790882e-02 -3.5751291970e-01
-1.1842374184e+00 -5.4124137930e-02 -9.9795077682e-02
 3.2883856434e-01  1.2030898598e-01  5.0679186409e-02
-1.9643506530e-01 -4.4148140169e-03 -2.6654242488e-02
-9.5632294802e-03  4.3170739476e-02  1.0234103729e-02
 5.1399474951e-03 -3.5849392265e-03 -6.8859823851e-02
-5.0385846788e-02 -1.9264462061e-01  1.0717507107e+00
 2.8757134505e-02  7.9763132891e-02 -8.7637316809e-05
 1.9576230555e-04 -3.0453207865e-02 -8.0566673813e-02
 2.9636950231e-02  9.0032663471e-02  5.5413506620e-03
 1.0305652359e-01 -5.6598784997e-03  2.1102756364e-02
-4.5343891643e-01 -1.3432606966e-02 -6.3279928821e-02
-1.1552890496e+00 -1.0452624953e-02 -1.5893452973e-01
 1.1718367322e+00 -3.5079721048e-02  4.9578133015e-01
-2.2026899280e-01 -4.2190366955e-04 -9.5593201503e-02
 3.0465210939e-03 -1.3004701213e-02 -6.1828008557e-02
-1.2172189987e-01 -1.8792819782e-01  9.7194126953e-01
 3.8222874941e-02 -6.0070088433e-02  1.2406258290e-02
 5.4545800359e-02  7.0267342944e-02  2.6676513838e-02
-1.2859982749e-02  2.2499813924e-02  7.7388533212e-02
 5.3520305754e-01  2.8921496333e-02  2.0775044448e-01
-5.4916399467e-02  1.8760905548e-02  5.5975546497e-02
 1.1099223893e+00  1.1775021247e-01  8.1275273487e-02
-9.2775632854e-01 -1.0696937452e-01  3.7930004729e-03
-3.1531686902e-01  4.4623983398e-02  6.5930717499e-03
 1.2448362976e-02 -2.8360695237e-02 -4.6011896342e-02
 2.1544529107e-01  1.6189128377e-01 -8.5750233800e-01
 3.0229857482e-02 -5.6800963597e-02  8.9618704567e-03
-2.6282903288e-01 -9.9247826737e-02  1.6463389671e-01
-1.2546967760e-02  1.1628305956e-01  5.4738905960e-02
 3.3935005400e-01 -1.0411835073e-02  2.3529231617e-01
-7.3562160425e-02  1.5473801592e-02  5.9120387310e-02
-1.2780372375e+00 -1.3317533714e-01 -3.3011320705e-02
 6.9045739955e-01  8.3557058393e-02 -1.7063086525e-01
 5.8919380647e-02  3.1457858177e-02 -1.9096384267e-03
-1.1289534857e-03 -2.4081405268e-02  7.5317829548e-02
-3.8601357653e-02 -1.6886308673e-01  8.7883787144e-01
-5.8295281141e-02  4.9554439518e-02  9.1724555608e-03
 7.9479596836e-02  1.0103378847e-01  8.4887393457e-02
 8.5274669590e-03 -6.0862618905e-02  7.4806702601e-02
-3.9505633175e-02 -5.8720705254e-02  3.1351614601e-01
 6.0291025933e-01 -8.9912821208e-03  7.8623387967e-02
-1.2579245795e+00 -1.7459792819e-01 -2.0437887096e-01
-5.1414805433e-01 -1.2480556116e-02 -1.3201548389e-01
 9.8286943568e-03  3.8070602046e-02  2.5909171496e-03
 5.1055737197e-03  1.5348074850e-02 -1.3378490727e-02
 1.4483761170e-01  1.6246441971e-01 -8.6899457412e-01
-2.7035785300e-02  1.2201842328e-01  2.9838672909e-02
 2.8704696598e-02  5.3438620843e-02 -1.3719839748e-01
 6.2771475815e-03 -3.2830862774e-03 -1.5191790985e-02
 5.1976672041e-01  8.0502933773e-02 -1.1454488948e-01
-4.8835622470e-01 -3.0671550869e-03 -6.5615705286e-02
-1.1550664221e+00 -9.2343523228e-02 -1.5769770629e-01
-1.8384861673e-02  1.9963030618e-01  3.5019131367e-02
-9.0809701815e-01 -5.2234238464e-02 -9.8808880007e-02
 1.7105836617e-02  2.7983733956e-02 -1.6363296596e-01
-1.3427212226e-01 -2.2784371009e-03 -2.4090242689e-02
-8.4939561070e-02 -1.5562594263e-01  8.3857295969e-01
 2.9127760884e-02  7.8658529291e-02 -4.1883022638e-01
-3.1433617349e-01  1.8915175438e-01  1.0826182739e-02
 4.6633774206e-01  3.2386083146e-02  5.2006508770e-02
 1.1092909996e-01 -2.6092361991e-04 -2.8025105968e-02
 1.0374813745e+00 -3.7409508537e-02  1.0116110207e-01
-9.1735682766e-03 -2.2958816576e-03 -2.3196981993e-02
 1.0543139096e+00 -3.1033800603e-03  1.3374018827e-01
 5.0834603084e-03  7.8864693909e-03 -2.5650405821e-02
 1.3282286889e-01  1.8112380104e-01 -9.6716907213e-01
-2.3314966857e-02  6.6273972702e-02  1.4403332274e-02
-1.6054382737e-01 -6.0857017596e-02  8.1760990847e-02
 1.3180332580e-04 -1.1158150695e-02 -3.4587545634e-02
-3.0326149387e-01 -3.3737455350e-02  3.8559309894e-02
 2.1905326570e-01  3.9243927007e-02 -7.2670051015e-02
-1.1099146670e+00 -8.0059797207e-02 -1.4072278011e-01
 1.1209040820e+00  8.9030573099e-02  1.0025824622e-01
-1.6335301008e-01  5.5854274802e-02  2.7448193042e-04
 1.7806941505e-03  1.4330383482e-02  1.7113584399e-02
 5.4759760883e-02 -1.6787356842e-01  9.2185367949e-01
 1.8288155736e-02 -1.1562493800e-01 -6.2444990443e-03
 1.3288824172e-01  5.5865955265e-02 -3.4943002726e-01
-2.4928019099e-03 -5.5381577642e-03 -1.2765310403e-02
-6.7289572887e-01 -4.4386874876e-02 -1.5007940207e-01
 3.7827345685e-02  4.2533999620e-02  2.3833227313e-03
 9.8023207016e-01  7.6103744335e-02  4.4731448806e-02
-2.2748730350e-02  2.0761248010e-01  3.7148983696e-02
-1.2289623477e+00 -9.7216575532e-02 -3.2321393900e-02
 1.4941513432e-02 -8.4371006165e-03 -7.9586092176e-02
 1.9759744740e-01  1.9987917738e-01 -1.0484589661e+00
 3.3012058033e-02 -3.6001527620e-02  1.6376872617e-02
 7.5295333389e-04  9.0398230917e-02 -9.6635430568e-02
-3.3408444163e-02  5.3793028322e-02  9.2674211080e-02
 2.3784276849e-01 -8.7486434298e-03  1.7025100293e-01
-1.9671534399e-01 -8.8386051720e-03  6.0905776243e-02
 1.1165357837e+00  1.3099114568e-01  8.0162200614e-02
-1.1605001326e+00 -1.2990475313e-01  5.9645038128e-02
 8.0371216257e-02  3.2182742418e-02  2.1319447135e-02
 1.8399508493e-03 -1.6842318850e-02  3.0795948049e-02
-4.3519731686e-02  8.4194213885e-02  5.2721188530e-02
-3.8302085403e-02 -1.6271891854e-01  8.1162149891e-01
 3.1500059200e-01  5.2089489120e-02  1.7545211208e-01
-8.8980574053e-03 -6.4487355234e-02  2.2637678080e-02
 4.9966673958e-02 -3.2822818620e-02  2.2677690952e-01
 3.9534679953e-01 -1.8511737378e-02  4.3449112246e-02
-1.2539582968e+00 -1.1497152643e-01 -1.8028545267e-01
 6.7556727486e-01  2.1721403783e-02  1.8393243637e-01
 1.5831750250e-03  5.8312352972e-02  1.6825701294e-02
 1.1406681634e-02 -2.2566502242e-02 -4.3573252012e-02
-5.1595078643e-02  8.6711897970e-02 -7.2136378280e-04
 1.3529040293e-01  1.2384700115e-01 -7.3329998325e-01
-4.5746283289e-01 -1.3260726356e-01  1.4589054595e-01
-1.2177562485e-02 -1.1275339813e-01 -5.4416540239e-02
 2.8162729732e-01 -1.3366260328e-02  2.5499471891e-01
 3.2512534806e-01 -2.3994707723e-02 -1.1712951691e-02
 1.2256529987e+00  1.4347256771e-01  4.8847347390e-02
-5.0460024902e-01 -5.9761972399e-02  1.5861235529e-01
-7.6115307996e-02 -5.9558648457e-03  1.3934208441e-02
 5.5565146785e-04  5.7879476299e-02 -7.7601583861e-03
-3.1503458587e-01 -2.1344165580e-01  1.0231413147e+00
 3.0718851276e-03 -5.3832121567e-03  1.3408160619e-02
 1.0136968303e-01  4.3877573014e-02 -2.5731637149e-01
 1.5211329399e-03 -1.3989052349e-01 -1.7073882730e-02
-4.4939521059e-02  2.4198484170e-02 -7.1685249146e-03
-5.4520971596e-01 -1.5563464358e-02 -1.1351998214e-01
 7.3798085027e-01  3.8789877059e-02  5.8253848516e-02
-1.2805649708e+00 -1.4632267389e-01  2.7527487768e-01
-3.6095609917e-02  2.0532293255e-02  1.3044152794e-02
-1.2547298592e-03  4.9311139208e-02 -9.9324638876e-03
 2.5319988916e-02 -7.3119173191e-02  1.7632124185e-02
-8.3881676307e-03  1.5092567456e-01 -8.4604262506e-01
 2.3570667098e-01  8.0127442806e-03  2.0412737353e-01
-1.0278551736e-02  1.2791075133e-01  2.5388430829e-03
 8.1983209487e-01  7.4804683258e-02  3.4115611102e-02
 3.3413513161e-02  3.3690093047e-02  3.8720253949e-03
-9.1273507651e-01 -5.3458992409e-02 -1.7498112471e-01
-4.9093135522e-02  1.1982260897e-01  1.7524290650e-02
 6.1976612778e-01 -2.6979420117e-02  3.8983227211e-01
 2.3470963370e-03 -1.9306777615e-02 -9.9858602227e-03
-4.2751042435e-02 -1.5601378973e-01  8.5754413171e-01
 5.8249189197e-04  6.3579831827e-02  7.5340783316e-03
-2.9982339470e-01  1.9889772549e-03 -8.7860455785e-02
 4.3190075802e-03 -4.5167528963e-02 -1.6838154887e-02
-4.6407721563e-02 -2.8012153551e-02 -1.3598474319e-04
-6.1865238962e-01 -6.3481561546e-02  1.1455622091e-01
-1.0384619621e+00 -4.1595457972e-02 -1.9058106943e-01
-7.3975818435e-01 -2.0028083622e-02 -2.0262641369e-01
-9.7405680511e-03 -4.9532695683e-02 -1.2154810958e-02
-4.2853973599e-03 -4.3819648585e-02  3.0398710677e-02
-3.5256531680e-02 -7.4430615415e-02 -2.1971638260e-02
 1.3551975387e-01  1.7278271224e-01 -8.1007211875e-01
 1.7681139359e-01  1.3021481576e-01 -1.2788232794e-01
 3.6226941920e-01 -5.1481143262e-02 -1.8545634746e-01
 6.1711016716e-01  1.3242469239e-02  6.4735265769e-02
-9.6891875613e-03  7.4876258269e-03 -4.2010707073e-03
-1.0463980310e+00 -4.2720638295e-02 -5.8763256487e-02
-6.8295222483e-03 -9.1457816794e-02 -2.6549956737e-02
 8.9985013087e-01  1.1858666054e-01 -2.4222912894e-01
 1.2408884604e-02 -1.9307114383e-02 -4.9823703948e-02
 5.4919358850e-02 -9.9130241620e-02  1.9168316361e-02
 1.5152754402e-01  1.3596363710e-01 -8.0529193697e-01
-3.2795879181e-01 -7.4527499632e-02  1.5853490036e-01
 1.7640480370e-01  1.5427614000e-01 -1.0711778105e-02
-2.3933660472e-01 -2.2729366567e-03 -1.6516366396e-01
 4.3029008479e-01  4.2060868677e-03  8.1034456326e-03
-1.2325271988e+00 -1.4722590054e-01 -6.8525147941e-02
-7.2401936435e-01 -9.1640150718e-02  1.3893595286e-01
-2.2390926183e-01 -1.7260100071e-03  4.1881619459e-02
 1.1672149430e-03  2.2667027802e-02 -1.0501650019e-02
 2.5217173174e-02 -1.0575201226e-01  6.1861464530e-03
-5.7416670660e-02 -1.5007205877e-01  8.5179994508e-01
 1.7422432450e-01 -1.5524851453e-02 -2.8182523290e-02
-2.5850351577e-01 -8.7094980763e-02  6.6822965627e-02
 6.7180573427e-01  5.0880794940e-02  7.5691086976e-02
 1.0884817292e-03  1.1677473657e-02  5.6975778717e-03
-9.5802680825e-01 -5.7705452939e-02 -1.4866628142e-01
-2.4354963488e-02  1.3817448191e-01  2.1208488184e-02
 9.7606675624e-01  1.9082801685e-02  3.3809615233e-01
-1.0642249839e-02 -3.0986335343e-02 -6.5421323176e-02
 1.6588936198e-01 -1.5290440613e-01  1.0250651259e+00
 1.2442024100e-02  1.2932582324e-02 -5.3448099817e-02
 5.3100554799e-02  1.1417471441e-01  1.7039395389e-01
 1.3343112185e-01 -1.4660226560e-01  3.6216172332e-01
 2.0193370824e-01 -4.5915805471e-02  5.6434448750e-03
-1.7714228350e-01  4.1412221430e-03 -5.1472085480e-02
 1.0274401311e+00  2.3803942379e-02  1.7258183546e-01
-1.2870585551e+00  6.5588608114e-02 -8.5070472705e-01
-4.5711128337e-01 -1.5421067792e-01  6.7507340061e-01
 5.4284519354e-03  1.9713408472e-02  4.2460398783e-02
-5.1703514433e-02 -8.8594068704e-02 -8.7055136644e-03
-5.6154916730e-02 -6.9076001145e-02  5.6388933781e-01
-6.2663643008e-01  8.4511791105e-02 -2.4000924686e-01
 3.1721154151e-02 -1.3661273003e-01 -5.8453667446e-02
-2.8477785379e-02  6.4094156683e-02 -3.3385572786e-01
-9.7833397383e-01 -4.7447677595e-02 -1.8754878281e-01
-6.0773538046e-01  6.8937982174e-02 -9.5532545129e-02
 1.3504678779e-01  3.1929003125e-03  2.1580983807e-01
 6.4843602491e-03 -1.2765091511e-01 -3.7426976575e-03
-4.7146757414e-03 -6.2495907103e-03  7.2401599149e-02
-1.2061370597e-01  8.6146498497e-02  1.2611786023e-02
 8.7815492220e-02  1.6216521893e-01 -7.9247917077e-01
 5.3870837051e-02  2.6694187053e-02 -1.8900140340e-01
 3.8010152827e-01  1.6523457770e-01  1.3346626257e-01
-3.4514531145e-01 -4.5778111013e-02 -3.8598322793e-02
-3.7094959344e-01 -3.8080339885e-02 -3.3230238495e-02
-1.0684221732e+00 -1.2111670479e-01 -1.1161390109e-01
 3.8363858624e-02 -6.9250517089e-02 -2.8167733922e-02
-1.0160323050e+00 -1.2063207232e-01  6.4161224191e-03
-6.1103600582e-04  4.2525881979e-03  1.8537662763e-02
 6.9396891716e-02  1.8941876283e-01 -1.0114917855e+00
 1.4101680415e-02 -6.0412604684e-02 -7.6073573456e-03
 6.3409651220e-02  7.9927285957e-03  9.3475488623e-02
 8.4724531202e-04  1.0810661616e-02 -1.9965131806e-02
 3.2176102675e-01  4.2873965414e-04  1.3926102016e-01
-1.8958319299e-01 -4.1404298724e-03 -1.1384545769e-01
 1.0863922615e+00  7.8057781354e-02  1.0427346644e-01
 1.1609634016e+00  7.5552063895e-02  1.3640981149e-01
 5.0408392515e-02 -6.8004313923e-02 -4.5667331249e-03
 1.7663899138e-02 -3.8863993017e-02  3.7017188334e-02
-6.3454102788e-02  7.3337447596e-02  7.1271221550e-02
-3.8790211867e-02 -1.6177972182e-01  6.1442565405e-01
-1.1235843639e-01  1.7152159327e-01 -1.2348026373e-01
-5.7647493910e-01 -5.6288301647e-02 -5.1878127799e-01
-3.5576887828e-01 -2.5896537544e-02 -1.8055276180e-01
 4.8329271400e-02  3.8487254283e-02 -2.7336356811e-02
-1.0379355573e+00 -8.7083677139e-02 -1.2253969516e-01
 8.5407979657e-01 -7.0327972336e-03  4.4689372358e-01
 2.4676105099e-02 -2.1287456531e-01 -5.2226503259e-02
 4.5230660975e-03 -2.3798317386e-02 -2.3410086172e-02
-1.7029859255e-01 -1.7797634732e-01  9.1941953883e-01
-1.6517602395e-02  6.2808971557e-02  4.0333046594e-03
-1.6576211521e-01 -5.1815702424e-02  8.1311325094e-02
 9.8235510052e-03 -6.7377831016e-02 -3.3728442546e-02
-3.8704028587e-01  5.4039850340e-03 -2.2184964159e-01
-3.6568330533e-02  2.5527076651e-02  2.4570510876e-02
 1.2203442989e+00  1.0034182557e-01  6.5043402092e-02
-8.5381330721e-01 -8.4297922915e-02  7.9251122342e-02
-3.9509439684e-02  2.1626927765e-02  5.1955400374e-03
-1.7579103084e-03 -1.1411340719e-02 -3.6719304170e-02
 3.2615711040e-02 -1.8269857726e-01  1.0601063971e+00
-9.0203553398e-03 -1.0039272063e-01 -1.6266932768e-02
 1.0029780893e-01  1.1750404026e-02 -9.2474328741e-02
-7.5812353457e-02 -9.9248876596e-02  1.0923331981e-02
 7.9475052326e-02 -2.2194264909e-02  8.0085177370e-02
-4.9772163731e-01 -3.0873514176e-02 -8.2019638117e-02
 1.2144607755e+00  2.1357834224e-02  1.9875359057e-01
 1.1487634776e+00  5.5695631366e-03  3.7431053278e-01
-2.0490237964e-01 -1.4166705436e-01  7.6217543708e-01
-1.1542234171e-03 -3.3014185351e-02  2.3244992312e-02
 1.5524175210e-01  1.7350364467e-01 -8.6677963935e-01
 1.4948135279e-02  6.1479659734e-02  3.3231458312e-02
-2.8730396980e-01  1.6875815303e-03  8.8525282881e-02
 4.0043977294e-03 -8.0741497304e-02  2.1030907426e-02
 4.9134939848e-01  9.0070896992e-03  1.7375340569e-01
 2.7710650872e-01 -2.8489125123e-02  1.1780312216e-01
-1.0968774024e+00 -5.6082457811e-02 -4.3911863997e-02
-8.0227979063e-01 -7.3877786681e-02  9.5951694959e-02
 9.5858078183e-02  5.5218869347e-02  4.2729876771e-04
-6.8162337704e-04  2.6613661270e-02  1.6269351544e-02
-3.3363380544e-02  1.5083448541e-01 -8.8436586891e-01
 3.5642277577e-03  6.2528051301e-02  8.9137230210e-03
-7.9222021033e-03 -1.1507113549e-01 -5.4843203678e-02
 3.2238303309e-01 -6.1784087004e-02  3.6995008049e-01
 3.8660082023e-02 -3.1077310279e-02 -4.1815210397e-03
-2.7385782849e-02 -9.1769683977e-03  3.4018718748e-02
-1.1195208859e+00 -5.5462619659e-02 -1.4591843966e-01
 1.1287362458e+00  7.3889702959e-03  4.6333061361e-01
-1.0518333745e-01  5.8914518474e-02 -3.1525342793e-02
 8.9565689127e-03 -9.3094861185e-03 -2.6950443527e-02
-2.7899344895e-02  1.2488073821e-01 -4.9948869769e-02
 1.3600350810e-01  1.3227154530e-01 -7.9536746668e-01
-3.4952840472e-01 -7.7247366993e-02  1.5778191223e-01
 1.1618601154e-01  1.0119006882e-01 -1.2386163674e-02
 1.9391304983e-01  4.9286612088e-02 -1.4227841562e-01
-3.9766277006e-01 -3.1659202646e-03 -3.1524969432e-02
 1.2423807682e+00  1.1481221984e-01  1.0778613959e-01
-8.4064978917e-01 -8.2690795618e-02  6.3269586031e-02
 7.8145894704e-03 -1.1577093590e-01 -1.5594365189e-02
 5.5683881206e-03 -1.3648439149e-02 -2.3776075165e-02
-1.7792521855e-01 -1.8748649562e-01  9.7695198119e-01
-1.3897982128e-02  4.7281595980e-02 -6.9635611550e-03
 2.8321103234e-02 -6.1615480874e-02 -5.2890464536e-02
 2.2244345707e-01  7.3149444836e-02 -1.4440965275e-01
-5.5481380954e-02 -5.1012064659e-02 -1.7121398800e-02
 4.8910694284e-01  4.2266666213e-02 -4.8648022593e-04
 8.7924107004e-01  5.4794468237e-02  1.2476778317e-01
-1.1853837010e-02  1.9742104078e-03  3.8876104520e-03
 2.7812818079e-01  2.0066100333e-01 -9.8508658398e-01
-2.5841280606e-03  4.0949076549e-02 -8.9555478843e-03
-2.0492897969e-02  1.5455991655e-01 -8.5070704195e-01
 1.8155621319e-02 -5.9879063568e-02 -2.2505269897e-02
 2.9369673339e-01  2.1699686620e-03  2.3374384998e-01
 5.0696193584e-03 -1.1650430748e-01 -6.2946068189e-03
 5.9329310210e-01  6.4818548498e-02 -8.6364435005e-02
-8.3827838729e-02 -3.8992944028e-02  1.8427676689e-02
 1.1122191673e+00  5.8467338657e-02  2.2531125266e-01
-6.3047271556e-01  8.8982403711e-03 -3.2276054946e-01
-4.1713557191e-02  3.4911977529e-02 -8.0503651555e-03
 6.4887884164e-03 -2.0608682110e-02 -4.8009011395e-02
-1.5567268765e-01 -1.5303987198e-01  8.6097613950e-01
 3.7076874526e-02 -1.0795355211e-01  7.9211227682e-02
-2.3911913165e-01 -8.9081836093e-02  5.4862834706e-02
-2.3422830936e-02 -9.1825084773e-02 -5.8296763152e-02
-4.7406559470e-01 -3.7375629828e-02 -1.5087828263e-01
 2.8011528448e-01 -9.3498222518e-03 -3.0265807641e-03
 1.2025086187e+00  1.3368862959e-01  6.5712460480e-02
-9.7758412114e-03 -9.5954594651e-02 -4.7106529484e-03
 8.3557385664e-01  8.3945268173e-02 -1.2986333709e-01
-7.3056375324e-03 -3.1491647667e-02  8.5755269969e-02
 1.2349193422e-01  1.7164616154e-01 -8.8050083894e-01
-5.3172721186e-02 -3.4320848641e-02 -4.0673308846e-02
-2.6937040006e-01  8.7751442818e-02  4.5478403064e-02
 1.1377842188e-02  5.8081853506e-02 -1.1284530328e-01
-3.1771350287e-01 -3.4882064012e-02 -7.7595806868e-02
 3.6461893674e-01 -5.1186403266e-02  2.3859877639e-01
 1.1289864177e+00  1.0663208283e-02  4.9512271059e-02
 7.7920831949e-01  5.1231823155e-02 -3.0799911659e-03
-1.0362012948e-01 -2.2341108930e-02 -6.7271095041e-03
 5.3271768097e-04  1.7596180686e-02 -1.9807727004e-02
-1.1250522834e-01 -1.7138005511e-01  8.9873489951e-01
-1.3560822582e-02 -1.2671995362e-01 -3.1939549230e-02
-1.0201143306e-02 -4.6956622116e-02  1.4997898454e-02
-1.9342808072e-01  3.6897803064e-02 -3.5023059537e-02
-2.4971246339e-01  1.8784267671e-03 -6.4256625173e-02
-3.3408285213e-01 -3.1053235332e-02 -2.5942126395e-02
-1.2691015245e+00 -5.6638106678e-02 -9.5229163916e-02
 3.9264101917e-02 -9.3403289751e-02 -1.8193356001e-02
 1.0531219568e+00  8.3605439445e-02 -2.7082572210e-02
-3.6435818590e-03 -1.9583913882e-02  1.6154527275e-02
-2.1604110470e-02 -1.1356035845e-01 -3.2050267794e-02
 9.0325990878e-03  1.4400058955e-01 -7.0212244058e-01
-5.5105296213e-01 -5.7968973366e-02  2.3316770775e-01
-1.1686185688e-01  6.9489003170e-02  2.8729753056e-02
-3.0399123993e-02  1.9450884313e-02 -1.2226156135e-01
-1.5432541086e-01 -2.4632313331e-02 -1.6515044585e-02
 1.1624195245e+00  5.1358002988e-02  1.0224449808e-01
 1.1597096643e-02  2.5462007258e-02  7.9782730613e-03
-7.7807710639e-01 -6.8488711653e-02  7.8832294368e-02
 7.8593175633e-04 -2.0208791324e-02 -1.2288099843e-01
-4.5380454432e-02  1.7080912974e-01 -1.0692025071e+00
-3.7341946111e-02 -1.8832670604e-02  1.4681173670e-01
-6.7839426497e-02 -5.1505137106e-03 -2.1559573299e-01
 3.4554817276e-02 -1.6564198399e-01  6.0282473469e-02
-4.6372505543e-01  2.3443784189e-02 -9.9265764959e-02
 3.2817283673e-01 -2.0200315133e-02  1.4095603575e-01
 9.5996600239e-01 -6.5884954997e-04  1.2444074633e-01
 2.5838615981e-01 -3.9862971018e-02  1.9670309634e-01
 5.3636109136e-01 -1.5384762162e-01  1.0403666645e+00
-2.4782358469e-02 -3.4693810920e-03  6.4376007359e-02
 9.5531378236e-02  9.7123850622e-02  1.0095608912e-01
 5.6487957817e-02  1.9709023520e-01 -6.9723227529e-01
-4.9604380626e-03  8.2378737147e-03 -8.5908142473e-02
-3.7334150719e-01  5.5467557116e-02  3.3566454442e-01
 7.0484859016e-01 -2.5289080772e-02  4.6393905800e-02
-2.0292678531e-01  4.9369410171e-03 -5.1025655071e-02
-9.6700368635e-01 -2.2935867876e-03 -1.5020978611e-01
 8.0924110736e-02  2.0665010965e-01  6.3833600485e-02
-9.4495816121e-01 -1.6925188598e-02 -2.4508852758e-01
 4.6370832927e-03 -1.5294221059e-02 -4.1536873497e-02
-5.8448305541e-02 -2.0732126633e-01  1.1382635527e+00
 1.2177548922e-02  3.2218260935e-02 -2.4032118823e-02
 3.3863889329e-03 -5.4574733703e-02 -4.9151585029e-02
-6.1700771167e-02 -4.3161455720e-02 -2.9197765580e-02
 2.4538669082e-01 -2.6185337781e-02  5.7053826084e-02
 2.8256469400e-01  3.8699196530e-03  1.2010924945e-01
 9.6697545176e-01  4.2126111720e-02  1.1218720133e-01
 1.3049883817e-01 -1.6192141449e-01  9.4562937592e-01
-3.9471014122e-02  2.0092577991e-02  5.3274838332e-02
-2.0912472961e-03  2.3641026856e-02 -1.5147984599e-02
-2.1091014813e-02 -1.2665142281e-01 -2.1375077090e-02
-1.1682554928e-01 -1.4565772733e-01  7.7848669568e-01
-3.4756054129e-01  3.2904878391e-02 -1.0066001161e-01
 1.2736046244e-02 -6.0970480428e-02  1.9059509007e-02
-5.9925203687e-01 -2.3112604771e-03 -1.5111283012e-01
-1.3132801516e-01 -3.8452161689e-02 -5.7231112741e-03
-1.1025639122e+00 -5.5401468081e-02 -5.0424087431e-02
-1.9778363871e-02 -1.7541199755e-01 -3.0860693551e-02
-7.9017824128e-01 -7.6926003917e-02  7.5240051082e-02
-1.4404080462e-02  3.2974004561e-02 -1.2981594028e-01
-3.3435109435e-02 -1.7287406530e-01  1.0434836494e+00
 6.2006465221e-02  4.9385828689e-02  2.5385993998e-02
-1.6553904566e-01 -1.5539298043e-01  3.6803801652e-02
 3.7530253597e-02  1.5953175928e-02  1.4502968393e-01
-2.9602252213e-01  9.9646336929e-02 -2.3681578943e-01
 7.3400994164e-01  4.7671223722e-02  5.5598857861e-02
-1.0712697409e+00  8.6473491910e-02 -1.2080984790e-01
-9.1261624756e-01  2.2719025755e-02 -1.4411171974e-01
 2.6134068914e-01  8.9843922727e-02  8.3206083782e-02
 2.2013906778e-03  5.6814220136e-02 -1.1958775329e-02
 3.3452398251e-01  2.2438449435e-01 -1.0702383546e+00
 1.7372974604e-03 -1.0952789022e-02  2.0849282135e-02
-5.3055881280e-02 -7.3916363240e-02  2.1724165918e-01
 1.4239575836e-02 -1.2338956510e-01 -8.5381483632e-02
-1.0480233123e-01  2.1591926596e-02  3.7324159711e-05
 3.6542100614e-01  2.8212599707e-02 -8.6332788756e-03
 1.0035871234e+00  6.1438706675e-02  3.7163810760e-02
-1.3530528738e+00 -1.7935322839e-01  4.2872271429e-01
 6.2759383192e-02  1.6015695339e-01 -8.7755041471e-01
 7.3248362017e-03 -1.8948832451e-02 -6.0339216396e-02
 4.0815508523e-02  1.8359793057e-01 -1.0216898756e+00
-2.8499547615e-02 -5.3129648525e-02  4.4268774902e-02
 2.7960988850e-02  6.9884522213e-02  6.6533415725e-02
 5.2401680834e-02 -7.9116059121e-02 -6.3693098675e-02
 5.5832563208e-01 -2.0663942159e-02  1.6643841082e-01
-5.0679197662e-02  1.4505269967e-02  1.8810195229e-02
-1.0261484370e+00 -2.8305760528e-02 -1.3549879264e-01
 1.9206317270e-02 -8.5307612958e-02  8.3983270254e-03
-3.6837715971e-01  1.3729095213e-01 -9.1940747363e-01
 1.0303857324e-04 -1.5059793048e-02  5.8207958476e-02
-4.5855859534e-02 -1.9029850357e-01  1.0056257691e+00
-3.7111927814e-02  5.4921966536e-02  8.1345797203e-03
 5.5464696751e-02  5.3342447325e-02  1.0718850584e-01
 1.3576062493e-03 -4.9645609909e-02  6.0265478477e-02
 1.3532389207e-01 -1.5827218157e-02  1.9278883280e-01
 2.7765119687e-01  4.0908935898e-04  1.1288313825e-02
 1.1850570506e+00  1.1594411184e-01  1.5897054880e-01
-1.0636484042e+00 -6.8542752250e-02 -2.0589004150e-01
-1.9396668934e-02  5.3349947481e-02 -3.1675476692e-03
-2.4458414579e-02 -5.2237300311e-03  1.3055925435e-01
 6.6919006550e-02  1.7469127565e-01 -9.3606740070e-01
 1.1287653271e-01  7.8584633382e-02 -1.1556057959e-01
 1.7523659416e-02 -1.8923494497e-02  1.6284487253e-01
 1.1318767925e-01 -1.7196541105e-01 -1.1955553384e-01
 5.4437805278e-01 -3.2998194796e-02  1.8775339718e-02
 5.7931620847e-01  2.8340068532e-02  1.1070827547e-01
-1.0718415374e+00  6.6954182231e-02 -1.3720155806e-01
-7.0293452252e-02 -8.3714159610e-02 -2.1208121749e-02
 9.8288766045e-01 -2.9474333882e-02  3.2765860100e-01
 5.5932708804e-03 -1.3057374253e-02 -4.3444029498e-02
 3.9197920896e-02  9.8076892454e-02  6.4894829354e-02
 5.2989449972e-02  1.6161324271e-01 -8.6961730270e-01
 4.6291473168e-02  5.0689899941e-02  8.5119524539e-02
 2.9704029586e-01 -7.4092516287e-02  4.2420623587e-02
 4.5851369122e-01  5.8960080413e-03  4.7802336078e-02
-2.0010392355e-01 -6.3438946397e-03 -3.3654056637e-02
-1.1359132875e+00 -2.6229008982e-02 -1.6491889785e-01
-8.1119167968e-03 -1.0045672683e-01 -2.1597257287e-02
 9.9251965679e-01  2.8350768541e-03  3.6637842417e-01
 1.0114897721e-02 -3.8530742575e-02 -2.4864546500e-02
 2.7458961464e-01  1.7580775032e-01 -8.8588222912e-01
 1.0357847746e-02 -4.1391982687e-02  6.9524929066e-03
 5.6660741747e-02 -1.3875029346e-01 -7.7893546196e-02
 3.4267302637e-01  1.1995944195e-01 -3.0033273338e-01
 7.0725357693e-02  3.2279660079e-02  1.9795304043e-02
-1.4242491741e-01  2.0110010216e-03 -5.8790293180e-02
-1.1662464505e+00 -9.3689437474e-02 -6.0655155075e-02
-1.1737034606e+00 -1.5233258626e-01  3.0709614696e-01
-3.6775302726e-02 -6.0406830662e-02  3.3967249591e-03
 2.8326459403e-02 -2.0715906576e-02  8.4522429200e-02
 1.1416010507e-01  1.9956245725e-02 -3.2379096045e-01
-5.8982123602e-02  2.1801115743e-01 -5.6265726418e-01
 6.5706523881e-02 -8.4226995281e-02  1.8970173096e-01
 3.2478672643e-01  9.8979623284e-02  5.0670487959e-01
-7.0135078967e-01 -1.2832068546e-01 -1.3170250912e-01
 4.9219570263e-02  3.1498714253e-02 -3.4559725370e-02
-9.1394429265e-01 -9.8207539133e-02 -6.4376068665e-02
-8.2216417784e-02  2.1958358344e-01  5.2851640511e-02
-1.1013660254e+00 -7.4657541851e-02 -2.4390249491e-01
-2.2619641444e-03 -1.1441338888e-02 -2.0300796868e-02
 1.4386706578e-02  8.5643938058e-02  4.2812318503e-03
 5.3715608658e-02  1.1588134266e-01 -6.9782138239e-01
-4.8746035022e-01  4.7656118385e-02 -3.1933551151e-01
 2.6207570118e-02 -9.7049400768e-02 -2.8729024678e-02
-4.0254160670e-01  2.6162102625e-02 -2.8659002239e-01
 6.8862336986e-03  2.8595655190e-02 -4.0776487267e-02
-1.1119853903e+00 -5.1056375231e-02 -1.0328005015e-01
 5.8852130235e-01  2.4353630015e-03  2.4600883045e-01
-1.5987038745e-03  1.4808705080e-01  2.3543976394e-02
 1.7071865892e-02 -3.3056828447e-02  1.0913258827e-01
 1.1943494039e-01  1.0501557461e-01 -2.9128105825e-01
-3.0314322520e-02 -9.4200161819e-02  7.9094750556e-01
-1.2216931624e-01  1.8508106624e-01 -7.7973477882e-02
 7.2166437796e-04 -4.0590346016e-03 -1.3119472789e-01
 6.1788804104e-01 -9.9055854249e-02  2.9533662184e-01
 7.0687464432e-01  7.5043719431e-02  1.0714092429e-02
 9.9353354315e-01 -9.2791792253e-02  7.5220570042e-02
-9.1667170504e-02 -1.1481905205e-01 -2.7278233638e-02
 6.5487750476e-01  5.6862729588e-02  5.7650110146e-02
 3.0482864810e-03  9.1593212855e-03 -5.9461620022e-02
 1.0629162679e-01  1.1429409299e-01  2.5484506931e-02
-1.4176138582e-01 -1.0823926421e-01  7.0664010706e-01
-1.6558684319e-02 -2.2559357819e-02  1.9041060386e-01
 5.1110307739e-01 -1.4465463242e-01  1.8039370563e-01
 7.8440634150e-02 -1.0478785373e-02  5.8167687921e-02
-4.7373705596e-01 -2.3007016466e-02 -4.7726862391e-02
-1.0477148248e+00 -5.4850593710e-03 -1.0227312116e-01
-9.7093720019e-03 -4.0287259901e-02  1.5699007632e-02
 8.2811418383e-01 -9.1307957621e-03  1.0200517597e-01
 2.9407094890e-02  5.6085286334e-02 -1.1402271656e-01
 1.1003663437e-01  5.5151147926e-02 -5.4553312573e-02
 1.6261260681e-01  2.0625228463e-01 -8.4230328898e-01
-1.8044930866e-01 -1.0721267526e-01  2.6633190824e-01
 3.0132586023e-01 -1.4937326126e-01 -2.0923443188e-01
 4.2480640491e-01 -3.7149128930e-03  1.0677181853e-01
 3.2486707537e-01  4.3284956799e-02 -1.6048113213e-02
-1.1917876896e+00  2.2776613784e-02 -3.2037965497e-02
 6.6648935216e-01  7.9057792523e-02 -1.5187336211e-01
 6.3183008723e-01  2.8636574500e-02 -1.4098338555e-01
 5.7692818006e-03 -2.9051914710e-02 -1.6432787281e-02
-3.1829454550e-02 -1.3972434031e-01  7.7655858255e-01
-6.2349683173e-03 -8.6176199769e-02  4.8086621039e-03
 1.6113480202e-01 -1.8887483802e-02  6.5688798934e-02
 4.8611180553e-03 -3.9934448410e-02 -2.0639103514e-02
 7.4912642413e-01  8.3048059181e-02 -2.0330633887e-01
 4.7908488099e-02  7.9758964004e-02  3.4580367414e-02
 1.1096202589e+00  3.2061585229e-02  2.1215901596e-01
-3.9821099123e-01 -2.4055549307e-03 -1.5552301525e-01
-3.0074401448e-02 -1.1319175995e-01 -2.9106887050e-02
-6.6552390237e-03 -2.0056592786e-02  4.9903937717e-02
-1.3344582580e-01 -1.8271954787e-01  9.3648798889e-01
-3.0284218310e-02 -6.9726345716e-02 -2.0808620829e-02
-1.7273364280e-01  4.7943247696e-02  5.8309110015e-02
-1.9378787413e-03 -4.8955174815e-02  5.5430567129e-02
-6.6453648534e-02  3.1160116602e-02 -1.8707721498e-01
 3.0404197073e-01  4.6470288748e-02  2.6367899284e-02
 1.2579490100e+00  2.6538068067e-02  1.0084992951e-01
-9.3471504401e-01 -5.5877030151e-02 -1.6104574788e-02
 3.8445867295e-02 -8.3031276664e-03  1.8681735069e-03
 8.3278208962e-03 -2.0407501545e-02 -3.7037057860e-02
-1.6019614748e-01 -1.6686971832e-01  8.9602311129e-01
-2.5999561671e-02  7.0061111857e-02 -3.6271500871e-02
-6.8736280786e-02  8.1817541404e-02  9.0286149595e-02
 2.9205401378e-01  1.0936053282e-01 -1.1243269145e-01
 4.7328005904e-01  6.9604141626e-02 -6.3508284235e-03
 2.1436511343e-01  3.7206471779e-05 -2.3894806245e-02
 1.0198880609e+00  7.9560400079e-02  1.0816468166e-01
 7.0180895389e-04  5.9040024777e-02  7.4872718573e-03
-1.1819074859e+00 -1.9790652290e-01  5.1707196925e-01
-1.6373875713e-03  1.4785513777e-02 -1.6532199853e-02
 6.8180660332e-02  1.5929044888e-01 -8.6578190380e-01
-1.1426804116e-02 -1.0913356441e-01 -5.7475761872e-02
-8.0253172730e-03 -4.8935037401e-02  1.0558335720e-02
 2.2344615018e-01 -6.1786893231e-02  2.4172690073e-01
-6.2063014554e-01 -3.3908188599e-02  2.4394082815e-03
-2.6310019057e-02  4.1732535249e-02  5.0582062043e-03
-9.9436738929e-01 -5.5734087738e-02 -8.4273390644e-02
 2.7914193652e-03 -1.4328574269e-01 -2.5075196046e-02
-5.9295120492e-01 -1.7323318127e-01  7.1074001018e-01
-3.7017722494e-03  2.0881711440e-02 -5.7261532412e-02
 4.6366404103e-02  1.7046548672e-01 -9.8428712004e-01
 3.3057027942e-02  6.3629490508e-02  4.6491274194e-02
-5.3832850364e-03  2.2825275497e-02 -9.9291974084e-02
 9.4087651096e-02 -9.9554276229e-02  1.9124361889e-01
-5.4940865871e-01  7.3070373732e-03 -7.1384629034e-02
-3.5731584076e-01 -5.7249037656e-03 -7.4065944119e-02
 9.0038968089e-01  3.3126753558e-02  7.3358381796e-02
-2.1700674557e-02  1.0745398705e-01  2.3735842285e-02
 1.2675143829e+00  6.8817264436e-02  5.9429461477e-02
 2.5341673691e-02  2.8527252557e-02 -1.0031713468e-01
 1.1251794142e-01  1.5004218708e-01 -8.8593543705e-01
 1.2959641777e-01 -4.1184423133e-02 -1.4846629976e-01
-7.6088711219e-03 -3.4587985129e-02  1.4143913000e-01
-1.6775241106e-01 -2.1623054568e-01  1.5482269589e-01
 5.4750196492e-01  9.4756909814e-02  8.8317822019e-02
 4.1990766369e-01  3.3640108605e-02  7.1518409443e-02
 1.0441080330e+00  1.3541104228e-01  1.5075256513e-01
-5.7212664362e-02  1.2117916445e-01  1.0726383145e-02
 9.4034411413e-01  1.4964801946e-02  5.6906180550e-01
 1.7783204644e-03 -1.8189949701e-02 -7.0962833947e-03
-3.8376896293e-02 -1.7010598996e-01  9.3820677612e-01
-6.6375726090e-03  1.2834893933e-01  2.2382505666e-02
-4.2096341653e-03  7.3953596309e-02  1.7023000195e-02
 1.1276232939e-01 -6.1550674314e-04  1.0346834697e-02
 1.9018771380e-01  9.0544767431e-03  2.4766028961e-02
-7.7159430234e-02 -1.1446419174e-02 -1.3824017380e-02
-1.3321429326e+00 -6.4123253007e-02 -2.0961343597e-01
 2.6679482301e-01 -8.0497614133e-02  7.9390451474e-02
-1.0334815237e+00 -3.5095188083e-02 -3.7951336946e-01
-4.3196361217e-03 -8.7345234768e-03  4.2726495908e-02
-3.6714765408e-02 -7.6759476649e-02 -1.7740019202e-02
-8.0906521658e-02 -1.4812618544e-01  7.8952662753e-01
-3.5832946592e-01  5.4764303327e-02 -2.1442616686e-02
 5.2456165418e-03  1.2599158714e-02 -5.4038267624e-02
 1.2611724163e-02  4.8114740644e-02 -2.6148551686e-01
-3.4749009915e-01 -7.0885983432e-02 -4.5849602287e-02
 1.2568061261e+00  1.4361490130e-02  1.2577596776e-01
 5.3912763065e-01  3.4541770033e-02  5.5560717446e-02
 2.6799320547e-03  1.3474591134e-03 -5.8131336783e-03
 2.2662508896e-03 -3.6001782339e-02  7.2324222059e-03
-4.1921705035e-04 -1.6425519619e-01  9.0271382310e-01
-1.8737065505e-02  7.8410126717e-02  2.2385477094e-02
-1.9272540384e-01  6.6450134759e-02 -1.4282311494e-01
 1.4845401850e-01  8.9358006624e-02  1.2213135671e-01
-4.9778581655e-01 -4.2919008407e-02 -1.8294929333e-02
-3.6452401365e-02  9.5230250741e-03 -6.7539506520e-03
 1.1548945159e+00  6.6309255040e-02  2.0159122895e-01
 2.0420466799e-02  7.0939187429e-02  2.6944902313e-02
-8.9398920629e-01  1.3772967402e-03 -3.9474638663e-01
 3.5191858018e-04 -1.2279865881e-02  1.7602052187e-02
-2.7688240602e-02 -1.1392547128e-01 -2.3266645457e-02
-7.9805464359e-02 -1.0565431586e-01  5.5861441464e-01
 5.6487293399e-01 -2.6873858937e-02  3.9493972325e-02
-3.1420316490e-03 -2.1106714316e-02  1.3331957049e-02
-2.4284218060e-01  5.5399070571e-02 -3.5981684446e-01
 1.1808416683e+00  6.2317264743e-02  8.0567011578e-02
 1.2793144912e-01 -1.3429525372e-01 -1.3096479519e-02
-1.8251000711e-01 -3.3743918956e-02  1.8828432322e-02
-2.5014829920e-02 -7.5289175559e-02 -7.6852307469e-03
-7.9868134036e-04 -2.4912838148e-02  1.7648646877e-02
-1.3936630456e-01 -1.8013789032e-01  9.2338741199e-01
 1.0726675244e-02  7.8920747271e-02  3.0116589377e-02
-5.2609547707e-02 -6.6638487196e-02  2.6464909996e-02
-2.4008558935e-01  2.1666564425e-02  2.9277867906e-02
-4.7608671257e-01 -1.3551907666e-02 -7.6778300357e-02
 1.2346673953e-03 -3.1758356757e-03 -7.8616054082e-03
 1.0921263567e+00  5.6935810137e-02  8.3194692573e-02
 1.6825707014e-02 -5.9370684856e-02 -1.2751039643e-02
 1.1062969825e+00  9.7931741341e-02 -8.8738921464e-02
-1.2184124652e-02 -4.6631031856e-02  6.2182782408e-02
 2.0522770218e-01  1.8874061666e-01 -8.7211813367e-01
-4.8484332371e-02 -8.5577413320e-02 -3.0191196230e-02
 9.0388388300e-02 -7.4229182678e-02 -1.3982647604e-01
 1.6856562600e-02  1.2282515048e-01 -2.6328500489e-02
 1.0388513121e-01 -6.3526993582e-02  2.4673946629e-01
-9.7495204161e-01 -7.7615226444e-02 -2.5172234375e-02
-1.0986912936e+00  4.5657741681e-02 -1.0006858856e-02
 6.0625744713e-01  7.2282551903e-02 -1.2875079749e-01
-1.0905168065e-01  1.6092240023e-02  8.1101637857e-03
 1.0605825845e-02  1.8918687594e-03 -6.0899990039e-02
-1.4359959097e-01 -1.7490184553e-01  9.3255353507e-01
-7.7957639825e-03 -2.1740762160e-02  1.0708748637e-01
-8.8758813865e-02  8.6304121280e-02  4.8086169803e-02
-1.7430808997e-01 -1.2810696817e-01  3.1440739830e-02
 2.7335983915e-01  9.6648220168e-02  2.9284699530e-02
 9.4275536946e-02  3.6799070933e-02 -1.8582169325e-01
-1.0651946240e+00 -8.3157216295e-02 -1.2226354868e-01
 1.6645596642e-01  1.4606757139e-01 -7.3025313442e-01
 9.9732164102e-03  8.4390429266e-03 -6.6794736233e-02
-4.9730387319e-03 -2.5679519467e-03  2.7425564717e-02
-3.8617501189e-02 -1.3678231239e-01 -3.2879249634e-02
 4.9840096136e-02  1.4340411637e-01 -7.3687714679e-01
 4.9057020070e-01 -3.1578968284e-02 -3.1540981543e-02
 1.6484577779e-03 -6.2093087396e-03  3.6518961408e-02
-2.1443353841e-01 -2.9449905997e-02  1.2051479017e-01
 7.0638399797e-01  6.0058631428e-02  9.4278410174e-02
 1.0181765054e+00  3.5775747850e-03  1.1485450296e-01
-4.4234353558e-03 -1.0309553100e-01 -2.8741614167e-02
-7.1883688868e-01 -3.3764228671e-02 -9.0131724097e-02
-6.6956761118e-03  3.5299763813e-03 -3.7493705822e-02
 9.4794424592e-03 -1.4546830549e-01  8.8413211387e-01
-2.3772561293e-02 -8.5098167690e-02 -3.8839873568e-02
-1.6086371697e-01  7.7630820889e-02 -2.7756573607e-01
-2.3204859939e-02  6.7814438932e-02  1.1633424172e-02
 5.7526790910e-01 -2.4886750488e-02  2.3091758753e-01
-8.9197726655e-02 -9.5043594469e-03  2.3179232021e-02
 1.0774302848e+00  4.2134800716e-02  9.5017230301e-02
-1.2451923283e-01  1.6438778760e-01 -1.1008784679e-03
-1.0278253237e+00 -4.7083082859e-02 -2.5554120926e-01
 2.1585504230e-02 -2.7437760846e-04 -1.3911196087e-01
 6.4274379394e-02  1.8845351854e-01 -1.0205514701e+00
 6.7956937114e-02  2.2963566768e-02 -4.8666242590e-02
-8.4955360866e-02  1.2879165276e-01 -1.4076720694e-02
 1.2407847185e-02 -8.2652678492e-03 -1.9560205438e-01
-4.4001286383e-01 -2.4630701432e-02 -1.4301487107e-02
 5.9401306753e-01 -1.0119528216e-02 -4.8790579738e-02
 7.8551071447e-01 -1.6101439829e-02  1.1497530863e-01
 7.7199375122e-01 -2.9224581064e-02  1.9338120925e-01
-7.8780673673e-01 -3.9972409866e-02 -1.6622803702e-01
 5.9508002743e-04 -1.7405015022e-02  4.4190933052e-02
-3.5534576554e-02 -1.8678365648e-01  9.9093953198e-01
 3.4806175855e-02 -6.3815109803e-02 -1.0999742428e-02
 4.6626754124e-02 -3.9603533598e-02  9.8385794012e-02
-1.3478169725e-01 -5.6224281586e-02 -1.3221970024e-01
-2.0958853941e-01 -1.3325834713e-02 -5.6805953182e-02
-1.8718815952e-02 -1.2968161389e-02  7.3254538991e-02
 1.1434518305e+00  9.4861549743e-02  1.4855343293e-01
-7.0684949494e-01 -5.5204509603e-03 -1.5320085527e-01
-9.4494440159e-01 -7.8369205746e-02 -2.1122097150e-01
 6.7025419449e-04 -2.3323083403e-02  2.0919284327e-02
-3.4596344925e-02  9.0455904951e-02  2.3418978430e-02
-4.4506835973e-02 -1.6321465793e-01  8.5611704606e-01
 2.3826812260e-01 -2.7021766695e-02  1.4811732674e-01
-2.3432936858e-01 -7.8157550878e-02 -1.1527566834e-01
-3.0428881840e-01 -3.8498557577e-02  4.6709267646e-02
 1.1451443411e-01 -4.0435007050e-03  2.0086102273e-02
 1.1785662552e+00  8.2491498409e-02  1.7615173492e-01
 2.5699883160e-02  3.3066494642e-02  1.3365075430e-02
-9.0771810343e-01 -2.6048625397e-02 -2.7989161043e-01
-2.4540234950e-02  1.6484615358e-02  5.1108013301e-02
-4.3342584763e-02 -6.9403706158e-02 -1.3072577091e-01
 6.4741373834e-02  1.7236037871e-01 -7.4044987745e-01
-1.2660662657e-01  5.9313871261e-02  9.4818262556e-02
-2.7678098518e-02 -2.5444294900e-03  6.0215321482e-02
 8.6504133572e-01  3.1469793233e-02 -1.8111276872e-01
-2.8126662042e-01 -6.5336528390e-02 -1.0234517769e-01
-9.4743315165e-01  2.2991307384e-02 -1.6315333409e-01
 1.1262560198e-01  1.8169310889e-01  4.9857273420e-02
-5.4281330891e-01 -3.2710962768e-02 -1.2716422268e-01
 3.9595795538e-03 -2.7140140031e-02  1.3534632707e-02
-2.6806027317e-02  1.8650729315e-02  3.4717599059e-01
-2.2287771347e-03  1.7879795864e-01 -7.4297149561e-01
-7.2652257541e-02  1.0791089832e-01 -6.2585712488e-02
-3.6036333904e-01 -1.8983448393e-02 -3.2382331018e-01
 8.0822426753e-03  1.9722190841e-02 -1.1429615837e-01
 1.0173754270e-01  5.0685378996e-03  1.3531348972e-02
-1.2214197994e+00 -7.8875762240e-02 -1.8318702454e-01
 8.9697238779e-01  1.0084733075e-02  3.4757422236e-01
 4.1517187168e-02  6.2503483679e-02  3.0887158309e-02
 3.0227473773e-02  7.5187246043e-03 -1.3961790473e-01
 1.8945689719e-01  1.7036171650e-01 -9.8009506810e-01
 8.1906922646e-02 -3.2706414368e-02  3.7262305339e-02
-9.8045597160e-02 -3.7517362532e-02  2.2323449033e-01
-9.7925620136e-02 -2.0741758540e-01  4.4653603829e-02
 1.3337009661e-01 -4.1124126370e-04  8.9646745674e-02
-6.0647075505e-01 -4.9653754805e-02 -3.8991445990e-02
-1.1324449862e+00 -1.9258410767e-01 -9.0950490738e-02
 8.4107987408e-01  1.0657020643e-01 -8.1909646398e-02
 6.8334366931e-01  1.3829171846e-01 -5.0099130003e-02
-2.4792172801e-02 -5.1246056822e-03  9.5407386216e-02
-7.9465986980e-02 -3.5525570811e-02 -1.2399590506e-01
-8.3341035818e-02 -1.8912002845e-01  8.2996020504e-01
-3.1901820746e-01  9.6153344088e-02  1.5836965681e-01
-1.6408423836e-02 -2.3034924181e-02  1.5229891765e-01
 7.0161459560e-01  1.4034444011e-02 -8.8208108473e-03
 2.0307099418e-01 -2.2090767694e-02 -6.1400232586e-02
-9.3570033291e-01  1.2680455051e-02 -1.4335999002e-01
-5.3431837436e-02 -1.0828024025e-01 -3.7123462564e-02
 9.0001773394e-01  2.7444083966e-02  1.7284254971e-01
 9.5375742873e-03 -2.3801189934e-02 -3.4303519172e-02
 2.0003358073e-01  1.5711823990e-01 -8.1492798952e-01
-2.1865761099e-02  4.4635778647e-02 -2.9452431648e-03
 2.0180581700e-01  7.4614321989e-02 -1.1315060249e-01
-2.6506309159e-02  1.0648225071e-01  4.8232311218e-02
 1.6833018535e-01 -3.2657569883e-02  5.9579944172e-02
-1.8650969540e-01  3.0255809917e-02 -3.2282113237e-01
-1.3434179647e+00 -1.3314871553e-01 -1.5645864356e-02
-4.1926181721e-01 -5.0495313481e-02  1.3736560988e-01
-1.6004374936e-02 -6.0399971276e-02 -1.1128960805e-02
 1.2745415815e-02  3.7355508718e-02 -4.5204444200e-02
 8.5657595065e-02 -1.0196378817e-01  6.0749722454e-03
 3.2511595828e-02  1.2893337357e-01 -7.8635657977e-01
-2.5300747113e-01 -1.3398612397e-01  1.7075054983e-02
 2.5207940069e-03  8.0453126755e-02 -5.4690143315e-02
-7.4613623557e-01 -1.2598069789e-01  2.6087505650e-02
 2.8441600692e-01 -3.8006346061e-02  6.6873694468e-02
-9.9742795965e-01 -1.1060929335e-01 -2.0289193698e-01
-1.5810429246e-01  1.6444289926e-01  5.8309018027e-04
 6.3964121714e-01 -7.1629593132e-03  2.6238881873e-01
-1.7538172236e-03  1.8306290326e-02 -1.7312588369e-02
-3.5706685421e-02  8.5191728984e-02  2.9091087944e-02
 9.9922964079e-02  1.5682702715e-01 -7.6756586453e-01
-3.1279402870e-02  7.8414982488e-02 -5.5887454893e-02
-4.3366093351e-01 -1.1217661873e-02 -3.5132404909e-01
 5.5586006806e-02  4.4918641087e-02  1.0860363712e-02
-1.8039710999e-01 -8.5353426237e-03 -3.3997068922e-02
 1.0122535808e+00  7.1926637969e-02  9.6690383488e-02
-4.2903770447e-03  2.7147054975e-03  3.1399945784e-03
-1.0564189983e+00 -4.0670883945e-02 -2.8829332403e-01
 2.0023182209e-02  3.5425405147e-02 -9.7008431274e-02
-1.9868754978e-01 -2.0891466765e-01  1.0084483051e+00
-4.0005626301e-03 -2.9265696850e-02  1.4944742591e-01
 8.5556038337e-02  8.3503297367e-02 -9.4985551313e-02
-1.1377079164e-01  9.4178799773e-02  1.5303678857e-01
 3.6357501349e-01 -3.5052502348e-02  2.9495501127e-02
-5.5455839634e-02 -3.2441406463e-02  1.3968326983e-01
-1.0165670599e+00 -2.7591024396e-02 -8.7244254330e-02
-2.1792605897e-01 -1.6719896856e-01  8.2761000143e-01
 6.8563706937e-03  5.6351000263e-03 -1.3628720593e-01
-3.3441164825e-03 -8.2370531856e-03  5.1434024318e-02
 8.3489098476e-02  1.9584695616e-01 -1.0645833975e+00
 2.0323535774e-02  7.4814684363e-02  1.5880278137e-02
 1.9202384575e-02  6.4127083311e-02 -3.5023571303e-02
-1.5308617771e-03 -1.7592450583e-02 -5.2749842531e-02
-4.1653256225e-02  1.6093716869e-02 -8.6080125126e-02
 3.3366793272e-01  2.9877797707e-02  3.8498262862e-02
-1.1886917225e+00 -2.5280880840e-02 -1.3074113861e-01
 1.2191226530e+00  3.8488090761e-02  1.6600376642e-01
 5.8418530117e-03  1.9160583950e-02  2.7972077433e-02
-1.1484505474e-02  8.4556426214e-03  2.3242377379e-02
 1.7407566186e-01  1.5430416473e-01 -7.3382395379e-01
 2.7235334964e-02  1.3488118912e-01 -1.4193318492e-02
 1.0276451428e-02 -5.7008614147e-03 -3.2998315291e-02
 1.9367797542e-01  5.5279963024e-02 -4.3095327927e-01
-8.4698057166e-01 -2.0732707544e-02 -7.1249918964e-02
 2.6637376529e-02  6.9811679573e-02  5.0424557990e-03
-7.7430030300e-01 -2.6648635479e-02 -1.6479380872e-01
-2.4099624534e-03 -2.1985966864e-01 -4.4524707868e-02
 1.0572165113e+00  1.3755347286e-02  3.6665273271e-01
-9.2882214404e-03 -2.5849818100e-02  7.2537421272e-02
-1.3941204113e-01 -1.8798142333e-01  9.6263455058e-01
-3.6934019511e-02 -4.1699742927e-02 -2.1861419415e-02
-1.3592824807e-01  6.5429544213e-02  6.6002020532e-02
 1.1485669926e-02  5.5174969747e-02 -8.6120117762e-02
 2.9022871699e-01  3.2618327330e-02  6.4847651660e-02
-6.5866306573e-02  4.4466452508e-02 -2.1093210623e-01
-1.1891005213e+00 -1.4323269133e-02 -8.7436697920e-02
 9.7515655162e-01  5.3855542084e-02  1.6283474397e-02
-4.8567678907e-02  9.0491231436e-03 -9.5578761732e-03
-2.1530630368e-03  1.1128237655e-02  1.0285475354e-02
 7.0324051931e-02  1.6423664160e-01 -8.8923996917e-01
-5.5433105764e-04  1.2510806422e-01  2.0077029068e-02
-5.9581139652e-03 -3.3023747713e-02 -1.5516714643e-02
 2.1999540424e-01  2.7689583877e-06 -4.5756430102e-04
-2.8201868134e-01 -2.7484393696e-02  5.0383938206e-02
-1.2986558842e-01 -3.0887831114e-02 -2.3803638062e-02
 1.2934565348e+00  5.8700220237e-02  1.7988611747e-01
-2.1073488408e-02  9.6894826476e-02  1.4604527558e-02
 9.5551226313e-01  3.7502103119e-02  2.0833245417e-01
 1.2306490385e-03 -2.6156084872e-02 -6.9459775772e-04
 1.8840650030e-01  1.8451529923e-01 -9.3419388824e-01
 3.8637610332e-03 -8.5025720838e-02 -1.6454254504e-02
 1.7025509276e-01  2.9126510486e-02 -1.0519382313e-01
 1.0173010227e-02 -8.3547319261e-02 -1.3812519386e-02
-1.6621286167e-01  1.1857601180e-02 -1.3334061390e-01
 2.8420093825e-02  2.6729876601e-02  5.8877120019e-03
-1.3098272150e+00 -8.5843310807e-02 -7.2544525638e-02
-9.8911082517e-01 -9.6061197916e-02  1.0656432005e-01
 9.0523095730e-03  3.2575396446e-03 -2.4927647463e-04
-4.5608313336e-03  3.0481468958e-02 -1.1692719282e-02
-2.8427727312e-02  7.5101152672e-02  3.3045367899e-02
-6.6910117149e-02 -1.4365317824e-01  7.1682993323e-01
-3.7934257201e-02  1.4767718273e-01 -4.4926200242e-02
 4.7071147012e-01 -6.1817803110e-03  4.5554529977e-01
-8.5009320483e-02 -5.8345976768e-02 -3.2687689887e-02
 1.9083320553e-01 -1.2142443472e-02  9.1333024186e-02
 1.0413032309e+00  7.2683494606e-02  1.0477526451e-01
-1.1313527625e-02 -1.8102052167e-02 -6.9487131883e-03
 1.1079733925e+00 -8.2336390003e-03  5.8760429067e-01
 3.5773940326e-03 -2.9677827221e-02  2.8344922937e-02
 8.0046024411e-04 -1.7233346140e-01  9.1293559635e-01
-3.3452728333e-02  7.1929295620e-02  1.6536982837e-02
-4.6983681780e-02  1.0113555334e-01 -6.6060692373e-02
 2.6095601558e-01  3.5243960675e-02  2.6185286673e-01
-1.8430963927e-01 -1.9888934094e-02 -4.3008652991e-03
 1.1515557727e-01  2.3785566011e-02  1.9954297556e-02
-1.1602398295e+00 -8.4047333562e-02 -1.6834016364e-01
-8.7899144938e-02  1.1410923273e-02 -2.8996472764e-02
 1.1048865467e+00  2.7599677204e-02  4.1489286632e-01
 6.5682695373e-03 -6.7094969197e-03  3.4846580812e-02
 6.5108280493e-02 -2.3113883612e-02 -2.9084677478e-01
-3.3921713044e-02 -1.8433317206e-01  6.8297068113e-01
-6.2472840000e-02  5.6974980951e-02 -1.1306837461e-01
-3.5596311649e-01 -1.6240828453e-02 -4.1931840851e-01
-6.5438372204e-01 -6.4162075598e-02 -1.3639275677e-01
 2.5742152097e-01 -1.2913095525e-02  6.6130767227e-02
 8.1787994000e-01  7.1261283991e-02  2.8695869151e-02
 2.6897542145e-02 -1.6597294347e-01 -3.5748995244e-02
-1.0457000567e+00 -5.5125483364e-02 -1.9379220907e-01
 1.7045637800e-02  1.1673888969e-02 -5.8457265621e-02
 1.6173783916e-01  1.6521427465e-01 -9.2465586962e-01
-5.4553848463e-02  6.6888823792e-02  2.9288202156e-02
 1.6988436988e-01  9.6984442132e-02 -1.8670443822e-01
 7.7278938999e-02  8.5348712562e-02 -1.4906316908e-02
 5.1027196732e-01  7.9431828674e-02 -5.2299417280e-02
 1.0495179300e-01 -8.5258776048e-03  5.7719982654e-02
-1.0874531876e+00 -1.0278707790e-01 -1.3950393540e-01
 8.0330375095e-02  1.2207734215e-01  2.3715467392e-02
-1.1133610281e+00 -8.9438024041e-02 -4.5217080102e-02
-9.7474411561e-03  3.7349062546e-03  3.8047694425e-02
-4.1325745376e-02 -9.4046518608e-02 -3.4162660272e-02
-3.5130393382e-02 -1.5361375892e-01  7.6254853992e-01
 4.4493634843e-01 -2.4245981555e-02 -9.4019555819e-02
 4.1508715903e-03  1.1579278958e-03 -5.6109272281e-02
-6.0478920135e-01 -4.1875188676e-02  8.9140824533e-02
-7.4524246216e-02 -3.0100052221e-02 -4.4535878524e-02
-1.0283672906e+00 -1.7620825745e-02 -1.6546483572e-01
 2.0169054510e-02  1.2615437016e-01  3.4318974294e-02
-7.1233539645e-01 -3.4556108702e-02 -1.2749345968e-01
-1.0083034465e-03 -2.2557930042e-03 -1.1965165586e-02
 1.1854966054e-02  1.1797587641e-01  1.7615153762e-02
-2.2051952400e-01 -1.1089024466e-01  5.9985016911e-01
 5.1749077368e-01 -6.0829255518e-02  4.4670364205e-01
 3.5756795430e-02 -4.3727359641e-02 -2.2993194186e-03
 4.0451693139e-01  2.9090245892e-03  1.2631599328e-01
 2.7818653035e-02 -8.3078114841e-03 -5.1071592503e-03
 9.8177629260e-01  5.7414215192e-02  6.6380700857e-02
-4.0603471822e-03  1.5697355916e-01  2.4778835280e-02
 8.1212546313e-01  2.8520035202e-02  1.7196173361e-01
-6.8326471862e-03 -2.7111434224e-02  3.5932643527e-02
-1.8588724660e-01 -1.9278497319e-01  9.5873697935e-01
-1.9191688338e-02 -8.2166950740e-02 -2.1866626320e-02
 7.8283684667e-02 -2.6369899445e-02 -1.0169650841e-01
 2.7267975595e-03  8.0419900656e-02 -2.0570015149e-02
-1.1873574302e-02  3.1953785447e-02 -1.7490803445e-01
-3.8784744656e-01 -5.7571789603e-02 -3.0436816059e-02
 1.3086012775e+00  3.7457733357e-02  7.0787865687e-02
 9.5183889709e-01  7.3889401652e-02 -6.3395912466e-02
-3.3104588107e-02  3.9027973414e-02  4.4190507089e-03
 1.0103408005e-02 -1.3975017521e-02 -3.4112586677e-02
 1.6690748621e-01  1.5980628265e-01 -8.5910330228e-01
 3.9808692561e-02 -8.5765106263e-02 -2.9026290606e-02
-1.4381170365e-01  2.9236560645e-02  1.1733102406e-01
-2.9062827170e-01 -1.3037930079e-01  1.3280166934e-01
-2.3011958334e-02 -2.5147631973e-02  1.1696508670e-01
 2.2240962910e-01  5.8518417115e-03  1.6859914611e-02
 1.2549992904e+00  1.1231791774e-01  9.7357564025e-02
-9.6968627406e-01 -1.0075537092e-01  1.0035558349e-01
-6.5143146809e-02 -6.3747883696e-02 -1.0616301522e-03
 1.1236887750e-02  5.7007452926e-03 -4.6817467843e-02
-1.7563590013e-01 -1.9221317329e-01  1.0200439484e+00
 3.0927058768e-02 -7.0999463635e-02 -9.7718898316e-03
-2.4393509010e-02  6.7396251346e-02 -8.4219938879e-02
-2.0480837157e-02  3.2792088341e-02  5.2222004749e-02
-1.7973920163e-01 -5.4196885660e-02  1.4368455360e-01
-3.4338033156e-01  2.1313751893e-03 -3.4519949158e-02
-1.2184870641e+00 -1.2535146851e-01 -1.1531461293e-01
-1.1071120183e+00 -1.0581844556e-01 -2.2856859457e-02
-4.0415351027e-02  7.6224892134e-02  2.5160731482e-02
 9.0463274443e-03  2.6965262683e-03 -2.9398316114e-02
-4.1344750601e-02  9.0271481211e-02 -6.5504699557e-04
-8.3501262595e-02 -1.2136820194e-01  7.1157637991e-01
 4.0800213330e-01  1.0300980241e-01 -5.2723255835e-02
 4.6723434858e-03 -4.3135525592e-02 -4.3030794835e-02
-3.7441312903e-01 -8.7723197281e-02  2.5555708891e-01
-6.2153587160e-01  1.7616993342e-02 -7.3142566721e-02
-1.0828045617e+00 -1.2863074550e-01 -1.3118883073e-01
-4.3989719661e-01 -3.1306389219e-02  2.2604420228e-02
 3.6769268423e-02 -1.0865812370e-01 -1.1181531468e-02
-9.1226952291e-03 -2.4961355116e-02  3.0959223938e-02
 3.1079593028e-02  8.0068326977e-02  3.8557352410e-02
-9.1802232374e-02 -1.6132767125e-01  7.3568468471e-01
 5.1390226209e-01  2.7565934746e-02 -2.2134776160e-01
 6.3439666386e-02 -9.6371066685e-02  5.2078631917e-03
-8.9223813346e-02 -3.5102555563e-02  1.7764965788e-01
 1.6537480201e-01  2.5578094275e-02  2.9421780941e-02
-1.1848161658e+00 -3.9853084060e-02 -1.0080963439e-01
 7.2266266251e-01  7.4647257412e-02 -1.0172300235e-01
 3.7551618916e-02 -6.9175569126e-02 -2.4602193346e-02
 8.5047784960e-05  4.9799540828e-03 -2.8481384482e-02
 6.1045854000e-02  1.6829369057e-01 -9.2779597496e-01
-1.6048040521e-02 -1.0147096636e-01 -2.7177650196e-02
 1.6786479157e-01 -4.8275633161e-02  9.6484546012e-02
 2.3731652165e-02 -1.7216939545e-02 -2.4884958329e-02
 1.7708735924e-01 -2.0060197693e-02  1.4452873269e-01
-2.8635100687e-01 -3.8977815351e-02 -3.2367675482e-02
 1.2698267457e+00  4.2234939361e-02  1.3667874369e-01
 9.9108892612e-01  3.7812315995e-02  1.4317136110e-01
 5.4050248587e-02  7.5139459942e-02  2.1452333626e-02
-7.6605233267e-03 -1.6488030753e-02  3.3564106496e-02
-1.5799471883e-01 -1.7510386778e-01  8.8010136871e-01
 1.8623677419e-02  5.9125838972e-02  1.5780856584e-02
-3.1930462219e-02  3.5548948689e-02  5.4213323914e-02
 1.1822107438e-02  6.8322291095e-02 -2.4333566943e-02
 1.0116865443e-01  6.1781578443e-02 -3.2560368423e-01
 3.2370827031e-01  7.8715897915e-02  3.7621640419e-02
 1.3705047413e+00  3.4469329826e-02  7.7189145241e-02
 5.7068414368e-01  5.0334869903e-02 -3.4710221257e-02
-2.9327551754e-03 -6.4853081869e-02 -6.4813660366e-03
-5.3255843996e-03  2.3423817082e-02 -6.0598955886e-03
 4.4197679218e-02  1.4286538847e-01 -7.2792072495e-01
-1.9842090750e-03  8.6219656474e-02  1.1242845144e-01
 3.1220266893e-02 -3.3372492212e-02  1.1232744366e-01
-9.5705894830e-03 -2.2225825790e-02 -1.9942433661e-02
 8.0157877966e-01 -2.6668693116e-02  4.0111136367e-01
 3.1756855699e-01  7.2682330844e-02  1.6566055355e-02
-9.6804583095e-01 -4.0220372926e-02 -4.4112228419e-02
-5.3594515116e-03 -2.1652720795e-01 -4.1221490650e-02
 5.7926419671e-01  3.1880584317e-02  8.6899808870e-02
 1.0417909491e-02  1.0872194266e-02 -8.9021660605e-02
 8.2211718603e-02  6.7200662989e-02  2.9458711036e-02
 7.0782245409e-02  1.4924445670e-01 -8.0943501949e-01
-3.1004997381e-01  1.4517727417e-01 -2.1737659940e-02
-1.1672825168e-02 -6.9176848872e-03  1.1094608696e-01
 1.7829918058e-01  4.4916076005e-02 -2.3937273889e-01
-7.6141972772e-01 -6.2633049659e-02 -1.1514317046e-01
-1.1144662665e+00  6.9409753947e-02 -1.1278157348e-01
 5.3125650954e-01  2.9068139994e-02  8.9265717239e-02
-5.4554789542e-02 -1.3045636550e-02 -2.1422139695e-02
 8.8741772107e-03 -3.0433525562e-03 -2.7935339938e-02
-2.3612711674e-01 -2.0038478652e-01  1.0353823802e+00
 1.8093235653e-02 -6.6737389011e-02 -8.4681992387e-03
-2.7712941422e-02  5.1233953450e-02 -1.7194837254e-01
-2.1744701274e-02  6.4410254344e-02  2.3232239554e-02
-2.6129480111e-01 -5.0938979952e-02  1.0462052241e-01
 1.5181144535e-01  6.3794343975e-03  1.9891036953e-02
-1.1526624794e+00 -9.5740521406e-02 -9.4288791686e-02
-1.2725787583e+00 -1.2913012124e-01  7.2963121854e-02
-3.1430089314e-02  1.1596208765e-01  3.2696266662e-02
 2.0690367674e-03 -2.2463198154e-02 -7.4853122675e-03
 2.4901073004e-03 -9.9276620457e-02 -1.8201548778e-02
-1.5083099049e-02 -1.1253719535e-01  6.2855350435e-01
-4.3178747236e-01  7.3819024331e-05 -1.3416479900e-01
 5.0282863408e-03 -7.4873170785e-02 -1.6339049389e-02
-3.8575306553e-01 -7.8833435402e-02  2.8839210576e-01
 1.2273193283e+00  5.0210379843e-02  2.3615520480e-01
-4.8632805192e-02  1.1551406197e-01  1.4481284285e-02
-1.5734003515e-01  1.1272499597e-02 -1.4344984490e-01
 3.5468661723e-03  2.5153758510e-02  6.3225563172e-03
-1.6023746453e-02 -8.4548786695e-04  7.8407925636e-02
-9.9973836596e-02 -9.7828403056e-02 -5.5444282343e-02
 6.8883048049e-02  1.6797284783e-01 -8.2083168027e-01
-3.2613596257e-02 -1.9042451661e-03 -1.1784986581e-01
-3.2016146383e-01  1.3414426005e-01  9.0274938517e-02
 4.9187664342e-01 -1.5036316805e-02  9.1536530008e-03
 5.5369038703e-01  2.3840820609e-02  9.5958491307e-02
 1.0623643275e+00 -2.7123117847e-02  1.4006563146e-01
 6.8248399504e-02  1.3295950336e-01  4.5977592532e-02
-9.0626696943e-01 -5.5351438361e-03 -2.6379351724e-01
 5.5580389267e-03 -3.7060473124e-02  2.9559939792e-02
-7.0688417334e-02  1.9137193498e-01 -1.0735909223e+00
-1.6939562449e-02  3.8547622433e-02  2.7550823920e-02
-2.4242926881e-02  1.2454593371e-01 -2.9833447762e-02
-2.2168526173e-02  2.8840756631e-02  1.4821030492e-01
-1.0036778823e-02  1.0042469125e-02 -5.8160181144e-02
-2.3249055787e-01 -3.8150059924e-02 -4.4658874295e-02
 1.1884080564e+00  7.8320157921e-02  2.2747482467e-01
-8.7690061712e-01  7.4170785453e-02 -8.6923242905e-01
 9.6732794558e-01  1.3501853427e-01 -2.4616243949e-01
-6.6401133016e-03  3.4531777250e-03  3.5088615447e-02
 1.7014565954e-01  2.0185149020e-01 -1.0581632722e+00
 2.2211164026e-02 -7.1841344934e-02 -7.0490046418e-03
 1.4065207111e-02 -2.5890707967e-02 -5.4288533788e-02
-4.4505630417e-03 -5.6774000623e-02  6.3411639120e-02
 2.5721385301e-02  1.1030090742e-02 -4.1303784547e-02
 2.0302116823e-01  1.2926455252e-02  1.9813363542e-02
 1.1767026475e+00  1.0016551011e-01  1.0699408832e-01
 1.3028207029e+00  1.2631561843e-01 -2.2556288282e-02
 3.0202137498e-02  3.2711103647e-02  2.4015435012e-02
-5.3988404515e-03  5.0433229174e-02 -3.2705983828e-02
 6.8522813213e-02 -1.7244119976e-01  9.4393077327e-01
-3.1357747924e-02  5.8871067312e-02  2.1456583652e-02
 7.2194569493e-02  1.5779657623e-02  2.0107553919e-01
-2.2638473960e-02  1.4082619972e-01 -5.2811043776e-03
-2.3736005848e-01 -6.4073670491e-02  1.7488987873e-01
 2.6151089605e-01 -2.7500629355e-02  5.4834304982e-02
 1.3352177927e+00  1.0104949717e-01  2.9982985385e-01
 6.5984987616e-01 -1.0163438949e-02  3.4786686721e-01
-6.1390468351e-02 -3.2167128584e-02 -2.7470136363e-02
 2.6676591630e-04 -2.4217341868e-03  4.9828758999e-02
 6.2346955240e-02  1.8383121744e-01 -9.6242223765e-01
 3.1570534707e-02 -4.9544593471e-02 -4.7898548316e-04
-1.1240373485e-01 -4.7088522156e-02 -1.0375943956e-01
 1.8754296561e-03  2.8578869967e-02 -5.8313925172e-02
 2.5782762344e-01 -3.2250744722e-03  7.2002716780e-02
 3.6145065634e-01  8.7607968480e-03  2.3711514849e-01
-1.0800286243e+00 -1.0019979528e-01 -9.8614976257e-02
-1.0188635821e+00 -7.0353960927e-02 -1.3850600463e-01
 7.0709580114e-02 -6.7694611166e-02  1.2220703835e-03
-3.2395465442e-03 -2.5862073133e-02  3.6438428266e-02
 3.5952991994e-02  7.0326509043e-02 -2.8558268854e-03
-1.1590501034e-01 -1.5946175719e-01  8.1711083102e-01
 4.1438581618e-01 -1.9618510090e-02 -6.2140651702e-02
 8.3981390653e-03 -6.4948095874e-02  4.7195100707e-02
 1.9003213477e-01  1.7638539113e-02  5.1605732023e-02
-5.0670797114e-01  1.6012520772e-02 -1.9387499715e-01
 1.0170224422e+00  4.3931801652e-02  4.7668056106e-02
-7.4945626137e-01 -5.3119484101e-02  4.6972178784e-02
 2.4174041057e-01  5.8454174001e-02 -9.2885725090e-03
-1.4758898633e-02 -7.9846039539e-03  8.0405029401e-02
 1.0629991120e-01  1.8451301438e-01 -9.5476468030e-01
-5.7082631448e-02 -8.1554331084e-02  2.1902204498e-03
 1.2791592291e-01 -6.7940348246e-02 -1.1619573366e-01
-7.4013236653e-02  6.5998328005e-02 -4.3299623753e-02
 3.2780048207e-01  1.2564674398e-02 -7.6104953403e-02
 4.5190078390e-01  3.1696294272e-02  7.5622945497e-02
 1.1686253931e+00 -7.8718637295e-03  1.2939057981e-01
 3.0941869355e-01 -5.6549684840e-02  3.1838961276e-02
-9.8942388427e-01 -4.6261571553e-02 -1.3522750217e-01
 7.8227676881e-03  7.7292102876e-03 -1.0829140197e-01
 5.8179896037e-02  1.6053501196e-01 -9.3692023984e-01
-8.5975527456e-02 -6.6051062423e-02  7.8128351849e-03
-3.3245588388e-02  1.7737528824e-02 -1.8024174186e-01
 2.1945471711e-01 -1.5584306396e-01  3.8852880431e-02
 2.5546547469e-01  1.2107706121e-02 -3.6503394221e-02
 4.9167401576e-01  2.3858823829e-02  7.8398288295e-02
 1.1426404746e+00 -2.6699125277e-02  1.3592098900e-01
 5.1902547128e-02 -6.5533730956e-03  7.4801104708e-03
 1.0313642948e+00 -5.1120067009e-03  2.3334335434e-01
-9.9991975577e-03 -9.9883892001e-03  2.2837563212e-02
-6.8823523293e-02 -1.2368909589e-01 -3.6018847905e-02
 6.9952993531e-01 -8.6957125541e-02  2.2834820007e-01
 4.9294697098e-01  6.8447727242e-02 -3.8695404939e-01
 1.3454542751e-02 -6.5576007279e-02  2.1406186348e-02
-2.9296068675e-01 -4.5503373649e-02  1.9490624169e-01
-7.0957231293e-01 -5.2512178004e-02 -1.0857627676e-01
-3.2626917370e-01  7.5210662688e-02 -3.1889962297e-02
-7.1396405507e-02 -3.1424749444e-01 -7.7929950774e-02
-2.8006782333e-02 -1.2667701948e-01 -8.0464372271e-03
-4.4642355203e-03  4.3575380556e-02 -4.1573072625e-02
 4.4836050717e-02 -1.9075406270e-01  1.0474016595e+00
 2.5700249337e-02 -3.3807679541e-02 -2.7123113364e-02
 5.7470158608e-02 -2.1233612261e-02  1.9432463310e-01
 1.7647670676e-03 -1.1543963836e-01 -3.4625290184e-02
 2.7306671718e-01  3.8554965128e-02 -3.9437606112e-02
-1.0773340213e-01 -3.2924092327e-04 -3.6705483165e-02
-1.1406616576e+00 -8.6451369042e-02 -2.1092969786e-01
-1.1151538124e+00 -2.1747078264e-02 -4.5425757722e-01
-9.5388717645e-02 -2.7386990475e-02 -4.0174297261e-02
-1.8375114273e-02 -2.8936685215e-03  5.6372754115e-02
-1.3071805594e-01 -1.8013792792e-01  8.7406102607e-01
-5.2927652618e-02 -9.7692166661e-02  3.7810868592e-02
-2.1510668133e-01  2.3418076589e-02  2.2725662655e-01
 1.8062082299e-02 -3.5160728334e-02  3.7164705072e-02
-6.7321177151e-01 -1.9080660073e-02  4.2177477421e-02
 3.9122579156e-02  2.6509462845e-03  4.9390419935e-02
 1.0129895893e+00  1.6774141481e-02  1.4536088818e-01
-5.8546813924e-03  1.4380773156e-01  2.9818213855e-02
 1.0472641003e+00  5.1766983909e-02  1.1146980631e-01
-9.5973190194e-04 -9.3074589316e-03  2.9044113294e-02
-6.3067881742e-02 -1.9165956784e-01  1.0289038248e+00
 2.7040810352e-02 -1.0121497684e-01 -1.6577666578e-02
 2.3203515761e-03 -2.6943062741e-02  2.9721751021e-02
-1.5857878585e-02 -3.2843674379e-02 -6.3848061397e-02
-5.4241906939e-02 -7.3501646155e-03 -6.1992991680e-04
 2.7658133204e-01  2.2237903196e-02  3.3568725500e-02
-1.2261263468e+00 -9.5704575643e-02 -1.5348043895e-01
 1.2536394385e+00  6.7751441966e-02  2.8489186490e-01
 1.7450224033e-02  4.0727250356e-02 -2.4783491822e-02
 1.3638941331e-02  1.2754070502e-02 -7.4675617477e-02
-1.5871877512e-01 -2.0360807959e-01  1.0840844919e+00
 4.0244104739e-02 -7.6806668153e-02 -9.9894176217e-03
 1.1568150251e-01 -7.6901311081e-02  8.5172855449e-02
-7.2891527837e-02  4.2367178745e-02  4.3902010254e-02
 8.0866892484e-02  3.3318996985e-02 -5.2228852163e-02
 6.0008229494e-01  3.6887029185e-02  6.2850607535e-02
-1.1178325367e+00 -1.4471843633e-01 -1.1963457445e-01
 1.2155564815e+00  1.3534257687e-01  6.3054040700e-02
 3.3919131691e-02  1.1555326170e-01 -7.7306086963e-01
 1.6803026804e-02  1.4947144162e-02 -1.1477620550e-01
 1.2098930846e-01  1.6541294411e-01 -8.9943894851e-01
-6.1759981136e-02  1.2186192906e-02 -1.6930145990e-02
 2.6082873496e-01  1.5213903304e-01 -1.7749968351e-02
 1.8519315486e-02 -1.4076334843e-03 -1.6460955592e-01
 2.3626104923e-01 -1.1492867846e-02  3.2828309414e-02
-1.9903822036e-01  1.1467906531e-02 -2.3039625628e-01
-1.0595263957e+00 -1.3977353556e-01 -8.2646814361e-02
-9.0714189425e-01 -7.8596160595e-02 -4.3117847479e-02
 2.9064545349e-02  1.6237214861e-02  1.2989775212e-02
-3.8572094101e-03  4.9372955715e-03 -6.5730082688e-02
-4.9135444552e-02 -1.7914888243e-01  9.2984913850e-01
-4.5980426328e-02  6.3104241754e-02  3.9199363746e-03
-4.8374658384e-02  7.5940215506e-02  1.6486740358e-02
 1.5602231326e-02 -4.2781185502e-02  6.5438773925e-02
 1.9768373047e-01 -1.4731425445e-02  3.3315565169e-01
-6.1036478709e-01  4.0036319010e-03 -5.5307039244e-02
 1.2199414981e+00  1.6211003193e-01  1.8592597091e-01
-6.8025042179e-01 -4.1033639555e-02 -1.2158923236e-01
 8.6522155552e-02 -7.6818978849e-02  7.1497159335e-03
 3.1416103494e-02  1.2978505350e-02 -9.4361656970e-02
 2.6538489712e-01  1.9187462916e-01 -1.0493501892e+00
 4.2132420296e-02 -3.7358070111e-02  8.5164623910e-03
 5.1125932617e-02  2.9000720826e-02 -2.3106845924e-01
 2.5963006716e-02 -1.4143182679e-01  1.7098871868e-01
 4.9222002752e-01  8.4482292699e-02  2.7807661523e-02
-1.5950602259e-01 -3.7642950190e-02  5.4282655377e-02
-9.1794459149e-01 -9.9632254736e-02 -9.0193322024e-02
 2.8805777300e-01  1.5703081638e-01  1.7296882793e-02
 1.3586089691e+00  1.8233482601e-01 -2.8629492515e-01
 1.9027502399e-02  1.4291150980e-02 -6.9118989577e-02
-2.1809250476e-01 -2.0570644119e-01  1.0942715910e+00
-2.9722829150e-02  3.5620618417e-02 -2.1123996864e-03
 9.2092094009e-02 -7.9217646131e-02  1.5180684545e-01
 4.2339694978e-02 -3.5065652439e-02 -7.8580006484e-02
-3.9589994610e-01 -7.1076621184e-02  8.8542314016e-02
 4.9319452041e-02 -2.5423725468e-02  9.3803099874e-02
 9.7181503172e-01  1.0181049013e-01  9.6018272020e-02
-1.3325333237e+00 -1.4835625156e-01  1.8455248370e-02
 9.2795028573e-02 -8.1956328717e-02 -6.1998698719e-02
-5.7810739374e-03  1.3949910612e-02  1.3621047252e-02
 7.4286613019e-03  8.9950847832e-02  2.4829314306e-02
 2.6060995328e-02  1.3164522014e-01 -6.8511912202e-01
 3.7761874509e-01  2.0611943898e-02 -8.1746217827e-02
 1.8929103692e-03  1.3082741520e-02 -1.2533782091e-02
-8.1251628802e-01 -8.5363052858e-02  1.9162010397e-01
 2.3165710605e-02  6.1342604586e-02  2.9009371371e-02
-9.4731003942e-01 -2.6209077640e-02 -1.9178557703e-01
 6.0275248163e-03  1.6774930512e-01  3.4218794262e-02
-4.5511870231e-01 -2.8558870722e-02 -6.4001268163e-02
 1.5061172477e-02 -4.6502924514e-03  1.1357940609e-01
 5.4451968408e-02 -1.3269709725e-01  9.4949245410e-01
-6.1107582858e-02 -4.5334934932e-02  2.6597205337e-02
 6.9805491459e-02  3.2010408014e-02  2.4084503701e-01
 1.5079318615e-01 -1.9604872785e-01  3.1422151635e-01
-5.2045765299e-01  2.7070685120e-02  4.5382355806e-04
 1.7183234476e-01  6.4095584165e-03 -9.4161390641e-03
-9.7311968451e-01 -1.2128882591e-02 -1.2338646604e-01
-3.5443752800e-02 -1.1068195518e-01 -4.7737570398e-02
 9.3979629494e-02 -1.5927917853e-01  8.8290541678e-01
 1.2735795263e-02 -3.0813117214e-02 -4.9794863018e-02
-1.1999196081e-02 -1.4827676958e-01  8.7716369453e-01
 3.9336741049e-02  9.9669968704e-02 -5.0912669905e-02
 1.0018290444e-01 -6.9839313070e-02  4.4112052060e-02
-4.4478735941e-04  7.9429874536e-02  6.5558282105e-02
 7.4243064631e-01  2.1345890432e-02 -5.4152527766e-02
-1.1922664851e-01 -5.6934610786e-02 -5.3836001445e-02
 1.0898596315e+00  4.1373755140e-04  2.1040806034e-01
-7.9389778632e-02 -1.3276127283e-01 -3.3017738844e-02
-6.3375813352e-01 -5.8897905776e-03 -3.0757201831e-01
 1.2035131494e-02  6.1394877771e-02 -3.7465031183e-02
 3.2007037734e-01  2.1114518184e-01 -9.6574549398e-01
 2.4034391421e-03 -2.3725874840e-02  5.0253735078e-02
-1.7069552549e-01 -1.4990053675e-01  2.1176800151e-01
-2.1368326774e-01  5.7347014839e-02  2.7189194811e-01
-7.9291945356e-02  4.4756269177e-02 -2.7282860019e-02
-6.2504835051e-01 -2.2449993698e-02 -6.8741952316e-02
 6.3755476282e-01  1.5380260153e-02  8.7738454264e-02
-1.3269142366e+00 -1.5348296500e-01  3.2127670609e-01
 1.1171747217e-01 -1.5242484945e-02 -4.4780855148e-02
-6.5122216995e-03 -3.1651423852e-02  6.9915555905e-02
 5.0155312143e-02  1.7120106995e-01 -9.1277601390e-01
 5.5276606986e-02 -3.7837841070e-02 -2.8885637485e-02
-2.1601571510e-01 -9.5294735352e-02 -9.8763044075e-02
-5.8676574183e-03 -6.0860340805e-02  9.0411929322e-02
 3.3908933316e-01  1.3692687071e-02 -1.1933654436e-02
-4.0708887600e-01 -8.7643590443e-02  1.1922285134e-01
 1.0871902813e+00  1.0421419482e-01  1.8906235374e-01
-8.4323606977e-01 -4.2766801743e-02 -2.0553002835e-01
 1.3898790635e-01 -2.0761372877e-02  2.3103061810e-02
-1.2756631270e-02  2.6277805544e-02 -3.8384281411e-02
 6.7845135045e-02 -8.1712774203e-02 -3.1001789068e-02
 1.0014309436e-01  1.5843818439e-01 -5.7975816213e-01
-5.6981413817e-01 -4.4185603434e-02 -3.8833444466e-01
 6.1757778821e-02  1.4397826041e-01  1.5950849309e-02
 3.8824905605e-01 -4.5803505740e-03  3.1965629612e-01
 3.0044962433e-01 -6.9803016189e-03  1.9552874770e-03
 1.0421939533e+00  1.0619596214e-01  1.3236394827e-01
 4.5285079127e-01 -2.4281849736e-02  2.5951285955e-01
-4.8945845428e-02  1.8854143060e-01  4.5072787011e-02
 6.5775845358e-04  2.2867343510e-02 -1.9203741197e-02
-1.9045425915e-02 -8.8909018558e-02 -1.4736249583e-02
-1.1610395497e-01 -1.5068822721e-01  7.7293820652e-01
 3.8482908252e-01 -6.7928916935e-03 -3.9759218509e-02
 1.5285444981e-03 -5.7087378706e-02  1.8215922813e-02
 3.8015241092e-01 -2.7290445972e-02  2.6942566706e-01
 1.4892579825e-01  6.9159058723e-02  5.9349869939e-03
 1.2244817885e+00  5.3326278048e-02  6.0896326720e-02
-5.5637336473e-01 -5.3076609788e-02  5.1691186662e-02
-4.3095610651e-02 -5.1711611102e-02 -4.9471261457e-03
-4.3820969031e-03 -2.2893121956e-02  7.2067255003e-02
 6.7630439073e-02  1.9379645398e-01 -1.0315062679e+00
-5.0952092603e-02  5.2965119101e-02  2.3182826098e-02
 1.0767818937e-02 -4.4342998056e-02  1.0648160955e-01
-9.4994689959e-02 -8.9939869445e-02 -6.3200601195e-02
 3.2367429888e-01  4.1023978490e-02  4.4770981429e-02
-3.3116631385e-02 -5.4053361676e-04 -1.1395951200e-02
 1.0815647508e+00  1.0299385797e-01  1.4064726315e-01
-3.6043777368e-02 -3.6459030252e-03 -2.4793224589e-02
 1.1553489142e+00  1.4006998974e-02  6.3731933201e-01
 1.9098344228e-03 -2.8899183270e-02 -1.6546491514e-03
 1.9209884984e-03 -7.8409066616e-02 -1.2174738870e-02
 1.2997014372e-01  1.6391742451e-01 -8.4599038526e-01
-3.5023504378e-01 -3.1713805470e-02  4.9656155308e-02
-9.5095067290e-03  8.1627220971e-02  9.8398262927e-03
-7.1041953373e-01 -3.1682064277e-02 -1.1926868895e-01
-2.5167497154e-02 -2.7048318111e-03 -5.0941531856e-03
-8.9466896778e-01 -5.6976693939e-02 -6.2006115235e-02
 5.7783748709e-03 -1.0228242325e-01 -1.8821246324e-02
-9.0948550620e-01 -9.6532545470e-02  1.3815209556e-01
-3.0939062236e-03  2.1227693645e-02  9.7784456121e-03
-1.8978751904e-01 -1.8397529585e-01  9.4098253523e-01
 9.5714544320e-03 -7.1916988149e-02 -9.7270761827e-03
-1.5015209928e-02  9.1937339139e-02  2.7792329376e-02
-2.3691944319e-01 -5.5509922561e-02  1.4563279471e-01
 1.8785287418e-01  1.9730999894e-02 -1.8001265245e-02
-2.0287325641e-02 -3.0464972977e-02 -8.4780681492e-03
-1.1553645883e+00 -7.7805186511e-02 -9.8388869686e-02
-7.7515150396e-03 -1.1153024686e-04  1.5350694863e-03
 1.2668559895e+00  1.7502722732e-01 -3.9490073613e-01
-2.0155576282e-02 -4.4238645131e-02  1.1227115202e-01
-1.9434271071e-01 -2.1086322090e-01  1.0210285784e+00
-5.6300500777e-02 -4.8769970850e-02 -3.9324088116e-02
 4.3186363958e-02 -1.2981412133e-02 -1.6438598581e-01
-8.2279251382e-03 -1.5510591698e-01 -1.1504768308e-02
 8.4613767662e-02 -2.5445571029e-02  1.1108151865e-01
 6.6852033552e-01  4.1637562490e-02  3.6873680797e-02
-1.1676828700e+00  3.3741277113e-02 -4.2120534430e-02
-1.0560595116e+00 -5.0819661147e-02  9.9974236197e-02
 1.6240920524e-01 -3.0550814855e-02 -5.1560686234e-03
-4.3762113444e-03  4.7425846357e-02  5.9879714589e-04
 8.9992082260e-02 -1.7015660814e-01  9.8811814053e-01
 1.2244390067e-02 -9.0200061977e-02 -1.7331513498e-02
 4.1389106887e-03 -2.1527463516e-02  1.2706171608e-01
 1.5172878738e-02 -1.4656730833e-01 -2.8113792924e-02
-1.0136411740e-01 -2.7847672752e-02  9.2056790312e-02
-1.6473130346e-01  3.1081899891e-02 -3.1119717455e-02
-1.4036683538e+00 -6.6301112842e-02 -3.2934854723e-01
 8.3079972834e-01 -8.3339332203e-03  4.2490846099e-01
 1.3008212420e-02  5.1476747820e-03  7.5850093104e-03
 1.3472395387e-02 -4.5731352523e-02 -5.0665047317e-02
 2.3966225512e-01  1.4953200209e-01 -8.2158130649e-01
 5.3991138196e-02 -8.0716431139e-02 -1.2447334331e-02
-2.2452049657e-01 -1.1014357476e-02  1.9270040655e-01
 9.5310206974e-02  2.0684123116e-01 -4.6316959508e-02
 5.1555399853e-01  6.6667000216e-02  1.0767923050e-01
-2.9766755150e-01  2.0824665759e-02  2.3125682895e-02
-1.2921799173e+00 -1.6952268501e-01  1.7403125690e-02
 4.2618395624e-01  1.3837321689e-01 -2.2660753927e-01
-5.0141902041e-01  1.9426631655e-02  2.1690024212e-01
-8.0641958738e-04  2.3196878669e-02  1.7239032973e-02
 7.7901832031e-03  1.0206670562e-01  1.1177062264e-02
 2.9529076146e-02  1.2995938316e-01 -7.6163828077e-01
-4.2691572294e-01  3.5551593638e-02 -2.8862038802e-01
 3.7969865951e-02 -1.0608011819e-01 -1.4805699043e-02
-1.1315451326e-01 -3.8741843422e-02  1.7107048311e-01
-1.1236793144e-01 -3.8173643901e-02 -2.5911356892e-02
 1.2604066580e+00  4.4327363193e-02  2.0654701580e-01
-6.5275091719e-01  9.8858964769e-04 -2.9015042857e-01
-2.2961653680e-02  3.6642162194e-02 -3.0563046188e-03
-6.2695444956e-03  3.0214236700e-03  1.5639583294e-01
 3.5843261035e-03 -1.7429616328e-01  1.0564485901e+00
-6.6043731479e-02 -1.9284185157e-02  3.5119934419e-02
-3.1558373036e-02 -1.6437038392e-01  1.1645308763e-01
 2.2571808683e-02  6.2519389238e-02  1.8040189040e-01
 4.7845095323e-01  4.7761652692e-02 -9.0809690007e-02
 1.9360405854e-01  1.1722709877e-02  2.0473078586e-01
 1.1478895554e+00 -6.9168644492e-02  1.8823927113e-01
-9.0853803757e-01  2.0116443528e-02 -3.0238448400e-01
 1.7240478805e-01 -4.9324102215e-02  1.0640741048e-02
-7.8141406253e-03  1.3491625469e-02 -5.5093521309e-02
-2.2206031451e-02 -1.2796093482e-01  8.0937800450e-01
 5.6455487650e-02  7.8574089856e-02  1.3381690738e-01
-6.5442090571e-03 -1.3524115308e-02  8.7324169707e-02
 2.6712410632e-01 -1.4001031557e-01  4.0948193781e-01
-5.0697762255e-01  3.4401152776e-02  3.0346262156e-02
-6.2149150403e-01 -6.3204356721e-02 -4.0474452904e-03
-6.4066077263e-01 -3.1312002234e-02 -6.4869570817e-02
 6.5380229386e-03  1.4054305889e-01  2.0833867261e-02
-3.0635376543e-01 -1.6951987005e-01  8.1799464792e-01
 5.5104471383e-03 -2.6684347068e-02 -8.4430101522e-02
-1.3936434937e-01 -1.9842012774e-01  9.9091588079e-01
-3.4657428598e-02  5.0055435195e-02 -5.9086322453e-02
 1.4750972177e-01 -1.8285965285e-02 -1.7806021800e-01
 1.0168503703e-01 -1.0701929881e-01 -1.2699702458e-01
-6.1601193944e-01 -1.2747583033e-01  2.1620435337e-02
-3.0108198238e-01 -3.0400817478e-02 -7.5101861025e-03
 1.0726545645e+00  1.4157292924e-01  3.3265309293e-02
-8.2612274480e-02  1.3336724674e-01  6.1596242733e-03
 7.8733903148e-01  1.9589931279e-01 -6.8677240883e-01
-1.5648199858e-03 -1.9118390527e-02 -1.2922022671e-02
-8.5355922633e-02  1.2997720236e-01 -7.8931796942e-01
 1.8492462537e-03  8.7682685223e-02  2.1001187780e-02
-5.6953671334e-03 -1.2416923537e-01 -5.1830645718e-02
-3.2838221775e-01  7.6974533247e-02 -4.7494451999e-01
-6.7187090057e-01 -1.4738793453e-03 -1.8574927230e-01
 7.9803976341e-02  6.6152275767e-02  4.3044322330e-02
-8.5418590149e-01 -5.7460130067e-02 -4.0202538240e-02
 6.1710022131e-02 -2.1908918563e-01 -1.9613797317e-02
 1.2080827215e+00  1.3995812634e-02  4.8583690337e-01
 1.6958980708e-02  2.2654777656e-02 -7.9553138547e-02
 1.4829691586e-01 -5.0126492374e-02  1.0351394832e-02
-2.1721516928e-01 -1.1050593140e-02 -6.0608439516e-01
 5.7333739317e-01  2.6588806115e-01 -2.2068835552e-01
-2.7159247849e-02 -4.1458550409e-02  1.8006137739e-01
 4.6690349622e-01  7.7811454510e-02 -9.5041253502e-02
 2.7219703668e-01 -4.9004741289e-02  7.0794389906e-02
 8.7837834436e-01  1.2644879518e-01  1.5318694214e-01
 1.1871388218e-01 -1.0614774424e-01  3.6072406249e-02
-5.0478053661e-01 -9.1273054362e-03 -9.2745959463e-02
-6.6455567484e-04 -7.1035707971e-03 -1.9999506090e-02
 3.0990376817e-03 -1.6382852289e-01  9.3874307903e-01
 7.8176190548e-03  1.0432040143e-01  2.3963840215e-02
-4.6796610547e-03 -5.7203259942e-02 -4.3885142471e-02
-1.8445258242e-01  5.8488817617e-02 -2.3413483441e-01
 2.5313652196e-01  1.0268176623e-02  1.6183428778e-02
 1.0934655253e-01 -2.4854707358e-02  5.5399268743e-03
-1.1689870497e+00 -5.6876443959e-02 -1.4220454423e-01
 1.8461866214e-03 -9.7329932366e-02 -1.9516041196e-02
-1.2099542451e+00  7.9111095456e-03 -5.2231253444e-01
-5.2736164711e-03 -4.9945328626e-03 -2.8924413696e-02
-3.6621879602e-02  1.4208978936e-01 -8.6733283691e-01
-1.7024610719e-02 -9.5814456480e-02 -3.6180749019e-02
 4.2568278342e-02  5.5248509849e-02  1.1684162849e-01
 1.9663718969e-01 -9.8134774305e-02  3.2248411455e-01
-5.4985473287e-01  1.2871818339e-02 -1.8523036117e-01
 7.3904669306e-02 -1.6100103751e-02 -1.4667022436e-02
 1.0667166527e+00  5.0048197852e-02  1.0298704068e-01
-3.5930223206e-02  1.8367567486e-01  2.3257524232e-02
-1.1268194271e+00 -2.5772750017e-02 -3.2945986238e-01
 1.2828541323e-02 -1.5983371224e-02  9.4322812528e-02
 3.1177308932e-02  1.7960341989e-01 -8.3988168860e-01
 7.4654168585e-02 -5.8047258571e-02  6.0250155152e-02
-1.9256715750e-01 -1.0292518561e-01 -2.1419713603e-01
 4.7381217774e-04 -8.9898965110e-02  9.2345391681e-02
 6.0328443258e-01  2.7030096008e-02  3.0419259859e-01
-1.3862316623e-01  1.5638435036e-02  1.3984831223e-01
-1.1253916937e+00 -1.5557888091e-01 -1.3807187460e-01
-6.9333618397e-01 -3.6199070672e-02 -1.7299282797e-01
-1.3687653751e-01  1.0877266866e-01  8.0882259891e-04
-1.2841251973e-03 -1.3118054114e-02  2.6133139969e-02
 4.4617840093e-02 -1.0201026861e-01 -1.9687198063e-02
 7.4240413436e-02  1.6062672200e-01 -8.3815722941e-01
-5.0881098695e-02  3.0626021445e-02 -5.8093672382e-02
 3.7433558575e-01  6.6838790934e-02  1.1854378129e-01
 1.5432992912e-01  2.3497464827e-02 -4.2928778581e-02
-1.6897157649e-01 -1.0282702456e-02 -2.3499609365e-02
-1.1659312435e+00 -8.7986810169e-02 -1.4891001008e-01
 1.3367044867e-03  1.9972595327e-02 -8.9223281396e-04
 9.6476740291e-01  5.1826868390e-02  1.9483124246e-01
 3.8206766269e-03  2.1034626713e-03  2.2761853527e-02
 2.4925659808e-02  1.5706766721e-01 -8.2582403449e-01
 2.6308994704e-02 -9.2755272072e-02  2.2476627127e-03
-1.2378536887e-01 -1.7467808576e-02 -1.3944842823e-01
-9.0638530117e-03  5.0914292701e-02 -1.6670514934e-02
-5.3507903926e-01  2.1267067332e-03 -3.4747808584e-01
 2.4496796494e-01 -2.5991388726e-02  2.8724839380e-03
-1.1886683391e+00 -1.0064820272e-01 -1.2851770102e-01
-6.9665867488e-01 -3.5388175398e-02 -1.5589175012e-01
 7.7702891679e-02 -1.6295432586e-01 -1.8876840489e-02
-1.5461772156e-02 -2.6318217063e-02 -8.8210222473e-02
 2.0321656508e-01 -1.7504632010e-01  1.1555384303e+00
-9.9927117409e-03  1.2826753993e-02  9.2536888133e-02
 1.5199353130e-02  5.4746603533e-02  2.3750972577e-01
-6.9500538963e-02 -1.7416002050e-01  2.7261431223e-01
-2.7358829899e-01  5.1509075097e-02 -1.6213396502e-02
-2.1581553567e-01  9.8097136660e-03 -7.6433621612e-02
-8.7277125493e-01 -1.0508560503e-02 -1.7054457872e-01
 1.0970035878e+00 -1.1895802204e-01  1.0381657908e+00
-1.0232664743e+00 -1.1150168452e-01  3.1030633082e-01
 1.8411706675e-03 -3.4129723969e-02  2.6001083552e-03
 1.6316383738e-01  2.0116748917e-01 -1.0368884164e+00
 4.8675580529e-04 -4.9434895138e-02 -1.5855347141e-02
 8.5078309548e-04  4.8547453686e-03 -3.6131715113e-02
 2.6428709265e-03 -8.9221084477e-02 -1.2327055681e-03
-5.8428750802e-01 -3.9184368576e-02 -9.6902951744e-03
-4.8386954888e-03 -1.5630218117e-02 -1.8199116141e-03
-1.0012743669e+00 -6.1356914514e-02 -7.7670730088e-02
-1.4179462063e-02  8.2992071840e-02  1.8740182340e-02
-1.2389625568e+00 -1.8121820445e-01  4.6438586026e-01
-1.3263377241e-03 -1.0619295418e-02  1.7438368183e-02
-1.1235002847e-01 -1.8524508819e-01  9.7932618736e-01
-6.9934400326e-03 -1.0131883254e-01 -2.5228877042e-02
 4.6379303082e-03  3.6950982965e-02 -1.8403836751e-02
-1.4477858260e-01  2.1453129340e-02 -1.7460284317e-02
 1.4884468742e-01  1.4223189764e-02 -3.1275374670e-02
-1.2412243397e-01  1.7375087514e-02 -8.1475393653e-03
-1.1873144348e+00 -6.2135698597e-02 -1.1638031862e-01
-8.5860954637e-03  2.6375204660e-02  8.2280347257e-03
-3.1924688517e-01 -1.7183895152e-01  8.2218068655e-01
 1.7162139102e-03 -2.3501676040e-02 -3.1001046685e-03
 4.7205197044e-02  1.8306354061e-01 -1.0043357787e+00
-3.4341968065e-03  3.6702974787e-02  6.9253865694e-03
-1.3572443026e-01  1.3607625286e-03 -7.3075038383e-02
-3.7195446780e-03  4.9441391002e-02  7.3629896908e-03
-2.3303527112e-03 -1.1737847762e-02 -2.1691319948e-03
 7.1076509462e-01  5.6920088036e-02 -5.5915448157e-03
 7.2091358393e-01  3.5844690396e-02  1.1651935488e-01
-1.1597373995e+00 -4.0882445813e-02 -2.8077887383e-01
-9.9713635201e-03  3.7404771594e-02  5.2359492296e-03
 3.9215195029e-02 -1.3365522188e-02 -9.9984919983e-02
 3.0291158997e-01  1.7545547936e-01 -9.7362493729e-01
 3.6194697510e-02 -2.8217819055e-02  4.4592071850e-02
 1.5567258930e-01  5.2582332194e-02 -2.7708794367e-01
-3.0252846955e-02 -1.8706890042e-01  5.9355280237e-02
-3.6128813034e-01 -5.1427225838e-02  7.5977398770e-03
-2.7874236984e-02 -4.5100220695e-02  1.6111067931e-01
-1.1278633529e+00 -1.5247357840e-01 -4.3967967697e-02
 1.1874174496e+00  1.6657525351e-01 -2.4708764734e-01
-3.9922598023e-02 -1.3149389971e-01 -1.9865576969e-02
 7.9002108049e-04 -3.7955013935e-02  1.5431562812e-02
-1.0978120401e-02 -1.6840522423e-01  9.2060729826e-01
 2.7391643080e-02 -8.0768087247e-02 -3.0705709281e-02
-1.7290850643e-01 -3.4848319963e-04 -9.8058840883e-02
-3.6208136061e-02 -1.1208114450e-01 -1.7572013154e-02
 5.6533749777e-01  5.1590834663e-02  4.6426362215e-02
 7.2376689361e-02 -1.1929301777e-02  1.3783828536e-02
-1.1427351627e+00 -7.2899988099e-02 -2.0635792318e-01
-1.1882049175e-02  1.0392187068e-01  2.3630778835e-02
 9.0255523049e-01 -1.2335274648e-03  4.0524571415e-01
 3.4252628559e-02  5.5344078217e-03 -1.2479360009e-01
-2.2740634140e-01 -1.7306483549e-01  9.8916116182e-01
-4.4838201407e-02  3.1047346530e-02 -8.6727823581e-02
-1.1437026482e-01  4.5884143637e-03  2.2233854902e-01
 1.2324319494e-01  2.0009216553e-01 -1.6373691825e-01
 4.4983237939e-01  6.4711048511e-02  6.6365816975e-02
-2.5148375427e-02 -2.5241537427e-03 -5.2816342233e-02
 1.0455093846e+00  1.3363811005e-01  8.4965372089e-02
 1.2705202439e-01 -3.0783083360e-02 -7.3332070251e-02
-3.8044934982e-01 -2.0540583301e-01  8.7438671781e-01
 4.1170874893e-02 -4.1948025057e-04 -8.0541990226e-02
-7.9149293411e-02 -1.0051721570e-01  6.0471838817e-01
-1.4403831613e-01 -7.7487085798e-03  3.9008883465e-01
-2.5546122582e-01  3.5476338970e-03  2.6976907157e-01
-4.4727885957e-01 -2.4201634944e-01  2.6060281617e-01
-3.3209281564e-01 -5.9367303498e-02 -2.4590885792e-02
-6.1131432830e-01 -1.0821957546e-01  9.1674882056e-02
 8.1887012413e-01  6.6623403433e-02  1.7346325109e-01
 9.9591044525e-01  1.2270154755e-01 -1.4779162875e-01
-7.2971968771e-02  1.7358884463e-01  2.1195633770e-02
 3.3534130040e-04 -4.5739486783e-03 -3.3378953660e-03
-3.3205625542e-02 -1.7975851863e-01  9.8789922992e-01
 4.7638292197e-03 -8.0169564310e-02 -1.4618722471e-02
-7.5447796189e-02  1.7291443695e-02 -1.1244490040e-01
 3.2454319092e-03 -3.8178533831e-02 -9.2598921048e-03
-1.5348598299e-01  1.9235087713e-02 -1.7109934948e-01
-1.5100337837e-02 -2.3213748949e-02 -5.6275709036e-03
 1.2559630219e+00  6.7975888267e-02  1.5863403129e-01
 1.0617533042e+00  4.3811582141e-02  2.1581390951e-01
 4.5798540798e-03 -7.3718780465e-02 -1.3767389045e-02
 1.3155723221e-03 -2.8958547171e-02 -2.0920927178e-02
-9.9972427411e-03 -9.6159124760e-02 -4.3433900007e-03
-1.1196002989e-02 -1.3500641641e-01  8.0587342752e-01
 1.2564268091e-01  9.2374341964e-02  1.4364617250e-01
-3.7146811552e-01  8.8202365742e-02 -2.7312880870e-01
 2.7163472350e-01  3.1525663283e-02 -7.8794805394e-02
 7.9590248445e-02  1.9671870193e-02  1.9231474699e-02
 1.2282914141e+00  4.2440057251e-02  2.1056966473e-01
-7.6860425214e-01  6.7743868969e-03 -3.5946530015e-01
 6.8278547251e-02  1.3287496475e-02  3.3414106221e-02
-1.5693481926e-02 -2.8634397243e-03  5.6695624396e-02
 5.9506213147e-02  8.4513139242e-02  5.8303980825e-02
 6.0738632118e-02  1.7290288422e-01 -7.8977793804e-01
 3.8863213276e-01 -4.7786129298e-02 -1.6125092853e-01
 6.0442114110e-03 -2.1814329736e-02  7.7344613697e-02
-6.1387265084e-01 -2.5761963298e-02  6.5277300024e-02
 1.3080913443e-01  2.3815100110e-02  5.9878102666e-02
 1.0448209062e+00  6.1741100074e-03  1.5245717934e-01
 2.7346113829e-02  1.2935290829e-01  3.8138555234e-02
 8.2884686468e-01  3.9201501754e-02  1.1638096004e-01
-2.2785576866e-04  2.6965811310e-02 -3.9038657975e-02
 2.2661275341e-02  1.7455856756e-01 -9.3552035163e-01
-3.0245762555e-02  4.3958861422e-02  1.6473513956e-02
-2.0107632668e-01 -3.8401117342e-02 -1.5394600980e-01
 1.4285625143e-03  7.2542200562e-02 -3.8820291953e-02
 1.5083710639e-01 -7.5687613859e-04  1.0197762377e-04
-3.0795237578e-01 -5.8916935442e-02  1.3686294974e-01
-1.1256082379e+00 -8.4858907831e-02 -1.8551365517e-01
-9.3408563797e-01 -3.4860428571e-02 -2.5665411461e-01
-4.9178838762e-02 -1.2585365219e-02 -1.1592878191e-02
 7.4759862778e-04  2.1291023576e-02 -9.3958566316e-02
 1.0628224268e-01  5.9225449972e-02  8.6963186776e-03
-1.0001721331e-01 -1.2126825180e-01  7.5661058410e-01
-4.5587472136e-01  1.6444090476e-01 -1.0953821020e-01
 2.9515207463e-02  1.5850464297e-02 -1.4659509228e-01
-5.0776260510e-01  8.0269529584e-03 -2.1760003599e-01
 1.9912832041e-01  8.2326837490e-02 -8.4033072554e-02
 1.0796024198e+00 -2.7836490864e-02  6.8574806686e-02
-2.0185677921e-02 -6.2369671498e-02  1.2085013745e-02
-5.9556043359e-01 -4.3237954033e-02 -5.6906840314e-02
 3.1794571936e-03  4.1727492435e-02 -4.5248816799e-02
-1.6677614126e-02 -1.7772781924e-01  9.6642388029e-01
-4.2227742165e-02  7.0953566036e-02  2.4056784847e-02
 1.6899318621e-02  5.4280215410e-02  8.8632552654e-02
-1.2245305859e-02  8.6186955546e-02 -3.9350548942e-02
-3.7542069756e-01 -7.8835891811e-02  1.1204898598e-01
-3.7291072155e-01  2.4122737939e-02 -6.9068856317e-02
-1.2477193775e+00 -1.2190074129e-01 -2.2886719601e-01
-7.8328538554e-01 -2.6566451754e-02 -2.7676039614e-01
 1.5892958049e-01 -4.8247029601e-02  3.2026864994e-02
 6.2684379707e-03 -2.2118159108e-02  3.8959479166e-02
 5.8890236864e-03 -1.7059313467e-01  8.8226938926e-01
 4.8227244715e-02 -1.0471742017e-01  9.1552653250e-03
-5.3944458162e-02  7.8728702884e-02 -8.6429520340e-02
 2.2761505304e-01  5.5439375313e-02  2.5932733523e-01
 2.1368633333e-01  1.0865226036e-02  1.1933204071e-01
-3.3428010209e-01 -2.6113344722e-02 -4.0317712540e-02
 1.2087784570e+00  1.0242623246e-01  1.7385034686e-01
-1.0258033211e+00 -1.9947761602e-02 -3.0993697709e-01
-1.7997933894e-01 -1.2255337562e-01 -8.2943057908e-02
 2.3391303011e-03 -3.8672141988e-02  1.0801563480e-02
-2.8041301694e-02  9.1858521366e-02  1.8575738945e-02
-1.1409953302e-02 -1.5725054079e-01  8.4880029395e-01
-6.6300390471e-02  1.2932955900e-01 -3.9817896847e-02
 2.8617682856e-01  4.2884051600e-02  2.0065256411e-01
-5.4025570060e-01 -4.0801093545e-02 -8.1619639853e-02
 6.6279642622e-02 -5.8731405733e-03  1.2174080517e-02
-1.1458821346e+00 -7.0018231264e-02 -2.1007349797e-01
 2.2950378038e-02 -1.2300824898e-01 -2.2603497027e-02
 8.6392574748e-01 -1.5982047947e-02  4.6635220731e-01
-6.9346877951e-03 -6.7192266723e-03  4.2589811707e-02
 4.4264460226e-02  8.2394643808e-02  2.5255540974e-02
 6.7325731553e-02  1.4294812250e-01 -7.3530169541e-01
 4.6310702028e-01 -5.2191054460e-02 -4.9766799953e-03
-2.1101317862e-03 -1.9063199767e-02  5.5008541322e-02
 2.3512960975e-01  5.3263635249e-02 -2.2850139346e-01
 3.5819706692e-01  6.8410077512e-02  7.3246248245e-02
-1.1755186623e+00 -4.1911186596e-03 -1.3620837260e-01
-4.8654176117e-01 -3.4894678884e-02 -4.7146132726e-02
-1.9170009613e-02 -3.9534792113e-02 -2.0391901024e-02
 1.3991064916e-03  7.0174671859e-04  3.4920447193e-02
-1.7313658207e-02 -1.7115498876e-01  9.7212985681e-01
-1.4561278407e-02 -6.5294982620e-02 -1.1957857894e-02
-5.4340383866e-05  5.1814342956e-02 -6.4371061653e-02
 2.5393776685e-03  5.0605177758e-02  4.6778133949e-02
-1.2417277183e-01  4.9523560344e-02 -2.8100580128e-01
-2.4656911033e-01 -5.6899811761e-02 -3.6258362893e-02
-1.2979928834e+00 -2.5558754716e-02 -1.8573106367e-01
-8.5756538911e-01 -2.0391158004e-02 -2.0998215215e-01
-1.0013928936e-02 -8.2355426453e-02 -2.3868079635e-02
 4.3446003395e-03 -1.2312762657e-02 -6.5080759787e-02
-1.8360366981e-02 -1.7356556951e-01  1.0003400691e+00
-3.3416809100e-02 -8.1662582458e-02 -7.1314244235e-03
 4.1789773428e-02 -8.1257258378e-02  7.8014834316e-02
-5.0589653419e-03  7.2878904002e-02  6.5837825317e-02
 1.6746075947e-01  1.7768297746e-02 -1.1133943783e-01
 4.9127385252e-01  4.3926984085e-02  8.7316961634e-02
-1.2434569589e+00  8.2975582310e-03 -1.8954689606e-01
 9.5320590314e-01  2.4639327662e-03  2.8368108526e-01
-1.0525472936e-01 -5.7188490823e-03 -2.3891137840e-02
 1.4603933672e-03  2.7964677503e-02  3.2920024814e-02
 2.0489157935e-02  9.1472302350e-02 -6.6679131572e-02
-2.5648397758e-03  1.1934767676e-01 -7.9844722668e-01
 6.1008546942e-02  1.1282973115e-01  1.2496161162e-01
-4.1600340146e-01  9.9023284301e-02 -3.6972352964e-01
-1.5542838979e-01 -2.1968024215e-02  7.0137102856e-02
 8.7512289853e-02 -6.9266303577e-03  1.7130286646e-02
 1.1800526218e+00  3.8289551541e-02  1.7950725818e-01
 8.8803201572e-01 -7.5715592721e-03  4.1462795477e-01
-8.3438694786e-02  3.9437093620e-02 -3.1711410561e-02
-1.9458194007e-03  1.7993197812e-02 -2.7036223691e-03
 2.8822373300e-02  1.5152667492e-01 -8.2707704791e-01
 1.2039169987e-02 -8.7192784453e-02 -1.4141025360e-03
-1.5090025089e-02  8.7375401368e-02 -2.1023346757e-03
 3.7132718923e-01 -2.4737272247e-02  3.6267996504e-01
 1.9498752057e-02  3.1700991587e-02  7.2439585459e-03
 1.6586068072e-01  2.2379509944e-03  6.4569097520e-02
-1.0944675911e+00 -6.8338903649e-02 -1.1699308331e-01
-1.2157460672e-02  7.1065799882e-02  1.1548260006e-02
 1.0865574740e+00  2.8731287365e-02  3.3200342992e-01
-4.4944764774e-03  2.0916675018e-02 -2.1515608239e-02
 4.8817134611e-02  1.6397426535e-01 -9.1416371254e-01
-1.1419609347e-02 -7.7455625878e-02 -2.5970949162e-02
 4.1106549493e-02 -4.9489465870e-02  1.1493063384e-01
 2.4015890456e-03  5.0252213307e-03  3.0792005034e-02
 6.2253214504e-01 -2.1525216539e-02  2.8348325059e-01
-5.6888527498e-02 -3.7201737086e-02  1.3839746531e-02
-1.0964312574e+00 -5.1976025005e-02 -7.1656917900e-02
-2.5759649465e-01  1.2291765882e-01 -1.4987379954e-03
 8.5247074749e-01  9.0721890487e-02  1.0073579432e-01
-5.0837517010e-03  2.8060892422e-03 -9.2011274947e-02
-2.3016570796e-02  1.7987472248e-01 -1.0881666114e+00
 3.3100325377e-02  2.9256196451e-02 -1.7462125511e-02
-3.0119829333e-02  2.8646055127e-02 -2.3014286590e-01
-1.9120245202e-02  1.2432819466e-01 -1.0219781104e-01
-2.6470942241e-01  8.8547668014e-03 -1.8532404607e-02
-2.5289322931e-01  1.8584386084e-02 -1.1270560230e-01
-9.1665647647e-01 -1.3574497761e-02 -1.1467460402e-01
 1.3641801470e+00 -9.8844266322e-03  4.6156388654e-01
 1.0174814126e-01 -7.3776102979e-02 -2.7351393367e-02
-1.1012118783e-02 -2.3962520675e-02  2.4511044356e-02
 1.4456124015e-02  8.2327654669e-02  8.4009512899e-02
-1.2633401105e-01 -1.6910262035e-01  7.2687790473e-01
-3.3135184064e-01 -1.0840788757e-01  2.1142394472e-01
-3.4260155177e-01  5.2629180861e-02  1.9321907904e-01
-4.2632721777e-01 -4.1789130205e-02  1.4188753375e-01
-1.2898901300e-01 -3.2116129380e-03 -3.2865600701e-02
 1.1453855543e+00  4.3441212852e-02  1.1497870846e-01
 8.7242821018e-01  8.6151134533e-02 -1.3016738105e-01
 6.1402845841e-04  1.6826914552e-01  3.6471230517e-02
 1.2067652901e-03 -2.8288787712e-02  1.4005949545e-02
 1.2952041150e-01  1.5829063917e-01 -8.1682339798e-01
 8.9931762781e-03  6.1602238043e-02  1.8670955699e-02
-1.7521976901e-01  4.0670515100e-03  5.7915249470e-02
 9.2394989037e-04  5.1020995360e-02 -1.2119368677e-02
-4.6459562837e-01  3.2687535438e-02 -3.4461966227e-01
-5.8039268669e-02 -7.4006783042e-02  1.2835233881e-02
-1.2685729984e+00 -6.4782311733e-02 -5.4429792776e-02
-4.5092495885e-01 -4.6312180494e-02  4.9586912968e-02
-2.6059209127e-02 -4.2513640764e-02 -8.7280782247e-03
 1.3000908338e-03 -1.5791085314e-02 -3.4190487499e-03
-1.1547189670e-02  1.3501489591e-01  2.4244286381e-02
 2.4390644769e-02  1.1537705802e-01 -6.2912012773e-01
-5.9554036110e-01 -6.0378059936e-02  6.9987029433e-02
-4.4818020203e-03  5.9534897605e-02  1.1367205505e-02
 1.9530328541e-01 -3.1657617470e-02  2.5930037734e-01
 1.2027792601e+00  7.9356473696e-02  7.4348732076e-02
 2.8215707765e-03  9.5276560748e-02  1.7876321472e-02
-8.0289039280e-03  9.8086122934e-02  1.7810050019e-02
-4.3854044485e-01 -4.5775628058e-02  6.7643404216e-02
-4.3762857440e-02 -2.4062324587e-02  1.1614462458e-01
-2.2549298815e-01 -1.4332629843e-01  9.1204264500e-01
 1.1219810585e-01 -3.7697253015e-02 -7.7273133959e-02
-7.0026672450e-02 -2.1086636437e-02  2.0413004576e-01
-1.0253444527e-01 -2.1892499897e-01  2.9013140361e-01
-6.6920168938e-01 -1.2519174740e-01 -9.3138417478e-02
 7.0456552758e-02 -5.0994010368e-03  4.1803803471e-02
-9.4305880265e-01 -1.1163593361e-01 -1.1989025038e-01
-3.2168869938e-02  1.4947652897e-01  2.7344214322e-02
 4.0825179687e-03 -1.5473522053e-01  8.4348593034e-01
 3.1503139799e-03 -6.1984408810e-03 -7.1192680059e-02
 7.1581009818e-02  5.5134310044e-02  1.0240268741e-02
 7.8492680209e-02  1.1081832693e-01 -7.2202659595e-01
 5.4568626786e-01 -1.1282176834e-01  2.3796295484e-01
 4.9557096460e-02 -5.7214752243e-02 -1.0553004261e-01
-1.3983628795e-01 -3.1201998469e-02  9.2153162798e-03
 4.9100239826e-01  3.0325188949e-02 -1.0004561158e-01
 9.1292741140e-01  4.9544881657e-03  1.4529675264e-01
 5.8398824162e-01  9.0020555788e-03  2.1112084525e-01
-1.6828025910e-01 -1.6643389998e-02 -7.2033071778e-02
-1.4475124237e-02 -9.5169451420e-04  2.4379462597e-02
 1.0195714826e-01  1.1926426227e-01 -5.7673405330e-01
-4.8858819437e-02 -1.4784537321e-01  6.0465923215e-02
-1.6699608946e-02 -3.0530365487e-02  3.5511367526e-02
 5.0512386100e-01  7.5313234606e-02 -4.7112400722e-01
 7.9307470860e-01 -1.1248987077e-02  1.6205882680e-01
-1.4392576537e-01 -1.1475101906e-01 -3.4966784857e-02
 4.7680042012e-01  1.0404730026e-02  1.5320099976e-01
-1.5527306841e-03  2.1915578523e-01  4.7153948358e-02
 9.3431070233e-01  1.3887065473e-03  3.7986589611e-01
 1.6154883022e-02  2.9451169410e-03  1.4181014718e-01
 4.1555544252e-02 -1.1737225597e-01  8.9926655191e-01
-7.4669337715e-02 -1.7907653745e-02  4.2529518140e-02
-2.5662428931e-01  1.3656558356e-01 -3.3041140627e-01
-7.2978937879e-02  1.5020663466e-01  8.7392853060e-02
 3.3125208359e-01  3.5350384172e-02  2.4202467056e-02
-2.2512127828e-02  5.5211843813e-02 -2.4178720450e-01
-1.1661228816e+00  4.8598227782e-02 -1.9193132461e-01
-8.0511626026e-01  8.2738278786e-03 -3.3988451486e-01
-5.3946909038e-02  9.9721135235e-02  5.3186304154e-03
 9.8332431253e-04 -1.4895512127e-02 -1.6866818913e-03
 1.5569348923e-01  1.7499435140e-01 -9.0110585928e-01
 9.4370960600e-03 -1.3145241270e-01 -2.3787608636e-02
-4.4774183784e-03  6.6202252189e-02  1.0760419547e-02
-2.0619511169e-01 -2.4101917390e-02  5.4150364185e-02
-4.2297222096e-02 -1.4031367956e-03 -1.0582415187e-02
-1.6997008236e-02 -2.1723534959e-03 -1.4875987179e-03
 1.3318395183e+00  8.6847483843e-02  1.0127992313e-01
-7.3312798736e-02 -6.1988447831e-03  6.4877586704e-03
 1.1327020452e+00  1.0753553400e-01 -9.8365866430e-02
-3.7813488359e-02 -9.4274007026e-03  1.0264632339e-01
 8.4109623702e-02 -1.3342158836e-02  4.6283955535e-02
-1.2778882399e-01 -9.0554141985e-02  6.7142825510e-01
 4.9426877468e-01  2.0973231222e-01 -8.4346400637e-02
 2.0341976436e-02 -9.3659762319e-02 -1.4958367490e-01
 3.5513762941e-01 -2.0849849485e-02 -7.3300735232e-04
 9.3199091639e-01  1.9650890054e-01 -1.5842420557e-01
 6.5225883656e-01  4.9099330968e-02  2.8228254578e-01
 1.2652996237e-01 -2.7073095218e-02 -1.1563572028e-01
-5.5381023535e-02  9.8810585812e-02 -3.5163767111e-03
-5.9742721442e-03 -8.8027695555e-03 -3.0163734602e-02
 3.2432370536e-02 -1.3389824129e-01  8.2498197637e-01
 2.0602007277e-02  1.0508386863e-01  5.1547437708e-02
 5.3306582516e-02  6.5697552769e-02  1.2185249410e-01
 2.4382401458e-01 -1.0290156619e-01  3.2563189688e-01
-5.0735788068e-01  1.9367869242e-02 -1.9620229256e-01
-1.4458926068e-01  9.9429423620e-03  4.2890954035e-04
 1.1227047551e+00  4.7133522891e-02  1.2487657087e-01
 5.2603208392e-02 -2.0325763435e-01 -1.8935744386e-02
-1.0512618183e+00 -2.2906129447e-02 -3.4240032792e-01
 8.7498798465e-03 -8.6500161261e-03 -5.7621813969e-02
-7.1288517455e-02  1.5598099477e-02  1.4543320231e-01
-8.5280308928e-02 -1.6846014721e-01  8.1820284481e-01
 1.3565309601e-01 -6.3679512733e-02 -1.4721298018e-01
-3.1180245330e-01 -1.4857877194e-01 -2.8014241766e-02
-5.3758718174e-01 -1.2014709038e-01  5.9131959544e-02
-3.2008573682e-01 -8.2464926623e-03  8.8916435059e-02
 8.9381350595e-01  6.7347135334e-02  1.4209022294e-01
 3.3424703098e-02 -9.1495074047e-02 -2.0182664828e-02
 3.5615553645e-01  1.6933225372e-01 -7.6115950478e-01
 9.2088194392e-03  1.8329492026e-02 -3.9063135892e-02
-1.1474260500e-01 -1.6581948473e-01  9.1344089326e-01
-4.7684931669e-02  7.5619024247e-02  4.5458275945e-02
 2.0567228135e-01  1.0326028196e-01 -1.4187253495e-01
-4.3259358652e-02 -1.0345362089e-02 -2.4330564131e-02
-6.0170671405e-01 -7.2367547439e-02 -5.3180529801e-03
 1.0528158517e-02  5.5413124441e-03 -2.5960796497e-02
-1.0176844662e+00 -7.8468396964e-02 -1.5141700758e-01
-7.2645960015e-03  1.1457801353e-01  2.0047294166e-02
-1.0959599978e+00 -6.5243277878e-02 -1.7965967892e-01
 1.6440011865e-02  1.3920658143e-02 -2.9238341313e-02
 2.6661694052e-01  1.5704702109e-01 -8.4095747566e-01
-4.1719817319e-02  1.0941363285e-01  4.0097365373e-02
-2.1749034223e-02  1.0091489015e-01 -3.5430639997e-01
 2.9121757457e-02 -3.8227066387e-02 -2.3965531406e-02
 7.1358964375e-01  1.1597500171e-01 -6.7422458044e-02
-1.1186731090e-01 -4.0991330027e-02 -4.7092882989e-02
-9.7404021947e-01 -6.1789306049e-02 -1.6119585323e-01
-2.9051146575e-02  2.3353314688e-01  3.8153973705e-02
 1.2082228881e+00  1.0375023851e-01  5.7192634851e-03
-7.1906081193e-04 -2.4904415057e-03  1.1670012608e-02
 2.6474003498e-02 -9.0817178629e-02 -1.4831931614e-02
-6.4512777620e-02 -1.0742361836e-01  5.6175738862e-01
-6.0510260181e-01 -6.3550888266e-02 -9.0228729843e-02
 1.0274922796e-03  1.0551702012e-02 -1.1320668304e-02
-4.2932865200e-02  5.6715067818e-02 -3.3789538943e-01
 1.1371650461e+00  6.4247247433e-02  1.1722828977e-01
-1.2332551538e-01 -1.2392600310e-01 -3.5594881151e-02
-1.3036652824e-01  3.7870924214e-03 -2.1598614575e-02
-4.7177473486e-03  1.9440944817e-02  9.2721914831e-03
-4.1317379335e-03 -1.7194833884e-02  8.6246066829e-02
 7.4811321153e-02  1.7848553770e-01 -9.2535931635e-01
 7.5316766875e-02 -7.1515884580e-02  6.7656525543e-03
-1.5796706883e-01 -1.1866231753e-01 -1.1804893360e-01
 5.3596552468e-02  7.1024027628e-02 -7.5212186735e-02
 7.9824506070e-02 -1.2363552469e-02  1.5736669757e-01
 6.1704230026e-01  2.7421553956e-02  6.2366516909e-02
-1.1704147806e+00 -1.6329422573e-01 -1.5376743458e-01
-9.1262564757e-01 -7.8616109991e-02 -1.3396721064e-01
-4.7974242292e-02  2.7021781737e-02  6.3309146738e-04
 6.6231651985e-03  1.6929574557e-03 -3.5176751026e-02
 1.1506100139e-01  1.6082672334e-01 -8.6049306241e-01
 6.0889451503e-02 -1.3333516102e-01 -3.5274467951e-02
 1.9306007528e-02 -1.5897739799e-02 -4.8850645347e-02
-2.8419163277e-01 -1.0891617193e-01  3.6477912491e-02
 7.2960232414e-02  8.5004146553e-03  1.4265394436e-02
-4.4838702410e-01 -4.4809622886e-02 -4.9867393534e-02
-1.2095876322e+00 -1.0576335965e-01 -1.2922978670e-01
 9.4851645868e-03 -4.8255541817e-02 -4.9542836784e-03
-1.1237343331e+00 -1.0740732486e-01 -3.4215556814e-02
 2.0551626922e-03  6.4714632472e-03 -4.9946267786e-03
-1.6623219857e-01 -1.6502787351e-01  8.5613988812e-01
 1.1173360066e-02 -8.0654761565e-02 -1.4815760238e-02
-1.0590715016e-02  1.4038679035e-02 -3.6264973040e-02
-9.6638597131e-03  5.6698718829e-02  1.7534653761e-02
 4.1087592795e-01  8.7498279862e-02 -2.8214433037e-01
-1.4648641498e-01  5.2527784705e-02 -3.1319365827e-03
 1.3217047686e+00  9.7561269122e-02  1.0612419872e-01
-6.6964974100e-01 -5.6706247715e-02  2.1631044608e-02
 2.3267944736e-02 -1.4744508218e-01 -2.6724438433e-02
-1.1182796198e-02 -1.7616030638e-02  1.0597287387e-01
 9.5804309741e-02  1.8502501822e-01 -9.9348676510e-01
 5.4175586450e-02  4.5666122767e-02  1.1906908268e-02
-2.5544625047e-02  1.2245348950e-01  1.5788871542e-02
-1.1863240233e-02 -1.9359504398e-02  1.2258387192e-01
-6.2200271832e-02 -4.3405348198e-02  2.3485420471e-01
 5.3912505616e-01  5.5761500804e-02  7.2067413535e-02
 1.2203878550e+00 -4.0519189556e-02  1.1820191127e-01
 8.8110485492e-01  2.0444875406e-02  1.0163133980e-01
 1.8697242387e-02  5.9079313487e-03 -1.6345401531e-02
 4.3860743450e-03 -3.4792138844e-03 -2.1751935915e-02
-4.7035010996e-02  1.1838699116e-01  1.4828525894e-02
 2.9410802712e-02  1.0588063935e-01 -6.3312560332e-01
 5.7618486693e-01  1.1114648902e-01 -2.9867755309e-02
 8.6123867022e-04 -3.4026472936e-02 -2.9884337769e-02
-4.1285242285e-02 -5.2108755411e-02  2.6468947007e-01
-1.1789509437e+00 -7.0964797872e-02 -1.0873203670e-01
 3.0579758194e-01  1.2107585401e-01  4.8157016871e-02
 3.9426493535e-01  2.5229085382e-02 -2.1041052971e-02
 1.8328796098e-02  3.5216062228e-02 -4.1289032084e-03
 6.0512016742e-03  1.2763860506e-02 -2.0088683827e-02
-1.1536502260e-01 -1.5680449438e-01  8.4687000467e-01
 3.9943344239e-02 -9.9720587299e-02 -6.1848741394e-02
-1.6208497584e-02 -9.1443101243e-03  3.9468473598e-02
 2.6311467894e-01  9.7650168122e-02 -2.1336844151e-01
-6.3203522685e-01 -6.4503716409e-02 -2.2198503787e-02
 4.2587123611e-02  1.6011045711e-02  1.8335771296e-02
 1.0178753310e+00  6.5730617587e-02  1.5603326903e-01
-2.2613254086e-02  1.5823496901e-01  2.4831834351e-02
-1.0811421340e+00 -5.9832780705e-02 -1.7730408841e-01
 2.3036092792e-02  3.4378265181e-02 -1.2275651076e-01
 1.4435297410e-01  1.9346964949e-01 -1.0738643021e+00
-6.5503297376e-02  2.0832164293e-02  3.2204543834e-02
 2.1857857939e-02  4.3454171972e-02 -1.7498766760e-01
 7.7809395339e-03 -1.4264638579e-01  8.6240505146e-02
-5.3714307766e-01 -6.7673513849e-02 -5.7342498585e-02
 9.1969079668e-02  3.9279769156e-02 -2.5250428407e-02
-9.5780866435e-01 -1.2190100486e-01 -1.1974581769e-01
 1.1956247762e-01  7.1503522439e-02  7.1993908902e-02
-1.3049534542e+00 -1.3479853734e-01 -1.6644537743e-01
-3.7437446585e-03 -2.2257429424e-02  1.1989123184e-02
-1.6317746006e-01 -1.5880769857e-01  7.7795073860e-01
 9.0202496029e-03  6.4395595539e-02  1.1612681484e-02
 3.9511191396e-01  3.7418270619e-02 -1.6208412671e-01
-1.0775456678e-02  1.0484541224e-01  3.1190943414e-03
-7.4806751837e-02 -2.7856636831e-02 -3.5224592872e-03
 1.7001369618e-01  5.3969320223e-02 -2.4925047244e-01
 1.2570304292e+00  6.4356596032e-02  9.0228023066e-02
 6.4166588434e-01  7.1228298168e-02 -1.1634044638e-01
 8.6255838639e-03 -9.6445655849e-02 -1.9363997088e-02
 1.1769268797e-03 -8.1750751487e-03 -3.2344609113e-03
 1.1031144809e-02 -1.0840359330e-01 -1.8681319691e-02
-6.8551830853e-03 -1.1841226899e-01  6.6189758451e-01
-5.7531335318e-01 -7.7063960202e-02  1.5925334221e-01
 3.8265182836e-03 -5.9110040389e-02 -1.2771404273e-02
-2.6852799151e-01 -5.7562997127e-02  2.0137980724e-01
 3.3336656619e-02 -4.9852552407e-02 -5.5010318830e-03
-1.1624434027e+00 -6.8848040115e-02 -1.3230083228e-01
 5.4178351432e-01  4.9579735266e-02 -4.5855645796e-02
 9.2134151713e-03 -1.1919724134e-01 -2.0655997748e-02
-5.0438346689e-03  3.1382801296e-04  3.9374518784e-02
-9.6820078417e-02 -1.9737741324e-01  1.0592832727e+00
 1.2675465435e-02  8.1493716009e-02  1.4682775866e-02
-1.1394584493e-01 -5.1956689586e-02 -1.6507826807e-02
 3.8095620419e-03 -5.5893340901e-03 -3.9369961342e-02
 6.7838782345e-02  2.5569071469e-02 -1.5208498424e-01
 3.9284188839e-01  6.1116127792e-02  5.6398452558e-02
-1.2543771088e+00 -2.1804480600e-02 -1.4234236072e-01
-1.0666543880e+00 -3.8789046729e-02 -1.4863303782e-01
-2.2873391027e-02 -1.7656623522e-02  9.5201862238e-03
 6.1008444237e-03  5.9792473994e-03  8.8324707214e-02
 7.1525013118e-03  1.3403092861e-01 -8.6277203284e-01
 7.4256687324e-02  7.6638008697e-02  1.1080565716e-01
-1.6405465938e-01  5.9532931843e-02 -1.9735781061e-01
 1.6810981795e-01 -1.7063112494e-01  4.6298626921e-02
 4.3412751738e-02 -4.1946228022e-02  1.8196710112e-01
-8.3842804144e-01 -3.4060577647e-02 -1.3502574980e-01
-1.1110392068e+00  6.2524468432e-02 -1.6494907241e-01
 7.5330571021e-01 -2.0129364876e-03  2.6630041045e-01
-5.3972883977e-02  8.3216251239e-02 -8.1529940687e-03
 2.1107969072e-03 -1.3801052323e-02 -9.4327559030e-03
-1.2601614104e-01 -1.6411541602e-01  8.5884378132e-01
-1.4551729147e-02  9.8062197723e-02  1.6740132029e-02
-3.0034798845e-01 -4.3299889584e-02  4.5295080157e-02
 1.5314764862e-03 -4.8062341407e-02 -1.6820932901e-02
-1.8799730712e-01  1.4620386439e-02 -1.7040158485e-01
-6.2673122251e-02  2.9431395558e-02  2.4460981231e-03
 1.2848514282e+00  9.0884612293e-02  9.9907170252e-02
 8.4786940869e-01  7.3301803141e-02 -2.5755816113e-02
 3.0725799766e-02 -2.2607474183e-02 -5.6502669135e-03
-2.1946653817e-02 -3.9129020890e-02  8.0674908204e-02
-1.7065250960e-01 -1.8999896405e-01  8.5176759151e-01
-8.2001066278e-02 -9.0377621935e-02  2.0803386851e-02
-2.1945133842e-01  4.5204937654e-03  1.8537523162e-01
-1.5008843552e-01  1.4907513769e-01  4.8121115587e-02
-2.2283957177e-02 -2.8632720908e-02  1.7913694911e-01
 7.6309485336e-01  5.2833339904e-02  4.2427840768e-02
-1.1732862664e+00  3.3250800997e-02 -3.9743650374e-02
-7.8560895573e-01 -6.8598537371e-02  1.0829299536e-01
-8.6528205076e-02  5.9778928754e-02  2.5510258015e-02
 5.5544973958e-03 -2.2578857458e-02 -3.4604923828e-02
 5.5076139762e-02 -3.7154799791e-02 -1.4365099088e-01
-1.3455582063e-01 -1.6951885623e-01  8.3670538610e-01
 3.4938797032e-01  8.2925596087e-02 -7.8983270354e-02
 4.0708983785e-03  7.4678663656e-02  5.2722932747e-02
 3.8539227092e-01  1.6193830210e-02  8.9518615864e-02
 5.5224726999e-01  3.6147333586e-02  1.4311749106e-01
-9.3288739467e-01 -8.0038530055e-02 -5.5576093472e-02
 4.2464588843e-02  7.5132487404e-02  2.2694778845e-03
 8.6372263657e-01  8.3656386313e-02 -1.1704897271e-01
 7.3636153817e-03  1.1545692748e-03 -3.5551080089e-02
-5.7324841348e-02  9.9284529531e-02  5.6293497667e-03
 5.1761090505e-02  1.2156077234e-01 -7.3460672887e-01
-5.0107962400e-01 -1.3034363581e-01  7.1939061318e-02
 5.5796741479e-03  2.8132549131e-02  5.3807978654e-02
-1.2120409520e-01 -4.6268205788e-02  1.7895722123e-01
-3.8702855346e-01  1.4969787238e-02 -3.8425328282e-02
-1.1474919850e+00 -1.1526750337e-01 -1.3186689814e-01
-2.8215223803e-02  5.1438331814e-02 -2.1728722162e-03
-6.3464187077e-01 -5.1624974075e-02 -5.6643081665e-03
-2.8022322010e-03  6.8903850036e-03  2.7520567517e-02
 6.2835457139e-02  1.8645718900e-01 -1.0189177179e+00
-9.2182259540e-03 -4.1231878074e-02 -4.6647053455e-03
-9.5228535542e-02  2.9684531096e-02 -5.7823694243e-02
 4.1694701620e-03 -2.4525433422e-02 -3.8532308961e-02
 7.9009419552e-02  9.5717417477e-03  5.5005647510e-03
-2.3420587574e-01 -3.7444178059e-02  1.2982444724e-01
 1.0438328474e+00  4.0391802231e-02  1.4262339405e-01
-1.1676383281e+00 -4.3671748199e-02 -2.1723198300e-01
-2.3215448264e-02 -2.3345463614e-03  1.6249495104e-03
 2.3755519951e-03 -2.3785540164e-02 -1.1229994126e-02
 1.4061167527e-01  1.8650801074e-01 -9.6857690111e-01
 1.0155130198e-02 -7.4983588893e-02 -1.0578230449e-02
-8.6893219944e-02 -1.5497596237e-02 -8.0872032238e-05
 5.5507706505e-03 -5.2340012062e-02 -1.7834041874e-02
-4.5822906549e-01 -1.0688470043e-02 -1.5888846736e-01
 2.2858724986e-02 -1.8867191981e-02 -5.2720716037e-03
-1.1674815608e+00 -8.4150888788e-02 -7.4798735956e-02
-9.2593159786e-01 -1.1365474964e-01  4.0459816365e-02
-4.2688294505e-01  3.0625454384e-02  3.2216453939e-02
 1.0632966073e-02  4.0279948447e-02  6.4231826801e-02
-1.0388617774e-01 -9.4291020889e-02  4.0761721010e-03
 2.1563622877e-01  8.4732811208e-03 -4.7374607135e-01
 1.6975228157e-01  1.5519516221e-01  2.5538517585e-01
-7.6340824008e-01  2.0282641669e-01 -4.3557786053e-01
 2.2176040257e-01  4.0365146150e-02 -1.6464611828e-01
-9.3972007403e-02 -5.2087684000e-02 -5.2268190087e-02
-1.0074745867e+00  2.5381496703e-02 -2.0708262588e-01
 3.1745778092e-01 -1.8801498627e-02  4.0476768862e-01
-1.8606781176e-01 -1.2914076909e-01 -1.1776361802e-01
 9.5531680038e-04 -2.9863336377e-02  6.4421065183e-02
 6.8613894044e-02 -4.1926600739e-02 -7.5400771296e-04
-3.4647182860e-02 -1.4919523460e-01  7.1918879523e-01
 4.8402370611e-01  1.1182123051e-01  2.1563269536e-01
 1.3168234015e-02  9.2748828534e-02 -7.1450801150e-02
 2.1119091438e-01 -2.6046724012e-02 -1.1861008968e-02
-3.9182278366e-01 -8.9652026253e-02  1.9535198210e-01
 1.0833756428e+00  9.8081804376e-02  2.2859821862e-01
-3.7346932220e-01  2.0617222362e-02 -1.6814621602e-01
-4.0749872159e-02 -2.4135262481e-02 -2.9105130413e-02
-1.8335669273e-03 -1.6578816690e-02 -4.7930674326e-02
-2.5465897591e-02  1.5648132848e-01 -9.5403613991e-01
 2.3176869448e-02  5.0630517883e-02 -9.0235936429e-03
-3.9550663210e-02 -7.2850550053e-02 -1.2852578456e-01
-2.3769493757e-01  1.0174685229e-01 -2.9078623172e-01
-1.2785593046e-01  2.6145596823e-02  9.3487566732e-04
-7.9208697671e-02 -8.1207543858e-03  4.2873174503e-03
-1.0597845154e+00 -3.8735114614e-02 -1.2823107331e-01
 1.7566431750e-01  4.4565746987e-02  7.3109943373e-02
 1.2280259040e+00 -6.9453226754e-03  4.4543114547e-01
 2.1434773620e-02 -4.8289047631e-05 -9.2608700628e-02
 1.6850928698e-01  1.5714471236e-01 -8.9463932833e-01
 6.4562015845e-02 -4.4509205289e-02  1.3092994266e-02
 2.4090038336e-01  1.5320489494e-01 -1.2768329647e-01
-2.3334088079e-03 -7.4290027853e-02 -1.0870537397e-01
-3.6454124126e-01  1.2940978939e-02 -1.2849980675e-01
 1.5716749269e-01  3.0711850045e-02 -1.6802476955e-01
 1.2222023687e+00  1.6477130415e-01  9.7153291189e-02
 8.3248372052e-01  8.9660470459e-02 -6.4381217672e-02
 6.3986301739e-02  5.3982695975e-02  5.9452092931e-03
-4.1802291505e-03 -2.5417027734e-02  1.4414504157e-02
-1.6126609888e-01 -1.4619749217e-01  7.0506046553e-01
 1.2230951420e-02  5.6602403247e-02  1.6357914389e-02
 3.6593155687e-01  1.3143779660e-02 -9.1636071865e-02
-1.5227170538e-03 -1.1789884695e-01 -1.3978159897e-03
 1.4499127863e-01  4.8282192833e-02  6.0682240724e-02
-1.4646852211e-02  6.6408850440e-02 -3.3389663983e-01
-1.3167939501e+00 -6.8291616741e-02 -2.2996376610e-02
-2.3214872118e-01 -4.9578526872e-02  1.2975979268e-01
-9.0557666906e-03  8.5663980513e-02  1.7834225039e-02
-8.3971705794e-04 -6.7969992875e-03  4.2521255450e-02
 6.6253054661e-02  1.8232732693e-01 -9.6434911860e-01
 3.2181998499e-02 -6.7821698493e-02 -7.2152899724e-03
-9.0630376260e-02 -4.9533384875e-02 -7.4417160408e-02
-1.6312716619e-03 -2.7464252339e-02  4.6331223892e-02
 1.5776014564e-01 -1.8452922103e-02  2.1650030675e-01
 2.5575030199e-01 -1.3665738706e-02  1.1855864140e-02
-1.2469308062e+00 -1.1456304633e-01 -1.5049362698e-01
 9.5341589359e-01  6.2549931906e-02  1.4286316265e-01
-3.1367020032e-02  5.0045723574e-02  1.0831823016e-03
-1.0236989075e-03  3.1602648715e-02 -1.1491138291e-02
-1.0610698699e-02 -1.5780246532e-01  8.6155771963e-01
-2.0438977908e-02  7.1405204781e-02  2.0991987498e-02
-2.5199841084e-01 -1.7150431762e-02 -1.5572685896e-01
 4.6496121659e-03 -8.3535226254e-02  4.2969980464e-03
-4.9074904030e-01 -6.7864459913e-02  1.3276725791e-01
-4.2706604337e-02  4.1372691340e-02 -1.3771359735e-02
-1.2016517550e+00 -7.0070689222e-02 -2.2224383227e-01
-6.5802310501e-01 -6.5502506543e-03 -2.5494976169e-01
 4.1786953398e-02 -3.8095903986e-02  4.8509565383e-03
 2.1546465721e-03  2.7854239638e-02  2.4887012577e-02
 1.8560862239e-02  1.0326758608e-01 -1.8316637859e-03
 5.7719201359e-02  1.0593574692e-01 -6.7969278975e-01
-4.0373534299e-02 -1.3151123896e-01 -1.0008247242e-01
 5.4212076665e-01 -8.8889973465e-02  4.5476367137e-01
-7.3917282723e-02  1.9674937335e-02 -1.1856580843e-01
-8.3055825778e-02  1.1601932782e-02 -4.7028730367e-03
-1.1450960873e+00 -4.5312056426e-02 -1.5700480409e-01
-8.2707907456e-01  9.4011410781e-03 -4.0805816535e-01
-4.3917422827e-02  1.0539578195e-01 -3.2253788616e-03
-1.3050586877e-03 -2.7871832598e-02  5.3634460592e-02
-3.7088379700e-02 -1.8914242498e-01  1.0132800447e+00
 4.1860663990e-02 -6.3138351787e-02 -2.2626503691e-02
-3.1747561752e-02  5.0682077690e-02 -8.5859648744e-02
-8.9474849515e-02 -7.9263345652e-02 -7.8967918962e-02
 2.0564504539e-01  3.0238598623e-02 -2.2745383971e-02
 2.7077058876e-01  1.4904934068e-02  4.2785421574e-02
 1.1645779365e+00  1.0454039272e-01  1.7484408623e-01
-6.7398365901e-01 -3.9725568401e-02 -1.9668554548e-01
-9.4580173736e-01 -4.4838878353e-02 -2.6205043643e-01
 1.5996790316e-02  1.2137100451e-02 -1.0542526694e-01
-1.2553128776e-01 -2.1084419801e-01  1.1021681449e+00
-4.3258298092e-02 -4.2620493190e-02  3.4872155283e-03
-1.4593027297e-02 -1.7221064171e-02  1.3851570704e-01
 1.7420216706e-02  9.1985322102e-02  7.4564211043e-02
 4.3345903711e-01  8.5564834380e-03  2.2950811654e-02
-4.4843729906e-02 -5.8724898624e-03 -4.8406197242e-02
 1.0108613805e+00  1.7024779239e-03  1.0408066134e-01
 6.4108777093e-01 -3.5077061221e-02  1.2534246096e-01
-1.1863735096e+00 -4.3057054051e-02 -1.0425270410e-01
-3.7806053401e-04 -1.5980983943e-02  7.8130765043e-03
-1.3789528548e-01 -1.7386292657e-01  8.9934967343e-01
 1.7936161894e-03  7.2051769056e-02  1.5154316004e-02
-1.8599693711e-01 -8.6826024338e-03  5.1252278888e-02
-1.6098338167e-03  4.6016525421e-02 -4.1525582856e-03
 1.2128688664e-01 -3.4615663919e-02  2.3784575418e-01
-6.3601794410e-02 -4.7435014869e-02 -1.0373776393e-02
-1.3142375111e+00 -7.2157819650e-02 -9.9509874550e-02
 7.9959998410e-01  6.2263412867e-02 -9.6094529200e-03
 8.9528377112e-03 -3.0934186667e-03 -1.2702955214e-04
 8.4807535508e-03  4.5179194203e-02 -1.4724239556e-01
 3.8827924702e-02  1.9197744977e-01 -9.7779181933e-01
 9.4925292805e-02 -1.1118434780e-02 -3.0127073338e-02
-6.9268872139e-02 -1.3984682867e-01 -1.7965203563e-01
 1.7436825312e-02  1.3321119866e-01 -1.3336438629e-01
 3.2872630430e-01  6.9695780299e-02 -1.2688400475e-01
 6.0904138434e-01  8.2793388875e-03  1.3295924513e-01
-1.1518233090e+00 -2.0724117309e-01 -2.0383246298e-01
-7.9848042994e-01 -6.2459674590e-02 -2.2249067964e-01
 2.2179737242e-01  3.8074174389e-02  5.0351135105e-02
-6.4309788617e-04 -2.8397123633e-02  1.8798562412e-02
 5.2713870494e-02  1.8746423789e-01 -1.0256549894e+00
 2.1656410964e-02 -8.5549680275e-02 -2.0981539289e-02
-1.1422569524e-02  2.0329620210e-02 -5.8731592457e-03
 9.4852586070e-03 -7.1379014408e-02  1.5001957905e-02
-2.7820238774e-01 -3.5211480069e-02  1.1861809177e-02
-1.9576377620e-01  6.1646524460e-03 -3.0255028787e-02
 1.2419554083e+00  8.6231203520e-02  2.0178958911e-01
 1.0753901202e+00  5.0075561752e-02  3.3280169889e-01
-2.3828837392e-01  5.8679703844e-02 -5.5882006067e-02
 4.8391504942e-03 -8.8290556301e-03  2.9917924380e-02
 3.8312532727e-02  1.3784926155e-01 -7.8675001325e-01
-4.8940699267e-02  1.6277655614e-01 -8.0051173815e-02
-2.2081726712e-01 -5.5965744487e-02 -1.5071356828e-01
 2.5326223955e-02  5.1149584198e-02 -4.4448976239e-04
 3.0802308146e-01  1.3033909697e-02  2.2260108633e-01
-1.1722218079e+00 -7.5918164528e-02 -1.4515009507e-01
-6.6822395696e-01 -1.0557430738e-01 -9.9508808257e-02
-4.8260830167e-01 -1.7592949473e-01 -1.3090026519e-01
-6.0815994509e-01  1.1266800413e-01 -8.9027617717e-02
 4.3417106157e-02  1.6567210799e-02 -1.1202426665e-01
-1.0152968902e-01 -1.0304976800e-01  7.2396392561e-01
-1.8613996876e-01  1.6149064998e-02  2.8007584905e-01
-9.8843606035e-02 -1.1567628151e-02  2.7657008095e-01
 3.0904399172e-01  2.7546439960e-01 -2.9971921896e-01
 6.1981520307e-01  1.0688085390e-01  1.3001245446e-01
 1.0406959632e-01  9.4066359483e-03  2.1120573331e-02
 9.8018933687e-01  1.1507546825e-01  1.2539291784e-01
-5.5072674555e-02  1.4580083737e-01  4.1644932294e-03
 2.0538663800e-02 -1.3706640001e-01  7.9150059777e-01
-8.6979775178e-04  1.6557117498e-02 -6.5768210564e-03
 2.6434377017e-02 -1.2519795465e-01 -2.3783470807e-02
 1.0888923120e-01  1.4675472066e-01 -7.4355896547e-01
 5.9146539004e-02 -6.2847200611e-02  3.6037471072e-02
-4.6714485855e-01 -2.2639853321e-02 -2.4487778982e-01
 2.2754086320e-01  2.5814397081e-02 -3.2137409508e-02
-7.8057007574e-02  2.1212984525e-03 -1.0472581634e-02
 1.1549241226e+00  7.1068909636e-02  1.6059037626e-01
 6.7321892048e-03 -6.0617269934e-02 -8.5623733244e-03
-8.4517121347e-01 -2.4503824143e-02 -2.5374013253e-01
 3.8279366939e-03  2.8227626386e-02 -5.6363466263e-02
-1.4031598993e-01  7.7762121465e-02  9.0906897546e-03
-5.1472148866e-01 -2.3125851988e-01  2.7198875101e-01
 4.1718480623e-01  3.9692537455e-02  5.7363687237e-01
 3.4858906594e-02  1.0068421790e-01 -1.0596968989e-01
-3.6318802874e-01 -6.7470958302e-02  1.0724339878e-01
-3.6594037688e-01  3.7318204298e-02 -6.4965905009e-02
-8.6979039546e-01 -1.2249609280e-01 -1.4602341485e-01
 1.3329752798e-01 -1.2243204254e-01  2.3380791221e-02
 4.5522194698e-01 -2.3028700529e-02  2.0591025682e-01
 1.8509511673e-03 -2.6393248701e-02 -3.2548944160e-03
 4.5037072290e-02  1.7460642462e-01 -9.5979401319e-01
 8.2535644441e-03 -9.1596368803e-02 -1.6571684118e-02
 2.5230023803e-02 -2.2191747372e-03  3.4910732382e-02
-4.5185463295e-03  5.7121360485e-02  8.6505065848e-03
-3.4391670564e-01 -4.9308763742e-02  1.2043084629e-01
-1.9429244533e-02  4.8499362922e-02  5.9901866518e-03
 1.3132301639e+00  6.7584746642e-02  2.1092525560e-01
 8.4968026533e-01  2.4581877895e-02  2.3976969021e-01
-1.0850563736e-02  7.7599522501e-02  1.2773222176e-02
-1.9195529123e-03  4.1624122544e-03 -2.7910009685e-02
-3.5035459505e-02 -1.5711307718e-01  8.9442127918e-01
 1.4518744090e-02  5.1323541987e-02  1.7028171084e-02
-2.7398169164e-01  5.1552311806e-02 -2.2607325459e-01
-1.7406965307e-02  3.7690960367e-02  3.5585910189e-02
 7.9319521935e-02 -1.1832860245e-02  5.8741845440e-03
 7.2380183996e-01  5.6942624042e-03  2.0892777299e-01
 7.3543709813e-01  4.7708266568e-02  6.7575213626e-04
 1.0623316650e+00  3.6642661160e-02  1.9262249330e-01
-5.9360870912e-02 -9.3712910987e-02 -2.8286432838e-02
-9.7621586881e-03  3.0584053313e-02 -5.8096379356e-02
 2.7650114977e-02 -1.7661038302e-01  8.8713892067e-01
-4.8055377970e-02  5.3712710791e-02  9.1060355371e-03
 2.2650939877e-01  2.3291699519e-02  2.8013141655e-01
 3.2507078977e-02  1.2374878570e-01  6.1445826975e-03
 2.7197322179e-01 -9.1564342979e-03  2.1901432899e-01
-1.5706388441e-01 -1.4337383265e-02  9.5218079593e-02
 1.2085219215e+00  1.1419362707e-01  1.9487843034e-01
 8.6553560254e-01  1.9933224442e-02  3.2103350124e-01
-3.6024099922e-04  1.0587558989e-01  2.3362503692e-02
-6.7913495587e-03 -2.3133664474e-02  5.0345925148e-02
 1.1891752539e-01  1.7765121774e-01 -8.8961852460e-01
 4.8491890284e-02  8.3733162529e-02  4.5776338479e-02
-4.9476541223e-02 -6.8907757486e-02  9.7049207334e-02
 3.1672080248e-01 -5.8608570711e-02 -7.1299252312e-02
 3.4269942263e-01  2.2083873390e-03  7.9460311288e-03
-6.9459034280e-02  1.6349326319e-02 -1.7358945722e-02
 1.1049310247e+00  3.6533069954e-02  1.0471423168e-01
 5.2213305064e-03 -2.6094935945e-02 -9.7410447947e-04
 1.2042249812e+00  9.4656378959e-02 -1.4103516079e-01
 9.5147466366e-04 -1.1728404090e-02 -2.1794100465e-03
 1.4129921914e-01  1.6162907749e-01 -8.3655444818e-01
-8.1642196084e-03  1.0169861607e-01  1.8354586130e-02
 5.6522383829e-03 -7.0088001824e-02 -1.2769575504e-02
 3.8512467788e-01  7.6180811102e-02 -2.5296079318e-01
-2.8318008707e-01 -1.2165380195e-02 -5.8162696981e-02
-4.1798840194e-03  4.6462326005e-02  8.2431454077e-03
 1.0756008330e+00  6.3414498038e-02  1.2217426598e-01
 6.5110395201e-03 -8.1729390709e-02 -1.4691388641e-02
 1.2628952795e+00  1.0427955439e-01 -2.2366846705e-02
-3.2753870295e-04 -1.9323887738e-02 -4.5002122981e-02
-3.3337391119e-03 -1.3991713148e-01  8.6022563664e-01
-2.8244234328e-02 -6.2403052501e-02 -2.2828317525e-03
 3.2430298457e-01 -3.9291653199e-02  2.9036827630e-01
-1.4114112949e-01  1.1493151944e-01 -4.1594793404e-02
 1.3520110073e-01  8.4403266403e-03 -6.3605602329e-04
 2.9217498669e-01  3.1526590327e-02 -9.0350962725e-02
 1.1187908102e+00  2.8609125869e-02  1.6765574831e-01
 8.8266643978e-01  3.8823348030e-03  3.3481614572e-01
 8.7811198892e-02 -2.4219448121e-02  2.8041476390e-02
-1.7485154131e-02 -2.3907095458e-02  5.3301224358e-02
 2.1196244256e-01  1.9480478765e-01 -8.9829901944e-01
 3.7779343810e-02  7.1159801952e-02  2.1551415662e-02
 5.8253262469e-02  1.0150939443e-01 -9.9250530779e-02
 2.6267647546e-01 -1.6797133696e-02 -2.9297522295e-01
 3.9041788927e-01 -3.9929905082e-02  6.8957765412e-02
-2.1232033086e-01 -1.9379676114e-02 -5.7552763354e-02
-1.0154715777e+00 -4.0954118586e-02 -9.7633438085e-02
-1.4781292191e-02 -1.0496438069e-01 -1.5129928714e-02
-2.5821630562e-01 -1.7099602577e-01  8.6037392501e-01
-5.2286655773e-03  3.6032374043e-02  6.8931589186e-02
 4.6900692217e-02 -1.6756607643e-01  1.0168411290e+00
-2.8747400946e-02 -3.9323879292e-02  2.6148958172e-02
 5.6936369743e-02 -8.3420193295e-02  1.7993140977e-01
 6.8321452584e-03  1.1186814265e-01  7.7433826379e-02
-5.0477084483e-01 -2.5134411280e-02  1.0614725560e-02
 2.5828826691e-01 -5.1348257670e-03 -3.7466540657e-02
-1.0797373261e+00 -7.6437149815e-03 -1.9937126654e-01
 8.9899801704e-01 -1.3607563036e-02  4.1080294989e-01
 1.6540085082e-01  2.2219144403e-02  6.5298567662e-02
-1.3264055983e-02 -6.3623230488e-03  6.2416665607e-02
-1.3736289317e-01 -1.9573931530e-01  1.0027104761e+00
-3.3442620677e-02 -8.4672703168e-02 -9.8654446947e-03
 3.2950661128e-02 -5.9142539630e-02 -1.0613923983e-01
 7.8543670349e-03  2.9595456875e-02 -5.3818333079e-02
 2.6876770152e-01  1.1942366927e-02 -8.3425146407e-02
 4.3335036398e-01  3.3137873297e-02  6.2476800873e-02
-1.1852541269e+00 -1.0410895849e-02 -1.2314389856e-01
 1.1090660687e+00  2.8764568014e-02  1.0505069621e-01
 1.6754260724e-01  8.9687694670e-02  2.1587657302e-02
 1.4682688061e-03 -3.4977304768e-03 -8.6452725380e-03
-1.8083187022e-02  9.6739829458e-02  1.5513544424e-02
-6.5970729274e-02 -1.4090841333e-01  7.6274698789e-01
-5.0304865933e-01 -5.9766734217e-02  2.4733163786e-02
 1.1731553574e-03 -2.0047365561e-02 -1.6128610173e-02
-2.9170458521e-02  2.5540825318e-02 -1.5479056311e-01
 4.6822892358e-02 -1.9738077920e-02 -1.4844984526e-04
 1.1540469699e+00  7.5267466749e-02  1.2063661548e-01
 2.6741945181e-03 -5.2866687424e-03  1.3481198195e-03
 7.3136950158e-01  5.2164385201e-02  3.1605321862e-02
 2.3909097207e-03 -2.2020539371e-02  2.5775446475e-03
 2.5208084128e-02 -1.4287441991e-01 -2.9961092447e-02
 1.4318649358e-01  1.3454283101e-01 -6.4789352223e-01
 1.7906191180e-02 -1.0589377409e-01  6.6439151353e-03
-5.2278517929e-01  1.2471954492e-02 -4.0517194069e-01
 4.6700467041e-02  6.7893848577e-03 -1.8075633561e-02
-5.8557136669e-02 -1.6230162811e-02 -1.0905765535e-02
-1.1603525696e+00 -6.8032880683e-02 -1.6362186337e-01
-3.2533974347e-03 -4.9923656038e-03 -7.8168355231e-04
-8.9247023303e-01 -1.6570029960e-02 -3.5145191554e-01
-1.2434504418e-02  2.4999206530e-02  1.1937105321e-01
 1.2321955644e-01  1.6332230163e-02  2.5245903818e-01
-4.3037358512e-03  1.0435158226e-01 -7.2705597529e-01
 1.9584130519e-01 -2.2249741698e-01  1.8605316295e-01
-1.0281893474e-02 -1.1389379368e-01 -1.1984081305e-01
 5.6777219337e-01 -3.9530403360e-03 -2.3582903833e-01
-8.8799507957e-01 -3.2471131994e-02 -2.4968269506e-01
-8.9654852793e-01  1.4773043073e-01 -1.5428838428e-01
 1.2319558995e-01  3.6528208307e-02  2.4352067574e-01
-2.5582497842e-01  3.5875757819e-02 -6.0357677626e-02
 1.3421634240e-02 -4.7214680186e-03 -3.5605567378e-02
-1.4454233974e-01 -1.4752095799e-01  7.9640620461e-01
-6.8127544179e-02  1.0296880209e-01  9.4118069246e-02
-5.1599705261e-02  4.8950029416e-02  8.4835617988e-02
 3.7421971803e-01  1.4807230438e-01 -2.4738426360e-01
-3.6874137198e-01 -4.7193199251e-02 -1.6237485820e-02
-1.9787516972e-01 -4.2187425983e-02 -3.3928665704e-02
 1.1328666888e+00  8.9678701152e-02  1.2638436609e-01
 2.3735438108e-02 -1.5197508985e-01 -2.0924015090e-02
 1.1657630134e+00  1.2041918059e-01 -5.0587751701e-02
-2.4406471260e-02 -6.7094216283e-03  4.9356372268e-02
-6.8558055611e-02 -9.3967155464e-02 -4.7888266033e-02
 4.0589853719e-02  1.5492326342e-01 -6.2395335375e-01
 3.8427597661e-01 -7.9577176421e-02 -8.4339168064e-02
-1.3772236841e-02 -6.6978459348e-02  5.0017126236e-02
 6.6286808892e-01  3.9814531876e-02 -2.7581443258e-01
-1.0479793370e+00 -3.7374723712e-02 -1.4916764792e-01
-4.5561308646e-01  1.0226029886e-01 -1.5550935510e-02
 9.8427729008e-02  1.7717713824e-01  5.2429672805e-02
-3.4925061393e-01 -5.4867652330e-02  5.6266404040e-03
 1.0895319439e-03  1.1989357448e-02 -7.2629867909e-02
-6.0067015553e-02 -1.9281579357e-01  9.9665540314e-01
 5.0406072644e-02 -5.4627295774e-02  9.6256559109e-03
 6.2127944531e-03 -3.0481274803e-02  1.2005435764e-01
-1.4233951084e-01 -7.1825451578e-02 -1.5612419982e-01
-2.6957783082e-01 -4.2352091864e-02 -2.9865039688e-02
 3.6281105710e-01  3.3186865318e-02  6.7681602702e-02
 9.7341106332e-01  9.0430227589e-02  1.1038537223e-01
 4.5356209274e-03  5.6045299240e-02  2.9105504826e-03
-1.3003265273e+00 -1.0823048799e-01 -1.5205893367e-01
 2.4695648485e-02 -3.2949177519e-04 -1.1127017180e-01
-9.9059950274e-02 -1.9384827400e-01  1.0042216532e+00
 6.0261081276e-02  4.7849410928e-02 -1.6151398435e-02
 8.5590275563e-03 -1.1125506739e-01 -6.2709977684e-02
 1.8434346447e-02  1.0642804261e-02 -1.3646027832e-01
-6.0581317945e-01 -2.0510203196e-02  8.6621462581e-02
-1.1329814280e-01 -3.3959647435e-02 -1.1872549200e-01
 1.0856718946e+00 -2.7159691914e-02  1.3803629976e-01
-8.8458778082e-01  1.4599036908e-02 -1.6255742898e-01
 4.3650817555e-01  7.6450783416e-02  7.4817439091e-02
 9.5437548007e-04  2.9108110426e-02 -9.7611522608e-03
 8.7545484991e-02  1.8903833039e-01 -1.0250192076e+00
 1.4548949578e-02 -8.0373982009e-02 -1.6037006597e-02
-1.4828202729e-01  7.2073611408e-03 -1.0973842446e-02
 1.0138054367e-03 -3.7288021126e-02  8.3472492418e-03
-2.7963658511e-01 -5.8866420969e-02  1.5258280423e-01
-1.6416752123e-01  4.3564348882e-02 -1.6854665047e-02
 1.2818567196e+00  8.8887483400e-02  1.8672936316e-01
 9.2873294487e-01  4.4835929196e-02  1.9691190224e-01
-4.6499932364e-02  8.4385011444e-02  1.0356711972e-02
 1.7003174435e-02 -2.7626074804e-02 -1.1949516461e-01
-2.2699740424e-01 -1.7032148354e-01  9.2720003354e-01
 4.8002609500e-02 -2.9413822170e-02  1.0136232869e-01
-1.4364956240e-01 -1.5649185384e-01  1.7109876622e-01
 5.2611633679e-02 -9.8543277329e-02 -1.3244354740e-01
-6.0590304939e-01 -5.3527406455e-02 -1.2837142519e-01
-4.7440875836e-01 -9.2007897758e-02 -1.2294296195e-01
 9.2919622080e-01  1.2679134049e-01  4.3536864296e-02
 6.6324088325e-01  1.0207965746e-01 -1.9729067193e-01
 5.0184927858e-01  2.2681774262e-02 -9.0292571810e-02
 5.5830522079e-03 -5.5648665453e-03 -3.9463937603e-02
 1.3979648415e-01  1.9606782686e-01 -1.0263943634e+00
-1.4918413892e-02  5.7600796153e-02 -2.2173876776e-02
-2.9973785386e-02  9.1820127328e-02  4.0043937440e-02
 6.6370316803e-03 -5.1188294390e-02 -2.7267608625e-02
 1.4628601726e-01  3.8272728470e-02 -1.0480867921e-01
-2.8448122088e-01 -5.5934885820e-02 -3.2859502695e-02
 1.1717696474e+00  9.7072267045e-02  1.0295336063e-01
-2.3397553105e-01 -1.5323079589e-01  7.3124056860e-01
-2.6188320586e-02 -3.0180184810e-02 -2.4270720399e-02
-5.1734251196e-03 -2.6159484624e-02  8.7465644191e-02
-1.0752774826e-01 -1.9388532348e-01  1.0443843038e+00
-4.2744636503e-02 -7.4565776600e-02 -3.3238746860e-02
 1.1239393052e-02  3.0946650032e-02 -9.1447899712e-02
 1.9416980514e-02  1.2140404059e-01 -1.9123885915e-02
-1.6513868888e-01  1.9357046281e-02 -5.1657299366e-02
 5.9470206844e-01  2.9987667142e-02  4.8560890595e-02
-1.1367317020e+00  7.8576471026e-03 -9.2540672898e-02
 1.1660806960e+00  2.6548817118e-02  2.5142505146e-02
 3.0316842926e-01  4.4933891007e-02  4.4848371468e-02
 6.0306152350e-03 -2.0012354697e-02 -6.3726392539e-02
 3.0679772810e-02  2.0203889904e-01 -1.1280825623e+00
-1.9179861163e-02 -5.2752645346e-03  4.7953922870e-02
-1.7344349793e-02  4.7561479227e-02 -8.8330770853e-02
 8.4443986838e-04  5.6613508063e-02  7.0044033725e-02
-1.3174254970e-01  3.5930152302e-02 -3.1494434192e-03
 7.9695673754e-01  2.6103328572e-02  1.1070327686e-01
 1.8667227446e-01  2.8705562261e-02 -1.0045449589e-01
-9.0516303704e-02  3.7149078828e-02 -5.1577184281e-02
 2.3139367255e-01  1.9712166386e-01 -1.0240622553e+00
-7.7337669159e-03 -1.2106550016e-02  5.7899239227e-02
-1.0843431479e-01 -1.8073448492e-01  9.6883722250e-01
 5.4422126840e-02 -8.8916251936e-02 -1.6967470953e-02
 1.1171256473e-02  1.3009897486e-02 -7.2886629850e-02
-1.3288662139e-01 -1.0256749293e-01  4.5034198146e-03
 9.8832635366e-02  2.1633893994e-02 -3.5833256100e-02
 4.4347985401e-01  2.8790267281e-02  5.3007714192e-02
 1.1913805940e+00  1.2277720089e-01  1.4315051003e-01
-4.5063841723e-02 -3.3208947158e-02 -1.4765318581e-02
 1.1427797287e+00  9.6851824668e-02  1.3081746708e-01
 1.8736058297e-03  1.4836166172e-02 -4.1068377349e-02
-7.5344720364e-02 -2.1402373457e-01  1.1526043759e+00
-2.1134554761e-02  5.4171457295e-02  1.0653945216e-02
 2.6092831568e-01 -1.8674059713e-02  2.4733164212e-04
 5.6162972276e-03 -3.2983795351e-02  3.5421407494e-02
 9.9143822363e-03  3.1176647461e-02 -1.7316770045e-01
-2.9548924629e-01  2.5447492833e-02 -3.0174133363e-02
[truncated: 140,023 more chars]
