# Supplementary material for: Fast and accurate excited states predictions: machine learning and diabatization
Source: Phys Chem Chem Phys. 2024 Jan 9;26(5):4306–19. doi: 10.1039/d3cp05685f (PMC10829538; doi:10.1039/d3cp05685f)
Supplement: CP-026-D3CP05685F-s001 [file CP-026-D3CP05685F-s001.zip › CH2O_b3lyp_6-31gs_10s_toms.txt]

-1.1116204380e-01 -1.6481810712e-01  3.2374427314e-01 -1.6481810712e-01 -1.3653961853e-01  3.1195008891e-01  3.2374427314e-01  3.1195008891e-01  1.2830036600e-01 -1.6481810712e-01 -1.3653961853e-01  3.1195008891e-01 -1.3653961853e-01 -1.1075825085e-01  1.0506765513e-01  3.1195008891e-01  1.0506765513e-01 -3.3240699126e-03  3.2374427314e-01  3.1195008891e-01  1.2830036600e-01  3.1195008891e-01  1.0506765513e-01 -3.3240699126e-03  1.2830036600e-01 -3.3240699126e-03  4.9667205563e-01
-2.8394633930e+00 -1.5628151023e+00  7.3902713954e+00 -1.5628151023e+00 -3.0002816119e-01  5.3701357990e-01  7.3902713954e+00  5.3701357990e-01  1.3758235466e-01 -1.5628151023e+00 -3.0002816119e-01  5.3701357990e-01 -3.0002816119e-01 -7.8366463087e-01  1.4911659645e+00  5.3701357990e-01  1.4911659645e+00 -1.2964116727e+00  7.3902713954e+00  5.3701357990e-01  1.3758235466e-01  5.3701357990e-01  1.4911659645e+00 -1.2964116727e+00  1.3758235466e-01 -1.2964116727e+00  9.8665394542e+00
-5.3434496906e-02 -1.7786534978e-01  7.3610607773e-02 -1.7786534978e-01  8.8954935152e-02  1.6724685338e-01  7.3610607773e-02  1.6724685338e-01 -1.0038626501e-01 -1.7786534978e-01  8.8954935152e-02  1.6724685338e-01  8.8954935152e-02 -2.5466557170e-01  8.1414359886e-02  1.6724685338e-01  8.1414359886e-02 -2.1675491198e-01  7.3610607773e-02  1.6724685338e-01 -1.0038626501e-01  1.6724685338e-01  8.1414359886e-02 -2.1675491198e-01 -1.0038626501e-01 -2.1675491198e-01 -5.3071570957e-02
-2.4301740311e+00 -3.4847801645e-01 -5.0921115316e-01 -3.4847801645e-01  1.3414739435e+00  5.3218764564e-01 -5.0921115316e-01  5.3218764564e-01 -2.7039083686e+00 -3.4847801645e-01  1.3414739435e+00  5.3218764564e-01  1.3414739435e+00 -1.1408758985e-01  5.5041752265e-02  5.3218764564e-01  5.5041752265e-02  4.5396293146e-02 -5.0921115316e-01  5.3218764564e-01 -2.7039083686e+00  5.3218764564e-01  5.5041752265e-02  4.5396293146e-02 -2.7039083686e+00  4.5396293146e-02 -1.8522841814e+00
-5.2402866365e-01 -5.0373147281e-01  4.0556821910e-01 -5.0373147281e-01 -2.9196998073e-01  1.1928902770e+00  4.0556821910e-01  1.1928902770e+00  4.6104264638e-02 -5.0373147281e-01 -2.9196998073e-01  1.1928902770e+00 -2.9196998073e-01 -1.6992711945e-01  1.2320069643e-01  1.1928902770e+00  1.2320069643e-01  1.3073652644e-01  4.0556821910e-01  1.1928902770e+00  4.6104264638e-02  1.1928902770e+00  1.2320069643e-01  1.3073652644e-01  4.6104264638e-02  1.3073652644e-01  7.9623002068e-01
-1.3638357039e+00 -5.0719439427e-01 -1.3834794197e-01 -5.0719439427e-01 -3.1020800644e-01  1.4106728409e-01 -1.3834794197e-01  1.4106728409e-01 -1.0248365415e+00 -5.0719439427e-01 -3.1020800644e-01  1.4106728409e-01 -3.1020800644e-01 -3.3317858765e-01  2.4451361659e-01  1.4106728409e-01  2.4451361659e-01 -8.0915525497e-01 -1.3834794197e-01  1.4106728409e-01 -1.0248365415e+00  1.4106728409e-01  2.4451361659e-01 -8.0915525497e-01 -1.0248365415e+00 -8.0915525497e-01 -8.5297195018e-01
 1.0176596049e+00 -3.5752765639e-01  2.1203417254e+00 -3.5752765639e-01  6.5238271986e-01 -1.8457438928e-01  2.1203417254e+00 -1.8457438928e-01  1.8797271898e+00 -3.5752765639e-01  6.5238271986e-01 -1.8457438928e-01  6.5238271986e-01 -8.0213031354e-02  2.2855362400e-01 -1.8457438928e-01  2.2855362400e-01  1.9416408011e-01  2.1203417254e+00 -1.8457438928e-01  1.8797271898e+00 -1.8457438928e-01  2.2855362400e-01  1.9416408011e-01  1.8797271898e+00  1.9416408011e-01 -1.4214508666e-02
-6.6266012228e+00 -4.4999271682e-01  9.4600507699e-01 -4.4999271682e-01 -2.0778210220e+00  4.5456637169e-01  9.4600507699e-01  4.5456637169e-01 -4.2311731083e+00 -4.4999271682e-01 -2.0778210220e+00  4.5456637169e-01 -2.0778210220e+00 -1.7131677719e-01 -1.0520384498e-01  4.5456637169e-01 -1.0520384498e-01 -9.4966553987e-02  9.4600507699e-01  4.5456637169e-01 -4.2311731083e+00  4.5456637169e-01 -1.0520384498e-01 -9.4966553987e-02 -4.2311731083e+00 -9.4966553987e-02 -1.5773746801e+00
-1.6226515083e+00 -3.0964604456e-01  3.8810997614e-01 -3.0964604456e-01 -2.8496120973e-01  4.7661053847e-02  3.8810997614e-01  4.7661053847e-02 -1.1096554496e+00 -3.0964604456e-01 -2.8496120973e-01  4.7661053847e-02 -2.8496120973e-01  7.8554246427e-02 -7.4812101056e-02  4.7661053847e-02 -7.4812101056e-02 -1.9158859151e-01  3.8810997614e-01  4.7661053847e-02 -1.1096554496e+00  4.7661053847e-02 -7.4812101056e-02 -1.9158859151e-01 -1.1096554496e+00 -1.9158859151e-01 -4.9583971617e-02
 9.2009292265e+00  7.3766072661e-01 -8.9320938957e-01  7.3766072661e-01  1.9942385287e+00 -9.1072844637e-01 -8.9320938957e-01 -9.1072844637e-01  6.2504079505e+00  7.3766072661e-01  1.9942385287e+00 -9.1072844637e-01  1.9942385287e+00  3.1155229251e-01 -6.7197549414e-02 -9.1072844637e-01 -6.7197549414e-02  3.2617037428e-01 -8.9320938957e-01 -9.1072844637e-01  6.2504079505e+00 -9.1072844637e-01 -6.7197549414e-02  3.2617037428e-01  6.2504079505e+00  3.2617037428e-01  1.5181901374e+00
 5.0658379515e-02 -1.6694523486e-01 -7.6486108143e-02 -1.6694523486e-01 -9.6026436370e-02  2.0108260563e-01 -7.6486108143e-02  2.0108260563e-01  8.3059921848e-02 -1.6694523486e-01 -9.6026436370e-02  2.0108260563e-01 -9.6026436370e-02 -9.9403711724e-02  2.0530047545e-02  2.0108260563e-01  2.0530047545e-02 -1.3035424918e-02 -7.6486108143e-02  2.0108260563e-01  8.3059921848e-02  2.0108260563e-01  2.0530047545e-02 -1.3035424918e-02  8.3059921848e-02 -1.3035424918e-02 -2.7467582216e-02
 3.8419598040e+00  1.2761213518e+00 -5.3345941258e+00  1.2761213518e+00  7.2877346383e-02 -7.3294850478e-01 -5.3345941258e+00 -7.3294850478e-01  2.1110825869e+00  1.2761213518e+00  7.2877346383e-02 -7.3294850478e-01  7.2877346383e-02  5.6705512620e-01 -1.2516740438e+00 -7.3294850478e-01 -1.2516740438e+00  1.2330140442e+00 -5.3345941258e+00 -7.3294850478e-01  2.1110825869e+00 -7.3294850478e-01 -1.2516740438e+00  1.2330140442e+00  2.1110825869e+00  1.2330140442e+00 -7.9446870124e+00
-2.7722437770e-02  1.4354374598e-01  3.7257601300e-02  1.4354374598e-01  2.8485818178e-02 -5.1068066262e-02  3.7257601300e-02 -5.1068066262e-02 -4.2170272135e-02  1.4354374598e-01  2.8485818178e-02 -5.1068066262e-02  2.8485818178e-02  2.6236367083e-01 -5.1481082897e-02 -5.1068066262e-02 -5.1481082897e-02  2.3035413980e-01  3.7257601300e-02 -5.1068066262e-02 -4.2170272135e-02 -5.1068066262e-02 -5.1481082897e-02  2.3035413980e-01 -4.2170272135e-02  2.3035413980e-01  1.2966923839e-01
-9.4987067649e-01 -1.5867710546e-01 -7.9664482777e-01 -1.5867710546e-01  1.3962492018e+00  5.3523464157e-01 -7.9664482777e-01  5.3523464157e-01 -1.6714624757e+00 -1.5867710546e-01  1.3962492018e+00  5.3523464157e-01  1.3962492018e+00  4.3470729170e-01 -1.4881751690e-01  5.3523464157e-01 -1.4881751690e-01  3.6898147482e-01 -7.9664482777e-01  5.3523464157e-01 -1.6714624757e+00  5.3523464157e-01 -1.4881751690e-01  3.6898147482e-01 -1.6714624757e+00  3.6898147482e-01 -3.0336949656e+00
 1.8868582887e-01 -6.6072497165e-01 -3.0313655206e-01 -6.6072497165e-01 -4.5863196826e-01  9.9409367633e-01 -3.0313655206e-01  9.9409367633e-01  4.0688281453e-01 -6.6072497165e-01 -4.5863196826e-01  9.9409367633e-01 -4.5863196826e-01 -4.8949927029e-01  1.1650864953e-01  9.9409367633e-01  1.1650864953e-01 -6.5219334352e-02 -3.0313655206e-01  9.9409367633e-01  4.0688281453e-01  9.9409367633e-01  1.1650864953e-01 -6.5219334352e-02  4.0688281453e-01 -6.5219334352e-02 -6.1920532166e-02
 8.8962750610e-02 -9.9087256522e-02 -1.4121414419e-02 -9.9087256522e-02  6.3904283849e-02 -1.2762817770e-01 -1.4121414419e-02 -1.2762817770e-01  7.0716855604e-02 -9.9087256522e-02  6.3904283849e-02 -1.2762817770e-01  6.3904283849e-02 -3.4944866708e-01  2.5242029217e-01 -1.2762817770e-01  2.5242029217e-01 -8.5555009786e-01 -1.4121414419e-02 -1.2762817770e-01  7.0716855604e-02 -1.2762817770e-01  2.5242029217e-01 -8.5555009786e-01  7.0716855604e-02 -8.5555009786e-01 -4.8139937247e-01
-5.3569978575e+00 -8.0728114629e-01  3.5341034363e+00 -8.0728114629e-01 -1.6864394161e+00  3.8871124264e-01  3.5341034363e+00  3.8871124264e-01 -2.3881374783e+00 -8.0728114629e-01 -1.6864394161e+00  3.8871124264e-01 -1.6864394161e+00 -6.0346888986e-01  4.4944987584e-01  3.8871124264e-01  4.4944987584e-01 -3.2612070409e-01  3.5341034363e+00  3.8871124264e-01 -2.3881374783e+00  3.8871124264e-01  4.4944987584e-01 -3.2612070409e-01 -2.3881374783e+00 -3.2612070409e-01  1.5643976696e+00
 4.9137500108e+00 -1.0533061012e-01  1.1256666576e+00 -1.0533061012e-01  1.8426742406e+00 -4.4818261755e-01  1.1256666576e+00 -4.4818261755e-01  4.5638392855e+00 -1.0533061012e-01  1.8426742406e+00 -4.4818261755e-01  1.8426742406e+00  2.1031476846e-01  3.4610961422e-01 -4.4818261755e-01  3.4610961422e-01  1.9976761525e-01  1.1256666576e+00 -4.4818261755e-01  4.5638392855e+00 -4.4818261755e-01  3.4610961422e-01  1.9976761525e-01  4.5638392855e+00  1.9976761525e-01  1.6193313766e+00
-5.0924529408e+00 -5.6524514448e-01  1.8616860615e+00 -5.6524514448e-01 -1.1740922432e+00  7.7094035510e-01  1.8616860615e+00  7.7094035510e-01 -4.5302736578e+00 -5.6524514448e-01 -1.1740922432e+00  7.7094035510e-01 -1.1740922432e+00 -3.1560927836e-01  2.0696844085e-01  7.7094035510e-01  2.0696844085e-01 -3.6382337040e-01  1.8616860615e+00  7.7094035510e-01 -4.5302736578e+00  7.7094035510e-01  2.0696844085e-01 -3.6382337040e-01 -4.5302736578e+00 -3.6382337040e-01  3.3460191040e-01
 2.5796919949e-02 -6.3422849678e-02  5.7410521642e-03 -6.3422849678e-02  1.2352669732e-01 -1.5890854185e-01  5.7410521642e-03 -1.5890854185e-01 -5.9474969874e-03 -6.3422849678e-02  1.2352669732e-01 -1.5890854185e-01  1.2352669732e-01 -9.3370722190e-01  5.2516092854e-02 -1.5890854185e-01  5.2516092854e-02 -6.3648988015e-01  5.7410521642e-03 -1.5890854185e-01 -5.9474969874e-03 -1.5890854185e-01  5.2516092854e-02 -6.3648988015e-01 -5.9474969874e-03 -6.3648988015e-01 -3.6943152191e-01
-2.7753656711e-01  5.0974304231e-02  3.9951503629e-01  5.0974304231e-02  1.1029518590e-01 -2.7263626127e-01  3.9951503629e-01 -2.7263626127e-01 -1.7046122423e-01  5.0974304231e-02  1.1029518590e-01 -2.7263626127e-01  1.1029518590e-01 -6.4998387954e-02  3.0610783899e-02 -2.7263626127e-01  3.0610783899e-02 -1.0732106009e-01  3.9951503629e-01 -2.7263626127e-01 -1.7046122423e-01 -2.7263626127e-01  3.0610783899e-02 -1.0732106009e-01 -1.7046122423e-01 -1.0732106009e-01  3.5206746774e-01
 4.4253507943e+00  1.5968322907e+00 -7.2221743706e+00  1.5968322907e+00  1.1149364853e-01 -6.4084447359e-01 -7.2221743706e+00 -6.4084447359e-01  1.3108804955e+00  1.5968322907e+00  1.1149364853e-01 -6.4084447359e-01  1.1149364853e-01  5.7353377043e-01 -1.4420068692e+00 -6.4084447359e-01 -1.4420068692e+00  1.3043511505e+00 -7.2221743706e+00 -6.4084447359e-01  1.3108804955e+00 -6.4084447359e-01 -1.4420068692e+00  1.3043511505e+00  1.3108804955e+00  1.3043511505e+00 -9.2516196735e+00
 8.3844239936e-02  1.1386273681e-01 -1.7796958241e-01  1.1386273681e-01  5.6284684592e-02  1.6589266353e-01 -1.7796958241e-01  1.6589266353e-01 -4.8785012608e-02  1.1386273681e-01  5.6284684592e-02  1.6589266353e-01  5.6284684592e-02  2.7395425465e-01 -4.5249353009e-02  1.6589266353e-01 -4.5249353009e-02  2.7119403581e-01 -1.7796958241e-01  1.6589266353e-01 -4.8785012608e-02  1.6589266353e-01 -4.5249353009e-02  2.7119403581e-01 -4.8785012608e-02  2.7119403581e-01 -2.0010083448e-01
-2.5985483851e+00 -1.6731285296e-01 -8.6637099881e-01 -1.6731285296e-01  9.3560292882e-01  7.3986373478e-01 -8.6637099881e-01  7.3986373478e-01 -2.7210686809e+00 -1.6731285296e-01  9.3560292882e-01  7.3986373478e-01  9.3560292882e-01  7.1794904711e-01 -2.5798595450e-01  7.3986373478e-01 -2.5798595450e-01  3.5090587800e-01 -8.6637099881e-01  7.3986373478e-01 -2.7210686809e+00  7.3986373478e-01 -2.5798595450e-01  3.5090587800e-01 -2.7210686809e+00  3.5090587800e-01 -3.4067291457e+00
-6.1613607163e-01  1.2001947770e-01  7.5643391179e-01  1.2001947770e-01  4.3959917921e-01 -9.6953281310e-01  7.5643391179e-01 -9.6953281310e-01 -6.7927566440e-01  1.2001947770e-01  4.3959917921e-01 -9.6953281310e-01  4.3959917921e-01  2.6137735824e-01 -1.4289575391e-01 -9.6953281310e-01 -1.4289575391e-01 -7.2624061408e-02  7.5643391179e-01 -9.6953281310e-01 -6.7927566440e-01 -9.6953281310e-01 -1.4289575391e-01 -7.2624061408e-02 -6.7927566440e-01 -7.2624061408e-02  5.0971698612e-01
 2.9078189750e+00 -1.6122484246e-01 -9.8896620659e-01 -1.6122484246e-01  8.9725589393e-01 -2.4194261163e-01 -9.8896620659e-01 -2.4194261163e-01  1.6540418355e+00 -1.6122484246e-01  8.9725589393e-01 -2.4194261163e-01  8.9725589393e-01  1.4070367625e-01  1.6825352716e-01 -2.4194261163e-01  1.6825352716e-01 -6.1466049004e-01 -9.8896620659e-01 -2.4194261163e-01  1.6540418355e+00 -2.4194261163e-01  1.6825352716e-01 -6.1466049004e-01  1.6540418355e+00 -6.1466049004e-01  1.6149849178e-02
 4.0331953543e+00  5.6427504621e-01 -1.9275037127e+00  5.6427504621e-01  1.7353799784e+00 -2.7638643786e-01 -1.9275037127e+00 -2.7638643786e-01  2.0127500308e+00  5.6427504621e-01  1.7353799784e+00 -2.7638643786e-01  1.7353799784e+00  7.7332085416e-01 -2.2411548208e-01 -2.7638643786e-01 -2.2411548208e-01  3.8742325709e-01 -1.9275037127e+00 -2.7638643786e-01  2.0127500308e+00 -2.7638643786e-01 -2.2411548208e-01  3.8742325709e-01  2.0127500308e+00  3.8742325709e-01  4.3251713350e-01
-3.5029838659e+00  2.6169998567e-01 -1.6813599052e+00  2.6169998567e-01 -1.0720946029e+00  2.2184895104e-01 -1.6813599052e+00  2.2184895104e-01 -3.2458012482e+00  2.6169998567e-01 -1.0720946029e+00  2.2184895104e-01 -1.0720946029e+00 -1.7982762304e-01 -2.3547892054e-01  2.2184895104e-01 -2.3547892054e-01 -2.1211049493e-01 -1.6813599052e+00  2.2184895104e-01 -3.2458012482e+00  2.2184895104e-01 -2.3547892054e-01 -2.1211049493e-01 -3.2458012482e+00 -2.1211049493e-01 -6.3125258277e-01
-3.5516802129e-01  1.3347493300e-01 -6.7660962796e-02  1.3347493300e-01  9.6219604915e-02  9.3510737944e-03 -6.7660962796e-02  9.3510737944e-03 -3.2619781365e-01  1.3347493300e-01  9.6219604915e-02  9.3510737944e-03  9.6219604915e-02 -9.9140542817e-01  1.2961835735e-01  9.3510737944e-03  1.2961835735e-01 -5.5474909561e-01 -6.7660962796e-02  9.3510737944e-03 -3.2619781365e-01  9.3510737944e-03  1.2961835735e-01 -5.5474909561e-01 -3.2619781365e-01 -5.5474909561e-01 -6.2067985951e-01
-9.0057693770e+00 -4.0390836641e-01  5.5084074484e-01 -4.0390836641e-01 -1.9512286449e+00  8.7066926058e-01  5.5084074484e-01  8.7066926058e-01 -6.4429347975e+00 -4.0390836641e-01 -1.9512286449e+00  8.7066926058e-01 -1.9512286449e+00 -3.2662871229e-01 -1.6230057901e-01  8.7066926058e-01 -1.6230057901e-01 -1.3185367748e-01  5.5084074484e-01  8.7066926058e-01 -6.4429347975e+00  8.7066926058e-01 -1.6230057901e-01 -1.3185367748e-01 -6.4429347975e+00 -1.3185367748e-01 -1.6522282810e+00
-8.4527540093e-02 -1.5065793113e-01  1.5276823555e-01 -1.5065793113e-01 -9.3091442823e-02  1.9380360491e-01  1.5276823555e-01  1.9380360491e-01  4.4925641209e-02 -1.5065793113e-01 -9.3091442823e-02  1.9380360491e-01 -9.3091442823e-02 -1.1738460361e-01  7.5501968145e-02  1.9380360491e-01  7.5501968145e-02 -2.1171617376e-02  1.5276823555e-01  1.9380360491e-01  4.4925641209e-02  1.9380360491e-01  7.5501968145e-02 -2.1171617376e-02  4.4925641209e-02 -2.1171617376e-02  2.5742525965e-01
-9.8532188063e-02  1.6358995497e-02 -8.2895458665e-02  1.6358995497e-02 -9.6472289659e-02 -1.1723331497e-01 -8.2895458665e-02 -1.1723331497e-01  2.2147306068e-02  1.6358995497e-02 -9.6472289659e-02 -1.1723331497e-01 -9.6472289659e-02  1.2284665567e-01 -7.1829266514e-02 -1.1723331497e-01 -7.1829266514e-02  1.5490384730e-01 -8.2895458665e-02 -1.1723331497e-01  2.2147306068e-02 -1.1723331497e-01 -7.1829266514e-02  1.5490384730e-01  2.2147306068e-02  1.5490384730e-01  2.3944110611e-02
-2.8187127295e+00 -1.2429443777e+00  5.1813253449e+00 -1.2429443777e+00 -9.6823564377e-03  6.1005406380e-01  5.1813253449e+00  6.1005406380e-01 -8.2881982825e-01 -1.2429443777e+00 -9.6823564377e-03  6.1005406380e-01 -9.6823564377e-03 -6.4969646627e-01  1.1691339571e+00  6.1005406380e-01  1.1691339571e+00 -1.0142236347e+00  5.1813253449e+00  6.1005406380e-01 -8.2881982825e-01  6.1005406380e-01  1.1691339571e+00 -1.0142236347e+00 -8.2881982825e-01 -1.0142236347e+00  7.1599827671e+00
 3.9331662183e-01  1.9756135725e-01  1.0763503953e+00  1.9756135725e-01 -1.7570681590e+00 -4.1691308253e-01  1.0763503953e+00 -4.1691308253e-01  1.4100594489e+00  1.9756135725e-01 -1.7570681590e+00 -4.1691308253e-01 -1.7570681590e+00  4.9833193508e-03  8.5219651820e-02 -4.1691308253e-01  8.5219651820e-02 -2.2635700479e-01  1.0763503953e+00 -4.1691308253e-01  1.4100594489e+00 -4.1691308253e-01  8.5219651820e-02 -2.2635700479e-01  1.4100594489e+00 -2.2635700479e-01  2.4738596060e+00
 1.2069957799e-01  5.6092315437e-01 -4.7924252673e-02  5.6092315437e-01  3.6505231933e-01 -1.0703672515e+00 -4.7924252673e-02 -1.0703672515e+00 -2.5538074381e-01  5.6092315437e-01  3.6505231933e-01 -1.0703672515e+00  3.6505231933e-01  2.7095893551e-01 -5.9369633435e-02 -1.0703672515e+00 -5.9369633435e-02 -8.2836964303e-02 -4.7924252673e-02 -1.0703672515e+00 -2.5538074381e-01 -1.0703672515e+00 -5.9369633435e-02 -8.2836964303e-02 -2.5538074381e-01 -8.2836964303e-02 -4.0882085108e-01
 1.4425054453e+00  6.2703549731e-01 -3.1307155707e+00  6.2703549731e-01  1.4579162594e-01 -2.6712505398e-02 -3.1307155707e+00 -2.6712505398e-02 -5.4553104709e-01  6.2703549731e-01  1.4579162594e-01 -2.6712505398e-02  1.4579162594e-01  2.8773854957e-01 -5.1433186631e-01 -2.6712505398e-02 -5.1433186631e-01  6.9635133817e-02 -3.1307155707e+00 -2.6712505398e-02 -5.4553104709e-01 -2.6712505398e-02 -5.1433186631e-01  6.9635133817e-02 -5.4553104709e-01  6.9635133817e-02 -1.6395923571e+00
-3.0795954328e+00 -6.1948121503e-01  9.1872748831e-02 -6.1948121503e-01 -9.0965167777e-01  2.6369261388e-01  9.1872748831e-02  2.6369261388e-01 -2.0988737744e+00 -6.1948121503e-01 -9.0965167777e-01  2.6369261388e-01 -9.0965167777e-01 -7.6162053111e-01  2.3542649603e-01  2.6369261388e-01  2.3542649603e-01 -1.0266704122e+00  9.1872748831e-02  2.6369261388e-01 -2.0988737744e+00  2.6369261388e-01  2.3542649603e-01 -1.0266704122e+00 -2.0988737744e+00 -1.0266704122e+00 -1.1911875471e+00
 7.3557935412e+00  3.1302769760e-01 -5.9889225017e-01  3.1302769760e-01  2.2618351412e+00 -5.8240161928e-01 -5.9889225017e-01 -5.8240161928e-01  5.1098109263e+00  3.1302769760e-01  2.2618351412e+00 -5.8240161928e-01  2.2618351412e+00 -6.7837664466e-02  1.7801527396e-01 -5.8240161928e-01  1.7801527396e-01 -7.5357459413e-02 -5.9889225017e-01 -5.8240161928e-01  5.1098109263e+00 -5.8240161928e-01  1.7801527396e-01 -7.5357459413e-02  5.1098109263e+00 -7.5357459413e-02  1.1652225825e+00
 4.3383038914e+00  5.5012120799e-01 -1.0432219833e+00  5.5012120799e-01  8.2264019171e-01 -5.3197819404e-01 -1.0432219833e+00 -5.3197819404e-01  3.1796133469e+00  5.5012120799e-01  8.2264019171e-01 -5.3197819404e-01  8.2264019171e-01  2.6021762441e-01 -1.5814114658e-01 -5.3197819404e-01 -1.5814114658e-01  2.8907093960e-01 -1.0432219833e+00 -5.3197819404e-01  3.1796133469e+00 -5.3197819404e-01 -1.5814114658e-01  2.8907093960e-01  3.1796133469e+00  2.8907093960e-01  1.8685101885e-01
-9.4374269322e-02  1.9102352633e-01 -1.5968440397e-01  1.9102352633e-01 -1.3104988286e-01  2.6432722216e-01 -1.5968440397e-01  2.6432722216e-01 -4.2844340513e-02  1.9102352633e-01 -1.3104988286e-01  2.6432722216e-01 -1.3104988286e-01  2.6666114536e-01  1.0887294243e-01  2.6432722216e-01  1.0887294243e-01  4.0871640363e-01 -1.5968440397e-01  2.6432722216e-01 -4.2844340513e-02  2.6432722216e-01  1.0887294243e-01  4.0871640363e-01 -4.2844340513e-02  4.0871640363e-01  2.7829121461e-02
 4.7911864623e-02  8.6285586773e-02 -1.4771820213e-01  8.6285586773e-02  1.7308428312e-01 -4.2220239240e-01 -1.4771820213e-01 -4.2220239240e-01 -1.7842069879e-01  8.6285586773e-02  1.7308428312e-01 -4.2220239240e-01  1.7308428312e-01  1.3449173688e-02 -7.6571005762e-02 -4.2220239240e-01 -7.6571005762e-02 -9.2693450370e-02 -1.4771820213e-01 -4.2220239240e-01 -1.7842069879e-01 -4.2220239240e-01 -7.6571005762e-02 -9.2693450370e-02 -1.7842069879e-01 -9.2693450370e-02 -2.9791718902e-01
 1.8949152861e+00  1.5347381491e+00 -7.7819027922e+00  1.5347381491e+00  3.1648904885e-01 -3.6955696751e-01 -7.7819027922e+00 -3.6955696751e-01 -1.1479955785e+00  1.5347381491e+00  3.1648904885e-01 -3.6955696751e-01  3.1648904885e-01  7.9634914905e-01 -1.5334760199e+00 -3.6955696751e-01 -1.5334760199e+00  1.0671744052e+00 -7.7819027922e+00 -3.6955696751e-01 -1.1479955785e+00 -3.6955696751e-01 -1.5334760199e+00  1.0671744052e+00 -1.1479955785e+00  1.0671744052e+00 -9.3163943599e+00
 1.0158399099e-01 -2.1330511167e-01 -5.7324672606e-02 -2.1330511167e-01 -1.2875172335e-01 -4.3768758774e-03 -5.7324672606e-02 -4.3768758774e-03  9.6352319595e-02 -2.1330511167e-01 -1.2875172335e-01 -4.3768758774e-03 -1.2875172335e-01  4.1802169040e-02 -5.0682373856e-02 -4.3768758774e-03 -5.0682373856e-02  1.2762869790e-01 -5.7324672606e-02 -4.3768758774e-03  9.6352319595e-02 -4.3768758774e-03 -5.0682373856e-02  1.2762869790e-01  9.6352319595e-02  1.2762869790e-01  1.0741861754e-01
 6.1016469112e-01  2.2329239018e-01 -1.5578794532e-01  2.2329239018e-01  2.7303763858e-01 -1.1155923353e+00 -1.5578794532e-01 -1.1155923353e+00  5.9259718264e-03  2.2329239018e-01  2.7303763858e-01 -1.1155923353e+00  2.7303763858e-01  2.7396512524e-02 -1.0715495462e-01 -1.1155923353e+00 -1.0715495462e-01 -1.6875700914e-01 -1.5578794532e-01 -1.1155923353e+00  5.9259718264e-03 -1.1155923353e+00 -1.0715495462e-01 -1.6875700914e-01  5.9259718264e-03 -1.6875700914e-01 -3.1458906702e-01
 4.1990864645e+00  6.7223691475e-01 -3.8495468312e-01  6.7223691475e-01 -9.4979519476e-01 -6.0726070486e-01 -3.8495468312e-01 -6.0726070486e-01  3.0292746023e+00  6.7223691475e-01 -9.4979519476e-01 -6.0726070486e-01 -9.4979519476e-01  1.6382473284e-01 -1.8272927886e-01 -6.0726070486e-01 -1.8272927886e-01  1.5281512366e-01 -3.8495468312e-01 -6.0726070486e-01  3.0292746023e+00 -6.0726070486e-01 -1.8272927886e-01  1.5281512366e-01  3.0292746023e+00  1.5281512366e-01  9.1286068005e-01
 4.9280499058e-01  3.7745402207e-01 -2.0860878317e+00  3.7745402207e-01  1.4774818707e-01  4.2980312686e-02 -2.0860878317e+00  4.2980312686e-02 -4.8116929684e-01  3.7745402207e-01  1.4774818707e-01  4.2980312686e-02  1.4774818707e-01  8.0062628223e-02 -9.7505243314e-02  4.2980312686e-02 -9.7505243314e-02 -1.8375844145e-01 -2.0860878317e+00  4.2980312686e-02 -4.8116929684e-01  4.2980312686e-02 -9.7505243314e-02 -1.8375844145e-01 -4.8116929684e-01 -1.8375844145e-01  6.4233792057e-01
 5.5420762340e+00  8.6442241504e-01  2.1685972117e-01  8.6442241504e-01  1.6493444429e+00 -3.4248659289e-01  2.1685972117e-01 -3.4248659289e-01  3.3348474172e+00  8.6442241504e-01  1.6493444429e+00 -3.4248659289e-01  1.6493444429e+00  5.5736869008e-01 -5.0644992621e-02 -3.4248659289e-01 -5.0644992621e-02  7.5554697250e-01  2.1685972117e-01 -3.4248659289e-01  3.3348474172e+00 -3.4248659289e-01 -5.0644992621e-02  7.5554697250e-01  3.3348474172e+00  7.5554697250e-01  1.6250371545e+00
 7.7754106707e+00 -1.6308167570e-01  5.8089322849e-02 -1.6308167570e-01  2.1736445582e+00 -4.4302022309e-01  5.8089322849e-02 -4.4302022309e-01  4.5967445483e+00 -1.6308167570e-01  2.1736445582e+00 -4.4302022309e-01  2.1736445582e+00 -6.4924196783e-02  2.9571157081e-01 -4.4302022309e-01  2.9571157081e-01 -2.7096115311e-01  5.8089322849e-02 -4.4302022309e-01  4.5967445483e+00 -4.4302022309e-01  2.9571157081e-01 -2.7096115311e-01  4.5967445483e+00 -2.7096115311e-01  1.4796719615e+00
-8.6698670541e+00 -4.2590430598e-01 -4.9569701652e-01 -4.2590430598e-01 -1.6980628063e+00  5.1348780006e-01 -4.9569701652e-01  5.1348780006e-01 -4.5823074473e+00 -4.2590430598e-01 -1.6980628063e+00  5.1348780006e-01 -1.6980628063e+00 -1.6888294421e-01 -1.8101209511e-01  5.1348780006e-01 -1.8101209511e-01 -1.1606842601e-01 -4.9569701652e-01  5.1348780006e-01 -4.5823074473e+00  5.1348780006e-01 -1.8101209511e-01 -1.1606842601e-01 -4.5823074473e+00 -1.1606842601e-01 -2.0833969168e+00
 3.5144028364e-01 -1.4161744480e-01 -2.4005305071e-01 -1.4161744480e-01 -3.3840765165e-02  1.2316870299e-01 -2.4005305071e-01  1.2316870299e-01  1.3511787167e-01 -1.4161744480e-01 -3.3840765165e-02  1.2316870299e-01 -3.3840765165e-02  1.4041120585e-01  9.4392102082e-02  1.2316870299e-01  9.4392102082e-02  1.5052105982e-01 -2.4005305071e-01  1.2316870299e-01  1.3511787167e-01  1.2316870299e-01  9.4392102082e-02  1.5052105982e-01  1.3511787167e-01  1.5052105982e-01 -4.6649202511e-02
 9.8224046002e-02 -9.4237013329e-02 -1.9207499646e-01 -9.4237013329e-02 -1.0477776844e-01  2.5126245484e-01 -1.9207499646e-01  2.5126245484e-01  1.0676731288e-01 -9.4237013329e-02 -1.0477776844e-01  2.5126245484e-01 -1.0477776844e-01 -6.3606006839e-02 -1.1787236845e-02  2.5126245484e-01 -1.1787236845e-02  4.5656638763e-02 -1.9207499646e-01  2.5126245484e-01  1.0676731288e-01  2.5126245484e-01 -1.1787236845e-02  4.5656638763e-02  1.0676731288e-01  4.5656638763e-02 -1.4337033714e-01
-4.7898791388e-02 -8.8622013454e-02  2.1183081441e-01 -8.8622013454e-02  6.0595795506e-02 -4.0392850602e-02  2.1183081441e-01 -4.0392850602e-02 -1.0394251776e-01 -8.8622013454e-02  6.0595795506e-02 -4.0392850602e-02  6.0595795506e-02  1.3561566211e-01 -6.7861781634e-04 -4.0392850602e-02 -6.7861781634e-04  1.2211756764e-01  2.1183081441e-01 -4.0392850602e-02 -1.0394251776e-01 -4.0392850602e-02 -6.7861781634e-04  1.2211756764e-01 -1.0394251776e-01  1.2211756764e-01  3.3497767580e-01
-3.1463088826e+00 -1.3079052795e+00  6.0320843960e+00 -1.3079052795e+00 -1.3690394140e-01  4.6232316601e-01  6.0320843960e+00  4.6232316601e-01 -7.3978115003e-01 -1.3079052795e+00 -1.3690394140e-01  4.6232316601e-01 -1.3690394140e-01 -6.1741400379e-01  1.3339208925e+00  4.6232316601e-01  1.3339208925e+00 -1.1489011376e+00  6.0320843960e+00  4.6232316601e-01 -7.3978115003e-01  4.6232316601e-01  1.3339208925e+00 -1.1489011376e+00 -7.3978115003e-01 -1.1489011376e+00  8.2787118180e+00
-1.9135095584e+00 -2.0890268075e-01 -6.5138149326e-01 -2.0890268075e-01  1.3047976164e+00  6.7547406742e-01 -6.5138149326e-01  6.7547406742e-01 -2.2851457650e+00 -2.0890268075e-01  1.3047976164e+00  6.7547406742e-01  1.3047976164e+00  5.5343526235e-01  2.8598839788e-02  6.7547406742e-01  2.8598839788e-02  2.7319137326e-01 -6.5138149326e-01  6.7547406742e-01 -2.2851457650e+00  6.7547406742e-01  2.8598839788e-02  2.7319137326e-01 -2.2851457650e+00  2.7319137326e-01 -2.2069308456e+00
-2.8514486707e-01  3.7483349824e-01  4.2291472098e-01  3.7483349824e-01  4.6655750790e-01 -9.6593292167e-01  4.2291472098e-01 -9.6593292167e-01 -4.6051753751e-01  3.7483349824e-01  4.6655750790e-01 -9.6593292167e-01  4.6655750790e-01  2.7462426237e-01 -7.1219194430e-02 -9.6593292167e-01 -7.1219194430e-02 -2.0287256176e-01  4.2291472098e-01 -9.6593292167e-01 -4.6051753751e-01 -9.6593292167e-01 -7.1219194430e-02 -2.0287256176e-01 -4.6051753751e-01 -2.0287256176e-01  1.0185662252e-01
 1.6387158252e+00  6.7291408229e-01 -3.1470947563e+00  6.7291408229e-01  2.9306250842e-01 -1.2016602890e-01 -3.1470947563e+00 -1.2016602890e-01 -4.6633230713e-01  6.7291408229e-01  2.9306250842e-01 -1.2016602890e-01  2.9306250842e-01  3.1867558030e-01 -4.4673362334e-01 -1.2016602890e-01 -4.4673362334e-01  1.4246403520e-02 -3.1470947563e+00 -1.2016602890e-01 -4.6633230713e-01 -1.2016602890e-01 -4.4673362334e-01  1.4246403520e-02 -4.6633230713e-01  1.4246403520e-02 -1.2376058405e+00
-2.0266364703e+00  4.2276396667e-01  1.6246218374e-01  4.2276396667e-01 -4.9947266541e-01  1.5930149986e-01  1.6246218374e-01  1.5930149986e-01 -1.3553210885e+00  4.2276396667e-01 -4.9947266541e-01  1.5930149986e-01 -4.9947266541e-01  4.8225268891e-01 -2.8609722421e-01  1.5930149986e-01 -2.8609722421e-01  8.7028185689e-01  1.6246218374e-01  1.5930149986e-01 -1.3553210885e+00  1.5930149986e-01 -2.8609722421e-01  8.7028185689e-01 -1.3553210885e+00  8.7028185689e-01  1.6832811097e-01
-8.2749396152e+00 -4.0585257046e-01  5.2202424881e-01 -4.0585257046e-01 -2.5479664919e+00  6.1477834437e-01  5.2202424881e-01  6.1477834437e-01 -5.4921731654e+00 -4.0585257046e-01 -2.5479664919e+00  6.1477834437e-01 -2.5479664919e+00 -7.1487332420e-01 -1.4461988689e-01  6.1477834437e-01 -1.4461988689e-01 -4.2632198722e-01  5.2202424881e-01  6.1477834437e-01 -5.4921731654e+00  6.1477834437e-01 -1.4461988689e-01 -4.2632198722e-01 -5.4921731654e+00 -4.2632198722e-01 -1.4457252320e+00
 5.7085108802e+00  4.0775514566e-01 -1.0385573126e+00  4.0775514566e-01  1.1228546946e+00 -5.8868614613e-01 -1.0385573126e+00 -5.8868614613e-01  3.8425478399e+00  4.0775514566e-01  1.1228546946e+00 -5.8868614613e-01  1.1228546946e+00  2.6974875255e-01 -7.3289488061e-02 -5.8868614613e-01 -7.3289488061e-02  1.7939185047e-01 -1.0385573126e+00 -5.8868614613e-01  3.8425478399e+00 -5.8868614613e-01 -7.3289488061e-02  1.7939185047e-01  3.8425478399e+00  1.7939185047e-01  3.5690425493e-01
-3.9926356679e-02  9.7332254911e-02  8.3708848193e-02  9.7332254911e-02 -9.3347425834e-02  2.2785142659e-01  8.3708848193e-02  2.2785142659e-01  9.3908699434e-02  9.7332254911e-02 -9.3347425834e-02  2.2785142659e-01 -9.3347425834e-02  4.3112707418e-01 -7.0057822601e-02  2.2785142659e-01 -7.0057822601e-02  2.8477795638e-01  8.3708848193e-02  2.2785142659e-01  9.3908699434e-02  2.2785142659e-01 -7.0057822601e-02  2.8477795638e-01  9.3908699434e-02  2.8477795638e-01  2.7973342816e-01
 1.3613120453e-01  1.7026849376e-01 -3.5942296578e-01  1.7026849376e-01  2.1461120848e-01 -5.0126643657e-01 -3.5942296578e-01 -5.0126643657e-01 -2.0448048540e-01  1.7026849376e-01  2.1461120848e-01 -5.0126643657e-01  2.1461120848e-01  5.3835877662e-02 -1.3084664576e-01 -5.0126643657e-01 -1.3084664576e-01 -5.0233664903e-02 -3.5942296578e-01 -5.0126643657e-01 -2.0448048540e-01 -5.0126643657e-01 -1.3084664576e-01 -5.0233664903e-02 -2.0448048540e-01 -5.0233664903e-02 -6.2269924018e-01
-2.6110167463e+00 -1.6821028543e+00  8.2211730049e+00 -1.6821028543e+00 -3.6811198701e-01  5.1517379489e-01  8.2211730049e+00  5.1517379489e-01  6.2278672190e-01 -1.6821028543e+00 -3.6811198701e-01  5.1517379489e-01 -3.6811198701e-01 -9.3020529541e-01  1.7954113794e+00  5.1517379489e-01  1.7954113794e+00 -1.4838139632e+00  8.2211730049e+00  5.1517379489e-01  6.2278672190e-01  5.1517379489e-01  1.7954113794e+00 -1.4838139632e+00  6.2278672190e-01 -1.4838139632e+00  1.1777851644e+01
-1.3078994647e-02 -5.7296381490e-02 -4.1265992897e-03 -5.7296381490e-02  1.0587879575e-01  9.5556178489e-03 -4.1265992897e-03  9.5556178489e-03 -1.1654221948e-01 -5.7296381490e-02  1.0587879575e-01  9.5556178489e-03  1.0587879575e-01 -3.0501479537e-01  4.5161306629e-02  9.5556178489e-03  4.5161306629e-02 -2.4877139754e-01 -4.1265992897e-03  9.5556178489e-03 -1.1654221948e-01  9.5556178489e-03  4.5161306629e-02 -2.4877139754e-01 -1.1654221948e-01 -2.4877139754e-01 -2.2085727531e-01
-5.3321844035e+00 -7.2846026049e-01  4.2491169078e-01 -7.2846026049e-01  4.5754041798e-01  9.0399041454e-01  4.2491169078e-01  9.0399041454e-01 -4.2630351323e+00 -7.2846026049e-01  4.5754041798e-01  9.0399041454e-01  4.5754041798e-01 -2.8258553394e-01  1.0458286099e-01  9.0399041454e-01  1.0458286099e-01 -1.7667208380e-01  4.2491169078e-01  9.0399041454e-01 -4.2630351323e+00  9.0399041454e-01  1.0458286099e-01 -1.7667208380e-01 -4.2630351323e+00 -1.7667208380e-01 -1.6402297678e+00
-1.6665797778e-01 -2.6591728989e-01  3.8622706064e-01 -2.6591728989e-01 -4.2254564867e-01  1.0568602129e+00  3.8622706064e-01  1.0568602129e+00  3.8777875056e-01 -2.6591728989e-01 -4.2254564867e-01  1.0568602129e+00 -4.2254564867e-01 -8.9294058287e-02  1.3137193805e-01  1.0568602129e+00  1.3137193805e-01  7.2125945606e-02  3.8622706064e-01  1.0568602129e+00  3.8777875056e-01  1.0568602129e+00  1.3137193805e-01  7.2125945606e-02  3.8777875056e-01  7.2125945606e-02  8.8487604961e-01
 9.9633771464e-01  5.8005768182e-01 -2.9934120145e+00  5.8005768182e-01  2.7654110787e-01  4.3200579782e-02 -2.9934120145e+00  4.3200579782e-02 -5.8245070671e-01  5.8005768182e-01  2.7654110787e-01  4.3200579782e-02  2.7654110787e-01  1.1861749906e-01 -1.6458236667e-01  4.3200579782e-02 -1.6458236667e-01 -1.0327260281e-01 -2.9934120145e+00  4.3200579782e-02 -5.8245070671e-01  4.3200579782e-02 -1.6458236667e-01 -1.0327260281e-01 -5.8245070671e-01 -1.0327260281e-01  2.5768498104e-01
 2.1602627205e+00  6.3388993646e-01  2.5183874939e-01  6.3388993646e-01  6.8804357581e-01 -1.9265224847e-01  2.5183874939e-01 -1.9265224847e-01  1.5035698388e+00  6.3388993646e-01  6.8804357581e-01 -1.9265224847e-01  6.8804357581e-01  4.5567576733e-01 -1.8471555895e-01 -1.9265224847e-01 -1.8471555895e-01  8.2637162905e-01  2.5183874939e-01 -1.9265224847e-01  1.5035698388e+00 -1.9265224847e-01 -1.8471555895e-01  8.2637162905e-01  1.5035698388e+00  8.2637162905e-01  9.4053198319e-01
-6.4617251213e+00 -8.7203303855e-02 -2.7600438004e-02 -8.7203303855e-02 -2.2742846755e+00  3.7239741161e-01 -2.7600438004e-02  3.7239741161e-01 -4.2300706405e+00 -8.7203303855e-02 -2.2742846755e+00  3.7239741161e-01 -2.2742846755e+00 -6.5469550412e-02 -1.8097803583e-01  3.7239741161e-01 -1.8097803583e-01 -4.2324915258e-02 -2.7600438004e-02  3.7239741161e-01 -4.2300706405e+00  3.7239741161e-01 -1.8097803583e-01 -4.2324915258e-02 -4.2300706405e+00 -4.2324915258e-02 -1.3141937272e+00
-1.0083854052e+01 -5.7479862622e-01  1.2384930469e-01 -5.7479862622e-01 -2.3132858950e+00  8.5487795045e-01  1.2384930469e-01  8.5487795045e-01 -6.7359013596e+00 -5.7479862622e-01 -2.3132858950e+00  8.5487795045e-01 -2.3132858950e+00 -2.1099026778e-01 -1.0929501233e-01  8.5487795045e-01 -1.0929501233e-01 -2.5909087235e-01  1.2384930469e-01  8.5487795045e-01 -6.7359013596e+00  8.5487795045e-01 -1.0929501233e-01 -2.5909087235e-01 -6.7359013596e+00 -2.5909087235e-01 -2.4637057965e+00
-4.9222268998e-01  2.3883825669e-02  5.4158954133e-01  2.3883825669e-02 -4.9400688101e-02 -1.3327028825e-03  5.4158954133e-01 -1.3327028825e-03 -1.3815044472e-01  2.3883825669e-02 -4.9400688101e-02 -1.3327028825e-03 -4.9400688101e-02 -1.6160047381e-01 -3.6460160215e-02 -1.3327028825e-03 -3.6460160215e-02 -2.4352074176e-01  5.4158954133e-01 -1.3327028825e-03 -1.3815044472e-01 -1.3327028825e-03 -3.6460160215e-02 -2.4352074176e-01 -1.3815044472e-01 -2.4352074176e-01  5.3292303989e-01
-1.8701962538e-01 -1.8942093489e-01  4.5117173178e-01 -1.8942093489e-01 -1.9427409085e-01  4.3838063174e-01  4.5117173178e-01  4.3838063174e-01  1.8203718507e-01 -1.8942093489e-01 -1.9427409085e-01  4.3838063174e-01 -1.9427409085e-01 -6.5776616626e-02  1.4119489732e-01  4.3838063174e-01  1.4119489732e-01  3.0627919007e-02  4.5117173178e-01  4.3838063174e-01  1.8203718507e-01  4.3838063174e-01  1.4119489732e-01  3.0627919007e-02  1.8203718507e-01  3.0627919007e-02  6.4435102445e-01
-2.7591846888e+00 -1.6652020512e+00  7.9523713717e+00 -1.6652020512e+00 -3.5873808913e-01  5.6480914874e-01  7.9523713717e+00  5.6480914874e-01  5.7762709392e-01 -1.6652020512e+00 -3.5873808913e-01  5.6480914874e-01 -3.5873808913e-01 -8.6433982158e-01  1.6255119339e+00  5.6480914874e-01  1.6255119339e+00 -1.2302853983e+00  7.9523713717e+00  5.6480914874e-01  5.7762709392e-01  5.6480914874e-01  1.6255119339e+00 -1.2302853983e+00  5.7762709392e-01 -1.2302853983e+00  1.0096906623e+01
-8.9059186179e-02  3.1984067428e-02 -2.7822702502e-02  3.1984067428e-02  1.9404066631e-01  3.2455900954e-02 -2.7822702502e-02  3.2455900954e-02 -2.1137960660e-01  3.1984067428e-02  1.9404066631e-01  3.2455900954e-02  1.9404066631e-01 -1.9486662633e-01  3.9306039564e-02  3.2455900954e-02  3.9306039564e-02 -1.7965197329e-01 -2.7822702502e-02  3.2455900954e-02 -2.1137960660e-01  3.2455900954e-02  3.9306039564e-02 -1.7965197329e-01 -2.1137960660e-01 -1.7965197329e-01 -2.8608928074e-01
 3.8727835233e+00  5.6909853864e-01  5.9987825241e-02  5.6909853864e-01 -9.6432179434e-01 -4.0775959234e-01  5.9987825241e-02 -4.0775959234e-01  3.2259460226e+00  5.6909853864e-01 -9.6432179434e-01 -4.0775959234e-01 -9.6432179434e-01  3.4614459126e-01 -1.1547150236e-02 -4.0775959234e-01 -1.1547150236e-02  1.4790998612e-01  5.9987825241e-02 -4.0775959234e-01  3.2259460226e+00 -4.0775959234e-01 -1.1547150236e-02  1.4790998612e-01  3.2259460226e+00  1.4790998612e-01  1.7935444753e+00
 1.4406871637e+00  5.1367935003e-01 -5.9679214075e-01  5.1367935003e-01  1.6263015346e-01 -1.2635498741e+00 -5.9679214075e-01 -1.2635498741e+00  5.4851756514e-01  5.1367935003e-01  1.6263015346e-01 -1.2635498741e+00  1.6263015346e-01  2.0753435059e-01 -1.3708956711e-01 -1.2635498741e+00 -1.3708956711e-01  9.3655725389e-03 -5.9679214075e-01 -1.2635498741e+00  5.4851756514e-01 -1.2635498741e+00 -1.3708956711e-01  9.3655725389e-03  5.4851756514e-01  9.3655725389e-03 -5.1149872220e-01
-1.3261589819e+00 -4.7967494883e-01  2.3990986151e+00 -4.7967494883e-01 -3.9404329876e-01 -9.5386394965e-02  2.3990986151e+00 -9.5386394965e-02  1.5490655929e-01 -4.7967494883e-01 -3.9404329876e-01 -9.5386394965e-02 -3.9404329876e-01 -8.0889616900e-02  1.2306506806e-01 -9.5386394965e-02  1.2306506806e-01  1.0781878989e-01  2.3990986151e+00 -9.5386394965e-02  1.5490655929e-01 -9.5386394965e-02  1.2306506806e-01  1.0781878989e-01  1.5490655929e-01  1.0781878989e-01 -6.6008601921e-01
 3.8010400408e+00  8.0218637788e-01  3.0535839978e-01  8.0218637788e-01  1.0988885603e+00 -2.9993767956e-01  3.0535839978e-01 -2.9993767956e-01  2.5174555632e+00  8.0218637788e-01  1.0988885603e+00 -2.9993767956e-01  1.0988885603e+00  4.7728170500e-01 -1.5911249384e-01 -2.9993767956e-01 -1.5911249384e-01  8.5818904433e-01  3.0535839978e-01 -2.9993767956e-01  2.5174555632e+00 -2.9993767956e-01 -1.5911249384e-01  8.5818904433e-01  2.5174555632e+00  8.5818904433e-01  1.2316446726e+00
 7.6513034825e+00  9.1485572003e-02  2.8822417690e-02  9.1485572003e-02  2.3582583775e+00 -4.7928592212e-01  2.8822417690e-02 -4.7928592212e-01  4.8671285990e+00  9.1485572003e-02  2.3582583775e+00 -4.7928592212e-01  2.3582583775e+00 -9.5332103178e-02  1.8134714358e-01 -4.7928592212e-01  1.8134714358e-01 -3.5141435732e-02  2.8822417690e-02 -4.7928592212e-01  4.8671285990e+00 -4.7928592212e-01  1.8134714358e-01 -3.5141435732e-02  4.8671285990e+00 -3.5141435732e-02  1.4022072544e+00
-9.1851048179e+00 -6.0852522830e-01 -3.4491164924e-02 -6.0852522830e-01 -1.8973497894e+00  6.8265817339e-01 -3.4491164924e-02  6.8265817339e-01 -5.4231825687e+00 -6.0852522830e-01 -1.8973497894e+00  6.8265817339e-01 -1.8973497894e+00 -1.0976085578e-01 -6.1006800160e-02  6.8265817339e-01 -6.1006800160e-02 -2.0553744576e-01 -3.4491164924e-02  6.8265817339e-01 -5.4231825687e+00  6.8265817339e-01 -6.1006800160e-02 -2.0553744576e-01 -5.4231825687e+00 -2.0553744576e-01 -2.0301147400e+00
-1.5481367736e+00 -3.2791489138e-02  4.2917599870e-01 -3.2791489138e-02 -2.5992941773e-01  3.1806423647e-02  4.2917599870e-01  3.1806423647e-02 -7.4295411797e-01 -3.2791489138e-02 -2.5992941773e-01  3.1806423647e-02 -2.5992941773e-01 -2.8392194390e-01 -1.4488462135e-01  3.1806423647e-02 -1.4488462135e-01 -3.4363243074e-01  4.2917599870e-01  3.1806423647e-02 -7.4295411797e-01  3.1806423647e-02 -1.4488462135e-01 -3.4363243074e-01 -7.4295411797e-01 -3.4363243074e-01 -3.1322061248e-02
-2.0578824065e-02  1.1405972371e-01 -1.2280621167e-01  1.1405972371e-01 -1.3478078998e-01  3.7275250420e-01 -1.2280621167e-01  3.7275250420e-01  9.7216926929e-02  1.1405972371e-01 -1.3478078998e-01  3.7275250420e-01 -1.3478078998e-01  1.6372376020e-01  1.2411411455e-02  3.7275250420e-01  1.2411411455e-02  1.8478788627e-01 -1.2280621167e-01  3.7275250420e-01  9.7216926929e-02  3.7275250420e-01  1.2411411455e-02  1.8478788627e-01  9.7216926929e-02  1.8478788627e-01 -1.5319923234e-03
 4.9229768949e-01 -1.1811651978e+00  6.9869010695e+00 -1.1811651978e+00 -2.3996967058e-01 -6.6951865879e-02  6.9869010695e+00 -6.6951865879e-02  2.5283261635e+00 -1.1811651978e+00 -2.3996967058e-01 -6.6951865879e-02 -2.3996967058e-01 -7.7068620000e-01  1.3911938192e+00 -6.6951865879e-02  1.3911938192e+00 -1.0548302611e+00  6.9869010695e+00 -6.6951865879e-02  2.5283261635e+00 -6.6951865879e-02  1.3911938192e+00 -1.0548302611e+00  2.5283261635e+00 -1.0548302611e+00  9.4412342618e+00
 5.5615220370e-02 -1.8276361695e-01 -4.4857271199e-02 -1.8276361695e-01 -8.3250018643e-02  2.1509423989e-01 -4.4857271199e-02  2.1509423989e-01  4.5591743774e-02 -1.8276361695e-01 -8.3250018643e-02  2.1509423989e-01 -8.3250018643e-02  7.0678217509e-02 -3.5634416412e-03  2.1509423989e-01 -3.5634416412e-03  1.7608035519e-01 -4.4857271199e-02  2.1509423989e-01  4.5591743774e-02  2.1509423989e-01 -3.5634416412e-03  1.7608035519e-01  4.5591743774e-02  1.7608035519e-01  1.1778928937e-01
 2.6210937888e+00  7.8480956156e-01 -1.5497438591e+00  7.8480956156e-01 -1.0235977195e+00  1.8420712794e-02 -1.5497438591e+00  1.8420712794e-02  1.9994090191e+00  7.8480956156e-01 -1.0235977195e+00  1.8420712794e-02 -1.0235977195e+00  8.7551848655e-03 -3.2943212386e-01  1.8420712794e-02 -3.2943212386e-01  3.5958319019e-01 -1.5497438591e+00  1.8420712794e-02  1.9994090191e+00  1.8420712794e-02 -3.2943212386e-01  3.5958319019e-01  1.9994090191e+00  3.5958319019e-01 -8.7780817908e-01
-2.0555298648e+00 -1.4639779558e-01  8.6599873439e-01 -1.4639779558e-01  3.2818784006e-01  1.2332460138e+00  8.6599873439e-01  1.2332460138e+00 -1.1062683692e+00 -1.4639779558e-01  3.2818784006e-01  1.2332460138e+00  3.2818784006e-01  3.0481356386e-01  3.8400700801e-01  1.2332460138e+00  3.8400700801e-01  1.4579652067e-01  8.6599873439e-01  1.2332460138e+00 -1.1062683692e+00  1.2332460138e+00  3.8400700801e-01  1.4579652067e-01 -1.1062683692e+00  1.4579652067e-01  6.5448290814e-01
-2.1564373560e-01 -3.9149653526e-01  2.4248534148e+00 -3.9149653526e-01 -3.6703145088e-01  1.0153244462e-01  2.4248534148e+00  1.0153244462e-01  2.4381973498e-01 -3.9149653526e-01 -3.6703145088e-01  1.0153244462e-01 -3.6703145088e-01 -2.0170409313e-01  1.8393827562e-01  1.0153244462e-01  1.8393827562e-01  1.5319117658e-01  2.4248534148e+00  1.0153244462e-01  2.4381973498e-01  1.0153244462e-01  1.8393827562e-01  1.5319117658e-01  2.4381973498e-01  1.5319117658e-01 -2.5206837845e-01
-2.1902940637e+00  5.8981369015e-01 -1.0365566565e-01  5.8981369015e-01 -4.6702604432e-01  4.7875786888e-02 -1.0365566565e-01  4.7875786888e-02 -1.3996516262e+00  5.8981369015e-01 -4.6702604432e-01  4.7875786888e-02 -4.6702604432e-01  4.3166881857e-01 -3.1869525647e-01  4.7875786888e-02 -3.1869525647e-01  7.5595933222e-01 -1.0365566565e-01  4.7875786888e-02 -1.3996516262e+00  4.7875786888e-02 -3.1869525647e-01  7.5595933222e-01 -1.3996516262e+00  7.5595933222e-01 -2.3485657628e-01
 9.0027787931e+00  2.3243532540e-01  1.1158270505e+00  2.3243532540e-01  2.6171448024e+00 -5.5034777000e-01  1.1158270505e+00 -5.5034777000e-01  5.7631936758e+00  2.3243532540e-01  2.6171448024e+00 -5.5034777000e-01  2.6171448024e+00  5.7100837461e-01  3.6202661914e-01 -5.5034777000e-01  3.6202661914e-01  2.0272763056e-01  1.1158270505e+00 -5.5034777000e-01  5.7631936758e+00 -5.5034777000e-01  3.6202661914e-01  2.0272763056e-01  5.7631936758e+00  2.0272763056e-01  3.1995969891e+00
-6.8323047566e+00  1.5363181287e-02 -1.7803924374e+00  1.5363181287e-02 -1.3051911012e+00  4.4821186737e-01 -1.7803924374e+00  4.4821186737e-01 -4.2974017121e+00  1.5363181287e-02 -1.3051911012e+00  4.4821186737e-01 -1.3051911012e+00 -6.9360484156e-02 -4.5828712279e-01  4.4821186737e-01 -4.5828712279e-01  1.5283459868e-01 -1.7803924374e+00  4.4821186737e-01 -4.2974017121e+00  4.4821186737e-01 -4.5828712279e-01  1.5283459868e-01 -4.2974017121e+00  1.5283459868e-01 -3.5320950133e+00
-5.8352581317e-02 -6.3006465237e-01 -1.2250190441e-01 -6.3006465237e-01 -2.3496409167e-01  1.8410286366e-01 -1.2250190441e-01  1.8410286366e-01 -1.9401955648e-02 -6.3006465237e-01 -2.3496409167e-01  1.8410286366e-01 -2.3496409167e-01  1.5710517724e-01  3.2908589683e-02  1.8410286366e-01  3.2908589683e-02 -3.6977502620e-02 -1.2250190441e-01  1.8410286366e-01 -1.9401955648e-02  1.8410286366e-01  3.2908589683e-02 -3.6977502620e-02 -1.9401955648e-02 -3.6977502620e-02 -5.5930461361e-02
 4.4393627405e-02  5.7089499368e-02 -1.0392584019e-01  5.7089499368e-02  1.5144245018e-01 -3.6875337290e-01 -1.0392584019e-01 -3.6875337290e-01 -1.5040858933e-01  5.7089499368e-02  1.5144245018e-01 -3.6875337290e-01  1.5144245018e-01 -2.3878811625e-02 -6.3384001742e-02 -3.6875337290e-01 -6.3384001742e-02 -9.7404510161e-02 -1.0392584019e-01 -3.6875337290e-01 -1.5040858933e-01 -3.6875337290e-01 -6.3384001742e-02 -9.7404510161e-02 -1.5040858933e-01 -9.7404510161e-02 -2.2757792835e-01
 1.7820215549e+00  1.5271773172e+00 -7.8349311114e+00  1.5271773172e+00  3.0808726598e-01 -3.2822457122e-01 -7.8349311114e+00 -3.2822457122e-01 -1.2805270400e+00  1.5271773172e+00  3.0808726598e-01 -3.2822457122e-01  3.0808726598e-01  7.4805043318e-01 -1.4378553432e+00 -3.2822457122e-01 -1.4378553432e+00  9.7137184369e-01 -7.8349311114e+00 -3.2822457122e-01 -1.2805270400e+00 -3.2822457122e-01 -1.4378553432e+00  9.7137184369e-01 -1.2805270400e+00  9.7137184369e-01 -8.6625439926e+00
 1.0016469402e-01 -2.3281810059e-01 -5.8357487296e-02 -2.3281810059e-01 -1.7825507089e-01  1.1800408909e-01 -5.8357487296e-02  1.1800408909e-01  1.2384648987e-01 -2.3281810059e-01 -1.7825507089e-01  1.1800408909e-01 -1.7825507089e-01 -1.6651769759e-02 -3.8428360029e-02  1.1800408909e-01 -3.8428360029e-02  1.2280167124e-01 -5.8357487296e-02  1.1800408909e-01  1.2384648987e-01  1.1800408909e-01 -3.8428360029e-02  1.2280167124e-01  1.2384648987e-01  1.2280167124e-01  1.2067274941e-01
 2.3017866145e-01  7.7269198194e-02 -1.2716496796e-01  7.7269198194e-02  3.2836007259e-01 -1.0751947309e+00 -1.2716496796e-01 -1.0751947309e+00 -2.8666138610e-01  7.7269198194e-02  3.2836007259e-01 -1.0751947309e+00  3.2836007259e-01 -1.7006977747e-02 -1.2058821873e-01 -1.0751947309e+00 -1.2058821873e-01 -1.6061407416e-01 -1.2716496796e-01 -1.0751947309e+00 -2.8666138610e-01 -1.0751947309e+00 -1.2058821873e-01 -1.6061407416e-01 -2.8666138610e-01 -1.6061407416e-01 -3.4157838935e-01
 3.3579879230e+00  6.5828935259e-01 -5.1857437127e-01  6.5828935259e-01 -1.2083849296e+00 -6.3343752565e-01 -5.1857437127e-01 -6.3343752565e-01  2.3419278590e+00  6.5828935259e-01 -1.2083849296e+00 -6.3343752565e-01 -1.2083849296e+00  3.7423106849e-02 -1.8265440778e-01 -6.3343752565e-01 -1.8265440778e-01  9.1985464131e-02 -5.1857437127e-01 -6.3343752565e-01  2.3419278590e+00 -6.3343752565e-01 -1.8265440778e-01  9.1985464131e-02  2.3419278590e+00  9.1985464131e-02  6.6588044840e-01
 9.3753994129e-01  2.4211576539e-01 -1.3525189537e+00  2.4211576539e-01  4.8018004709e-01  3.9948730340e-02 -1.3525189537e+00  3.9948730340e-02  8.6021126777e-02  2.4211576539e-01  4.8018004709e-01  3.9948730340e-02  4.8018004709e-01  7.4906484314e-02  1.6626392162e-02  3.9948730340e-02  1.6626392162e-02 -2.2142580244e-01 -1.3525189537e+00  3.9948730340e-02  8.6021126777e-02  3.9948730340e-02  1.6626392162e-02 -2.2142580244e-01  8.6021126777e-02 -2.2142580244e-01  1.3539345038e+00
-3.0379457999e+00 -8.6528491941e-01 -3.0523629309e-01 -8.6528491941e-01 -9.0654106767e-01  2.1382307968e-01 -3.0523629309e-01  2.1382307968e-01 -1.8713569386e+00 -8.6528491941e-01 -9.0654106767e-01  2.1382307968e-01 -9.0654106767e-01 -4.3982590965e-01  1.3301420573e-01  2.1382307968e-01  1.3301420573e-01 -7.4940233920e-01 -3.0523629309e-01  2.1382307968e-01 -1.8713569386e+00  2.1382307968e-01  1.3301420573e-01 -7.4940233920e-01 -1.8713569386e+00 -7.4940233920e-01 -1.0723483874e+00
 8.9040414630e+00  5.7803495417e-02  3.8884227194e-01  5.7803495417e-02  2.3456729755e+00 -5.3133170069e-01  3.8884227194e-01 -5.3133170069e-01  5.3244499288e+00  5.7803495417e-02  2.3456729755e+00 -5.3133170069e-01  2.3456729755e+00  1.5955882803e-01  2.6774067727e-01 -5.3133170069e-01  2.6774067727e-01 -3.4272849017e-02  3.8884227194e-01 -5.3133170069e-01  5.3244499288e+00 -5.3133170069e-01  2.6774067727e-01 -3.4272849017e-02  5.3244499288e+00 -3.4272849017e-02  1.8322241479e+00
-2.4479374226e-01 -2.6856814487e-01 -2.3517244168e-01 -2.6856814487e-01 -1.7215476102e-01  1.4239465107e-01 -2.3517244168e-01  1.4239465107e-01 -1.9249050837e-01 -2.6856814487e-01 -1.7215476102e-01  1.4239465107e-01 -1.7215476102e-01  6.3035293759e-01  7.7601964541e-02  1.4239465107e-01  7.7601964541e-02  3.3602035012e-01 -2.3517244168e-01  1.4239465107e-01 -1.9249050837e-01  1.4239465107e-01  7.7601964541e-02  3.3602035012e-01 -1.9249050837e-01  3.3602035012e-01 -3.1954412743e-02
 9.1966612507e+00  3.1903280876e-01  1.1306480574e+00  3.1903280876e-01  1.6999669628e+00 -4.7537571486e-01  1.1306480574e+00 -4.7537571486e-01  4.7041815860e+00  3.1903280876e-01  1.6999669628e+00 -4.7537571486e-01  1.6999669628e+00  1.7131077523e-01  3.1365808760e-01 -4.7537571486e-01  3.1365808760e-01  4.8779140215e-02  1.1306480574e+00 -4.7537571486e-01  4.7041815860e+00 -4.7537571486e-01  3.1365808760e-01  4.8779140215e-02  4.7041815860e+00  4.8779140215e-02  2.8005175115e+00
 1.2224769392e-01 -2.6694309508e-02 -2.7421789665e-01 -2.6694309508e-02 -1.1622245745e-01  2.9364419156e-01 -2.7421789665e-01  2.9364419156e-01  1.1538711675e-01 -2.6694309508e-02 -1.1622245745e-01  2.9364419156e-01 -1.1622245745e-01  3.9892849345e-02 -1.9408641893e-02  2.9364419156e-01 -1.9408641893e-02  1.0725354903e-01 -2.7421789665e-01  2.9364419156e-01  1.1538711675e-01  2.9364419156e-01 -1.9408641893e-02  1.0725354903e-01  1.1538711675e-01  1.0725354903e-01 -2.4046445353e-01
 2.6458266077e+00  1.3699846245e+00 -6.6525749088e+00  1.3699846245e+00  1.8939365325e-01 -3.5944919021e-01 -6.6525749088e+00 -3.5944919021e-01  1.0814756066e-01  1.3699846245e+00  1.8939365325e-01 -3.5944919021e-01  1.8939365325e-01  7.0844225672e-01 -1.4730297165e+00 -3.5944919021e-01 -1.4730297165e+00  1.3578140019e+00 -6.6525749088e+00 -3.5944919021e-01  1.0814756066e-01 -3.5944919021e-01 -1.4730297165e+00  1.3578140019e+00  1.0814756066e-01  1.3578140019e+00 -9.9803953625e+00
 1.9469844066e-02  6.7500945664e-02 -2.5438188923e-02  6.7500945664e-02  3.6312596452e-02  8.0716307344e-02 -2.5438188923e-02  8.0716307344e-02 -7.4993085473e-02  6.7500945664e-02  3.6312596452e-02  8.0716307344e-02  3.6312596452e-02  2.6443292369e-01 -3.8263652515e-02  8.0716307344e-02 -3.8263652515e-02  2.5394178635e-01 -2.5438188923e-02  8.0716307344e-02 -7.4993085473e-02  8.0716307344e-02 -3.8263652515e-02  2.5394178635e-01 -7.4993085473e-02  2.5394178635e-01  2.9313555804e-02
 3.1337769911e+00  4.2039030223e-01 -3.1030096426e-01  4.2039030223e-01 -9.9984147547e-01 -8.0885119573e-01 -3.1030096426e-01 -8.0885119573e-01  3.0487014706e+00  4.2039030223e-01 -9.9984147547e-01 -8.0885119573e-01 -9.9984147547e-01 -4.9280825863e-01 -1.0788475575e-01 -8.0885119573e-01 -1.0788475575e-01 -1.0013051310e-01 -3.1030096426e-01 -8.0885119573e-01  3.0487014706e+00 -8.0885119573e-01 -1.0788475575e-01 -1.0013051310e-01  3.0487014706e+00 -1.0013051310e-01  1.4933715155e+00
-2.4399154345e-01  1.1074016395e-01  5.3576879213e-01  1.1074016395e-01  4.2290774834e-01 -1.0191820577e+00  5.3576879213e-01 -1.0191820577e+00 -4.4630658707e-01  1.1074016395e-01  4.2290774834e-01 -1.0191820577e+00  4.2290774834e-01  1.2782199329e-01 -9.7703617538e-02 -1.0191820577e+00 -9.7703617538e-02 -2.1835147624e-01  5.3576879213e-01 -1.0191820577e+00 -4.4630658707e-01 -1.0191820577e+00 -9.7703617538e-02 -2.1835147624e-01 -4.4630658707e-01 -2.1835147624e-01  3.5315661941e-01
-1.7155649345e+00  2.2471137589e-01  7.6494590503e-01  2.2471137589e-01 -4.0626118265e-01  1.1675717695e-01  7.6494590503e-01  1.1675717695e-01 -9.6988529296e-01  2.2471137589e-01 -4.0626118265e-01  1.1675717695e-01 -4.0626118265e-01  2.8411237203e-01 -2.0948567943e-01  1.1675717695e-01 -2.0948567943e-01  8.0669501465e-01  7.6494590503e-01  1.1675717695e-01 -9.6988529296e-01  1.1675717695e-01 -2.0948567943e-01  8.0669501465e-01 -9.6988529296e-01  8.0669501465e-01  3.6318752480e-01
-2.9216385640e+00 -7.0018616429e-01  3.0145123596e+00 -7.0018616429e-01 -1.0987736661e+00  2.4689997904e-01  3.0145123596e+00  2.4689997904e-01 -8.5072952798e-01 -7.0018616429e-01 -1.0987736661e+00  2.4689997904e-01 -1.0987736661e+00 -5.9580162214e-01  3.4126779147e-01  2.4689997904e-01  3.4126779147e-01 -2.3054597120e-01  3.0145123596e+00  2.4689997904e-01 -8.5072952798e-01  2.4689997904e-01  3.4126779147e-01 -2.3054597120e-01 -8.5072952798e-01 -2.3054597120e-01  3.1110710557e-01
 6.4413184381e+00 -7.1770303112e-03  7.8267796059e-01 -7.1770303112e-03  2.1586665982e+00 -4.5365336637e-01  7.8267796059e-01 -4.5365336637e-01  4.9008277211e+00 -7.1770303112e-03  2.1586665982e+00 -4.5365336637e-01  2.1586665982e+00  5.0339587264e-01  2.6762585225e-01 -4.5365336637e-01  2.6762585225e-01  2.4895964130e-01  7.8267796059e-01 -4.5365336637e-01  4.9008277211e+00 -4.5365336637e-01  2.6762585225e-01  2.4895964130e-01  4.9008277211e+00  2.4895964130e-01  1.5231704067e+00
 7.2788679085e+00  3.1257214236e-01 -3.9521213397e-01  3.1257214236e-01  1.6378143154e+00 -7.8592823491e-01 -3.9521213397e-01 -7.8592823491e-01  5.6493167161e+00  3.1257214236e-01  1.6378143154e+00 -7.8592823491e-01  1.6378143154e+00  3.3120179788e-01  1.3636941437e-01 -7.8592823491e-01  1.3636941437e-01  1.1881044630e-01 -3.9521213397e-01 -7.8592823491e-01  5.6493167161e+00 -7.8592823491e-01  1.3636941437e-01  1.1881044630e-01  5.6493167161e+00  1.1881044630e-01  1.8317363200e+00
-3.6145847003e-01 -2.2737890438e-01  9.8187091403e-02 -2.2737890438e-01 -2.1985017012e-01  1.3837454187e-01  9.8187091403e-02  1.3837454187e-01 -1.9884300496e-01 -2.2737890438e-01 -2.1985017012e-01  1.3837454187e-01 -2.1985017012e-01  4.9298071478e-01 -6.8130659773e-02  1.3837454187e-01 -6.8130659773e-02  2.1639231159e-01  9.8187091403e-02  1.3837454187e-01 -1.9884300496e-01  1.3837454187e-01 -6.8130659773e-02  2.1639231159e-01 -1.9884300496e-01  2.1639231159e-01  2.4630673612e-01
 1.0213181410e-01  1.0274486033e-01 -2.5406286061e-01  1.0274486033e-01  1.5081822299e-01 -3.4711504364e-01 -2.5406286061e-01 -3.4711504364e-01 -1.3901390578e-01  1.0274486033e-01  1.5081822299e-01 -3.4711504364e-01  1.5081822299e-01  1.1176398352e-02 -1.0461442165e-01 -3.4711504364e-01 -1.0461442165e-01 -4.4465209123e-02 -2.5406286061e-01 -3.4711504364e-01 -1.3901390578e-01 -3.4711504364e-01 -1.0461442165e-01 -4.4465209123e-02 -1.3901390578e-01 -4.4465209123e-02 -4.7751276133e-01
 1.8515613939e+00  1.3123428624e+00 -6.5103126183e+00  1.3123428624e+00  2.8000790733e-01 -3.9106270899e-01 -6.5103126183e+00 -3.9106270899e-01 -6.2552475964e-01  1.3123428624e+00  2.8000790733e-01 -3.9106270899e-01  2.8000790733e-01  7.6215819647e-01 -1.4974781041e+00 -3.9106270899e-01 -1.4974781041e+00  1.3063106799e+00 -6.5103126183e+00 -3.9106270899e-01 -6.2552475964e-01 -3.9106270899e-01 -1.4974781041e+00  1.3063106799e+00 -6.2552475964e-01  1.3063106799e+00 -1.0259217917e+01
-6.2596099345e-02  4.8308162377e-02  2.6330547079e-02  4.8308162377e-02 -1.2690212864e-01  2.1810838336e-02  2.6330547079e-02  2.1810838336e-02  1.1786930938e-01  4.8308162377e-02 -1.2690212864e-01  2.1810838336e-02 -1.2690212864e-01  2.3673226009e-01 -4.0148740863e-02  2.1810838336e-02 -4.0148740863e-02  2.2366009123e-01  2.6330547079e-02  2.1810838336e-02  1.1786930938e-01  2.1810838336e-02 -4.0148740863e-02  2.2366009123e-01  1.1786930938e-01  2.2366009123e-01  2.5840433185e-01
-3.4702466103e+00 -6.8604894744e-01  6.7710134964e-01 -6.8604894744e-01  9.3237372054e-01  8.2519743000e-01  6.7710134964e-01  8.2519743000e-01 -3.2049868372e+00 -6.8604894744e-01  9.3237372054e-01  8.2519743000e-01  9.3237372054e-01 -2.3495370138e-01  1.7845547254e-01  8.2519743000e-01  1.7845547254e-01 -1.6916745828e-01  6.7710134964e-01  8.2519743000e-01 -3.2049868372e+00  8.2519743000e-01  1.7845547254e-01 -1.6916745828e-01 -3.2049868372e+00 -1.6916745828e-01 -8.2234988517e-01
 8.0733950727e-02  1.7266861363e-01 -2.5470482126e-01  1.7266861363e-01  4.2932879971e-01 -1.0716073435e+00 -2.5470482126e-01 -1.0716073435e+00 -4.2898397550e-01  1.7266861363e-01  4.2932879971e-01 -1.0716073435e+00  4.2932879971e-01  3.7792082712e-02 -1.1902304995e-01 -1.0716073435e+00 -1.1902304995e-01 -9.5378517939e-02 -2.5470482126e-01 -1.0716073435e+00 -4.2898397550e-01 -1.0716073435e+00 -1.1902304995e-01 -9.5378517939e-02 -4.2898397550e-01 -9.5378517939e-02 -7.5389279984e-01
-2.3121398698e+00 -7.9248365870e-01  3.1481504256e+00 -7.9248365870e-01 -7.6216992670e-01  1.3045052645e-01  3.1481504256e+00  1.3045052645e-01 -4.9218056012e-01 -7.9248365870e-01 -7.6216992670e-01  1.3045052645e-01 -7.6216992670e-01 -4.1286727966e-01  4.2021437736e-01  1.3045052645e-01  4.2021437736e-01 -3.1876491226e-01  3.1481504256e+00  1.3045052645e-01 -4.9218056012e-01  1.3045052645e-01  4.2021437736e-01 -3.1876491226e-01 -4.9218056012e-01 -3.1876491226e-01  4.5508590521e-01
-1.1073132295e+00 -3.0949669499e-01 -1.1484984715e+00 -3.0949669499e-01 -3.2908861647e-01  1.8036216851e-01 -1.1484984715e+00  1.8036216851e-01 -1.1247447409e+00 -3.0949669499e-01 -3.2908861647e-01  1.8036216851e-01 -3.2908861647e-01 -4.7959906652e-01  9.7006431316e-02  1.8036216851e-01  9.7006431316e-02 -8.8289823973e-01 -1.1484984715e+00  1.8036216851e-01 -1.1247447409e+00  1.8036216851e-01  9.7006431316e-02 -8.8289823973e-01 -1.1247447409e+00 -8.8289823973e-01 -1.1314279374e+00
-7.3289218980e+00 -1.5524617163e-01 -3.8236605432e-01 -1.5524617163e-01 -2.5112819609e+00  4.9893207923e-01 -3.8236605432e-01  4.9893207923e-01 -5.2618450386e+00 -1.5524617163e-01 -2.5112819609e+00  4.9893207923e-01 -2.5112819609e+00 -6.9091215769e-02 -2.2474536465e-01  4.9893207923e-01 -2.2474536465e-01 -7.9788253165e-02 -3.8236605432e-01  4.9893207923e-01 -5.2618450386e+00  4.9893207923e-01 -2.2474536465e-01 -7.9788253165e-02 -5.2618450386e+00 -7.9788253165e-02 -1.8178662809e+00
-6.5710042181e+00 -4.2278110162e-01 -2.7748763326e-02 -4.2278110162e-01 -1.5178788930e+00  6.9175450448e-01 -2.7748763326e-02  6.9175450448e-01 -5.1652553643e+00 -4.2278110162e-01 -1.5178788930e+00  6.9175450448e-01 -1.5178788930e+00 -1.5527030310e-01 -1.1394976913e-01  6.9175450448e-01 -1.1394976913e-01 -1.7319914697e-01 -2.7748763326e-02  6.9175450448e-01 -5.1652553643e+00  6.9175450448e-01 -1.1394976913e-01 -1.7319914697e-01 -5.1652553643e+00 -1.7319914697e-01 -2.2311865866e+00
 4.9937358397e-01 -1.7911137656e-01 -2.9537529796e-01 -1.7911137656e-01  2.4547151776e-02  7.5825590728e-02 -2.9537529796e-01  7.5825590728e-02  2.3514202882e-01 -1.7911137656e-01  2.4547151776e-02  7.5825590728e-02  2.4547151776e-02  1.8090833553e-01  1.2583352085e-01  7.5825590728e-02  1.2583352085e-01  2.0936373693e-01 -2.9537529796e-01  7.5825590728e-02  2.3514202882e-01  7.5825590728e-02  1.2583352085e-01  2.0936373693e-01  2.3514202882e-01  2.0936373693e-01 -1.1331583314e-01
 5.1743784459e-02  4.1227155860e-02 -1.5793090929e-01  4.1227155860e-02 -9.5724012701e-02  2.4959074252e-01 -1.5793090929e-01  2.4959074252e-01  7.6779248700e-02  4.1227155860e-02 -9.5724012701e-02  2.4959074252e-01 -9.5724012701e-02  1.5073829421e-01 -3.1464599045e-03  2.4959074252e-01 -3.1464599045e-03  1.3076455604e-01 -1.5793090929e-01  2.4959074252e-01  7.6779248700e-02  2.4959074252e-01 -3.1464599045e-03  1.3076455604e-01  7.6779248700e-02  1.3076455604e-01 -9.8380212251e-02
-3.7924367553e-02 -7.8187731901e-02  3.8349056574e-01 -7.8187731901e-02 -4.7731776034e-02  2.4120537085e-01  3.8349056574e-01  2.4120537085e-01  1.0546508969e-01 -7.8187731901e-02 -4.7731776034e-02  2.4120537085e-01 -4.7731776034e-02  1.0674119490e-01  9.1495007282e-02  2.4120537085e-01  9.1495007282e-02  1.2223801438e-01  3.8349056574e-01  2.4120537085e-01  1.0546508969e-01  2.4120537085e-01  9.1495007282e-02  1.2223801438e-01  1.0546508969e-01  1.2223801438e-01  7.2522725430e-01
-1.0086523061e+00 -1.1014217595e+00  5.8544412202e+00 -1.1014217595e+00 -1.7425342619e-01  6.0918874716e-02  5.8544412202e+00  6.0918874716e-02  1.2121869154e+00 -1.1014217595e+00 -1.7425342619e-01  6.0918874716e-02 -1.7425342619e-01 -6.8393641039e-01  1.2908510976e+00  6.0918874716e-02  1.2908510976e+00 -1.1639602490e+00  5.8544412202e+00  6.0918874716e-02  1.2121869154e+00  6.0918874716e-02  1.2908510976e+00 -1.1639602490e+00  1.2121869154e+00 -1.1639602490e+00  9.1242877056e+00
 2.6494109450e+00  6.5018234233e-01 -1.6395141537e+00  6.5018234233e-01 -1.1906437018e+00 -7.4250783439e-01 -1.6395141537e+00 -7.4250783439e-01  2.3049386562e+00  6.5018234233e-01 -1.1906437018e+00 -7.4250783439e-01 -1.1906437018e+00 -3.6724766101e-01 -3.3088344974e-01 -7.4250783439e-01 -3.3088344974e-01  1.7461125449e-01 -1.6395141537e+00 -7.4250783439e-01  2.3049386562e+00 -7.4250783439e-01 -3.3088344974e-01  1.7461125449e-01  2.3049386562e+00  1.7461125449e-01 -6.4812201328e-01
 4.0873472315e-02 -1.9290432473e-01  3.0010662571e-01 -1.9290432473e-01  3.5225218493e-01 -1.0376297540e+00  3.0010662571e-01 -1.0376297540e+00 -3.1286446548e-01 -1.9290432473e-01  3.5225218493e-01 -1.0376297540e+00  3.5225218493e-01 -9.5355980283e-02 -1.5137668746e-01 -1.0376297540e+00 -1.5137668746e-01 -1.8892820297e-01  3.0010662571e-01 -1.0376297540e+00 -3.1286446548e-01 -1.0376297540e+00 -1.5137668746e-01 -1.8892820297e-01 -3.1286446548e-01 -1.8892820297e-01  1.7965880172e-01
 3.5887256634e+00  4.3304620829e-01 -2.5973049405e+00  4.3304620829e-01  1.5743855419e+00 -2.7432695624e-01 -2.5973049405e+00 -2.7432695624e-01  1.9412132464e+00  4.3304620829e-01  1.5743855419e+00 -2.7432695624e-01  1.5743855419e+00  5.3856272369e-01 -2.2238521910e-01 -2.7432695624e-01 -2.2238521910e-01 -3.5660639905e-02 -2.5973049405e+00 -2.7432695624e-01  1.9412132464e+00 -2.7432695624e-01 -2.2238521910e-01 -3.5660639905e-02  1.9412132464e+00 -3.5660639905e-02 -8.8463264936e-02
-2.4846988788e-01  4.4033921335e-01 -1.7873463587e-01  4.4033921335e-01  1.1981951280e-01 -8.9689119634e-02 -1.7873463587e-01 -8.9689119634e-02 -2.6842381068e-01  4.4033921335e-01  1.1981951280e-01 -8.9689119634e-02  1.1981951280e-01  6.5682850783e-01 -3.1945051649e-01 -8.9689119634e-02 -3.1945051649e-01  9.1510120438e-01 -1.7873463587e-01 -8.9689119634e-02 -2.6842381068e-01 -8.9689119634e-02 -3.1945051649e-01  9.1510120438e-01 -2.6842381068e-01  9.1510120438e-01  4.4748374252e-01
 7.0117285813e+00 -5.3154499643e-02  1.4029149419e+00 -5.3154499643e-02  2.0089073898e+00 -4.9475867106e-01  1.4029149419e+00 -4.9475867106e-01  5.2546027281e+00 -5.3154499643e-02  2.0089073898e+00 -4.9475867106e-01  2.0089073898e+00  3.8227759722e-01  3.1783646554e-01 -4.9475867106e-01  3.1783646554e-01  1.8836661781e-01  1.4029149419e+00 -4.9475867106e-01  5.2546027281e+00 -4.9475867106e-01  3.1783646554e-01  1.8836661781e-01  5.2546027281e+00  1.8836661781e-01  1.9918260622e+00
 4.6659453590e+00 -7.5551270677e-02  7.2741366666e-01 -7.5551270677e-02  8.7041754412e-01 -4.9405221277e-01  7.2741366666e-01 -4.9405221277e-01  3.9225761327e+00 -7.5551270677e-02  8.7041754412e-01 -4.9405221277e-01  8.7041754412e-01  1.4751356737e-01  3.2514540136e-01 -4.9405221277e-01  3.2514540136e-01 -7.9627784582e-02  7.2741366666e-01 -4.9405221277e-01  3.9225761327e+00 -4.9405221277e-01  3.2514540136e-01 -7.9627784582e-02  3.9225761327e+00 -7.9627784582e-02  2.7639691060e+00
-1.1574861048e+00 -5.7898637872e-01 -2.4567615876e-01 -5.7898637872e-01 -5.0066850435e-01  2.6653457422e-01 -2.4567615876e-01  2.6653457422e-01 -9.3560213698e-01 -5.7898637872e-01 -5.0066850435e-01  2.6653457422e-01 -5.0066850435e-01  6.1097783077e-01 -6.1140803169e-02  2.6653457422e-01 -6.1140803169e-02  1.9405728597e-01 -2.4567615876e-01  2.6653457422e-01 -9.3560213698e-01  2.6653457422e-01 -6.1140803169e-02  1.9405728597e-01 -9.3560213698e-01  1.9405728597e-01 -4.8819273104e-01
 1.3170868123e-02 -6.4827117384e-02  3.2794051753e-02 -6.4827117384e-02  6.9290852874e-02 -1.9337842360e-01  3.2794051753e-02 -1.9337842360e-01 -5.9937318996e-02 -6.4827117384e-02  6.9290852874e-02 -1.9337842360e-01  6.9290852874e-02 -8.7373231068e-02 -9.2212430552e-03 -1.9337842360e-01 -9.2212430552e-03 -9.8915850690e-02  3.2794051753e-02 -1.9337842360e-01 -5.9937318996e-02 -1.9337842360e-01 -9.2212430552e-03 -9.8915850690e-02 -5.9937318996e-02 -9.8915850690e-02 -3.6229687380e-02
 5.4602995965e-02 -1.9161850286e-01 -5.2765120062e-02 -1.9161850286e-01 -4.7302231996e-02  7.9709624431e-02 -5.2765120062e-02  7.9709624431e-02  1.4096857245e-02 -1.9161850286e-01 -4.7302231996e-02  7.9709624431e-02 -4.7302231996e-02 -2.1038499713e-02 -3.5922796650e-02  7.9709624431e-02 -3.5922796650e-02  1.2027334962e-01 -5.2765120062e-02  7.9709624431e-02  1.4096857245e-02  7.9709624431e-02 -3.5922796650e-02  1.2027334962e-01  1.4096857245e-02  1.2027334962e-01  5.8327197065e-02
-1.0514381650e-01  8.1807584830e-01 -5.2045712796e+00  8.1807584830e-01  7.1494726845e-01  1.4410244858e-01 -5.2045712796e+00  1.4410244858e-01 -1.9663454612e+00  8.1807584830e-01  7.1494726845e-01  1.4410244858e-01  7.1494726845e-01  6.4466326446e-01 -9.3806773147e-01  1.4410244858e-01 -9.3806773147e-01  8.1207048758e-01 -5.2045712796e+00  1.4410244858e-01 -1.9663454612e+00  1.4410244858e-01 -9.3806773147e-01  8.1207048758e-01 -1.9663454612e+00  8.1207048758e-01 -7.0535671895e+00
 8.5570514381e-01  7.7323247613e-01 -2.4407506534e+00  7.7323247613e-01 -1.6488376410e+00 -5.3846995376e-01 -2.4407506534e+00 -5.3846995376e-01  4.7296856499e-01  7.7323247613e-01 -1.6488376410e+00 -5.3846995376e-01 -1.6488376410e+00 -9.8619148403e-02 -7.0204669197e-01 -5.3846995376e-01 -7.0204669197e-01  3.2282895984e-01 -2.4407506534e+00 -5.3846995376e-01  4.7296856499e-01 -5.3846995376e-01 -7.0204669197e-01  3.2282895984e-01  4.7296856499e-01  3.2282895984e-01 -2.8030888254e+00
 4.1795542387e-02 -1.7764527499e-01  1.5199788527e-01 -1.7764527499e-01  3.7101178168e-01 -1.0555350649e+00  1.5199788527e-01 -1.0555350649e+00 -3.5161620157e-01 -1.7764527499e-01  3.7101178168e-01 -1.0555350649e+00  3.7101178168e-01 -1.8263697330e-01 -9.9343496447e-02 -1.0555350649e+00 -9.9343496447e-02 -3.3877846931e-01  1.5199788527e-01 -1.0555350649e+00 -3.5161620157e-01 -1.0555350649e+00 -9.9343496447e-02 -3.3877846931e-01 -3.5161620157e-01 -3.3877846931e-01 -1.5740862652e-01
 5.0416525366e-01  4.7670140865e-01 -2.5510649635e+00  4.7670140865e-01  1.5942043543e-01 -1.1363860215e-01 -2.5510649635e+00 -1.1363860215e-01 -2.1314596579e-01  4.7670140865e-01  1.5942043543e-01 -1.1363860215e-01  1.5942043543e-01  2.4289350984e-01 -3.9097474708e-01 -1.1363860215e-01 -3.9097474708e-01 -4.4767213981e-02 -2.5510649635e+00 -1.1363860215e-01 -2.1314596579e-01 -1.1363860215e-01 -3.9097474708e-01 -4.4767213981e-02 -2.1314596579e-01 -4.4767213981e-02 -6.6433802066e-01
 3.8393816794e+00 -4.6376986778e-01  1.1259004671e-02 -4.6376986778e-01  9.3227091835e-01 -2.2538794121e-01  1.1259004671e-02 -2.2538794121e-01  2.4959534071e+00 -4.6376986778e-01  9.3227091835e-01 -2.2538794121e-01  9.3227091835e-01 -4.3065052284e-01  3.3658392051e-01 -2.2538794121e-01  3.3658392051e-01 -7.7072726551e-01  1.1259004671e-02 -2.2538794121e-01  2.4959534071e+00 -2.2538794121e-01  3.3658392051e-01 -7.7072726551e-01  2.4959534071e+00 -7.7072726551e-01  5.3364498507e-01
 7.4347229597e+00  5.1089308397e-01  3.1199390732e-01  5.1089308397e-01  2.0687499740e+00 -5.4668423770e-01  3.1199390732e-01 -5.4668423770e-01  4.8419115544e+00  5.1089308397e-01  2.0687499740e+00 -5.4668423770e-01  2.0687499740e+00  6.2439182108e-01  1.1855535679e-01 -5.4668423770e-01  1.1855535679e-01  5.1082806676e-01  3.1199390732e-01 -5.4668423770e-01  4.8419115544e+00 -5.4668423770e-01  1.1855535679e-01  5.1082806676e-01  4.8419115544e+00  5.1082806676e-01  2.2631640754e+00
-3.9244638139e+00  2.4731060435e-01 -7.2736546083e-01  2.4731060435e-01 -5.7441494528e-01  1.0270965845e-01 -7.2736546083e-01  1.0270965845e-01 -2.5810298153e+00  2.4731060435e-01 -5.7441494528e-01  1.0270965845e-01 -5.7441494528e-01  3.0793953748e-02 -2.4949535025e-01  1.0270965845e-01 -2.4949535025e-01  1.1577435448e-01 -7.2736546083e-01  1.0270965845e-01 -2.5810298153e+00  1.0270965845e-01 -2.4949535025e-01  1.1577435448e-01 -2.5810298153e+00  1.1577435448e-01 -1.7077096447e+00
 3.2733107089e+00  3.8525541955e-01  7.8697222897e-01  3.8525541955e-01  7.3145731062e-01 -4.6751792462e-01  7.8697222897e-01 -4.6751792462e-01  2.0813805606e+00  3.8525541955e-01  7.3145731062e-01 -4.6751792462e-01  7.3145731062e-01  1.1321290179e-01  1.2812879081e-01 -4.6751792462e-01  1.2812879081e-01  4.4167005201e-02  7.8697222897e-01 -4.6751792462e-01  2.0813805606e+00 -4.6751792462e-01  1.2812879081e-01  4.4167005201e-02  2.0813805606e+00  4.4167005201e-02  1.5557625464e+00
 9.2260474103e-02  1.8013034152e-01 -9.7135200310e-01  1.8013034152e-01  1.7855194279e-01 -4.3600427869e-01 -9.7135200310e-01 -4.3600427869e-01 -4.0401085528e-01  1.8013034152e-01  1.7855194279e-01 -4.3600427869e-01  1.7855194279e-01  7.0728209198e-02 -2.2917675606e-01 -4.3600427869e-01 -2.2917675606e-01 -1.2369362419e-02 -9.7135200310e-01 -4.3600427869e-01 -4.0401085528e-01 -4.3600427869e-01 -2.2917675606e-01 -1.2369362419e-02 -4.0401085528e-01 -1.2369362419e-02 -1.2938427655e+00
 5.4441941969e-01  1.3431139615e+00 -7.6757706073e+00  1.3431139615e+00  4.6461455500e-01 -3.2174725332e-01 -7.6757706073e+00 -3.2174725332e-01 -2.1868596701e+00  1.3431139615e+00  4.6461455500e-01 -3.2174725332e-01  4.6461455500e-01  6.0581475086e-01 -1.5466990087e+00 -3.2174725332e-01 -1.5466990087e+00  1.0425228319e+00 -7.6757706073e+00 -3.2174725332e-01 -2.1868596701e+00 -3.2174725332e-01 -1.5466990087e+00  1.0425228319e+00 -2.1868596701e+00  1.0425228319e+00 -1.0378555785e+01
-1.0255488137e-01 -1.7716362270e-01  2.6659488799e-01 -1.7716362270e-01  3.2702201935e-01  6.2766701620e-02  2.6659488799e-01  6.2766701620e-02 -2.7184649243e-01 -1.7716362270e-01  3.2702201935e-01  6.2766701620e-02  3.2702201935e-01 -4.2764867453e-01  1.2348064197e-01  6.2766701620e-02  1.2348064197e-01 -2.6778373328e-01  2.6659488799e-01  6.2766701620e-02 -2.7184649243e-01  6.2766701620e-02  1.2348064197e-01 -2.6778373328e-01 -2.7184649243e-01 -2.6778373328e-01  1.0995710591e-01
-9.9167914752e-01 -6.2783789674e-01  2.1862224451e+00 -6.2783789674e-01 -2.1022095620e-01  1.3279952496e+00  2.1862224451e+00  1.3279952496e+00  2.8387685019e-01 -6.2783789674e-01 -2.1022095620e-01  1.3279952496e+00 -2.1022095620e-01 -2.4932050623e-01  3.3411095389e-01  1.3279952496e+00  3.3411095389e-01 -1.3996513227e-01  2.1862224451e+00  1.3279952496e+00  2.8387685019e-01  1.3279952496e+00  3.3411095389e-01 -1.3996513227e-01  2.8387685019e-01 -1.3996513227e-01  2.9188398035e+00
-3.4003539475e+00 -8.8282071991e-01  1.0319133152e+00 -8.8282071991e-01  1.0177139678e+00  5.0205726181e-01  1.0319133152e+00  5.0205726181e-01 -2.6102985540e+00 -8.8282071991e-01  1.0177139678e+00  5.0205726181e-01  1.0177139678e+00 -1.0484213440e+00  3.7694554860e-01  5.0205726181e-01  3.7694554860e-01 -4.5963268220e-01  1.0319133152e+00  5.0205726181e-01 -2.6102985540e+00  5.0205726181e-01  3.7694554860e-01 -4.5963268220e-01 -2.6102985540e+00 -4.5963268220e-01  3.7748724020e-01
 3.5050208957e+00  4.0797279246e-01  1.6813333696e+00  4.0797279246e-01  1.0874989120e+00 -4.7446022213e-01  1.6813333696e+00 -4.7446022213e-01  2.7202181521e+00  4.0797279246e-01  1.0874989120e+00 -4.7446022213e-01  1.0874989120e+00  2.2544431187e-01 -1.9386348059e-02 -4.7446022213e-01 -1.9386348059e-02  7.3404112742e-01  1.6813333696e+00 -4.7446022213e-01  2.7202181521e+00 -4.7446022213e-01 -1.9386348059e-02  7.3404112742e-01  2.7202181521e+00  7.3404112742e-01  8.4773359517e-01
 3.2747915813e+00  1.0031557645e+00 -1.8657589895e+00  1.0031557645e+00  6.2007036652e-01 -1.1197889552e-01 -1.8657589895e+00 -1.1197889552e-01  1.6039642731e+00  1.0031557645e+00  6.2007036652e-01 -1.1197889552e-01  6.2007036652e-01  4.5206847872e-01 -2.1440941059e-01 -1.1197889552e-01 -2.1440941059e-01  5.6622294875e-01 -1.8657589895e+00 -1.1197889552e-01  1.6039642731e+00 -1.1197889552e-01 -2.1440941059e-01  5.6622294875e-01  1.6039642731e+00  5.6622294875e-01  1.3883312576e+00
-7.0584617432e+00 -2.1606526433e-01 -9.6483412912e-02 -2.1606526433e-01 -2.2564848697e+00  3.7695952635e-01 -9.6483412912e-02  3.7695952635e-01 -4.6280408001e+00 -2.1606526433e-01 -2.2564848697e+00  3.7695952635e-01 -2.2564848697e+00  4.4446243580e-01 -1.4559755506e-01  3.7695952635e-01 -1.4559755506e-01  7.0623560697e-02 -9.6483412912e-02  3.7695952635e-01 -4.6280408001e+00  3.7695952635e-01 -1.4559755506e-01  7.0623560697e-02 -4.6280408001e+00  7.0623560697e-02 -2.0767266468e+00
-7.9521688818e-01 -1.0720083806e-01 -8.0339505413e-01 -1.0720083806e-01 -2.4229832545e-01  7.5824047731e-02 -8.0339505413e-01  7.5824047731e-02 -6.7199681921e-01 -1.0720083806e-01 -2.4229832545e-01  7.5824047731e-02 -2.4229832545e-01 -5.5384915340e-01  2.6934840199e-01  7.5824047731e-02  2.6934840199e-01 -7.0979069221e-02 -8.0339505413e-01  7.5824047731e-02 -6.7199681921e-01  7.5824047731e-02  2.6934840199e-01 -7.0979069221e-02 -6.7199681921e-01 -7.0979069221e-02 -1.0475592090e+00
-8.9387741224e+00 -5.1297854114e-01 -9.8419279142e-01 -5.1297854114e-01 -1.8357172601e+00  5.8917573934e-01 -9.8419279142e-01  5.8917573934e-01 -5.7476123928e+00 -5.1297854114e-01 -1.8357172601e+00  5.8917573934e-01 -1.8357172601e+00  1.5184211641e-01 -2.1463673322e-01  5.8917573934e-01 -2.1463673322e-01 -2.1576909859e-01 -9.8419279142e-01  5.8917573934e-01 -5.7476123928e+00  5.8917573934e-01 -2.1463673322e-01 -2.1576909859e-01 -5.7476123928e+00 -2.1576909859e-01 -3.1950656784e+00
-5.3627060984e-02 -1.3385047203e-01  2.9786816989e-01 -1.3385047203e-01 -1.0573368030e-01  2.5218851293e-01  2.9786816989e-01  2.5218851293e-01  1.2914319048e-01 -1.3385047203e-01 -1.0573368030e-01  2.5218851293e-01 -1.0573368030e-01 -1.3240967846e-01  1.0654639896e-01  2.5218851293e-01  1.0654639896e-01 -1.4206125016e-03  2.9786816989e-01  2.5218851293e-01  1.2914319048e-01  2.5218851293e-01  1.0654639896e-01 -1.4206125016e-03  1.2914319048e-01 -1.4206125016e-03  3.9708534300e-01
 1.3254848194e-01  1.0504074840e-01  4.8056788140e-02  1.0504074840e-01  2.1791854996e-01  2.2915345489e-01  4.8056788140e-02  2.2915345489e-01 -3.2850786716e-02  1.0504074840e-01  2.1791854996e-01  2.2915345489e-01  2.1791854996e-01 -4.6654138608e-02  6.4571099043e-02  2.2915345489e-01  6.4571099043e-02 -5.7384941066e-02  4.8056788140e-02  2.2915345489e-01 -3.2850786716e-02  2.2915345489e-01  6.4571099043e-02 -5.7384941066e-02 -3.2850786716e-02 -5.7384941066e-02 -4.8764555864e-02
 2.3718448650e+00  1.3519659459e+00 -6.1521788142e+00  1.3519659459e+00  2.2515765876e-01 -5.2713189761e-01 -6.1521788142e+00 -5.2713189761e-01 -3.1050975155e-01  1.3519659459e+00  2.2515765876e-01 -5.2713189761e-01  2.2515765876e-01  7.1466659301e-01 -1.2423982428e+00 -5.2713189761e-01 -1.2423982428e+00  8.6428316579e-01 -6.1521788142e+00 -5.2713189761e-01 -3.1050975155e-01 -5.2713189761e-01 -1.2423982428e+00  8.6428316579e-01 -3.1050975155e-01  8.6428316579e-01 -7.2477180037e+00
 1.0487147447e+00  3.8795685669e-01  8.6974189081e-01  3.8795685669e-01 -1.6997658558e+00 -3.4913055388e-01  8.6974189081e-01 -3.4913055388e-01  1.6450724405e+00  3.8795685669e-01 -1.6997658558e+00 -3.4913055388e-01 -1.6997658558e+00  5.0135452680e-01 -8.5516005757e-02 -3.4913055388e-01 -8.5516005757e-02  4.3399385094e-02  8.6974189081e-01 -3.4913055388e-01  1.6450724405e+00 -3.4913055388e-01 -8.5516005757e-02  4.3399385094e-02  1.6450724405e+00  4.3399385094e-02  1.5043862658e+00
-3.0629701758e-01 -5.7213644013e-01  3.3561945713e-01 -5.7213644013e-01 -2.0237163168e-01  1.1035858702e+00  3.3561945713e-01  1.1035858702e+00  1.8794742950e-01 -5.7213644013e-01 -2.0237163168e-01  1.1035858702e+00 -2.0237163168e-01 -2.0738886830e-01  3.3126635648e-02  1.1035858702e+00  3.3126635648e-02  1.5917235274e-01  3.3561945713e-01  1.1035858702e+00  1.8794742950e-01  1.1035858702e+00  3.3126635648e-02  1.5917235274e-01  1.8794742950e-01  1.5917235274e-01  6.8380456468e-01
 7.6108185892e-01 -3.0760298746e-01  2.1237722703e+00 -3.0760298746e-01  7.1837752110e-01 -1.5629801943e-01  2.1237722703e+00 -1.5629801943e-01  1.4710441828e+00 -3.0760298746e-01  7.1837752110e-01 -1.5629801943e-01  7.1837752110e-01 -2.0792502658e-01  3.3487439508e-01 -1.5629801943e-01  3.3487439508e-01  1.4395404097e-01  2.1237722703e+00 -1.5629801943e-01  1.4710441828e+00 -1.5629801943e-01  3.3487439508e-01  1.4395404097e-01  1.4710441828e+00  1.4395404097e-01  7.2869870904e-01
 7.0683682942e+00  1.0690192288e+00 -6.3164087592e-01  1.0690192288e+00  1.8441578574e+00 -4.2931652874e-01 -6.3164087592e-01 -4.2931652874e-01  4.0597120915e+00  1.0690192288e+00  1.8441578574e+00 -4.2931652874e-01  1.8441578574e+00  5.7720685255e-01 -1.5752433911e-01 -4.2931652874e-01 -1.5752433911e-01  8.1302129355e-01 -6.3164087592e-01 -4.2931652874e-01  4.0597120915e+00 -4.2931652874e-01 -1.5752433911e-01  8.1302129355e-01  4.0597120915e+00  8.1302129355e-01  1.6540507005e+00
 5.7544530324e+00 -1.4192408561e-01 -5.8556216220e-01 -1.4192408561e-01  1.5158348607e+00 -3.7010799444e-01 -5.8556216220e-01 -3.7010799444e-01  3.3331020331e+00 -1.4192408561e-01  1.5158348607e+00 -3.7010799444e-01  1.5158348607e+00 -5.9717634982e-01  2.2406583243e-01 -3.7010799444e-01  2.2406583243e-01 -5.3290981254e-01 -5.8556216220e-01 -3.7010799444e-01  3.3331020331e+00 -3.7010799444e-01  2.2406583243e-01 -5.3290981254e-01  3.3331020331e+00 -5.3290981254e-01  6.1426679022e-01
-4.6239488969e-01  4.1407660875e-01 -2.9037754343e-01  4.1407660875e-01 -2.6076546606e-01  2.6430176835e-01 -2.9037754343e-01  2.6430176835e-01 -3.5188036472e-02  4.1407660875e-01 -2.6076546606e-01  2.6430176835e-01 -2.6076546606e-01 -1.0634125289e+00  1.2675458923e-01  2.6430176835e-01  1.2675458923e-01 -1.6740383089e-01 -2.9037754343e-01  2.6430176835e-01 -3.5188036472e-02  2.6430176835e-01  1.2675458923e-01 -1.6740383089e-01 -3.5188036472e-02 -1.6740383089e-01 -3.6641787619e-01
-6.1820131303e+00 -6.3695894135e-01  5.4297405864e-01 -6.3695894135e-01 -1.1173107404e+00  4.4558576980e-01  5.4297405864e-01  4.4558576980e-01 -3.1215238520e+00 -6.3695894135e-01 -1.1173107404e+00  4.4558576980e-01 -1.1173107404e+00 -3.2758158836e-01  1.4963569842e-01  4.4558576980e-01  1.4963569842e-01 -3.1829604200e-01  5.4297405864e-01  4.4558576980e-01 -3.1215238520e+00  4.4558576980e-01  1.4963569842e-01 -3.1829604200e-01 -3.1215238520e+00 -3.1829604200e-01 -3.0226710303e-01
 2.1804382523e-01 -1.8842416503e-01 -3.6812975966e-01 -1.8842416503e-01 -1.5393473094e-01  3.5071733121e-01 -3.6812975966e-01  3.5071733121e-01  1.6351145924e-01 -1.8842416503e-01 -1.5393473094e-01  3.5071733121e-01 -1.5393473094e-01 -1.7574455097e-01 -1.5352352913e-02  3.5071733121e-01 -1.5352352913e-02  3.9541904115e-02 -3.6812975966e-01  3.5071733121e-01  1.6351145924e-01  3.5071733121e-01 -1.5352352913e-02  3.9541904115e-02  1.6351145924e-01  3.9541904115e-02 -2.4546368923e-01
-6.2745603499e+00 -2.1070345215e+00  8.9162057690e+00 -2.1070345215e+00 -2.9164682968e-01  8.5301103406e-01  8.9162057690e+00  8.5301103406e-01 -1.5010378926e+00 -2.1070345215e+00 -2.9164682968e-01  8.5301103406e-01 -2.9164682968e-01 -7.4149002902e-01  1.5931404819e+00  8.5301103406e-01  1.5931404819e+00 -1.2577053846e+00  8.9162057690e+00  8.5301103406e-01 -1.5010378926e+00  8.5301103406e-01  1.5931404819e+00 -1.2577053846e+00 -1.5010378926e+00 -1.2577053846e+00  9.0073707763e+00
-4.1387623852e-01  2.7105686379e-01  6.1122753053e-01  2.7105686379e-01  3.1654154663e-01 -5.8145464881e-01  6.1122753053e-01 -5.8145464881e-01 -3.4387343218e-01  2.7105686379e-01  3.1654154663e-01 -5.8145464881e-01  3.1654154663e-01  3.6220211709e-01 -1.6500121492e-02 -5.8145464881e-01 -1.6500121492e-02 -1.8995754926e-02  6.1122753053e-01 -5.8145464881e-01 -3.4387343218e-01 -5.8145464881e-01 -1.6500121492e-02 -1.8995754926e-02 -3.4387343218e-01 -1.8995754926e-02  4.4007783678e-01
-2.3332365443e-01  3.3486979286e-01  9.8508660508e-01  3.3486979286e-01  1.7247771917e-01 -7.9227045468e-01  9.8508660508e-01 -7.9227045468e-01 -4.5574642275e-02  3.3486979286e-01  1.7247771917e-01 -7.9227045468e-01  1.7247771917e-01  8.1008132530e-02  5.0611732164e-02 -7.9227045468e-01  5.0611732164e-02 -3.6508514570e-01  9.8508660508e-01 -7.9227045468e-01 -4.5574642275e-02 -7.9227045468e-01  5.0611732164e-02 -3.6508514570e-01 -4.5574642275e-02 -3.6508514570e-01  7.8334102804e-01
 1.8064221704e+00 -2.3707004772e-01  2.7622121258e+00 -2.3707004772e-01 -1.2568616131e+00 -4.2169994929e-01  2.7622121258e+00 -4.2169994929e-01  2.5345557134e+00 -2.3707004772e-01 -1.2568616131e+00 -4.2169994929e-01 -1.2568616131e+00 -6.9465268513e-01  2.7062975325e-01 -4.2169994929e-01  2.7062975325e-01 -4.3255999539e-01  2.7622121258e+00 -4.2169994929e-01  2.5345557134e+00 -4.2169994929e-01  2.7062975325e-01 -4.3255999539e-01  2.5345557134e+00 -4.3255999539e-01  4.0037272867e+00
 8.7913570086e-01 -3.8210637789e-01  3.6659768582e-02 -3.8210637789e-01  9.5931216793e-02 -2.0513145275e-01  3.6659768582e-02 -2.0513145275e-01  5.7858453450e-01 -3.8210637789e-01  9.5931216793e-02 -2.0513145275e-01  9.5931216793e-02  2.8825749266e-02  2.0873026685e-01 -2.0513145275e-01  2.0873026685e-01 -5.6446058742e-01  3.6659768582e-02 -2.0513145275e-01  5.7858453450e-01 -2.0513145275e-01  2.0873026685e-01 -5.6446058742e-01  5.7858453450e-01 -5.6446058742e-01 -1.0342862889e-01
 2.7680237191e+00 -4.5343987884e-03  1.0150520808e-01 -4.5343987884e-03  1.0269143931e+00 -2.4567598081e-01  1.0150520808e-01 -2.4567598081e-01  2.8296435258e+00 -4.5343987884e-03  1.0269143931e+00 -2.4567598081e-01  1.0269143931e+00  2.9678858545e-01 -9.6021667264e-02 -2.4567598081e-01 -9.6021667264e-02  5.6260858552e-01  1.0150520808e-01 -2.4567598081e-01  2.8296435258e+00 -2.4567598081e-01 -9.6021667264e-02  5.6260858552e-01  2.8296435258e+00  5.6260858552e-01 -1.7350757927e+00
-6.1103606523e+00 -3.3528264494e-01  6.2171740367e-01 -3.3528264494e-01 -1.6868413808e+00  4.1877627220e-01  6.2171740367e-01  4.1877627220e-01 -3.3170772597e+00 -3.3528264494e-01 -1.6868413808e+00  4.1877627220e-01 -1.6868413808e+00 -3.2885773401e-01 -2.5337098212e-01  4.1877627220e-01 -2.5337098212e-01  6.1347218945e-02  6.2171740367e-01  4.1877627220e-01 -3.3170772597e+00  4.1877627220e-01 -2.5337098212e-01  6.1347218945e-02 -3.3170772597e+00  6.1347218945e-02 -2.2232447136e+00
 1.4862394160e+00 -2.6985405800e-01 -6.0984875832e-01 -2.6985405800e-01  1.7666427605e-01 -2.8817729957e-01 -6.0984875832e-01 -2.8817729957e-01  5.9172661139e-01 -2.6985405800e-01  1.7666427605e-01 -2.8817729957e-01  1.7666427605e-01  6.1970746838e-02  3.9376051192e-02 -2.8817729957e-01  3.9376051192e-02 -8.9010442088e-02 -6.0984875832e-01 -2.8817729957e-01  5.9172661139e-01 -2.8817729957e-01  3.9376051192e-02 -8.9010442088e-02  5.9172661139e-01 -8.9010442088e-02 -4.3977513312e-01
-1.1552466082e+01 -2.2543935367e+00  8.4812981180e+00 -2.2543935367e+00 -1.5364872652e+00  1.0817930441e+00  8.4812981180e+00  1.0817930441e+00 -4.2024816846e+00 -2.2543935367e+00 -1.5364872652e+00  1.0817930441e+00 -1.5364872652e+00 -1.0240568280e+00  1.4746108928e+00  1.0817930441e+00  1.4746108928e+00 -1.4711588048e+00  8.4812981180e+00  1.0817930441e+00 -4.2024816846e+00  1.0817930441e+00  1.4746108928e+00 -1.4711588048e+00 -4.2024816846e+00 -1.4711588048e+00  8.7592907131e+00
 2.5326061676e-01  3.2925119500e-02 -5.7777704042e-01  3.2925119500e-02 -7.9915003133e-02  2.2935178850e-01 -5.7777704042e-01  2.2935178850e-01  7.9040981124e-02  3.2925119500e-02 -7.9915003133e-02  2.2935178850e-01 -7.9915003133e-02  4.2846923169e-02 -1.0540030040e-01  2.2935178850e-01 -1.0540030040e-01  1.1416391792e-01 -5.7777704042e-01  2.2935178850e-01  7.9040981124e-02  2.2935178850e-01 -1.0540030040e-01  1.1416391792e-01  7.9040981124e-02  1.1416391792e-01 -5.4964060851e-01
 9.0508978390e-02 -1.2315720094e-01  1.4563763106e-01 -1.2315720094e-01  2.6115005317e-01  8.1754004782e-02  1.4563763106e-01  8.1754004782e-02 -1.8134523641e-01 -1.2315720094e-01  2.6115005317e-01  8.1754004782e-02  2.6115005317e-01  2.6330421999e-01  3.8366577452e-02  8.1754004782e-02  3.8366577452e-02  1.5149236778e-01  1.4563763106e-01  8.1754004782e-02 -1.8134523641e-01  8.1754004782e-02  3.8366577452e-02  1.5149236778e-01 -1.8134523641e-01  1.5149236778e-01  1.5009346845e-01
-2.7147489228e+00 -1.3213111575e+00  6.5592735219e+00 -1.3213111575e+00 -2.3161283355e-02  2.3772703142e-01  6.5592735219e+00  2.3772703142e-01 -5.2606814980e-03 -1.3213111575e+00 -2.3161283355e-02  2.3772703142e-01 -2.3161283355e-02 -4.9921250800e-01  1.3210810843e+00  2.3772703142e-01  1.3210810843e+00 -1.0204477668e+00  6.5592735219e+00  2.3772703142e-01 -5.2606814980e-03  2.3772703142e-01  1.3210810843e+00 -1.0204477668e+00 -5.2606814980e-03 -1.0204477668e+00  7.8940631489e+00
-1.2832904711e+00 -1.7148912146e-02 -9.9070968291e-01 -1.7148912146e-02  1.3368679558e+00  8.2384170988e-01 -9.9070968291e-01  8.2384170988e-01 -1.6083456183e+00 -1.7148912146e-02  1.3368679558e+00  8.2384170988e-01  1.3368679558e+00  1.2480184540e+00  1.4534185971e-01  8.2384170988e-01  1.4534185971e-01  4.6194944329e-01 -9.9070968291e-01  8.2384170988e-01 -1.6083456183e+00  8.2384170988e-01  1.4534185971e-01  4.6194944329e-01 -1.6083456183e+00  4.6194944329e-01 -1.9013693095e+00
-8.7921842757e-01 -6.0759070241e-04  1.1616802076e+00 -6.0759070241e-04  7.6031301723e-01 -8.1156722446e-01  1.1616802076e+00 -8.1156722446e-01 -7.6427354970e-01 -6.0759070241e-04  7.6031301723e-01 -8.1156722446e-01  7.6031301723e-01  4.5116069549e-01 -1.3587189799e-02 -8.1156722446e-01 -1.3587189799e-02 -3.3248116923e-01  1.1616802076e+00 -8.1156722446e-01 -7.6427354970e-01 -8.1156722446e-01 -1.3587189799e-02 -3.3248116923e-01 -7.6427354970e-01 -3.3248116923e-01  7.3676564284e-01
 1.9477098035e+00  4.7939222562e-01 -2.3488365124e+00  4.7939222562e-01  5.3791505252e-01 -3.1532874296e-01 -2.3488365124e+00 -3.1532874296e-01  1.4686430927e-01  4.7939222562e-01  5.3791505252e-01 -3.1532874296e-01  5.3791505252e-01  3.3428136069e-01 -2.3463882315e-01 -3.1532874296e-01 -2.3463882315e-01 -1.8159670212e-01 -2.3488365124e+00 -3.1532874296e-01  1.4686430927e-01 -3.1532874296e-01 -2.3463882315e-01 -1.8159670212e-01  1.4686430927e-01 -1.8159670212e-01 -9.4915256523e-02
 5.2739492292e+00 -5.4493739744e-01  5.0853540770e-02 -5.4493739744e-01  1.1597851910e+00 -3.8463799795e-01  5.0853540770e-02 -3.8463799795e-01  3.4791957978e+00 -5.4493739744e-01  1.1597851910e+00 -3.8463799795e-01  1.1597851910e+00 -1.4494699251e-01  3.8068572826e-01 -3.8463799795e-01  3.8068572826e-01 -6.9514057072e-01  5.0853540770e-02 -3.8463799795e-01  3.4791957978e+00 -3.8463799795e-01  3.8068572826e-01 -6.9514057072e-01  3.4791957978e+00 -6.9514057072e-01  6.2490812680e-01
 6.8586403618e+00  3.9067413879e-01 -4.7535928415e-02  3.9067413879e-01  1.9851395984e+00 -4.9024910714e-01 -4.7535928415e-02 -4.9024910714e-01  4.4516924160e+00  3.9067413879e-01  1.9851395984e+00 -4.9024910714e-01  1.9851395984e+00  1.1094228657e+00  1.5992061981e-01 -4.9024910714e-01  1.5992061981e-01  5.7505170625e-01 -4.7535928415e-02 -4.9024910714e-01  4.4516924160e+00 -4.9024910714e-01  1.5992061981e-01  5.7505170625e-01  4.4516924160e+00  5.7505170625e-01  1.5827872440e+00
 2.5041497685e-01  1.2973171133e-01 -3.2451826919e-01  1.2973171133e-01  1.8479974148e-01 -1.9850932228e-01 -3.2451826919e-01 -1.9850932228e-01 -7.6326055352e-02  1.2973171133e-01  1.8479974148e-01 -1.9850932228e-01  1.8479974148e-01 -5.1453818307e-01  2.5028461998e-01 -1.9850932228e-01  2.5028461998e-01 -1.0297173041e-01 -3.2451826919e-01 -1.9850932228e-01 -7.6326055352e-02 -1.9850932228e-01  2.5028461998e-01 -1.0297173041e-01 -7.6326055352e-02 -1.0297173041e-01 -3.9111583281e-01
-6.8963597929e+00 -1.5161434662e-01  3.8010962365e-01 -1.5161434662e-01 -1.1958904011e+00  5.5395741711e-01  3.8010962365e-01  5.5395741711e-01 -3.9204423933e+00 -1.5161434662e-01 -1.1958904011e+00  5.5395741711e-01 -1.1958904011e+00 -3.1028133140e-01 -1.2181461102e-01  5.5395741711e-01 -1.2181461102e-01 -5.7236790139e-03  3.8010962365e-01  5.5395741711e-01 -3.9204423933e+00  5.5395741711e-01 -1.2181461102e-01 -5.7236790139e-03 -3.9204423933e+00 -5.7236790139e-03 -1.0607560589e+00
-1.1739596172e-03  6.8399322134e-02 -1.4940689166e-01  6.8399322134e-02  1.5411578090e-01 -3.9764374554e-01 -1.4940689166e-01 -3.9764374554e-01 -1.9198839346e-01  6.8399322134e-02  1.5411578090e-01 -3.9764374554e-01  1.5411578090e-01  5.9139541915e-02 -6.3495900161e-02 -3.9764374554e-01 -6.3495900161e-02 -8.6200519986e-02 -1.4940689166e-01 -3.9764374554e-01 -1.9198839346e-01 -3.9764374554e-01 -6.3495900161e-02 -8.6200519986e-02 -1.9198839346e-01 -8.6200519986e-02 -2.6604352156e-01
-1.1799576806e+00 -1.4907159681e+00  7.9352652842e+00 -1.4907159681e+00 -3.6558670109e-01  2.7469920641e-01  7.9352652842e+00  2.7469920641e-01  1.6834348711e+00 -1.4907159681e+00 -3.6558670109e-01  2.7469920641e-01 -3.6558670109e-01 -7.2397294891e-01  1.3867977100e+00  2.7469920641e-01  1.3867977100e+00 -8.7670812218e-01  7.9352652842e+00  2.7469920641e-01  1.6834348711e+00  2.7469920641e-01  1.3867977100e+00 -8.7670812218e-01  1.6834348711e+00 -8.7670812218e-01  8.2974736311e+00
-1.8494406004e-01  2.2609135676e-01  2.1136427690e-01  2.2609135676e-01  7.9306823571e-02  2.2812913719e-01  2.1136427690e-01  2.2812913719e-01 -5.0904421363e-03  2.2609135676e-01  7.9306823571e-02  2.2812913719e-01  7.9306823571e-02  4.5764691240e-02  9.6742224307e-02  2.2812913719e-01  9.6742224307e-02 -3.5813310974e-02  2.1136427690e-01  2.2812913719e-01 -5.0904421363e-03  2.2812913719e-01  9.6742224307e-02 -3.5813310974e-02 -5.0904421363e-03 -3.5813310974e-02  1.5920977001e-01
-2.0968464176e-02 -2.7873784435e-01  1.0459959794e-01 -2.7873784435e-01 -3.9877609191e-01  9.9853042855e-01  1.0459959794e-01  9.9853042855e-01  3.8504037581e-01 -2.7873784435e-01 -3.9877609191e-01  9.9853042855e-01 -3.9877609191e-01 -1.5493673917e-02  2.7835087729e-02  9.9853042855e-01  2.7835087729e-02  3.0733225610e-01  1.0459959794e-01  9.9853042855e-01  3.8504037581e-01  9.9853042855e-01  2.7835087729e-02  3.0733225610e-01  3.8504037581e-01  3.0733225610e-01  4.7583081259e-01
-3.7046627051e+00 -7.4178337228e-01  7.1818546208e-01 -7.4178337228e-01  1.0334519364e+00  6.7525115106e-01  7.1818546208e-01  6.7525115106e-01 -2.3489886786e+00 -7.4178337228e-01  1.0334519364e+00  6.7525115106e-01  1.0334519364e+00 -2.8870738645e-01  4.5293834953e-01  6.7525115106e-01  4.5293834953e-01 -2.2236750837e-01  7.1818546208e-01  6.7525115106e-01 -2.3489886786e+00  6.7525115106e-01  4.5293834953e-01 -2.2236750837e-01 -2.3489886786e+00 -2.2236750837e-01  5.0782829857e-01
-3.9914038196e-01  2.6422453528e-01 -1.0694261556e+00  2.6422453528e-01 -7.5999192677e-01  5.5087410612e-03 -1.0694261556e+00  5.5087410612e-03 -6.5006297588e-01  2.6422453528e-01 -7.5999192677e-01  5.5087410612e-03 -7.5999192677e-01  8.6862218409e-03 -7.7280800630e-02  5.5087410612e-03 -7.7280800630e-02 -2.7107422809e-01 -1.0694261556e+00  5.5087410612e-03 -6.5006297588e-01  5.5087410612e-03 -7.7280800630e-02 -2.7107422809e-01 -6.5006297588e-01 -2.7107422809e-01  1.1262751037e+00
-5.0826331540e+00 -1.0253656681e+00  1.3509101543e-01 -1.0253656681e+00 -1.3495721098e+00  2.6215210435e-01  1.3509101543e-01  2.6215210435e-01 -2.8036519312e+00 -1.0253656681e+00 -1.3495721098e+00  2.6215210435e-01 -1.3495721098e+00 -3.9491908371e-01  8.6112687787e-02  2.6215210435e-01  8.6112687787e-02 -6.5748944827e-01  1.3509101543e-01  2.6215210435e-01 -2.8036519312e+00  2.6215210435e-01  8.6112687787e-02 -6.5748944827e-01 -2.8036519312e+00 -6.5748944827e-01 -1.4005187713e+00
-8.5598812732e+00 -1.8423600024e-02  3.9634373933e-01 -1.8423600024e-02 -2.1329912302e+00  5.1069436948e-01  3.9634373933e-01  5.1069436948e-01 -4.5938126375e+00 -1.8423600024e-02 -2.1329912302e+00  5.1069436948e-01 -2.1329912302e+00 -8.0898634309e-02 -2.5806344871e-01  5.1069436948e-01 -2.5806344871e-01  1.6059529063e-01  3.9634373933e-01  5.1069436948e-01 -4.5938126375e+00  5.1069436948e-01 -2.5806344871e-01  1.6059529063e-01 -4.5938126375e+00  1.6059529063e-01 -1.5536348899e+00
-2.8405998499e-01 -7.6975811276e-02  1.8104062112e-01 -7.6975811276e-02  7.3243479640e-03 -2.0001228675e-01  1.8104062112e-01 -2.0001228675e-01 -2.4852667589e-01 -7.6975811276e-02  7.3243479640e-03 -2.0001228675e-01  7.3243479640e-03  1.4296844191e+00 -5.7444992182e-02 -2.0001228675e-01 -5.7444992182e-02  5.3882507658e-01  1.8104062112e-01 -2.0001228675e-01 -2.4852667589e-01 -2.0001228675e-01 -5.7444992182e-02  5.3882507658e-01 -2.4852667589e-01  5.3882507658e-01  3.8597844328e-01
-1.0024341368e+01 -6.0164534423e-01  7.1246406678e-03 -6.0164534423e-01 -1.8483162624e+00  5.0541522095e-01  7.1246406678e-03  5.0541522095e-01 -4.4205862708e+00 -6.0164534423e-01 -1.8483162624e+00  5.0541522095e-01 -1.8483162624e+00 -3.5222549574e-01 -3.9949338412e-02  5.0541522095e-01 -3.9949338412e-02 -2.7698708526e-01  7.1246406678e-03  5.0541522095e-01 -4.4205862708e+00  5.0541522095e-01 -3.9949338412e-02 -2.7698708526e-01 -4.4205862708e+00 -2.7698708526e-01 -1.0485528510e+00
 1.1180509319e-01 -2.3316288537e-01 -1.4707911530e-01 -2.3316288537e-01 -1.2382487489e-01  2.5796592612e-01 -1.4707911530e-01  2.5796592612e-01  1.2307841446e-01 -2.3316288537e-01 -1.2382487489e-01  2.5796592612e-01 -1.2382487489e-01 -1.5643741094e-01  1.4980242235e-02  2.5796592612e-01  1.4980242235e-02 -1.7129543794e-02 -1.4707911530e-01  2.5796592612e-01  1.2307841446e-01  2.5796592612e-01  1.4980242235e-02 -1.7129543794e-02  1.2307841446e-01 -1.7129543794e-02 -8.1610318627e-02
 5.3869145960e+00  1.6023840659e+00 -6.4824477994e+00  1.6023840659e+00  1.0698735360e-01 -8.7715196697e-01 -6.4824477994e+00 -8.7715196697e-01  2.4668826557e+00  1.6023840659e+00  1.0698735360e-01 -8.7715196697e-01  1.0698735360e-01  5.9582897925e-01 -1.3535890625e+00 -8.7715196697e-01 -1.3535890625e+00  1.1957758349e+00 -6.4824477994e+00 -8.7715196697e-01  2.4668826557e+00 -8.7715196697e-01 -1.3535890625e+00  1.1957758349e+00  2.4668826557e+00  1.1957758349e+00 -7.8010645518e+00
-4.1171838058e-03  8.7851447383e-02  4.3451347373e-02  8.7851447383e-02  7.1758848733e-02 -1.3990648561e-01  4.3451347373e-02 -1.3990648561e-01 -8.0335109852e-02  8.7851447383e-02  7.1758848733e-02 -1.3990648561e-01  7.1758848733e-02  2.3730174051e-01 -5.7798096350e-02 -1.3990648561e-01 -5.7798096350e-02  1.8711355450e-01  4.3451347373e-02 -1.3990648561e-01 -8.0335109852e-02 -1.3990648561e-01 -5.7798096350e-02  1.8711355450e-01 -8.0335109852e-02  1.8711355450e-01  9.4243388654e-02
 5.1910313262e-01  8.6650075122e-02  2.0165599965e+00  8.6650075122e-02 -1.2155885721e+00 -6.4666879544e-01  2.0165599965e+00 -6.4666879544e-01  1.3171592068e+00  8.6650075122e-02 -1.2155885721e+00 -6.4666879544e-01 -1.2155885721e+00 -4.5032829788e-01  3.3397020027e-01 -6.4666879544e-01  3.3397020027e-01 -5.1867376239e-01  2.0165599965e+00 -6.4666879544e-01  1.3171592068e+00 -6.4666879544e-01  3.3397020027e-01 -5.1867376239e-01  1.3171592068e+00 -5.1867376239e-01  4.0878214637e+00
-4.3857466692e-01  7.1270228023e-01 -1.0952267845e-01  7.1270228023e-01  7.8584701873e-01 -8.2655330811e-01 -1.0952267845e-01 -8.2655330811e-01 -7.8091475935e-01  7.1270228023e-01  7.8584701873e-01 -8.2655330811e-01  7.8584701873e-01  6.4076528029e-01 -1.7362138681e-01 -8.2655330811e-01 -1.7362138681e-01  1.2255957301e-01 -1.0952267845e-01 -8.2655330811e-01 -7.8091475935e-01 -8.2655330811e-01 -1.7362138681e-01  1.2255957301e-01 -7.8091475935e-01  1.2255957301e-01 -9.3658467563e-01
-5.2887545883e-01  2.4971343414e-01  1.9414305036e-01  2.4971343414e-01 -1.0759537764e-01  1.3298026135e-01  1.9414305036e-01  1.3298026135e-01 -2.4348752301e-01  2.4971343414e-01 -1.0759537764e-01  1.3298026135e-01 -1.0759537764e-01  1.8376880448e-01 -2.1206690291e-01  1.3298026135e-01 -2.1206690291e-01  7.1641751653e-01  1.9414305036e-01  1.3298026135e-01 -2.4348752301e-01  1.3298026135e-01 -2.1206690291e-01  7.1641751653e-01 -2.4348752301e-01  7.1641751653e-01  3.7849656447e-01
 3.9998004864e+00  7.4497240558e-01 -3.1058412772e+00  7.4497240558e-01  1.0684256187e+00 -1.8402146538e-01 -3.1058412772e+00 -1.8402146538e-01  7.6080717610e-01  7.4497240558e-01  1.0684256187e+00 -1.8402146538e-01  1.0684256187e+00  4.6666836303e-01 -3.5716285477e-01 -1.8402146538e-01 -3.5716285477e-01  1.2375555521e-01 -3.1058412772e+00 -1.8402146538e-01  7.6080717610e-01 -1.8402146538e-01 -3.5716285477e-01  1.2375555521e-01  7.6080717610e-01  1.2375555521e-01 -7.7655960611e-01
-6.6478860261e+00 -1.7654604415e-01 -4.0000325508e-02 -1.7654604415e-01 -2.1421445488e+00  5.3443672210e-01 -4.0000325508e-02  5.3443672210e-01 -4.9421779147e+00 -1.7654604415e-01 -2.1421445488e+00  5.3443672210e-01 -2.1421445488e+00 -4.0213964710e-01 -1.7715586394e-01  5.3443672210e-01 -1.7715586394e-01 -3.1888928642e-01 -4.0000325508e-02  5.3443672210e-01 -4.9421779147e+00  5.3443672210e-01 -1.7715586394e-01 -3.1888928642e-01 -4.9421779147e+00 -3.1888928642e-01 -8.8806949335e-01
 8.4240772680e+00  8.5915697835e-01 -2.6227728405e+00  8.5915697835e-01  1.7477810268e+00 -8.6475794098e-01 -2.6227728405e+00 -8.6475794098e-01  5.3160245153e+00  8.5915697835e-01  1.7477810268e+00 -8.6475794098e-01  1.7477810268e+00  5.1011552268e-01 -3.0791084453e-01 -8.6475794098e-01 -3.0791084453e-01  5.0654963220e-01 -2.6227728405e+00 -8.6475794098e-01  5.3160245153e+00 -8.6475794098e-01 -3.0791084453e-01  5.0654963220e-01  5.3160245153e+00  5.0654963220e-01 -9.7729726130e-01
 9.0245954802e-02 -2.4030049792e-01 -5.1464756461e-02 -2.4030049792e-01  1.1641324088e-01 -1.7017042575e-01 -5.1464756461e-02 -1.7017042575e-01 -2.8185152742e-03 -2.4030049792e-01  1.1641324088e-01 -1.7017042575e-01  1.1641324088e-01 -1.0936538747e+00  7.7887407647e-02 -1.7017042575e-01  7.7887407647e-02 -7.3429858149e-01 -5.1464756461e-02 -1.7017042575e-01 -2.8185152742e-03 -1.7017042575e-01  7.7887407647e-02 -7.3429858149e-01 -2.8185152742e-03 -7.3429858149e-01 -4.5858128652e-01
 1.1493909522e-01  1.3057685255e-01 -5.2387792597e-01  1.3057685255e-01  1.5608998513e-01 -3.6887180809e-01 -5.2387792597e-01 -3.6887180809e-01 -2.2294926924e-01  1.3057685255e-01  1.5608998513e-01 -3.6887180809e-01  1.5608998513e-01  4.8016376148e-02 -1.5144697415e-01 -3.6887180809e-01 -1.5144697415e-01 -2.1292889857e-02 -5.2387792597e-01 -3.6887180809e-01 -2.2294926924e-01 -3.6887180809e-01 -1.5144697415e-01 -2.1292889857e-02 -2.2294926924e-01 -2.1292889857e-02 -8.2040300470e-01
 1.3882575598e+00  1.4027623422e+00 -7.3125588547e+00  1.4027623422e+00  3.6066279932e-01 -3.5120864751e-01 -7.3125588547e+00 -3.5120864751e-01 -1.3730133127e+00  1.4027623422e+00  3.6066279932e-01 -3.5120864751e-01  3.6066279932e-01  7.5511472349e-01 -1.5458294191e+00 -3.5120864751e-01 -1.5458294191e+00  1.3041780268e+00 -7.3125588547e+00 -3.5120864751e-01 -1.3730133127e+00 -3.5120864751e-01 -1.5458294191e+00  1.3041780268e+00 -1.3730133127e+00  1.3041780268e+00 -1.0859171893e+01
 7.2250310079e-04  1.3176858748e-01  4.2932202887e-02  1.3176858748e-01 -1.8984683194e-01 -1.4274826550e-02  4.2932202887e-02 -1.4274826550e-02  2.2562160592e-01  1.3176858748e-01 -1.8984683194e-01 -1.4274826550e-02 -1.8984683194e-01  2.9954288928e-01 -5.2294634297e-02 -1.4274826550e-02 -5.2294634297e-02  2.4438018702e-01  4.2932202887e-02 -1.4274826550e-02  2.2562160592e-01 -1.4274826550e-02 -5.2294634297e-02  2.4438018702e-01  2.2562160592e-01  2.4438018702e-01  3.0089772944e-01
 3.3558450662e+00  7.7573159414e-01 -9.6786882642e-01  7.7573159414e-01 -9.3307196389e-01 -9.8074865391e-01 -9.6786882642e-01 -9.8074865391e-01  2.8361003023e+00  7.7573159414e-01 -9.3307196389e-01 -9.8074865391e-01 -9.3307196389e-01  4.7943704113e-01 -3.1261392788e-01 -9.8074865391e-01 -3.1261392788e-01  2.3434513619e-01 -9.6786882642e-01 -9.8074865391e-01  2.8361003023e+00 -9.8074865391e-01 -3.1261392788e-01  2.3434513619e-01  2.8361003023e+00  2.3434513619e-01 -1.7466899119e-01
 4.0795862480e-01 -1.3300688168e-01  6.2339059489e-01 -1.3300688168e-01 -5.9605113070e-01  9.7583745837e-01  6.2339059489e-01  9.7583745837e-01  1.0256884112e+00 -1.3300688168e-01 -5.9605113070e-01  9.7583745837e-01 -5.9605113070e-01  6.4219582687e-02  1.0343034361e-01  9.7583745837e-01  1.0343034361e-01  1.2137838357e-01  6.2339059489e-01  9.7583745837e-01  1.0256884112e+00  9.7583745837e-01  1.0343034361e-01  1.2137838357e-01  1.0256884112e+00  1.2137838357e-01  1.4779226458e+00
-2.3064199671e+00 -6.2942054142e-01  3.7650088998e-02 -6.2942054142e-01 -5.6816081863e-01  2.8709719391e-01  3.7650088998e-02  2.8709719391e-01 -1.5840568203e+00 -6.2942054142e-01 -5.6816081863e-01  2.8709719391e-01 -5.6816081863e-01 -4.4275176309e-01  2.3277381521e-01  2.8709719391e-01  2.3277381521e-01 -8.6936800128e-01  3.7650088998e-02  2.8709719391e-01 -1.5840568203e+00  2.8709719391e-01  2.3277381521e-01 -8.6936800128e-01 -1.5840568203e+00 -8.6936800128e-01 -9.7221201421e-01
-7.4398076823e-01 -5.4548809351e-01  2.8536130128e+00 -5.4548809351e-01 -4.5525868216e-02 -5.0212256021e-02  2.8536130128e+00 -5.0212256021e-02  4.7089181244e-01 -5.4548809351e-01 -4.5525868216e-02 -5.0212256021e-02 -4.5525868216e-02 -1.4981841839e-01  2.3298926334e-01 -5.0212256021e-02  2.3298926334e-01  1.0631663070e-01  2.8536130128e+00 -5.0212256021e-02  4.7089181244e-01 -5.0212256021e-02  2.3298926334e-01  1.0631663070e-01  4.7089181244e-01  1.0631663070e-01 -6.9212838675e-02
 6.5448325387e+00  2.5895217679e-01 -1.3452852351e-02  2.5895217679e-01  2.2629909140e+00 -4.2664828328e-01 -1.3452852351e-02 -4.2664828328e-01  4.5510326544e+00  2.5895217679e-01  2.2629909140e+00 -4.2664828328e-01  2.2629909140e+00 -1.4023405511e-02  1.6599093689e-01 -4.2664828328e-01  1.6599093689e-01  7.3316821702e-02 -1.3452852351e-02 -4.2664828328e-01  4.5510326544e+00 -4.2664828328e-01  1.6599093689e-01  7.3316821702e-02  4.5510326544e+00  7.3316821702e-02  1.7180240828e+00
 8.7827636051e+00  5.5637706208e-01  3.6422992393e-01  5.5637706208e-01  2.0080080142e+00 -8.1302686253e-01  3.6422992393e-01 -8.1302686253e-01  6.5325187516e+00  5.5637706208e-01  2.0080080142e+00 -8.1302686253e-01  2.0080080142e+00  1.2803259909e-01  1.4296562814e-01 -8.1302686253e-01  1.4296562814e-01  2.1933959444e-01  3.6422992393e-01 -8.1302686253e-01  6.5325187516e+00 -8.1302686253e-01  1.4296562814e-01  2.1933959444e-01  6.5325187516e+00  2.1933959444e-01  3.0894097463e+00
 6.6769717112e-01 -2.5886717048e-02 -4.1349479334e-01 -2.5886717048e-02  8.5700727293e-02  1.6723353472e-02 -4.1349479334e-01  1.6723353472e-02  3.7724503782e-01 -2.5886717048e-02  8.5700727293e-02  1.6723353472e-02  8.5700727293e-02 -2.1033729763e-01  1.7140322967e-01  1.6723353472e-02  1.7140322967e-01  5.9597800754e-02 -4.1349479334e-01  1.6723353472e-02  3.7724503782e-01  1.6723353472e-02  1.7140322967e-01  5.9597800754e-02  3.7724503782e-01  5.9597800754e-02 -3.1486352780e-01
 3.4694878979e-01 -1.1189368486e-01 -5.9836882792e-01 -1.1189368486e-01 -1.6220828838e-01  3.9599272692e-01 -5.9836882792e-01  3.9599272692e-01  1.7950683408e-01 -1.1189368486e-01 -1.6220828838e-01  3.9599272692e-01 -1.6220828838e-01 -1.0961558746e-01 -4.4753653537e-02  3.9599272692e-01 -4.4753653537e-02  9.3927133460e-02 -5.9836882792e-01  3.9599272692e-01  1.7950683408e-01  3.9599272692e-01 -4.4753653537e-02  9.3927133460e-02  1.7950683408e-01  9.3927133460e-02 -4.0593797236e-01
 5.4131572468e+00  1.9121064749e+00 -8.6373946463e+00  1.9121064749e+00  3.1862568929e-01 -5.3432505792e-01 -8.6373946463e+00 -5.3432505792e-01  5.8760057600e-01  1.9121064749e+00  3.1862568929e-01 -5.3432505792e-01  3.1862568929e-01  7.1200137936e-01 -1.5521142788e+00 -5.3432505792e-01 -1.5521142788e+00  1.0645618301e+00 -8.6373946463e+00 -5.3432505792e-01  5.8760057600e-01 -5.3432505792e-01 -1.5521142788e+00  1.0645618301e+00  5.8760057600e-01  1.0645618301e+00 -8.3860228676e+00
-1.7275053213e-01 -1.0996183778e-01  1.7455419122e-01 -1.0996183778e-01  2.7089950668e-01 -3.1615988766e-01  1.7455419122e-01 -3.1615988766e-01 -2.9436226173e-01 -1.0996183778e-01  2.7089950668e-01 -3.1615988766e-01  2.7089950668e-01  2.2219628764e-01 -6.2175760863e-02 -3.1615988766e-01 -6.2175760863e-02  2.7834280856e-02  1.7455419122e-01 -3.1615988766e-01 -2.9436226173e-01 -3.1615988766e-01 -6.2175760863e-02  2.7834280856e-02 -2.9436226173e-01  2.7834280856e-02  4.4524416359e-02
 1.8083590877e-01 -3.4552692957e-01 -1.1667264439e+00 -3.4552692957e-01 -2.0975236781e-01  9.2573226769e-01 -1.1667264439e+00  9.2573226769e-01 -5.4984877313e-03 -3.4552692957e-01 -2.0975236781e-01  9.2573226769e-01 -2.0975236781e-01 -1.2573229798e-01  2.8544096852e-02  9.2573226769e-01  2.8544096852e-02  3.4427882066e-01 -1.1667264439e+00  9.2573226769e-01 -5.4984877313e-03  9.2573226769e-01  2.8544096852e-02  3.4427882066e-01 -5.4984877313e-03  3.4427882066e-01 -9.0734186291e-01
 3.4145589863e+00  3.7247708959e-03  1.1779941505e+00  3.7247708959e-03 -1.0563793392e+00 -5.3363978593e-01  1.1779941505e+00 -5.3363978593e-01  2.7449499179e+00  3.7247708959e-03 -1.0563793392e+00 -5.3363978593e-01 -1.0563793392e+00 -9.2402202789e-01  4.1522117986e-02 -5.3363978593e-01  4.1522117986e-02 -2.9066319711e-01  1.1779941505e+00 -5.3363978593e-01  2.7449499179e+00 -5.3363978593e-01  4.1522117986e-02 -2.9066319711e-01  2.7449499179e+00 -2.9066319711e-01  2.3120510455e+00
 7.1765208536e-01  2.9185377558e-01 -8.3237874892e-01  2.9185377558e-01  1.3915433548e-01 -1.4284193729e-01 -8.3237874892e-01 -1.4284193729e-01 -6.4314475260e-01  2.9185377558e-01  1.3915433548e-01 -1.4284193729e-01  1.3915433548e-01  1.9893063910e-02  1.1865922617e-01 -1.4284193729e-01  1.1865922617e-01 -3.6546543797e-01 -8.3237874892e-01 -1.4284193729e-01 -6.4314475260e-01 -1.4284193729e-01  1.1865922617e-01 -3.6546543797e-01 -6.4314475260e-01 -3.6546543797e-01  1.7700169807e+00
 4.8544240616e+00 -4.3833362278e-01 -4.0349143474e-01 -4.3833362278e-01  1.0056781323e+00 -4.0222757823e-01 -4.0349143474e-01 -4.0222757823e-01  2.6477898688e+00 -4.3833362278e-01  1.0056781323e+00 -4.0222757823e-01  1.0056781323e+00  1.3426979021e-01  2.2169743483e-01 -4.0222757823e-01  2.2169743483e-01 -4.6367835807e-01 -4.0349143474e-01 -4.0222757823e-01  2.6477898688e+00 -4.0222757823e-01  2.2169743483e-01 -4.6367835807e-01  2.6477898688e+00 -4.6367835807e-01  2.3659731266e-01
 8.6412701765e+00  7.1672382003e-01 -7.6985502779e-01  7.1672382003e-01  2.3149535774e+00 -4.9284184145e-01 -7.6985502779e-01 -4.9284184145e-01  4.7555792764e+00  7.1672382003e-01  2.3149535774e+00 -4.9284184145e-01  2.3149535774e+00  8.3502547983e-01  9.2422140687e-02 -4.9284184145e-01  9.2422140687e-02  5.0222517719e-01 -7.6985502779e-01 -4.9284184145e-01  4.7555792764e+00 -4.9284184145e-01  9.2422140687e-02  5.0222517719e-01  4.7555792764e+00  5.0222517719e-01  8.9765723975e-01
 1.2322142966e+01  1.1499972736e+00 -3.5324870508e+00  1.1499972736e+00  2.0110231976e+00 -7.9231746356e-01 -3.5324870508e+00 -7.9231746356e-01  4.8432736576e+00  1.1499972736e+00  2.0110231976e+00 -7.9231746356e-01  2.0110231976e+00  7.9115607525e-01 -4.3807941423e-01 -7.9231746356e-01 -4.3807941423e-01  5.8456779955e-01 -3.5324870508e+00 -7.9231746356e-01  4.8432736576e+00 -7.9231746356e-01 -4.3807941423e-01  5.8456779955e-01  4.8432736576e+00  5.8456779955e-01 -2.3386180740e+00
-2.0129962719e+00 -5.1976547755e-01  5.1763025189e-01 -5.1976547755e-01 -3.3021630723e-01 -5.5519248081e-02  5.1763025189e-01 -5.5519248081e-02 -8.9388179788e-01 -5.1976547755e-01 -3.3021630723e-01 -5.5519248081e-02 -3.3021630723e-01 -5.3737066459e-01  2.6052720467e-01 -5.5519248081e-02  2.6052720467e-01 -3.3108829856e-01  5.1763025189e-01 -5.5519248081e-02 -8.9388179788e-01 -5.5519248081e-02  2.6052720467e-01 -3.3108829856e-01 -8.9388179788e-01 -3.3108829856e-01  3.8032698175e-01
 1.6070352249e-01  4.6868876200e-02 -3.9696199202e-01  4.6868876200e-02 -6.9851729706e-02  2.1163277405e-01 -3.9696199202e-01  2.1163277405e-01  6.7289464495e-02  4.6868876200e-02 -6.9851729706e-02  2.1163277405e-01 -6.9851729706e-02  9.5195758832e-02 -8.8547753496e-02  2.1163277405e-01 -8.8547753496e-02  1.2221456075e-01 -3.9696199202e-01  2.1163277405e-01  6.7289464495e-02  2.1163277405e-01 -8.8547753496e-02  1.2221456075e-01  6.7289464495e-02  1.2221456075e-01 -4.6730072423e-01
 2.5136905090e-01 -3.0884957686e-02  1.0301630849e-01 -3.0884957686e-02  1.4532693963e-01  1.0241683601e-01  1.0301630849e-01  1.0241683601e-01 -9.4590162961e-02 -3.0884957686e-02  1.4532693963e-01  1.0241683601e-01  1.4532693963e-01  2.4051095843e-01  2.0274630390e-02  1.0241683601e-01  2.0274630390e-02  1.8790887539e-01  1.0301630849e-01  1.0241683601e-01 -9.4590162961e-02  1.0241683601e-01  2.0274630390e-02  1.8790887539e-01 -9.4590162961e-02  1.8790887539e-01  1.7049197337e-01
 1.3845620308e+00  9.5353695227e-01 -4.9461469607e+00  9.5353695227e-01  8.3790311546e-02  7.0715199381e-04 -4.9461469607e+00  7.0715199381e-04 -3.6869044220e-01  9.5353695227e-01  8.3790311546e-02  7.0715199381e-04  8.3790311546e-02  5.8542628207e-01 -1.1573826235e+00  7.0715199381e-04 -1.1573826235e+00  1.1082081459e+00 -4.9461469607e+00  7.0715199381e-04 -3.6869044220e-01  7.0715199381e-04 -1.1573826235e+00  1.1082081459e+00 -3.6869044220e-01  1.1082081459e+00 -8.0164361072e+00
-1.8977071368e+00 -2.4457377105e-01  6.9117082904e-01 -2.4457377105e-01  1.3456796906e+00  6.7953231993e-01  6.9117082904e-01  6.7953231993e-01 -2.0778595716e+00 -2.4457377105e-01  1.3456796906e+00  6.7953231993e-01  1.3456796906e+00  1.0649906658e+00  3.2615717203e-01  6.7953231993e-01  3.2615717203e-01  1.5182150141e-01  6.9117082904e-01  6.7953231993e-01 -2.0778595716e+00  6.7953231993e-01  3.2615717203e-01  1.5182150141e-01 -2.0778595716e+00  1.5182150141e-01 -1.8628503499e-01
-1.8995821661e-01 -2.1318510184e-02  7.0518563269e-01 -2.1318510184e-02  3.8902979020e-01 -9.9861899235e-01  7.0518563269e-01 -9.9861899235e-01 -3.4542575999e-01 -2.1318510184e-02  3.8902979020e-01 -9.9861899235e-01  3.8902979020e-01  5.9087201378e-02 -1.3332982537e-01 -9.9861899235e-01 -1.3332982537e-01 -3.5352435528e-01  7.0518563269e-01 -9.9861899235e-01 -3.4542575999e-01 -9.9861899235e-01 -1.3332982537e-01 -3.5352435528e-01 -3.4542575999e-01 -3.5352435528e-01  6.3386832997e-01
-2.7983310933e+00 -6.1396200090e-01  3.5231687608e+00 -6.1396200090e-01 -9.1826153483e-01  3.0639193726e-01  3.5231687608e+00  3.0639193726e-01 -8.1372229655e-01 -6.1396200090e-01 -9.1826153483e-01  3.0639193726e-01 -9.1826153483e-01 -5.8046767785e-01  4.6376849092e-01  3.0639193726e-01  4.6376849092e-01 -4.8276434237e-02  3.5231687608e+00  3.0639193726e-01 -8.1372229655e-01  3.0639193726e-01  4.6376849092e-01 -4.8276434237e-02 -8.1372229655e-01 -4.8276434237e-02  1.7999849170e+00
 5.5887879218e+00 -4.5298526667e-01  5.8940583294e-01 -4.5298526667e-01  1.5917379363e+00 -3.5871946594e-01  5.8940583294e-01 -3.5871946594e-01  4.1919639481e+00 -4.5298526667e-01  1.5917379363e+00 -3.5871946594e-01  1.5917379363e+00 -1.8852370514e-01  5.4751824879e-01 -3.5871946594e-01  5.4751824879e-01 -7.4141771741e-01  5.8940583294e-01 -3.5871946594e-01  4.1919639481e+00 -3.5871946594e-01  5.4751824879e-01 -7.4141771741e-01  4.1919639481e+00 -7.4141771741e-01  1.2356668167e+00
-5.1758069019e+00 -2.4063199269e-01 -2.4753242060e-01 -2.4063199269e-01 -1.7602564899e+00  4.4170654993e-01 -2.4753242060e-01  4.4170654993e-01 -3.8519765113e+00 -2.4063199269e-01 -1.7602564899e+00  4.4170654993e-01 -1.7602564899e+00 -1.2921986456e+00 -9.8731562462e-02  4.4170654993e-01 -9.8731562462e-02 -7.6428505961e-01 -2.4753242060e-01  4.4170654993e-01 -3.8519765113e+00  4.4170654993e-01 -9.8731562462e-02 -7.6428505961e-01 -3.8519765113e+00 -7.6428505961e-01 -1.8265872336e+00
-3.0875328369e+00  3.6611008667e-02  8.3406193803e-02  3.6611008667e-02 -5.3175740857e-01  4.4377476615e-01  8.3406193803e-02  4.4377476615e-01 -2.8214549337e+00  3.6611008667e-02 -5.3175740857e-01  4.4377476615e-01 -5.3175740857e-01  9.1026096333e-02 -1.3511570827e-01  4.4377476615e-01 -1.3511570827e-01  1.6621089448e-01  8.3406193803e-02  4.4377476615e-01 -2.8214549337e+00  4.4377476615e-01 -1.3511570827e-01  1.6621089448e-01 -2.8214549337e+00  1.6621089448e-01 -1.2375533268e+00
 5.7867834973e-01  4.0543054097e-01 -2.4497434521e-01  4.0543054097e-01  3.5077690435e-01 -2.4113555276e-01 -2.4497434521e-01 -2.4113555276e-01  1.5378708631e-01  4.0543054097e-01  3.5077690435e-01 -2.4113555276e-01  3.5077690435e-01 -3.8153011971e-01  2.1094818127e-01 -2.4113555276e-01  2.1094818127e-01  2.0678969372e-02 -2.4497434521e-01 -2.4113555276e-01  1.5378708631e-01 -2.4113555276e-01  2.1094818127e-01  2.0678969372e-02  1.5378708631e-01  2.0678969372e-02 -3.0226726496e-01
 2.3620109290e-03  1.8087594289e-03 -6.6948472171e-02  1.8087594289e-03  9.1335926590e-02 -2.4937570044e-01 -6.6948472171e-02 -2.4937570044e-01 -1.1748505227e-01  1.8087594289e-03  9.1335926590e-02 -2.4937570044e-01  9.1335926590e-02  3.8794898353e-02 -3.6946943026e-02 -2.4937570044e-01 -3.6946943026e-02 -5.4996557568e-02 -6.6948472171e-02 -2.4937570044e-01 -1.1748505227e-01 -2.4937570044e-01 -3.6946943026e-02 -5.4996557568e-02 -1.1748505227e-01 -5.4996557568e-02 -1.5532125333e-01
-3.6349071688e-03  2.6462415284e-02 -2.0257961393e-01  2.6462415284e-02  3.9168367479e-02  1.3305095065e-01 -2.0257961393e-01  1.3305095065e-01 -4.9763780210e-02  2.6462415284e-02  3.9168367479e-02  1.3305095065e-01  3.9168367479e-02 -6.7716944518e-02  2.8192517136e-02  1.3305095065e-01  2.8192517136e-02 -8.8007661352e-02 -2.0257961393e-01  1.3305095065e-01 -4.9763780210e-02  1.3305095065e-01  2.8192517136e-02 -8.8007661352e-02 -4.9763780210e-02 -8.8007661352e-02 -3.1004264981e-01
 3.6989858450e-01  1.1932282680e+00 -6.9617297281e+00  1.1932282680e+00  5.9499975413e-01 -2.1642428837e-02 -6.9617297281e+00 -2.1642428837e-02 -2.1048786142e+00  1.1932282680e+00  5.9499975413e-01 -2.1642428837e-02  5.9499975413e-01  6.5930066030e-01 -1.1645801547e+00 -2.1642428837e-02 -1.1645801547e+00  1.0069545398e+00 -6.9617297281e+00 -2.1642428837e-02 -2.1048786142e+00 -2.1642428837e-02 -1.1645801547e+00  1.0069545398e+00 -2.1048786142e+00  1.0069545398e+00 -8.6032656036e+00
-2.6961094568e-01 -2.9836882665e-01  3.2610805790e-01 -2.9836882665e-01 -2.5027179683e-01  1.1526969958e+00  3.2610805790e-01  1.1526969958e+00  2.4805446863e-01 -2.9836882665e-01 -2.5027179683e-01  1.1526969958e+00 -2.5027179683e-01 -7.0681366314e-03  1.4514401594e-01  1.1526969958e+00  1.4514401594e-01  3.3598345859e-01  3.2610805790e-01  1.1526969958e+00  2.4805446863e-01  1.1526969958e+00  1.4514401594e-01  3.3598345859e-01  2.4805446863e-01  3.3598345859e-01  8.0521276905e-01
 2.2233576097e+00  8.1626679639e-01 -2.1807716533e+00  8.1626679639e-01 -1.4451056925e+00 -5.2109538231e-01 -2.1807716533e+00 -5.2109538231e-01  1.4362617111e+00  8.1626679639e-01 -1.4451056925e+00 -5.2109538231e-01 -1.4451056925e+00  1.5350030300e-01 -7.2801183712e-01 -5.2109538231e-01 -7.2801183712e-01  3.5161758598e-01 -2.1807716533e+00 -5.2109538231e-01  1.4362617111e+00 -5.2109538231e-01 -7.2801183712e-01  3.5161758598e-01  1.4362617111e+00  3.5161758598e-01 -2.2083688474e+00
 3.1872179175e+00  1.0325443982e-01  1.0305030530e+00  1.0325443982e-01  1.2196802720e+00 -2.3663399617e-01  1.0305030530e+00 -2.3663399617e-01  2.6049435271e+00  1.0325443982e-01  1.2196802720e+00 -2.3663399617e-01  1.2196802720e+00  1.4779855757e-01  1.1252159759e-01 -2.3663399617e-01  1.1252159759e-01  5.2077554445e-01  1.0305030530e+00 -2.3663399617e-01  2.6049435271e+00 -2.3663399617e-01  1.1252159759e-01  5.2077554445e-01  2.6049435271e+00  5.2077554445e-01  1.1257518491e-01
 8.3137757725e-01 -6.1190512502e-01  3.0397238348e-01 -6.1190512502e-01  2.7663388536e-01 -4.8100911669e-02  3.0397238348e-01 -4.8100911669e-02  7.0827576284e-01 -6.1190512502e-01  2.7663388536e-01 -4.8100911669e-02  2.7663388536e-01 -1.2944415424e-01  3.0270166904e-01 -4.8100911669e-02  3.0270166904e-01 -5.5627301739e-01  3.0397238348e-01 -4.8100911669e-02  7.0827576284e-01 -4.8100911669e-02  3.0270166904e-01 -5.5627301739e-01  7.0827576284e-01 -5.5627301739e-01 -4.5117082462e-01
 6.6956184862e+00  4.8955835388e-01 -1.1087650390e+00  4.8955835388e-01  1.7229096740e+00 -5.0991745668e-01 -1.1087650390e+00 -5.0991745668e-01  4.0281463155e+00  4.8955835388e-01  1.7229096740e+00 -5.0991745668e-01  1.7229096740e+00  2.9241843675e-01  7.3811533297e-02 -5.0991745668e-01  7.3811533297e-02  6.8000605267e-03 -1.1087650390e+00 -5.0991745668e-01  4.0281463155e+00 -5.0991745668e-01  7.3811533297e-02  6.8000605267e-03  4.0281463155e+00  6.8000605267e-03  1.9383556287e+00
 2.4963832548e-04  2.0714012221e-02  9.1279972364e-02  2.0714012221e-02  4.6374833677e-02 -2.0638033327e-01  9.1279972364e-02 -2.0638033327e-01 -1.1419884813e-01  2.0714012221e-02  4.6374833677e-02 -2.0638033327e-01  4.6374833677e-02  8.9583702930e-01 -8.4565841140e-02 -2.0638033327e-01 -8.4565841140e-02  4.3765946809e-01  9.1279972364e-02 -2.0638033327e-01 -1.1419884813e-01 -2.0638033327e-01 -8.4565841140e-02  4.3765946809e-01 -1.1419884813e-01  4.3765946809e-01  2.9738152678e-01
 9.2922087840e+00  5.3329616151e-01 -7.3404563954e-02  5.3329616151e-01  1.7989382143e+00 -7.0104333063e-01 -7.3404563954e-02 -7.0104333063e-01  5.4627639103e+00  5.3329616151e-01  1.7989382143e+00 -7.0104333063e-01  1.7989382143e+00  3.0235180097e-01  6.3431318490e-02 -7.0104333063e-01  6.3431318490e-02  2.1010873600e-01 -7.3404563954e-02 -7.0104333063e-01  5.4627639103e+00 -7.0104333063e-01  6.3431318490e-02  2.1010873600e-01  5.4627639103e+00  2.1010873600e-01  1.6566927536e+00
 9.6643001557e-03 -1.1235700801e-01 -4.3222777931e-02 -1.1235700801e-01 -1.4565806130e-01  3.3718505053e-01 -4.3222777931e-02  3.3718505053e-01  1.1908771076e-01 -1.1235700801e-01 -1.4565806130e-01  3.3718505053e-01 -1.4565806130e-01 -1.9460368795e-02  3.9407305209e-02  3.3718505053e-01  3.9407305209e-02  6.4555224617e-02 -4.3222777931e-02  3.3718505053e-01  1.1908771076e-01  3.3718505053e-01  3.9407305209e-02  6.4555224617e-02  1.1908771076e-01  6.4555224617e-02  7.0245532083e-02
 3.5476298481e+00  1.6226265979e+00 -7.4975688097e+00  1.6226265979e+00  2.2978632934e-01 -5.4299667356e-01 -7.4975688097e+00 -5.4299667356e-01  2.7632238818e-01  1.6226265979e+00  2.2978632934e-01 -5.4299667356e-01  2.2978632934e-01  7.5902016864e-01 -1.5098089703e+00 -5.4299667356e-01 -1.5098089703e+00  1.2438030657e+00 -7.4975688097e+00 -5.4299667356e-01  2.7632238818e-01 -5.4299667356e-01 -1.5098089703e+00  1.2438030657e+00  2.7632238818e-01  1.2438030657e+00 -9.3900460952e+00
 7.0374642147e-03 -4.3022948143e-02 -3.5236569984e-04 -4.3022948143e-02 -4.2734837781e-02  3.0931491109e-02 -3.5236569984e-04  3.0931491109e-02  9.7417327398e-03 -4.3022948143e-02 -4.2734837781e-02  3.0931491109e-02 -4.2734837781e-02  1.4755065703e-01 -3.7468399465e-02  3.0931491109e-02 -3.7468399465e-02  1.8505376204e-01 -3.5236569984e-04  3.0931491109e-02  9.7417327398e-03  3.0931491109e-02 -3.7468399465e-02  1.8505376204e-01  9.7417327398e-03  1.8505376204e-01  1.3163750278e-01
 3.1346009872e+00  3.6998812223e-01  4.3728232259e-01  3.6998812223e-01 -1.0822045729e+00 -6.9577145760e-01  4.3728232259e-01 -6.9577145760e-01  2.8556956662e+00  3.6998812223e-01 -1.0822045729e+00 -6.9577145760e-01 -1.0822045729e+00 -2.9223139797e-01  6.5615399165e-02 -6.9577145760e-01  6.5615399165e-02 -1.4299728895e-01  4.3728232259e-01 -6.9577145760e-01  2.8556956662e+00 -6.9577145760e-01  6.5615399165e-02 -1.4299728895e-01  2.8556956662e+00 -1.4299728895e-01  2.3283520083e+00
 6.6741559669e-03 -2.4963962608e-01 -1.6946274256e-01 -2.4963962608e-01 -4.1656499346e-01  1.0570680119e+00 -1.6946274256e-01  1.0570680119e+00  3.5358467792e-01 -2.4963962608e-01 -4.1656499346e-01  1.0570680119e+00 -4.1656499346e-01 -1.6159699963e-01  1.1597779667e-01  1.0570680119e+00  1.1597779667e-01  1.1647333808e-01 -1.6946274256e-01  1.0570680119e+00  3.5358467792e-01  1.0570680119e+00  1.1597779667e-01  1.1647333808e-01  3.5358467792e-01  1.1647333808e-01  9.6032763959e-02
 2.6137249590e+00  5.0793655065e-01 -2.4145778147e+00  5.0793655065e-01  9.3902911620e-01 -1.0968868762e-01 -2.4145778147e+00 -1.0968868762e-01  5.7667153847e-01  5.0793655065e-01  9.3902911620e-01 -1.0968868762e-01  9.3902911620e-01  2.9477581316e-01 -1.5398434971e-01 -1.0968868762e-01 -1.5398434971e-01 -8.9524768924e-02 -2.4145778147e+00 -1.0968868762e-01  5.7667153847e-01 -1.0968868762e-01 -1.5398434971e-01 -8.9524768924e-02  5.7667153847e-01 -8.9524768924e-02  4.8651332638e-01
-2.3491361987e-02 -5.8113079047e-01 -1.5936385469e-01 -5.8113079047e-01 -1.0603278913e-01  9.1119344105e-03 -1.5936385469e-01  9.1119344105e-03 -6.3703513519e-02 -5.8113079047e-01 -1.0603278913e-01  9.1119344105e-03 -1.0603278913e-01 -3.5223703994e-01  2.3552322942e-01  9.1119344105e-03  2.3552322942e-01 -7.7727486474e-01 -1.5936385469e-01  9.1119344105e-03 -6.3703513519e-02  9.1119344105e-03  2.3552322942e-01 -7.7727486474e-01 -6.3703513519e-02 -7.7727486474e-01 -4.7478125524e-01
 7.5999346234e+00  1.8038077613e-01  3.9210680272e-01  1.8038077613e-01  2.2896942877e+00 -5.3635470329e-01  3.9210680272e-01 -5.3635470329e-01  5.2287576387e+00  1.8038077613e-01  2.2896942877e+00 -5.3635470329e-01  2.2896942877e+00  3.7012989947e-01  1.8992815324e-01 -5.3635470329e-01  1.8992815324e-01  2.4889546258e-01  3.9210680272e-01 -5.3635470329e-01  5.2287576387e+00 -5.3635470329e-01  1.8992815324e-01  2.4889546258e-01  5.2287576387e+00  2.4889546258e-01  1.3474692165e+00
 3.2873902570e-01  1.1030800499e-01  3.4397199373e-02  1.1030800499e-01  1.7645231762e-01 -1.3103378133e-01  3.4397199373e-02 -1.3103378133e-01  2.2200360805e-01  1.1030800499e-01  1.7645231762e-01 -1.3103378133e-01  1.7645231762e-01 -6.7359054406e-01  5.0811971785e-03 -1.3103378133e-01  5.0811971785e-03 -4.1270181440e-01  3.4397199373e-02 -1.3103378133e-01  2.2200360805e-01 -1.3103378133e-01  5.0811971785e-03 -4.1270181440e-01  2.2200360805e-01 -4.1270181440e-01 -1.4342719094e-01
 9.0336804413e+00  5.4137860822e-01 -4.9363117404e-01  5.4137860822e-01  1.8423938573e+00 -7.3780828032e-01 -4.9363117404e-01 -7.3780828032e-01  5.5327891344e+00  5.4137860822e-01  1.8423938573e+00 -7.3780828032e-01  1.8423938573e+00  3.5794664951e-01  7.4123621276e-02 -7.3780828032e-01  7.4123621276e-02  2.3120900624e-01 -4.9363117404e-01 -7.3780828032e-01  5.5327891344e+00 -7.3780828032e-01  7.4123621276e-02  2.3120900624e-01  5.5327891344e+00  2.3120900624e-01  1.5909602690e+00
 8.6343628223e-02 -3.4483289381e-03 -5.9120338401e-01 -3.4483289381e-03  1.7593278125e-01 -4.2615779150e-01 -5.9120338401e-01 -4.2615779150e-01 -3.3435305834e-01 -3.4483289381e-03  1.7593278125e-01 -4.2615779150e-01  1.7593278125e-01 -1.4812013872e-01 -1.7432517794e-01 -4.2615779150e-01 -1.7432517794e-01 -1.0743195415e-01 -5.9120338401e-01 -4.2615779150e-01 -3.3435305834e-01 -4.2615779150e-01 -1.7432517794e-01 -1.0743195415e-01 -3.3435305834e-01 -1.0743195415e-01 -9.6055688231e-01
 4.8066350965e-01 -1.1827484287e+00  7.1288749986e+00 -1.1827484287e+00 -2.5688419682e-01  9.4525085528e-02  7.1288749986e+00  9.4525085528e-02  2.9414630880e+00 -1.1827484287e+00 -2.5688419682e-01  9.4525085528e-02 -2.5688419682e-01 -6.7664276122e-01  1.5924307365e+00  9.4525085528e-02  1.5924307365e+00 -1.1849957425e+00  7.1288749986e+00  9.4525085528e-02  2.9414630880e+00  9.4525085528e-02  1.5924307365e+00 -1.1849957425e+00  2.9414630880e+00 -1.1849957425e+00  1.1450167399e+01
 7.4059130225e-02 -5.8874889102e-02 -4.1472419948e-01 -5.8874889102e-02  3.0374366776e-01 -3.0078474655e-01 -4.1472419948e-01 -3.0078474655e-01 -4.1606063693e-01 -5.8874889102e-02  3.0374366776e-01 -3.0078474655e-01  3.0374366776e-01 -3.0293834742e-01 -5.2860875333e-02 -3.0078474655e-01 -5.2860875333e-02 -1.8662409244e-01 -4.1472419948e-01 -3.0078474655e-01 -4.1606063693e-01 -3.0078474655e-01 -5.2860875333e-02 -1.8662409244e-01 -4.1606063693e-01 -1.8662409244e-01 -9.0527057050e-01
-3.4097959887e+00 -8.8953711857e-01  2.4600562268e+00 -8.8953711857e-01  5.0059117251e-01  1.2063905076e+00  2.4600562268e+00  1.2063905076e+00 -2.1900460815e+00 -8.8953711857e-01  5.0059117251e-01  1.2063905076e+00  5.0059117251e-01 -5.4636755694e-01  5.1502049875e-01  1.2063905076e+00  5.1502049875e-01 -5.0158227909e-01  2.4600562268e+00  1.2063905076e+00 -2.1900460815e+00  1.2063905076e+00  5.1502049875e-01 -5.0158227909e-01 -2.1900460815e+00 -5.0158227909e-01  2.0594429944e+00
-1.7915071825e+00 -6.8480730098e-01  3.2310878359e-01 -6.8480730098e-01  5.9970449683e-01 -5.1459552190e-01  3.2310878359e-01 -5.1459552190e-01 -1.8761065957e+00 -6.8480730098e-01  5.9970449683e-01 -5.1459552190e-01  5.9970449683e-01 -5.0342496827e-01  3.8097755536e-02 -5.1459552190e-01  3.8097755536e-02 -2.7228494182e-01  3.2310878359e-01 -5.1459552190e-01 -1.8761065957e+00 -5.1459552190e-01  3.8097755536e-02 -2.7228494182e-01 -1.8761065957e+00 -2.7228494182e-01 -6.4158054423e-01
 2.0434681370e+00  6.5978526358e-01 -2.2163472235e+00  6.5978526358e-01  1.0404744227e+00 -1.1864307574e-01 -2.2163472235e+00 -1.1864307574e-01  1.1731123544e+00  6.5978526358e-01  1.0404744227e+00 -1.1864307574e-01  1.0404744227e+00  2.2354100892e-01 -1.8591377257e-01 -1.1864307574e-01 -1.8591377257e-01  2.7097329771e-01 -2.2163472235e+00 -1.1864307574e-01  1.1731123544e+00 -1.1864307574e-01 -1.8591377257e-01  2.7097329771e-01  1.1731123544e+00  2.7097329771e-01  1.2300420561e+00
 1.7355431652e+00  2.5923947650e-01  1.2880107508e+00  2.5923947650e-01  2.8894211433e-01 -3.4671572644e-01  1.2880107508e+00 -3.4671572644e-01  1.1815002308e+00  2.5923947650e-01  2.8894211433e-01 -3.4671572644e-01  2.8894211433e-01  4.2208415378e-01 -8.1036059647e-02 -3.4671572644e-01 -8.1036059647e-02  8.4157985567e-01  1.2880107508e+00 -3.4671572644e-01  1.1815002308e+00 -3.4671572644e-01 -8.1036059647e-02  8.4157985567e-01  1.1815002308e+00  8.4157985567e-01  5.6524412989e-01
 7.5275227083e+00  3.2823111089e-02  1.6863685016e+00  3.2823111089e-02  2.4186627580e+00 -4.3003495686e-01  1.6863685016e+00 -4.3003495686e-01  5.4722544502e+00  3.2823111089e-02  2.4186627580e+00 -4.3003495686e-01  2.4186627580e+00 -1.6315247464e-01  2.6467521987e-01 -4.3003495686e-01  2.6467521987e-01 -4.5930858076e-02  1.6863685016e+00 -4.3003495686e-01  5.4722544502e+00 -4.3003495686e-01  2.6467521987e-01 -4.5930858076e-02  5.4722544502e+00 -4.5930858076e-02  3.1405842207e+00
-6.7337612235e+00 -1.8861215804e-01 -2.2521593214e+00 -1.8861215804e-01 -1.4454570068e+00  5.4468859665e-01 -2.2521593214e+00  5.4468859665e-01 -5.4924507243e+00 -1.8861215804e-01 -1.4454570068e+00  5.4468859665e-01 -1.4454570068e+00  5.1635586819e-02 -4.6409662464e-01  5.4468859665e-01 -4.6409662464e-01  3.8127598118e-02 -2.2521593214e+00  5.4468859665e-01 -5.4924507243e+00  5.4468859665e-01 -4.6409662464e-01  3.8127598118e-02 -5.4924507243e+00  3.8127598118e-02 -4.9806073302e+00
-1.7611905837e+00  6.8670330883e-01 -2.1015106457e-02  6.8670330883e-01 -3.2871844600e-01 -1.9681664600e-02 -2.1015106457e-02 -1.9681664600e-02 -1.0453310981e+00  6.8670330883e-01 -3.2871844600e-01 -1.9681664600e-02 -3.2871844600e-01  5.0963061416e-02 -3.5250849152e-01 -1.9681664600e-02 -3.5250849152e-01  1.7936065648e-02 -2.1015106457e-02 -1.9681664600e-02 -1.0453310981e+00 -1.9681664600e-02 -3.5250849152e-01  1.7936065648e-02 -1.0453310981e+00  1.7936065648e-02 -7.3384135920e-01
-1.9728435248e-04  2.6258485471e-02  1.9588395171e-02  2.6258485471e-02  8.1573423011e-02 -1.9787272214e-01  1.9588395171e-02 -1.9787272214e-01 -6.9996966208e-02  2.6258485471e-02  8.1573423011e-02 -1.9787272214e-01  8.1573423011e-02 -2.3312575361e-02 -2.1204282831e-02 -1.9787272214e-01 -2.1204282831e-02 -6.0424710714e-02  1.9588395171e-02 -1.9787272214e-01 -6.9996966208e-02 -1.9787272214e-01 -2.1204282831e-02 -6.0424710714e-02 -6.9996966208e-02 -6.0424710714e-02 -5.5562837333e-02
 2.4852585017e-03 -5.3574703642e-02 -1.9686227706e-02 -5.3574703642e-02 -3.8703767946e-02  3.3131545087e-02 -1.9686227706e-02  3.3131545087e-02  4.9497475694e-03 -5.3574703642e-02 -3.8703767946e-02  3.3131545087e-02 -3.8703767946e-02  1.0044748975e-01 -4.2661384570e-02  3.3131545087e-02 -4.2661384570e-02  1.6839503191e-01 -1.9686227706e-02  3.3131545087e-02  4.9497475694e-03  3.3131545087e-02 -4.2661384570e-02  1.6839503191e-01  4.9497475694e-03  1.6839503191e-01  9.4657714488e-02
-1.4267645980e+00 -1.0267588339e+00  5.1828699770e+00 -1.0267588339e+00 -1.9321952801e-01  2.2082020237e-01  5.1828699770e+00  2.2082020237e-01  5.2715564211e-01 -1.0267588339e+00 -1.9321952801e-01  2.2082020237e-01 -1.9321952801e-01 -5.8924077448e-01  1.1570532738e+00  2.2082020237e-01  1.1570532738e+00 -1.0357887864e+00  5.1828699770e+00  2.2082020237e-01  5.2715564211e-01  2.2082020237e-01  1.1570532738e+00 -1.0357887864e+00  5.2715564211e-01 -1.0357887864e+00  7.9884939317e+00
 1.5178544985e+00  4.8237884740e-01 -5.2140687552e-01  4.8237884740e-01 -1.5476188206e+00 -6.6032478856e-01 -5.2140687552e-01 -6.6032478856e-01  1.8275185757e+00  4.8237884740e-01 -1.5476188206e+00 -6.6032478856e-01 -1.5476188206e+00 -2.2638357703e-01 -2.5619822556e-01 -6.6032478856e-01 -2.5619822556e-01  2.7414821901e-02 -5.2140687552e-01 -6.6032478856e-01  1.8275185757e+00 -6.6032478856e-01 -2.5619822556e-01  2.7414821901e-02  1.8275185757e+00  2.7414821901e-02  2.9625926044e-01
 2.1193148719e-02 -9.5501283426e-02 -1.6196992255e-01 -9.5501283426e-02 -4.1033130032e-01  1.0450154990e+00 -1.6196992255e-01  1.0450154990e+00  3.7591648421e-01 -9.5501283426e-02 -4.1033130032e-01  1.0450154990e+00 -4.1033130032e-01 -2.4676896094e-02  9.4487933547e-02  1.0450154990e+00  9.4487933547e-02  2.1745639977e-01 -1.6196992255e-01  1.0450154990e+00  3.7591648421e-01  1.0450154990e+00  9.4487933547e-02  2.1745639977e-01  3.7591648421e-01  2.1745639977e-01  1.4730586460e-01
-2.1872673962e+00 -6.6618770503e-01  3.2712169926e+00 -6.6618770503e-01 -6.7136131353e-01  1.8144980549e-01  3.2712169926e+00  1.8144980549e-01 -4.4215237098e-01 -6.6618770503e-01 -6.7136131353e-01  1.8144980549e-01 -6.7136131353e-01 -3.9876871066e-01  4.9081138293e-01  1.8144980549e-01  4.9081138293e-01 -1.1559521160e-01  3.2712169926e+00  1.8144980549e-01 -4.4215237098e-01  1.8144980549e-01  4.9081138293e-01 -1.1559521160e-01 -4.4215237098e-01 -1.1559521160e-01  1.3781241645e+00
 3.6082794993e-01  4.9538291392e-01  1.3226288323e-01  4.9538291392e-01  1.8695283928e-01 -9.2670139587e-02  1.3226288323e-01 -9.2670139587e-02  2.3624734196e-01  4.9538291392e-01  1.8695283928e-01 -9.2670139587e-02  1.8695283928e-01  7.7566344970e-01 -2.5353763280e-01 -9.2670139587e-02 -2.5353763280e-01  1.0281306283e+00  1.3226288323e-01 -9.2670139587e-02  2.3624734196e-01 -9.2670139587e-02 -2.5353763280e-01  1.0281306283e+00  2.3624734196e-01  1.0281306283e+00  7.0886063274e-01
-7.7430360372e+00 -1.6248988977e-01 -3.4597988592e-01 -1.6248988977e-01 -2.3999567614e+00  5.9600268413e-01 -3.4597988592e-01  5.9600268413e-01 -5.6417015386e+00 -1.6248988977e-01 -2.3999567614e+00  5.9600268413e-01 -2.3999567614e+00 -3.0275323521e-01 -2.8387335664e-01  5.9600268413e-01 -2.8387335664e-01 -1.2320938110e-01 -3.4597988592e-01  5.9600268413e-01 -5.6417015386e+00  5.9600268413e-01 -2.8387335664e-01 -1.2320938110e-01 -5.6417015386e+00 -1.2320938110e-01 -2.0461827405e+00
 3.8863804341e+00  2.1395793751e-01 -2.5263059351e-02  2.1395793751e-01  7.4673893804e-01 -4.7575127787e-01 -2.5263059351e-02 -4.7575127787e-01  3.2317903002e+00  2.1395793751e-01  7.4673893804e-01 -4.7575127787e-01  7.4673893804e-01  9.3385453906e-02  9.4266399524e-02 -4.7575127787e-01  9.4266399524e-02  4.3897498021e-02 -2.5263059351e-02 -4.7575127787e-01  3.2317903002e+00 -4.7575127787e-01  9.4266399524e-02  4.3897498021e-02  3.2317903002e+00  4.3897498021e-02  1.4512689611e+00
 9.5684201359e-02 -2.7533663236e-01 -1.0405379127e-01 -2.7533663236e-01 -1.4949343791e-01  2.2773158285e-01 -1.0405379127e-01  2.2773158285e-01  8.6564804066e-02 -2.7533663236e-01 -1.4949343791e-01  2.2773158285e-01 -1.4949343791e-01  3.1313841547e-01  5.4461001822e-02  2.2773158285e-01  5.4461001822e-02  1.6244472034e-01 -1.0405379127e-01  2.2773158285e-01  8.6564804066e-02  2.2773158285e-01  5.4461001822e-02  1.6244472034e-01  8.6564804066e-02  1.6244472034e-01  7.2925231230e-02
 9.4902378781e-02 -1.8380814542e-01  2.4098811854e-01 -1.8380814542e-01  1.0276355834e-01 -3.0649442868e-01  2.4098811854e-01 -3.0649442868e-01  4.4761596117e-03 -1.8380814542e-01  1.0276355834e-01 -3.0649442868e-01  1.0276355834e-01 -1.8390968112e-01  2.8847466396e-02 -3.0649442868e-01  2.8847466396e-02 -1.8337476289e-01  2.4098811854e-01 -3.0649442868e-01  4.4761596117e-03 -3.0649442868e-01  2.8847466396e-02 -1.8337476289e-01  4.4761596117e-03 -1.8337476289e-01  1.5445108712e-01
-6.2589604578e-02  2.4241234164e-01  6.0214321440e-01  2.4241234164e-01 -5.7233449506e-02 -2.3471978900e-01  6.0214321440e-01 -2.3471978900e-01  2.0805436468e-01  2.4241234164e-01 -5.7233449506e-02 -2.3471978900e-01 -5.7233449506e-02 -3.0224559404e-02  6.3968171471e-02 -2.3471978900e-01  6.3968171471e-02 -1.9175518158e-01  6.0214321440e-01 -2.3471978900e-01  2.0805436468e-01 -2.3471978900e-01  6.3968171471e-02 -1.9175518158e-01  2.0805436468e-01 -1.9175518158e-01  5.2684744656e-01
-1.5025644254e+00  1.0248631529e+00 -6.3189394581e+00  1.0248631529e+00  4.6794463941e-01  2.1341245380e-01 -6.3189394581e+00  2.1341245380e-01 -2.7599886601e+00  1.0248631529e+00  4.6794463941e-01  2.1341245380e-01  4.6794463941e-01  8.5272042538e-01 -1.0509515711e+00  2.1341245380e-01 -1.0509515711e+00  7.9701058221e-01 -6.3189394581e+00  2.1341245380e-01 -2.7599886601e+00  2.1341245380e-01 -1.0509515711e+00  7.9701058221e-01 -2.7599886601e+00  7.9701058221e-01 -7.2733449556e+00
-9.6549598034e-02  5.5890320166e-01 -1.0323118499e+00  5.5890320166e-01 -5.3951676610e-01  9.4893103427e-01 -1.0323118499e+00  9.4893103427e-01  1.4928986930e-01  5.5890320166e-01 -5.3951676610e-01  9.4893103427e-01 -5.3951676610e-01  2.5800060107e-01 -1.7551403015e-02  9.4893103427e-01 -1.7551403015e-02  4.9580868755e-01 -1.0323118499e+00  9.4893103427e-01  1.4928986930e-01  9.4893103427e-01 -1.7551403015e-02  4.9580868755e-01  1.4928986930e-01  4.9580868755e-01 -7.8466678962e-01
-1.1750438594e+00 -5.6442754530e-01  2.4370915978e+00 -5.6442754530e-01  1.4474337100e+00  6.1025994008e-01  2.4370915978e+00  6.1025994008e-01 -4.8766963438e-01 -5.6442754530e-01  1.4474337100e+00  6.1025994008e-01  1.4474337100e+00  5.7069215491e-01  7.5866256170e-01  6.1025994008e-01  7.5866256170e-01 -1.2297739561e-01  2.4370915978e+00  6.1025994008e-01 -4.8766963438e-01  6.1025994008e-01  7.5866256170e-01 -1.2297739561e-01 -4.8766963438e-01 -1.2297739561e-01  2.5247266624e+00
 4.6361456314e-01 -2.8037826970e-01  1.8873181898e+00 -2.8037826970e-01  3.9332471774e-02  2.0468981884e-01  1.8873181898e+00  2.0468981884e-01  3.6227167160e-01 -2.8037826970e-01  3.9332471774e-02  2.0468981884e-01  3.9332471774e-02 -4.8680784565e-02  2.3331829748e-01  2.0468981884e-01  2.3331829748e-01  2.0271836045e-01  1.8873181898e+00  2.0468981884e-01  3.6227167160e-01  2.0468981884e-01  2.3331829748e-01  2.0271836045e-01  3.6227167160e-01  2.0271836045e-01 -1.6434431591e-01
 6.0294368536e+00 -5.0312532984e-01  4.1570072693e-01 -5.0312532984e-01  1.3696185028e+00 -3.4515430128e-01  4.1570072693e-01 -3.4515430128e-01  3.5744395916e+00 -5.0312532984e-01  1.3696185028e+00 -3.4515430128e-01  1.3696185028e+00 -6.1397258004e-02  4.4451686144e-01 -3.4515430128e-01  4.4451686144e-01 -5.6374612880e-01  4.1570072693e-01 -3.4515430128e-01  3.5744395916e+00 -3.4515430128e-01  4.4451686144e-01 -5.6374612880e-01  3.5744395916e+00 -5.6374612880e-01  1.5486429983e+00
-7.2417991598e+00 -5.4299638177e-01 -8.8448318115e-01 -5.4299638177e-01 -1.9668077976e+00  4.6420908671e-01 -8.8448318115e-01  4.6420908671e-01 -4.3403982389e+00 -5.4299638177e-01 -1.9668077976e+00  4.6420908671e-01 -1.9668077976e+00 -8.0545931433e-01 -2.0318200813e-01  4.6420908671e-01 -2.0318200813e-01 -4.3044512717e-01 -8.8448318115e-01  4.6420908671e-01 -4.3403982389e+00  4.6420908671e-01 -2.0318200813e-01 -4.3044512717e-01 -4.3403982389e+00 -4.3044512717e-01 -2.6754640112e+00
-7.1328740983e+00  1.8299608859e-01 -2.1842174287e+00  1.8299608859e-01 -1.1953232816e+00  3.5563589410e-01 -2.1842174287e+00  3.5563589410e-01 -3.7514368965e+00  1.8299608859e-01 -1.1953232816e+00  3.5563589410e-01 -1.1953232816e+00 -1.3856205316e-01 -4.9930950239e-01  3.5563589410e-01 -4.9930950239e-01  1.7841253272e-01 -2.1842174287e+00  3.5563589410e-01 -3.7514368965e+00  3.5563589410e-01 -4.9930950239e-01  1.7841253272e-01 -3.7514368965e+00  1.7841253272e-01 -3.3100843778e+00
 1.6047280290e-01  5.2129999077e-01  1.2598702927e-03  5.2129999077e-01  9.1236645230e-02 -3.2745805946e-01  1.2598702927e-03 -3.2745805946e-01 -5.1127341830e-02  5.2129999077e-01  9.1236645230e-02 -3.2745805946e-01  9.1236645230e-02  1.0192238785e+00  8.4034264108e-02 -3.2745805946e-01  8.4034264108e-02  5.2086271869e-01  1.2598702927e-03 -3.2745805946e-01 -5.1127341830e-02 -3.2745805946e-01  8.4034264108e-02  5.2086271869e-01 -5.1127341830e-02  5.2086271869e-01  2.5303897598e-01
 2.4048703812e-01  7.4910641793e-03 -7.4368905249e-01  7.4910641793e-03 -1.3500077596e-01  3.4575999967e-01 -7.4368905249e-01  3.4575999967e-01  8.6898592585e-02  7.4910641793e-03 -1.3500077596e-01  3.4575999967e-01 -1.3500077596e-01 -4.9978740198e-02 -1.0505076744e-01  3.4575999967e-01 -1.0505076744e-01  1.3291159485e-01 -7.4368905249e-01  3.4575999967e-01  8.6898592585e-02  3.4575999967e-01 -1.0505076744e-01  1.3291159485e-01  8.6898592585e-02  1.3291159485e-01 -6.2586512468e-01
 1.3357741765e-01  1.9076120205e-01 -3.3726857426e-01  1.9076120205e-01 -3.0810796553e-01  1.1048201400e-01 -3.3726857426e-01  1.1048201400e-01  3.0348762500e-01  1.9076120205e-01 -3.0810796553e-01  1.1048201400e-01 -3.0810796553e-01 -2.7929951932e-01 -4.2427518749e-02  1.1048201400e-01 -4.2427518749e-02 -4.1000200368e-02 -3.3726857426e-01  1.1048201400e-01  3.0348762500e-01  1.1048201400e-01 -4.2427518749e-02 -4.1000200368e-02  3.0348762500e-01 -4.1000200368e-02 -2.8006173279e-01
 3.2801900150e+00  1.5504294979e+00 -7.6177386074e+00  1.5504294979e+00  2.0748615258e-01 -2.1105428690e-01 -7.6177386074e+00 -2.1105428690e-01 -9.2060619982e-02  1.5504294979e+00  2.0748615258e-01 -2.1105428690e-01  2.0748615258e-01  6.9697201249e-01 -1.4857517789e+00 -2.1105428690e-01 -1.4857517789e+00  1.0924026800e+00 -7.6177386074e+00 -2.1105428690e-01 -9.2060619982e-02 -2.1105428690e-01 -1.4857517789e+00  1.0924026800e+00 -9.2060619982e-02  1.0924026800e+00 -8.4822687250e+00
-1.0096685945e-02 -1.6720589840e-01 -1.4325505210e+00 -1.6720589840e-01 -1.8869269889e-01  1.0075930430e+00 -1.4325505210e+00  1.0075930430e+00 -2.1894665585e-01 -1.6720589840e-01 -1.8869269889e-01  1.0075930430e+00 -1.8869269889e-01  5.0463371437e-02  6.5815200263e-02  1.0075930430e+00  6.5815200263e-02  5.5346449354e-01 -1.4325505210e+00  1.0075930430e+00 -2.1894665585e-01  1.0075930430e+00  6.5815200263e-02  5.5346449354e-01 -2.1894665585e-01  5.5346449354e-01 -1.1945609744e+00
 3.0884311035e+00 -5.3019512827e-02  4.4426857725e-01 -5.3019512827e-02 -1.1202458792e+00 -4.7167547039e-01  4.4426857725e-01 -4.7167547039e-01  2.6220794886e+00 -5.3019512827e-02 -1.1202458792e+00 -4.7167547039e-01 -1.1202458792e+00 -1.2196410949e+00 -2.1990950316e-01 -4.7167547039e-01 -2.1990950316e-01 -2.5350009855e-01  4.4426857725e-01 -4.7167547039e-01  2.6220794886e+00 -4.7167547039e-01 -2.1990950316e-01 -2.5350009855e-01  2.6220794886e+00 -2.5350009855e-01  1.1503127599e+00
-1.7463530327e-01  5.3133040402e-01 -1.6964052581e+00  5.3133040402e-01 -3.9096246553e-01 -2.5065511782e-01 -1.6964052581e+00 -2.5065511782e-01 -1.2207704623e+00  5.3133040402e-01 -3.9096246553e-01 -2.5065511782e-01 -3.9096246553e-01 -1.8033575253e-01 -2.4739656266e-01 -2.5065511782e-01 -2.4739656266e-01 -2.6958507568e-01 -1.6964052581e+00 -2.5065511782e-01 -1.2207704623e+00 -2.5065511782e-01 -2.4739656266e-01 -2.6958507568e-01 -1.2207704623e+00 -2.6958507568e-01  3.9523104084e-01
-7.0930218591e+00  2.8679472648e-01  8.1699222941e-01  2.8679472648e-01 -1.5926715929e+00  5.6391911990e-01  8.1699222941e-01  5.6391911990e-01 -3.8336219877e+00  2.8679472648e-01 -1.5926715929e+00  5.6391911990e-01 -1.5926715929e+00 -1.6107154570e-01 -3.0421464649e-01  5.6391911990e-01 -3.0421464649e-01  5.8703996269e-01  8.1699222941e-01  5.6391911990e-01 -3.8336219877e+00  5.6391911990e-01 -3.0421464649e-01  5.8703996269e-01 -3.8336219877e+00  5.8703996269e-01 -6.6419398998e-01
 7.3330588687e+00  7.2951335812e-01 -6.5680705568e-01  7.2951335812e-01  2.0319357005e+00 -4.5839753964e-01 -6.5680705568e-01 -4.5839753964e-01  4.0713670921e+00  7.2951335812e-01  2.0319357005e+00 -4.5839753964e-01  2.0319357005e+00  1.2419073639e+00  1.5612147188e-01 -4.5839753964e-01  1.5612147188e-01  6.6024910417e-01 -6.5680705568e-01 -4.5839753964e-01  4.0713670921e+00 -4.5839753964e-01  1.5612147188e-01  6.6024910417e-01  4.0713670921e+00  6.6024910417e-01  1.2570897194e+00
-1.5325149780e+00  1.6482695619e-01  6.9446352695e-01  1.6482695619e-01 -1.8690319598e-02  3.9721524149e-01  6.9446352695e-01  3.9721524149e-01 -5.0815333516e-01  1.6482695619e-01 -1.8690319598e-02  3.9721524149e-01 -1.8690319598e-02 -3.9729011880e-01 -1.6106963841e-01  3.9721524149e-01 -1.6106963841e-01 -2.7026901125e-01  6.9446352695e-01  3.9721524149e-01 -5.0815333516e-01  3.9721524149e-01 -1.6106963841e-01 -2.7026901125e-01 -5.0815333516e-01 -2.7026901125e-01  2.6324719809e-01
 8.4251987229e+00  4.8685569004e-01 -9.7692309634e-01  4.8685569004e-01  1.5067546612e+00 -4.5768730506e-01 -9.7692309634e-01 -4.5768730506e-01  3.9974873857e+00  4.8685569004e-01  1.5067546612e+00 -4.5768730506e-01  1.5067546612e+00  4.3350639629e-01 -1.0513547481e-01 -4.5768730506e-01 -1.0513547481e-01  1.0190981512e-01 -9.7692309634e-01 -4.5768730506e-01  3.9974873857e+00 -4.5768730506e-01 -1.0513547481e-01  1.0190981512e-01  3.9974873857e+00  1.0190981512e-01 -2.1694082242e-02
-6.3715625725e-02  2.1109521648e-02  2.6877833479e-01  2.1109521648e-02  1.3094443503e-01 -3.3469236331e-01  2.6877833479e-01 -3.3469236331e-01 -9.1921224358e-02  2.1109521648e-02  1.3094443503e-01 -3.3469236331e-01  1.3094443503e-01  2.8888833491e-02  1.2210324950e-02 -3.3469236331e-01  1.2210324950e-02 -9.7493643233e-02  2.6877833479e-01 -3.3469236331e-01 -9.1921224358e-02 -3.3469236331e-01  1.2210324950e-02 -9.7493643233e-02 -9.1921224358e-02 -9.7493643233e-02  1.4884980066e-01
-2.2551498429e+00 -1.6264556502e+00  8.2132106711e+00 -1.6264556502e+00 -3.2181953869e-01  2.7626035213e-01  8.2132106711e+00  2.7626035213e-01  1.1326053430e+00 -1.6264556502e+00 -3.2181953869e-01  2.7626035213e-01 -3.2181953869e-01 -7.6458557269e-01  1.4014815553e+00  2.7626035213e-01  1.4014815553e+00 -9.9211415840e-01  8.2132106711e+00  2.7626035213e-01  1.1326053430e+00  2.7626035213e-01  1.4014815553e+00 -9.9211415840e-01  1.1326053430e+00 -9.9211415840e-01  8.3939757172e+00
-1.4157441431e-01 -2.5730815249e-01  3.2356528786e-01 -2.5730815249e-01  1.3899045654e-01 -1.1941830728e-01  3.2356528786e-01 -1.1941830728e-01 -1.2785125362e-01 -2.5730815249e-01  1.3899045654e-01 -1.1941830728e-01  1.3899045654e-01  1.5422876853e-02  1.8022691451e-02 -1.1941830728e-01  1.8022691451e-02  2.0218214491e-02  3.2356528786e-01 -1.1941830728e-01 -1.2785125362e-01 -1.1941830728e-01  1.8022691451e-02  2.0218214491e-02 -1.2785125362e-01  2.0218214491e-02  3.3038811052e-01
-1.3504127699e-01  1.7829153022e-01  6.3031188563e-01  1.7829153022e-01  3.9007824828e-01 -1.0107011540e+00  6.3031188563e-01 -1.0107011540e+00 -2.6238169689e-01  1.7829153022e-01  3.9007824828e-01 -1.0107011540e+00  3.9007824828e-01  7.1206395469e-02 -4.4086985381e-02 -1.0107011540e+00 -4.4086985381e-02 -3.7158946479e-01  6.3031188563e-01 -1.0107011540e+00 -2.6238169689e-01 -1.0107011540e+00 -4.4086985381e-02 -3.7158946479e-01 -2.6238169689e-01 -3.7158946479e-01  2.4206089993e-01
-3.1081406250e+00 -4.6474261752e-01  3.6792871598e-01 -4.6474261752e-01  1.3065558332e+00  6.4525992573e-01  3.6792871598e-01  6.4525992573e-01 -2.1541042003e+00 -4.6474261752e-01  1.3065558332e+00  6.4525992573e-01  1.3065558332e+00  4.5206466532e-01  3.7199864189e-01  6.4525992573e-01  3.7199864189e-01  2.1297893333e-02  3.6792871598e-01  6.4525992573e-01 -2.1541042003e+00  6.4525992573e-01  3.7199864189e-01  2.1297893333e-02 -2.1541042003e+00  2.1297893333e-02 -2.2859357937e-01
-8.5331968961e-01  1.4745720873e-01 -5.6098125135e-01  1.4745720873e-01 -3.9621466531e-01 -2.5898736946e-02 -5.6098125135e-01 -2.5898736946e-02 -1.0033280626e+00  1.4745720873e-01 -3.9621466531e-01 -2.5898736946e-02 -3.9621466531e-01 -1.3315986774e-01  2.8578225376e-02 -2.5898736946e-02  2.8578225376e-02 -3.8389050460e-01 -5.6098125135e-01 -2.5898736946e-02 -1.0033280626e+00 -2.5898736946e-02  2.8578225376e-02 -3.8389050460e-01 -1.0033280626e+00 -3.8389050460e-01  1.6251627098e+00
-2.1607305005e+00  6.3959579087e-01  2.3529935784e-01  6.3959579087e-01 -3.1892235966e-01  2.0112553703e-01  2.3529935784e-01  2.0112553703e-01 -1.1554103740e+00  6.3959579087e-01 -3.1892235966e-01  2.0112553703e-01 -3.1892235966e-01  6.8397721223e-02 -2.4371996843e-01  2.0112553703e-01 -2.4371996843e-01  6.0133783947e-01  2.3529935784e-01  2.0112553703e-01 -1.1554103740e+00  2.0112553703e-01 -2.4371996843e-01  6.0133783947e-01 -1.1554103740e+00  6.0133783947e-01 -8.5969333340e-02
 8.8947669631e+00  5.3072810601e-01 -3.6814764282e-01  5.3072810601e-01  2.2782962819e+00 -5.8472094088e-01 -3.6814764282e-01 -5.8472094088e-01  5.0705330702e+00  5.3072810601e-01  2.2782962819e+00 -5.8472094088e-01  2.2782962819e+00  5.4610235022e-01  1.7376083793e-01 -5.8472094088e-01  1.7376083793e-01  2.4000716119e-01 -3.6814764282e-01 -5.8472094088e-01  5.0705330702e+00 -5.8472094088e-01  1.7376083793e-01  2.4000716119e-01  5.0705330702e+00  2.4000716119e-01  1.9000191823e+00
-7.9244854900e-02 -1.0364542256e-03  9.9533343070e-02 -1.0364542256e-03 -7.6085208407e-03  2.1859941870e-01  9.9533343070e-02  2.1859941870e-01  8.6896137399e-02 -1.0364542256e-03 -7.6085208407e-03  2.1859941870e-01 -7.6085208407e-03 -4.7962841494e-01 -3.8604379323e-02  2.1859941870e-01 -3.8604379323e-02 -2.3130813304e-01  9.9533343070e-02  2.1859941870e-01  8.6896137399e-02  2.1859941870e-01 -3.8604379323e-02 -2.3130813304e-01  8.6896137399e-02 -2.3130813304e-01 -3.7367433269e-02
 1.1372690718e+01  7.8288967020e-01 -1.3305228262e+00  7.8288967020e-01  1.9924335923e+00 -6.6688425686e-01 -1.3305228262e+00 -6.6688425686e-01  4.9704094763e+00  7.8288967020e-01  1.9924335923e+00 -6.6688425686e-01  1.9924335923e+00  5.8628282231e-01 -1.1453572551e-01 -6.6688425686e-01 -1.1453572551e-01  3.7520279398e-01 -1.3305228262e+00 -6.6688425686e-01  4.9704094763e+00 -6.6688425686e-01 -1.1453572551e-01  3.7520279398e-01  4.9704094763e+00  3.7520279398e-01 -7.4780437856e-02
 8.2964287650e-02 -1.8804825333e-01 -1.9789110789e-01 -1.8804825333e-01 -1.5520663989e-01  3.6398950650e-01 -1.9789110789e-01  3.6398950650e-01  1.3847231662e-01 -1.8804825333e-01 -1.5520663989e-01  3.6398950650e-01 -1.5520663989e-01 -2.3377237293e-01 -5.6824852809e-03  3.6398950650e-01 -5.6824852809e-03  3.0135464768e-02 -1.9789110789e-01  3.6398950650e-01  1.3847231662e-01  3.6398950650e-01 -5.6824852809e-03  3.0135464768e-02  1.3847231662e-01  3.0135464768e-02 -1.0474625007e-01
-3.9057753292e+00 -1.5597018052e+00  7.0972460174e+00 -1.5597018052e+00 -3.6462245797e-01  5.5312839117e-01  7.0972460174e+00  5.5312839117e-01 -9.1607272974e-01 -1.5597018052e+00 -3.6462245797e-01  5.5312839117e-01 -3.6462245797e-01 -8.0763428143e-01  1.5632640538e+00  5.5312839117e-01  1.5632640538e+00 -1.2808485350e+00  7.0972460174e+00  5.5312839117e-01 -9.1607272974e-01  5.5312839117e-01  1.5632640538e+00 -1.2808485350e+00 -9.1607272974e-01 -1.2808485350e+00  9.2819306806e+00
 2.8134980426e-02 -3.5666008604e-02 -1.0558470537e-01 -3.5666008604e-02 -1.4518220195e-01  2.9909468442e-01 -1.0558470537e-01  2.9909468442e-01  1.5905136573e-01 -3.5666008604e-02 -1.4518220195e-01  2.9909468442e-01 -1.4518220195e-01 -1.9403402262e-01  3.3450662887e-02  2.9909468442e-01  3.3450662887e-02 -3.8149356256e-02 -1.0558470537e-01  2.9909468442e-01  1.5905136573e-01  2.9909468442e-01  3.3450662887e-02 -3.8149356256e-02  1.5905136573e-01 -3.8149356256e-02 -6.6838560892e-02
 3.0263872875e+00  5.4645922938e-02  1.5934348389e+00  5.4645922938e-02 -7.4051790020e-01 -6.9860902336e-01  1.5934348389e+00 -6.9860902336e-01  3.4769556146e+00  5.4645922938e-02 -7.4051790020e-01 -6.9860902336e-01 -7.4051790020e-01 -3.3068172282e-01  5.3194118834e-03 -6.9860902336e-01  5.3194118834e-03 -2.4705132494e-01  1.5934348389e+00 -6.9860902336e-01  3.4769556146e+00 -6.9860902336e-01  5.3194118834e-03 -2.4705132494e-01  3.4769556146e+00 -2.4705132494e-01  2.6592807486e+00
 3.0962506993e-01 -6.3572167341e-01 -3.4532577134e-01 -6.3572167341e-01 -4.1892429659e-01  8.1459094528e-01 -3.4532577134e-01  8.1459094528e-01  3.9259346685e-01 -6.3572167341e-01 -4.1892429659e-01  8.1459094528e-01 -4.1892429659e-01 -3.2415517664e-01 -1.4763354682e-02  8.1459094528e-01 -1.4763354682e-02  3.0183314104e-01 -3.4532577134e-01  8.1459094528e-01  3.9259346685e-01  8.1459094528e-01 -1.4763354682e-02  3.0183314104e-01  3.9259346685e-01  3.0183314104e-01  6.0386207287e-02
-4.6935750179e-01 -5.9695459177e-01  2.0863725463e+00 -5.9695459177e-01  9.1900610171e-01  1.2634803549e-01  2.0863725463e+00  1.2634803549e-01  1.1491722335e+00 -5.9695459177e-01  9.1900610171e-01  1.2634803549e-01  9.1900610171e-01  6.5658031222e-02  3.9450394140e-01  1.2634803549e-01  3.9450394140e-01  2.2435210394e-01  2.0863725463e+00  1.2634803549e-01  1.1491722335e+00  1.2634803549e-01  3.9450394140e-01  2.2435210394e-01  1.1491722335e+00  2.2435210394e-01  5.2077012051e-02
 1.0669989008e+00 -4.0077807619e-01 -2.7229511420e-01 -4.0077807619e-01  2.1281403489e-01 -1.4080808611e-01 -2.7229511420e-01 -1.4080808611e-01  5.5210832534e-01 -4.0077807619e-01  2.1281403489e-01 -1.4080808611e-01  2.1281403489e-01 -5.4088602449e-01  2.2898635002e-01 -1.4080808611e-01  2.2898635002e-01 -8.8555556615e-01 -2.7229511420e-01 -1.4080808611e-01  5.5210832534e-01 -1.4080808611e-01  2.2898635002e-01 -8.8555556615e-01  5.5210832534e-01 -8.8555556615e-01 -4.0457198654e-01
-9.6461014298e+00 -7.2031705055e-01  1.8606573154e+00 -7.2031705055e-01 -2.6484887707e+00  6.8067240303e-01  1.8606573154e+00  6.8067240303e-01 -5.3231911567e+00 -7.2031705055e-01 -2.6484887707e+00  6.8067240303e-01 -2.6484887707e+00 -6.6046871021e-01 -8.4358735090e-02  6.8067240303e-01 -8.4358735090e-02 -3.7939788691e-01  1.8606573154e+00  6.8067240303e-01 -5.3231911567e+00  6.8067240303e-01 -8.4358735090e-02 -3.7939788691e-01 -5.3231911567e+00 -3.7939788691e-01 -9.0065172753e-01
 6.8477370472e+00  6.3089538847e-01 -1.7830500820e+00  6.3089538847e-01  1.2878277568e+00 -6.4121560645e-01 -1.7830500820e+00 -6.4121560645e-01  3.9438540154e+00  6.3089538847e-01  1.2878277568e+00 -6.4121560645e-01  1.2878277568e+00  4.2757726426e-01 -2.8585001505e-01 -6.4121560645e-01 -2.8585001505e-01  3.5980402173e-01 -1.7830500820e+00 -6.4121560645e-01  3.9438540154e+00 -6.4121560645e-01 -2.8585001505e-01  3.5980402173e-01  3.9438540154e+00  3.5980402173e-01 -8.2797702045e-01
-2.6201599393e-01 -6.4302592049e-01 -3.3424623457e-02 -6.4302592049e-01 -1.5450728896e-01 -3.0441672421e-01 -3.3424623457e-02 -3.0441672421e-01 -3.4743187408e-01 -6.4302592049e-01 -1.5450728896e-01 -3.0441672421e-01 -1.5450728896e-01  5.8086811964e-01  7.1739079356e-02 -3.0441672421e-01  7.1739079356e-02  5.5232221197e-02 -3.3424623457e-02 -3.0441672421e-01 -3.4743187408e-01 -3.0441672421e-01  7.1739079356e-02  5.5232221197e-02 -3.4743187408e-01  5.5232221197e-02  1.9949100970e-02
 3.6228818993e-02  6.2754537523e-02 -2.1991150900e-01  6.2754537523e-02  1.3926850355e-01 -3.4839551749e-01 -2.1991150900e-01 -3.4839551749e-01 -1.7663083553e-01  6.2754537523e-02  1.3926850355e-01 -3.4839551749e-01  1.3926850355e-01  2.3050345966e-02 -8.4236982758e-02 -3.4839551749e-01 -8.4236982758e-02 -6.7077821897e-02 -2.1991150900e-01 -3.4839551749e-01 -1.7663083553e-01 -3.4839551749e-01 -8.4236982758e-02 -6.7077821897e-02 -1.7663083553e-01 -6.7077821897e-02 -4.2424598664e-01
-1.1178909522e+00 -1.3252139775e+00  7.0481720833e+00 -1.3252139775e+00 -3.3305128929e-01  2.4106948684e-01  7.0481720833e+00  2.4106948684e-01  1.4633257491e+00 -1.3252139775e+00 -3.3305128929e-01  2.4106948684e-01 -3.3305128929e-01 -7.5056667368e-01  1.4971145704e+00  2.4106948684e-01  1.4971145704e+00 -1.2821703021e+00  7.0481720833e+00  2.4106948684e-01  1.4633257491e+00  2.4106948684e-01  1.4971145704e+00 -1.2821703021e+00  1.4633257491e+00 -1.2821703021e+00  1.0564941428e+01
 7.9229153171e-03 -6.0867178725e-02  1.2329783527e-02 -6.0867178725e-02  9.8013135654e-02  1.8492661303e-02  1.2329783527e-02  1.8492661303e-02 -9.1222180686e-02 -6.0867178725e-02  9.8013135654e-02  1.8492661303e-02  9.8013135654e-02 -2.3339806318e-01  5.8844964560e-02  1.8492661303e-02  5.8844964560e-02 -2.2850563622e-01  1.2329783527e-02  1.8492661303e-02 -9.1222180686e-02  1.8492661303e-02  5.8844964560e-02 -2.2850563622e-01 -9.1222180686e-02 -2.2850563622e-01 -1.5322996467e-01
 3.4368569343e+00  6.8998837838e-01 -8.0631841971e-01  6.8998837838e-01 -9.6831666652e-01 -8.7128233021e-01 -8.0631841971e-01 -8.7128233021e-01  2.9922112688e+00  6.8998837838e-01 -9.6831666652e-01 -8.7128233021e-01 -9.6831666652e-01  2.2883094856e-01 -3.5861934914e-01 -8.7128233021e-01 -3.5861934914e-01  1.9690002896e-01 -8.0631841971e-01 -8.7128233021e-01  2.9922112688e+00 -8.7128233021e-01 -3.5861934914e-01  1.9690002896e-01  2.9922112688e+00  1.9690002896e-01 -7.1285025065e-02
 1.8532320818e-01 -9.8971855303e-02  1.9785920500e-01 -9.8971855303e-02 -4.7787181084e-01  1.0204422772e+00  1.9785920500e-01  1.0204422772e+00  6.5181593692e-01 -9.8971855303e-02 -4.7787181084e-01  1.0204422772e+00 -4.7787181084e-01  4.3908543264e-02  7.1888002545e-02  1.0204422772e+00  7.1888002545e-02  2.4483544358e-01  1.9785920500e-01  1.0204422772e+00  6.5181593692e-01  1.0204422772e+00  7.1888002545e-02  2.4483544358e-01  6.5181593692e-01  2.4483544358e-01  7.7612236889e-01
 1.3240633845e+00  3.9144916081e-01  8.4778966707e-01  3.9144916081e-01  4.7759832860e-01 -1.7473754281e-01  8.4778966707e-01 -1.7473754281e-01  1.1676977127e+00  3.9144916081e-01  4.7759832860e-01 -1.7473754281e-01  4.7759832860e-01  3.8584260013e-01 -1.2897358813e-01 -1.7473754281e-01 -1.2897358813e-01  8.3573782966e-01  8.4778966707e-01 -1.7473754281e-01  1.1676977127e+00 -1.7473754281e-01 -1.2897358813e-01  8.3573782966e-01  1.1676977127e+00  8.3573782966e-01  9.0936594762e-01
 4.9473595706e-01  7.0745830197e-01 -2.8493562901e+00  7.0745830197e-01 -1.0618025920e-01 -5.2953971513e-02 -2.8493562901e+00 -5.2953971513e-02 -6.6252018313e-01  7.0745830197e-01 -1.0618025920e-01 -5.2953971513e-02 -1.0618025920e-01  2.9018116481e-01 -3.7961527747e-01 -5.2953971513e-02 -3.7961527747e-01  1.4550149779e-01 -2.8493562901e+00 -5.2953971513e-02 -6.6252018313e-01 -5.2953971513e-02 -3.7961527747e-01  1.4550149779e-01 -6.6252018313e-01  1.4550149779e-01 -2.2628613419e-01
-7.3715377140e+00 -2.8740508517e-01  3.0607674529e-01 -2.8740508517e-01 -2.4053809583e+00  4.9375948802e-01  3.0607674529e-01  4.9375948802e-01 -4.9272418669e+00 -2.8740508517e-01 -2.4053809583e+00  4.9375948802e-01 -2.4053809583e+00 -1.7134988529e-01 -2.0821617497e-01  4.9375948802e-01 -2.0821617497e-01 -6.1790272837e-02  3.0607674529e-01  4.9375948802e-01 -4.9272418669e+00  4.9375948802e-01 -2.0821617497e-01 -6.1790272837e-02 -4.9272418669e+00 -6.1790272837e-02 -1.9557778295e+00
 8.1098554663e+00  4.1938440064e-01  3.2987917561e-01  4.1938440064e-01  1.8189934554e+00 -7.4581703049e-01  3.2987917561e-01 -7.4581703049e-01  5.9310257014e+00  4.1938440064e-01  1.8189934554e+00 -7.4581703049e-01  1.8189934554e+00  1.8157493145e-01  1.7889843992e-01 -7.4581703049e-01  1.7889843992e-01  1.3755601323e-01  3.2987917561e-01 -7.4581703049e-01  5.9310257014e+00 -7.4581703049e-01  1.7889843992e-01  1.3755601323e-01  5.9310257014e+00  1.3755601323e-01  2.7811513059e+00
 4.1862853264e-02 -5.5067735722e-02 -2.4515769506e-01 -5.5067735722e-02 -6.5108863414e-02  1.3198708036e-01 -2.4515769506e-01  1.3198708036e-01  3.1184009767e-02 -5.5067735722e-02 -6.5108863414e-02  1.3198708036e-01 -6.5108863414e-02 -3.6338912381e-01  1.0402119126e-01  1.3198708036e-01  1.0402119126e-01 -9.8291278814e-02 -2.4515769506e-01  1.3198708036e-01  3.1184009767e-02  1.3198708036e-01  1.0402119126e-01 -9.8291278814e-02  3.1184009767e-02 -9.8291278814e-02 -3.1703416557e-01
-2.9282542340e-01 -3.7618228089e-01  5.3680027056e-01 -3.7618228089e-01 -2.0157125771e-01  4.2938083485e-01  5.3680027056e-01  4.2938083485e-01  9.6055195935e-02 -3.7618228089e-01 -2.0157125771e-01  4.2938083485e-01 -2.0157125771e-01 -2.7957673855e-01  1.5098673738e-01  4.2938083485e-01  1.5098673738e-01 -6.9879792685e-02  5.3680027056e-01  4.2938083485e-01  9.6055195935e-02  4.2938083485e-01  1.5098673738e-01 -6.9879792685e-02  9.6055195935e-02 -6.9879792685e-02  6.5282962664e-01
-5.2616813255e+00 -1.9190560397e+00  7.9030067706e+00 -1.9190560397e+00 -3.5323130176e-01  8.8800656499e-01  7.9030067706e+00  8.8800656499e-01 -1.2326264055e+00 -1.9190560397e+00 -3.5323130176e-01  8.8800656499e-01 -3.5323130176e-01 -9.8472008353e-01  1.5882906347e+00  8.8800656499e-01  1.5882906347e+00 -1.2385838045e+00  7.9030067706e+00  8.8800656499e-01 -1.2326264055e+00  8.8800656499e-01  1.5882906347e+00 -1.2385838045e+00 -1.2326264055e+00 -1.2385838045e+00  8.8506589639e+00
 2.9886666782e-01  3.1202365636e-01 -4.2329888361e-01  3.1202365636e-01 -1.8326660325e-02 -4.9923212289e-01 -4.2329888361e-01 -4.9923212289e-01  6.2690777112e-02  3.1202365636e-01 -1.8326660325e-02 -4.9923212289e-01 -1.8326660325e-02  3.2305811715e-01 -1.1258565910e-01 -4.9923212289e-01 -1.1258565910e-01  1.6693750699e-01 -4.2329888361e-01 -4.9923212289e-01  6.2690777112e-02 -4.9923212289e-01 -1.1258565910e-01  1.6693750699e-01  6.2690777112e-02  1.6693750699e-01 -4.0574563438e-01
 4.3994620117e-02 -7.7909686440e-01  1.5706965650e+00 -7.7909686440e-01 -8.6028663923e-01  7.9593443993e-01  1.5706965650e+00  7.9593443993e-01  1.0363343565e+00 -7.7909686440e-01 -8.6028663923e-01  7.9593443993e-01 -8.6028663923e-01 -2.2573392200e-01  1.9223103818e-01  7.9593443993e-01  1.9223103818e-01 -5.9611165286e-02  1.5706965650e+00  7.9593443993e-01  1.0363343565e+00  7.9593443993e-01  1.9223103818e-01 -5.9611165286e-02  1.0363343565e+00 -5.9611165286e-02  2.4738267910e+00
-2.1653931639e+00 -4.3969466057e-01 -1.7291885543e+00 -4.3969466057e-01  9.5054250915e-01  7.9953669808e-01 -1.7291885543e+00  7.9953669808e-01 -2.4240361349e+00 -4.3969466057e-01  9.5054250915e-01  7.9953669808e-01  9.5054250915e-01 -4.0023191412e-01 -2.0940701212e-01  7.9953669808e-01 -2.0940701212e-01  1.5355244699e-01 -1.7291885543e+00  7.9953669808e-01 -2.4240361349e+00  7.9953669808e-01 -2.0940701212e-01  1.5355244699e-01 -2.4240361349e+00  1.5355244699e-01 -2.8690322841e+00
-6.7146957215e-01  4.2765004759e-02 -1.4738160922e+00  4.2765004759e-02 -7.5266195377e-01  2.8356403690e-01 -1.4738160922e+00  2.8356403690e-01 -1.7915939273e+00  4.2765004759e-02 -7.5266195377e-01  2.8356403690e-01 -7.5266195377e-01 -6.2813755452e-02  2.2655355948e-02  2.8356403690e-01  2.2655355948e-02 -4.8370168131e-01 -1.4738160922e+00  2.8356403690e-01 -1.7915939273e+00  2.8356403690e-01  2.2655355948e-02 -4.8370168131e-01 -1.7915939273e+00 -4.8370168131e-01  6.7390496403e-01
 3.1087855165e+00  7.8484942922e-01 -5.0962199071e-01  7.8484942922e-01  6.0312125728e-01 -9.0395571845e-02 -5.0962199071e-01 -9.0395571845e-02  1.5763945194e+00  7.8484942922e-01  6.0312125728e-01 -9.0395571845e-02  6.0312125728e-01  4.4444446764e-01 -2.5311504046e-01 -9.0395571845e-02 -2.5311504046e-01  7.1633143905e-01 -5.0962199071e-01 -9.0395571845e-02  1.5763945194e+00 -9.0395571845e-02 -2.5311504046e-01  7.1633143905e-01  1.5763945194e+00  7.1633143905e-01  1.2406939507e+00
 8.6476651142e+00  6.0801140565e-01 -1.4128135940e+00  6.0801140565e-01  2.4190250092e+00 -5.9857555172e-01 -1.4128135940e+00 -5.9857555172e-01  4.8846174839e+00  6.0801140565e-01  2.4190250092e+00 -5.9857555172e-01  2.4190250092e+00 -3.0562732185e-02  5.6203007942e-02 -5.9857555172e-01  5.6203007942e-02  2.0400259265e-01 -1.4128135940e+00 -5.9857555172e-01  4.8846174839e+00 -5.9857555172e-01  5.6203007942e-02  2.0400259265e-01  4.8846174839e+00  2.0400259265e-01  7.8254261251e-01
 9.6825110246e+00  1.3764768888e+00 -2.6617730144e+00  1.3764768888e+00  1.7906484190e+00 -7.9419442384e-01 -2.6617730144e+00 -7.9419442384e-01  4.8900307164e+00  1.3764768888e+00  1.7906484190e+00 -7.9419442384e-01  1.7906484190e+00  3.5730671859e-01 -4.0989153733e-01 -7.9419442384e-01 -4.0989153733e-01  6.9855822182e-01 -2.6617730144e+00 -7.9419442384e-01  4.8900307164e+00 -7.9419442384e-01 -4.0989153733e-01  6.9855822182e-01  4.8900307164e+00  6.9855822182e-01 -1.1364431102e+00
-3.7747347876e+00  1.5670248478e-01  7.4248037314e-01  1.5670248478e-01 -8.2964646128e-01  4.7038877629e-01  7.4248037314e-01  4.7038877629e-01 -1.8181441360e+00  1.5670248478e-01 -8.2964646128e-01  4.7038877629e-01 -8.2964646128e-01 -3.4116551939e-01  2.6678780904e-01  4.7038877629e-01  2.6678780904e-01 -2.0791760565e-03  7.4248037314e-01  4.7038877629e-01 -1.8181441360e+00  4.7038877629e-01  2.6678780904e-01 -2.0791760565e-03 -1.8181441360e+00 -2.0791760565e-03  3.4470889987e-01
 1.4877397576e-01  1.5081813493e-01 -4.7889987149e-01  1.5081813493e-01 -1.0326438331e-01  3.1854921427e-01 -4.7889987149e-01  3.1854921427e-01  4.5938432124e-02  1.5081813493e-01 -1.0326438331e-01  3.1854921427e-01 -1.0326438331e-01  2.5995606676e-01 -5.9373420872e-02  3.1854921427e-01 -5.9373420872e-02  2.1678086053e-01 -4.7889987149e-01  3.1854921427e-01  4.5938432124e-02  3.1854921427e-01 -5.9373420872e-02  2.1678086053e-01  4.5938432124e-02  2.1678086053e-01 -4.8193837557e-01
 2.9181858261e-01  1.1442988222e+00 -6.3888693023e+00  1.1442988222e+00  1.4611501295e-01  1.1981017493e-01 -6.3888693023e+00  1.1981017493e-01 -2.0030485840e+00  1.1442988222e+00  1.4611501295e-01  1.1981017493e-01  1.4611501295e-01  8.0921153459e-01 -1.4126635961e+00  1.1981017493e-01 -1.4126635961e+00  1.2409872687e+00 -6.3888693023e+00  1.1981017493e-01 -2.0030485840e+00  1.1981017493e-01 -1.4126635961e+00  1.2409872687e+00 -2.0030485840e+00  1.2409872687e+00 -1.0022999810e+01
 6.4697542427e-02  1.3744105159e-01 -5.2486401234e-01  1.3744105159e-01  4.4675079225e-02  4.0768698279e-01 -5.2486401234e-01  4.0768698279e-01 -1.8566007660e-01  1.3744105159e-01  4.4675079225e-02  4.0768698279e-01  4.4675079225e-02  3.2284204679e-01 -3.4691294979e-02  4.0768698279e-01 -3.4691294979e-02  3.2366205441e-01 -5.2486401234e-01  4.0768698279e-01 -1.8566007660e-01  4.0768698279e-01 -3.4691294979e-02  3.2366205441e-01 -1.8566007660e-01  3.2366205441e-01 -7.2798569685e-01
-3.4660703713e+00 -7.1550054936e-01  2.5707414512e+00 -7.1550054936e-01  8.7647893196e-01  6.6972393570e-01  2.5707414512e+00  6.6972393570e-01 -2.5791727184e+00 -7.1550054936e-01  8.7647893196e-01  6.6972393570e-01  8.7647893196e-01  5.9284027451e-01  4.3881483899e-01  6.6972393570e-01  4.3881483899e-01 -2.2739125863e-01  2.5707414512e+00  6.6972393570e-01 -2.5791727184e+00  6.6972393570e-01  4.3881483899e-01 -2.2739125863e-01 -2.5791727184e+00 -2.2739125863e-01  1.6079121872e+00
-4.3730273302e-01  3.6697020560e-01 -4.8424949409e-01  3.6697020560e-01 -2.4598392781e-01  1.0415134792e+00 -4.8424949409e-01  1.0415134792e+00 -8.6844154079e-02  3.6697020560e-01 -2.4598392781e-01  1.0415134792e+00 -2.4598392781e-01  2.2588021441e-01  1.8481822697e-01  1.0415134792e+00  1.8481822697e-01  2.4680136191e-01 -4.8424949409e-01  1.0415134792e+00 -8.6844154079e-02  1.0415134792e+00  1.8481822697e-01  2.4680136191e-01 -8.6844154079e-02  2.4680136191e-01 -7.1052756935e-01
-3.3001795005e+00 -1.4411241856e-01  2.0022611391e+00 -1.4411241856e-01 -1.6140583697e+00  2.7583038450e-01  2.0022611391e+00  2.7583038450e-01 -1.9648908546e+00 -1.4411241856e-01 -1.6140583697e+00  2.7583038450e-01 -1.6140583697e+00 -6.1226631657e-01 -2.7589584621e-02  2.7583038450e-01 -2.7589584621e-02  3.3392989208e-01  2.0022611391e+00  2.7583038450e-01 -1.9648908546e+00  2.7583038450e-01 -2.7589584621e-02  3.3392989208e-01 -1.9648908546e+00  3.3392989208e-01 -6.9736547651e-01
-4.6110144681e-01  3.9247254133e-01 -5.5936216229e-01  3.9247254133e-01  3.0013389292e-01 -1.2648061223e-01 -5.5936216229e-01 -1.2648061223e-01 -4.0292996337e-01  3.9247254133e-01  3.0013389292e-01 -1.2648061223e-01  3.0013389292e-01  7.9705744848e-01 -3.5049731915e-01 -1.2648061223e-01 -3.5049731915e-01  7.6189706649e-01 -5.5936216229e-01 -1.2648061223e-01 -4.0292996337e-01 -1.2648061223e-01 -3.5049731915e-01  7.6189706649e-01 -4.0292996337e-01  7.6189706649e-01  5.9999430561e-01
-7.3290350400e+00  1.9897551811e-01 -1.6899564501e+00  1.9897551811e-01 -1.9746552055e+00  4.4164067570e-01 -1.6899564501e+00  4.4164067570e-01 -5.3381738818e+00  1.9897551811e-01 -1.9746552055e+00  4.4164067570e-01 -1.9746552055e+00 -6.3246373326e-01 -3.3490746550e-01  4.4164067570e-01 -3.3490746550e-01 -1.2411139476e-01 -1.6899564501e+00  4.4164067570e-01 -5.3381738818e+00  4.4164067570e-01 -3.3490746550e-01 -1.2411139476e-01 -5.3381738818e+00 -1.2411139476e-01 -2.1731538424e+00
-4.3852413224e+00  4.1974927787e-01 -1.3159409082e+00  4.1974927787e-01 -6.6626833146e-01  4.3823927861e-01 -1.3159409082e+00  4.3823927861e-01 -3.7096780787e+00  4.1974927787e-01 -6.6626833146e-01  4.3823927861e-01 -6.6626833146e-01 -1.1709884069e-01 -4.2097566416e-01  4.3823927861e-01 -4.2097566416e-01  2.7830819022e-01 -1.3159409082e+00  4.3823927861e-01 -3.7096780787e+00  4.3823927861e-01 -4.2097566416e-01  2.7830819022e-01 -3.7096780787e+00  2.7830819022e-01 -3.2782578913e+00
 2.8922154420e+00  5.8562632841e-01  6.8931071542e-01  5.8562632841e-01  9.6983667938e-01 -3.7468501921e-01  6.8931071542e-01 -3.7468501921e-01  2.1701804449e+00  5.8562632841e-01  9.6983667938e-01 -3.7468501921e-01  9.6983667938e-01 -4.7217968756e-01  3.0347772091e-01 -3.7468501921e-01  3.0347772091e-01 -1.7037834736e-01  6.8931071542e-01 -3.7468501921e-01  2.1701804449e+00 -3.7468501921e-01  3.0347772091e-01 -1.7037834736e-01  2.1701804449e+00 -1.7037834736e-01  1.5347339283e+00
-5.4545707551e-02 -6.5139343425e-02  4.2056581662e-01 -6.5139343425e-02  1.0562707562e-01 -2.9004550208e-01  4.2056581662e-01 -2.9004550208e-01 -2.6411332102e-02 -6.5139343425e-02  1.0562707562e-01 -2.9004550208e-01  1.0562707562e-01 -6.4034801239e-02  7.3206490615e-02 -2.9004550208e-01  7.3206490615e-02 -1.4481312323e-01  4.2056581662e-01 -2.9004550208e-01 -2.6411332102e-02 -2.9004550208e-01  7.3206490615e-02 -1.4481312323e-01 -2.6411332102e-02 -1.4481312323e-01  4.2773332079e-01
 1.6038174389e-01 -3.2237590306e-02 -2.5306406958e-01 -3.2237590306e-02  1.4132309355e-01  5.1746624215e-02 -2.5306406958e-01  5.1746624215e-02 -1.9389994730e-01 -3.2237590306e-02  1.4132309355e-01  5.1746624215e-02  1.4132309355e-01  2.3883551186e-01 -6.3265863802e-02  5.1746624215e-02 -6.3265863802e-02  2.2945082144e-01 -2.5306406958e-01  5.1746624215e-02 -1.9389994730e-01  5.1746624215e-02 -6.3265863802e-02  2.2945082144e-01 -1.9389994730e-01  2.2945082144e-01 -3.2645079354e-01
-9.9130767788e-01 -1.1679444860e+00  6.2283273000e+00 -1.1679444860e+00 -2.3148663893e-01 -2.9165408879e-02  6.2283273000e+00 -2.9165408879e-02  1.1932298522e+00 -1.1679444860e+00 -2.3148663893e-01 -2.9165408879e-02 -2.3148663893e-01 -7.6777013277e-01  1.3107463877e+00 -2.9165408879e-02  1.3107463877e+00 -1.1802604223e+00  6.2283273000e+00 -2.9165408879e-02  1.1932298522e+00 -2.9165408879e-02  1.3107463877e+00 -1.1802604223e+00  1.1932298522e+00 -1.1802604223e+00  9.0286607116e+00
 2.7078739020e+00  3.6200862822e-01 -8.0880515533e-01  3.6200862822e-01 -1.2139948844e+00 -6.1857504275e-01 -8.0880515533e-01 -6.1857504275e-01  2.4247513127e+00  3.6200862822e-01 -1.2139948844e+00 -6.1857504275e-01 -1.2139948844e+00 -7.7283558719e-01 -4.3118079922e-01 -6.1857504275e-01 -4.3118079922e-01 -8.4436105960e-03 -8.0880515533e-01 -6.1857504275e-01  2.4247513127e+00 -6.1857504275e-01 -4.3118079922e-01 -8.4436105960e-03  2.4247513127e+00 -8.4436105960e-03 -2.5914673403e-01
-1.1006549429e-01  3.4656511079e-02 -7.0133020944e-01  3.4656511079e-02 -3.1500059000e-01  1.0649352969e+00 -7.0133020944e-01  1.0649352969e+00  6.0510276797e-02  3.4656511079e-02 -3.1500059000e-01  1.0649352969e+00 -3.1500059000e-01  8.4401821862e-02  1.0586286502e-01  1.0649352969e+00  1.0586286502e-01  4.5937605440e-01 -7.0133020944e-01  1.0649352969e+00  6.0510276797e-02  1.0649352969e+00  1.0586286502e-01  4.5937605440e-01  6.0510276797e-02  4.5937605440e-01 -5.7860268183e-01
-3.3106596308e-01 -6.3305367124e-01  3.0886511613e+00 -6.3305367124e-01  5.6129450643e-02  1.9667169208e-01  3.0886511613e+00  1.9667169208e-01  8.5257912922e-01 -6.3305367124e-01  5.6129450643e-02  1.9667169208e-01  5.6129450643e-02 -1.7469020527e-01  4.6691645332e-01  1.9667169208e-01  4.6691645332e-01  4.6315890625e-02  3.0886511613e+00  1.9667169208e-01  8.5257912922e-01  1.9667169208e-01  4.6691645332e-01  4.6315890625e-02  8.5257912922e-01  4.6315890625e-02  1.1251619913e+00
-5.0726828491e+00  3.8259568211e-01  2.8976617521e-01  3.8259568211e-01 -1.2915318481e+00  3.5274493602e-01  2.8976617521e-01  3.5274493602e-01 -3.2672949819e+00  3.8259568211e-01 -1.2915318481e+00  3.5274493602e-01 -1.2915318481e+00  1.8879964153e-01 -3.9149372549e-01  3.5274493602e-01 -3.9149372549e-01  7.5744456749e-01  2.8976617521e-01  3.5274493602e-01 -3.2672949819e+00  3.5274493602e-01 -3.9149372549e-01  7.5744456749e-01 -3.2672949819e+00  7.5744456749e-01 -7.0639785498e-01
-7.1569808176e+00 -4.0682206431e-01  4.4167616634e-02 -4.0682206431e-01 -2.2421272968e+00  5.3494227726e-01  4.4167616634e-02  5.3494227726e-01 -4.6949696287e+00 -4.0682206431e-01 -2.2421272968e+00  5.3494227726e-01 -2.2421272968e+00 -1.0709060247e+00 -1.8327349895e-01  5.3494227726e-01 -1.8327349895e-01 -5.2116361218e-01  4.4167616634e-02  5.3494227726e-01 -4.6949696287e+00  5.3494227726e-01 -1.8327349895e-01 -5.2116361218e-01 -4.6949696287e+00 -5.2116361218e-01 -2.1310840693e+00
-5.7351134823e+00 -5.2212580612e-02 -3.0500908018e-01 -5.2212580612e-02 -1.1144703325e+00  5.4079061248e-01 -3.0500908018e-01  5.4079061248e-01 -3.9643836142e+00 -5.2212580612e-02 -1.1144703325e+00  5.4079061248e-01 -1.1144703325e+00 -1.8179713044e-01 -1.9851227447e-01  5.4079061248e-01 -1.9851227447e-01  7.6167548394e-02 -3.0500908018e-01  5.4079061248e-01 -3.9643836142e+00  5.4079061248e-01 -1.9851227447e-01  7.6167548394e-02 -3.9643836142e+00  7.6167548394e-02 -1.7897534472e+00
 2.8811374738e-02  1.6730747274e-01 -2.6495787003e-01  1.6730747274e-01  3.7263258787e-02 -2.5428681655e-01 -2.6495787003e-01 -2.5428681655e-01 -1.3646535801e-01  1.6730747274e-01  3.7263258787e-02 -2.5428681655e-01  3.7263258787e-02  2.4599158347e-01  1.2466307802e-01 -2.5428681655e-01  1.2466307802e-01  2.5798448788e-01 -2.6495787003e-01 -2.5428681655e-01 -1.3646535801e-01 -2.5428681655e-01  1.2466307802e-01  2.5798448788e-01 -1.3646535801e-01  2.5798448788e-01 -1.8820166800e-01
 6.7618514433e-01 -1.1062351502e-01 -1.0157255704e+00 -1.1062351502e-01 -1.5672826187e-01  3.8479632935e-01 -1.0157255704e+00  3.8479632935e-01  2.7365014467e-01 -1.1062351502e-01 -1.5672826187e-01  3.8479632935e-01 -1.5672826187e-01 -1.7722954367e-01 -1.0859533253e-01  3.8479632935e-01 -1.0859533253e-01  1.1124755072e-01 -1.0157255704e+00  3.8479632935e-01  2.7365014467e-01  3.8479632935e-01 -1.0859533253e-01  1.1124755072e-01  2.7365014467e-01  1.1124755072e-01 -7.7794591661e-01
-6.8292852404e+00 -2.0427464739e+00  8.8806856756e+00 -2.0427464739e+00 -3.8236709246e-01  6.8464878056e-01  8.8806856756e+00  6.8464878056e-01 -1.5635734663e+00 -2.0427464739e+00 -3.8236709246e-01  6.8464878056e-01 -3.8236709246e-01 -6.5830136360e-01  1.6492256262e+00  6.8464878056e-01  1.6492256262e+00 -1.1548998968e+00  8.8806856756e+00  6.8464878056e-01 -1.5635734663e+00  6.8464878056e-01  1.6492256262e+00 -1.1548998968e+00 -1.5635734663e+00 -1.1548998968e+00  8.7281439506e+00
 8.5569267949e-01  8.7212909016e-03 -1.2765562063e+00  8.7212909016e-03 -3.5701727670e-01  4.5899051244e-01 -1.2765562063e+00  4.5899051244e-01  4.4408307247e-01  8.7212909016e-03 -3.5701727670e-01  4.5899051244e-01 -3.5701727670e-01 -4.1117526314e-01 -6.1722035661e-02  4.5899051244e-01 -6.1722035661e-02  1.4182842079e-01 -1.2765562063e+00  4.5899051244e-01  4.4408307247e-01  4.5899051244e-01 -6.1722035661e-02  1.4182842079e-01  4.4408307247e-01  1.4182842079e-01 -1.0158929054e+00
 5.2622443286e-01 -1.9254394296e-01 -2.1798141363e+00 -1.9254394296e-01  5.5968516225e-02  7.6838207801e-01 -2.1798141363e+00  7.6838207801e-01 -3.0096143817e-01 -1.9254394296e-01  5.5968516225e-02  7.6838207801e-01  5.5968516225e-02  1.6806614057e-01 -1.1587223938e-01  7.6838207801e-01 -1.1587223938e-01  5.5444523360e-01 -2.1798141363e+00  7.6838207801e-01 -3.0096143817e-01  7.6838207801e-01 -1.1587223938e-01  5.5444523360e-01 -3.0096143817e-01  5.5444523360e-01 -2.0891891365e+00
-2.8775467807e+00  3.1714256184e-01 -1.6459625466e+00  3.1714256184e-01  9.7981179851e-01  3.8630982162e-01 -1.6459625466e+00  3.8630982162e-01 -2.7725306625e+00  3.1714256184e-01  9.7981179851e-01  3.8630982162e-01  9.7981179851e-01  1.2345558023e+00 -1.3267603580e-01  3.8630982162e-01 -1.3267603580e-01  3.9009001210e-01 -1.6459625466e+00  3.8630982162e-01 -2.7725306625e+00  3.8630982162e-01 -1.3267603580e-01  3.9009001210e-01 -2.7725306625e+00  3.9009001210e-01 -2.7591243333e+00
-3.9673177548e-02 -4.4249112723e-01  6.5221973218e-01 -4.4249112723e-01  1.8128212623e-01  1.6689330040e-01  6.5221973218e-01  1.6689330040e-01  1.3782119979e+00 -4.4249112723e-01  1.8128212623e-01  1.6689330040e-01  1.8128212623e-01  1.2752679830e-01 -9.6793526124e-02  1.6689330040e-01 -9.6793526124e-02  3.8303833037e-01  6.5221973218e-01  1.6689330040e-01  1.3782119979e+00  1.6689330040e-01 -9.6793526124e-02  3.8303833037e-01  1.3782119979e+00  3.8303833037e-01 -1.9541425335e+00
 4.7343628299e+00 -2.6159651990e-01 -5.8873452984e-01 -2.6159651990e-01  9.1529891354e-01 -4.8515900410e-01 -5.8873452984e-01 -4.8515900410e-01  2.4598539974e+00 -2.6159651990e-01  9.1529891354e-01 -4.8515900410e-01  9.1529891354e-01  1.1323281365e-01  1.9007593114e-01 -4.8515900410e-01  1.9007593114e-01 -5.8123624934e-01 -5.8873452984e-01 -4.8515900410e-01  2.4598539974e+00 -4.8515900410e-01  1.9007593114e-01 -5.8123624934e-01  2.4598539974e+00 -5.8123624934e-01  3.7197782652e-01
 8.9001569104e+00  7.1212811797e-01 -1.6679526926e+00  7.1212811797e-01  2.3044173032e+00 -5.5001045641e-01 -1.6679526926e+00 -5.5001045641e-01  4.7484008331e+00  7.1212811797e-01  2.3044173032e+00 -5.5001045641e-01  2.3044173032e+00  1.0304869726e+00  1.1031856014e-01 -5.5001045641e-01  1.1031856014e-01  5.1638731135e-01 -1.6679526926e+00 -5.5001045641e-01  4.7484008331e+00 -5.5001045641e-01  1.1031856014e-01  5.1638731135e-01  4.7484008331e+00  5.1638731135e-01  2.1490755920e-01
-1.3014596653e+01 -1.3671902121e+00  5.0859569214e+00 -1.3671902121e+00 -1.9320112746e+00  9.2926837250e-01  5.0859569214e+00  9.2926837250e-01 -5.2639432278e+00 -1.3671902121e+00 -1.9320112746e+00  9.2926837250e-01 -1.9320112746e+00 -9.2087337488e-01  6.5697918015e-01  9.2926837250e-01  6.5697918015e-01 -7.3377330538e-01  5.0859569214e+00  9.2926837250e-01 -5.2639432278e+00  9.2926837250e-01  6.5697918015e-01 -7.3377330538e-01 -5.2639432278e+00 -7.3377330538e-01  3.8664040929e+00
 1.8667428924e+00  1.2548920576e+00 -3.5610422568e+00  1.2548920576e+00  7.8731420052e-02 -3.7817387784e-02 -3.5610422568e+00 -3.7817387784e-02  5.5753291160e-02  1.2548920576e+00  7.8731420052e-02 -3.7817387784e-02  7.8731420052e-02  4.6044271503e-01 -9.8506867550e-01 -3.7817387784e-02 -9.8506867550e-01  7.0525383256e-01 -3.5610422568e+00 -3.7817387784e-02  5.5753291160e-02 -3.7817387784e-02 -9.8506867550e-01  7.0525383256e-01  5.5753291160e-02  7.0525383256e-01 -4.8430307054e+00
-6.9107424558e-02 -1.6581564636e-01  5.0125592412e-01 -1.6581564636e-01 -1.7328898034e-01  4.2810497027e-01  5.0125592412e-01  4.2810497027e-01  2.5454956985e-01 -1.6581564636e-01 -1.7328898034e-01  4.2810497027e-01 -1.7328898034e-01 -1.0888468725e-01  1.4010390758e-01  4.2810497027e-01  1.4010390758e-01  3.7946151682e-02  5.0125592412e-01  4.2810497027e-01  2.5454956985e-01  4.2810497027e-01  1.4010390758e-01  3.7946151682e-02  2.5454956985e-01  3.7946151682e-02  7.0228140048e-01
-1.7177288032e+00 -1.4997222096e+00  7.6540202866e+00 -1.4997222096e+00 -4.0278027402e-01  4.5864446881e-01  7.6540202866e+00  4.5864446881e-01  1.2377636690e+00 -1.4997222096e+00 -4.0278027402e-01  4.5864446881e-01 -4.0278027402e-01 -7.8009421071e-01  1.5552613046e+00  4.5864446881e-01  1.5552613046e+00 -1.0862947397e+00  7.6540202866e+00  4.5864446881e-01  1.2377636690e+00  4.5864446881e-01  1.5552613046e+00 -1.0862947397e+00  1.2377636690e+00 -1.0862947397e+00  9.7438223092e+00
 1.3165520021e-01 -1.4675532814e-02 -1.9404226016e-01 -1.4675532814e-02 -1.6870030488e-01 -1.8759236273e-01 -1.9404226016e-01 -1.8759236273e-01  1.5196736548e-01 -1.4675532814e-02 -1.6870030488e-01 -1.8759236273e-01 -1.6870030488e-01  1.9901646611e-01 -9.4591976569e-02 -1.8759236273e-01 -9.4591976569e-02  1.6293737066e-01 -1.9404226016e-01 -1.8759236273e-01  1.5196736548e-01 -1.8759236273e-01 -9.4591976569e-02  1.6293737066e-01  1.5196736548e-01  1.6293737066e-01 -7.6821510894e-02
-3.1909809469e+00 -8.2378952311e-01  5.0161486562e-01 -8.2378952311e-01  4.1003606729e-01  1.2503086856e+00  5.0161486562e-01  1.2503086856e+00 -2.1292262020e+00 -8.2378952311e-01  4.1003606729e-01  1.2503086856e+00  4.1003606729e-01 -5.2974667351e-01  2.3953171979e-01  1.2503086856e+00  2.3953171979e-01 -1.1435708388e-01  5.0161486562e-01  1.2503086856e+00 -2.1292262020e+00  1.2503086856e+00  2.3953171979e-01 -1.1435708388e-01 -2.1292262020e+00 -1.1435708388e-01  2.6251830687e-01
 2.3849318417e+00  1.9103218277e-01  3.9040613815e-01  1.9103218277e-01 -8.5750785302e-01  3.4712560771e-01  3.9040613815e-01  3.4712560771e-01  2.3258229644e+00  1.9103218277e-01 -8.5750785302e-01  3.4712560771e-01 -8.5750785302e-01  3.8880455252e-01 -1.1860192457e-01  3.4712560771e-01 -1.1860192457e-01  3.0935909029e-01  3.9040613815e-01  3.4712560771e-01  2.3258229644e+00  3.4712560771e-01 -1.1860192457e-01  3.0935909029e-01  2.3258229644e+00  3.0935909029e-01  1.2264225023e+00
-1.1036455562e-01 -4.4458657135e-01  2.3872788896e+00 -4.4458657135e-01  5.4339289631e-01 -8.9890731713e-02  2.3872788896e+00 -8.9890731713e-02  8.3415399407e-01 -4.4458657135e-01  5.4339289631e-01 -8.9890731713e-02  5.4339289631e-01 -1.8781560074e-01  2.0232256520e-01 -8.9890731713e-02  2.0232256520e-01  1.6000738374e-01  2.3872788896e+00 -8.9890731713e-02  8.3415399407e-01 -8.9890731713e-02  2.0232256520e-01  1.6000738374e-01  8.3415399407e-01  1.6000738374e-01 -1.5652034917e-01
-5.7068850641e+00 -1.0075439048e+00  3.1987702136e-01 -1.0075439048e+00 -1.5835098351e+00  3.5408140654e-01  3.1987702136e-01  3.5408140654e-01 -3.3669319764e+00 -1.0075439048e+00 -1.5835098351e+00  3.5408140654e-01 -1.5835098351e+00 -5.0000531479e-01  1.3253618298e-01  3.5408140654e-01  1.3253618298e-01 -8.4007388138e-01  3.1987702136e-01  3.5408140654e-01 -3.3669319764e+00  3.5408140654e-01  1.3253618298e-01 -8.4007388138e-01 -3.3669319764e+00 -8.4007388138e-01 -1.6597038594e+00
-7.4479198058e+00 -1.4869647580e-02  3.8877417013e-01 -1.4869647580e-02 -2.1991284336e+00  4.3735539314e-01  3.8877417013e-01  4.3735539314e-01 -4.4073543992e+00 -1.4869647580e-02 -2.1991284336e+00  4.3735539314e-01 -2.1991284336e+00  3.4891210922e-01 -2.3101791569e-01  4.3735539314e-01 -2.3101791569e-01  2.2930691593e-01  3.8877417013e-01  4.3735539314e-01 -4.4073543992e+00  4.3735539314e-01 -2.3101791569e-01  2.2930691593e-01 -4.4073543992e+00  2.2930691593e-01 -1.3909266218e+00
 8.0643115612e+00  6.3083287072e-01 -1.0835186899e-01  6.3083287072e-01  1.5823040342e+00 -5.0880448328e-01 -1.0835186899e-01 -5.0880448328e-01  4.4999607336e+00  6.3083287072e-01  1.5823040342e+00 -5.0880448328e-01  1.5823040342e+00 -5.4632207304e-02  5.8058687043e-02 -5.0880448328e-01  5.8058687043e-02  2.2416808460e-01 -1.0835186899e-01 -5.0880448328e-01  4.4999607336e+00 -5.0880448328e-01  5.8058687043e-02  2.2416808460e-01  4.4999607336e+00  2.2416808460e-01  1.3433472954e+00
-2.5260170734e+00  7.0269455403e-02 -4.3273653515e-01  7.0269455403e-02 -6.3354033281e-01  2.8835051263e-01 -4.3273653515e-01  2.8835051263e-01 -1.3620758497e+00  7.0269455403e-02 -6.3354033281e-01  2.8835051263e-01 -6.3354033281e-01 -7.4657557054e-01  1.3951079165e-01  2.8835051263e-01  1.3951079165e-01 -2.0248647405e-01 -4.3273653515e-01  2.8835051263e-01 -1.3620758497e+00  2.8835051263e-01  1.3951079165e-01 -2.0248647405e-01 -1.3620758497e+00 -2.0248647405e-01 -9.3366143450e-01
-1.5336314859e-02  1.2803389966e-02  7.0816834359e-02  1.2803389966e-02  1.2060826262e-01 -2.9488069619e-01  7.0816834359e-02 -2.9488069619e-01 -1.0273809189e-01  1.2803389966e-02  1.2060826262e-01 -2.9488069619e-01  1.2060826262e-01 -9.4016498829e-02 -2.8152984135e-02 -2.9488069619e-01 -2.8152984135e-02 -1.0094022185e-01  7.0816834359e-02 -2.9488069619e-01 -1.0273809189e-01 -2.9488069619e-01 -2.8152984135e-02 -1.0094022185e-01 -1.0273809189e-01 -1.0094022185e-01 -2.3058115937e-02
-1.6932974758e+00 -1.1654587945e+00  5.8443262849e+00 -1.1654587945e+00 -1.6326095010e-01  2.5077204495e-01  5.8443262849e+00  2.5077204495e-01  5.1137576526e-01 -1.1654587945e+00 -1.6326095010e-01  2.5077204495e-01 -1.6326095010e-01 -6.9195399649e-01  1.3963228252e+00  2.5077204495e-01  1.3963228252e+00 -1.2864850892e+00  5.8443262849e+00  2.5077204495e-01  5.1137576526e-01  2.5077204495e-01  1.3963228252e+00 -1.2864850892e+00  5.1137576526e-01 -1.2864850892e+00  9.7890426692e+00
 1.6256373864e-03 -4.2548168106e-02  1.9804917825e-02 -4.2548168106e-02  5.2405491787e-02 -1.3436752447e-01  1.9804917825e-02 -1.3436752447e-01 -2.2693265737e-02 -4.2548168106e-02  5.2405491787e-02 -1.3436752447e-01  5.2405491787e-02 -2.1797185404e-01  2.6982593905e-02 -1.3436752447e-01  2.6982593905e-02 -2.3414857283e-01  1.9804917825e-02 -1.3436752447e-01 -2.2693265737e-02 -1.3436752447e-01  2.6982593905e-02 -2.3414857283e-01 -2.2693265737e-02 -2.3414857283e-01 -1.1233768197e-01
 3.3972730623e+00  6.4132509553e-01 -1.2454726355e+00  6.4132509553e-01 -8.7970295432e-01 -8.3998261181e-01 -1.2454726355e+00 -8.3998261181e-01  3.1350969833e+00  6.4132509553e-01 -8.7970295432e-01 -8.3998261181e-01 -8.7970295432e-01 -1.7883117868e-01 -2.2185956151e-01 -8.3998261181e-01 -2.2185956151e-01  1.2944332007e-01 -1.2454726355e+00 -8.3998261181e-01  3.1350969833e+00 -8.3998261181e-01 -2.2185956151e-01  1.2944332007e-01  3.1350969833e+00  1.2944332007e-01  3.3971919235e-01
-1.2097607247e-02 -1.9877093910e-02  1.9441690073e-01 -1.9877093910e-02  3.8957321372e-01 -1.0358414797e+00  1.9441690073e-01 -1.0358414797e+00 -3.7615531121e-01 -1.9877093910e-02  3.8957321372e-01 -1.0358414797e+00  3.8957321372e-01  8.7984147641e-03 -1.3378175647e-01 -1.0358414797e+00 -1.3378175647e-01 -1.4194618866e-01  1.9441690073e-01 -1.0358414797e+00 -3.7615531121e-01 -1.0358414797e+00 -1.3378175647e-01 -1.4194618866e-01 -3.7615531121e-01 -1.4194618866e-01 -2.1131974628e-02
-3.0751954433e+00 -5.9392612826e-01  3.2390622956e+00 -5.9392612826e-01 -1.4084589166e+00  2.0160445680e-01  3.2390622956e+00  2.0160445680e-01 -1.2282589107e+00 -5.9392612826e-01 -1.4084589166e+00  2.0160445680e-01 -1.4084589166e+00 -5.0942673851e-01  3.6580969806e-01  2.0160445680e-01  3.6580969806e-01 -9.6115955376e-02  3.2390622956e+00  2.0160445680e-01 -1.2282589107e+00  2.0160445680e-01  3.6580969806e-01 -9.6115955376e-02 -1.2282589107e+00 -9.6115955376e-02  9.2283205452e-01
 9.3620831842e-02 -3.9890270573e-01  1.8050293921e-02 -3.9890270573e-01 -7.4501609850e-02  8.5907061359e-02  1.8050293921e-02  8.5907061359e-02  1.4656302454e-01 -3.9890270573e-01 -7.4501609850e-02  8.5907061359e-02 -7.4501609850e-02 -6.1579109126e-01  2.8835164911e-01  8.5907061359e-02  2.8835164911e-01 -9.3711524718e-01  1.8050293921e-02  8.5907061359e-02  1.4656302454e-01  8.5907061359e-02  2.8835164911e-01 -9.3711524718e-01  1.4656302454e-01 -9.3711524718e-01 -4.8427631672e-01
-6.9582126468e+00  2.4066625815e-02 -1.1878034181e+00  2.4066625815e-02 -2.3033243646e+00  4.9256299316e-01 -1.1878034181e+00  4.9256299316e-01 -5.3492133324e+00  2.4066625815e-02 -2.3033243646e+00  4.9256299316e-01 -2.3033243646e+00 -3.5930346455e-01 -3.0588274711e-01  4.9256299316e-01 -3.0588274711e-01 -1.8031506126e-01 -1.1878034181e+00  4.9256299316e-01 -5.3492133324e+00  4.9256299316e-01 -3.0588274711e-01 -1.8031506126e-01 -5.3492133324e+00 -1.8031506126e-01 -2.0271664682e+00
 4.9732628712e+00  1.9414706185e-01  1.4025234994e-01  1.9414706185e-01  1.1240668302e+00 -6.2011869994e-01  1.4025234994e-01 -6.2011869994e-01  4.4275242144e+00  1.9414706185e-01  1.1240668302e+00 -6.2011869994e-01  1.1240668302e+00  1.1739104935e-01  2.0445998399e-01 -6.2011869994e-01  2.0445998399e-01  2.1719072746e-02  1.4025234994e-01 -6.2011869994e-01  4.4275242144e+00 -6.2011869994e-01  2.0445998399e-01  2.1719072746e-02  4.4275242144e+00  2.1719072746e-02  2.2433662224e+00
-5.8886185784e-02  4.5434018708e-01  9.2560046705e-02  4.5434018708e-01  1.7662294052e-01 -1.2634461854e-01  9.2560046705e-02 -1.2634461854e-01 -6.0068340884e-03  4.5434018708e-01  1.7662294052e-01 -1.2634461854e-01  1.7662294052e-01 -5.1856407908e-01 -3.0396091974e-02 -1.2634461854e-01 -3.0396091974e-02 -2.1069875928e-01  9.2560046705e-02 -1.2634461854e-01 -6.0068340884e-03 -1.2634461854e-01 -3.0396091974e-02 -2.1069875928e-01 -6.0068340884e-03 -2.1069875928e-01 -1.1800041861e-01
-3.1365737950e-01  3.4203826362e-01 -6.0993942845e-01  3.4203826362e-01 -1.9561617213e-01  5.6756762319e-01 -6.0993942845e-01  5.6756762319e-01 -1.1894740736e-01  3.4203826362e-01 -1.9561617213e-01  5.6756762319e-01 -1.9561617213e-01  2.3645341777e-01 -5.4264030817e-02  5.6756762319e-01 -5.4264030817e-02  3.5828483385e-01 -6.0993942845e-01  5.6756762319e-01 -1.1894740736e-01  5.6756762319e-01 -5.4264030817e-02  3.5828483385e-01 -1.1894740736e-01  3.5828483385e-01 -4.2439829113e-01
 4.5134266751e+00 -1.4356832823e+00  9.7406116831e+00 -1.4356832823e+00 -5.9897098926e-03 -3.3871340480e-01  9.7406116831e+00 -3.3871340480e-01  5.2867825272e+00 -1.4356832823e+00 -5.9897098926e-03 -3.3871340480e-01 -5.9897098926e-03 -8.5300923494e-01  1.4366005663e+00 -3.3871340480e-01  1.4366005663e+00 -1.1033266593e+00  9.7406116831e+00 -3.3871340480e-01  5.2867825272e+00 -3.3871340480e-01  1.4366005663e+00 -1.1033266593e+00  5.2867825272e+00 -1.1033266593e+00  1.0774342252e+01
 2.9445745980e-01 -3.4979611282e-01  1.0702147828e+00 -3.4979611282e-01  2.8298203341e-01 -7.7526416869e-01  1.0702147828e+00 -7.7526416869e-01  1.7312812173e-01 -3.4979611282e-01  2.8298203341e-01 -7.7526416869e-01  2.8298203341e-01 -4.4185145729e-01  7.2168626489e-02 -7.7526416869e-01  7.2168626489e-02 -6.7843726833e-01  1.0702147828e+00 -7.7526416869e-01  1.7312812173e-01 -7.7526416869e-01  7.2168626489e-02 -6.7843726833e-01  1.7312812173e-01 -6.7843726833e-01  7.1710325523e-01
 3.3298810502e-01  5.6946150725e-01 -1.3340415411e+00  5.6946150725e-01 -4.4198805385e-01  5.2105566512e-01 -1.3340415411e+00  5.2105566512e-01  2.0854057325e-01  5.6946150725e-01 -4.4198805385e-01  5.2105566512e-01 -4.4198805385e-01  8.9137794063e-02 -2.0475293530e-01  5.2105566512e-01 -2.0475293530e-01  3.9641022606e-01 -1.3340415411e+00  5.2105566512e-01  2.0854057325e-01  5.2105566512e-01 -2.0475293530e-01  3.9641022606e-01  2.0854057325e-01  3.9641022606e-01 -1.2401896857e+00
 3.7330197464e+00  9.2340651725e-01 -3.5176118226e+00  9.2340651725e-01 -5.5259642046e-01 -7.3490141462e-01 -3.5176118226e+00 -7.3490141462e-01  1.4989436592e+00  9.2340651725e-01 -5.5259642046e-01 -7.3490141462e-01 -5.5259642046e-01 -9.1449581854e-02 -1.0362088065e+00 -7.3490141462e-01 -1.0362088065e+00  3.5955784339e-01 -3.5176118226e+00 -7.3490141462e-01  1.4989436592e+00 -7.3490141462e-01 -1.0362088065e+00  3.5955784339e-01  1.4989436592e+00  3.5955784339e-01 -3.9153517651e+00
 2.6068019955e+00 -3.8464038773e-01  2.3545920485e-01 -3.8464038773e-01  5.3139430694e-01  8.9902566950e-02  2.3545920485e-01  8.9902566950e-02  1.4043367176e+00 -3.8464038773e-01  5.3139430694e-01  8.9902566950e-02  5.3139430694e-01  4.7718488474e-01  1.8038070023e-01  8.9902566950e-02  1.8038070023e-01  8.4131779250e-02  2.3545920485e-01  8.9902566950e-02  1.4043367176e+00  8.9902566950e-02  1.8038070023e-01  8.4131779250e-02  1.4043367176e+00  8.4131779250e-02 -6.5683714372e-01
-1.3406106953e+00 -3.3248529776e-02 -1.4305058394e+00 -3.3248529776e-02 -7.9751408607e-01 -2.3363587342e-01 -1.4305058394e+00 -2.3363587342e-01 -6.7621091989e-01 -3.3248529776e-02 -7.9751408607e-01 -2.3363587342e-01 -7.9751408607e-01 -2.3410571406e-01  1.4455435130e-02 -2.3363587342e-01  1.4455435130e-02 -4.9184865918e-01 -1.4305058394e+00 -2.3363587342e-01 -6.7621091989e-01 -2.3363587342e-01  1.4455435130e-02 -4.9184865918e-01 -6.7621091989e-01 -4.9184865918e-01  1.0965079609e+00
 5.6586489392e+00  1.9647371456e-01  8.4009758221e-02  1.9647371456e-01  1.6366663379e+00 -4.7083898813e-01  8.4009758221e-02 -4.7083898813e-01  3.6283214929e+00  1.9647371456e-01  1.6366663379e+00 -4.7083898813e-01  1.6366663379e+00  2.7904422371e-01  3.2158171863e-01 -4.7083898813e-01  3.2158171863e-01 -1.7619429745e-01  8.4009758221e-02 -4.7083898813e-01  3.6283214929e+00 -4.7083898813e-01  3.2158171863e-01 -1.7619429745e-01  3.6283214929e+00 -1.7619429745e-01  2.7786798638e+00
-1.0157899499e+01  9.0908078192e-01 -8.1697198460e+00  9.0908078192e-01 -1.1696525851e+00  5.8103838042e-01 -8.1697198460e+00  5.8103838042e-01 -7.0786261740e+00  9.0908078192e-01 -1.1696525851e+00  5.8103838042e-01 -1.1696525851e+00  3.6139768734e-01 -1.2870257964e+00  5.8103838042e-01 -1.2870257964e+00  9.8362576626e-01 -8.1697198460e+00  5.8103838042e-01 -7.0786261740e+00  5.8103838042e-01 -1.2870257964e+00  9.8362576626e-01 -7.0786261740e+00  9.8362576626e-01 -1.0344475357e+01
 1.0803721635e+01  3.5186620345e-01  2.7811624375e-01  3.5186620345e-01  2.4391553083e+00 -6.6436174005e-01  2.7811624375e-01 -6.6436174005e-01  5.6923280669e+00  3.5186620345e-01  2.4391553083e+00 -6.6436174005e-01  2.4391553083e+00  5.7080305614e-01  2.6540701063e-01 -6.6436174005e-01  2.6540701063e-01  1.6629192261e-01  2.7811624375e-01 -6.6436174005e-01  5.6923280669e+00 -6.6436174005e-01  2.6540701063e-01  1.6629192261e-01  5.6923280669e+00  1.6629192261e-01  1.5833263727e+00
-1.2650666829e-01 -2.1232267610e-01  1.5040604511e-01 -2.1232267610e-01 -1.0448460143e-01  1.9838768348e-01  1.5040604511e-01  1.9838768348e-01  1.3120662758e-02 -2.1232267610e-01 -1.0448460143e-01  1.9838768348e-01 -1.0448460143e-01 -1.4594825199e-01  7.6807822708e-02  1.9838768348e-01  7.6807822708e-02 -4.3046614185e-02  1.5040604511e-01  1.9838768348e-01  1.3120662758e-02  1.9838768348e-01  7.6807822708e-02 -4.3046614185e-02  1.3120662758e-02 -4.3046614185e-02  2.3463475352e-01
 1.4727916505e-02 -5.8029796518e-02  1.6793834942e-01 -5.8029796518e-02  8.9202938197e-02  1.3757509383e-01  1.6793834942e-01  1.3757509383e-01 -4.3863547174e-02 -5.8029796518e-02  8.9202938197e-02  1.3757509383e-01  8.9202938197e-02 -1.3900209663e-01  8.8926870622e-02  1.3757509383e-01  8.8926870622e-02 -1.7429120930e-01  1.6793834942e-01  1.3757509383e-01 -4.3863547174e-02  1.3757509383e-01  8.8926870622e-02 -1.7429120930e-01 -4.3863547174e-02 -1.7429120930e-01  7.1781230494e-02
-3.7838973224e+00 -1.3902577673e+00  5.3437067486e+00 -1.3902577673e+00  1.5932911812e-01  7.7254392629e-01  5.3437067486e+00  7.7254392629e-01 -1.5897636157e+00 -1.3902577673e+00  1.5932911812e-01  7.7254392629e-01  1.5932911812e-01 -6.5614776710e-01  1.1598417951e+00  7.7254392629e-01  1.1598417951e+00 -1.0076302030e+00  5.3437067486e+00  7.7254392629e-01 -1.5897636157e+00  7.7254392629e-01  1.1598417951e+00 -1.0076302030e+00 -1.5897636157e+00 -1.0076302030e+00  6.6400537643e+00
 4.4308586583e-01  1.1200472690e-01 -1.9198747611e+00  1.1200472690e-01  1.8256297878e+00  1.7063682587e-01 -1.9198747611e+00  1.7063682587e-01 -9.0483228778e-01  1.1200472690e-01  1.8256297878e+00  1.7063682587e-01  1.8256297878e+00  2.0156253812e-01 -3.2096360974e-01  1.7063682587e-01 -3.2096360974e-01  4.1990729935e-01 -1.9198747611e+00  1.7063682587e-01 -9.0483228778e-01  1.7063682587e-01 -3.2096360974e-01  4.1990729935e-01 -9.0483228778e-01  4.1990729935e-01 -3.5772975165e+00
 1.4361723611e-01  7.1904985360e-01  9.3115878966e-02  7.1904985360e-01  2.3635133319e-01 -1.0950255798e+00  9.3115878966e-02 -1.0950255798e+00 -1.4415137151e-01  7.1904985360e-01  2.3635133319e-01 -1.0950255798e+00  2.3635133319e-01  3.8914253743e-01 -5.5294779873e-02 -1.0950255798e+00 -5.5294779873e-02 -1.9458683656e-02  9.3115878966e-02 -1.0950255798e+00 -1.4415137151e-01 -1.0950255798e+00 -5.5294779873e-02 -1.9458683656e-02 -1.4415137151e-01 -1.9458683656e-02 -7.4164192386e-02
-3.1664687880e+00 -7.0818398554e-01  2.9761692433e+00 -7.0818398554e-01 -7.3408795198e-01  1.1290424899e-01  2.9761692433e+00  1.1290424899e-01 -5.6276146460e-01 -7.0818398554e-01 -7.3408795198e-01  1.1290424899e-01 -7.3408795198e-01 -3.5053209891e-01  4.6072599081e-01  1.1290424899e-01  4.6072599081e-01 -1.8471505644e-01  2.9761692433e+00  1.1290424899e-01 -5.6276146460e-01  1.1290424899e-01  4.6072599081e-01 -1.8471505644e-01 -5.6276146460e-01 -1.8471505644e-01  9.8582640792e-01
 1.1906641783e+00  4.0405312111e-01  4.6987632119e-01  4.0405312111e-01  3.4275300778e-01 -1.0858618397e-01  4.6987632119e-01 -1.0858618397e-01  1.0615123472e+00  4.0405312111e-01  3.4275300778e-01 -1.0858618397e-01  3.4275300778e-01  5.2674967370e-01 -1.9800949636e-01 -1.0858618397e-01 -1.9800949636e-01  8.9415063589e-01  4.6987632119e-01 -1.0858618397e-01  1.0615123472e+00 -1.0858618397e-01 -1.9800949636e-01  8.9415063589e-01  1.0615123472e+00  8.9415063589e-01  1.0459219149e+00
 7.2449322870e+00  3.2451960419e-01 -1.6458276635e-01  3.2451960419e-01  2.2300926257e+00 -6.1357591615e-01 -1.6458276635e-01 -6.1357591615e-01  5.2523501902e+00  3.2451960419e-01  2.2300926257e+00 -6.1357591615e-01  2.2300926257e+00  8.7099636913e-02  1.7657764006e-01 -6.1357591615e-01  1.7657764006e-01  1.4982245330e-01 -1.6458276635e-01 -6.1357591615e-01  5.2523501902e+00 -6.1357591615e-01  1.7657764006e-01  1.4982245330e-01  5.2523501902e+00  1.4982245330e-01  1.2676595002e+00
 5.5199677626e+00  7.2019353977e-01 -1.6447231839e+00  7.2019353977e-01  1.0734071898e+00 -6.2688972361e-01 -1.6447231839e+00 -6.2688972361e-01  3.6195927517e+00  7.2019353977e-01  1.0734071898e+00 -6.2688972361e-01  1.0734071898e+00  3.1511122690e-01 -2.3322273577e-01 -6.2688972361e-01 -2.3322273577e-01  3.7296817061e-01 -1.6447231839e+00 -6.2688972361e-01  3.6195927517e+00 -6.2688972361e-01 -2.3322273577e-01  3.7296817061e-01  3.6195927517e+00  3.7296817061e-01 -2.5666327415e-01
 6.0285386320e-02  1.8167105485e-01 -1.3094310532e-01  1.8167105485e-01 -9.2715105677e-02  2.1658640534e-01 -1.3094310532e-01  2.1658640534e-01 -1.6165967718e-02  1.8167105485e-01 -9.2715105677e-02  2.1658640534e-01 -9.2715105677e-02  8.5801170525e-01  8.5048664159e-02  2.1658640534e-01  8.5048664159e-02  6.9639314336e-01 -1.3094310532e-01  2.1658640534e-01 -1.6165967718e-02  2.1658640534e-01  8.5048664159e-02  6.9639314336e-01 -1.6165967718e-02  6.9639314336e-01  2.1376734522e-01
 1.5820412440e-01  1.2092478851e-02 -5.4625987440e-01  1.2092478851e-02 -1.5666149463e-01  4.0667792362e-01 -5.4625987440e-01  4.0667792362e-01  9.7014266982e-02  1.2092478851e-02 -1.5666149463e-01  4.0667792362e-01 -1.5666149463e-01  2.2204179630e-03 -4.9427796831e-02  4.0667792362e-01 -4.9427796831e-02  1.5851270847e-01 -5.4625987440e-01  4.0667792362e-01  9.7014266982e-02  4.0667792362e-01 -4.9427796831e-02  1.5851270847e-01  9.7014266982e-02  1.5851270847e-01 -4.2679309231e-01
-2.7162946515e+00 -1.7792516209e+00  8.9109268129e+00 -1.7792516209e+00 -2.9994949247e-01  2.9975347744e-01  8.9109268129e+00  2.9975347744e-01  9.0001254075e-01 -1.7792516209e+00 -2.9994949247e-01  2.9975347744e-01 -2.9994949247e-01 -8.5765293277e-01  1.6375793107e+00  2.9975347744e-01  1.6375793107e+00 -1.2936873871e+00  8.9109268129e+00  2.9975347744e-01  9.0001254075e-01  2.9975347744e-01  1.6375793107e+00 -1.2936873871e+00  9.0001254075e-01 -1.2936873871e+00  1.0303090637e+01
-2.1291391788e-01 -6.7934221285e-02  6.0452116314e-02 -6.7934221285e-02  1.4102290373e-01  1.7846632788e-03  6.0452116314e-02  1.7846632788e-03 -2.5214225779e-01 -6.7934221285e-02  1.4102290373e-01  1.7846632788e-03  1.4102290373e-01  2.4659547911e-01 -1.2942738886e-02  1.7846632788e-03 -1.2942738886e-02  1.7278498903e-01  6.0452116314e-02  1.7846632788e-03 -2.5214225779e-01  1.7846632788e-03 -1.2942738886e-02  1.7278498903e-01 -2.5214225779e-01  1.7278498903e-01  6.9525645738e-02
 2.3199952744e-01 -5.6696683349e-02 -9.6745248146e-01 -5.6696683349e-02 -3.8939822529e-01  1.0020024836e+00 -9.6745248146e-01  1.0020024836e+00  2.3680590623e-01 -5.6696683349e-02 -3.8939822529e-01  1.0020024836e+00 -3.8939822529e-01 -5.1188567585e-02  3.2638358463e-02  1.0020024836e+00  3.2638358463e-02  4.0848096111e-01 -9.6745248146e-01  1.0020024836e+00  2.3680590623e-01  1.0020024836e+00  3.2638358463e-02  4.0848096111e-01  2.3680590623e-01  4.0848096111e-01 -7.0055560171e-01
-4.4189107022e+00 -4.3687406669e-01  1.5745376282e-01 -4.3687406669e-01  8.7468828226e-01  7.6799283448e-01  1.5745376282e-01  7.6799283448e-01 -3.2678711164e+00 -4.3687406669e-01  8.7468828226e-01  7.6799283448e-01  8.7468828226e-01  5.7446607792e-01  2.5267073606e-01  7.6799283448e-01  2.5267073606e-01  6.8116023062e-02  1.5745376282e-01  7.6799283448e-01 -3.2678711164e+00  7.6799283448e-01  2.5267073606e-01  6.8116023062e-02 -3.2678711164e+00  6.8116023062e-02 -9.9285166646e-01
-1.2203477022e-01 -3.4940708585e-01  1.4072884832e+00 -3.4940708585e-01  4.2788529838e-02  1.4490267866e-01  1.4072884832e+00  1.4490267866e-01  7.8198788675e-01 -3.4940708585e-01  4.2788529838e-02  1.4490267866e-01  4.2788529838e-02  3.4861524623e-02 -3.0920306603e-02  1.4490267866e-01 -3.0920306603e-02  3.6935457331e-01  1.4072884832e+00  1.4490267866e-01  7.8198788675e-01  1.4490267866e-01 -3.0920306603e-02  3.6935457331e-01  7.8198788675e-01  3.6935457331e-01 -1.6746627752e+00
 2.8441199793e+00 -4.9930426391e-01 -2.5840544503e-01 -4.9930426391e-01  5.0044733025e-01 -2.4504954759e-01 -2.5840544503e-01 -2.4504954759e-01  1.6704782910e+00 -4.9930426391e-01  5.0044733025e-01 -2.4504954759e-01  5.0044733025e-01 -7.1657917776e-02  2.6880560574e-01 -2.4504954759e-01  2.6880560574e-01 -6.2438457217e-01 -2.5840544503e-01 -2.4504954759e-01  1.6704782910e+00 -2.4504954759e-01  2.6880560574e-01 -6.2438457217e-01  1.6704782910e+00 -6.2438457217e-01  2.5391167335e-01
 7.6055036502e+00  3.8437239780e-01 -2.4374249603e-01  3.8437239780e-01  2.2481711517e+00 -5.0225056862e-01 -2.4374249603e-01 -5.0225056862e-01  4.6799800212e+00  3.8437239780e-01  2.2481711517e+00 -5.0225056862e-01  2.2481711517e+00  6.6193961918e-01  2.0301905546e-01 -5.0225056862e-01  2.0301905546e-01  2.6658390903e-01 -2.4374249603e-01 -5.0225056862e-01  4.6799800212e+00 -5.0225056862e-01  2.0301905546e-01  2.6658390903e-01  4.6799800212e+00  2.6658390903e-01  1.6578365794e+00
 2.7313876474e-01  6.7246564613e-02 -3.5036413607e-01  6.7246564613e-02  5.2687315574e-02 -1.4081611432e-01 -3.5036413607e-01 -1.4081611432e-01  5.1785900802e-03  6.7246564613e-02  5.2687315574e-02 -1.4081611432e-01  5.2687315574e-02  3.3699161865e-02  6.3832089865e-02 -1.4081611432e-01  6.3832089865e-02  1.0128495374e-01 -3.5036413607e-01 -1.4081611432e-01  5.1785900802e-03 -1.4081611432e-01  6.3832089865e-02  1.0128495374e-01  5.1785900802e-03  1.0128495374e-01 -3.1085717770e-01
 1.2023500779e+01  6.0921825137e-01 -4.7425247816e-01  6.0921825137e-01  2.2864373710e+00 -8.4441213710e-01 -4.7425247816e-01 -8.4441213710e-01  6.5137865263e+00  6.0921825137e-01  2.2864373710e+00 -8.4441213710e-01  2.2864373710e+00  6.2323456899e-01  1.2784545800e-01 -8.4441213710e-01  1.2784545800e-01  2.1756920341e-01 -4.7425247816e-01 -8.4441213710e-01  6.5137865263e+00 -8.4441213710e-01  1.2784545800e-01  2.1756920341e-01  6.5137865263e+00  2.1756920341e-01  1.6363836442e+00
-7.8077071741e-01  2.1985757842e-01  6.8004587986e-01  2.1985757842e-01  8.7542699926e-02 -2.1154616531e-01  6.8004587986e-01 -2.1154616531e-01 -4.2038745427e-01  2.1985757842e-01  8.7542699926e-02 -2.1154616531e-01  8.7542699926e-02  1.5244396331e-01  7.9223014105e-02 -2.1154616531e-01  7.9223014105e-02 -1.8891865838e-02  6.8004587986e-01 -2.1154616531e-01 -4.2038745427e-01 -2.1154616531e-01  7.9223014105e-02 -1.8891865838e-02 -4.2038745427e-01 -1.8891865838e-02  6.0199000212e-01
-7.1297191880e+00 -1.6700449239e+00  6.7122899308e+00 -1.6700449239e+00 -1.2829714109e-01  1.0187883252e+00  6.7122899308e+00  1.0187883252e+00 -3.5466631192e+00 -1.6700449239e+00 -1.2829714109e-01  1.0187883252e+00 -1.2829714109e-01 -2.5634991427e-01  1.2889125922e+00  1.0187883252e+00  1.2889125922e+00 -1.0765606267e+00  6.7122899308e+00  1.0187883252e+00 -3.5466631192e+00  1.0187883252e+00  1.2889125922e+00 -1.0765606267e+00 -3.5466631192e+00 -1.0765606267e+00  7.0639976567e+00
 8.5905933324e-02 -9.7758040887e-02 -3.2158913713e-01 -9.7758040887e-02 -2.0348962013e-01  8.3234599997e-02 -3.2158913713e-01  8.3234599997e-02  2.2066069772e-01 -9.7758040887e-02 -2.0348962013e-01  8.3234599997e-02 -2.0348962013e-01 -3.8041410503e-01  1.9640925496e-02  8.3234599997e-02  1.9640925496e-02 -1.8477393539e-01 -3.2158913713e-01  8.3234599997e-02  2.2066069772e-01  8.3234599997e-02  1.9640925496e-02 -1.8477393539e-01  2.2066069772e-01 -1.8477393539e-01 -2.6758600030e-01
-1.9331947359e+00  4.1468034619e-01  2.4103761725e+00  4.1468034619e-01 -9.8746021801e-02 -8.0140857211e-01  2.4103761725e+00 -8.0140857211e-01 -8.9128946019e-01  4.1468034619e-01 -9.8746021801e-02 -8.0140857211e-01 -9.8746021801e-02  2.0367571773e-01  1.6816212768e-01 -8.0140857211e-01  1.6816212768e-01 -3.2095060535e-01  2.4103761725e+00 -8.0140857211e-01 -8.9128946019e-01 -8.0140857211e-01  1.6816212768e-01 -3.2095060535e-01 -8.9128946019e-01 -3.2095060535e-01  2.8947065922e+00
-5.0952643225e-02  5.9281774458e-01 -2.0572183066e+00  5.9281774458e-01  1.2739693889e+00 -1.9956932044e-02 -2.0572183066e+00 -1.9956932044e-02 -7.5793378914e-01  5.9281774458e-01  1.2739693889e+00 -1.9956932044e-02  1.2739693889e+00  1.3190146300e+00 -5.3451701288e-01 -1.9956932044e-02 -5.3451701288e-01  6.8266860153e-01 -2.0572183066e+00 -1.9956932044e-02 -7.5793378914e-01 -1.9956932044e-02 -5.3451701288e-01  6.8266860153e-01 -7.5793378914e-01  6.8266860153e-01 -4.2970431282e+00
 3.1746238305e+00  7.3649595266e-02 -7.3706966160e-01  7.3649595266e-02  7.9492751896e-01 -4.1069529025e-01 -7.3706966160e-01 -4.1069529025e-01  1.4857357346e+00  7.3649595266e-02  7.9492751896e-01 -4.1069529025e-01  7.9492751896e-01  3.9915332730e-01  8.1971573485e-02 -4.1069529025e-01  8.1971573485e-02 -4.8061128075e-01 -7.3706966160e-01 -4.1069529025e-01  1.4857357346e+00 -4.1069529025e-01  8.1971573485e-02 -4.8061128075e-01  1.4857357346e+00 -4.8061128075e-01  1.8243629033e-01
 5.2037793086e+00  8.9676708880e-01 -3.0634233070e+00  8.9676708880e-01  1.6630586019e+00 -2.7496150054e-01 -3.0634233070e+00 -2.7496150054e-01  1.5367941290e+00  8.9676708880e-01  1.6630586019e+00 -2.7496150054e-01  1.6630586019e+00  9.8712628880e-01 -3.5855682486e-01 -2.7496150054e-01 -3.5855682486e-01  4.9348629749e-01 -3.0634233070e+00 -2.7496150054e-01  1.5367941290e+00 -2.7496150054e-01 -3.5855682486e-01  4.9348629749e-01  1.5367941290e+00  4.9348629749e-01 -1.1518190766e+00
-3.4362326848e+00  2.9786136425e-01 -1.1884040522e+00  2.9786136425e-01 -1.2435838678e+00  2.3769369196e-01 -1.1884040522e+00  2.3769369196e-01 -3.5034022774e+00  2.9786136425e-01 -1.2435838678e+00  2.3769369196e-01 -1.2435838678e+00 -2.5294050088e-01 -3.1947136939e-01  2.3769369196e-01 -3.1947136939e-01 -1.8244411794e-01 -1.1884040522e+00  2.3769369196e-01 -3.5034022774e+00  2.3769369196e-01 -3.1947136939e-01 -1.8244411794e-01 -3.5034022774e+00 -1.8244411794e-01 -8.1342629581e-01
-1.1019635008e+01 -9.9876680127e-01  4.1168988232e+00 -9.9876680127e-01 -2.1240759358e+00  9.7656249156e-01  4.1168988232e+00  9.7656249156e-01 -6.4601297051e+00 -9.9876680127e-01 -2.1240759358e+00  9.7656249156e-01 -2.1240759358e+00 -8.4744981378e-01  4.3952021722e-01  9.7656249156e-01  4.3952021722e-01 -6.9215681326e-01  4.1168988232e+00  9.7656249156e-01 -6.4601297051e+00  9.7656249156e-01  4.3952021722e-01 -6.9215681326e-01 -6.4601297051e+00 -6.9215681326e-01  2.5379004620e+00
-7.8912545484e-01  1.7450071462e-01  4.1429489846e-01  1.7450071462e-01 -3.3650114216e-01  1.4975717662e-01  4.1429489846e-01  1.4975717662e-01 -2.3946062009e-01  1.7450071462e-01 -3.3650114216e-01  1.4975717662e-01 -3.3650114216e-01  1.6273639526e+00 -1.9819540660e-01  1.4975717662e-01 -1.9819540660e-01  8.7781027397e-01  4.1429489846e-01  1.4975717662e-01 -2.3946062009e-01  1.4975717662e-01 -1.9819540660e-01  8.7781027397e-01 -2.3946062009e-01  8.7781027397e-01  1.0202679607e+00
-6.5898376691e-02  2.4789889120e-02  2.2377105260e-01  2.4789889120e-02  1.2780375278e-01 -3.2349476532e-01  2.2377105260e-01 -3.2349476532e-01 -1.0192782525e-01  2.4789889120e-02  1.2780375278e-01 -3.2349476532e-01  1.2780375278e-01 -4.0052183382e-03  6.6192226546e-03 -3.2349476532e-01  6.6192226546e-03 -1.0652017043e-01  2.2377105260e-01 -3.2349476532e-01 -1.0192782525e-01 -3.2349476532e-01  6.6192226546e-03 -1.0652017043e-01 -1.0192782525e-01 -1.0652017043e-01  1.4572674342e-01
-2.4135165321e+00 -1.5796858851e+00  7.8889029394e+00 -1.5796858851e+00 -2.8231542495e-01  3.3188341272e-01  7.8889029394e+00  3.3188341272e-01  6.8907024624e-01 -1.5796858851e+00 -2.8231542495e-01  3.3188341272e-01 -2.8231542495e-01 -7.9178283268e-01  1.5431754513e+00  3.3188341272e-01  1.5431754513e+00 -1.3555174917e+00  7.8889029394e+00  3.3188341272e-01  6.8907024624e-01  3.3188341272e-01  1.5431754513e+00 -1.3555174917e+00  6.8907024624e-01 -1.3555174917e+00  1.0436672064e+01
 5.1745104530e-02 -7.1023294815e-02 -1.0839685764e-02 -7.1023294815e-02 -3.9995722055e-02 -3.6624844142e-02 -1.0839685764e-02 -3.6624844142e-02  8.3947385685e-02 -7.1023294815e-02 -3.9995722055e-02 -3.6624844142e-02 -3.9995722055e-02 -2.4866617751e-01  3.8336626111e-02 -3.6624844142e-02  3.8336626111e-02 -2.3713270389e-01 -1.0839685764e-02 -3.6624844142e-02  8.3947385685e-02 -3.6624844142e-02  3.8336626111e-02 -2.3713270389e-01  8.3947385685e-02 -2.3713270389e-01 -9.4105096857e-02
-3.3405482049e+00 -4.7524726728e-01  2.4589237435e-01 -4.7524726728e-01  1.1119129724e+00  7.5714231024e-01  2.4589237435e-01  7.5714231024e-01 -2.9787544032e+00 -4.7524726728e-01  1.1119129724e+00  7.5714231024e-01  1.1119129724e+00  3.6097326608e-01  2.2284808325e-01  7.5714231024e-01  2.2284808325e-01  1.8171605432e-02  2.4589237435e-01  7.5714231024e-01 -2.9787544032e+00  7.5714231024e-01  2.2284808325e-01  1.8171605432e-02 -2.9787544032e+00  1.8171605432e-02 -1.0133171259e+00
-7.7589949683e-02  1.2648192796e-01  4.8625109928e-01  1.2648192796e-01  4.0526275540e-01 -1.0701305512e+00  4.8625109928e-01 -1.0701305512e+00 -3.0583807681e-01  1.2648192796e-01  4.0526275540e-01 -1.0701305512e+00  4.0526275540e-01  5.9316026311e-02 -7.0905677723e-02 -1.0701305512e+00 -7.0905677723e-02 -3.0666334222e-01  4.8625109928e-01 -1.0701305512e+00 -3.0583807681e-01 -1.0701305512e+00 -7.0905677723e-02 -3.0666334222e-01 -3.0583807681e-01 -3.0666334222e-01  2.4119119224e-01
-7.5461803552e-01  4.2266466632e-01  1.2577672736e-01  4.2266466632e-01 -4.5617701220e-02  5.0856095308e-02  1.2577672736e-01  5.0856095308e-02 -5.1041017211e-01  4.2266466632e-01 -4.5617701220e-02  5.0856095308e-02 -4.5617701220e-02  2.1004506434e-01 -2.5644850423e-01  5.0856095308e-02 -2.5644850423e-01  7.1697349306e-01  1.2577672736e-01  5.0856095308e-02 -5.1041017211e-01  5.0856095308e-02 -2.5644850423e-01  7.1697349306e-01 -5.1041017211e-01  7.1697349306e-01  2.6426101305e-01
 1.4808775629e+00  4.6895330821e-01 -2.1819409481e+00  4.6895330821e-01  3.7973875658e-01 -1.4949193773e-01 -2.1819409481e+00 -1.4949193773e-01 -5.3586141835e-03  4.6895330821e-01  3.7973875658e-01 -1.4949193773e-01  3.7973875658e-01  1.6144383187e-01 -9.7649917013e-02 -1.4949193773e-01 -9.7649917013e-02 -2.3271008098e-01 -2.1819409481e+00 -1.4949193773e-01 -5.3586141835e-03 -1.4949193773e-01 -9.7649917013e-02 -2.3271008098e-01 -5.3586141835e-03 -2.3271008098e-01  1.0118709944e+00
 6.5161832602e+00  1.6282904677e-01  6.2523997191e-02  1.6282904677e-01  2.1030597491e+00 -4.6646007927e-01  6.2523997191e-02 -4.6646007927e-01  4.5471702100e+00  1.6282904677e-01  2.1030597491e+00 -4.6646007927e-01  2.1030597491e+00  4.4370941220e-01  1.9815378186e-01 -4.6646007927e-01  1.9815378186e-01  2.0772084856e-01  6.2523997191e-02 -4.6646007927e-01  4.5471702100e+00 -4.6646007927e-01  1.9815378186e-01  2.0772084856e-01  4.5471702100e+00  2.0772084856e-01  1.3910542165e+00
 9.3410858138e-02 -6.5269172859e-02  7.1655917007e-02 -6.5269172859e-02 -3.1138407027e-02  9.8544762782e-02  7.1655917007e-02  9.8544762782e-02  1.2379532115e-01 -6.5269172859e-02 -3.1138407027e-02  9.8544762782e-02 -3.1138407027e-02  8.4617660716e-02 -2.3654736385e-02  9.8544762782e-02 -2.3654736385e-02  2.5793739228e-02  7.1655917007e-02  9.8544762782e-02  1.2379532115e-01  9.8544762782e-02 -2.3654736385e-02  2.5793739228e-02  1.2379532115e-01  2.5793739228e-02  1.6535052684e-01
-1.0249961869e+01 -4.7440335920e-01  1.9279751843e-01 -4.7440335920e-01 -2.1565107485e+00  9.2143929316e-01  1.9279751843e-01  9.2143929316e-01 -6.8817600676e+00 -4.7440335920e-01 -2.1565107485e+00  9.2143929316e-01 -2.1565107485e+00 -4.1578004056e-01 -1.7235173622e-01  9.2143929316e-01 -1.7235173622e-01 -1.5806111685e-01  1.9279751843e-01  9.2143929316e-01 -6.8817600676e+00  9.2143929316e-01 -1.7235173622e-01 -1.5806111685e-01 -6.8817600676e+00 -1.5806111685e-01 -2.4047562035e+00
 2.0375155511e-01 -4.9986816954e-02 -4.0909428123e-01 -4.9986816954e-02 -1.0622160116e-01  2.7349116339e-01 -4.0909428123e-01  2.7349116339e-01  1.3386867771e-01 -4.9986816954e-02 -1.0622160116e-01  2.7349116339e-01 -1.0622160116e-01 -3.2253423299e-02 -6.1816071586e-02  2.7349116339e-01 -6.1816071586e-02  8.9858353610e-02 -4.0909428123e-01  2.7349116339e-01  1.3386867771e-01  2.7349116339e-01 -6.1816071586e-02  8.9858353610e-02  1.3386867771e-01  8.9858353610e-02 -4.1465587035e-01
-3.0133359283e+00 -1.2694593471e+00  6.1030798032e+00 -1.2694593471e+00 -1.5799650402e-01  3.5245707863e-01  6.1030798032e+00  3.5245707863e-01 -7.1104266630e-01 -1.2694593471e+00 -1.5799650402e-01  3.5245707863e-01 -1.5799650402e-01 -6.1312701247e-01  1.3903609035e+00  3.5245707863e-01  1.3903609035e+00 -1.2284061397e+00  6.1030798032e+00  3.5245707863e-01 -7.1104266630e-01  3.5245707863e-01  1.3903609035e+00 -1.2284061397e+00 -7.1104266630e-01 -1.2284061397e+00  8.8654866987e+00
-1.3925130751e-01 -3.4673054102e-03  2.6909288306e-02 -3.4673054102e-03 -1.2737023421e-01  2.2881398432e-02  2.6909288306e-02  2.2881398432e-02  1.3352849244e-01 -3.4673054102e-03 -1.2737023421e-01  2.2881398432e-02 -1.2737023421e-01 -2.5669362786e-01  4.7518004814e-02  2.2881398432e-02  4.7518004814e-02 -2.0418406531e-01  2.6909288306e-02  2.2881398432e-02  1.3352849244e-01  2.2881398432e-02  4.7518004814e-02 -2.0418406531e-01  1.3352849244e-01 -2.0418406531e-01  5.2442585317e-02
 2.5664495051e+00  1.9207228843e-01  3.7376248306e-01  1.9207228843e-01 -1.0616758632e+00 -7.8411364943e-01  3.7376248306e-01 -7.8411364943e-01  2.7116181366e+00  1.9207228843e-01 -1.0616758632e+00 -7.8411364943e-01 -1.0616758632e+00 -7.9825350532e-01 -8.4976096751e-02 -7.8411364943e-01 -8.4976096751e-02 -3.2048641802e-01  3.7376248306e-01 -7.8411364943e-01  2.7116181366e+00 -7.8411364943e-01 -8.4976096751e-02 -3.2048641802e-01  2.7116181366e+00 -3.2048641802e-01  2.0377174494e+00
-5.6060064092e-01  2.8060092238e-01  7.0747326768e-01  2.8060092238e-01  4.8012579741e-01 -9.0899599864e-01  7.0747326768e-01 -9.0899599864e-01 -6.0301152564e-01  2.8060092238e-01  4.8012579741e-01 -9.0899599864e-01  4.8012579741e-01  2.9822004156e-01 -6.4300732886e-02 -9.0899599864e-01 -6.4300732886e-02 -2.7363059105e-01  7.0747326768e-01 -9.0899599864e-01 -6.0301152564e-01 -9.0899599864e-01 -6.4300732886e-02 -2.7363059105e-01 -6.0301152564e-01 -2.7363059105e-01  4.3699167553e-01
 1.6621173531e+00  7.3517165397e-01 -3.3959068153e+00  7.3517165397e-01  3.1585666929e-01 -1.7927438354e-01 -3.3959068153e+00 -1.7927438354e-01 -5.1931433531e-01  7.3517165397e-01  3.1585666929e-01 -1.7927438354e-01  3.1585666929e-01  3.5662301972e-01 -4.7486185554e-01 -1.7927438354e-01 -4.7486185554e-01  3.2282252731e-02 -3.3959068153e+00 -1.7927438354e-01 -5.1931433531e-01 -1.7927438354e-01 -4.7486185554e-01  3.2282252731e-02 -5.1931433531e-01  3.2282252731e-02 -1.4970480754e+00
-3.6401414290e+00  3.5599333989e-01  2.0081883645e-01  3.5599333989e-01 -9.6902253800e-01  2.8296318199e-01  2.0081883645e-01  2.8296318199e-01 -2.4686842745e+00  3.5599333989e-01 -9.6902253800e-01  2.8296318199e-01 -9.6902253800e-01  3.2315063775e-01 -3.2546847883e-01  2.8296318199e-01 -3.2546847883e-01  8.2292683618e-01  2.0081883645e-01  2.8296318199e-01 -2.4686842745e+00  2.8296318199e-01 -3.2546847883e-01  8.2292683618e-01 -2.4686842745e+00  8.2292683618e-01 -1.5408787187e-01
-7.7058418592e+00 -3.7164988670e-01  5.6162608372e-01 -3.7164988670e-01 -2.4824124253e+00  5.6706944047e-01  5.6162608372e-01  5.6706944047e-01 -5.1523120477e+00 -3.7164988670e-01 -2.4824124253e+00  5.6706944047e-01 -2.4824124253e+00 -1.0296287419e+00 -1.5738679162e-01  5.6706944047e-01 -1.5738679162e-01 -5.4190855287e-01  5.6162608372e-01  5.6706944047e-01 -5.1523120477e+00  5.6706944047e-01 -1.5738679162e-01 -5.4190855287e-01 -5.1523120477e+00 -5.4190855287e-01 -1.3444556311e+00
-5.5405598824e+00 -2.9915739629e-01  1.0165079015e+00 -2.9915739629e-01 -1.1069415248e+00  6.0212686553e-01  1.0165079015e+00  6.0212686553e-01 -3.9612586337e+00 -2.9915739629e-01 -1.1069415248e+00  6.0212686553e-01 -1.1069415248e+00 -2.6898515031e-01  3.2970567178e-02  6.0212686553e-01  3.2970567178e-02 -1.1007258232e-01  1.0165079015e+00  6.0212686553e-01 -3.9612586337e+00  6.0212686553e-01  3.2970567178e-02 -1.1007258232e-01 -3.9612586337e+00 -1.1007258232e-01 -4.0903601243e-01
 1.0399412848e-01 -3.7480338149e-02 -2.6495052872e-01 -3.7480338149e-02  8.4990814228e-02 -2.0821973530e-01 -2.6495052872e-01 -2.0821973530e-01 -1.1463341041e-01 -3.7480338149e-02  8.4990814228e-02 -2.0821973530e-01  8.4990814228e-02 -4.4359229440e-01  1.4630263655e-01 -2.0821973530e-01  1.4630263655e-01 -1.8022702173e-01 -2.6495052872e-01 -2.0821973530e-01 -1.1463341041e-01 -2.0821973530e-01  1.4630263655e-01 -1.8022702173e-01 -1.1463341041e-01 -1.8022702173e-01 -4.5429748289e-01
-8.1194180127e-02  3.9178121799e-02 -4.1461615571e-01  3.9178121799e-02  7.3437796701e-02 -2.1750034104e-01 -4.1461615571e-01 -2.1750034104e-01 -2.5300661706e-01  3.9178121799e-02  7.3437796701e-02 -2.1750034104e-01  7.3437796701e-02  8.0017523551e-02 -1.3100870370e-01 -2.1750034104e-01 -1.3100870370e-01 -1.6296122076e-02 -4.1461615571e-01 -2.1750034104e-01 -2.5300661706e-01 -2.1750034104e-01 -1.3100870370e-01 -1.6296122076e-02 -2.5300661706e-01 -1.6296122076e-02 -6.8560507643e-01
-2.6788529825e-01  4.3667708379e-02  2.6323708067e-01  4.3667708379e-02 -2.3302739648e-01 -1.4771866674e-01  2.6323708067e-01 -1.4771866674e-01  1.8143800454e-01  4.3667708379e-02 -2.3302739648e-01 -1.4771866674e-01 -2.3302739648e-01  1.9234893670e-01 -8.8155185729e-03 -1.4771866674e-01 -8.8155185729e-03  1.0738852972e-01  2.6323708067e-01 -1.4771866674e-01  1.8143800454e-01 -1.4771866674e-01 -8.8155185729e-03  1.0738852972e-01  1.8143800454e-01  1.0738852972e-01  5.3749134267e-01
 1.2227617350e-01  8.2479139475e-01 -5.2241014821e+00  8.2479139475e-01  6.0708214194e-01 -1.1534071775e-01 -5.2241014821e+00 -1.1534071775e-01 -1.8512371588e+00  8.2479139475e-01  6.0708214194e-01 -1.1534071775e-01  6.0708214194e-01  3.7004411367e-01 -1.0842418328e+00 -1.1534071775e-01 -1.0842418328e+00  9.0349217121e-01 -5.2241014821e+00 -1.1534071775e-01 -1.8512371588e+00 -1.1534071775e-01 -1.0842418328e+00  9.0349217121e-01 -1.8512371588e+00  9.0349217121e-01 -8.4149821193e+00
-1.4202929046e+00 -7.7856076635e-01  1.1596008810e+00 -7.7856076635e-01  1.3241724643e+00  7.7000610497e-01  1.1596008810e+00  7.7000610497e-01 -1.4415617757e+00 -7.7856076635e-01  1.3241724643e+00  7.7000610497e-01  1.3241724643e+00 -7.7162660028e-01  5.2964454642e-01  7.7000610497e-01  5.2964454642e-01 -3.0862159718e-01  1.1596008810e+00  7.7000610497e-01 -1.4415617757e+00  7.7000610497e-01  5.2964454642e-01 -3.0862159718e-01 -1.4415617757e+00 -3.0862159718e-01  1.6400625887e+00
-2.3531670752e-01  1.0244465115e-01 -5.4952480093e-01  1.0244465115e-01  5.5707435735e-01 -9.9070791727e-01 -5.4952480093e-01 -9.9070791727e-01 -8.5636927496e-01  1.0244465115e-01  5.5707435735e-01 -9.9070791727e-01  5.5707435735e-01 -2.1425320523e-01  2.0823835024e-02 -9.9070791727e-01  2.0823835024e-02 -3.1540175969e-01 -5.4952480093e-01 -9.9070791727e-01 -8.5636927496e-01 -9.9070791727e-01  2.0823835024e-02 -3.1540175969e-01 -8.5636927496e-01 -3.1540175969e-01 -1.3131413123e+00
-3.1541558711e+00  1.2279806879e-01 -2.6066463032e+00  1.2279806879e-01 -1.4690338327e+00  2.7696826107e-01 -2.6066463032e+00  2.7696826107e-01 -3.1790390454e+00  1.2279806879e-01 -1.4690338327e+00  2.7696826107e-01 -1.4690338327e+00  1.8869140898e-01 -4.6950577256e-01  2.7696826107e-01 -4.6950577256e-01 -3.0410384142e-01 -2.6066463032e+00  2.7696826107e-01 -3.1790390454e+00  2.7696826107e-01 -4.6950577256e-01 -3.0410384142e-01 -3.1790390454e+00 -3.0410384142e-01 -2.7735722802e+00
 1.8961661482e+00  8.6175225106e-01 -1.3289920777e+00  8.6175225106e-01  2.4907041531e-01 -1.9492541021e-01 -1.3289920777e+00 -1.9492541021e-01  7.6535912975e-01  8.6175225106e-01  2.4907041531e-01 -1.9492541021e-01  2.4907041531e-01  8.2519343044e-01 -4.2673934810e-01 -1.9492541021e-01 -4.2673934810e-01  9.6437119992e-01 -1.3289920777e+00 -1.9492541021e-01  7.6535912975e-01 -1.9492541021e-01 -4.2673934810e-01  9.6437119992e-01  7.6535912975e-01  9.6437119992e-01  2.8298934270e-01
 6.6342705063e+00  5.3477028511e-01 -1.2932925459e+00  5.3477028511e-01  1.9817080574e+00 -4.3285172845e-01 -1.2932925459e+00 -4.3285172845e-01  4.3450971351e+00  5.3477028511e-01  1.9817080574e+00 -4.3285172845e-01  1.9817080574e+00 -1.7669495954e-01  2.9808981186e-02 -4.3285172845e-01  2.9808981186e-02 -7.1411031775e-02 -1.2932925459e+00 -4.3285172845e-01  4.3450971351e+00 -4.3285172845e-01  2.9808981186e-02 -7.1411031775e-02  4.3450971351e+00 -7.1411031775e-02  1.4873756616e+00
 2.9748284245e-02 -2.3748944320e-01  2.6045983316e-01 -2.3748944320e-01  2.0188317167e-01 -1.5014763017e-01  2.6045983316e-01 -1.5014763017e-01 -3.5310233655e-01 -2.3748944320e-01  2.0188317167e-01 -1.5014763017e-01  2.0188317167e-01  1.1114315765e+00 -2.2551317611e-01 -1.5014763017e-01 -2.2551317611e-01  2.9328003981e-01  2.6045983316e-01 -1.5014763017e-01 -3.5310233655e-01 -1.5014763017e-01 -2.2551317611e-01  2.9328003981e-01 -3.5310233655e-01  2.9328003981e-01  4.1254683866e-01
-4.6210187091e+00 -3.5501345205e-01 -4.6790108602e-01 -3.5501345205e-01 -9.9341912560e-01  4.9802571436e-01 -4.6790108602e-01  4.9802571436e-01 -3.8161349165e+00 -3.5501345205e-01 -9.9341912560e-01  4.9802571436e-01 -9.9341912560e-01 -3.5777137691e-01  4.6141924149e-03  4.9802571436e-01  4.6141924149e-03 -2.7093270976e-01 -4.6790108602e-01  4.9802571436e-01 -3.8161349165e+00  4.9802571436e-01  4.6141924149e-03 -2.7093270976e-01 -3.8161349165e+00 -2.7093270976e-01 -1.9129725887e+00
-2.1324174011e-02 -2.0627327444e-01  4.8695916533e-01 -2.0627327444e-01 -1.4983103640e-01  3.8374095261e-01  4.8695916533e-01  3.8374095261e-01  2.2733940324e-01 -2.0627327444e-01 -1.4983103640e-01  3.8374095261e-01 -1.4983103640e-01 -1.9071544649e-01  1.2901981173e-01  3.8374095261e-01  1.2901981173e-01  8.3974711845e-03  4.8695916533e-01  3.8374095261e-01  2.2733940324e-01  3.8374095261e-01  1.2901981173e-01  8.3974711845e-03  2.2733940324e-01  8.3974711845e-03  5.7575616349e-01
-1.9293020662e-02 -7.8673094044e-02 -3.3204417658e-03 -7.8673094044e-02 -2.2655563749e-01 -3.9927045851e-01 -3.3204417658e-03 -3.9927045851e-01  7.5863299291e-02 -7.8673094044e-02 -2.2655563749e-01 -3.9927045851e-01 -2.2655563749e-01  1.1174389314e-01 -3.2455908054e-02 -3.9927045851e-01 -3.2455908054e-02 -3.9969125098e-03 -3.3204417658e-03 -3.9927045851e-01  7.5863299291e-02 -3.9927045851e-01 -3.2455908054e-02 -3.9969125098e-03  7.5863299291e-02 -3.9969125098e-03  4.8244996791e-02
 2.6483715361e+00  1.5296869048e+00 -7.0858443814e+00  1.5296869048e+00  4.1603100325e-01 -6.3565838726e-01 -7.0858443814e+00 -6.3565838726e-01 -6.1545334019e-01  1.5296869048e+00  4.1603100325e-01 -6.3565838726e-01  4.1603100325e-01  8.0716545989e-01 -1.3998443425e+00 -6.3565838726e-01 -1.3998443425e+00  8.3334873929e-01 -7.0858443814e+00 -6.3565838726e-01 -6.1545334019e-01 -6.3565838726e-01 -1.3998443425e+00  8.3334873929e-01 -6.1545334019e-01  8.3334873929e-01 -7.7429955453e+00
 4.8684858589e-01 -4.3657413440e-01  7.2431013685e-01 -4.3657413440e-01 -6.5664622875e-01  7.9199573692e-01  7.2431013685e-01  7.9199573692e-01  9.8892257370e-01 -4.3657413440e-01 -6.5664622875e-01  7.9199573692e-01 -6.5664622875e-01  1.1314886587e-01 -9.7866928589e-02  7.9199573692e-01 -9.7866928589e-02  2.5694666811e-01  7.2431013685e-01  7.9199573692e-01  9.8892257370e-01  7.9199573692e-01 -9.7866928589e-02  2.5694666811e-01  9.8892257370e-01  2.5694666811e-01  1.1319710709e+00
 2.7171498833e+00  8.1808771026e-01  6.0428348537e-01  8.1808771026e-01 -8.7849030792e-01 -8.0322485628e-01  6.0428348537e-01 -8.0322485628e-01  2.2806581156e+00  8.1808771026e-01 -8.7849030792e-01 -8.0322485628e-01 -8.7849030792e-01  9.0001452442e-01 -1.6861097846e-01 -8.0322485628e-01 -1.6861097846e-01  2.0194295679e-01  6.0428348537e-01 -8.0322485628e-01  2.2806581156e+00 -8.0322485628e-01 -1.6861097846e-01  2.0194295679e-01  2.2806581156e+00  2.0194295679e-01  6.9690180961e-01
 6.3523735381e-01 -3.0819379766e-01  1.4943635855e+00 -3.0819379766e-01  1.2202798218e+00 -1.4426727383e-01  1.4943635855e+00 -1.4426727383e-01  1.0833081548e+00 -3.0819379766e-01  1.2202798218e+00 -1.4426727383e-01  1.2202798218e+00 -4.3617686939e-01  2.1201159546e-01 -1.4426727383e-01  2.1201159546e-01  1.4927590550e-01  1.4943635855e+00 -1.4426727383e-01  1.0833081548e+00 -1.4426727383e-01  2.1201159546e-01  1.4927590550e-01  1.0833081548e+00  1.4927590550e-01 -2.0857403212e-01
-8.3349622421e+00 -1.2351797449e+00  9.7994295405e-01 -1.2351797449e+00 -2.0572638125e+00  4.0463009747e-01  9.7994295405e-01  4.0463009747e-01 -4.2989824620e+00 -1.2351797449e+00 -2.0572638125e+00  4.0463009747e-01 -2.0572638125e+00 -4.5229176802e-01  1.5722482404e-01  4.0463009747e-01  1.5722482404e-01 -8.0900202810e-01  9.7994295405e-01  4.0463009747e-01 -4.2989824620e+00  4.0463009747e-01  1.5722482404e-01 -8.0900202810e-01 -4.2989824620e+00 -8.0900202810e-01 -1.4991293403e+00
-6.1472776751e+00  1.5889788470e-01  7.4519189449e-01  1.5889788470e-01 -1.5578365571e+00  3.7773747417e-01  7.4519189449e-01  3.7773747417e-01 -3.1587185285e+00  1.5889788470e-01 -1.5578365571e+00  3.7773747417e-01 -1.5578365571e+00  8.2758082599e-01 -2.0419357115e-01  3.7773747417e-01 -2.0419357115e-01  4.6392173766e-01  7.4519189449e-01  3.7773747417e-01 -3.1587185285e+00  3.7773747417e-01 -2.0419357115e-01  4.6392173766e-01 -3.1587185285e+00  4.6392173766e-01 -3.9508313174e-01
 1.1051853840e+00 -5.0286472270e-01  3.3371352897e-01 -5.0286472270e-01  5.0885265150e-01 -2.3171187950e-01  3.3371352897e-01 -2.3171187950e-01  3.4343585606e-01 -5.0286472270e-01  5.0885265150e-01 -2.3171187950e-01  5.0885265150e-01  1.3688743394e+00 -1.0836341564e-01 -2.3171187950e-01 -1.0836341564e-01  3.5193712508e-01  3.3371352897e-01 -2.3171187950e-01  3.4343585606e-01 -2.3171187950e-01 -1.0836341564e-01  3.5193712508e-01  3.4343585606e-01  3.5193712508e-01  6.0379027660e-01
 7.4348840391e+00  7.9887645064e-01 -9.5408483715e-01  7.9887645064e-01  1.3473537104e+00 -4.4250732792e-01 -9.5408483715e-01 -4.4250732792e-01  3.0646785465e+00  7.9887645064e-01  1.3473537104e+00 -4.4250732792e-01  1.3473537104e+00  5.3973524001e-01 -2.8989448207e-01 -4.4250732792e-01 -2.8989448207e-01  5.0162953874e-01 -9.5408483715e-01 -4.4250732792e-01  3.0646785465e+00 -4.4250732792e-01 -2.8989448207e-01  5.0162953874e-01  3.0646785465e+00  5.0162953874e-01 -4.0922062003e-01
-2.3029621119e-02 -1.1882602503e-01  9.2185839938e-02 -1.1882602503e-01 -1.9373903555e-01  4.7575399331e-01  9.2185839938e-02  4.7575399331e-01  1.9418652218e-01 -1.1882602503e-01 -1.9373903555e-01  4.7575399331e-01 -1.9373903555e-01 -6.9617119056e-02  6.3970795131e-02  4.7575399331e-01  6.3970795131e-02  9.3416759456e-02  9.2185839938e-02  4.7575399331e-01  1.9418652218e-01  4.7575399331e-01  6.3970795131e-02  9.3416759456e-02  1.9418652218e-01  9.3416759456e-02  2.4972868982e-01
 2.5298543649e+00  1.9060713575e+00 -9.5974721636e+00  1.9060713575e+00  3.7567721224e-01 -4.2095183399e-01 -9.5974721636e+00 -4.2095183399e-01 -1.3183254746e+00  1.9060713575e+00  3.7567721224e-01 -4.2095183399e-01  3.7567721224e-01  8.9408280962e-01 -1.7062644661e+00 -4.2095183399e-01 -1.7062644661e+00  1.2904721088e+00 -9.5974721636e+00 -4.2095183399e-01 -1.3183254746e+00 -4.2095183399e-01 -1.7062644661e+00  1.2904721088e+00 -1.3183254746e+00  1.2904721088e+00 -1.0805728079e+01
-1.2436403251e-01 -5.8984256181e-02  2.2833413342e-02 -5.8984256181e-02 -2.0044562834e-02  2.3948330029e-01  2.2833413342e-02  2.3948330029e-01  1.0618536918e-03 -5.8984256181e-02 -2.0044562834e-02  2.3948330029e-01 -2.0044562834e-02 -2.1268748643e-01  6.8200739361e-02  2.3948330029e-01  6.8200739361e-02 -1.4887000834e-01  2.2833413342e-02  2.3948330029e-01  1.0618536918e-03  2.3948330029e-01  6.8200739361e-02 -1.4887000834e-01  1.0618536918e-03 -1.4887000834e-01 -4.5827942757e-02
-2.0445334132e-02  2.5924134744e-01 -7.4352904810e-02  2.5924134744e-01  4.2891193935e-01 -1.0049264776e+00 -7.4352904810e-02 -1.0049264776e+00 -4.1787182167e-01  2.5924134744e-01  4.2891193935e-01 -1.0049264776e+00  4.2891193935e-01  4.0895776130e-02 -7.0561905663e-02 -1.0049264776e+00 -7.0561905663e-02 -2.7464749355e-01 -7.4352904810e-02 -1.0049264776e+00 -4.1787182167e-01 -1.0049264776e+00 -7.0561905663e-02 -2.7464749355e-01 -4.1787182167e-01 -2.7464749355e-01 -4.8097223137e-01
 5.2221852035e+00  6.8006209924e-01 -4.1068689088e-01  6.8006209924e-01 -7.2668404798e-01 -8.3866114663e-01 -4.1068689088e-01 -8.3866114663e-01  3.5982835649e+00  6.8006209924e-01 -7.2668404798e-01 -8.3866114663e-01 -7.2668404798e-01  6.5296284275e-02 -2.8626200243e-01 -8.3866114663e-01 -2.8626200243e-01  1.2724336345e-01 -4.1068689088e-01 -8.3866114663e-01  3.5982835649e+00 -8.3866114663e-01 -2.8626200243e-01  1.2724336345e-01  3.5982835649e+00  1.2724336345e-01  6.6849110173e-01
-5.3814828568e-01  1.0645165750e-01 -9.4615761512e-01  1.0645165750e-01 -4.3340408218e-01  7.7688132834e-02 -9.4615761512e-01  7.7688132834e-02 -9.8978147297e-01  1.0645165750e-01 -4.3340408218e-01  7.7688132834e-02 -4.3340408218e-01 -1.4605433931e-01  1.8527246572e-01  7.7688132834e-02  1.8527246572e-01 -5.0858274287e-01 -9.4615761512e-01  7.7688132834e-02 -9.8978147297e-01  7.7688132834e-02  1.8527246572e-01 -5.0858274287e-01 -9.8978147297e-01 -5.0858274287e-01  2.2381398403e+00
 7.7986670121e-01  7.0875710577e-01 -3.9094058343e-02  7.0875710577e-01  2.5852339149e-01 -3.2794718184e-02 -3.9094058343e-02 -3.2794718184e-02  4.4544900923e-01  7.0875710577e-01  2.5852339149e-01 -3.2794718184e-02  2.5852339149e-01  1.0984500235e-01 -1.8001015773e-01 -3.2794718184e-02 -1.8001015773e-01  5.4592534041e-01 -3.9094058343e-02 -3.2794718184e-02  4.4544900923e-01 -3.2794718184e-02 -1.8001015773e-01  5.4592534041e-01  4.4544900923e-01  5.4592534041e-01  7.9286294269e-01
-7.3957249473e+00 -2.9758877097e-01  3.7984681434e-01 -2.9758877097e-01 -2.1662841779e+00  4.7268116584e-01  3.7984681434e-01  4.7268116584e-01 -4.4465178063e+00 -2.9758877097e-01 -2.1662841779e+00  4.7268116584e-01 -2.1662841779e+00 -3.0093664062e-01 -2.1063733263e-01  4.7268116584e-01 -2.1063733263e-01 -9.4870793032e-02  3.7984681434e-01  4.7268116584e-01 -4.4465178063e+00  4.7268116584e-01 -2.1063733263e-01 -9.4870793032e-02 -4.4465178063e+00 -9.4870793032e-02 -1.7935076966e+00
-4.8315916394e-01 -2.6531118057e-01  1.1398155479e+00 -2.6531118057e-01 -6.0707097020e-02 -1.3496482677e-02  1.1398155479e+00 -1.3496482677e-02 -1.0994921426e-02 -2.6531118057e-01 -6.0707097020e-02 -1.3496482677e-02 -6.0707097020e-02  1.5613720669e-01  1.5563810795e-01 -1.3496482677e-02  1.5563810795e-01 -8.3223599591e-02  1.1398155479e+00 -1.3496482677e-02 -1.0994921426e-02 -1.3496482677e-02  1.5563810795e-01 -8.3223599591e-02 -1.0994921426e-02 -8.3223599591e-02  1.4502669951e+00
 2.3792721270e+00  1.3769106931e+00 -6.8067935549e+00  1.3769106931e+00  3.7907231809e-01 -3.5420594020e-01 -6.8067935549e+00 -3.5420594020e-01 -4.7715055855e-01  1.3769106931e+00  3.7907231809e-01 -3.5420594020e-01  3.7907231809e-01  7.4200830679e-01 -1.3190013361e+00 -3.5420594020e-01 -1.3190013361e+00  1.1484950206e+00 -6.8067935549e+00 -3.5420594020e-01 -4.7715055855e-01 -3.5420594020e-01 -1.3190013361e+00  1.1484950206e+00 -4.7715055855e-01  1.1484950206e+00 -8.7443135247e+00
 8.9921689192e-02 -1.2788298864e-01 -1.4455978520e-01 -1.2788298864e-01 -1.0453502996e-01  2.4164907736e-01 -1.4455978520e-01  2.4164907736e-01  1.1354570977e-01 -1.2788298864e-01 -1.0453502996e-01  2.4164907736e-01 -1.0453502996e-01 -8.1399559887e-02  1.4994873284e-03  2.4164907736e-01  1.4994873284e-03  2.2302971029e-02 -1.4455978520e-01  2.4164907736e-01  1.1354570977e-01  2.4164907736e-01  1.4994873284e-03  2.2302971029e-02  1.1354570977e-01  2.2302971029e-02 -1.0593458537e-01
-3.0998970591e+00 -1.1414042234e+00  5.1141535208e+00 -1.1414042234e+00 -1.5809343927e-01  5.2332601346e-01  5.1141535208e+00  5.2332601346e-01 -1.3874473255e+00 -1.1414042234e+00 -1.5809343927e-01  5.2332601346e-01 -1.5809343927e-01 -5.8967153415e-01  1.2719414130e+00  5.2332601346e-01  1.2719414130e+00 -1.1997447656e+00  5.1141535208e+00  5.2332601346e-01 -1.3874473255e+00  5.2332601346e-01  1.2719414130e+00 -1.1997447656e+00 -1.3874473255e+00 -1.1997447656e+00  8.1860447199e+00
 4.3483437767e-02  3.4555236635e-02  2.1361377167e-02  3.4555236635e-02  3.6825062644e-02 -4.1489239777e-02  2.1361377167e-02 -4.1489239777e-02 -5.2207106843e-02  3.4555236635e-02  3.6825062644e-02 -4.1489239777e-02  3.6825062644e-02  2.2729018313e-01 -4.5902573969e-02 -4.1489239777e-02 -4.5902573969e-02  2.0378189149e-01  2.1361377167e-02 -4.1489239777e-02 -5.2207106843e-02 -4.1489239777e-02 -4.5902573969e-02  2.0378189149e-01 -5.2207106843e-02  2.0378189149e-01  9.3882765096e-02
 2.3780626890e+00  3.2091267201e-01  4.6757566876e-02  3.2091267201e-01 -1.0438716607e+00 -7.2149785612e-01  4.6757566876e-02 -7.2149785612e-01  2.6480173729e+00  3.2091267201e-01 -1.0438716607e+00 -7.2149785612e-01 -1.0438716607e+00 -4.0135426208e-01 -3.3969748019e-02 -7.2149785612e-01 -3.3969748019e-02 -2.1267159119e-01  4.6757566876e-02 -7.2149785612e-01  2.6480173729e+00 -7.2149785612e-01 -3.3969748019e-02 -2.1267159119e-01  2.6480173729e+00 -2.1267159119e-01  2.0825535623e+00
-2.8935955222e-01  5.2369167006e-01  3.7296300620e-01  5.2369167006e-01  4.3739081551e-01 -9.4874868576e-01  3.7296300620e-01 -9.4874868576e-01 -4.6348390112e-01  5.2369167006e-01  4.3739081551e-01 -9.4874868576e-01  4.3739081551e-01  3.9265347171e-01 -8.6295691323e-02 -9.4874868576e-01 -8.6295691323e-02 -7.5480263353e-02  3.7296300620e-01 -9.4874868576e-01 -4.6348390112e-01 -9.4874868576e-01 -8.6295691323e-02 -7.5480263353e-02 -4.6348390112e-01 -7.5480263353e-02  1.0198479792e-01
-2.4058601057e+00 -7.9532568154e-01  3.8271274218e+00 -7.9532568154e-01 -6.1245954280e-01  1.4348760817e-01  3.8271274218e+00  1.4348760817e-01  1.2260954772e-01 -7.9532568154e-01 -6.1245954280e-01  1.4348760817e-01 -6.1245954280e-01 -4.7419752941e-01  6.1213917240e-01  1.4348760817e-01  6.1213917240e-01 -2.0686469413e-01  3.8271274218e+00  1.4348760817e-01  1.2260954772e-01  1.4348760817e-01  6.1213917240e-01 -2.0686469413e-01  1.2260954772e-01 -2.0686469413e-01  2.5092830945e+00
-1.2221099686e+00  2.7582037649e-01  3.5820003113e-02  2.7582037649e-01 -3.8502521838e-01  1.1737026153e-01  3.5820003113e-02  1.1737026153e-01 -9.3337999504e-01  2.7582037649e-01 -3.8502521838e-01  1.1737026153e-01 -3.8502521838e-01  5.8674843445e-01 -2.9012320784e-01  1.1737026153e-01 -2.9012320784e-01  9.3874375057e-01  3.5820003113e-02  1.1737026153e-01 -9.3337999504e-01  1.1737026153e-01 -2.9012320784e-01  9.3874375057e-01 -9.3337999504e-01  9.3874375057e-01  3.2510330524e-01
-7.7070410185e+00 -3.1263918754e-01  6.4221405388e-01 -3.1263918754e-01 -2.7136268877e+00  5.9484432790e-01  6.4221405388e-01  5.9484432790e-01 -5.5412872632e+00 -3.1263918754e-01 -2.7136268877e+00  5.9484432790e-01 -2.7136268877e+00 -6.9780932430e-01 -1.2388225493e-01  5.9484432790e-01 -1.2388225493e-01 -4.5247936441e-01  6.4221405388e-01  5.9484432790e-01 -5.5412872632e+00  5.9484432790e-01 -1.2388225493e-01 -4.5247936441e-01 -5.5412872632e+00 -4.5247936441e-01 -9.6884724814e-01
 3.5695853098e+00  3.7145659545e-01 -1.2974103695e+00  3.7145659545e-01  7.3155291869e-01 -5.5695433521e-01 -1.2974103695e+00 -5.5695433521e-01  3.2191662045e+00  3.7145659545e-01  7.3155291869e-01 -5.5695433521e-01  7.3155291869e-01  1.9317474812e-01 -1.4918931747e-01 -5.5695433521e-01 -1.4918931747e-01  1.9447268394e-01 -1.2974103695e+00 -5.5695433521e-01  3.2191662045e+00 -5.5695433521e-01 -1.4918931747e-01  1.9447268394e-01  3.2191662045e+00  1.9447268394e-01 -9.6576165843e-02
-8.1518875134e-02  3.4300229555e-02  5.1126621028e-02  3.4300229555e-02 -1.3838424584e-01  2.0346964684e-01  5.1126621028e-02  2.0346964684e-01  3.2861580972e-02  3.4300229555e-02 -1.3838424584e-01  2.0346964684e-01 -1.3838424584e-01  7.1390026475e-01 -5.6911517366e-02  2.0346964684e-01 -5.6911517366e-02  4.3901824734e-01  5.1126621028e-02  2.0346964684e-01  3.2861580972e-02  2.0346964684e-01 -5.6911517366e-02  4.3901824734e-01  3.2861580972e-02  4.3901824734e-01  3.5009687764e-01
-4.1635655482e-02  1.6214585843e-01 -8.3518808944e-01  1.6214585843e-01  1.8265095855e-01 -4.9256459469e-01 -8.3518808944e-01 -4.9256459469e-01 -4.5229273237e-01  1.6214585843e-01  1.8265095855e-01 -4.9256459469e-01  1.8265095855e-01  1.0701967756e-01 -1.9007618663e-01 -4.9256459469e-01 -1.9007618663e-01 -4.5194713692e-02 -8.3518808944e-01 -4.9256459469e-01 -4.5229273237e-01 -4.9256459469e-01 -1.9007618663e-01 -4.5194713692e-02 -4.5229273237e-01 -4.5194713692e-02 -1.1997502557e+00
 2.4938246683e-01  1.4422162687e+00 -8.2597180446e+00  1.4422162687e+00  3.8337532167e-01 -3.0407343769e-01 -8.2597180446e+00 -3.0407343769e-01 -2.4820467680e+00  1.4422162687e+00  3.8337532167e-01 -3.0407343769e-01  3.8337532167e-01  7.2517166196e-01 -1.6628834678e+00 -3.0407343769e-01 -1.6628834678e+00  1.1963885817e+00 -8.2597180446e+00 -3.0407343769e-01 -2.4820467680e+00 -3.0407343769e-01 -1.6628834678e+00  1.1963885817e+00 -2.4820467680e+00  1.1963885817e+00 -1.1448581654e+01
-1.3801899381e-01 -1.2396164728e-01  8.4509712599e-02 -1.2396164728e-01  1.8976163622e-01  1.6143889361e-01  8.4509712599e-02  1.6143889361e-01 -2.4664109738e-01 -1.2396164728e-01  1.8976163622e-01  1.6143889361e-01  1.8976163622e-01 -3.6260253371e-01  8.5550374585e-02  1.6143889361e-01  8.5550374585e-02 -2.2282691553e-01  8.4509712599e-02  1.6143889361e-01 -2.4664109738e-01  1.6143889361e-01  8.5550374585e-02 -2.2282691553e-01 -2.4664109738e-01 -2.2282691553e-01 -4.5909075022e-02
-4.2942205394e+00 -9.6622856042e-01  1.3659123090e+00 -9.6622856042e-01  2.5133462403e-01  1.2629734513e+00  1.3659123090e+00  1.2629734513e+00 -2.8254074897e+00 -9.6622856042e-01  2.5133462403e-01  1.2629734513e+00  2.5133462403e-01 -7.6036057692e-01  5.0805096853e-01  1.2629734513e+00  5.0805096853e-01 -3.5843892511e-01  1.3659123090e+00  1.2629734513e+00 -2.8254074897e+00  1.2629734513e+00  5.0805096853e-01 -3.5843892511e-01 -2.8254074897e+00 -3.5843892511e-01  1.5616152857e+00
 2.2060857985e+00  1.2948347540e-01  6.6133881552e-01  1.2948347540e-01 -5.4937475669e-01  5.5575572086e-01  6.6133881552e-01  5.5575572086e-01  2.2969971779e+00  1.2948347540e-01 -5.4937475669e-01  5.5575572086e-01 -5.4937475669e-01  4.6670467575e-01 -1.2674089195e-01  5.5575572086e-01 -1.2674089195e-01  4.0164740221e-01  6.6133881552e-01  5.5575572086e-01  2.2969971779e+00  5.5575572086e-01 -1.2674089195e-01  4.0164740221e-01  2.2969971779e+00  4.0164740221e-01  1.4639189840e+00
-1.6753474431e+00  1.6922898600e-01 -2.3750675036e+00  1.6922898600e-01 -1.1455953930e+00  2.2133005486e-01 -2.3750675036e+00  2.2133005486e-01 -1.7841480844e+00  1.6922898600e-01 -1.1455953930e+00  2.2133005486e-01 -1.1455953930e+00  1.8141383935e-01 -1.6098796392e-01  2.2133005486e-01 -1.6098796392e-01 -3.6876285232e-01 -2.3750675036e+00  2.2133005486e-01 -1.7841480844e+00  2.2133005486e-01 -1.6098796392e-01 -3.6876285232e-01 -1.7841480844e+00 -3.6876285232e-01 -3.3189970239e-01
 3.8175928912e+00  1.0634777347e+00 -1.2425813858e+00  1.0634777347e+00  7.5903173692e-01 -2.6325469243e-01 -1.2425813858e+00 -2.6325469243e-01  2.0409963294e+00  1.0634777347e+00  7.5903173692e-01 -2.6325469243e-01  7.5903173692e-01  4.7968354469e-01 -2.2307291771e-01 -2.6325469243e-01 -2.2307291771e-01  7.2047932615e-01 -1.2425813858e+00 -2.6325469243e-01  2.0409963294e+00 -2.6325469243e-01 -2.2307291771e-01  7.2047932615e-01  2.0409963294e+00  7.2047932615e-01  1.3970891240e+00
-6.5540760461e+00 -1.4541389149e-01  3.6055986205e-01 -1.4541389149e-01 -2.1113591328e+00  3.4768582203e-01  3.6055986205e-01  3.4768582203e-01 -4.0440133186e+00 -1.4541389149e-01 -2.1113591328e+00  3.4768582203e-01 -2.1113591328e+00  2.9290099766e-01 -2.3862263848e-01  3.4768582203e-01 -2.3862263848e-01  9.8781620117e-02  3.6055986205e-01  3.4768582203e-01 -4.0440133186e+00  3.4768582203e-01 -2.3862263848e-01  9.8781620117e-02 -4.0440133186e+00  9.8781620117e-02 -2.0007998027e+00
-7.9126281206e+00 -4.5549991441e-01 -3.7754816670e-01 -4.5549991441e-01 -1.6212112249e+00  5.2444488694e-01 -3.7754816670e-01  5.2444488694e-01 -5.0742900159e+00 -4.5549991441e-01 -1.6212112249e+00  5.2444488694e-01 -1.6212112249e+00  5.6966847925e-01 -2.6940606872e-01  5.2444488694e-01 -2.6940606872e-01  1.2547307871e-02 -3.7754816670e-01  5.2444488694e-01 -5.0742900159e+00  5.2444488694e-01 -2.6940606872e-01  1.2547307871e-02 -5.0742900159e+00  1.2547307871e-02 -2.2417195093e+00
 6.1828970971e+00  1.3300933094e-01  1.1569168417e+00  1.3300933094e-01  1.4332680035e+00 -4.5952632538e-01  1.1569168417e+00 -4.5952632538e-01  3.9602691309e+00  1.3300933094e-01  1.4332680035e+00 -4.5952632538e-01  1.4332680035e+00  7.2826839987e-01  5.3708042061e-03 -4.5952632538e-01  5.3708042061e-03  3.5496299087e-01  1.1569168417e+00 -4.5952632538e-01  3.9602691309e+00 -4.5952632538e-01  5.3708042061e-03  3.5496299087e-01  3.9602691309e+00  3.5496299087e-01  2.9757408440e+00
 5.1703706298e-02 -1.2609172860e-01 -1.9780013679e-01 -1.2609172860e-01 -1.3136687780e-01  3.1574985566e-01 -1.9780013679e-01  3.1574985566e-01  1.0715807032e-01 -1.2609172860e-01 -1.3136687780e-01  3.1574985566e-01 -1.3136687780e-01 -1.7360500665e-01 -3.3713905603e-02  3.1574985566e-01 -3.3713905603e-02  7.6810521503e-02 -1.9780013679e-01  3.1574985566e-01  1.0715807032e-01  3.1574985566e-01 -3.3713905603e-02  7.6810521503e-02  1.0715807032e-01  7.6810521503e-02 -1.8658959228e-01
-1.6814871452e+00 -9.4560542878e-01  4.7775340534e+00 -9.4560542878e-01 -3.0680061213e-01  2.9125483269e-01  4.7775340534e+00  2.9125483269e-01 -5.5336659254e-01 -9.4560542878e-01 -3.0680061213e-01  2.9125483269e-01 -3.0680061213e-01 -7.2523091893e-01  1.3923039211e+00  2.9125483269e-01  1.3923039211e+00 -1.4389680421e+00  4.7775340534e+00  2.9125483269e-01 -5.5336659254e-01  2.9125483269e-01  1.3923039211e+00 -1.4389680421e+00 -5.5336659254e-01 -1.4389680421e+00  9.9467930425e+00
 1.6051171231e-02  1.7889622444e-01  9.4259485571e-02  1.7889622444e-01  8.0522471885e-02 -1.1353987318e-01  9.4259485571e-02 -1.1353987318e-01 -9.4888309655e-02  1.7889622444e-01  8.0522471885e-02 -1.1353987318e-01  8.0522471885e-02  3.6344778577e-01 -3.4491969963e-02 -1.1353987318e-01 -3.4491969963e-02  2.1791902887e-01  9.4259485571e-02 -1.1353987318e-01 -9.4888309655e-02 -1.1353987318e-01 -3.4491969963e-02  2.1791902887e-01 -9.4888309655e-02  2.1791902887e-01  1.7711321519e-01
-3.3787221380e+00 -9.1482470977e-02 -9.4597630534e-01 -9.1482470977e-02  3.5840820003e-01  8.4402416658e-01 -9.4597630534e-01  8.4402416658e-01 -4.4700232364e+00 -9.1482470977e-02  3.5840820003e-01  8.4402416658e-01  3.5840820003e-01  3.0060453670e-01 -4.8202423842e-02  8.4402416658e-01 -4.8202423842e-02  3.0682380919e-01 -9.4597630534e-01  8.4402416658e-01 -4.4700232364e+00  8.4402416658e-01 -4.8202423842e-02  3.0682380919e-01 -4.4700232364e+00  3.0682380919e-01 -3.2695068579e+00
-1.7960096519e-01  4.6358707826e-01  2.9906673491e-01  4.6358707826e-01  3.8432453051e-01 -9.0024980952e-01  2.9906673491e-01 -9.0024980952e-01 -3.5567155016e-01  4.6358707826e-01  3.8432453051e-01 -9.0024980952e-01  3.8432453051e-01  2.6327535175e-01 -4.1567362404e-02 -9.0024980952e-01 -4.1567362404e-02 -2.4936437422e-01  2.9906673491e-01 -9.0024980952e-01 -3.5567155016e-01 -9.0024980952e-01 -4.1567362404e-02 -2.4936437422e-01 -3.5567155016e-01 -2.4936437422e-01  7.6861121621e-02
 3.1041145816e-01 -3.5185700483e-01  1.0782835758e+00 -3.5185700483e-01  4.7933766298e-01 -7.4213699997e-02  1.0782835758e+00 -7.4213699997e-02  7.8906254230e-01 -3.5185700483e-01  4.7933766298e-01 -7.4213699997e-02  4.7933766298e-01 -6.2601579154e-01  5.3374089448e-01 -7.4213699997e-02  5.3374089448e-01 -1.0419750247e+00  1.0782835758e+00 -7.4213699997e-02  7.8906254230e-01 -7.4213699997e-02  5.3374089448e-01 -1.0419750247e+00  7.8906254230e-01 -1.0419750247e+00  5.7227349145e-01
-1.1101888102e+00 -8.0543966518e-01  3.4952801291e+00 -8.0543966518e-01  6.3565676610e-01  1.8950293114e-01  3.4952801291e+00  1.8950293114e-01  9.6872073336e-01 -8.0543966518e-01  6.3565676610e-01  1.8950293114e-01  6.3565676610e-01  4.2638020365e-02  6.9233170901e-01  1.8950293114e-01  6.9233170901e-01  1.5782636485e-01  3.4952801291e+00  1.8950293114e-01  9.6872073336e-01  1.8950293114e-01  6.9233170901e-01  1.5782636485e-01  9.6872073336e-01  1.5782636485e-01  3.0626581944e+00
-7.3439913132e+00 -4.0628795567e-01  1.5917767712e+00 -4.0628795567e-01 -2.7670423082e+00  5.5073796267e-01  1.5917767712e+00  5.5073796267e-01 -4.8760858829e+00 -4.0628795567e-01 -2.7670423082e+00  5.5073796267e-01 -2.7670423082e+00 -6.5857046849e-01 -2.1902923923e-01  5.5073796267e-01 -2.1902923923e-01 -2.9181879220e-01  1.5917767712e+00  5.5073796267e-01 -4.8760858829e+00  5.5073796267e-01 -2.1902923923e-01 -2.9181879220e-01 -4.8760858829e+00 -2.9181879220e-01 -1.1076617881e+00
-2.4705259386e+00 -2.3287878293e-01  9.1800294041e-01 -2.3287878293e-01 -6.0489115250e-01  5.7663313474e-01  9.1800294041e-01  5.7663313474e-01 -3.3581095184e+00 -2.3287878293e-01 -6.0489115250e-01  5.7663313474e-01 -6.0489115250e-01 -1.6746171370e-01  1.5963725086e-01  5.7663313474e-01  1.5963725086e-01 -1.1030486332e-01  9.1800294041e-01  5.7663313474e-01 -3.3581095184e+00  5.7663313474e-01  1.5963725086e-01 -1.1030486332e-01 -3.3581095184e+00 -1.1030486332e-01 -2.5613906433e-01
 7.2290446296e-02  4.6391933521e-01  1.3848696870e-01  4.6391933521e-01  9.1599237177e-02  2.6031460628e-01  1.3848696870e-01  2.6031460628e-01  2.2466453897e-01  4.6391933521e-01  9.1599237177e-02  2.6031460628e-01  9.1599237177e-02 -1.8730676242e-01 -5.0294155048e-02  2.6031460628e-01 -5.0294155048e-02  1.9713088597e-02  1.3848696870e-01  2.6031460628e-01  2.2466453897e-01  2.6031460628e-01 -5.0294155048e-02  1.9713088597e-02  2.2466453897e-01  1.9713088597e-02  2.2002453850e-01
-1.8948433084e-01 -1.1531754812e-01  9.9234167997e-01 -1.1531754812e-01  1.2947501884e-01 -3.5097805297e-01  9.9234167997e-01 -3.5097805297e-01  9.1974261324e-03 -1.1531754812e-01  1.2947501884e-01 -3.5097805297e-01  1.2947501884e-01 -4.0720622729e-02  1.7239377215e-01 -3.5097805297e-01  1.7239377215e-01 -2.1705175801e-01  9.9234167997e-01 -3.5097805297e-01  9.1974261324e-03 -3.5097805297e-01  1.7239377215e-01 -2.1705175801e-01  9.1974261324e-03 -2.1705175801e-01  1.0388449222e+00
 5.3162499246e-01  4.0258103804e-01 -1.9173728252e+00  4.0258103804e-01  3.4971420032e-01  2.0147839048e-02 -1.9173728252e+00  2.0147839048e-02 -5.3205649587e-01  4.0258103804e-01  3.4971420032e-01  2.0147839048e-02  3.4971420032e-01  6.9415289578e-01 -3.8634238417e-01  2.0147839048e-02 -3.8634238417e-01  5.4513567026e-01 -1.9173728252e+00  2.0147839048e-02 -5.3205649587e-01  2.0147839048e-02 -3.8634238417e-01  5.4513567026e-01 -5.3205649587e-01  5.4513567026e-01 -2.6447632486e+00
-1.8624300549e+00 -1.3481732225e+00  7.0300496929e+00 -1.3481732225e+00 -1.0604701325e-01 -7.6994454778e-03  7.0300496929e+00 -7.6994454778e-03  5.8763049405e-01 -1.3481732225e+00 -1.0604701325e-01 -7.6994454778e-03 -1.0604701325e-01 -6.7353647529e-01  1.4573580187e+00 -7.6994454778e-03  1.4573580187e+00 -1.2176257401e+00  7.0300496929e+00 -7.6994454778e-03  5.8763049405e-01 -7.6994454778e-03  1.4573580187e+00 -1.2176257401e+00  5.8763049405e-01 -1.2176257401e+00  9.3606429986e+00
-1.0095897433e+00 -1.1618010990e-01  1.8151682971e+00 -1.1618010990e-01  5.6306554757e-01 -8.4038830813e-01  1.8151682971e+00 -8.4038830813e-01 -6.1510182120e-01 -1.1618010990e-01  5.6306554757e-01 -8.4038830813e-01  5.6306554757e-01  2.4726486389e-01  9.8594378084e-02 -8.4038830813e-01  9.8594378084e-02 -6.3051109248e-01  1.8151682971e+00 -8.4038830813e-01 -6.1510182120e-01 -8.4038830813e-01  9.8594378084e-02 -6.3051109248e-01 -6.1510182120e-01 -6.3051109248e-01  1.6807252113e+00
-3.1688097285e+00 -1.1756320460e-01 -1.5084521913e-01 -1.1756320460e-01  8.5930114498e-01  8.5260107265e-01 -1.5084521913e-01  8.5260107265e-01 -2.8020190777e+00 -1.1756320460e-01  8.5930114498e-01  8.5260107265e-01  8.5930114498e-01  1.2478104458e+00  3.7839471102e-01  8.5260107265e-01  3.7839471102e-01  3.8413526625e-01 -1.5084521913e-01  8.5260107265e-01 -2.8020190777e+00  8.5260107265e-01  3.7839471102e-01  3.8413526625e-01 -2.8020190777e+00  3.8413526625e-01 -8.4589032639e-01
 1.8062665216e+00 -7.6572554401e-01  2.3898349055e+00 -7.6572554401e-01  6.4053116899e-01  1.4171349744e-01  2.3898349055e+00  1.4171349744e-01  2.3435870625e+00 -7.6572554401e-01  6.4053116899e-01  1.4171349744e-01  6.4053116899e-01  7.7089788172e-02  4.9444151470e-01  1.4171349744e-01  4.9444151470e-01 -4.7159151860e-02  2.3898349055e+00  1.4171349744e-01  2.3435870625e+00  1.4171349744e-01  4.9444151470e-01 -4.7159151860e-02  2.3435870625e+00 -4.7159151860e-02  7.3294425833e-01
 5.4029050064e+00 -1.8558387399e-01 -1.3431462458e+00 -1.8558387399e-01  1.1288025512e+00 -5.5356584795e-01 -1.3431462458e+00 -5.5356584795e-01  2.9097784725e+00 -1.8558387399e-01  1.1288025512e+00 -5.5356584795e-01  1.1288025512e+00 -1.3012279409e-01  2.3776104215e-01 -5.5356584795e-01  2.3776104215e-01 -8.2520830822e-01 -1.3431462458e+00 -5.5356584795e-01  2.9097784725e+00 -5.5356584795e-01  2.3776104215e-01 -8.2520830822e-01  2.9097784725e+00 -8.2520830822e-01  4.4982227592e-01
 7.2547141474e+00  3.7267064668e-01 -5.7264756332e-01  3.7267064668e-01  2.1787610810e+00 -5.6245378480e-01 -5.7264756332e-01 -5.6245378480e-01  4.4811632248e+00  3.7267064668e-01  2.1787610810e+00 -5.6245378480e-01  2.1787610810e+00  1.3866293138e+00  2.9016737273e-01 -5.6245378480e-01  2.9016737273e-01  4.4577836465e-01 -5.7264756332e-01 -5.6245378480e-01  4.4811632248e+00 -5.6245378480e-01  2.9016737273e-01  4.4577836465e-01  4.4811632248e+00  4.4577836465e-01  1.6940291896e+00
 1.5919814701e+00  9.1704064862e-03 -6.9441933103e-01  9.1704064862e-03  9.7737560182e-02 -3.5629371927e-01 -6.9441933103e-01 -3.5629371927e-01  8.0450973796e-01  9.1704064862e-03  9.7737560182e-02 -3.5629371927e-01  9.7737560182e-02  1.7182499431e-01  2.4686533187e-01 -3.5629371927e-01  2.4686533187e-01  3.0448462065e-01 -6.9441933103e-01 -3.5629371927e-01  8.0450973796e-01 -3.5629371927e-01  2.4686533187e-01  3.0448462065e-01  8.0450973796e-01  3.0448462065e-01 -2.3896387776e-01
-7.3338041949e+00 -1.7951147455e-01  1.9839053363e-01 -1.7951147455e-01 -1.4444167139e+00  5.6645297269e-01  1.9839053363e-01  5.6645297269e-01 -4.5687832617e+00 -1.7951147455e-01 -1.4444167139e+00  5.6645297269e-01 -1.4444167139e+00 -4.1933359383e-01 -6.8491428658e-02  5.6645297269e-01 -6.8491428658e-02  1.2643672048e-01  1.9839053363e-01  5.6645297269e-01 -4.5687832617e+00  5.6645297269e-01 -6.8491428658e-02  1.2643672048e-01 -4.5687832617e+00  1.2643672048e-01 -1.2149169757e+00
 1.1810786271e-02  2.5049835883e-02 -3.4065242223e-02  2.5049835883e-02  9.3499713524e-02 -2.3360928174e-01 -3.4065242223e-02 -2.3360928174e-01 -9.2359488106e-02  2.5049835883e-02  9.3499713524e-02 -2.3360928174e-01  9.3499713524e-02 -3.3568433322e-03 -3.6334147628e-02 -2.3360928174e-01 -3.6334147628e-02 -6.1646192844e-02 -3.4065242223e-02 -2.3360928174e-01 -9.2359488106e-02 -2.3360928174e-01 -3.6334147628e-02 -6.1646192844e-02 -9.2359488106e-02 -6.1646192844e-02 -1.4632113597e-01
-1.1502113450e+00 -1.0476104972e+00  5.4753169592e+00 -1.0476104972e+00 -2.6981535667e-01  1.8550876924e-01  5.4753169592e+00  1.8550876924e-01  8.6803135563e-01 -1.0476104972e+00 -2.6981535667e-01  1.8550876924e-01 -2.6981535667e-01 -6.4123903814e-01  1.2537066526e+00  1.8550876924e-01  1.2537066526e+00 -1.1690764520e+00  5.4753169592e+00  1.8550876924e-01  8.6803135563e-01  1.8550876924e-01  1.2537066526e+00 -1.1690764520e+00  8.6803135563e-01 -1.1690764520e+00  9.0966054953e+00
-2.1700566432e-02  5.9098019365e-02 -7.9977406476e-02  5.9098019365e-02 -3.7984957909e-02 -1.8637292357e-03 -7.9977406476e-02 -1.8637292357e-03  9.1831077769e-04  5.9098019365e-02 -3.7984957909e-02 -1.8637292357e-03 -3.7984957909e-02  1.9740231981e-01 -6.8257175603e-02 -1.8637292357e-03 -6.8257175603e-02  2.2716878335e-01 -7.9977406476e-02 -1.8637292357e-03  9.1831077769e-04 -1.8637292357e-03 -6.8257175603e-02  2.2716878335e-01  9.1831077769e-04  2.2716878335e-01 -2.8758481251e-03
-2.0600212456e+00 -5.3188343679e-01  5.9246802822e-01 -5.3188343679e-01  1.3479135586e+00  7.2658272134e-01  5.9246802822e-01  7.2658272134e-01 -2.3287741523e+00 -5.3188343679e-01  1.3479135586e+00  7.2658272134e-01  1.3479135586e+00  6.2618431602e-02  3.1276924707e-01  7.2658272134e-01  3.1276924707e-01 -9.1104422794e-02  5.9246802822e-01  7.2658272134e-01 -2.3287741523e+00  7.2658272134e-01  3.1276924707e-01 -9.1104422794e-02 -2.3287741523e+00 -9.1104422794e-02 -1.2916690476e-01
 1.8439663359e-02 -9.1540951945e-02 -7.8264526534e-02 -9.1540951945e-02 -4.2305459423e-01  1.0560780948e+00 -7.8264526534e-02  1.0560780948e+00  4.0514939941e-01 -9.1540951945e-02 -4.2305459423e-01  1.0560780948e+00 -4.2305459423e-01  1.7016108260e-02  7.5645834760e-02  1.0560780948e+00  7.5645834760e-02  2.6829306329e-01 -7.8264526534e-02  1.0560780948e+00  4.0514939941e-01  1.0560780948e+00  7.5645834760e-02  2.6829306329e-01  4.0514939941e-01  2.6829306329e-01  3.2436151455e-01
-4.8481715129e-01 -4.1234785074e-01 -4.5342378385e-02 -4.1234785074e-01 -1.9445470698e-01  1.2136298007e-01 -4.5342378385e-02  1.2136298007e-01 -2.9465103176e-01 -4.1234785074e-01 -1.9445470698e-01  1.2136298007e-01 -1.9445470698e-01 -6.2280939411e-01  2.6761863037e-01  1.2136298007e-01  2.6761863037e-01 -9.6324730435e-01 -4.5342378385e-02  1.2136298007e-01 -2.9465103176e-01  1.2136298007e-01  2.6761863037e-01 -9.6324730435e-01 -2.9465103176e-01 -9.6324730435e-01 -6.7114448957e-01
-8.9763658314e-01 -6.7016066325e-01  3.4076542608e+00 -6.7016066325e-01 -1.0337653883e-01  9.6917208084e-02  3.4076542608e+00  9.6917208084e-02  5.4586176928e-01 -6.7016066325e-01 -1.0337653883e-01  9.6917208084e-02 -1.0337653883e-01 -2.9158993618e-01  5.1725778309e-01  9.6917208084e-02  5.1725778309e-01 -6.5799838499e-02  3.4076542608e+00  9.6917208084e-02  5.4586176928e-01  9.6917208084e-02  5.1725778309e-01 -6.5799838499e-02  5.4586176928e-01 -6.5799838499e-02  1.6316075895e+00
-7.6703701081e+00 -2.6628354898e-01  1.6806231396e-01 -2.6628354898e-01 -2.5425808324e+00  5.9786172135e-01  1.6806231396e-01  5.9786172135e-01 -5.6002841411e+00 -2.6628354898e-01 -2.5425808324e+00  5.9786172135e-01 -2.5425808324e+00 -3.1370556799e-01 -2.3187532132e-01  5.9786172135e-01 -2.3187532132e-01 -1.2416594075e-01  1.6806231396e-01  5.9786172135e-01 -5.6002841411e+00  5.9786172135e-01 -2.3187532132e-01 -1.2416594075e-01 -5.6002841411e+00 -1.2416594075e-01 -2.0732864665e+00
-4.5456741528e+00 -2.4880691426e-01 -2.0453736837e-02 -2.4880691426e-01 -9.9394539511e-01  5.9191787291e-01 -2.0453736837e-02  5.9191787291e-01 -4.1278359434e+00 -2.4880691426e-01 -9.9394539511e-01  5.9191787291e-01 -9.9394539511e-01 -1.3494508464e-01 -9.9271976434e-02  5.9191787291e-01 -9.9271976434e-02 -7.3118053345e-02 -2.0453736837e-02  5.9191787291e-01 -4.1278359434e+00  5.9191787291e-01 -9.9271976434e-02 -7.3118053345e-02 -4.1278359434e+00 -7.3118053345e-02 -1.8401303460e+00
-5.7215517866e-02  1.1089530022e-01  1.1703062365e-01  1.1089530022e-01  8.9947264456e-02 -2.0988323131e-01  1.1703062365e-01 -2.0988323131e-01 -8.7584307486e-02  1.1089530022e-01  8.9947264456e-02 -2.0988323131e-01  8.9947264456e-02  1.6780939546e-01 -6.7026520863e-02 -2.0988323131e-01 -6.7026520863e-02  2.6527879007e-02  1.1703062365e-01 -2.0988323131e-01 -8.7584307486e-02 -2.0988323131e-01 -6.7026520863e-02  2.6527879007e-02 -8.7584307486e-02  2.6527879007e-02  9.1682525071e-02
-1.6805020459e-01 -1.8920215844e-01  4.7318113654e-01 -1.8920215844e-01 -2.0917697004e-01  4.8893087388e-01  4.7318113654e-01  4.8893087388e-01  2.3281849187e-01 -1.8920215844e-01 -2.0917697004e-01  4.8893087388e-01 -2.0917697004e-01 -5.6773710229e-02  1.2657022122e-01  4.8893087388e-01  1.2657022122e-01  6.0858977331e-02  4.7318113654e-01  4.8893087388e-01  2.3281849187e-01  4.8893087388e-01  1.2657022122e-01  6.0858977331e-02  2.3281849187e-01  6.0858977331e-02  5.7211821165e-01
 3.0252620518e+00  1.9591996096e+00 -9.5633553919e+00  1.9591996096e+00  3.7966824509e-01 -5.3660652434e-01 -9.5633553919e+00 -5.3660652434e-01 -1.1500426637e+00  1.9591996096e+00  3.7966824509e-01 -5.3660652434e-01  3.7966824509e-01  8.5802213321e-01 -1.6138449321e+00 -5.3660652434e-01 -1.6138449321e+00  1.0776407596e+00 -9.5633553919e+00 -5.3660652434e-01 -1.1500426637e+00 -5.3660652434e-01 -1.6138449321e+00  1.0776407596e+00 -1.1500426637e+00  1.0776407596e+00 -9.5131440546e+00
-1.2218168077e-01  2.6858514429e-01 -5.3576278478e-01  2.6858514429e-01  4.7623519312e-01 -7.1805439958e-01 -5.3576278478e-01 -7.1805439958e-01 -5.5575331049e-01  2.6858514429e-01  4.7623519312e-01 -7.1805439958e-01  4.7623519312e-01 -3.5111597300e-02 -6.4898607232e-02 -7.1805439958e-01 -6.4898607232e-02 -1.6429259929e-01 -5.3576278478e-01 -7.1805439958e-01 -5.5575331049e-01 -7.1805439958e-01 -6.4898607232e-02 -1.6429259929e-01 -5.5575331049e-01 -1.6429259929e-01 -8.7658449683e-01
 6.0159430273e-01  2.1108852043e-01 -4.9375391395e-01  2.1108852043e-01  1.2027309068e-01 -8.4197760064e-01 -4.9375391395e-01 -8.4197760064e-01 -5.3669224424e-02  2.1108852043e-01  1.2027309068e-01 -8.4197760064e-01  1.2027309068e-01  1.5589108248e-01 -1.3568907365e-01 -8.4197760064e-01 -1.3568907365e-01  4.8288958936e-02 -4.9375391395e-01 -8.4197760064e-01 -5.3669224424e-02 -8.4197760064e-01 -1.3568907365e-01  4.8288958936e-02 -5.3669224424e-02  4.8288958936e-02 -4.7224390584e-01
 4.6542069156e+00  6.5159683440e-01  1.7948946549e-01  6.5159683440e-01 -9.2822800859e-01 -6.9584568541e-01  1.7948946549e-01 -6.9584568541e-01  3.0689187297e+00  6.5159683440e-01 -9.2822800859e-01 -6.9584568541e-01 -9.2822800859e-01  2.7311254580e-01 -5.2531492124e-02 -6.9584568541e-01 -5.2531492124e-02  9.2194203457e-02  1.7948946549e-01 -6.9584568541e-01  3.0689187297e+00 -6.9584568541e-01 -5.2531492124e-02  9.2194203457e-02  3.0689187297e+00  9.2194203457e-02  1.4729153638e+00
-8.6508202297e-01 -8.2560940900e-02  1.8112603871e-01 -8.2560940900e-02 -2.5698030978e-01 -1.8613131115e-01  1.8112603871e-01 -1.8613131115e-01 -2.6132612565e-01 -8.2560940900e-02 -2.5698030978e-01 -1.8613131115e-01 -2.5698030978e-01  1.4048196915e-01 -3.2196705078e-01 -1.8613131115e-01 -3.2196705078e-01  3.4613926684e-01  1.8112603871e-01 -1.8613131115e-01 -2.6132612565e-01 -1.8613131115e-01 -3.2196705078e-01  3.4613926684e-01 -2.6132612565e-01  3.4613926684e-01 -3.1027288130e+00
 3.2662499423e+00  8.8608612542e-01  1.9653643231e-01  8.8608612542e-01  8.3248040732e-01 -2.3911653276e-01  1.9653643231e-01 -2.3911653276e-01  2.0063587246e+00  8.8608612542e-01  8.3248040732e-01 -2.3911653276e-01  8.3248040732e-01  1.4989085718e-01 -1.8287956117e-01 -2.3911653276e-01 -1.8287956117e-01  6.3464533457e-01  1.9653643231e-01 -2.3911653276e-01  2.0063587246e+00 -2.3911653276e-01 -1.8287956117e-01  6.3464533457e-01  2.0063587246e+00  6.3464533457e-01  7.1299223859e-01
-7.9023725046e+00 -1.4527443941e-01 -4.5779348041e-02 -1.4527443941e-01 -2.1703991277e+00  4.9127299160e-01 -4.5779348041e-02  4.9127299160e-01 -4.6769274542e+00 -1.4527443941e-01 -2.1703991277e+00  4.9127299160e-01 -2.1703991277e+00 -1.6713032666e-01 -1.5625065875e-01  4.9127299160e-01 -1.5625065875e-01 -1.0079017847e-01 -4.5779348041e-02  4.9127299160e-01 -4.6769274542e+00  4.9127299160e-01 -1.5625065875e-01 -1.0079017847e-01 -4.6769274542e+00 -1.0079017847e-01 -1.3731238897e+00
-1.2528806685e+00 -1.1702873900e+00  6.1139629899e+00 -1.1702873900e+00 -1.0241655735e-01  2.5626034338e-01  6.1139629899e+00  2.5626034338e-01  9.5985793838e-01 -1.1702873900e+00 -1.0241655735e-01  2.5626034338e-01 -1.0241655735e-01 -6.1105215262e-01  1.0224304585e+00  2.5626034338e-01  1.0224304585e+00 -9.1829625763e-01  6.1139629899e+00  2.5626034338e-01  9.5985793838e-01  2.5626034338e-01  1.0224304585e+00 -9.1829625763e-01  9.5985793838e-01 -9.1829625763e-01  7.0363099397e+00
-6.6225225107e-01 -5.9269102718e-01  2.6859205606e+00 -5.9269102718e-01 -1.0407650602e-01  1.7908196076e-01  2.6859205606e+00  1.7908196076e-01  3.5247239614e-01 -5.9269102718e-01 -1.0407650602e-01  1.7908196076e-01 -1.0407650602e-01 -1.1788708731e-01  6.2715756215e-01  1.7908196076e-01  6.2715756215e-01 -2.2387070295e-01  2.6859205606e+00  1.7908196076e-01  3.5247239614e-01  1.7908196076e-01  6.2715756215e-01 -2.2387070295e-01  3.5247239614e-01 -2.2387070295e-01  3.3408221577e+00
-6.6472148201e-02 -4.9910341900e-02  4.0272164989e-01 -4.9910341900e-02  5.8070763308e-02 -1.7022872371e-01  4.0272164989e-01 -1.7022872371e-01 -3.4225748790e-03 -4.9910341900e-02  5.8070763308e-02 -1.7022872371e-01  5.8070763308e-02 -1.8249181412e-02  9.0408014861e-02 -1.7022872371e-01  9.0408014861e-02 -7.9856823098e-02  4.0272164989e-01 -1.7022872371e-01 -3.4225748790e-03 -1.7022872371e-01  9.0408014861e-02 -7.9856823098e-02 -3.4225748790e-03 -7.9856823098e-02  4.3919023290e-01
 1.6825807992e-01 -1.8498047975e-02  2.0409077640e-03 -1.8498047975e-02  2.6466097103e-01 -1.2371487017e-02  2.0409077640e-03 -1.2371487017e-02 -1.6855903682e-01 -1.8498047975e-02  2.6466097103e-01 -1.2371487017e-02  2.6466097103e-01  2.2398039502e-01 -1.1306612032e-02 -1.2371487017e-02 -1.1306612032e-02  1.5183051868e-01  2.0409077640e-03 -1.2371487017e-02 -1.6855903682e-01 -1.2371487017e-02 -1.1306612032e-02  1.5183051868e-01 -1.6855903682e-01  1.5183051868e-01 -1.5673925544e-02
 1.5283805612e+00  1.1285235128e+00 -5.8625038510e+00  1.1285235128e+00  3.2993739113e-01 -4.0089024804e-02 -5.8625038510e+00 -4.0089024804e-02 -7.1875697684e-01  1.1285235128e+00  3.2993739113e-01 -4.0089024804e-02  3.2993739113e-01  7.0591829817e-01 -1.1212958096e+00 -4.0089024804e-02 -1.1212958096e+00  1.0547208510e+00 -5.8625038510e+00 -4.0089024804e-02 -7.1875697684e-01 -4.0089024804e-02 -1.1212958096e+00  1.0547208510e+00 -7.1875697684e-01  1.0547208510e+00 -7.7887515773e+00
 1.0294752928e+00  3.0361204170e-01 -5.4249319053e-01  3.0361204170e-01 -1.6962609838e+00 -5.7358750094e-01 -5.4249319053e-01 -5.7358750094e-01  1.2851254227e+00  3.0361204170e-01 -1.6962609838e+00 -5.7358750094e-01 -1.6962609838e+00 -9.6659884266e-01 -5.2028366271e-01 -5.7358750094e-01 -5.2028366271e-01 -9.7928122098e-02 -5.4249319053e-01 -5.7358750094e-01  1.2851254227e+00 -5.7358750094e-01 -5.2028366271e-01 -9.7928122098e-02  1.2851254227e+00 -9.7928122098e-02 -3.0545362379e-01
 2.6491045170e-01 -6.6225826404e-02 -1.0185396293e+00 -6.6225826404e-02 -4.2544114069e-01  1.0244308422e+00 -1.0185396293e+00  1.0244308422e+00  2.5994461352e-01 -6.6225826404e-02 -4.2544114069e-01  1.0244308422e+00 -4.2544114069e-01 -6.8428387392e-02  2.9592657948e-02  1.0244308422e+00  2.9592657948e-02  5.0881299386e-01 -1.0185396293e+00  1.0244308422e+00  2.5994461352e-01  1.0244308422e+00  2.9592657948e-02  5.0881299386e-01  2.5994461352e-01  5.0881299386e-01 -8.1594070287e-01
-1.6054083488e+00  5.7768479634e-01 -2.1782757526e+00  5.7768479634e-01 -6.1497681965e-01  1.4781350710e-02 -2.1782757526e+00  1.4781350710e-02 -2.1619379363e+00  5.7768479634e-01 -6.1497681965e-01  1.4781350710e-02 -6.1497681965e-01  4.5163532003e-02 -4.9747990254e-01  1.4781350710e-02 -4.9747990254e-01  2.8707750712e-02 -2.1782757526e+00  1.4781350710e-02 -2.1619379363e+00  1.4781350710e-02 -4.9747990254e-01  2.8707750712e-02 -2.1619379363e+00  2.8707750712e-02 -1.1148098116e+00
-2.8974837866e+00  3.2745917277e-01  7.8025889804e-01  3.2745917277e-01 -4.9974879543e-01  2.8020306747e-01  7.8025889804e-01  2.8020306747e-01 -1.6680320326e+00  3.2745917277e-01 -4.9974879543e-01  2.8020306747e-01 -4.9974879543e-01  4.0743165929e-01 -2.1019002884e-01  2.8020306747e-01 -2.1019002884e-01  9.0365856522e-01  7.8025889804e-01  2.8020306747e-01 -1.6680320326e+00  2.8020306747e-01 -2.1019002884e-01  9.0365856522e-01 -1.6680320326e+00  9.0365856522e-01  6.1287204814e-02
 7.1854663342e+00  3.7812728871e-01 -8.5410335062e-01  3.7812728871e-01  1.9973899996e+00 -6.4802310356e-01 -8.5410335062e-01 -6.4802310356e-01  4.6453980567e+00  3.7812728871e-01  1.9973899996e+00 -6.4802310356e-01  1.9973899996e+00  8.5951748999e-01  1.0693363001e-01 -6.4802310356e-01  1.0693363001e-01  3.1960775922e-01 -8.5410335062e-01 -6.4802310356e-01  4.6453980567e+00 -6.4802310356e-01  1.0693363001e-01  3.1960775922e-01  4.6453980567e+00  3.1960775922e-01  1.7060094342e+00
 1.0198329948e-01  8.4621327218e-02  2.2734520726e-01  8.4621327218e-02  1.0719558376e-01  3.2665758829e-01  2.2734520726e-01  3.2665758829e-01  1.8332364242e-01  8.4621327218e-02  1.0719558376e-01  3.2665758829e-01  1.0719558376e-01 -4.0491968798e-01 -1.7280809756e-01  3.2665758829e-01 -1.7280809756e-01 -2.7444078033e-01  2.2734520726e-01  3.2665758829e-01  1.8332364242e-01  3.2665758829e-01 -1.7280809756e-01 -2.7444078033e-01  1.8332364242e-01 -2.7444078033e-01  9.5154439293e-02
 5.7613391673e+00  1.3570248530e-01 -3.0572054751e-01  1.3570248530e-01  1.0270531992e+00 -5.5438026038e-01 -3.0572054751e-01 -5.5438026038e-01  3.8425229073e+00  1.3570248530e-01  1.0270531992e+00 -5.5438026038e-01  1.0270531992e+00  2.0400635985e-01  4.1114849430e-02 -5.5438026038e-01  4.1114849430e-02 -3.6508195177e-03 -3.0572054751e-01 -5.5438026038e-01  3.8425229073e+00 -5.5438026038e-01  4.1114849430e-02 -3.6508195177e-03  3.8425229073e+00 -3.6508195177e-03  9.5297042071e-01
-1.6147207978e-01 -2.9026757134e-01  1.8242453355e-01 -2.9026757134e-01 -1.9727006619e-01  4.1098534032e-01  1.8242453355e-01  4.1098534032e-01  6.8853876802e-02 -2.9026757134e-01 -1.9727006619e-01  4.1098534032e-01 -1.9727006619e-01 -1.5899718328e-01  1.0576552905e-01  4.1098534032e-01  1.0576552905e-01 -3.9896120370e-02  1.8242453355e-01  4.1098534032e-01  6.8853876802e-02  4.1098534032e-01  1.0576552905e-01 -3.9896120370e-02  6.8853876802e-02 -3.9896120370e-02  3.5849678267e-01
 5.0530296121e+00  1.7363786363e+00 -7.3180907224e+00  1.7363786363e+00  3.8432061705e-01 -8.9983732636e-01 -7.3180907224e+00 -8.9983732636e-01  2.0815553209e+00  1.7363786363e+00  3.8432061705e-01 -8.9983732636e-01  3.8432061705e-01  8.8640552234e-01 -1.6376669696e+00 -8.9983732636e-01 -1.6376669696e+00  1.5539643540e+00 -7.3180907224e+00 -8.9983732636e-01  2.0815553209e+00 -8.9983732636e-01 -1.6376669696e+00  1.5539643540e+00  2.0815553209e+00  1.5539643540e+00 -1.0294957319e+01
 1.4542871124e-02 -2.0550010365e-01  6.7279110267e-02 -2.0550010365e-01  6.7316337557e-03  1.4141833536e-01  6.7279110267e-02  1.4141833536e-01 -1.8688921545e-02 -2.0550010365e-01  6.7316337557e-03  1.4141833536e-01  6.7316337557e-03 -3.6944145234e-01  7.4160389831e-02  1.4141833536e-01  7.4160389831e-02 -2.8124807757e-01  6.7279110267e-02  1.4141833536e-01 -1.8688921545e-02  1.4141833536e-01  7.4160389831e-02 -2.8124807757e-01 -1.8688921545e-02 -2.8124807757e-01 -5.6791772213e-02
 3.4225161916e+00  2.9635004412e-01  6.1731722973e-01  2.9635004412e-01 -7.5635093237e-01 -5.9511616152e-01  6.1731722973e-01 -5.9511616152e-01  3.3372309311e+00  2.9635004412e-01 -7.5635093237e-01 -5.9511616152e-01 -7.5635093237e-01 -1.1921282479e-01  2.7682038584e-01 -5.9511616152e-01  2.7682038584e-01 -2.1935254283e-01  6.1731722973e-01 -5.9511616152e-01  3.3372309311e+00 -5.9511616152e-01  2.7682038584e-01 -2.1935254283e-01  3.3372309311e+00 -2.1935254283e-01  3.6419808839e+00
-6.3416308976e-01 -7.2030293638e-01  1.0221484747e-01 -7.2030293638e-01 -4.1872936837e-01  1.1182667442e+00  1.0221484747e-01  1.1182667442e+00 -1.3962722844e-01 -7.2030293638e-01 -4.1872936837e-01  1.1182667442e+00 -4.1872936837e-01 -4.1726374865e-01  1.1516561315e-01  1.1182667442e+00  1.1516561315e-01 -8.8903420179e-02  1.0221484747e-01  1.1182667442e+00 -1.3962722844e-01  1.1182667442e+00  1.1516561315e-01 -8.8903420179e-02 -1.3962722844e-01 -8.8903420179e-02  1.5050028927e-01
-1.3229063666e+00 -4.2657213834e-01  3.7399969700e-01 -4.2657213834e-01 -3.5346291902e-01 -1.7033370230e-02  3.7399969700e-01 -1.7033370230e-02 -7.3595501612e-01 -4.2657213834e-01 -3.5346291902e-01 -1.7033370230e-02 -3.5346291902e-01 -3.2400044449e-01  2.6950721493e-01 -1.7033370230e-02  2.6950721493e-01 -7.5654528486e-01  3.7399969700e-01 -1.7033370230e-02 -7.3595501612e-01 -1.7033370230e-02  2.6950721493e-01 -7.5654528486e-01 -7.3595501612e-01 -7.5654528486e-01 -5.5228938429e-01
-2.9771542587e+00 -6.7682447401e-01  3.6045312940e+00 -6.7682447401e-01 -8.9546805353e-01  5.5206732938e-02  3.6045312940e+00  5.5206732938e-02 -6.5562693645e-02 -6.7682447401e-01 -8.9546805353e-01  5.5206732938e-02 -8.9546805353e-01 -2.4652987550e-01  3.4222403829e-01  5.5206732938e-02  3.4222403829e-01  2.2561580488e-02  3.6045312940e+00  5.5206732938e-02 -6.5562693645e-02  5.5206732938e-02  3.4222403829e-01  2.2561580488e-02 -6.5562693645e-02  2.2561580488e-02  1.2408192209e+00
-5.2422851061e+00 -1.0154837351e-01 -1.4757684982e-01 -1.0154837351e-01 -2.0274935937e+00  3.5542975752e-01 -1.4757684982e-01  3.5542975752e-01 -3.8236002934e+00 -1.0154837351e-01 -2.0274935937e+00  3.5542975752e-01 -2.0274935937e+00 -2.0727553449e-01 -9.9416222147e-02  3.5542975752e-01 -9.9416222147e-02 -2.5699382805e-01 -1.4757684982e-01  3.5542975752e-01 -3.8236002934e+00  3.5542975752e-01 -9.9416222147e-02 -2.5699382805e-01 -3.8236002934e+00 -2.5699382805e-01 -3.7874797301e-01
-9.9778079119e+00 -1.0166900850e+00  2.5580607900e+00 -1.0166900850e+00 -2.4076848484e+00  1.1085411127e+00  2.5580607900e+00  1.1085411127e+00 -7.0333374645e+00 -1.0166900850e+00 -2.4076848484e+00  1.1085411127e+00 -2.4076848484e+00 -5.1560671370e-01  3.3752153215e-01  1.1085411127e+00  3.3752153215e-01 -6.9600153583e-01  2.5580607900e+00  1.1085411127e+00 -7.0333374645e+00  1.1085411127e+00  3.3752153215e-01 -6.9600153583e-01 -7.0333374645e+00 -6.9600153583e-01  6.8791364970e-01
 2.4232992146e-01  1.9109985789e-01 -2.3866315225e-01  1.9109985789e-01 -1.3999350284e-02  4.5555643366e-02 -2.3866315225e-01  4.5555643366e-02  5.7774888444e-02  1.9109985789e-01 -1.3999350284e-02  4.5555643366e-02 -1.3999350284e-02  8.3012302641e-01 -1.3867298576e-02  4.5555643366e-02 -1.3867298576e-02  6.6946204824e-01 -2.3866315225e-01  4.5555643366e-02  5.7774888444e-02  4.5555643366e-02 -1.3867298576e-02  6.6946204824e-01  5.7774888444e-02  6.6946204824e-01  1.3674397154e-02
-6.5378949950e-03 -1.7309284966e-01  8.8941681079e-03 -1.7309284966e-01 -1.8534424710e-01  4.3449218319e-01  8.8941681079e-03  4.3449218319e-01  1.6175290536e-01 -1.7309284966e-01 -1.8534424710e-01  4.3449218319e-01 -1.8534424710e-01 -1.1460201491e-01  5.1733306911e-02  4.3449218319e-01  5.1733306911e-02  5.9608745106e-02  8.8941681079e-03  4.3449218319e-01  1.6175290536e-01  4.3449218319e-01  5.1733306911e-02  5.9608745106e-02  1.6175290536e-01  5.9608745106e-02  1.3587006946e-01
-4.0720746448e+00 -1.9238385180e+00  8.9402418330e+00 -1.9238385180e+00 -3.6924606021e-01  5.5816027645e-01  8.9402418330e+00  5.5816027645e-01  2.8103748148e-01 -1.9238385180e+00 -3.6924606021e-01  5.5816027645e-01 -3.6924606021e-01 -8.4598482073e-01  1.5853864322e+00  5.5816027645e-01  1.5853864322e+00 -1.1091879771e+00  8.9402418330e+00  5.5816027645e-01  2.8103748148e-01  5.5816027645e-01  1.5853864322e+00 -1.1091879771e+00  2.8103748148e-01 -1.1091879771e+00  9.0746903923e+00
 8.2852204021e-02 -4.1659465724e-02  1.0172521663e-02 -4.1659465724e-02  8.3502285981e-02 -3.7944174641e-01  1.0172521663e-02 -3.7944174641e-01 -9.2607765972e-02 -4.1659465724e-02  8.3502285981e-02 -3.7944174641e-01  8.3502285981e-02  1.0650555680e-01 -6.7603326350e-02 -3.7944174641e-01 -6.7603326350e-02  4.8072975856e-02  1.0172521663e-02 -3.7944174641e-01 -9.2607765972e-02 -3.7944174641e-01 -6.7603326350e-02  4.8072975856e-02 -9.2607765972e-02  4.8072975856e-02  1.2413903753e-02
 1.1929870790e-01 -4.0928786527e-01 -5.2510232790e-02 -4.0928786527e-01 -4.4254479929e-01  9.2440230876e-01 -5.2510232790e-02  9.2440230876e-01  4.1116541987e-01 -4.0928786527e-01 -4.4254479929e-01  9.2440230876e-01 -4.4254479929e-01 -1.6779542976e-01  5.2625719996e-02  9.2440230876e-01  5.2625719996e-02  2.1518111412e-01 -5.2510232790e-02  9.2440230876e-01  4.1116541987e-01  9.2440230876e-01  5.2625719996e-02  2.1518111412e-01  4.1116541987e-01  2.1518111412e-01  3.2121390381e-01
 4.0760194353e+00  4.4084009263e-01  6.4049412971e-01  4.4084009263e-01 -9.8936549171e-01 -7.1441868225e-01  6.4049412971e-01 -7.1441868225e-01  3.0043080330e+00  4.4084009263e-01 -9.8936549171e-01 -7.1441868225e-01 -9.8936549171e-01 -1.1798011360e-01 -7.8995518276e-02 -7.1441868225e-01 -7.8995518276e-02 -4.7063151766e-02  6.4049412971e-01 -7.1441868225e-01  3.0043080330e+00 -7.1441868225e-01 -7.8995518276e-02 -4.7063151766e-02  3.0043080330e+00 -4.7063151766e-02  1.6775651440e+00
 1.8792211613e-01  1.4718439241e-01 -6.8280019687e-01  1.4718439241e-01 -1.7346413483e-01  6.4598737643e-02 -6.8280019687e-01  6.4598737643e-02 -6.3704970742e-01  1.4718439241e-01 -1.7346413483e-01  6.4598737643e-02 -1.7346413483e-01 -9.8284466818e-02  1.6344801885e-01  6.4598737643e-02  1.6344801885e-01 -3.9737054671e-01 -6.8280019687e-01  6.4598737643e-02 -6.3704970742e-01  6.4598737643e-02  1.6344801885e-01 -3.9737054671e-01 -6.3704970742e-01 -3.9737054671e-01  2.1281446007e+00
-9.2354752805e-01 -7.8181430755e-01 -6.7441624055e-02 -7.8181430755e-01 -3.3944367318e-01 -2.0278122219e-03 -6.7441624055e-02 -2.0278122219e-03 -5.9378583206e-01 -7.8181430755e-01 -3.3944367318e-01 -2.0278122219e-03 -3.3944367318e-01 -1.9070046017e-01  1.9123725926e-01 -2.0278122219e-03  1.9123725926e-01 -6.2318347771e-01 -6.7441624055e-02 -2.0278122219e-03 -5.9378583206e-01 -2.0278122219e-03  1.9123725926e-01 -6.2318347771e-01 -5.9378583206e-01 -6.2318347771e-01 -5.3872463291e-01
-9.1528692488e+00 -4.0871143555e-01  5.7166480317e-01 -4.0871143555e-01 -2.4313871881e+00  5.8410522125e-01  5.7166480317e-01  5.8410522125e-01 -5.1695324350e+00 -4.0871143555e-01 -2.4313871881e+00  5.8410522125e-01 -2.4313871881e+00 -3.8582266441e-01 -1.5665623469e-01  5.8410522125e-01 -1.5665623469e-01 -1.9062158678e-01  5.7166480317e-01  5.8410522125e-01 -5.1695324350e+00  5.8410522125e-01 -1.5665623469e-01 -1.9062158678e-01 -5.1695324350e+00 -1.9062158678e-01 -1.3818429681e+00
-3.0968205509e-01 -2.5777757104e-01  1.6596735568e-01 -2.5777757104e-01 -3.1753853122e-02 -1.2590129614e-01  1.6596735568e-01 -1.2590129614e-01 -1.7788622973e-01 -2.5777757104e-01 -3.1753853122e-02 -1.2590129614e-01 -3.1753853122e-02  9.1894918041e-02  4.5421752643e-03 -1.2590129614e-01  4.5421752643e-03 -8.6381581267e-02  1.6596735568e-01 -1.2590129614e-01 -1.7788622973e-01 -1.2590129614e-01  4.5421752643e-03 -8.6381581267e-02 -1.7788622973e-01 -8.6381581267e-02  1.0227681918e-01
-9.5384372410e+00 -1.6040243120e+00  5.7484880098e+00 -1.6040243120e+00 -1.5240382818e+00  7.3953392193e-01  5.7484880098e+00  7.3953392193e-01 -3.1200160816e+00 -1.6040243120e+00 -1.5240382818e+00  7.3953392193e-01 -1.5240382818e+00 -7.8849536840e-01  1.0267327852e+00  7.3953392193e-01  1.0267327852e+00 -1.0061878475e+00  5.7484880098e+00  7.3953392193e-01 -3.1200160816e+00  7.3953392193e-01  1.0267327852e+00 -1.0061878475e+00 -3.1200160816e+00 -1.0061878475e+00  5.8144012777e+00
-7.3799218614e-02 -1.3517611992e-01  1.7324489730e-01 -1.3517611992e-01 -8.9349442516e-02  1.9438955385e-01  1.7324489730e-01  1.9438955385e-01  6.5934326080e-02 -1.3517611992e-01 -8.9349442516e-02  1.9438955385e-01 -8.9349442516e-02 -1.0490318442e-01  6.8642762086e-02  1.9438955385e-01  6.8642762086e-02 -1.4229937629e-02  1.7324489730e-01  1.9438955385e-01  6.5934326080e-02  1.9438955385e-01  6.8642762086e-02 -1.4229937629e-02  6.5934326080e-02 -1.4229937629e-02  2.5641351334e-01
-9.0412634780e-03  8.6549477096e-02 -5.6445219188e-02  8.6549477096e-02 -8.4990674277e-02 -1.6234992512e-01 -5.6445219188e-02 -1.6234992512e-01  2.8640469463e-02  8.6549477096e-02 -8.4990674277e-02 -1.6234992512e-01 -8.4990674277e-02  1.2622407842e-01 -7.7244836964e-02 -1.6234992512e-01 -7.7244836964e-02  1.5066304543e-01 -5.6445219188e-02 -1.6234992512e-01  2.8640469463e-02 -1.6234992512e-01 -7.7244836964e-02  1.5066304543e-01  2.8640469463e-02  1.5066304543e-01  3.6137845338e-02
-3.1423966903e+00 -1.4538957251e+00  6.2982274039e+00 -1.4538957251e+00  6.3937975880e-02  6.0262520046e-01  6.2982274039e+00  6.0262520046e-01 -5.0620031788e-01 -1.4538957251e+00  6.3937975880e-02  6.0262520046e-01  6.3937975880e-02 -6.5822582503e-01  1.2609765046e+00  6.0262520046e-01  1.2609765046e+00 -1.0339508168e+00  6.2982274039e+00  6.0262520046e-01 -5.0620031788e-01  6.0262520046e-01  1.2609765046e+00 -1.0339508168e+00 -5.0620031788e-01 -1.0339508168e+00  7.6178033643e+00
 2.8760206815e-01  1.0484876920e-02  1.7765883536e+00  1.0484876920e-02 -1.8332052461e+00 -3.5194629705e-01  1.7765883536e+00 -3.5194629705e-01  1.4464238324e+00  1.0484876920e-02 -1.8332052461e+00 -3.5194629705e-01 -1.8332052461e+00 -1.5347538892e-01  1.4428125431e-01 -3.5194629705e-01  1.4428125431e-01 -3.1788444163e-01  1.7765883536e+00 -3.5194629705e-01  1.4464238324e+00 -3.5194629705e-01  1.4428125431e-01 -3.1788444163e-01  1.4464238324e+00 -3.1788444163e-01  2.9113930411e+00
 1.6849927187e-01  5.2034944383e-01 -1.2055229987e-01  5.2034944383e-01  3.2705179187e-01 -1.1324811895e+00 -1.2055229987e-01 -1.1324811895e+00 -2.5790770888e-01  5.2034944383e-01  3.2705179187e-01 -1.1324811895e+00  3.2705179187e-01  2.1428969978e-01 -8.3732727800e-02 -1.1324811895e+00 -8.3732727800e-02 -1.5306636747e-01 -1.2055229987e-01 -1.1324811895e+00 -2.5790770888e-01 -1.1324811895e+00 -8.3732727800e-02 -1.5306636747e-01 -2.5790770888e-01 -1.5306636747e-01 -4.8951808371e-01
-8.9353531429e-01 -4.9432762780e-01 -2.7360485233e-01 -4.9432762780e-01 -2.4195193760e-01  8.8293830771e-02 -2.7360485233e-01  8.8293830771e-02 -7.5087429871e-01 -4.9432762780e-01 -2.4195193760e-01  8.8293830771e-02 -2.4195193760e-01 -3.7032091151e-01  2.4222241327e-01  8.8293830771e-02  2.4222241327e-01 -8.4841345523e-01 -2.7360485233e-01  8.8293830771e-02 -7.5087429871e-01  8.8293830771e-02  2.4222241327e-01 -8.4841345523e-01 -7.5087429871e-01 -8.4841345523e-01 -7.9338395900e-01
-1.8379751988e-01  3.8132647278e-01 -1.9099657057e+00  3.8132647278e-01 -3.2249164512e-01  1.2382577198e-01 -1.9099657057e+00  1.2382577198e-01 -1.2931412982e+00  3.8132647278e-01 -3.2249164512e-01  1.2382577198e-01 -3.2249164512e-01  1.4203035512e-01 -2.8119366263e-01  1.2382577198e-01 -2.8119366263e-01 -9.6562262348e-02 -1.9099657057e+00  1.2382577198e-01 -1.2931412982e+00  1.2382577198e-01 -2.8119366263e-01 -9.6562262348e-02 -1.2931412982e+00 -9.6562262348e-02 -9.5050617094e-02
 7.2959093158e+00  4.4464438958e-01 -6.0864108651e-01  4.4464438958e-01  2.0786062195e+00 -5.7503415946e-01 -6.0864108651e-01 -5.7503415946e-01  4.9176462921e+00  4.4464438958e-01  2.0786062195e+00 -5.7503415946e-01  2.0786062195e+00  2.0420627637e-01  1.2434816704e-01 -5.7503415946e-01  1.2434816704e-01  1.1659909498e-01 -6.0864108651e-01 -5.7503415946e-01  4.9176462921e+00 -5.7503415946e-01  1.2434816704e-01  1.1659909498e-01  4.9176462921e+00  1.1659909498e-01  1.7181995103e+00
 2.5892004489e-01  2.6971472430e-01 -1.6866907265e-01  2.6971472430e-01 -2.9526872412e-02  1.8770325307e-01 -1.6866907265e-01  1.8770325307e-01  2.3832352802e-01  2.6971472430e-01 -2.9526872412e-02  1.8770325307e-01 -2.9526872412e-02 -8.0862481586e-02  5.7257503054e-02  1.8770325307e-01  5.7257503054e-02  2.2117948544e-01 -1.6866907265e-01  1.8770325307e-01  2.3832352802e-01  1.8770325307e-01  5.7257503054e-02  2.2117948544e-01  2.3832352802e-01  2.2117948544e-01  1.3134852585e-02
 7.4522630208e+00  6.9366209260e-01 -1.1126670320e+00  6.9366209260e-01  1.4547670141e+00 -7.2535225003e-01 -1.1126670320e+00 -7.2535225003e-01  4.7130787484e+00  6.9366209260e-01  1.4547670141e+00 -7.2535225003e-01  1.4547670141e+00  2.8053955576e-01 -1.2162914428e-01 -7.2535225003e-01 -1.2162914428e-01  2.9278934058e-01 -1.1126670320e+00 -7.2535225003e-01  4.7130787484e+00 -7.2535225003e-01 -1.2162914428e-01  2.9278934058e-01  4.7130787484e+00  2.9278934058e-01  6.4972742518e-01
-3.5284699956e-02  1.4187523930e-02  1.4723300967e-01  1.4187523930e-02  1.1729873898e-01 -2.9858351976e-01  1.4723300967e-01 -2.9858351976e-01 -9.5427454606e-02  1.4187523930e-02  1.1729873898e-01 -2.9858351976e-01  1.1729873898e-01 -2.0698635207e-02 -2.1642327927e-03 -2.9858351976e-01 -2.1642327927e-03 -1.0117814325e-01  1.4723300967e-01 -2.9858351976e-01 -9.5427454606e-02 -2.9858351976e-01 -2.1642327927e-03 -1.0117814325e-01 -9.5427454606e-02 -1.0117814325e-01  7.4703652076e-02
-1.7650223420e+00 -1.3550558267e+00  6.9272493196e+00 -1.3550558267e+00 -2.6392516744e-01  2.3815931241e-01  6.9272493196e+00  2.3815931241e-01  8.3734604595e-01 -1.3550558267e+00 -2.6392516744e-01  2.3815931241e-01 -2.6392516744e-01 -7.5636303536e-01  1.4630690558e+00  2.3815931241e-01  1.4630690558e+00 -1.3336945896e+00  6.9272493196e+00  2.3815931241e-01  8.3734604595e-01  2.3815931241e-01  1.4630690558e+00 -1.3336945896e+00  8.3734604595e-01 -1.3336945896e+00  1.0244763185e+01
 1.4202279204e-02 -6.4134024533e-02 -3.6129736209e-03 -6.4134024533e-02 -9.7564196227e-03 -4.7851886569e-02 -3.6129736209e-03 -4.7851886569e-02  4.3902790389e-02 -6.4134024533e-02 -9.7564196227e-03 -4.7851886569e-02 -9.7564196227e-03 -2.3745270859e-01  4.0274927266e-02 -4.7851886569e-02  4.0274927266e-02 -2.4050143098e-01 -3.6129736209e-03 -4.7851886569e-02  4.3902790389e-02 -4.7851886569e-02  4.0274927266e-02 -2.4050143098e-01  4.3902790389e-02 -2.4050143098e-01 -1.0791191560e-01
-3.0366195346e+00 -5.2016932254e-01  5.8375202592e-01 -5.2016932254e-01  1.1345485325e+00  7.7357164990e-01  5.8375202592e-01  7.7357164990e-01 -2.8699770104e+00 -5.2016932254e-01  1.1345485325e+00  7.7357164990e-01  1.1345485325e+00  2.8282615339e-01  2.8458759787e-01  7.7357164990e-01  2.8458759787e-01 -4.3364918634e-02  5.8375202592e-01  7.7357164990e-01 -2.8699770104e+00  7.7357164990e-01  2.8458759787e-01 -4.3364918634e-02 -2.8699770104e+00 -4.3364918634e-02 -5.1695582555e-01
 4.6928239936e-02 -8.6310489899e-02 -3.4021089153e-01 -8.6310489899e-02 -4.1048804626e-01  1.0655158037e+00 -3.4021089153e-01  1.0655158037e+00  3.3977048342e-01 -8.6310489899e-02 -4.1048804626e-01  1.0655158037e+00 -4.1048804626e-01 -2.4831034003e-02  8.2003158817e-02  1.0655158037e+00  8.2003158817e-02  2.9431439515e-01 -3.4021089153e-01  1.0655158037e+00  3.3977048342e-01  1.0655158037e+00  8.2003158817e-02  2.9431439515e-01  3.3977048342e-01  2.9431439515e-01 -7.4666428829e-02
-5.4130005453e-01  3.9465341391e-01  1.3588260542e-01  3.9465341391e-01 -2.6461301466e-02 -1.7628946810e-03  1.3588260542e-01 -1.7628946810e-03 -3.8830005808e-01  3.9465341391e-01 -2.6461301466e-02 -1.7628946810e-03 -2.6461301466e-02  3.5983455026e-01 -2.6706894471e-01 -1.7628946810e-03 -2.6706894471e-01  8.0842985204e-01  1.3588260542e-01 -1.7628946810e-03 -3.8830005808e-01 -1.7628946810e-03 -2.6706894471e-01  8.0842985204e-01 -3.8830005808e-01  8.0842985204e-01  3.7571684649e-01
-1.5174472234e+00 -5.8991181057e-01  2.8736461075e+00 -5.8991181057e-01 -3.9476816657e-01  1.5966430019e-01  2.8736461075e+00  1.5966430019e-01  4.8517917904e-02 -5.8991181057e-01 -3.9476816657e-01  1.5966430019e-01 -3.9476816657e-01 -2.4989290815e-01  2.7672441937e-01  1.5966430019e-01  2.7672441937e-01  8.7240746187e-02  2.8736461075e+00  1.5966430019e-01  4.8517917904e-02  1.5966430019e-01  2.7672441937e-01  8.7240746187e-02  4.8517917904e-02  8.7240746187e-02  9.0149033946e-02
 6.9819436117e+00  1.5964288625e-01  1.3202910027e-01  1.5964288625e-01  2.2988291924e+00 -5.0710935159e-01  1.3202910027e-01 -5.0710935159e-01  4.9633603475e+00  1.5964288625e-01  2.2988291924e+00 -5.0710935159e-01  2.2988291924e+00  4.5141989827e-01  2.3463993238e-01 -5.0710935159e-01  2.3463993238e-01  1.8888248117e-01  1.3202910027e-01 -5.0710935159e-01  4.9633603475e+00 -5.0710935159e-01  2.3463993238e-01  1.8888248117e-01  4.9633603475e+00  1.8888248117e-01  1.7300597709e+00
-8.0212769593e+00 -3.3270214695e-01 -2.3051395202e-03 -3.3270214695e-01 -1.7843897801e+00  8.1271542974e-01 -2.3051395202e-03  8.1271542974e-01 -6.0332207030e+00 -3.3270214695e-01 -1.7843897801e+00  8.1271542974e-01 -1.7843897801e+00 -2.9881017139e-01 -1.8373479460e-01  8.1271542974e-01 -1.8373479460e-01 -9.2363998169e-02 -2.3051395202e-03  8.1271542974e-01 -6.0332207030e+00  8.1271542974e-01 -1.8373479460e-01 -9.2363998169e-02 -6.0332207030e+00 -9.2363998169e-02 -2.4364280640e+00
 6.0116431128e-02  1.4298239128e-01 -1.4597737501e-02  1.4298239128e-01  9.4225449861e-02 -1.4576267465e-01 -1.4597737501e-02 -1.4576267465e-01 -6.5540290221e-03  1.4298239128e-01  9.4225449861e-02 -1.4576267465e-01  9.4225449861e-02 -3.6473373392e-02  5.3095541894e-03 -1.4576267465e-01  5.3095541894e-03  2.7874463473e-03 -1.4597737501e-02 -1.4576267465e-01 -6.5540290221e-03 -1.4576267465e-01  5.3095541894e-03  2.7874463473e-03 -6.5540290221e-03  2.7874463473e-03 -5.6776630677e-02
 1.8061795420e-01  3.9591970118e-03 -3.0107543114e-01  3.9591970118e-03 -7.5101211198e-02  2.0986231351e-01 -3.0107543114e-01  2.0986231351e-01  1.0117814779e-01  3.9591970118e-03 -7.5101211198e-02  2.0986231351e-01 -7.5101211198e-02  8.8145768137e-02 -4.9090303948e-02  2.0986231351e-01 -4.9090303948e-02  1.0189638309e-01 -3.0107543114e-01  2.0986231351e-01  1.0117814779e-01  2.0986231351e-01 -4.9090303948e-02  1.0189638309e-01  1.0117814779e-01  1.0189638309e-01 -2.9511752044e-01
-1.1338980457e-01  9.5031567206e-02 -1.4610610679e-01  9.5031567206e-02 -8.1610784351e-02 -1.4271936514e-01 -1.4610610679e-01 -1.4271936514e-01  5.6795072245e-02  9.5031567206e-02 -8.1610784351e-02 -1.4271936514e-01 -8.1610784351e-02 -1.4888402389e-01 -2.9617717715e-02 -1.4271936514e-01 -2.9617717715e-02 -1.5449155356e-01 -1.4610610679e-01 -1.4271936514e-01  5.6795072245e-02 -1.4271936514e-01 -2.9617717715e-02 -1.5449155356e-01  5.6795072245e-02 -1.5449155356e-01 -2.5639481793e-01
 2.0388274689e+00  1.0855760732e+00 -5.3840783834e+00  1.0855760732e+00  2.4532550675e-02 -1.9348818661e-01 -5.3840783834e+00 -1.9348818661e-01  7.8011117242e-03  1.0855760732e+00  2.4532550675e-02 -1.9348818661e-01  2.4532550675e-02  5.2056341136e-01 -1.2026343139e+00 -1.9348818661e-01 -1.2026343139e+00  1.0714471256e+00 -5.3840783834e+00 -1.9348818661e-01  7.8011117242e-03 -1.9348818661e-01 -1.2026343139e+00  1.0714471256e+00  7.8011117242e-03  1.0714471256e+00 -7.9519623024e+00
-2.0553557441e+00 -3.1588945874e-01  5.6471661458e-01 -3.1588945874e-01  1.2946752516e+00  7.0935219825e-01  5.6471661458e-01  7.0935219825e-01 -2.1027025478e+00 -3.1588945874e-01  1.2946752516e+00  7.0935219825e-01  1.2946752516e+00  8.3024386308e-01  1.7781796064e-01  7.0935219825e-01  1.7781796064e-01  1.4408952278e-01  5.6471661458e-01  7.0935219825e-01 -2.1027025478e+00  7.0935219825e-01  1.7781796064e-01  1.4408952278e-01 -2.1027025478e+00  1.4408952278e-01 -7.8394623529e-01
 2.6270257179e-01 -1.8884460860e-02 -6.0443515629e-01 -1.8884460860e-02 -4.0564017824e-01  9.8902862209e-01 -6.0443515629e-01  9.8902862209e-01  4.4270148423e-01 -1.8884460860e-02 -4.0564017824e-01  9.8902862209e-01 -4.0564017824e-01 -1.1678727557e-01  1.4058393412e-01  9.8902862209e-01  1.4058393412e-01  2.1242303815e-01 -6.0443515629e-01  9.8902862209e-01  4.4270148423e-01  9.8902862209e-01  1.4058393412e-01  2.1242303815e-01  4.4270148423e-01  2.1242303815e-01 -4.4312526107e-01
-3.6077121682e+00 -5.4287198243e-01  3.1593787552e+00 -5.4287198243e-01 -1.3820791228e+00  2.9643088053e-01  3.1593787552e+00  2.9643088053e-01 -1.4322834932e+00 -5.4287198243e-01 -1.3820791228e+00  2.9643088053e-01 -1.3820791228e+00 -6.9931384688e-01  3.6631951350e-01  2.9643088053e-01  3.6631951350e-01 -5.6566975288e-02  3.1593787552e+00  2.9643088053e-01 -1.4322834932e+00  2.9643088053e-01  3.6631951350e-01 -5.6566975288e-02 -1.4322834932e+00 -5.6566975288e-02  1.2017369712e+00
-3.8983124418e+00  5.2332213357e-01 -6.3264203432e-01  5.2332213357e-01 -9.6539951414e-01  2.2333352412e-01 -6.3264203432e-01  2.2333352412e-01 -2.9458295988e+00  5.2332213357e-01 -9.6539951414e-01  2.2333352412e-01 -9.6539951414e-01  4.8954699641e-01 -4.5805539980e-01  2.2333352412e-01 -4.5805539980e-01  8.1416720899e-01 -6.3264203432e-01  2.2333352412e-01 -2.9458295988e+00  2.2333352412e-01 -4.5805539980e-01  8.1416720899e-01 -2.9458295988e+00  8.1416720899e-01 -5.9202147033e-01
 6.2435314807e+00  2.0789916146e-01  6.6918243324e-01  2.0789916146e-01  1.9386064765e+00 -4.7465097008e-01  6.6918243324e-01 -4.7465097008e-01  4.6007815621e+00  2.0789916146e-01  1.9386064765e+00 -4.7465097008e-01  1.9386064765e+00  9.4755464678e-01  1.6640449692e-01 -4.7465097008e-01  1.6640449692e-01  6.2916922025e-01  6.6918243324e-01 -4.7465097008e-01  4.6007815621e+00 -4.7465097008e-01  1.6640449692e-01  6.2916922025e-01  4.6007815621e+00  6.2916922025e-01  1.8446620373e+00
 2.6020362184e+00 -2.3909396312e-01 -8.3773337257e-02 -2.3909396312e-01  2.5758773281e-01 -2.2215059898e-01 -8.3773337257e-02 -2.2215059898e-01  2.1737429778e+00 -2.3909396312e-01  2.5758773281e-01 -2.2215059898e-01  2.5758773281e-01  5.8624980399e-01  2.6685807018e-02 -2.2215059898e-01  2.6685807018e-02  1.3177836092e-01 -8.3773337257e-02 -2.2215059898e-01  2.1737429778e+00 -2.2215059898e-01  2.6685807018e-02  1.3177836092e-01  2.1737429778e+00  1.3177836092e-01  1.2103913308e+00
-3.2062281592e+00 -3.9829783816e-01  1.8783260261e-01 -3.9829783816e-01 -8.2543767415e-01  4.5578755677e-01  1.8783260261e-01  4.5578755677e-01 -2.3093744074e+00 -3.9829783816e-01 -8.2543767415e-01  4.5578755677e-01 -8.2543767415e-01  5.9389002991e-01 -1.9459931617e-01  4.5578755677e-01 -1.9459931617e-01  2.5273743650e-01  1.8783260261e-01  4.5578755677e-01 -2.3093744074e+00  4.5578755677e-01 -1.9459931617e-01  2.5273743650e-01 -2.3093744074e+00  2.5273743650e-01 -7.1589262366e-01
 9.9326303888e-03  2.0102964840e-01 -5.1976814236e-01  2.0102964840e-01 -1.3358589809e-01  3.9351609281e-01 -5.1976814236e-01  3.9351609281e-01 -1.4366360344e-02  2.0102964840e-01 -1.3358589809e-01  3.9351609281e-01 -1.3358589809e-01  2.3999822747e-01 -5.3735749731e-02  3.9351609281e-01 -5.3735749731e-02  2.4906402030e-01 -5.1976814236e-01  3.9351609281e-01 -1.4366360344e-02  3.9351609281e-01 -5.3735749731e-02  2.4906402030e-01 -1.4366360344e-02  2.4906402030e-01 -4.4963650302e-01
 7.0874434576e-01 -1.3226655563e+00  7.9010802982e+00 -1.3226655563e+00 -2.5774519270e-01 -1.5669454817e-01  7.9010802982e+00 -1.5669454817e-01  3.0638326578e+00 -1.3226655563e+00 -2.5774519270e-01 -1.5669454817e-01 -2.5774519270e-01 -9.1412817283e-01  1.4797463973e+00 -1.5669454817e-01  1.4797463973e+00 -1.2098609438e+00  7.9010802982e+00 -1.5669454817e-01  3.0638326578e+00 -1.5669454817e-01  1.4797463973e+00 -1.2098609438e+00  3.0638326578e+00 -1.2098609438e+00  1.0471829657e+01
-6.8210291049e-02  1.6252175141e-01 -6.4971335820e-01  1.6252175141e-01 -5.0133781051e-02  5.4130587111e-01 -6.4971335820e-01  5.4130587111e-01 -1.5595569101e-01  1.6252175141e-01 -5.0133781051e-02  5.4130587111e-01 -5.0133781051e-02  3.2422177300e-01 -9.9573403882e-03  5.4130587111e-01 -9.9573403882e-03  3.8674758860e-01 -6.4971335820e-01  5.4130587111e-01 -1.5595569101e-01  5.4130587111e-01 -9.9573403882e-03  3.8674758860e-01 -1.5595569101e-01  3.8674758860e-01 -6.3164362475e-01
 1.1342436801e+00  7.3656297271e-01 -1.8932669796e+00  7.3656297271e-01 -6.6301607899e-01  5.9231689667e-01 -1.8932669796e+00  5.9231689667e-01  8.0579962617e-01  7.3656297271e-01 -6.6301607899e-01  5.9231689667e-01 -6.6301607899e-01  1.1740824420e-03 -1.7278124290e-01  5.9231689667e-01 -1.7278124290e-01  4.1542617245e-01 -1.8932669796e+00  5.9231689667e-01  8.0579962617e-01  5.9231689667e-01 -1.7278124290e-01  4.1542617245e-01  8.0579962617e-01  4.1542617245e-01 -1.6733412045e+00
-3.3358042955e+00 -5.6811172293e-01  2.1830033721e+00 -5.6811172293e-01  7.5796651234e-01  1.0172000266e+00  2.1830033721e+00  1.0172000266e+00 -1.9624019493e+00 -5.6811172293e-01  7.5796651234e-01  1.0172000266e+00  7.5796651234e-01  5.2659776917e-01  6.0011440391e-01  1.0172000266e+00  6.0011440391e-01 -1.0664951558e-01  2.1830033721e+00  1.0172000266e+00 -1.9624019493e+00  1.0172000266e+00  6.0011440391e-01 -1.0664951558e-01 -1.9624019493e+00 -1.0664951558e-01  1.5283772101e+00
 2.5032173084e+00 -2.6080139244e-02 -1.1709971710e+00 -2.6080139244e-02  1.0049095480e+00 -3.0316630509e-01 -1.1709971710e+00 -3.0316630509e-01  1.6231129262e+00 -2.6080139244e-02  1.0049095480e+00 -3.0316630509e-01  1.0049095480e+00  1.8896773707e-01  2.6990827759e-01 -3.0316630509e-01  2.6990827759e-01 -5.8100710631e-01 -1.1709971710e+00 -3.0316630509e-01  1.6231129262e+00 -3.0316630509e-01  2.6990827759e-01 -5.8100710631e-01  1.6231129262e+00 -5.8100710631e-01  2.1331872453e+00
-9.3501537350e-01  4.4198989366e-01 -4.4307499559e-01  4.4198989366e-01  2.1614879057e-01 -1.1666485082e-01 -4.4307499559e-01 -1.1666485082e-01 -6.1367411019e-01  4.4198989366e-01  2.1614879057e-01 -1.1666485082e-01  2.1614879057e-01  3.6043899228e-01 -2.0904661527e-01 -1.1666485082e-01 -2.0904661527e-01  4.0800388622e-01 -4.4307499559e-01 -1.1666485082e-01 -6.1367411019e-01 -1.1666485082e-01 -2.0904661527e-01  4.0800388622e-01 -6.1367411019e-01  4.0800388622e-01  1.0908484824e+00
 7.6631618688e+00 -5.3876817613e-03  1.2547468483e+00 -5.3876817613e-03  2.1276078368e+00 -4.6337109966e-01  1.2547468483e+00 -4.6337109966e-01  5.1735365031e+00 -5.3876817613e-03  2.1276078368e+00 -4.6337109966e-01  2.1276078368e+00  6.4738563594e-01  2.8581431157e-01 -4.6337109966e-01  2.8581431157e-01  1.5469254561e-01  1.2547468483e+00 -4.6337109966e-01  5.1735365031e+00 -4.6337109966e-01  2.8581431157e-01  1.5469254561e-01  5.1735365031e+00  1.5469254561e-01  2.1554071621e+00
 8.3360958535e+00 -4.4982781158e-01  2.8758985091e+00 -4.4982781158e-01  1.4683874483e+00 -6.0110814316e-01  2.8758985091e+00 -6.0110814316e-01  5.7581494303e+00 -4.4982781158e-01  1.4683874483e+00 -6.0110814316e-01  1.4683874483e+00  2.0897676824e-01  6.6203978116e-01 -6.0110814316e-01  6.6203978116e-01 -3.8130168958e-01  2.8758985091e+00 -6.0110814316e-01  5.7581494303e+00 -6.0110814316e-01  6.6203978116e-01 -3.8130168958e-01  5.7581494303e+00 -3.8130168958e-01  5.1824743503e+00
 3.6215332614e+00  5.2891094289e-01  1.2328518335e+00  5.2891094289e-01  9.7585516019e-01 -3.6186903392e-01  1.2328518335e+00 -3.6186903392e-01  2.4328543388e+00  5.2891094289e-01  9.7585516019e-01 -3.6186903392e-01  9.7585516019e-01 -2.4863505238e-01  3.5772046792e-01 -3.6186903392e-01  3.5772046792e-01 -1.0599186967e-01  1.2328518335e+00 -3.6186903392e-01  2.4328543388e+00 -3.6186903392e-01  3.5772046792e-01 -1.0599186967e-01  2.4328543388e+00 -1.0599186967e-01  2.1951095053e+00
 2.0974528474e-01  2.6548064069e-02 -5.4871604563e-01  2.6548064069e-02 -6.2420061089e-02  1.7839783721e-01 -5.4871604563e-01  1.7839783721e-01  5.4340465468e-02  2.6548064069e-02 -6.2420061089e-02  1.7839783721e-01 -6.2420061089e-02 -1.3344329891e-03 -1.0411635796e-01  1.7839783721e-01 -1.0411635796e-01  8.2073310517e-02 -5.4871604563e-01  1.7839783721e-01  5.4340465468e-02  1.7839783721e-01 -1.0411635796e-01  8.2073310517e-02  5.4340465468e-02  8.2073310517e-02 -5.3714763804e-01
 3.2826778320e-03  2.8780621913e-02 -1.5462065216e-01  2.8780621913e-02 -3.3587587411e-01  1.6187429044e-02 -1.5462065216e-01  1.6187429044e-02  2.3168531282e-01  2.8780621913e-02 -3.3587587411e-01  1.6187429044e-02 -3.3587587411e-01 -2.8396274558e-01 -1.8373010628e-02  1.6187429044e-02 -1.8373010628e-02 -1.3437779033e-01 -1.5462065216e-01  1.6187429044e-02  2.3168531282e-01  1.6187429044e-02 -1.8373010628e-02 -1.3437779033e-01  2.3168531282e-01 -1.3437779033e-01 -1.1908049853e-01
 2.9613907111e+00  1.3951365371e+00 -6.4491113846e+00  1.3951365371e+00 -1.2483962809e-01 -4.3870470187e-01 -6.4491113846e+00 -4.3870470187e-01  2.5067422077e-01  1.3951365371e+00 -1.2483962809e-01 -4.3870470187e-01 -1.2483962809e-01  3.6911715380e-01 -1.3016186401e+00 -4.3870470187e-01 -1.3016186401e+00  9.4738401276e-01 -6.4491113846e+00 -4.3870470187e-01  2.5067422077e-01 -4.3870470187e-01 -1.3016186401e+00  9.4738401276e-01  2.5067422077e-01  9.4738401276e-01 -7.4564761111e+00
-1.2198301996e-01  1.1809857036e-01 -2.3395322075e+00  1.1809857036e-01  1.3870636691e+00  8.2786889780e-01 -2.3395322075e+00  8.2786889780e-01 -1.1737719547e+00  1.1809857036e-01  1.3870636691e+00  8.2786889780e-01  1.3870636691e+00  1.0878112033e+00  1.6275256119e-03  8.2786889780e-01  1.6275256119e-03  6.3426965439e-01 -2.3395322075e+00  8.2786889780e-01 -1.1737719547e+00  8.2786889780e-01  1.6275256119e-03  6.3426965439e-01 -1.1737719547e+00  6.3426965439e-01 -3.0634498955e+00
-8.4000013798e-01  8.9817768041e-02  9.2802691695e-01  8.9817768041e-02  1.0196103308e+00 -7.2239161699e-01  9.2802691695e-01 -7.2239161699e-01 -8.5906321826e-01  8.9817768041e-02  1.0196103308e+00 -7.2239161699e-01  1.0196103308e+00  5.8478045441e-01  7.2064187573e-02 -7.2239161699e-01  7.2064187573e-02 -3.2554016560e-01  9.2802691695e-01 -7.2239161699e-01 -8.5906321826e-01 -7.2239161699e-01  7.2064187573e-02 -3.2554016560e-01 -8.5906321826e-01 -3.2554016560e-01  4.2141302007e-01
 2.3810198770e+00 -6.1967313018e-01  9.6158703361e-01 -6.1967313018e-01  4.9042724629e-01 -1.4241654476e-01  9.6158703361e-01 -1.4241654476e-01  2.2903613268e+00 -6.1967313018e-01  4.9042724629e-01 -1.4241654476e-01  4.9042724629e-01 -2.0489619306e-01  3.6146092377e-01 -1.4241654476e-01  3.6146092377e-01 -4.2641960219e-01  9.6158703361e-01 -1.4241654476e-01  2.2903613268e+00 -1.4241654476e-01  3.6146092377e-01 -4.2641960219e-01  2.2903613268e+00 -4.2641960219e-01  7.3474444812e-02
-1.4587055133e+00  2.1982353164e-02  1.2848260571e+00  2.1982353164e-02 -8.1352236537e-02  2.5482994397e-01  1.2848260571e+00  2.5482994397e-01 -1.6775652215e-01  2.1982353164e-02 -8.1352236537e-02  2.5482994397e-01 -8.1352236537e-02  2.0161479228e-01 -2.2958102773e-03  2.5482994397e-01 -2.2958102773e-03  7.4854762953e-01  1.2848260571e+00  2.5482994397e-01 -1.6775652215e-01  2.5482994397e-01 -2.2958102773e-03  7.4854762953e-01 -1.6775652215e-01  7.4854762953e-01 -2.1550219574e-01
-7.3187599028e+00 -2.7727794066e-01  6.0893360675e-01 -2.7727794066e-01 -2.0047123556e+00  6.3012959784e-01  6.0893360675e-01  6.3012959784e-01 -4.7167699603e+00 -2.7727794066e-01 -2.0047123556e+00  6.3012959784e-01 -2.0047123556e+00 -7.6152627569e-01 -1.8857272009e-01  6.3012959784e-01 -1.8857272009e-01 -2.3113358060e-01  6.0893360675e-01  6.3012959784e-01 -4.7167699603e+00  6.3012959784e-01 -1.8857272009e-01 -2.3113358060e-01 -4.7167699603e+00 -2.3113358060e-01 -1.7275953904e+00
-1.8651471124e-01  1.1716543264e-01  2.9453677635e-01  1.1716543264e-01  2.7553363677e-02  2.7459777689e-01  2.9453677635e-01  2.7459777689e-01  5.7807332144e-02  1.1716543264e-01  2.7553363677e-02  2.7459777689e-01  2.7553363677e-02  1.9004083526e-02 -2.1200874071e-01  2.7459777689e-01 -2.1200874071e-01 -4.5032072885e-02  2.9453677635e-01  2.7459777689e-01  5.7807332144e-02  2.7459777689e-01 -2.1200874071e-01 -4.5032072885e-02  5.7807332144e-02 -4.5032072885e-02  2.2725132627e-01
 7.9047980687e+00  3.2896802126e-01 -9.6844670851e-01  3.2896802126e-01  1.3775400737e+00 -6.6251088972e-01 -9.6844670851e-01 -6.6251088972e-01  4.5881261917e+00  3.2896802126e-01  1.3775400737e+00 -6.6251088972e-01  1.3775400737e+00  4.5445327370e-01 -8.9315475454e-03 -6.6251088972e-01 -8.9315475454e-03  1.3295822474e-01 -9.6844670851e-01 -6.6251088972e-01  4.5881261917e+00 -6.6251088972e-01 -8.9315475454e-03  1.3295822474e-01  4.5881261917e+00  1.3295822474e-01  6.6648544657e-01
 2.3023552971e-01  1.2716135600e-01 -8.8776402543e-01  1.2716135600e-01 -1.9857470477e-01  5.3825382677e-01 -8.8776402543e-01  5.3825382677e-01  7.5051249107e-02  1.2716135600e-01 -1.9857470477e-01  5.3825382677e-01 -1.9857470477e-01  1.0807826725e-01 -5.5789581366e-02  5.3825382677e-01 -5.5789581366e-02  2.5465132398e-01 -8.8776402543e-01  5.3825382677e-01  7.5051249107e-02  5.3825382677e-01 -5.5789581366e-02  2.5465132398e-01  7.5051249107e-02  2.5465132398e-01 -6.3481833271e-01
 2.8540138779e+00  2.2111016514e+00 -1.1359560764e+01  2.2111016514e+00  3.1882196732e-01 -3.5742322576e-01 -1.1359560764e+01 -3.5742322576e-01 -1.7252480193e+00  2.2111016514e+00  3.1882196732e-01 -3.5742322576e-01  3.1882196732e-01  9.3162116616e-01 -1.8040506373e+00 -3.5742322576e-01 -1.8040506373e+00  1.3438883174e+00 -1.1359560764e+01 -3.5742322576e-01 -1.7252480193e+00 -3.5742322576e-01 -1.8040506373e+00  1.3438883174e+00 -1.7252480193e+00  1.3438883174e+00 -1.1361781361e+01
-4.4497747116e-01 -2.2652019896e-01  1.2764312311e+00 -2.2652019896e-01  3.2477197912e-01 -9.1191036497e-01  1.2764312311e+00 -9.1191036497e-01 -2.7137225914e-01 -2.2652019896e-01  3.2477197912e-01 -9.1191036497e-01  3.2477197912e-01 -1.2032296185e-01 -2.4206524271e-02 -9.1191036497e-01 -2.4206524271e-02 -4.3618166185e-01  1.2764312311e+00 -9.1191036497e-01 -2.7137225914e-01 -9.1191036497e-01 -2.4206524271e-02 -4.3618166185e-01 -2.7137225914e-01 -4.3618166185e-01  8.7913582740e-01
 4.6048243902e+00  3.6790265505e-01 -1.9976513017e-01  3.6790265505e-01 -4.5815156277e-01 -4.3800589024e-01 -1.9976513017e-01 -4.3800589024e-01  2.9175997716e+00  3.6790265505e-01 -4.5815156277e-01 -4.3800589024e-01 -4.5815156277e-01 -6.1758473222e-01 -4.1790690825e-02 -4.3800589024e-01 -4.1790690825e-02 -1.6223432324e-01 -1.9976513017e-01 -4.3800589024e-01  2.9175997716e+00 -4.3800589024e-01 -4.1790690825e-02 -1.6223432324e-01  2.9175997716e+00 -1.6223432324e-01  9.8716172593e-01
-4.6028356495e+00 -3.6643148544e-01 -4.0170114088e-01 -3.6643148544e-01  1.7570600238e-01  8.3597877580e-01 -4.0170114088e-01  8.3597877580e-01 -2.9370869794e+00 -3.6643148544e-01  1.7570600238e-01  8.3597877580e-01  1.7570600238e-01  2.0709625081e-01  7.0363733454e-02  8.3597877580e-01  7.0363733454e-02  2.5531241381e-02 -4.0170114088e-01  8.3597877580e-01 -2.9370869794e+00  8.3597877580e-01  7.0363733454e-02  2.5531241381e-02 -2.9370869794e+00  2.5531241381e-02 -1.6743389403e+00
-2.9959569046e+00  4.9913543813e-01 -1.0558165446e-01  4.9913543813e-01 -4.9825757604e-01  2.2514784378e-01 -1.0558165446e-01  2.2514784378e-01 -1.7896293252e+00  4.9913543813e-01 -4.9825757604e-01  2.2514784378e-01 -4.9825757604e-01 -1.7323933882e-01 -3.4210550557e-01  2.2514784378e-01 -3.4210550557e-01  4.8258716693e-01 -1.0558165446e-01  2.2514784378e-01 -1.7896293252e+00  2.2514784378e-01 -3.4210550557e-01  4.8258716693e-01 -1.7896293252e+00  4.8258716693e-01 -1.0834438410e+00
 1.7542638525e+00  6.1950780943e-03  7.3438415564e-01  6.1950780943e-03  9.3139165138e-01 -2.5169741516e-01  7.3438415564e-01 -2.5169741516e-01  1.1200429856e+00  6.1950780943e-03  9.3139165138e-01 -2.5169741516e-01  9.3139165138e-01  1.6405800212e-02  5.6662031666e-01 -2.5169741516e-01  5.6662031666e-01 -5.1883327942e-01  7.3438415564e-01 -2.5169741516e-01  1.1200429856e+00 -2.5169741516e-01  5.6662031666e-01 -5.1883327942e-01  1.1200429856e+00 -5.1883327942e-01  4.6194894746e+00
-5.4631569555e+00 -2.2339130128e-01  5.2021292769e-02 -2.2339130128e-01 -1.6343219635e+00  2.6430118154e-01  5.2021292769e-02  2.6430118154e-01 -3.5001633552e+00 -2.2339130128e-01 -1.6343219635e+00  2.6430118154e-01 -1.6343219635e+00 -5.2897768713e-01  5.9831074606e-02  2.6430118154e-01  5.9831074606e-02 -3.9756315908e-01  5.2021292769e-02  2.6430118154e-01 -3.5001633552e+00  2.6430118154e-01  5.9831074606e-02 -3.9756315908e-01 -3.5001633552e+00 -3.9756315908e-01  5.3511527440e-01
 2.1685441753e-01  1.3578885673e+00 -7.3223921319e+00  1.3578885673e+00 -1.3820400428e-02 -1.9857618564e-01 -7.3223921319e+00 -1.9857618564e-01 -1.8451965556e+00  1.3578885673e+00 -1.3820400428e-02 -1.9857618564e-01 -1.3820400428e-02  5.4923764076e-01 -1.1978942553e+00 -1.9857618564e-01 -1.1978942553e+00  9.9579771835e-01 -7.3223921319e+00 -1.9857618564e-01 -1.8451965556e+00 -1.9857618564e-01 -1.1978942553e+00  9.9579771835e-01 -1.8451965556e+00  9.9579771835e-01 -8.3185965932e+00
-3.8235677667e-01  1.6531736020e-01 -8.9263996713e-02  1.6531736020e-01  1.1753539221e-02  6.2738768320e-02 -8.9263996713e-02  6.2738768320e-02 -1.9484848382e-01  1.6531736020e-01  1.1753539221e-02  6.2738768320e-02  1.1753539221e-02 -3.0798849208e-01  1.1855211026e-01  6.2738768320e-02  1.1855211026e-01 -6.4790328853e-02 -8.9263996713e-02  6.2738768320e-02 -1.9484848382e-01  6.2738768320e-02  1.1855211026e-01 -6.4790328853e-02 -1.9484848382e-01 -6.4790328853e-02 -1.0875837075e-01
 3.8235216786e-02 -3.3689746490e-01 -6.3533700487e-02 -3.3689746490e-01 -1.6344652163e-01  3.3627682993e-01 -6.3533700487e-02  3.3627682993e-01  1.1934385707e-01 -3.3689746490e-01 -1.6344652163e-01  3.3627682993e-01 -1.6344652163e-01 -2.8456742323e-01  3.6818401898e-02  3.3627682993e-01  3.6818401898e-02 -4.9300579600e-02 -6.3533700487e-02  3.3627682993e-01  1.1934385707e-01  3.3627682993e-01  3.6818401898e-02 -4.9300579600e-02  1.1934385707e-01 -4.9300579600e-02  2.0146501945e-02
 7.0379004637e+00  1.9985960488e+00 -7.7693693363e+00  1.9985960488e+00  1.8091409626e-01 -9.6925197800e-01 -7.7693693363e+00 -9.6925197800e-01  2.3141314887e+00  1.9985960488e+00  1.8091409626e-01 -9.6925197800e-01  1.8091409626e-01  7.2385279502e-01 -1.4580342037e+00 -9.6925197800e-01 -1.4580342037e+00  1.1062942771e+00 -7.7693693363e+00 -9.6925197800e-01  2.3141314887e+00 -9.6925197800e-01 -1.4580342037e+00  1.1062942771e+00  2.3141314887e+00  1.1062942771e+00 -7.4769297844e+00
-1.1578792523e-02 -3.5209103087e-01 -4.6147884158e-02 -3.5209103087e-01 -2.3783434877e-01  5.8827801809e-01 -4.6147884158e-02  5.8827801809e-01  1.8661764129e-01 -3.5209103087e-01 -2.3783434877e-01  5.8827801809e-01 -2.3783434877e-01 -3.2849670277e-01  7.6400234891e-02  5.8827801809e-01  7.6400234891e-02 -5.4578343399e-02 -4.6147884158e-02  5.8827801809e-01  1.8661764129e-01  5.8827801809e-01  7.6400234891e-02 -5.4578343399e-02  1.8661764129e-01 -5.4578343399e-02  7.0390534100e-02
-6.2161342371e-02  7.9492263755e-01  6.3791132150e-02  7.9492263755e-01  4.2915405374e-01 -7.6154423266e-01  6.3791132150e-02 -7.6154423266e-01 -2.7858719468e-01  7.9492263755e-01  4.2915405374e-01 -7.6154423266e-01  4.2915405374e-01  4.3631965695e-01 -3.1917487110e-02 -7.6154423266e-01 -3.1917487110e-02 -1.0111545609e-01  6.3791132150e-02 -7.6154423266e-01 -2.7858719468e-01 -7.6154423266e-01 -3.1917487110e-02 -1.0111545609e-01 -2.7858719468e-01 -1.0111545609e-01 -2.9268819432e-01
-5.2124519044e-01 -4.3544863765e-01  3.6832488906e+00 -4.3544863765e-01 -1.5116902119e+00 -2.8539755103e-01  3.6832488906e+00 -2.8539755103e-01  1.3829394132e+00 -4.3544863765e-01 -1.5116902119e+00 -2.8539755103e-01 -1.5116902119e+00 -5.2872006145e-01  4.6099631822e-01 -2.8539755103e-01  4.6099631822e-01 -5.7569687565e-01  3.6832488906e+00 -2.8539755103e-01  1.3829394132e+00 -2.8539755103e-01  4.6099631822e-01 -5.7569687565e-01  1.3829394132e+00 -5.7569687565e-01  4.6251872520e+00
 1.2431587062e-01  3.7426171110e-01  1.1013445703e-01  3.7426171110e-01  8.5576280026e-02  1.0427729571e-01  1.1013445703e-01  1.0427729571e-01  2.6111050805e-01  3.7426171110e-01  8.5576280026e-02  1.0427729571e-01  8.5576280026e-02  1.0209884662e-01 -2.1177479465e-01  1.0427729571e-01 -2.1177479465e-01  6.3777537661e-01  1.1013445703e-01  1.0427729571e-01  2.6111050805e-01  1.0427729571e-01 -2.1177479465e-01  6.3777537661e-01  2.6111050805e-01  6.3777537661e-01  2.8059794794e-01
-5.4418754208e-01  1.5778005523e-01 -5.4487675826e-01  1.5778005523e-01 -5.6458654224e-01  2.2259129524e-01 -5.4487675826e-01  2.2259129524e-01 -1.8166395782e+00  1.5778005523e-01 -5.6458654224e-01  2.2259129524e-01 -5.6458654224e-01 -1.1618698568e-01  4.0943826755e-02  2.2259129524e-01  4.0943826755e-02 -3.8741143654e-01 -5.4487675826e-01  2.2259129524e-01 -1.8166395782e+00  2.2259129524e-01  4.0943826755e-02 -3.8741143654e-01 -1.8166395782e+00 -3.8741143654e-01  1.5774593955e+00
-8.3483980589e+00 -5.5729827162e-01  1.1637373641e+00 -5.5729827162e-01 -2.1804235251e+00  5.8592018491e-01  1.1637373641e+00  5.8592018491e-01 -4.6836008072e+00 -5.5729827162e-01 -2.1804235251e+00  5.8592018491e-01 -2.1804235251e+00 -3.8614372982e-01 -1.0125659423e-01  5.8592018491e-01 -1.0125659423e-01 -2.3284200048e-01  1.1637373641e+00  5.8592018491e-01 -4.6836008072e+00  5.8592018491e-01 -1.0125659423e-01 -2.3284200048e-01 -4.6836008072e+00 -2.3284200048e-01 -1.1043405552e+00
-1.2707096756e+01 -1.5398827590e+00  4.3682442533e+00 -1.5398827590e+00 -2.1621458987e+00  1.0376781497e+00  4.3682442533e+00  1.0376781497e+00 -5.8293883044e+00 -1.5398827590e+00 -2.1621458987e+00  1.0376781497e+00 -2.1621458987e+00 -7.2047228358e-01  6.1566681223e-01  1.0376781497e+00  6.1566681223e-01 -7.8558448004e-01  4.3682442533e+00  1.0376781497e+00 -5.8293883044e+00  1.0376781497e+00  6.1566681223e-01 -7.8558448004e-01 -5.8293883044e+00 -7.8558448004e-01  2.5410087210e+00
 4.2315357929e-01 -6.1818612238e-01 -1.6447426351e-01 -6.1818612238e-01  4.7630267723e-02 -3.0769157692e-01 -1.6447426351e-01 -3.0769157692e-01  3.7112749016e-02 -6.1818612238e-01  4.7630267723e-02 -3.0769157692e-01  4.7630267723e-02  1.0696364618e-01  4.0187352002e-02 -3.0769157692e-01  4.0187352002e-02 -2.4498024736e-01 -1.6447426351e-01 -3.0769157692e-01  3.7112749016e-02 -3.0769157692e-01  4.0187352002e-02 -2.4498024736e-01  3.7112749016e-02 -2.4498024736e-01 -2.2607646121e-01
-6.5148237979e-01 -4.0420158748e-01  7.9627020985e-01 -4.0420158748e-01 -2.3831207150e-01  4.4754352742e-01  7.9627020985e-01  4.4754352742e-01  5.4387219574e-02 -4.0420158748e-01 -2.3831207150e-01  4.4754352742e-01 -2.3831207150e-01 -1.7194791730e-01  1.9884824804e-01  4.4754352742e-01  1.9884824804e-01 -4.5291823541e-02  7.9627020985e-01  4.4754352742e-01  5.4387219574e-02  4.4754352742e-01  1.9884824804e-01 -4.5291823541e-02  5.4387219574e-02 -4.5291823541e-02  7.8009845336e-01
 9.4358601969e-01  2.9046094867e-01 -1.3623881017e+00  2.9046094867e-01 -4.3898579306e-01 -2.2216646531e-01 -1.3623881017e+00 -2.2216646531e-01  3.3597248952e-01  2.9046094867e-01 -4.3898579306e-01 -2.2216646531e-01 -4.3898579306e-01  4.6602612943e-01 -2.6296081157e-01 -2.2216646531e-01 -2.6296081157e-01  2.9502361434e-01 -1.3623881017e+00 -2.2216646531e-01  3.3597248952e-01 -2.2216646531e-01 -2.6296081157e-01  2.9502361434e-01  3.3597248952e-01  2.9502361434e-01 -9.8029784893e-01
 4.7371315081e+00  1.8292546895e+00 -6.8931258762e+00  1.8292546895e+00  2.0960923732e-01 -6.7969033192e-01 -6.8931258762e+00 -6.7969033192e-01  5.9369491182e-01  1.8292546895e+00  2.0960923732e-01 -6.7969033192e-01  2.0960923732e-01  9.9199862448e-01 -1.2942254850e+00 -6.7969033192e-01 -1.2942254850e+00  8.4287634178e-01 -6.8931258762e+00 -6.7969033192e-01  5.9369491182e-01 -6.7969033192e-01 -1.2942254850e+00  8.4287634178e-01  5.9369491182e-01  8.4287634178e-01 -6.4835345855e+00
 1.7478109868e+00  1.0296680280e+00 -2.8046813129e+00  1.0296680280e+00  6.4558030936e-01 -1.3262776511e+00 -2.8046813129e+00 -1.3262776511e+00 -3.3083286710e-01  1.0296680280e+00  6.4558030936e-01 -1.3262776511e+00  6.4558030936e-01  3.8639557211e-01 -3.9401969081e-01 -1.3262776511e+00 -3.9401969081e-01  3.5353067100e-01 -2.8046813129e+00 -1.3262776511e+00 -3.3083286710e-01 -1.3262776511e+00 -3.9401969081e-01  3.5353067100e-01 -3.3083286710e-01  3.5353067100e-01 -2.8007518550e+00
 1.5634125363e+00  3.4565481628e-01  2.0685876144e+00  3.4565481628e-01 -1.3321983565e+00 -3.5838252979e-01  2.0685876144e+00 -3.5838252979e-01  1.8258536891e+00  3.4565481628e-01 -1.3321983565e+00 -3.5838252979e-01 -1.3321983565e+00  7.7380798426e-01  5.2280882662e-01 -3.5838252979e-01  5.2280882662e-01  4.1970211661e-02  2.0685876144e+00 -3.5838252979e-01  1.8258536891e+00 -3.5838252979e-01  5.2280882662e-01  4.1970211661e-02  1.8258536891e+00  4.1970211661e-02  3.3783601504e+00
-3.0128262086e+00 -3.3187709707e-01  1.3358002578e+00 -3.3187709707e-01 -8.9645061174e-01 -3.1746680369e-01  1.3358002578e+00 -3.1746680369e-01 -9.9669139829e-01 -3.3187709707e-01 -8.9645061174e-01 -3.1746680369e-01 -8.9645061174e-01  2.5721735596e-01  4.4524970457e-02 -3.1746680369e-01  4.4524970457e-02  3.6507310206e-02  1.3358002578e+00 -3.1746680369e-01 -9.9669139829e-01 -3.1746680369e-01  4.4524970457e-02  3.6507310206e-02 -9.9669139829e-01  3.6507310206e-02 -1.2824060577e+00
-5.9640597273e+00 -1.1043355371e+00 -6.1486362461e-01 -1.1043355371e+00 -1.5147977846e+00  5.0549136465e-01 -6.1486362461e-01  5.0549136465e-01 -3.7122000442e+00 -1.1043355371e+00 -1.5147977846e+00  5.0549136465e-01 -1.5147977846e+00 -4.0297941539e-01  1.8651311346e-01  5.0549136465e-01  1.8651311346e-01 -8.0468698896e-01 -6.1486362461e-01  5.0549136465e-01 -3.7122000442e+00  5.0549136465e-01  1.8651311346e-01 -8.0468698896e-01 -3.7122000442e+00 -8.0468698896e-01 -1.2307916754e+00
-7.3205965926e+00 -2.7515888233e-02  2.2865391880e-01 -2.7515888233e-02 -2.0278863383e+00  4.9145009373e-01  2.2865391880e-01  4.9145009373e-01 -4.0208804863e+00 -2.7515888233e-02 -2.0278863383e+00  4.9145009373e-01 -2.0278863383e+00  5.3950089628e-01 -5.5599370275e-02  4.9145009373e-01 -5.5599370275e-02  6.9767310426e-02  2.2865391880e-01  4.9145009373e-01 -4.0208804863e+00  4.9145009373e-01 -5.5599370275e-02  6.9767310426e-02 -4.0208804863e+00  6.9767310426e-02 -6.4749775490e-01
-6.7752704373e-01 -1.3832828903e-01  5.0681794686e-01 -1.3832828903e-01 -2.5258803163e-01 -3.0766628548e-02  5.0681794686e-01 -3.0766628548e-02 -3.3339278084e-02 -1.3832828903e-01 -2.5258803163e-01 -3.0766628548e-02 -2.5258803163e-01 -1.0525648629e+00 -3.0280015348e-01 -3.0766628548e-02 -3.0280015348e-01 -8.4048054458e-01  5.0681794686e-01 -3.0766628548e-02 -3.3339278084e-02 -3.0766628548e-02 -3.0280015348e-01 -8.4048054458e-01 -3.3339278084e-02 -8.4048054458e-01 -7.1538822881e-02
 9.8673833837e+00  9.7930887689e-01 -7.0727568953e-01  9.7930887689e-01  1.8117607904e+00 -5.3021566431e-01 -7.0727568953e-01 -5.3021566431e-01  4.0601113265e+00  9.7930887689e-01  1.8117607904e+00 -5.3021566431e-01  1.8117607904e+00  7.3540712524e-02 -7.3117540500e-02 -5.3021566431e-01 -7.3117540500e-02  3.6979318911e-01 -7.0727568953e-01 -5.3021566431e-01  4.0601113265e+00 -5.3021566431e-01 -7.3117540500e-02  3.6979318911e-01  4.0601113265e+00  3.6979318911e-01  8.8891124591e-01
 6.0305036984e-02  1.5560531384e-01  1.8812835562e-01  1.5560531384e-01 -6.8677231761e-02  2.3829110027e-01  1.8812835562e-01  2.3829110027e-01  2.0780163234e-01  1.5560531384e-01 -6.8677231761e-02  2.3829110027e-01 -6.8677231761e-02  1.1388427346e-01  5.9844678441e-02  2.3829110027e-01  5.9844678441e-02  1.3258250570e-01  1.8812835562e-01  2.3829110027e-01  2.0780163234e-01  2.3829110027e-01  5.9844678441e-02  1.3258250570e-01  2.0780163234e-01  1.3258250570e-01  3.6947947289e-01
 1.5771201562e-01 -1.0454385683e-01  6.9352237500e-01 -1.0454385683e-01 -1.9967462019e-01  1.7706348692e-02  6.9352237500e-01  1.7706348692e-02  5.1468512094e-01 -1.0454385683e-01 -1.9967462019e-01  1.7706348692e-02 -1.9967462019e-01  8.0368429475e-02  6.8781097503e-02  1.7706348692e-02  6.8781097503e-02  8.4917389397e-02  6.9352237500e-01  1.7706348692e-02  5.1468512094e-01  1.7706348692e-02  6.8781097503e-02  8.4917389397e-02  5.1468512094e-01  8.4917389397e-02  1.2094114174e+00
 1.9569912535e+00 -6.7534329225e-01  5.4022074985e+00 -6.7534329225e-01 -5.4503914835e-01 -3.4049794946e-01  5.4022074985e+00 -3.4049794946e-01  3.5373225496e+00 -6.7534329225e-01 -5.4503914835e-01 -3.4049794946e-01 -5.4503914835e-01 -4.5046112514e-01  9.6624073889e-01 -3.4049794946e-01  9.6624073889e-01 -8.7151545012e-01  5.4022074985e+00 -3.4049794946e-01  3.5373225496e+00 -3.4049794946e-01  9.6624073889e-01 -8.7151545012e-01  3.5373225496e+00 -8.7151545012e-01  8.3673844084e+00
 1.6489474487e-01  3.6652728872e-02 -1.5252141619e+00  3.6652728872e-02 -3.3241156302e-01 -1.1596640777e+00 -1.5252141619e+00 -1.1596640777e+00 -5.2201917396e-01  3.6652728872e-02 -3.3241156302e-01 -1.1596640777e+00 -3.3241156302e-01 -2.0661116623e-01 -4.5724948973e-01 -1.1596640777e+00 -4.5724948973e-01 -1.9226642852e-01 -1.5252141619e+00 -1.1596640777e+00 -5.2201917396e-01 -1.1596640777e+00 -4.5724948973e-01 -1.9226642852e-01 -5.2201917396e-01 -1.9226642852e-01 -2.7524621358e+00
 6.0126680008e-01  9.1020727804e-01 -2.1260717918e+00  9.1020727804e-01 -1.4131144080e+00  5.5951418043e-02 -2.1260717918e+00  5.5951418043e-02  4.1755077431e-01  9.1020727804e-01 -1.4131144080e+00  5.5951418043e-02 -1.4131144080e+00  5.4731937898e-01 -7.0419049223e-01  5.5951418043e-02 -7.0419049223e-01  6.6254281573e-01 -2.1260717918e+00  5.5951418043e-02  4.1755077431e-01  5.5951418043e-02 -7.0419049223e-01  6.6254281573e-01  4.1755077431e-01  6.6254281573e-01 -3.1849657072e+00
 2.9992274250e+00 -3.2281011098e-01  2.8201961129e+00 -3.2281011098e-01  1.1499685003e+00 -1.4352917962e-01  2.8201961129e+00 -1.4352917962e-01  2.3361888460e+00 -3.2281011098e-01  1.1499685003e+00 -1.4352917962e-01  1.1499685003e+00 -1.3453832936e-01  4.7538251097e-01 -1.4352917962e-01  4.7538251097e-01  2.0604037000e-01  2.8201961129e+00 -1.4352917962e-01  2.3361888460e+00 -1.4352917962e-01  4.7538251097e-01  2.0604037000e-01  2.3361888460e+00  2.0604037000e-01  2.0433644812e+00
-4.4654469905e-02  6.0415748048e-01 -1.0176036533e+00  6.0415748048e-01 -8.1732339179e-02 -1.7567678896e-01 -1.0176036533e+00 -1.7567678896e-01 -2.1542689780e-01  6.0415748048e-01 -8.1732339179e-02 -1.7567678896e-01 -8.1732339179e-02  2.9963953612e-01 -3.8209969758e-01 -1.7567678896e-01 -3.8209969758e-01  6.5569490635e-01 -1.0176036533e+00 -1.7567678896e-01 -2.1542689780e-01 -1.7567678896e-01 -3.8209969758e-01  6.5569490635e-01 -2.1542689780e-01  6.5569490635e-01 -1.4297241297e-01
-6.7172971353e+00 -4.0555601910e-01  7.3288964512e-01 -4.0555601910e-01 -1.9920209072e+00  4.8884948787e-01  7.3288964512e-01  4.8884948787e-01 -4.5379938407e+00 -4.0555601910e-01 -1.9920209072e+00  4.8884948787e-01 -1.9920209072e+00 -2.2030039896e-01 -1.0926746607e-01  4.8884948787e-01 -1.0926746607e-01  2.9869320153e-03  7.3288964512e-01  4.8884948787e-01 -4.5379938407e+00  4.8884948787e-01 -1.0926746607e-01  2.9869320153e-03 -4.5379938407e+00  2.9869320153e-03 -2.2168851232e+00
-6.2734654948e+00  2.1591199984e-03 -2.2558986654e+00  2.1591199984e-03 -1.3370859812e+00  4.8815761468e-01 -2.2558986654e+00  4.8815761468e-01 -5.0019098289e+00  2.1591199984e-03 -1.3370859812e+00  4.8815761468e-01 -1.3370859812e+00  1.1648257470e-02 -4.7161118550e-01  4.8815761468e-01 -4.7161118550e-01  1.3480212940e-01 -2.2558986654e+00  4.8815761468e-01 -5.0019098289e+00  4.8815761468e-01 -4.7161118550e-01  1.3480212940e-01 -5.0019098289e+00  1.3480212940e-01 -4.3726861833e+00
 1.0220529503e-01  2.6744570229e-01  2.4806019043e-01  2.6744570229e-01  1.3459348747e-01 -2.7134965609e-01  2.4806019043e-01 -2.7134965609e-01 -9.9802895276e-02  2.6744570229e-01  1.3459348747e-01 -2.7134965609e-01  1.3459348747e-01  1.6164978584e+00 -1.4032171001e-01 -2.7134965609e-01 -1.4032171001e-01  7.7538008338e-01  2.4806019043e-01 -2.7134965609e-01 -9.9802895276e-02 -2.7134965609e-01 -1.4032171001e-01  7.7538008338e-01 -9.9802895276e-02  7.7538008338e-01  6.3347767067e-01
 1.8666067443e-04 -4.3377334998e-02  9.2479957155e-02 -4.3377334998e-02  1.0520758052e-01 -2.8166136594e-01  9.2479957155e-02 -2.8166136594e-01 -8.3308042411e-02 -4.3377334998e-02  1.0520758052e-01 -2.8166136594e-01  1.0520758052e-01 -7.1114938409e-02 -9.7370489113e-03 -2.8166136594e-01 -9.7370489113e-03 -1.1634872281e-01  9.2479957155e-02 -2.8166136594e-01 -8.3308042411e-02 -2.8166136594e-01 -9.7370489113e-03 -1.1634872281e-01 -8.3308042411e-02 -1.1634872281e-01 -4.3173240538e-03
 5.9570762338e-02 -2.2618064913e-01 -1.0764377837e-01 -2.2618064913e-01 -4.7091262003e-02  1.3782184438e-01 -1.0764377837e-01  1.3782184438e-01  6.0081766385e-03 -2.2618064913e-01 -4.7091262003e-02  1.3782184438e-01 -4.7091262003e-02 -2.3155789548e-02 -3.1763126320e-02  1.3782184438e-01 -3.1763126320e-02  1.3290738664e-01 -1.0764377837e-01  1.3782184438e-01  6.0081766385e-03  1.3782184438e-01 -3.1763126320e-02  1.3290738664e-01  6.0081766385e-03  1.3290738664e-01  1.2045877095e-02
-3.4250694458e-01 -1.2206881501e+00  7.0034496285e+00 -1.2206881501e+00 -4.8832931850e-01  2.2601664480e-02  7.0034496285e+00  2.2601664480e-02  1.9852597951e+00 -1.2206881501e+00 -4.8832931850e-01  2.2601664480e-02 -4.8832931850e-01 -7.3373990950e-01  1.2103123774e+00  2.2601664480e-02  1.2103123774e+00 -8.9428948695e-01  7.0034496285e+00  2.2601664480e-02  1.9852597951e+00  2.2601664480e-02  1.2103123774e+00 -8.9428948695e-01  1.9852597951e+00 -8.9428948695e-01  8.0093912735e+00
 6.6977994109e-02  1.3970779304e-01 -3.5338073979e-01  1.3970779304e-01 -4.3978046569e-01  1.0252698240e+00 -3.5338073979e-01  1.0252698240e+00  3.7748148996e-01  1.3970779304e-01 -4.3978046569e-01  1.0252698240e+00 -4.3978046569e-01  1.0049957908e-01  7.4268563853e-02  1.0252698240e+00  7.4268563853e-02  3.2161617865e-01 -3.5338073979e-01  1.0252698240e+00  3.7748148996e-01  1.0252698240e+00  7.4268563853e-02  3.2161617865e-01  3.7748148996e-01  3.2161617865e-01 -3.7666850870e-02
-2.1635202628e+00 -7.5444028323e-01  1.9875590536e+00 -7.5444028323e-01  1.4553838232e+00  6.6611148274e-01  1.9875590536e+00  6.6611148274e-01 -1.2336473309e+00 -7.5444028323e-01  1.4553838232e+00  6.6611148274e-01  1.4553838232e+00  1.9892603697e-01  5.8288927544e-01  6.6611148274e-01  5.8288927544e-01 -1.8469299273e-01  1.9875590536e+00  6.6611148274e-01 -1.2336473309e+00  6.6611148274e-01  5.8288927544e-01 -1.8469299273e-01 -1.2336473309e+00 -1.8469299273e-01  1.5919445899e+00
-5.5011218042e-01 -2.5901348378e-01  1.3909780066e+00 -2.5901348378e-01 -2.2917093968e-01  8.9538517906e-02  1.3909780066e+00  8.9538517906e-02  1.7927818319e-03 -2.5901348378e-01 -2.2917093968e-01  8.9538517906e-02 -2.2917093968e-01 -1.0856955171e-01  7.9833546501e-02  8.9538517906e-02  7.9833546501e-02  2.3476841702e-01  1.3909780066e+00  8.9538517906e-02  1.7927818319e-03  8.9538517906e-02  7.9833546501e-02  2.3476841702e-01  1.7927818319e-03  2.3476841702e-01 -1.0163507624e+00
 1.0415982569e+00 -7.0726488458e-01 -1.1773330289e-01 -7.0726488458e-01  9.7204386527e-02 -4.6422184615e-02 -1.1773330289e-01 -4.6422184615e-02  5.9808291385e-01 -7.0726488458e-01  9.7204386527e-02 -4.6422184615e-02  9.7204386527e-02 -3.1671745535e-01  2.5182208400e-01 -4.6422184615e-02  2.5182208400e-01 -7.0955724663e-01 -1.1773330289e-01 -4.6422184615e-02  5.9808291385e-01 -4.6422184615e-02  2.5182208400e-01 -7.0955724663e-01  5.9808291385e-01 -7.0955724663e-01 -2.1994590036e-01
 8.9708689315e+00  3.5052003605e-01  3.1056645924e-01  3.5052003605e-01  2.3323025710e+00 -5.8412280123e-01  3.1056645924e-01 -5.8412280123e-01  5.4619882897e+00  3.5052003605e-01  2.3323025710e+00 -5.8412280123e-01  2.3323025710e+00  4.5764971797e-01  2.2717507581e-01 -5.8412280123e-01  2.2717507581e-01  2.0617379824e-01  3.1056645924e-01 -5.8412280123e-01  5.4619882897e+00 -5.8412280123e-01  2.2717507581e-01  2.0617379824e-01  5.4619882897e+00  2.0617379824e-01  2.1688429250e+00
-1.3418333424e-01  3.6007878393e-01  5.0277067267e-02  3.6007878393e-01  1.4283253404e-01 -1.9629963979e-01  5.0277067267e-02 -1.9629963979e-01 -1.1633907567e-01  3.6007878393e-01  1.4283253404e-01 -1.9629963979e-01  1.4283253404e-01 -1.6141306059e-01 -3.5291169018e-02 -1.9629963979e-01 -3.5291169018e-02 -2.0910295834e-02  5.0277067267e-02 -1.9629963979e-01 -1.1633907567e-01 -1.9629963979e-01 -3.5291169018e-02 -2.0910295834e-02 -1.1633907567e-01 -2.0910295834e-02 -5.8310915077e-02
-8.3715945912e+00 -1.6649597780e-01 -1.3808076450e+00 -1.6649597780e-01 -1.5078462789e+00  4.7317686802e-01 -1.3808076450e+00  4.7317686802e-01 -4.4578527259e+00 -1.6649597780e-01 -1.5078462789e+00  4.7317686802e-01 -1.5078462789e+00 -1.7665996569e-01 -3.4798211265e-01  4.7317686802e-01 -3.4798211265e-01  2.9944862844e-02 -1.3808076450e+00  4.7317686802e-01 -4.4578527259e+00  4.7317686802e-01 -3.4798211265e-01  2.9944862844e-02 -4.4578527259e+00  2.9944862844e-02 -2.8220665979e+00
-8.2666851062e-03  1.4222073425e-01  2.6872144575e-02  1.4222073425e-01  1.6545756534e-01 -3.9317992441e-01  2.6872144575e-02 -3.9317992441e-01 -1.3959540161e-01  1.4222073425e-01  1.6545756534e-01 -3.9317992441e-01  1.6545756534e-01  1.0186684242e-01 -4.3126039612e-02 -3.9317992441e-01 -4.3126039612e-02 -5.2216369114e-02  2.6872144575e-02 -3.9317992441e-01 -1.3959540161e-01 -3.9317992441e-01 -4.3126039612e-02 -5.2216369114e-02 -1.3959540161e-01 -5.2216369114e-02 -1.2582888865e-01
-2.5818841845e+00 -1.2997127156e+00  6.2039277966e+00 -1.2997127156e+00 -3.2304863687e-01  4.6474354602e-01  6.2039277966e+00  4.6474354602e-01 -5.4618092622e-01 -1.2997127156e+00 -3.2304863687e-01  4.6474354602e-01 -3.2304863687e-01 -8.3192759819e-01  1.6213616164e+00  4.6474354602e-01  1.6213616164e+00 -1.5615086586e+00  6.2039277966e+00  4.6474354602e-01 -5.4618092622e-01  4.6474354602e-01  1.6213616164e+00 -1.5615086586e+00 -5.4618092622e-01 -1.5615086586e+00  1.1136559274e+01
 4.7096771841e-02 -1.4066147347e-01 -2.3849223098e-02 -1.4066147347e-01 -1.0676311999e-02  7.4413088682e-02 -2.3849223098e-02  7.4413088682e-02  3.5642715517e-02 -1.4066147347e-01 -1.0676311999e-02  7.4413088682e-02 -1.0676311999e-02 -3.6782980856e-01  5.3154081123e-02  7.4413088682e-02  5.3154081123e-02 -2.7259359991e-01 -2.3849223098e-02  7.4413088682e-02  3.5642715517e-02  7.4413088682e-02  5.3154081123e-02 -2.7259359991e-01  3.5642715517e-02 -2.7259359991e-01 -1.4492535471e-01
-4.3663971969e+00 -4.6722895437e-01  5.9688787289e-02 -4.6722895437e-01  4.2543768883e-01  9.1499437238e-01  5.9688787289e-02  9.1499437238e-01 -4.4387564212e+00 -4.6722895437e-01  4.2543768883e-01  9.1499437238e-01  4.2543768883e-01  5.6764081193e-02  6.1352960508e-02  9.1499437238e-01  6.1352960508e-02  2.0479219567e-02  5.9688787289e-02  9.1499437238e-01 -4.4387564212e+00  9.1499437238e-01  6.1352960508e-02  2.0479219567e-02 -4.4387564212e+00  2.0479219567e-02 -2.1848148559e+00
-3.8852841747e-02  3.9549733394e-01  1.6626952203e-01  3.9549733394e-01  4.2327737532e-01 -9.9066267299e-01  1.6626952203e-01 -9.9066267299e-01 -3.2764960802e-01  3.9549733394e-01  4.2327737532e-01 -9.9066267299e-01  4.2327737532e-01  2.1311560012e-01 -7.1621073393e-02 -9.9066267299e-01 -7.1621073393e-02 -1.5879948292e-01  1.6626952203e-01 -9.9066267299e-01 -3.2764960802e-01 -9.9066267299e-01 -7.1621073393e-02 -1.5879948292e-01 -3.2764960802e-01 -1.5879948292e-01 -1.9845960602e-01
-1.4296666489e+00 -8.1371273264e-01  3.9868138590e+00 -8.1371273264e-01 -3.2640179964e-02  1.1888568019e-01  3.9868138590e+00  1.1888568019e-01  8.1021057363e-01 -8.1371273264e-01 -3.2640179964e-02  1.1888568019e-01 -3.2640179964e-02 -2.6149305343e-01  5.3626554704e-01  1.1888568019e-01  5.3626554704e-01 -7.1708713076e-02  3.9868138590e+00  1.1888568019e-01  8.1021057363e-01  1.1888568019e-01  5.3626554704e-01 -7.1708713076e-02  8.1021057363e-01 -7.1708713076e-02  2.1266674232e+00
-3.0511150355e-01 -3.6045832045e-01  1.9064931368e-01 -3.6045832045e-01 -9.3736136073e-02  3.4447919976e-03  1.9064931368e-01  3.4447919976e-03 -8.6955251629e-02 -3.6045832045e-01 -9.3736136073e-02  3.4447919976e-03 -9.3736136073e-02 -5.6110978222e-01  2.8479891112e-01  3.4447919976e-03  2.8479891112e-01 -9.1877713635e-01  1.9064931368e-01  3.4447919976e-03 -8.6955251629e-02  3.4447919976e-03  2.8479891112e-01 -9.1877713635e-01 -8.6955251629e-02 -9.1877713635e-01 -4.6328165453e-01
 6.2535910728e+00  2.2770454026e-01 -6.2070824153e-01  2.2770454026e-01  2.4689131042e+00 -3.5651333889e-01 -6.2070824153e-01 -3.5651333889e-01  4.0245680977e+00  2.2770454026e-01  2.4689131042e+00 -3.5651333889e-01  2.4689131042e+00  3.8468923271e-01  1.6691567418e-01 -3.5651333889e-01  1.6691567418e-01  2.1978034894e-01 -6.2070824153e-01 -3.5651333889e-01  4.0245680977e+00 -3.5651333889e-01  1.6691567418e-01  2.1978034894e-01  4.0245680977e+00  2.1978034894e-01  8.2461891422e-01
-7.0455668915e+00 -5.1192120071e-01  1.2196203646e+00 -5.1192120071e-01 -1.9612862698e+00  8.5931923072e-01  1.2196203646e+00  8.5931923072e-01 -5.9781574899e+00 -5.1192120071e-01 -1.9612862698e+00  8.5931923072e-01 -1.9612862698e+00 -3.8321032873e-01  4.1148183823e-02  8.5931923072e-01  4.1148183823e-02 -3.2361198551e-01  1.2196203646e+00  8.5931923072e-01 -5.9781574899e+00  8.5931923072e-01  4.1148183823e-02 -3.2361198551e-01 -5.9781574899e+00 -3.2361198551e-01 -9.9413107926e-01
-3.7819349648e-02  1.7994687809e-01 -4.7496746824e-02  1.7994687809e-01 -4.2358038071e-02  1.3175409647e-01 -4.7496746824e-02  1.3175409647e-01  2.0986822660e-02  1.7994687809e-01 -4.2358038071e-02  1.3175409647e-01 -4.2358038071e-02  1.2811550357e-01 -1.2712971838e-03  1.3175409647e-01 -1.2712971838e-03  1.7711708611e-01 -4.7496746824e-02  1.3175409647e-01  2.0986822660e-02  1.3175409647e-01 -1.2712971838e-03  1.7711708611e-01  2.0986822660e-02  1.7711708611e-01  2.2326867852e-03
 1.5123835528e-01  1.5348178952e-01 -4.4516703478e-01  1.5348178952e-01  2.0521591096e-01 -4.7658074183e-01 -4.4516703478e-01 -4.7658074183e-01 -2.0356695664e-01  1.5348178952e-01  2.0521591096e-01 -4.7658074183e-01  2.0521591096e-01  3.6913050545e-02 -1.5789245851e-01 -4.7658074183e-01 -1.5789245851e-01 -2.5571346943e-02 -4.4516703478e-01 -4.7658074183e-01 -2.0356695664e-01 -4.7658074183e-01 -1.5789245851e-01 -2.5571346943e-02 -2.0356695664e-01 -2.5571346943e-02 -8.4638476833e-01
 1.9328756334e+00  1.4261753113e+00 -7.0990049403e+00  1.4261753113e+00  3.2345374633e-01 -4.4248570144e-01 -7.0990049403e+00 -4.4248570144e-01 -6.6968278589e-01  1.4261753113e+00  3.2345374633e-01 -4.4248570144e-01  3.2345374633e-01  8.8994633279e-01 -1.7618161792e+00 -4.4248570144e-01 -1.7618161792e+00  1.5921341990e+00 -7.0990049403e+00 -4.4248570144e-01 -6.6968278589e-01 -4.4248570144e-01 -1.7618161792e+00  1.5921341990e+00 -6.6968278589e-01  1.5921341990e+00 -1.2373770449e+01
 1.4852117522e-01 -1.4787668238e-01 -4.4406788660e-02 -1.4787668238e-01  1.0864591899e-01 -2.0971792128e-02 -4.4406788660e-02 -2.0971792128e-02 -8.6676556395e-02 -1.4787668238e-01  1.0864591899e-01 -2.0971792128e-02  1.0864591899e-01 -3.9226259703e-01  3.9382775893e-02 -2.0971792128e-02  3.9382775893e-02 -2.9251931129e-01 -4.4406788660e-02 -2.0971792128e-02 -8.6676556395e-02 -2.0971792128e-02  3.9382775893e-02 -2.9251931129e-01 -8.6676556395e-02 -2.9251931129e-01 -2.8964098942e-01
 4.9841106563e+00  7.8138839254e-01 -7.9040854518e-01  7.8138839254e-01 -3.5864115811e-01 -9.7370715608e-01 -7.9040854518e-01 -9.7370715608e-01  4.5032151796e+00  7.8138839254e-01 -3.5864115811e-01 -9.7370715608e-01 -3.5864115811e-01  4.0845343102e-01 -1.7531133725e-01 -9.7370715608e-01 -1.7531133725e-01  2.8876927389e-01 -7.9040854518e-01 -9.7370715608e-01  4.5032151796e+00 -9.7370715608e-01 -1.7531133725e-01  2.8876927389e-01  4.5032151796e+00  2.8876927389e-01  1.2318683546e+00
 9.1480711700e-02  2.0093795916e-01 -4.4444756176e-01  2.0093795916e-01  4.2070471932e-01 -1.0566651970e+00 -4.4444756176e-01 -1.0566651970e+00 -4.5601773763e-01  2.0093795916e-01  4.2070471932e-01 -1.0566651970e+00  4.2070471932e-01  4.3757678653e-02 -1.4606936193e-01 -1.0566651970e+00 -1.4606936193e-01 -4.7341590094e-02 -4.4444756176e-01 -1.0566651970e+00 -4.5601773763e-01 -1.0566651970e+00 -1.4606936193e-01 -4.7341590094e-02 -4.5601773763e-01 -4.7341590094e-02 -1.1838714472e+00
-2.1254159098e+00 -6.6175090064e-01  9.4572168108e-01 -6.6175090064e-01 -6.5900630893e-01  2.2705789284e-01  9.4572168108e-01  2.2705789284e-01 -1.1062312527e+00 -6.6175090064e-01 -6.5900630893e-01  2.2705789284e-01 -6.5900630893e-01 -5.5186163047e-01  3.0909159412e-01  2.2705789284e-01  3.0909159412e-01 -8.6886182615e-01  9.4572168108e-01  2.2705789284e-01 -1.1062312527e+00  2.2705789284e-01  3.0909159412e-01 -8.6886182615e-01 -1.1062312527e+00 -8.6886182615e-01 -6.1190562907e-01
-5.8000228417e-01 -5.6455035082e-01  3.7024565066e+00 -5.6455035082e-01 -1.4548642180e-01 -5.4546378019e-02  3.7024565066e+00 -5.4546378019e-02  9.1665226410e-01 -5.6455035082e-01 -1.4548642180e-01 -5.4546378019e-02 -1.4548642180e-01 -5.4484815314e-02  2.9704988988e-01 -5.4546378019e-02  2.9704988988e-01  2.0431774394e-01  3.7024565066e+00 -5.4546378019e-02  9.1665226410e-01 -5.4546378019e-02  2.9704988988e-01  2.0431774394e-01  9.1665226410e-01  2.0431774394e-01  1.3110267670e+00
-4.7655815663e+00 -2.5749918295e-02 -2.2492570421e-01 -2.5749918295e-02 -2.0366144737e+00  1.9473039682e-01 -2.2492570421e-01  1.9473039682e-01 -3.1572312238e+00 -2.5749918295e-02 -2.0366144737e+00  1.9473039682e-01 -2.0366144737e+00  3.1498004443e-02 -1.7126560756e-01  1.9473039682e-01 -1.7126560756e-01 -7.4268168042e-03 -2.2492570421e-01  1.9473039682e-01 -3.1572312238e+00  1.9473039682e-01 -1.7126560756e-01 -7.4268168042e-03 -3.1572312238e+00 -7.4268168042e-03 -1.1310887299e+00
 8.7511820479e+00  4.8681428398e-01  1.0430992908e-02  4.8681428398e-01  2.4115941402e+00 -8.9961477911e-01  1.0430992908e-02 -8.9961477911e-01  7.1738716556e+00  4.8681428398e-01  2.4115941402e+00 -8.9961477911e-01  2.4115941402e+00  1.4391169329e-01  1.5120248508e-01 -8.9961477911e-01  1.5120248508e-01  2.4621041279e-01  1.0430992908e-02 -8.9961477911e-01  7.1738716556e+00 -8.9961477911e-01  1.5120248508e-01  2.4621041279e-01  7.1738716556e+00  2.4621041279e-01  3.0794553184e+00
-5.3957131927e-01  9.7113934097e-02  5.8441566744e-01  9.7113934097e-02 -7.8546022721e-02  1.3705183356e-02  5.8441566744e-01  1.3705183356e-02 -1.8410028377e-01  9.7113934097e-02 -7.8546022721e-02  1.3705183356e-02 -7.8546022721e-02 -3.7529046910e-02 -6.4827485843e-02  1.3705183356e-02 -6.4827485843e-02 -2.0365378170e-01  5.8441566744e-01  1.3705183356e-02 -1.8410028377e-01  1.3705183356e-02 -6.4827485843e-02 -2.0365378170e-01 -1.8410028377e-01 -2.0365378170e-01  7.0667858570e-01
 4.1565562985e-02 -1.1457799258e-01 -8.3414544737e-02 -1.1457799258e-01 -7.7673367876e-02  1.8185848652e-01 -8.3414544737e-02  1.8185848652e-01  7.2481224563e-02 -1.1457799258e-01 -7.7673367876e-02  1.8185848652e-01 -7.7673367876e-02 -1.4395840966e-01  5.3067871764e-03  1.8185848652e-01  5.3067871764e-03 -1.7570525395e-02 -8.3414544737e-02  1.8185848652e-01  7.2481224563e-02  1.8185848652e-01  5.3067871764e-03 -1.7570525395e-02  7.2481224563e-02 -1.7570525395e-02 -4.4165808879e-02
-4.5749931970e-02  1.5550957603e-01 -3.5427448813e-02  1.5550957603e-01 -1.1135814660e-01  2.5806232654e-01 -3.5427448813e-02  2.5806232654e-01  1.0769689934e-01  1.5550957603e-01 -1.1135814660e-01  2.5806232654e-01 -1.1135814660e-01  4.1459062903e-02  4.7143295395e-02  2.5806232654e-01  4.7143295395e-02  1.6469340388e-02 -3.5427448813e-02  2.5806232654e-01  1.0769689934e-01  2.5806232654e-01  4.7143295395e-02  1.6469340388e-02  1.0769689934e-01  1.6469340388e-02 -9.0894360848e-03
 3.2426242826e+00  1.3008115187e+00 -5.1919690718e+00  1.3008115187e+00 -5.3587295412e-01 -6.0672288192e-01 -5.1919690718e+00 -6.0672288192e-01  8.3053140877e-01  1.3008115187e+00 -5.3587295412e-01 -6.0672288192e-01 -5.3587295412e-01  3.7178961217e-01 -1.1470849176e+00 -6.0672288192e-01 -1.1470849176e+00  6.8093304671e-01 -5.1919690718e+00 -6.0672288192e-01  8.3053140877e-01 -6.0672288192e-01 -1.1470849176e+00  6.8093304671e-01  8.3053140877e-01  6.8093304671e-01 -5.4159001004e+00
-1.2883399806e+00 -4.0429683855e-01  3.3091444463e+00 -4.0429683855e-01 -1.7816086301e+00 -2.9125634552e-01  3.3091444463e+00 -2.9125634552e-01  7.6342024892e-01 -4.0429683855e-01 -1.7816086301e+00 -2.9125634552e-01 -1.7816086301e+00 -6.2338795127e-01  2.8024317336e-01 -2.9125634552e-01  2.8024317336e-01 -5.7351162642e-01  3.3091444463e+00 -2.9125634552e-01  7.6342024892e-01 -2.9125634552e-01  2.8024317336e-01 -5.7351162642e-01  7.6342024892e-01 -5.7351162642e-01  3.8097056226e+00
 1.5310423253e-01 -6.2357164330e-01 -2.1183758268e-01 -6.2357164330e-01 -5.1616356038e-01  9.0654142754e-01 -2.1183758268e-01  9.0654142754e-01  3.7905150260e-01 -6.2357164330e-01 -5.1616356038e-01  9.0654142754e-01 -5.1616356038e-01 -3.6737648342e-01  2.0221904176e-02  9.0654142754e-01  2.0221904176e-02  2.2863126707e-01 -2.1183758268e-01  9.0654142754e-01  3.7905150260e-01  9.0654142754e-01  2.0221904176e-02  2.2863126707e-01  3.7905150260e-01  2.2863126707e-01  2.1036651555e-01
-9.0631957989e-01  3.3753441957e-01 -1.5425641295e+00  3.3753441957e-01 -7.0474028220e-01  7.7916741865e-02 -1.5425641295e+00  7.7916741865e-02 -1.7138731297e+00  3.3753441957e-01 -7.0474028220e-01  7.7916741865e-02 -7.0474028220e-01  2.2347749052e-02 -3.4797507287e-01  7.7916741865e-02 -3.4797507287e-01 -1.8171984664e-01 -1.5425641295e+00  7.7916741865e-02 -1.7138731297e+00  7.7916741865e-02 -3.4797507287e-01 -1.8171984664e-01 -1.7138731297e+00 -1.8171984664e-01 -4.9259599692e-01
 9.2410314469e-01 -6.2478595251e-01 -2.1087957592e-01 -6.2478595251e-01  1.2516147606e-01 -9.6668767030e-02 -2.1087957592e-01 -9.6668767030e-02  4.8546327783e-01 -6.2478595251e-01  1.2516147606e-01 -9.6668767030e-02  1.2516147606e-01 -6.2954972181e-01  2.3481083567e-01 -9.6668767030e-02  2.3481083567e-01 -9.0890103931e-01 -2.1087957592e-01 -9.6668767030e-02  4.8546327783e-01 -9.6668767030e-02  2.3481083567e-01 -9.0890103931e-01  4.8546327783e-01 -9.0890103931e-01 -4.1275755963e-01
 8.8296188043e+00  6.1444598412e-01 -1.0579551505e+00  6.1444598412e-01  2.1165615398e+00 -6.3005871292e-01 -1.0579551505e+00 -6.3005871292e-01  4.8968580631e+00  6.1444598412e-01  2.1165615398e+00 -6.3005871292e-01  2.1165615398e+00  5.0983243083e-01  4.1474965571e-02 -6.3005871292e-01  4.1474965571e-02  2.5210528507e-01 -1.0579551505e+00 -6.3005871292e-01  4.8968580631e+00 -6.3005871292e-01  4.1474965571e-02  2.5210528507e-01  4.8968580631e+00  2.5210528507e-01  1.3561506033e+00
 5.4154997848e-02 -4.8582179270e-01 -5.5372844504e-02 -4.8582179270e-01 -6.7402451530e-02 -3.8775064439e-01 -5.5372844504e-02 -3.8775064439e-01 -1.8611530985e-01 -4.8582179270e-01 -6.7402451530e-02 -3.8775064439e-01 -6.7402451530e-02  1.2348709495e+00  7.4864852768e-02 -3.8775064439e-01  7.4864852768e-02  2.8557276415e-01 -5.5372844504e-02 -3.8775064439e-01 -1.8611530985e-01 -3.8775064439e-01  7.4864852768e-02  2.8557276415e-01 -1.8611530985e-01  2.8557276415e-01  1.3317748453e-01
 6.3341772050e+00  5.9808286749e-01 -1.4467675107e+00  5.9808286749e-01  1.0196055283e+00 -4.5927714136e-01 -1.4467675107e+00 -4.5927714136e-01  2.9073592034e+00  5.9808286749e-01  1.0196055283e+00 -4.5927714136e-01  1.0196055283e+00  3.2239466349e-01 -2.5629600260e-01 -4.5927714136e-01 -2.5629600260e-01  2.7950641369e-01 -1.4467675107e+00 -4.5927714136e-01  2.9073592034e+00 -4.5927714136e-01 -2.5629600260e-01  2.7950641369e-01  2.9073592034e+00  2.7950641369e-01 -7.5636346541e-01
 1.0709051623e-02 -1.1132105899e-01  8.6195567574e-02 -1.1132105899e-01 -1.4688967339e-01  3.7542348577e-01  8.6195567574e-02  3.7542348577e-01  1.6684396508e-01 -1.1132105899e-01 -1.4688967339e-01  3.7542348577e-01 -1.4688967339e-01 -1.3604804140e-01  4.9740873631e-02  3.7542348577e-01  4.9740873631e-02  5.9832560533e-02  8.6195567574e-02  3.7542348577e-01  1.6684396508e-01  3.7542348577e-01  4.9740873631e-02  5.9832560533e-02  1.6684396508e-01  5.9832560533e-02  2.7885015353e-01
-1.5655645773e+00 -1.2848096637e+00  6.5613157452e+00 -1.2848096637e+00 -3.4526319091e-01  3.0392244505e-01  6.5613157452e+00  3.0392244505e-01  6.9725297972e-01 -1.2848096637e+00 -3.4526319091e-01  3.0392244505e-01 -3.4526319091e-01 -7.9887477228e-01  1.5434304784e+00  3.0392244505e-01  1.5434304784e+00 -1.3970733627e+00  6.5613157452e+00  3.0392244505e-01  6.9725297972e-01  3.0392244505e-01  1.5434304784e+00 -1.3970733627e+00  6.9725297972e-01 -1.3970733627e+00  1.0770812513e+01
-3.3926455116e-02  9.5379707540e-02 -1.2147233962e-03  9.5379707540e-02  5.8295942547e-03 -1.5670216732e-01 -1.2147233962e-03 -1.5670216732e-01 -1.4247699777e-02  9.5379707540e-02  5.8295942547e-03 -1.5670216732e-01  5.8295942547e-03  2.6881004571e-01 -5.7499096269e-02 -1.5670216732e-01 -5.7499096269e-02  1.8885932938e-01 -1.2147233962e-03 -1.5670216732e-01 -1.4247699777e-02 -1.5670216732e-01 -5.7499096269e-02  1.8885932938e-01 -1.4247699777e-02  1.8885932938e-01  6.8824088018e-02
-3.9130230608e+00 -3.9565889027e-01 -5.3686900241e-01 -3.9565889027e-01  5.6383733499e-01  8.3613845960e-01 -5.3686900241e-01  8.3613845960e-01 -4.1023777194e+00 -3.9565889027e-01  5.6383733499e-01  8.3613845960e-01  5.6383733499e-01 -1.0378398006e-01  1.8943753159e-01  8.3613845960e-01  1.8943753159e-01 -4.7062229133e-02 -5.3686900241e-01  8.3613845960e-01 -4.1023777194e+00  8.3613845960e-01  1.8943753159e-01 -4.7062229133e-02 -4.1023777194e+00 -4.7062229133e-02 -1.6075528475e+00
 7.2110448908e-02 -3.2125888345e-01  2.2443264795e-04 -3.2125888345e-01 -4.1082282861e-01  9.7400178034e-01  2.2443264795e-04  9.7400178034e-01  4.1114400393e-01 -3.2125888345e-01 -4.1082282861e-01  9.7400178034e-01 -4.1082282861e-01 -4.5922734073e-02  1.8642188412e-02  9.7400178034e-01  1.8642188412e-02  3.4768669625e-01  2.2443264795e-04  9.7400178034e-01  4.1114400393e-01  9.7400178034e-01  1.8642188412e-02  3.4768669625e-01  4.1114400393e-01  3.4768669625e-01  5.5317604487e-01
 7.6667723683e-02 -6.5334454276e-01  3.1958308060e+00 -6.5334454276e-01  9.3723560149e-01  8.9075231333e-02  3.1958308060e+00  8.9075231333e-02  1.4139458664e+00 -6.5334454276e-01  9.3723560149e-01  8.9075231333e-02  9.3723560149e-01 -1.2906759051e-01  5.4353554941e-01  8.9075231333e-02  5.4353554941e-01  1.2652822992e-01  3.1958308060e+00  8.9075231333e-02  1.4139458664e+00  8.9075231333e-02  5.4353554941e-01  1.2652822992e-01  1.4139458664e+00  1.2652822992e-01  1.6101552169e+00
-8.6232957066e-01 -5.8609286597e-01  4.1456517060e-01 -5.8609286597e-01 -1.9064235224e-01  8.9246357815e-02  4.1456517060e-01  8.9246357815e-02 -3.5812207664e-01 -5.8609286597e-01 -1.9064235224e-01  8.9246357815e-02 -1.9064235224e-01 -6.0735495504e-01  3.1005554903e-01  8.9246357815e-02  3.1005554903e-01 -9.0290497917e-01  4.1456517060e-01  8.9246357815e-02 -3.5812207664e-01  8.9246357815e-02  3.1005554903e-01 -9.0290497917e-01 -3.5812207664e-01 -9.0290497917e-01 -5.5971647411e-01
 7.6178214585e+00  4.4912298048e-01 -1.2273600974e+00  4.4912298048e-01  2.4729899165e+00 -5.1414326034e-01 -1.2273600974e+00 -5.1414326034e-01  4.6526387426e+00  4.4912298048e-01  2.4729899165e+00 -5.1414326034e-01  2.4729899165e+00  2.5320764969e-01  1.9956937117e-01 -5.1414326034e-01  1.9956937117e-01  9.5519564279e-02 -1.2273600974e+00 -5.1414326034e-01  4.6526387426e+00 -5.1414326034e-01  1.9956937117e-01  9.5519564279e-02  4.6526387426e+00  9.5519564279e-02  1.6539769349e+00
-6.7143068809e+00 -4.6390895159e-01  5.5898270197e-01 -4.6390895159e-01 -1.5862878958e+00  7.2240034754e-01  5.5898270197e-01  7.2240034754e-01 -5.1867162310e+00 -4.6390895159e-01 -1.5862878958e+00  7.2240034754e-01 -1.5862878958e+00 -2.6009755144e-01  1.6393940627e-04  7.2240034754e-01  1.6393940627e-04 -2.1485595152e-01  5.5898270197e-01  7.2240034754e-01 -5.1867162310e+00  7.2240034754e-01  1.6393940627e-04 -2.1485595152e-01 -5.1867162310e+00 -2.1485595152e-01 -1.4782531344e+00
 4.2866728885e-01 -3.4592468135e-01  7.2191411761e-02 -3.4592468135e-01  1.1611366413e-01 -2.3691841426e-01  7.2191411761e-02 -2.3691841426e-01  1.4341696822e-01 -3.4592468135e-01  1.1611366413e-01 -2.3691841426e-01  1.1611366413e-01  6.7647685363e-01 -3.6331556580e-02 -2.3691841426e-01 -3.6331556580e-02  1.9892018959e-01  7.2191411761e-02 -2.3691841426e-01  1.4341696822e-01 -2.3691841426e-01 -3.6331556580e-02  1.9892018959e-01  1.4341696822e-01  1.9892018959e-01  3.3919211612e-01
-4.3313627669e-01 -2.6184677827e-01  4.6373369960e-01 -2.6184677827e-01 -2.3904407296e-01  4.6568564224e-01  4.6373369960e-01  4.6568564224e-01  6.2202731993e-02 -2.6184677827e-01 -2.3904407296e-01  4.6568564224e-01 -2.3904407296e-01 -1.7964372691e-02  1.6427363519e-01  4.6568564224e-01  1.6427363519e-01 -4.7390011390e-04  4.6373369960e-01  4.6568564224e-01  6.2202731993e-02  4.6568564224e-01  1.6427363519e-01 -4.7390011390e-04  6.2202731993e-02 -4.7390011390e-04  6.0587035239e-01
-4.6655988008e+00 -1.8449924641e+00  7.6956623771e+00 -1.8449924641e+00 -3.3323445746e-01  8.2498618456e-01  7.6956623771e+00  8.2498618456e-01 -8.0697800169e-01 -1.8449924641e+00 -3.3323445746e-01  8.2498618456e-01 -3.3323445746e-01 -9.3230702463e-01  1.5589077363e+00  8.2498618456e-01  1.5589077363e+00 -1.2495631508e+00  7.6956623771e+00  8.2498618456e-01 -8.0697800169e-01  8.2498618456e-01  1.5589077363e+00 -1.2495631508e+00 -8.0697800169e-01 -1.2495631508e+00  9.0827896824e+00
-2.3605207478e-02  9.9619718346e-02 -2.1845873292e-01  9.9619718346e-02  2.9649048147e-01 -1.3744698866e-01 -2.1845873292e-01 -1.3744698866e-01 -3.1090721109e-01  9.9619718346e-02  2.9649048147e-01 -1.3744698866e-01  2.9649048147e-01 -1.2564486027e-01 -5.3185484241e-02 -1.3744698866e-01 -5.3185484241e-02 -9.7595508351e-02 -2.1845873292e-01 -1.3744698866e-01 -3.1090721109e-01 -1.3744698866e-01 -5.3185484241e-02 -9.7595508351e-02 -3.1090721109e-01 -9.7595508351e-02 -6.5924673994e-01
-4.2262880887e+00 -5.6663939240e-01 -3.6915887389e-01 -5.6663939240e-01  4.6157443329e-01  5.4422721558e-01 -3.6915887389e-01  5.4422721558e-01 -3.2708053658e+00 -5.6663939240e-01  4.6157443329e-01  5.4422721558e-01  4.6157443329e-01 -1.9276898040e-01 -3.7114827894e-01  5.4422721558e-01 -3.7114827894e-01  1.1861437314e-02 -3.6915887389e-01  5.4422721558e-01 -3.2708053658e+00  5.4422721558e-01 -3.7114827894e-01  1.1861437314e-02 -3.2708053658e+00  1.1861437314e-02 -3.4498252647e+00
 7.4844958110e-01  3.4799625864e-01 -6.1405658499e-01  3.4799625864e-01  4.5449735883e-01 -1.1088064078e+00 -6.1405658499e-01 -1.1088064078e+00 -8.7855357952e-02  3.4799625864e-01  4.5449735883e-01 -1.1088064078e+00  4.5449735883e-01  2.1854090368e-01 -1.7096873625e-01 -1.1088064078e+00 -1.7096873625e-01  2.1852597353e-01 -6.1405658499e-01 -1.1088064078e+00 -8.7855357952e-02 -1.1088064078e+00 -1.7096873625e-01  2.1852597353e-01 -8.7855357952e-02  2.1852597353e-01 -5.8467552121e-01
-2.2593320765e+00 -3.9313759296e-01  2.1614048879e+00 -3.9313759296e-01 -1.5069844235e+00 -2.1410392108e-01  2.1614048879e+00 -2.1410392108e-01 -4.9594974089e-01 -3.9313759296e-01 -1.5069844235e+00 -2.1410392108e-01 -1.5069844235e+00 -2.9828034940e-03  2.7146424015e-01 -2.1410392108e-01  2.7146424015e-01 -4.4285217055e-04  2.1614048879e+00 -2.1410392108e-01 -4.9594974089e-01 -2.1410392108e-01  2.7146424015e-01 -4.4285217055e-04 -4.9594974089e-01 -4.4285217055e-04 -6.2018497646e-02
-3.8361259647e+00 -7.2247891940e-01 -1.0513458222e+00 -7.2247891940e-01 -1.0145950626e+00  3.7411821657e-01 -1.0513458222e+00  3.7411821657e-01 -2.7814420661e+00 -7.2247891940e-01 -1.0145950626e+00  3.7411821657e-01 -1.0145950626e+00 -4.2035924171e-01  1.1500877178e-01  3.7411821657e-01  1.1500877178e-01 -8.1479768355e-01 -1.0513458222e+00  3.7411821657e-01 -2.7814420661e+00  3.7411821657e-01  1.1500877178e-01 -8.1479768355e-01 -2.7814420661e+00 -8.1479768355e-01 -1.1808348610e+00
 6.7296927398e+00 -1.1957139396e-01  5.7354272566e-01 -1.1957139396e-01  2.0245712888e+00 -4.3925804369e-01  5.7354272566e-01 -4.3925804369e-01  4.4519476838e+00 -1.1957139396e-01  2.0245712888e+00 -4.3925804369e-01  2.0245712888e+00 -1.4930590895e-01  1.2296781611e-01 -4.3925804369e-01  1.2296781611e-01 -8.5520620929e-02  5.7354272566e-01 -4.3925804369e-01  4.4519476838e+00 -4.3925804369e-01  1.2296781611e-01 -8.5520620929e-02  4.4519476838e+00 -8.5520620929e-02  9.0653739955e-01
 3.4761992389e-01 -1.8449980724e-01 -2.6547578647e-01 -1.8449980724e-01  1.0873536937e-01  4.7325654988e-02 -2.6547578647e-01  4.7325654988e-02 -6.4841169106e-02 -1.8449980724e-01  1.0873536937e-01  4.7325654988e-02  1.0873536937e-01  1.1934636260e+00  9.9492032955e-02  4.7325654988e-02  9.9492032955e-02  8.1924351034e-01 -2.6547578647e-01  4.7325654988e-02 -6.4841169106e-02  4.7325654988e-02  9.9492032955e-02  8.1924351034e-01 -6.4841169106e-02  8.1924351034e-01  8.6775331164e-02
 8.6815380277e+00  5.9313007471e-01 -3.2534260662e-01  5.9313007471e-01  1.7871361882e+00 -6.2709920813e-01 -3.2534260662e-01 -6.2709920813e-01  4.8361998522e+00  5.9313007471e-01  1.7871361882e+00 -6.2709920813e-01  1.7871361882e+00  3.0080366095e-01  6.7460522362e-02 -6.2709920813e-01  6.7460522362e-02  3.4486771844e-01 -3.2534260662e-01 -6.2709920813e-01  4.8361998522e+00 -6.2709920813e-01  6.7460522362e-02  3.4486771844e-01  4.8361998522e+00  3.4486771844e-01  1.7965409388e+00
-1.9390705614e-01 -2.0892746879e-01  2.2314901877e-01 -2.0892746879e-01 -1.3141074186e-01  2.5225557097e-01  2.2314901877e-01  2.5225557097e-01  4.4991488417e-02 -2.0892746879e-01 -1.3141074186e-01  2.5225557097e-01 -1.3141074186e-01 -7.0600206280e-02  8.8190568681e-02  2.5225557097e-01  8.8190568681e-02  8.1187793222e-03  2.2314901877e-01  2.5225557097e-01  4.4991488417e-02  2.5225557097e-01  8.8190568681e-02  8.1187793222e-03  4.4991488417e-02  8.1187793222e-03  2.9212084933e-01
 2.0752553898e-01 -5.6654111743e-02 -3.9121592817e-01 -5.6654111743e-02 -2.6182484369e-01 -3.0296780242e-02 -3.9121592817e-01 -3.0296780242e-02  1.4185990109e-01 -5.6654111743e-02 -2.6182484369e-01 -3.0296780242e-02 -2.6182484369e-01  2.2389541927e-02 -1.0692333105e-01 -3.0296780242e-02 -1.0692333105e-01  1.4470865687e-01 -3.9121592817e-01 -3.0296780242e-02  1.4185990109e-01 -3.0296780242e-02 -1.0692333105e-01  1.4470865687e-01  1.4185990109e-01  1.4470865687e-01 -2.0250167138e-01
 4.1833754652e+00  1.6397000961e+00 -6.2407887412e+00  1.6397000961e+00 -2.9297799067e-01 -7.3765745520e-01 -6.2407887412e+00 -7.3765745520e-01  8.9282295388e-01  1.6397000961e+00 -2.9297799067e-01 -7.3765745520e-01 -2.9297799067e-01  6.9643932614e-01 -1.1348621008e+00 -7.3765745520e-01 -1.1348621008e+00  8.5244837544e-01 -6.2407887412e+00 -7.3765745520e-01  8.9282295388e-01 -7.3765745520e-01 -1.1348621008e+00  8.5244837544e-01  8.9282295388e-01  8.5244837544e-01 -6.1020159801e+00
-4.3786794733e-01 -5.0272583294e-01  8.8241625120e-01 -5.0272583294e-01 -6.5625391380e-01  1.0952282412e+00  8.8241625120e-01  1.0952282412e+00  4.6271160213e-01 -5.0272583294e-01 -6.5625391380e-01  1.0952282412e+00 -6.5625391380e-01 -2.6213477891e-01  2.2903826016e-01  1.0952282412e+00  2.2903826016e-01 -1.0945990617e-01  8.8241625120e-01  1.0952282412e+00  4.6271160213e-01  1.0952282412e+00  2.2903826016e-01 -1.0945990617e-01  4.6271160213e-01 -1.0945990617e-01  1.2258499149e+00
-1.8076470420e-01 -1.2068142674e-01  2.8671676615e+00 -1.2068142674e-01 -1.5954472111e+00 -3.9400676603e-01  2.8671676615e+00 -3.9400676603e-01  1.1334368979e+00 -1.2068142674e-01 -1.5954472111e+00 -3.9400676603e-01 -1.5954472111e+00 -1.3418450457e-01  5.2319393614e-01 -3.9400676603e-01  5.2319393614e-01 -3.6095307099e-01  2.8671676615e+00 -3.9400676603e-01  1.1334368979e+00 -3.9400676603e-01  5.2319393614e-01 -3.6095307099e-01  1.1334368979e+00 -3.6095307099e-01  3.9610250965e+00
-3.4753549904e+00 -4.0605448882e-01  1.3506138406e+00 -4.0605448882e-01 -1.1435022361e+00  2.4837616345e-02  1.3506138406e+00  2.4837616345e-02 -1.4317161323e+00 -4.0605448882e-01 -1.1435022361e+00  2.4837616345e-02 -1.1435022361e+00 -1.3435571670e-01  1.0622134633e-01  2.4837616345e-02  1.0622134633e-01  3.3733360394e-02  1.3506138406e+00  2.4837616345e-02 -1.4317161323e+00  2.4837616345e-02  1.0622134633e-01  3.3733360394e-02 -1.4317161323e+00  3.3733360394e-02 -1.0891415048e+00
 1.6912094275e+00  7.7979273896e-01  4.8055824986e-01  7.7979273896e-01  4.4968807227e-01 -1.6961239812e-01  4.8055824986e-01 -1.6961239812e-01  1.2855386149e+00  7.7979273896e-01  4.4968807227e-01 -1.6961239812e-01  4.4968807227e-01  2.8667586208e-01 -1.8663205120e-01 -1.6961239812e-01 -1.8663205120e-01  7.4049709075e-01  4.8055824986e-01 -1.6961239812e-01  1.2855386149e+00 -1.6961239812e-01 -1.8663205120e-01  7.4049709075e-01  1.2855386149e+00  7.4049709075e-01  7.4821651936e-01
 7.3518874250e+00  1.6225774474e-01  4.5235222817e-01  1.6225774474e-01  1.9289096674e+00 -5.6993952716e-01  4.5235222817e-01 -5.6993952716e-01  4.8311728740e+00  1.6225774474e-01  1.9289096674e+00 -5.6993952716e-01  1.9289096674e+00  7.8083577056e-02  1.8281989105e-01 -5.6993952716e-01  1.8281989105e-01  1.3064881705e-01  4.5235222817e-01 -5.6993952716e-01  4.8311728740e+00 -5.6993952716e-01  1.8281989105e-01  1.3064881705e-01  4.8311728740e+00  1.3064881705e-01  1.1351345272e+00
 2.9171146215e-01  5.4087064917e-02 -1.3805310089e-01  5.4087064917e-02  1.7288567846e-04  1.1760082925e-01 -1.3805310089e-01  1.1760082925e-01  1.8078379495e-02  5.4087064917e-02  1.7288567846e-04  1.1760082925e-01  1.7288567846e-04  1.3448082077e+00  1.0697810568e-01  1.1760082925e-01  1.0697810568e-01  8.6075556397e-01 -1.3805310089e-01  1.1760082925e-01  1.8078379495e-02  1.1760082925e-01  1.0697810568e-01  8.6075556397e-01  1.8078379495e-02  8.6075556397e-01  3.4654016415e-01
 8.6426582967e+00  7.0320714987e-01 -5.0226670223e-01  7.0320714987e-01  1.5995756913e+00 -5.4409618636e-01 -5.0226670223e-01 -5.4409618636e-01  4.2010800739e+00  7.0320714987e-01  1.5995756913e+00 -5.4409618636e-01  1.5995756913e+00  2.2126078665e-01  2.4954564956e-02 -5.4409618636e-01  2.4954564956e-02  2.3364632137e-01 -5.0226670223e-01 -5.4409618636e-01  4.2010800739e+00 -5.4409618636e-01  2.4954564956e-02  2.3364632137e-01  4.2010800739e+00  2.3364632137e-01  1.2198566083e+00
 8.2557275044e-02  9.4918410626e-02 -3.1589141780e-01  9.4918410626e-02  1.5267537390e-01 -3.6468138472e-01 -3.1589141780e-01 -3.6468138472e-01 -1.8566277283e-01  9.4918410626e-02  1.5267537390e-01 -3.6468138472e-01  1.5267537390e-01  2.0618194790e-02 -1.1044603812e-01 -3.6468138472e-01 -1.1044603812e-01 -6.4944921220e-02 -3.1589141780e-01 -3.6468138472e-01 -1.8566277283e-01 -3.6468138472e-01 -1.1044603812e-01 -6.4944921220e-02 -1.8566277283e-01 -6.4944921220e-02 -4.8359738696e-01
 1.4309510621e+00  1.3589759605e+00 -6.9911502894e+00  1.3589759605e+00  3.5351159432e-01 -3.7312969470e-01 -6.9911502894e+00 -3.7312969470e-01 -1.2477026391e+00  1.3589759605e+00  3.5351159432e-01 -3.7312969470e-01  3.5351159432e-01  7.1154479534e-01 -1.4310745383e+00 -3.7312969470e-01 -1.4310745383e+00  9.9862947000e-01 -6.9911502894e+00 -3.7312969470e-01 -1.2477026391e+00 -3.7312969470e-01 -1.4310745383e+00  9.9862947000e-01 -1.2477026391e+00  9.9862947000e-01 -9.0025142448e+00
-8.2157257531e-02  8.3542030590e-02  3.7408642565e-01  8.3542030590e-02  1.8647112907e-01  4.0973496772e-02  3.7408642565e-01  4.0973496772e-02 -8.4373571194e-02  8.3542030590e-02  1.8647112907e-01  4.0973496772e-02  1.8647112907e-01 -1.2191962254e-01  1.2398538678e-01  4.0973496772e-02  1.2398538678e-01 -1.8492287796e-01  3.7408642565e-01  4.0973496772e-02 -8.4373571194e-02  4.0973496772e-02  1.2398538678e-01 -1.8492287796e-01 -8.4373571194e-02 -1.8492287796e-01  2.7728487318e-01
-3.2010275803e+00 -8.0072538895e-01  6.9174130992e-01 -8.0072538895e-01  9.7505297257e-01  9.6699437689e-01  6.9174130992e-01  9.6699437689e-01 -2.3266045733e+00 -8.0072538895e-01  9.7505297257e-01  9.6699437689e-01  9.7505297257e-01 -4.5251098572e-01  2.4951255295e-01  9.6699437689e-01  2.4951255295e-01 -1.8729754857e-01  6.9174130992e-01  9.6699437689e-01 -2.3266045733e+00  9.6699437689e-01  2.4951255295e-01 -1.8729754857e-01 -2.3266045733e+00 -1.8729754857e-01 -1.6734138221e-01
 7.4817508188e-01  5.1416777648e-02  2.0103619038e-01  5.1416777648e-02 -6.7618967063e-01  8.3990304065e-01  2.0103619038e-01  8.3990304065e-01  1.0838512810e+00  5.1416777648e-02 -6.7618967063e-01  8.3990304065e-01 -6.7618967063e-01  1.4784967569e-01  1.4678820046e-02  8.3990304065e-01  1.4678820046e-02  1.9944122191e-01  2.0103619038e-01  8.3990304065e-01  1.0838512810e+00  8.3990304065e-01  1.4678820046e-02  1.9944122191e-01  1.0838512810e+00  1.9944122191e-01  8.3296335275e-01
 7.3705253949e-01  4.8242666729e-01 -2.5530903523e+00  4.8242666729e-01  1.5173009064e-01  5.7185716591e-02 -2.5530903523e+00  5.7185716591e-02 -3.6482665962e-01  4.8242666729e-01  1.5173009064e-01  5.7185716591e-02  1.5173009064e-01  1.5037846887e-01 -2.4592486134e-01  5.7185716591e-02 -2.4592486134e-01 -7.4486613985e-02 -2.5530903523e+00  5.7185716591e-02 -3.6482665962e-01  5.7185716591e-02 -2.4592486134e-01 -7.4486613985e-02 -3.6482665962e-01 -7.4486613985e-02 -5.5367144318e-02
 6.3454231912e+00  8.6220011299e-01  2.4430796776e-01  8.6220011299e-01  1.8642056958e+00 -4.2524344655e-01  2.4430796776e-01 -4.2524344655e-01  3.9379016357e+00  8.6220011299e-01  1.8642056958e+00 -4.2524344655e-01  1.8642056958e+00  5.3593374560e-01 -4.8314406797e-02 -4.2524344655e-01 -4.8314406797e-02  8.1632736593e-01  2.4430796776e-01 -4.2524344655e-01  3.9379016357e+00 -4.2524344655e-01 -4.8314406797e-02  8.1632736593e-01  3.9379016357e+00  8.1632736593e-01  1.9120081757e+00
 6.8928526269e+00 -1.8950366304e-01  7.3075702260e-02 -1.8950366304e-01  1.9988070276e+00 -3.8781442853e-01  7.3075702260e-02 -3.8781442853e-01  4.2430802823e+00 -1.8950366304e-01  1.9988070276e+00 -3.8781442853e-01  1.9988070276e+00 -3.7431489812e-01  2.6784805944e-01 -3.8781442853e-01  2.6784805944e-01 -3.9732041964e-01  7.3075702260e-02 -3.8781442853e-01  4.2430802823e+00 -3.8781442853e-01  2.6784805944e-01 -3.9732041964e-01  4.2430802823e+00 -3.9732041964e-01  1.3524909986e+00
-7.0640710412e+00 -4.3924350029e-01 -5.2862928736e-01 -4.3924350029e-01 -1.3888126182e+00  4.6472376753e-01 -5.2862928736e-01  4.6472376753e-01 -4.0503420319e+00 -4.3924350029e-01 -1.3888126182e+00  4.6472376753e-01 -1.3888126182e+00 -9.5905626113e-02 -1.3666713883e-01  4.6472376753e-01 -1.3666713883e-01 -1.3058040696e-01 -5.2862928736e-01  4.6472376753e-01 -4.0503420319e+00  4.6472376753e-01 -1.3666713883e-01 -1.3058040696e-01 -4.0503420319e+00 -1.3058040696e-01 -2.0093949966e+00
 7.2533423650e-01 -1.3057803006e-01 -3.5783196626e-01 -1.3057803006e-01  3.7169812618e-02  1.1373817854e-01 -3.5783196626e-01  1.1373817854e-01  3.0813736291e-01 -1.3057803006e-01  3.7169812618e-02  1.1373817854e-01  3.7169812618e-02 -1.0681953789e-02  1.8721543915e-01  1.1373817854e-01  1.8721543915e-01  1.4907587872e-01 -3.5783196626e-01  1.1373817854e-01  3.0813736291e-01  1.1373817854e-01  1.8721543915e-01  1.4907587872e-01  3.0813736291e-01  1.4907587872e-01 -7.9081301737e-02
 2.0889615725e-02 -9.2950103870e-02  2.4693337662e-02 -9.2950103870e-02  1.0552120734e-01 -2.8539958253e-01  2.4693337662e-02 -2.8539958253e-01 -9.4370466716e-02 -9.2950103870e-02  1.0552120734e-01 -2.8539958253e-01  1.0552120734e-01 -1.7114492716e-01 -2.5256908128e-02 -2.8539958253e-01 -2.5256908128e-02 -1.5518196460e-01  2.4693337662e-02 -2.8539958253e-01 -9.4370466716e-02 -2.8539958253e-01 -2.5256908128e-02 -1.5518196460e-01 -9.4370466716e-02 -1.5518196460e-01 -8.8887099276e-02
 1.7301371975e-03  2.2568832694e-03 -6.1464953688e-02  2.2568832694e-03 -1.5238131771e-01  3.7318275178e-01 -6.1464953688e-02  3.7318275178e-01  1.2196110797e-01  2.2568832694e-03 -1.5238131771e-01  3.7318275178e-01 -1.5238131771e-01  1.2857032089e-01  5.9531964084e-03  3.7318275178e-01  5.9531964084e-03  2.2100512131e-01 -6.1464953688e-02  3.7318275178e-01  1.2196110797e-01  3.7318275178e-01  5.9531964084e-03  2.2100512131e-01  1.2196110797e-01  2.2100512131e-01  1.1931042193e-01
 6.0120532748e-01 -1.0710291790e+00  6.6760298609e+00 -1.0710291790e+00 -4.6224225408e-01 -1.2849645491e-01  6.6760298609e+00 -1.2849645491e-01  2.7568979844e+00 -1.0710291790e+00 -4.6224225408e-01 -1.2849645491e-01 -4.6224225408e-01 -7.2102269899e-01  1.2540219803e+00 -1.2849645491e-01  1.2540219803e+00 -9.9893078065e-01  6.6760298609e+00 -1.2849645491e-01  2.7568979844e+00 -1.2849645491e-01  1.2540219803e+00 -9.9893078065e-01  2.7568979844e+00 -9.9893078065e-01  9.1101752329e+00
 1.0766058835e-01 -3.2638883682e-01  4.4609804889e-02 -3.2638883682e-01  3.2074676321e-01 -1.0185811521e+00  4.4609804889e-02 -1.0185811521e+00 -3.3957743835e-01 -3.2638883682e-01  3.2074676321e-01 -1.0185811521e+00  3.2074676321e-01 -2.2888261841e-01 -1.4976382646e-01 -1.0185811521e+00 -1.4976382646e-01 -2.2082207964e-01  4.4609804889e-02 -1.0185811521e+00 -3.3957743835e-01 -1.0185811521e+00 -1.4976382646e-01 -2.2082207964e-01 -3.3957743835e-01 -2.2082207964e-01 -1.7317974600e-01
-2.1637657593e+00 -9.4764238489e-01  3.0193623002e+00 -9.4764238489e-01  1.3202408968e+00  6.5531969726e-01  3.0193623002e+00  6.5531969726e-01 -1.1817663626e+00 -9.4764238489e-01  1.3202408968e+00  6.5531969726e-01  1.3202408968e+00  2.1975856520e-02  6.5464616997e-01  6.5531969726e-01  6.5464616997e-01 -4.1138853112e-01  3.0193623002e+00  6.5531969726e-01 -1.1817663626e+00  6.5531969726e-01  6.5464616997e-01 -4.1138853112e-01 -1.1817663626e+00 -4.1138853112e-01  2.8296646923e+00
 2.6769454057e+00  3.0992633067e-01 -1.5130352238e+00  3.0992633067e-01  1.1548263200e+00 -2.2739896887e-01 -1.5130352238e+00 -2.2739896887e-01  1.7386316376e+00  3.0992633067e-01  1.1548263200e+00 -2.2739896887e-01  1.1548263200e+00  2.7575613202e-01 -9.9723064332e-03 -2.2739896887e-01 -9.9723064332e-03 -1.7403145139e-01 -1.5130352238e+00 -2.2739896887e-01  1.7386316376e+00 -2.2739896887e-01 -9.9723064332e-03 -1.7403145139e-01  1.7386316376e+00 -1.7403145139e-01  1.7007218711e+00
-1.0285741848e-01  4.6260416996e-01  1.1172308861e-01  4.6260416996e-01  9.4095967830e-02 -1.1225526033e-01  1.1172308861e-01 -1.1225526033e-01 -1.0471829322e-01  4.6260416996e-01  9.4095967830e-02 -1.1225526033e-01  9.4095967830e-02  3.5516254291e-01 -2.4994217964e-01 -1.1225526033e-01 -2.4994217964e-01  7.5325528783e-01  1.1172308861e-01 -1.1225526033e-01 -1.0471829322e-01 -1.1225526033e-01 -2.4994217964e-01  7.5325528783e-01 -1.0471829322e-01  7.5325528783e-01  4.1820919401e-01
-7.6169795468e+00 -1.0805529556e-01 -1.0356507450e+00 -1.0805529556e-01 -2.0427601399e+00  5.1103715662e-01 -1.0356507450e+00  5.1103715662e-01 -5.1621784243e+00 -1.0805529556e-01 -2.0427601399e+00  5.1103715662e-01 -2.0427601399e+00 -3.1996614000e-01 -2.2505832991e-01  5.1103715662e-01 -2.2505832991e-01 -1.9259146159e-01 -1.0356507450e+00  5.1103715662e-01 -5.1621784243e+00  5.1103715662e-01 -2.2505832991e-01 -1.9259146159e-01 -5.1621784243e+00 -1.9259146159e-01 -1.7484817661e+00
-6.0075067650e-02  6.3483757070e-01  1.7413137222e-01  6.3483757070e-01  2.1663888620e-01 -1.5332974690e-01  1.7413137222e-01 -1.5332974690e-01  1.5188409758e-02  6.3483757070e-01  2.1663888620e-01 -1.5332974690e-01  2.1663888620e-01 -4.9985871066e-01 -8.6719633434e-02 -1.5332974690e-01 -8.6719633434e-02 -9.2252208189e-02  1.7413137222e-01 -1.5332974690e-01  1.5188409758e-02 -1.5332974690e-01 -8.6719633434e-02 -9.2252208189e-02  1.5188409758e-02 -9.2252208189e-02  1.8522381687e-02
 7.2439623902e+00 -3.5846678050e-02  2.2320481385e+00 -3.5846678050e-02  1.3630653348e+00 -5.4123306389e-01  2.2320481385e+00 -5.4123306389e-01  5.0901779247e+00 -3.5846678050e-02  1.3630653348e+00 -5.4123306389e-01  1.3630653348e+00  3.0361817106e-02  5.2304319990e-01 -5.4123306389e-01  5.2304319990e-01 -1.7455762515e-01  2.2320481385e+00 -5.4123306389e-01  5.0901779247e+00 -5.4123306389e-01  5.2304319990e-01 -1.7455762515e-01  5.0901779247e+00 -1.7455762515e-01  4.3099700894e+00
-5.8713491631e-02  1.0347202176e-02  2.2531261749e-01  1.0347202176e-02  1.2186699696e-01 -3.1255948764e-01  2.2531261749e-01 -3.1255948764e-01 -9.0199985242e-02  1.0347202176e-02  1.2186699696e-01 -3.1255948764e-01  1.2186699696e-01 -1.1461778007e-02  8.8489544134e-03 -3.1255948764e-01  8.8489544134e-03 -1.0349008065e-01  2.2531261749e-01 -3.1255948764e-01 -9.0199985242e-02 -3.1255948764e-01  8.8489544134e-03 -1.0349008065e-01 -9.0199985242e-02 -1.0349008065e-01  1.2465310073e-01
-2.2457434994e-02  1.6603255603e-01  9.8145462093e-02  1.6603255603e-01 -5.6059039074e-02 -3.3739095432e-02  9.8145462093e-02 -3.3739095432e-02  9.2569529849e-02  1.6603255603e-01 -5.6059039074e-02 -3.3739095432e-02 -5.6059039074e-02 -6.4024921789e-02  4.0174410455e-02 -3.3739095432e-02  4.0174410455e-02 -1.4054251932e-01  9.8145462093e-02 -3.3739095432e-02  9.2569529849e-02 -3.3739095432e-02  4.0174410455e-02 -1.4054251932e-01  9.2569529849e-02 -1.4054251932e-01  3.7311449279e-02
 2.0636995054e+00  1.5207308595e+00 -7.7202392542e+00  1.5207308595e+00  2.8550791632e-01 -2.4986509543e-01 -7.7202392542e+00 -2.4986509543e-01 -1.0261671951e+00  1.5207308595e+00  2.8550791632e-01 -2.4986509543e-01  2.8550791632e-01  7.4963538823e-01 -1.4026090156e+00 -2.4986509543e-01 -1.4026090156e+00  1.0495174645e+00 -7.7202392542e+00 -2.4986509543e-01 -1.0261671951e+00 -2.4986509543e-01 -1.4026090156e+00  1.0495174645e+00 -1.0261671951e+00  1.0495174645e+00 -8.7003439144e+00
-1.8106523112e-01  6.5755355088e-02  5.2761081039e-01  6.5755355088e-02  4.3770131800e-01 -1.0190726507e+00  5.2761081039e-01 -1.0190726507e+00 -3.7009855513e-01  6.5755355088e-02  4.3770131800e-01 -1.0190726507e+00  4.3770131800e-01  5.2977005651e-02 -6.8247215918e-02 -1.0190726507e+00 -6.8247215918e-02 -3.1538907526e-01  5.2761081039e-01 -1.0190726507e+00 -3.7009855513e-01 -1.0190726507e+00 -6.8247215918e-02 -3.1538907526e-01 -3.7009855513e-01 -3.1538907526e-01  1.9232308816e-01
-2.8502162115e+00 -4.6333179262e-01  3.6401531887e-01 -4.6333179262e-01  1.3200943666e+00  6.9285459124e-01  3.6401531887e-01  6.9285459124e-01 -2.1713992593e+00 -4.6333179262e-01  1.3200943666e+00  6.9285459124e-01  1.3200943666e+00  4.6039387279e-01  3.0003468060e-01  6.9285459124e-01  3.0003468060e-01  3.7928458368e-02  3.6401531887e-01  6.9285459124e-01 -2.1713992593e+00  6.9285459124e-01  3.0003468060e-01  3.7928458368e-02 -2.1713992593e+00  3.7928458368e-02 -4.4932798888e-01
 5.5740604087e-01  2.9992912812e-01 -1.4502895545e+00  2.9992912812e-01  1.3143709341e-01 -9.9423687485e-02 -1.4502895545e+00 -9.9423687485e-02 -3.3535978574e-01  2.9992912812e-01  1.3143709341e-01 -9.9423687485e-02  1.3143709341e-01  7.6173130604e-02 -5.8940033044e-02 -9.9423687485e-02 -5.8940033044e-02 -2.8105564444e-01 -1.4502895545e+00 -9.9423687485e-02 -3.3535978574e-01 -9.9423687485e-02 -5.8940033044e-02 -2.8105564444e-01 -3.3535978574e-01 -2.8105564444e-01  1.1017842936e+00
-2.0995917115e+00  6.3343118380e-01  1.4343881187e-01  6.3343118380e-01 -3.5498144863e-01  1.5528555005e-01  1.4343881187e-01  1.5528555005e-01 -1.2408104564e+00  6.3343118380e-01 -3.5498144863e-01  1.5528555005e-01 -3.5498144863e-01  2.1001247417e-01 -2.6825544635e-01  1.5528555005e-01 -2.6825544635e-01  6.7485430504e-01  1.4343881187e-01  1.5528555005e-01 -1.2408104564e+00  1.5528555005e-01 -2.6825544635e-01  6.7485430504e-01 -1.2408104564e+00  6.7485430504e-01  1.5450278667e-02
-8.7122413093e+00 -4.3236020884e-01  3.7872497586e-02 -4.3236020884e-01 -2.3618760486e+00  5.8123101224e-01  3.7872497586e-02  5.8123101224e-01 -5.3179290718e+00 -4.3236020884e-01 -2.3618760486e+00  5.8123101224e-01 -2.3618760486e+00 -5.7982698610e-01 -1.8666584091e-01  5.8123101224e-01 -1.8666584091e-01 -2.9518120820e-01  3.7872497586e-02  5.8123101224e-01 -5.3179290718e+00  5.8123101224e-01 -1.8666584091e-01 -2.9518120820e-01 -5.3179290718e+00 -2.9518120820e-01 -1.8860910553e+00
 2.4797610571e-02 -1.1184696739e-01  6.4663739677e-02 -1.1184696739e-01 -8.2472519626e-02  1.8345203708e-01  6.4663739677e-02  1.8345203708e-01  1.0190506148e-01 -1.1184696739e-01 -8.2472519626e-02  1.8345203708e-01 -8.2472519626e-02  7.1063464462e-02 -3.4119362669e-02  1.8345203708e-01 -3.4119362669e-02  1.7917314735e-02  6.4663739677e-02  1.8345203708e-01  1.0190506148e-01  1.8345203708e-01 -3.4119362669e-02  1.7917314735e-02  1.0190506148e-01  1.7917314735e-02  1.0982262366e-01
-9.5407408050e+00 -3.7759372116e-01 -2.8471139923e-01 -3.7759372116e-01 -1.7564529609e+00  6.0746131753e-01 -2.8471139923e-01  6.0746131753e-01 -4.9886249121e+00 -3.7759372116e-01 -1.7564529609e+00  6.0746131753e-01 -1.7564529609e+00 -3.5922247319e-01 -1.9176170475e-01  6.0746131753e-01 -1.9176170475e-01 -1.0283003391e-01 -2.8471139923e-01  6.0746131753e-01 -4.9886249121e+00  6.0746131753e-01 -1.9176170475e-01 -1.0283003391e-01 -4.9886249121e+00 -1.0283003391e-01 -1.9408228549e+00
 7.2668199818e-02 -1.2666618185e-01 -1.8217185832e-01 -1.2666618185e-01 -2.0204515189e-01  4.8701024250e-01 -1.8217185832e-01  4.8701024250e-01  1.8403097347e-01 -1.2666618185e-01 -2.0204515189e-01  4.8701024250e-01 -2.0204515189e-01 -5.1083149106e-02  3.0981313107e-02  4.8701024250e-01  3.0981313107e-02  9.7731464648e-02 -1.8217185832e-01  4.8701024250e-01  1.8403097347e-01  4.8701024250e-01  3.0981313107e-02  9.7731464648e-02  1.8403097347e-01  9.7731464648e-02 -6.7900751228e-02
-3.2662120245e+00 -1.5582954887e+00  7.4279052907e+00 -1.5582954887e+00 -3.6587797463e-01  5.2573309513e-01  7.4279052907e+00  5.2573309513e-01 -6.5513170436e-01 -1.5582954887e+00 -3.6587797463e-01  5.2573309513e-01 -3.6587797463e-01 -9.4821748602e-01  1.8666855589e+00  5.2573309513e-01  1.8666855589e+00 -1.7826968404e+00  7.4279052907e+00  5.2573309513e-01 -6.5513170436e-01  5.2573309513e-01  1.8666855589e+00 -1.7826968404e+00 -6.5513170436e-01 -1.7826968404e+00  1.2736339502e+01
-1.4329889664e-02  1.8160627031e-01  5.0733725332e-02  1.8160627031e-01  1.9724394757e-02 -3.9903952359e-02  5.0733725332e-02 -3.9903952359e-02 -3.7199842870e-02  1.8160627031e-01  1.9724394757e-02 -3.9903952359e-02  1.9724394757e-02  4.5495288539e-01 -4.6492432733e-02 -3.9903952359e-02 -4.6492432733e-02  3.2093502128e-01  5.0733725332e-02 -3.9903952359e-02 -3.7199842870e-02 -3.9903952359e-02 -4.6492432733e-02  3.2093502128e-01 -3.7199842870e-02  3.2093502128e-01  1.9755984006e-01
 5.7305459672e+00  6.0142644879e-01 -7.0086445702e-01  6.0142644879e-01 -7.3299864587e-02 -1.0282586535e+00 -7.0086445702e-01 -1.0282586535e+00  5.0520226357e+00  6.0142644879e-01 -7.3299864587e-02 -1.0282586535e+00 -7.3299864587e-02 -1.1959571713e-01 -4.3846043618e-02 -1.0282586535e+00 -4.3846043618e-02 -1.1362165717e-03 -7.0086445702e-01 -1.0282586535e+00  5.0520226357e+00 -1.0282586535e+00 -4.3846043618e-02 -1.1362165717e-03  5.0520226357e+00 -1.1362165717e-03  2.1249230014e+00
-1.6666250071e-01  3.0953422889e-01  3.1190450675e-01  3.0953422889e-01  4.0455719686e-01 -9.7070370290e-01  3.1190450675e-01 -9.7070370290e-01 -4.0343534296e-01  3.0953422889e-01  4.0455719686e-01 -9.7070370290e-01  4.0455719686e-01  2.1545948535e-01 -8.9860027936e-02 -9.7070370290e-01 -8.9860027936e-02 -1.3453167080e-01  3.1190450675e-01 -9.7070370290e-01 -4.0343534296e-01 -9.7070370290e-01 -8.9860027936e-02 -1.3453167080e-01 -4.0343534296e-01 -1.3453167080e-01  7.8371391123e-02
 1.1775314201e+00  7.4551751685e-01 -3.9543969499e+00  7.4551751685e-01  3.1145831026e-01 -5.7550046917e-02 -3.9543969499e+00 -5.7550046917e-02 -1.0612772040e+00  7.4551751685e-01  3.1145831026e-01 -5.7550046917e-02  3.1145831026e-01  2.5991145592e-01 -3.7228494076e-01 -5.7550046917e-02 -3.7228494076e-01 -5.3888468850e-03 -3.9543969499e+00 -5.7550046917e-02 -1.0612772040e+00 -5.7550046917e-02 -3.7228494076e-01 -5.3888468850e-03 -1.0612772040e+00 -5.3888468850e-03 -1.5259509203e+00
 2.5639043521e-01 -3.9487951460e-01  1.9446639627e-01 -3.9487951460e-01  3.6447790752e-02 -5.7467739394e-02  1.9446639627e-01 -5.7467739394e-02  2.9659143725e-01 -3.9487951460e-01  3.6447790752e-02 -5.7467739394e-02  3.6447790752e-02 -4.0448380049e-01  2.6750076181e-01 -5.7467739394e-02  2.6750076181e-01 -8.0071316062e-01  1.9446639627e-01 -5.7467739394e-02  2.9659143725e-01 -5.7467739394e-02  2.6750076181e-01 -8.0071316062e-01  2.9659143725e-01 -8.0071316062e-01 -3.1025036694e-01
-3.3665030207e+00 -1.4362352995e-02  3.2557518414e-02 -1.4362352995e-02 -1.6647041135e+00  4.8724365750e-02  3.2557518414e-02  4.8724365750e-02 -1.8597996551e+00 -1.4362352995e-02 -1.6647041135e+00  4.8724365750e-02 -1.6647041135e+00 -3.7026798966e-01 -1.1347699736e-01  4.8724365750e-02 -1.1347699736e-01 -1.6993356705e-01  3.2557518414e-02  4.8724365750e-02 -1.8597996551e+00  4.8724365750e-02 -1.1347699736e-01 -1.6993356705e-01 -1.8597996551e+00 -1.6993356705e-01 -2.2051712854e-01
-9.9647072992e+00 -6.3445150616e-01  1.5313611270e+00 -6.3445150616e-01 -2.7930925468e+00  1.0428618824e+00  1.5313611270e+00  1.0428618824e+00 -7.6878189957e+00 -6.3445150616e-01 -2.7930925468e+00  1.0428618824e+00 -2.7930925468e+00 -6.3936579941e-01  4.0386889792e-02  1.0428618824e+00  4.0386889792e-02 -4.5980326241e-01  1.5313611270e+00  1.0428618824e+00 -7.6878189957e+00  1.0428618824e+00  4.0386889792e-02 -4.5980326241e-01 -7.6878189957e+00 -4.5980326241e-01 -8.6586557028e-01
 9.2563702053e-02  7.9645087923e-02 -2.0463754729e-01  7.9645087923e-02  5.9897550236e-02 -4.7935708914e-02 -2.0463754729e-01 -4.7935708914e-02  2.7266124593e-02  7.9645087923e-02  5.9897550236e-02 -4.7935708914e-02  5.9897550236e-02 -3.5564473066e-01 -2.0953020505e-02 -4.7935708914e-02 -2.0953020505e-02 -1.7933025555e-01 -2.0463754729e-01 -4.7935708914e-02  2.7266124593e-02 -4.7935708914e-02 -2.0953020505e-02 -1.7933025555e-01  2.7266124593e-02 -1.7933025555e-01 -5.3005397068e-01
-1.1906129176e-01 -1.8041048770e-01  1.4571312021e-01 -1.8041048770e-01 -1.1258731752e-01  2.2213515389e-01  1.4571312021e-01  2.2213515389e-01  3.9444440336e-02 -1.8041048770e-01 -1.1258731752e-01  2.2213515389e-01 -1.1258731752e-01 -8.8776801513e-02  7.4282060221e-02  2.2213515389e-01  7.4282060221e-02 -7.9285950467e-03  1.4571312021e-01  2.2213515389e-01  3.9444440336e-02  2.2213515389e-01  7.4282060221e-02 -7.9285950467e-03  3.9444440336e-02 -7.9285950467e-03  2.3758979464e-01
-2.7359112032e-02  6.9723927813e-03  1.9169202860e-01  6.9723927813e-03  1.2456619996e-01  6.8870853277e-02  1.9169202860e-01  6.8870853277e-02 -6.5658194619e-02  6.9723927813e-03  1.2456619996e-01  6.8870853277e-02  1.2456619996e-01 -9.6584299833e-02  8.6213942304e-02  6.8870853277e-02  8.6213942304e-02 -1.6894286873e-01  1.9169202860e-01  6.8870853277e-02 -6.5658194619e-02  6.8870853277e-02  8.6213942304e-02 -1.6894286873e-01 -6.5658194619e-02 -1.6894286873e-01  7.2925547254e-02
 3.6451086240e+00  1.4503675640e+00 -5.8282050106e+00  1.4503675640e+00 -1.2053125199e-01 -7.1031499574e-01 -5.8282050106e+00 -7.1031499574e-01  1.0845803277e+00  1.4503675640e+00 -1.2053125199e-01 -7.1031499574e-01 -1.2053125199e-01  6.6178829112e-01 -1.2077199343e+00 -7.1031499574e-01 -1.2077199343e+00  1.0065134801e+00 -5.8282050106e+00 -7.1031499574e-01  1.0845803277e+00 -7.1031499574e-01 -1.2077199343e+00  1.0065134801e+00  1.0845803277e+00  1.0065134801e+00 -7.0372258935e+00
-3.4818520478e-01 -3.4726567494e-02 -1.6681222417e+00 -3.4726567494e-02  1.6801360438e+00  3.1039612774e-01 -1.6681222417e+00  3.1039612774e-01 -1.3800374002e+00 -3.4726567494e-02  1.6801360438e+00  3.1039612774e-01  1.6801360438e+00  1.7082569818e-01 -2.9834698295e-01  3.1039612774e-01 -2.9834698295e-01  3.1674971031e-01 -1.6681222417e+00  3.1039612774e-01 -1.3800374002e+00  3.1039612774e-01 -2.9834698295e-01  3.1674971031e-01 -1.3800374002e+00  3.1674971031e-01 -3.2832017044e+00
-2.0843329162e-01 -5.3247652584e-01  2.8999924987e-02 -5.3247652584e-01 -3.1890284860e-01  1.1155649382e+00  2.8999924987e-02  1.1155649382e+00  2.0058756510e-01 -5.3247652584e-01 -3.1890284860e-01  1.1155649382e+00 -3.1890284860e-01 -2.7731628256e-01  8.9038463806e-02  1.1155649382e+00  8.9038463806e-02  2.0150584040e-02  2.8999924987e-02  1.1155649382e+00  2.0058756510e-01  1.1155649382e+00  8.9038463806e-02  2.0150584040e-02  2.0058756510e-01  2.0150584040e-02  2.2803644629e-01
 3.4596360766e+00  6.5273919199e-01 -2.6924627563e+00  6.5273919199e-01  1.0062904793e+00 -1.2986947703e-01 -2.6924627563e+00 -1.2986947703e-01  1.0338835376e+00  6.5273919199e-01  1.0062904793e+00 -1.2986947703e-01  1.0062904793e+00  3.1939695439e-01 -3.6222580406e-01 -1.2986947703e-01 -3.6222580406e-01  1.2108704561e-01 -2.6924627563e+00 -1.2986947703e-01  1.0338835376e+00 -1.2986947703e-01 -3.6222580406e-01  1.2108704561e-01  1.0338835376e+00  1.2108704561e-01 -4.0822400411e-01
-1.6029073893e+00 -5.7510687063e-01 -4.4277898463e-01 -5.7510687063e-01 -4.7811406230e-01  1.5423315097e-01 -4.4277898463e-01  1.5423315097e-01 -1.2790638708e+00 -5.7510687063e-01 -4.7811406230e-01  1.5423315097e-01 -4.7811406230e-01 -5.2494867418e-01  1.9032528937e-01  1.5423315097e-01  1.9032528937e-01 -9.0075947747e-01 -4.4277898463e-01  1.5423315097e-01 -1.2790638708e+00  1.5423315097e-01  1.9032528937e-01 -9.0075947747e-01 -1.2790638708e+00 -9.0075947747e-01 -9.7996430163e-01
-7.2505753066e+00 -1.8638167216e-01 -2.4686517015e-01 -1.8638167216e-01 -2.1502264058e+00  5.8358797608e-01 -2.4686517015e-01  5.8358797608e-01 -5.1688450796e+00 -1.8638167216e-01 -2.1502264058e+00  5.8358797608e-01 -2.1502264058e+00 -6.0337794547e-02 -2.1771237179e-01  5.8358797608e-01 -2.1771237179e-01 -9.1215818314e-02 -2.4686517015e-01  5.8358797608e-01 -5.1688450796e+00  5.8358797608e-01 -2.1771237179e-01 -9.1215818314e-02 -5.1688450796e+00 -9.1215818314e-02 -1.3059198300e+00
 2.2221484557e-01  3.3333201526e-02  7.7990102178e-02  3.3333201526e-02  1.4778916858e-01 -2.0369460107e-01  7.7990102178e-02 -2.0369460107e-01  2.3721014028e-01  3.3333201526e-02  1.4778916858e-01 -2.0369460107e-01  1.4778916858e-01 -9.6407852521e-01 -9.9452603749e-02 -2.0369460107e-01 -9.9452603749e-02 -6.5860038965e-01  7.7990102178e-02 -2.0369460107e-01  2.3721014028e-01 -2.0369460107e-01 -9.9452603749e-02 -6.5860038965e-01  2.3721014028e-01 -6.5860038965e-01 -1.9651316883e-01
-6.3612963915e+00 -6.4647582284e-01  1.1124528970e+00 -6.4647582284e-01 -1.2297892994e+00  5.8461905437e-01  1.1124528970e+00  5.8461905437e-01 -3.8637352583e+00 -6.4647582284e-01 -1.2297892994e+00  5.8461905437e-01 -1.2297892994e+00 -3.3069689336e-01  9.5113732616e-02  5.8461905437e-01  9.5113732616e-02 -3.3532492329e-01  1.1124528970e+00  5.8461905437e-01 -3.8637352583e+00  5.8461905437e-01  9.5113732616e-02 -3.3532492329e-01 -3.8637352583e+00 -3.3532492329e-01 -4.9212237232e-01
 7.0860844047e-02  4.3302323667e-02 -2.6282766003e-01  4.3302323667e-02  1.0324424529e-01 -2.3835443350e-01 -2.6282766003e-01 -2.3835443350e-01 -1.3145730600e-01  4.3302323667e-02  1.0324424529e-01 -2.3835443350e-01  1.0324424529e-01 -1.4042022496e-02 -1.0689199240e-01 -2.3835443350e-01 -1.0689199240e-01 -4.6155297272e-02 -2.6282766003e-01 -2.3835443350e-01 -1.3145730600e-01 -2.3835443350e-01 -1.0689199240e-01 -4.6155297272e-02 -1.3145730600e-01 -4.6155297272e-02 -4.8675659883e-01
 1.9165371573e-01 -1.5759948140e-02  3.7050511343e-02 -1.5759948140e-02  1.7671060105e-01 -1.4022144254e-02  3.7050511343e-02 -1.4022144254e-02 -9.7553502434e-02 -1.5759948140e-02  1.7671060105e-01 -1.4022144254e-02  1.7671060105e-01 -1.8196314432e-01  5.6759502005e-02 -1.4022144254e-02  5.6759502005e-02 -1.9500496687e-01  3.7050511343e-02 -1.4022144254e-02 -9.7553502434e-02 -1.4022144254e-02  5.6759502005e-02 -1.9500496687e-01 -9.7553502434e-02 -1.9500496687e-01 -1.4515520058e-01
-7.4010128097e-01 -9.1986154770e-01  5.0006482662e+00 -9.1986154770e-01 -3.0288217515e-01  2.2971832250e-01  5.0006482662e+00  2.2971832250e-01  1.1750946061e+00 -9.1986154770e-01 -3.0288217515e-01  2.2971832250e-01 -3.0288217515e-01 -5.5483851260e-01  1.1933528536e+00  2.2971832250e-01  1.1933528536e+00 -1.0101874683e+00  5.0006482662e+00  2.2971832250e-01  1.1750946061e+00  2.2971832250e-01  1.1933528536e+00 -1.0101874683e+00  1.1750946061e+00 -1.0101874683e+00  8.5807460741e+00
 1.8975532197e+00  7.3797542797e-01 -9.3412257782e-01  7.3797542797e-01 -1.3531143652e+00 -7.5409083967e-01 -9.3412257782e-01 -7.5409083967e-01  2.0355209526e+00  7.3797542797e-01 -1.3531143652e+00 -7.5409083967e-01 -1.3531143652e+00  4.5311737262e-01 -3.0233475168e-01 -7.5409083967e-01 -3.0233475168e-01  2.7115141693e-01 -9.3412257782e-01 -7.5409083967e-01  2.0355209526e+00 -7.5409083967e-01 -3.0233475168e-01  2.7115141693e-01  2.0355209526e+00  2.7115141693e-01 -3.9933539710e-01
 3.0837333462e-02 -5.4954592637e-04  2.3834797972e-01 -5.4954592637e-04 -4.5184765676e-01  1.0392943032e+00  2.3834797972e-01  1.0392943032e+00  5.4239020775e-01 -5.4954592637e-04 -4.5184765676e-01  1.0392943032e+00 -4.5184765676e-01  1.1961984018e-01  6.8824515349e-02  1.0392943032e+00  6.8824515349e-02  1.6422989988e-01  2.3834797972e-01  1.0392943032e+00  5.4239020775e-01  1.0392943032e+00  6.8824515349e-02  1.6422989988e-01  5.4239020775e-01  1.6422989988e-01  7.8890335572e-01
-1.9745711043e+00 -7.6980296107e-01  3.5028542540e+00 -7.6980296107e-01 -6.2438696465e-01  1.4257850999e-01  3.5028542540e+00  1.4257850999e-01 -4.2716035728e-01 -7.6980296107e-01 -6.2438696465e-01  1.4257850999e-01 -6.2438696465e-01 -3.8389595595e-01  5.6326655622e-01  1.4257850999e-01  5.6326655622e-01 -2.6220229149e-01  3.5028542540e+00  1.4257850999e-01 -4.2716035728e-01  1.4257850999e-01  5.6326655622e-01 -2.6220229149e-01 -4.2716035728e-01 -2.6220229149e-01  1.5717078837e+00
-3.7550089714e+00 -5.0470112954e-01 -5.8761772207e-01 -5.0470112954e-01 -1.2057188909e+00  3.8050213501e-01 -5.8761772207e-01  3.8050213501e-01 -2.7543259336e+00 -5.0470112954e-01 -1.2057188909e+00  3.8050213501e-01 -1.2057188909e+00 -7.1293906972e-01  7.4609707911e-02  3.8050213501e-01  7.4609707911e-02 -1.0235865160e+00 -5.8761772207e-01  3.8050213501e-01 -2.7543259336e+00  3.8050213501e-01  7.4609707911e-02 -1.0235865160e+00 -2.7543259336e+00 -1.0235865160e+00 -1.8306071330e+00
-6.7201611900e+00 -8.1240800317e-02 -4.0241221347e-01 -8.1240800317e-02 -2.2882557206e+00  4.5578371848e-01 -4.0241221347e-01  4.5578371848e-01 -5.0688119346e+00 -8.1240800317e-02 -2.2882557206e+00  4.5578371848e-01 -2.2882557206e+00  3.4681892455e-01 -2.8796719962e-01  4.5578371848e-01 -2.8796719962e-01  2.7344079996e-01 -4.0241221347e-01  4.5578371848e-01 -5.0688119346e+00  4.5578371848e-01 -2.8796719962e-01  2.7344079996e-01 -5.0688119346e+00  2.7344079996e-01 -1.9519505442e+00
 3.2485707706e+00  2.7302575627e-01  3.5592514792e-01  2.7302575627e-01  6.5036994729e-01 -4.3809609726e-01  3.5592514792e-01 -4.3809609726e-01  3.1583891491e+00  2.7302575627e-01  6.5036994729e-01 -4.3809609726e-01  6.5036994729e-01  1.2190778793e-01  1.1992786517e-01 -4.3809609726e-01  1.1992786517e-01  1.1926972826e-01  3.5592514792e-01 -4.3809609726e-01  3.1583891491e+00 -4.3809609726e-01  1.1992786517e-01  1.1926972826e-01  3.1583891491e+00  1.1926972826e-01  1.9507392260e+00
 4.8298277735e-01 -2.7742832287e-01 -3.5666728473e-01 -2.7742832287e-01 -2.2410633093e-02  1.6903081060e-01 -3.5666728473e-01  1.6903081060e-01  2.3297468410e-01 -2.7742832287e-01 -2.2410633093e-02  1.6903081060e-01 -2.2410633093e-02 -1.1475475162e-01  2.3636284433e-01  1.6903081060e-01  2.3636284433e-01  8.1980957527e-02 -3.5666728473e-01  1.6903081060e-01  2.3297468410e-01  1.6903081060e-01  2.3636284433e-01  8.1980957527e-02  2.3297468410e-01  8.1980957527e-02 -2.0343342060e-01
-1.1446058821e-02  4.7341103645e-02  6.2224375196e-02  4.7341103645e-02  1.4405940148e-01 -3.4143534723e-01  6.2224375196e-02 -3.4143534723e-01 -1.1944337229e-01  4.7341103645e-02  1.4405940148e-01 -3.4143534723e-01  1.4405940148e-01 -8.7614580877e-02 -4.2558022471e-02 -3.4143534723e-01 -4.2558022471e-02 -9.6198093351e-02  6.2224375196e-02 -3.4143534723e-01 -1.1944337229e-01 -3.4143534723e-01 -4.2558022471e-02 -9.6198093351e-02 -1.1944337229e-01 -9.6198093351e-02 -5.2292426717e-02
-2.4613070745e+00 -1.3537803181e+00  6.5475458018e+00 -1.3537803181e+00 -1.8596125463e-01  3.8161397198e-01  6.5475458018e+00  3.8161397198e-01  1.3541160950e-01 -1.3537803181e+00 -1.8596125463e-01  3.8161397198e-01 -1.8596125463e-01 -7.3616365139e-01  1.4871010293e+00  3.8161397198e-01  1.4871010293e+00 -1.2983680934e+00  6.5475458018e+00  3.8161397198e-01  1.3541160950e-01  3.8161397198e-01  1.4871010293e+00 -1.2983680934e+00  1.3541160950e-01 -1.2983680934e+00  9.8766528737e+00
-3.1526502789e-03  1.1348762567e-02  2.6912015456e-02  1.1348762567e-02  7.4737867932e-02 -1.5456108376e-01  2.6912015456e-02 -1.5456108376e-01 -4.1875907297e-02  1.1348762567e-02  7.4737867932e-02 -1.5456108376e-01  7.4737867932e-02 -1.8050373470e-01  1.8187456633e-02 -1.5456108376e-01  1.8187456633e-02 -2.0587507064e-01  2.6912015456e-02 -1.5456108376e-01 -4.1875907297e-02 -1.5456108376e-01  1.8187456633e-02 -2.0587507064e-01 -4.1875907297e-02 -2.0587507064e-01 -1.1550568301e-01
 4.0851908099e+00  6.5656759187e-01 -1.1479276398e+00  6.5656759187e-01 -6.5275051574e-01 -8.4369600844e-01 -1.1479276398e+00 -8.4369600844e-01  3.3798345854e+00  6.5656759187e-01 -6.5275051574e-01 -8.4369600844e-01 -6.5275051574e-01 -1.5910870932e-01 -9.8575395600e-02 -8.4369600844e-01 -9.8575395600e-02  7.0762579644e-02 -1.1479276398e+00 -8.4369600844e-01  3.3798345854e+00 -8.4369600844e-01 -9.8575395600e-02  7.0762579644e-02  3.3798345854e+00  7.0762579644e-02  1.0641511216e+00
 9.9546863042e-03 -2.4908703361e-02 -1.7016174469e-01 -2.4908703361e-02 -3.8689947150e-01  1.0237115884e+00 -1.7016174469e-01  1.0237115884e+00  3.7593044448e-01 -2.4908703361e-02 -3.8689947150e-01  1.0237115884e+00 -3.8689947150e-01 -7.0998395258e-02  1.5095360320e-01  1.0237115884e+00  1.5095360320e-01  6.0055761956e-02 -1.7016174469e-01  1.0237115884e+00  3.7593044448e-01  1.0237115884e+00  1.5095360320e-01  6.0055761956e-02  3.7593044448e-01  6.0055761956e-02  2.3571350886e-02
-2.5872541285e+00 -5.1063539590e-01  2.9494187342e+00 -5.1063539590e-01 -1.4397605938e+00  8.4774785596e-02  2.9494187342e+00  8.4774785596e-02 -7.3666975000e-01 -5.1063539590e-01 -1.4397605938e+00  8.4774785596e-02 -1.4397605938e+00 -5.0071340995e-01  3.1647123845e-01  8.4774785596e-02  3.1647123845e-01 -5.5066291807e-02  2.9494187342e+00  8.4774785596e-02 -7.3666975000e-01  8.4774785596e-02  3.1647123845e-01 -5.5066291807e-02 -7.3666975000e-01 -5.5066291807e-02  6.3776427203e-01
-1.0326649443e-01  5.0485734146e-01  1.1150419071e-01  5.0485734146e-01  7.1398957369e-02 -6.4453970244e-02  1.1150419071e-01 -6.4453970244e-02 -8.9830062530e-02  5.0485734146e-01  7.1398957369e-02 -6.4453970244e-02  7.1398957369e-02  5.7606819657e-01 -2.5832126385e-01 -6.4453970244e-02 -2.5832126385e-01  8.9923381747e-01  1.1150419071e-01 -6.4453970244e-02 -8.9830062530e-02 -6.4453970244e-02 -2.5832126385e-01  8.9923381747e-01 -8.9830062530e-02  8.9923381747e-01  5.1400198761e-01
-7.3331756141e+00 -3.2980760339e-02 -1.0683651652e+00 -3.2980760339e-02 -2.3097936175e+00  4.9774027245e-01 -1.0683651652e+00  4.9774027245e-01 -5.3548346163e+00 -3.2980760339e-02 -2.3097936175e+00  4.9774027245e-01 -2.3097936175e+00 -3.7243291146e-01 -2.4121013039e-01  4.9774027245e-01 -2.4121013039e-01 -2.1604528038e-01 -1.0683651652e+00  4.9774027245e-01 -5.3548346163e+00  4.9774027245e-01 -2.4121013039e-01 -2.1604528038e-01 -5.3548346163e+00 -2.1604528038e-01 -1.7059245969e+00
 6.1477187467e+00  2.8306395669e-01  4.6570820551e-02  2.8306395669e-01  1.3391148322e+00 -6.2372729178e-01  4.6570820551e-02 -6.2372729178e-01  4.6222611984e+00  2.8306395669e-01  1.3391148322e+00 -6.2372729178e-01  1.3391148322e+00  1.6919043837e-01  1.9132834978e-01 -6.2372729178e-01  1.9132834978e-01  6.6360546509e-02  4.6570820551e-02 -6.2372729178e-01  4.6222611984e+00 -6.2372729178e-01  1.9132834978e-01  6.6360546509e-02  4.6222611984e+00  6.6360546509e-02  2.1282947474e+00
-1.2047203087e-01  4.3019062860e-01  9.5986075320e-02  4.3019062860e-01  1.6244753053e-01 -8.6560480911e-02  9.5986075320e-02 -8.6560480911e-02 -1.5719668844e-02  4.3019062860e-01  1.6244753053e-01 -8.6560480911e-02  1.6244753053e-01 -8.0599316126e-01 -2.0344329439e-02 -8.6560480911e-02 -2.0344329439e-02 -3.9241656232e-01  9.5986075320e-02 -8.6560480911e-02 -1.5719668844e-02 -8.6560480911e-02 -2.0344329439e-02 -3.9241656232e-01 -1.5719668844e-02 -3.9241656232e-01 -2.1476050689e-01
 3.6302786875e-01 -6.4292844474e-02 -5.7457857720e-01 -6.4292844474e-02 -1.5605647157e-01  3.9682925579e-01 -5.7457857720e-01  3.9682925579e-01  2.0729970284e-01 -6.4292844474e-02 -1.5605647157e-01  3.9682925579e-01 -1.5605647157e-01  5.4902967868e-03 -3.7048921548e-02  3.9682925579e-01 -3.7048921548e-02  1.2762290700e-01 -5.7457857720e-01  3.9682925579e-01  2.0729970284e-01  3.9682925579e-01 -3.7048921548e-02  1.2762290700e-01  2.0729970284e-01  1.2762290700e-01 -4.5483333699e-01
 5.2041337519e+00  1.8652704538e+00 -8.5482539600e+00  1.8652704538e+00  3.0359631174e-01 -6.1877323942e-01 -8.5482539600e+00 -6.1877323942e-01  1.0158419780e+00  1.8652704538e+00  3.0359631174e-01 -6.1877323942e-01  3.0359631174e-01  7.3907541630e-01 -1.6406516812e+00 -6.1877323942e-01 -1.6406516812e+00  1.3202586867e+00 -8.5482539600e+00 -6.1877323942e-01  1.0158419780e+00 -6.1877323942e-01 -1.6406516812e+00  1.3202586867e+00  1.0158419780e+00  1.3202586867e+00 -9.8163664943e+00
 8.8718941305e-02  3.2599588227e-02  5.2108152650e-02  3.2599588227e-02 -9.1862402860e-02 -7.5617465007e-02  5.2108152650e-02 -7.5617465007e-02  1.8161775616e-01  3.2599588227e-02 -9.1862402860e-02 -7.5617465007e-02 -9.1862402860e-02 -2.7575830689e-01  3.5501097179e-02 -7.5617465007e-02  3.5501097179e-02 -2.2207074571e-01  5.2108152650e-02 -7.5617465007e-02  1.8161775616e-01 -7.5617465007e-02  3.5501097179e-02 -2.2207074571e-01  1.8161775616e-01 -2.2207074571e-01  7.6192281004e-02
-3.4099859665e+00 -2.1009279803e-01 -1.3279809349e+00 -2.1009279803e-01  4.4027816515e-01  1.0902482648e+00 -1.3279809349e+00  1.0902482648e+00 -2.7794072873e+00 -2.1009279803e-01  4.4027816515e-01  1.0902482648e+00  4.4027816515e-01  5.8375083425e-01 -2.0241112068e-01  1.0902482648e+00 -2.0241112068e-01  4.2178989492e-01 -1.3279809349e+00  1.0902482648e+00 -2.7794072873e+00  1.0902482648e+00 -2.0241112068e-01  4.2178989492e-01 -2.7794072873e+00  4.2178989492e-01 -3.5188383626e+00
-2.3078520430e+00  5.0705846872e-02  4.2313823993e-01  5.0705846872e-02  6.2559830231e-01 -5.3647995606e-01  4.2313823993e-01 -5.3647995606e-01 -1.8901609082e+00  5.0705846872e-02  6.2559830231e-01 -5.3647995606e-01  6.2559830231e-01  5.3895395845e-01 -2.0219979149e-01 -5.3647995606e-01 -2.0219979149e-01  5.0976619708e-03  4.2313823993e-01 -5.3647995606e-01 -1.8901609082e+00 -5.3647995606e-01 -2.0219979149e-01  5.0976619708e-03 -1.8901609082e+00  5.0976619708e-03 -8.7751989098e-01
-2.8087122813e+00 -2.9521857252e-01  2.0650360181e+00 -2.9521857252e-01 -1.1618613083e+00  2.0518130355e-01  2.0650360181e+00  2.0518130355e-01 -5.4473637571e-01 -2.9521857252e-01 -1.1618613083e+00  2.0518130355e-01 -1.1618613083e+00 -4.7361659471e-01 -3.8118035096e-02  2.0518130355e-01 -3.8118035096e-02  2.9852246848e-01  2.0650360181e+00  2.0518130355e-01 -5.4473637571e-01  2.0518130355e-01 -3.8118035096e-02  2.9852246848e-01 -5.4473637571e-01  2.9852246848e-01 -8.3207175886e-01
-1.7526276365e+00  6.4727252348e-01 -5.9460498524e-01  6.4727252348e-01 -1.5833018523e-01  1.6719619522e-01 -5.9460498524e-01  1.6719619522e-01 -1.4861394131e+00  6.4727252348e-01 -1.5833018523e-01  1.6719619522e-01 -1.5833018523e-01  2.0048888049e-01 -2.4820077023e-01  1.6719619522e-01 -2.4820077023e-01  5.3353015004e-01 -5.9460498524e-01  1.6719619522e-01 -1.4861394131e+00  1.6719619522e-01 -2.4820077023e-01  5.3353015004e-01 -1.4861394131e+00  5.3353015004e-01  1.2844743721e-01
-6.7089891570e+00 -2.1421035264e-01 -3.0883124339e-01 -2.1421035264e-01 -2.0526685671e+00  4.1109027631e-01 -3.0883124339e-01  4.1109027631e-01 -4.5639489752e+00 -2.1421035264e-01 -2.0526685671e+00  4.1109027631e-01 -2.0526685671e+00 -6.4135058643e-01 -1.2701930539e-01  4.1109027631e-01 -1.2701930539e-01 -3.7470220591e-01 -3.0883124339e-01  4.1109027631e-01 -4.5639489752e+00  4.1109027631e-01 -1.2701930539e-01 -3.7470220591e-01 -4.5639489752e+00 -3.7470220591e-01 -7.9702458172e-01
-1.6200956599e+00 -6.4535425233e-02 -8.0404647438e-02 -6.4535425233e-02 -1.9035103716e-01  8.6009204221e-02 -8.0404647438e-02  8.6009204221e-02 -1.0140317532e+00 -6.4535425233e-02 -1.9035103716e-01  8.6009204221e-02 -1.9035103716e-01 -1.0545210257e+00  1.2141629396e-01  8.6009204221e-02  1.2141629396e-01 -5.3271340593e-01 -8.0404647438e-02  8.6009204221e-02 -1.0140317532e+00  8.6009204221e-02  1.2141629396e-01 -5.3271340593e-01 -1.0140317532e+00 -5.3271340593e-01 -7.6423775610e-01
 1.1569654501e+01  7.3374571598e-01 -1.4088268977e+00  7.3374571598e-01  2.2960266171e+00 -8.6818049226e-01 -1.4088268977e+00 -8.6818049226e-01  6.4128804997e+00  7.3374571598e-01  2.2960266171e+00 -8.6818049226e-01  2.2960266171e+00  4.9474448159e-01  2.5322352584e-02 -8.6818049226e-01  2.5322352584e-02  2.2698307532e-01 -1.4088268977e+00 -8.6818049226e-01  6.4128804997e+00 -8.6818049226e-01  2.5322352584e-02  2.2698307532e-01  6.4128804997e+00  2.2698307532e-01  6.4065696671e-01
-1.5726402447e-02 -5.2955720377e-02 -2.3203177516e-01 -5.2955720377e-02  1.6531807511e-01 -4.6057239752e-01 -2.3203177516e-01 -4.6057239752e-01 -2.6483399491e-01 -5.2955720377e-02  1.6531807511e-01 -4.6057239752e-01  1.6531807511e-01 -6.5455687242e-02 -7.4297697931e-02 -4.6057239752e-01 -7.4297697931e-02 -1.6266203803e-01 -2.3203177516e-01 -4.6057239752e-01 -2.6483399491e-01 -4.6057239752e-01 -7.4297697931e-02 -1.6266203803e-01 -2.6483399491e-01 -1.6266203803e-01 -4.1824745655e-01
 1.3608695798e+00 -1.4594923419e+00  9.0180025098e+00 -1.4594923419e+00 -2.8734141555e-01 -1.9820938572e-02  9.0180025098e+00 -1.9820938572e-02  3.6301320484e+00 -1.4594923419e+00 -2.8734141555e-01 -1.9820938572e-02 -2.8734141555e-01 -7.4030727251e-01  1.5058586041e+00 -1.9820938572e-02  1.5058586041e+00 -1.1037778323e+00  9.0180025098e+00 -1.9820938572e-02  3.6301320484e+00 -1.9820938572e-02  1.5058586041e+00 -1.1037778323e+00  3.6301320484e+00 -1.1037778323e+00  1.0694030883e+01
-7.1750671803e-02  6.6521461032e-03 -1.4926189245e-01  6.6521461032e-03  2.5048164700e-01 -4.4393309348e-01 -1.4926189245e-01 -4.4393309348e-01 -2.8568243504e-01  6.6521461032e-03  2.5048164700e-01 -4.4393309348e-01  2.5048164700e-01 -2.3664116198e-01  8.5550419836e-03 -4.4393309348e-01  8.5550419836e-03 -3.2518183545e-01 -1.4926189245e-01 -4.4393309348e-01 -2.8568243504e-01 -4.4393309348e-01  8.5550419836e-03 -3.2518183545e-01 -2.8568243504e-01 -3.2518183545e-01 -4.5653378775e-01
 3.2061317870e-01  3.4268868102e-02 -5.6716119443e-01  3.4268868102e-02  2.4065763012e-01 -1.0157683123e+00 -5.6716119443e-01 -1.0157683123e+00 -2.9777875553e-01  3.4268868102e-02  2.4065763012e-01 -1.0157683123e+00  2.4065763012e-01 -6.7678176890e-02 -1.7294771698e-01 -1.0157683123e+00 -1.7294771698e-01 -2.0829581930e-01 -5.6716119443e-01 -1.0157683123e+00 -2.9777875553e-01 -1.0157683123e+00 -1.7294771698e-01 -2.0829581930e-01 -2.9777875553e-01 -2.0829581930e-01 -9.0574814370e-01
-4.2823021785e+00 -1.0419244830e+00  2.6190284440e+00 -1.0419244830e+00  8.4141219414e-01  6.9862374668e-01  2.6190284440e+00  6.9862374668e-01 -2.3327212619e+00 -1.0419244830e+00  8.4141219414e-01  6.9862374668e-01  8.4141219414e-01 -3.9360063989e-01  7.4665232413e-01  6.9862374668e-01  7.4665232413e-01 -4.6229389394e-01  2.6190284440e+00  6.9862374668e-01 -2.3327212619e+00  6.9862374668e-01  7.4665232413e-01 -4.6229389394e-01 -2.3327212619e+00 -4.6229389394e-01  2.4127466045e+00
 1.8499704574e+00  3.9016728324e-01  7.8010171458e-01  3.9016728324e-01  7.1737867551e-01 -1.7105923465e-01  7.8010171458e-01 -1.7105923465e-01  1.1944934362e+00  3.9016728324e-01  7.1737867551e-01 -1.7105923465e-01  7.1737867551e-01  6.3865019224e-02 -1.7152498803e-01 -1.7105923465e-01 -1.7152498803e-01  6.1176811666e-01  7.8010171458e-01 -1.7105923465e-01  1.1944934362e+00 -1.7105923465e-01 -1.7152498803e-01  6.1176811666e-01  1.1944934362e+00  6.1176811666e-01 -6.8723156389e-01
-5.2149066833e-01  5.8799201619e-01 -9.8899027757e-01  5.8799201619e-01 -3.1459027971e-01 -5.1954861304e-02 -9.8899027757e-01 -5.1954861304e-02 -4.0403219960e-01  5.8799201619e-01 -3.1459027971e-01 -5.1954861304e-02 -3.1459027971e-01 -5.5726702968e-02 -8.2698987630e-02 -5.1954861304e-02 -8.2698987630e-02  2.7293802103e-02 -9.8899027757e-01 -5.1954861304e-02 -4.0403219960e-01 -5.1954861304e-02 -8.2698987630e-02  2.7293802103e-02 -4.0403219960e-01  2.7293802103e-02  1.6444763819e+00
-6.9821918088e+00 -2.4502833312e-01  5.8762683003e-02 -2.4502833312e-01 -2.0040056017e+00  4.3475333518e-01  5.8762683003e-02  4.3475333518e-01 -4.3723006255e+00 -2.4502833312e-01 -2.0040056017e+00  4.3475333518e-01 -2.0040056017e+00 -2.2708240455e-01 -2.5569286131e-01  4.3475333518e-01 -2.5569286131e-01  3.3913020202e-03  5.8762683003e-02  4.3475333518e-01 -4.3723006255e+00  4.3475333518e-01 -2.5569286131e-01  3.3913020202e-03 -4.3723006255e+00  3.3913020202e-03 -2.5339741223e+00
-6.7440982446e+00  8.9839743624e-01 -7.4877339054e+00  8.9839743624e-01 -9.2477968111e-01  2.9010595021e-01 -7.4877339054e+00  2.9010595021e-01 -5.4880760125e+00  8.9839743624e-01 -9.2477968111e-01  2.9010595021e-01 -9.2477968111e-01  4.5488766327e-01 -1.3637426302e+00  2.9010595021e-01 -1.3637426302e+00  9.2919958727e-01 -7.4877339054e+00  2.9010595021e-01 -5.4880760125e+00  2.9010595021e-01 -1.3637426302e+00  9.2919958727e-01 -5.4880760125e+00  9.2919958727e-01 -1.0603109239e+01
 4.5083085996e-02 -4.5168627033e-01  3.0664217880e-01 -4.5168627033e-01 -1.0400876932e-01  1.1191166151e-01  3.0664217880e-01  1.1191166151e-01  1.5628306244e-01 -4.5168627033e-01 -1.0400876932e-01  1.1191166151e-01 -1.0400876932e-01 -8.0984515486e-01  2.1665610354e-01  1.1191166151e-01  2.1665610354e-01 -5.2378251566e-01  3.0664217880e-01  1.1191166151e-01  1.5628306244e-01  1.1191166151e-01  2.1665610354e-01 -5.2378251566e-01  1.5628306244e-01 -5.2378251566e-01  3.1064504900e-01
 2.3894841684e-02 -2.0618392196e-02  4.4848823887e-01 -2.0618392196e-02 -9.8823643686e-02  2.5963742601e-01  4.4848823887e-01  2.5963742601e-01  2.8018034298e-01 -2.0618392196e-02 -9.8823643686e-02  2.5963742601e-01 -9.8823643686e-02  4.5311103735e-03  1.4192251688e-01  2.5963742601e-01  1.4192251688e-01  3.4044151147e-02  4.4848823887e-01  2.5963742601e-01  2.8018034298e-01  2.5963742601e-01  1.4192251688e-01  3.4044151147e-02  2.8018034298e-01  3.4044151147e-02  9.0796210247e-01
 1.6996561785e-01 -8.5406485866e-01  5.1711813319e+00 -8.5406485866e-01 -3.3257860919e-01  3.4474262079e-02  5.1711813319e+00  3.4474262079e-02  2.2101638438e+00 -8.5406485866e-01 -3.3257860919e-01  3.4474262079e-02 -3.3257860919e-01 -5.2825745815e-01  1.2751749006e+00  3.4474262079e-02  1.2751749006e+00 -1.1972608901e+00  5.1711813319e+00  3.4474262079e-02  2.2101638438e+00  3.4474262079e-02  1.2751749006e+00 -1.1972608901e+00  2.2101638438e+00 -1.1972608901e+00  1.0430365063e+01
 2.2139936917e-01 -2.0151005401e-01 -1.2103244884e-01 -2.0151005401e-01  1.6165611463e-01 -7.0283551448e-03 -1.2103244884e-01 -7.0283551448e-03 -2.0102531645e-01 -2.0151005401e-01  1.6165611463e-01 -7.0283551448e-03  1.6165611463e-01 -3.4345923884e-01  3.7628486402e-02 -7.0283551448e-03  3.7628486402e-02 -2.6395961695e-01 -1.2103244884e-01 -7.0283551448e-03 -2.0102531645e-01 -7.0283551448e-03  3.7628486402e-02 -2.6395961695e-01 -2.0102531645e-01 -2.6395961695e-01 -4.2641461200e-01
-1.9416622130e+00 -6.8484901469e-01  1.1574758500e+00 -6.8484901469e-01  1.0877005394e+00  8.7239434995e-01  1.1574758500e+00  8.7239434995e-01 -2.1368441020e+00 -6.8484901469e-01  1.0877005394e+00  8.7239434995e-01  1.0877005394e+00 -5.1546739781e-01  4.4530178343e-01  8.7239434995e-01  4.4530178343e-01 -2.8663015545e-01  1.1574758500e+00  8.7239434995e-01 -2.1368441020e+00  8.7239434995e-01  4.4530178343e-01 -2.8663015545e-01 -2.1368441020e+00 -2.8663015545e-01  1.5415048567e+00
 5.2676591456e-01  1.9185831706e-01  4.1331713888e-01  1.9185831706e-01 -5.3392977929e-01  9.3089871819e-01  4.1331713888e-01  9.3089871819e-01  1.1168007952e+00  1.9185831706e-01 -5.3392977929e-01  9.3089871819e-01 -5.3392977929e-01  3.4526820570e-01  2.2368702824e-02  9.3089871819e-01  2.2368702824e-02  3.4269945243e-01  4.1331713888e-01  9.3089871819e-01  1.1168007952e+00  9.3089871819e-01  2.2368702824e-02  3.4269945243e-01  1.1168007952e+00  3.4269945243e-01  1.3992868290e+00
-1.7819574791e+00 -3.3120616735e-01  2.4988817965e-02 -3.3120616735e-01 -4.0628524453e-01  4.5630202235e-01  2.4988817965e-02  4.5630202235e-01 -1.2701930075e+00 -3.3120616735e-01 -4.0628524453e-01  4.5630202235e-01 -4.0628524453e-01 -5.0158079738e-01  2.4362900759e-01  4.5630202235e-01  2.4362900759e-01 -9.2699740298e-01  2.4988817965e-02  4.5630202235e-01 -1.2701930075e+00  4.5630202235e-01  2.4362900759e-01 -9.2699740298e-01 -1.2701930075e+00 -9.2699740298e-01 -7.6428748592e-01
 1.9702905895e+00 -5.8775001462e-01  3.5860043017e+00 -5.8775001462e-01  1.0350029809e+00 -1.2108720592e-01  3.5860043017e+00 -1.2108720592e-01  2.5771488564e+00 -5.8775001462e-01  1.0350029809e+00 -1.2108720592e-01  1.0350029809e+00 -3.9217114178e-01  6.3730683222e-01 -1.2108720592e-01  6.3730683222e-01 -1.9063199040e-01  3.5860043017e+00 -1.2108720592e-01  2.5771488564e+00 -1.2108720592e-01  6.3730683222e-01 -1.9063199040e-01  2.5771488564e+00 -1.9063199040e-01  3.0350188392e+00
-5.7799534849e+00 -5.2898246154e-01  1.2657248790e+00 -5.2898246154e-01 -2.1985456340e+00  3.9243706761e-01  1.2657248790e+00  3.9243706761e-01 -4.1027079362e+00 -5.2898246154e-01 -2.1985456340e+00  3.9243706761e-01 -2.1985456340e+00 -3.5744478199e-02  2.0266483275e-03  3.9243706761e-01  2.0266483275e-03 -9.7520397228e-02  1.2657248790e+00  3.9243706761e-01 -4.1027079362e+00  3.9243706761e-01  2.0266483275e-03 -9.7520397228e-02 -4.1027079362e+00 -9.7520397228e-02 -1.5663799755e+00
-4.8515993984e+00 -3.1225520468e-01 -6.2085347585e-01 -3.1225520468e-01 -1.3314058050e+00  6.7125301338e-01 -6.2085347585e-01  6.7125301338e-01 -5.4804678943e+00 -3.1225520468e-01 -1.3314058050e+00  6.7125301338e-01 -1.3314058050e+00 -7.6429434158e-02 -2.0297343831e-01  6.7125301338e-01 -2.0297343831e-01 -9.5167109189e-02 -6.2085347585e-01  6.7125301338e-01 -5.4804678943e+00  6.7125301338e-01 -2.0297343831e-01 -9.5167109189e-02 -5.4804678943e+00 -9.5167109189e-02 -3.6911429450e+00
-7.1997173350e-04 -1.0222382188e-01 -4.1900592722e-01 -1.0222382188e-01 -9.2789403916e-02  1.3084870977e-01 -4.1900592722e-01  1.3084870977e-01  2.1966276085e-02 -1.0222382188e-01 -9.2789403916e-02  1.3084870977e-01 -9.2789403916e-02 -7.0703976880e-01  2.2323163008e-01  1.3084870977e-01  2.2323163008e-01 -2.1472452393e-01 -4.1900592722e-01  1.3084870977e-01  2.1966276085e-02  1.3084870977e-01  2.2323163008e-01 -2.1472452393e-01  2.1966276085e-02 -2.1472452393e-01 -7.5361774240e-01
 4.2215203152e-01 -3.2806930970e-01 -6.2060709947e-01 -3.2806930970e-01 -2.0210650606e-01  4.4137570110e-01 -6.2060709947e-01  4.4137570110e-01  2.8591250425e-01 -3.2806930970e-01 -2.0210650606e-01  4.4137570110e-01 -2.0210650606e-01 -3.7789596528e-01 -5.6074077733e-02  4.4137570110e-01 -5.6074077733e-02  3.0209317027e-02 -6.2060709947e-01  4.4137570110e-01  2.8591250425e-01  4.4137570110e-01 -5.6074077733e-02  3.0209317027e-02  2.8591250425e-01  3.0209317027e-02 -5.0292922371e-01
 7.2141445264e+00  2.1132908209e+00 -8.9789108135e+00  2.1132908209e+00  6.2522386974e-01 -9.3787351925e-01 -8.9789108135e+00 -9.3787351925e-01  2.8260716773e+00  2.1132908209e+00  6.2522386974e-01 -9.3787351925e-01  6.2522386974e-01  9.3794566964e-01 -1.8796450091e+00 -9.3787351925e-01 -1.8796450091e+00  1.5986465739e+00 -8.9789108135e+00 -9.3787351925e-01  2.8260716773e+00 -9.3787351925e-01 -1.8796450091e+00  1.5986465739e+00  2.8260716773e+00  1.5986465739e+00 -1.0750437035e+01
 4.0589587407e-01 -3.2189634496e-01 -7.5137382877e-01 -3.2189634496e-01 -2.6410544646e-01  4.6551507620e-01 -7.5137382877e-01  4.6551507620e-01  2.8748396627e-01 -3.2189634496e-01 -2.6410544646e-01  4.6551507620e-01 -2.6410544646e-01 -4.7663677669e-01 -4.2833904668e-02  4.6551507620e-01 -4.2833904668e-02  4.0687386743e-02 -7.5137382877e-01  4.6551507620e-01  2.8748396627e-01  4.6551507620e-01 -4.2833904668e-02  4.0687386743e-02  2.8748396627e-01  4.0687386743e-02 -7.1557003903e-01
[truncated: 4,460,023 more chars]
