# Supplementary material for: Fast and accurate excited states predictions: machine learning and diabatization
Source: Phys Chem Chem Phys. 2024 Jan 9;26(5):4306–19. doi: 10.1039/d3cp05685f (PMC10829538; doi:10.1039/d3cp05685f)
Supplement: CP-026-D3CP05685F-s001 [file CP-026-D3CP05685F-s001.zip › CH2O_b3lyp_6-31gs_10s_tqms.txt]

-2.2859971003e-02 -1.0645595832e-01  1.0072161637e-01 -1.0645595832e-01 -2.0221702357e-01  5.1520152222e-01  1.0072161637e-01  5.1520152222e-01  2.1743256981e-01
-6.5620518693e-01 -5.1925228432e-01  2.5907991118e+00 -5.1925228432e-01 -4.6465820562e-02  1.4880131513e-01  2.5907991118e+00  1.4880131513e-01  4.1482059183e-01
 4.9796198338e-02 -1.0065447269e+00 -1.4516345731e-01 -1.0065447269e+00 -3.1803578832e-02 -5.6386729309e-02 -1.4516345731e-01 -5.6386729309e-02 -8.7568738417e-02
-9.2810003450e-01 -8.4370057323e-02 -2.7157731529e-01 -8.4370057323e-02  3.9418739046e-01  1.2208502448e-01 -2.7157731529e-01  1.2208502448e-01 -8.5096740825e-01
-1.8213805066e-01 -5.0788571029e-02  1.7754123713e-01 -5.0788571029e-02 -1.5732148623e-01  5.7028219999e-01  1.7754123713e-01  5.7028219999e-01  1.3059584268e-01
-2.9532425363e-01 -4.1969410854e-02 -1.6724214110e-02 -4.1969410854e-02 -3.9638836610e-02  3.2695772766e-02 -1.6724214110e-02  3.2695772766e-02 -3.0328944029e-01
 1.9667814076e-01  5.4584013448e-02 -5.0084908089e-02  5.4584013448e-02  1.8187488203e-01 -8.0464795177e-02 -5.0084908089e-02 -8.0464795177e-02  3.7920559110e-01
-8.7234696300e-01 -1.5725691172e-01  1.5379185582e-02 -1.5725691172e-01 -4.6200350519e-01  1.1898257236e-01  1.5379185582e-02  1.1898257236e-01 -1.2068793627e+00
-1.9528383111e-01 -8.0440153178e-02  7.4824387973e-02 -8.0440153178e-02 -5.7782780501e-02  3.4130763912e-02  7.4824387973e-02  3.4130763912e-02 -3.7476711483e-01
 1.1078690811e+00  1.3895971550e-01 -2.2365267241e-01  1.3895971550e-01  3.9234478741e-01 -3.4596622919e-01 -2.2365267241e-01 -3.4596622919e-01  2.0897376107e+00
 1.1019790727e-02 -4.8593151630e-02 -5.4639438418e-02 -4.8593151630e-02 -1.9258970482e-01  4.9076964951e-01 -5.4639438418e-02  4.9076964951e-01  1.8468323856e-01
 9.4834837845e-01  4.5162084463e-01 -2.0667786488e+00  4.5162084463e-01 -2.3009243524e-02 -2.3830288896e-01 -2.0667786488e+00 -2.3830288896e-01  3.5201117805e-01
-1.5483680535e-01  9.9760621283e-01  1.7775082727e-01  9.9760621283e-01  1.3954877344e-01  5.9789221575e-02  1.7775082727e-01  5.9789221575e-02  1.4972872073e-02
-5.7953646996e-01  3.8839710619e-02 -6.1598430987e-01  3.8839710619e-02  3.8407112353e-01  1.4712302501e-01 -6.1598430987e-01  1.4712302501e-01 -6.4378197924e-01
 3.1416512772e-02 -1.4543564322e-01 -7.2618703381e-02 -1.4543564322e-01 -2.1560141927e-01  5.0379096366e-01 -7.2618703381e-02  5.0379096366e-01  1.9602506217e-01
-6.3721412522e-03  1.1680094910e-01  2.6773673197e-02  1.1680094910e-01  4.8324510035e-02 -7.4644351080e-02  2.6773673197e-02 -7.4644351080e-02 -1.5216688139e-02
-6.2183517396e-01 -1.1843804004e-01  5.4856469685e-01 -1.1843804004e-01 -3.6206327190e-01  1.0664111706e-01  5.4856469685e-01  1.0664111706e-01 -6.8848525984e-01
 5.7411462372e-01  2.9865372817e-04  4.4744705270e-02  2.9865372817e-04  4.2798240986e-01 -1.7220024431e-01  4.4744705270e-02 -1.7220024431e-01  1.3690097747e+00
-5.1902318300e-01 -1.0154722311e-01  4.2532048154e-01 -1.0154722311e-01 -2.4668037760e-01  3.1133293599e-01  4.2532048154e-01  3.1133293599e-01 -1.7307399693e+00
-6.3974308610e-03  5.3286775116e-02  1.6591038924e-02  5.3286775116e-02  4.8066088336e-02 -1.0460414239e-01  1.6591038924e-02 -1.0460414239e-01 -3.9656158762e-02
-4.4588604993e-02 -7.3527522065e-02  1.6709615532e-01 -7.3527522065e-02  1.7265690984e-01 -5.1343238168e-01  1.6709615532e-01 -5.1343238168e-01 -1.8753708738e-01
 1.0830608454e+00  4.9372188100e-01 -2.4930486504e+00  4.9372188100e-01 -1.7633100040e-02 -1.9303264320e-01 -2.4930486504e+00 -1.9303264320e-01 -2.7728976526e-02
-1.9718396677e-01  9.7458208487e-01  8.6919746471e-02  9.7458208487e-01  2.0639134198e-01  1.0063905347e-01  8.6919746471e-02  1.0063905347e-01 -2.7492820067e-02
-8.2917808940e-01  5.1658107806e-02 -6.6996820439e-01  5.1658107806e-02  2.8979489476e-01  2.2100161559e-01 -6.6996820439e-01  2.2100161559e-01 -9.4268364146e-01
-1.8626312581e-01  1.9829709835e-01  2.4736791457e-01  1.9829709835e-01  2.5144644876e-01 -4.8560421871e-01  2.4736791457e-01 -4.8560421871e-01 -2.5146978322e-01
 3.6189469472e-01 -4.1156013069e-03 -6.0321166569e-02 -4.1156013069e-03  2.2742906597e-01 -1.0013455075e-01 -6.0321166569e-02 -1.0013455075e-01  4.5717967679e-01
 3.6728721912e-01 -2.4704473088e-02 -1.8578294814e-01 -2.4704473088e-02  4.1069185610e-01 -6.8083823629e-02 -1.8578294814e-01 -6.8083823629e-02  6.1296716693e-01
-6.0976898161e-01  5.3541370499e-02 -6.8005650457e-03  5.3541370499e-02 -2.2212623139e-01  9.4677078754e-02 -6.8005650457e-03  9.4677078754e-02 -8.1840353014e-01
-4.7187309624e-02  1.1805079967e-01  3.5455692245e-03  1.1805079967e-01  1.1376607681e-02  2.3847874951e-02  3.5455692245e-03  2.3847874951e-02 -1.5863865161e-01
-1.0506099635e+00 -5.1115388827e-02  1.2219052208e-01 -5.1115388827e-02 -3.8699712054e-01  3.4125790697e-01  1.2219052208e-01  3.4125790697e-01 -2.1854001921e+00
-1.7484545540e-02 -9.4564009178e-02  4.4382096174e-02 -9.4564009178e-02 -1.8787943821e-01  4.7887865316e-01  4.4382096174e-02  4.7887865316e-01  1.8317523943e-01
-7.9667664363e-02  9.6118299095e-01  1.4462654086e-01  9.6118299095e-01  3.3698775925e-02  6.3691907402e-02  1.4462654086e-01  6.3691907402e-02  5.8958889095e-02
-7.4402085848e-01 -4.4016434419e-01  1.9948606008e+00 -4.4016434419e-01  2.4458705754e-02  1.8809011627e-01  1.9948606008e+00  1.8809011627e-01  4.1126898000e-02
 5.7176572027e-01  2.5198080436e-02  5.5688741942e-01  2.5198080436e-02 -4.6668464139e-01 -1.0205215649e-01  5.5688741942e-01 -1.0205215649e-01  5.5736712151e-01
 5.8434873183e-02  1.1175600229e-01 -5.7074812687e-02  1.1175600229e-01  1.8566256165e-01 -5.3807652731e-01 -5.7074812687e-02 -5.3807652731e-01 -1.7021540377e-01
 1.6090148859e-01  5.8241793463e-02 -3.0274172064e-01  5.8241793463e-02 -4.1340250958e-03  1.9466639478e-02 -3.0274172064e-01  1.9466639478e-02 -1.1573306070e-01
-4.6607660483e-01 -7.3001819477e-02  1.6802393706e-02 -7.3001819477e-02 -1.7435941192e-01  6.2867095418e-02  1.6802393706e-02  6.2867095418e-02 -6.3205855098e-01
 9.0025012499e-01  1.5604425482e-01 -1.0307167400e-01  1.5604425482e-01  5.0936771579e-01 -1.9464972894e-01 -1.0307167400e-01 -1.9464972894e-01  1.4972043301e+00
 5.1331062381e-01  8.6597025374e-02 -2.4572361468e-01  8.6597025374e-02  1.7012911221e-01 -2.2533650450e-01 -2.4572361468e-01 -2.2533650450e-01  1.2200975449e+00
-8.4824387578e-03  3.4976648580e-02 -2.1983469121e-02  3.4976648580e-02 -4.7035534428e-02  1.2332999048e-01 -2.1983469121e-02  1.2332999048e-01  1.5685364103e-03
 1.0996409445e-02  4.3061712152e-02 -4.0291690106e-02  4.3061712152e-02  2.1460136681e-01 -5.5901698749e-01 -4.0291690106e-02 -5.5901698749e-01 -2.2900282191e-01
 4.3811487767e-01  5.1129711150e-01 -2.6759556246e+00  5.1129711150e-01  7.3087246286e-02 -1.0692319179e-01 -2.6759556246e+00 -1.0692319179e-01 -7.0062706335e-01
-5.9906924479e-02  9.2037769302e-01  1.6154103904e-01  9.2037769302e-01  3.3149444891e-02  1.1477511381e-01  1.6154103904e-01  1.1477511381e-01  7.9204187331e-02
 1.8707486882e-01  1.1865511956e-01 -4.4308388721e-02  1.1865511956e-01  1.4631271460e-01 -5.1771785359e-01 -4.4308388721e-02 -5.1771785359e-01 -9.0689052643e-02
 1.3240514903e+00  1.4913496318e-01  1.9169603486e-02  1.4913496318e-01 -3.6914086308e-01 -1.5311604403e-01  1.9169603486e-02 -1.5311604403e-01  8.8228210521e-01
-1.0110378793e-01 -3.2989787304e-02  1.1499052966e-01 -3.2989787304e-02  3.1715851581e-02  4.0472047457e-02  1.1499052966e-01  4.0472047457e-02  6.1862935563e-02
 7.7960386432e-01  1.8358621165e-01  6.1984423076e-02  1.8358621165e-01  3.7198060274e-01 -8.9767839503e-02  6.1984423076e-02 -8.9767839503e-02  9.2188006375e-01
 1.0058615390e+00  1.7448020824e-02  3.9334455668e-02  1.7448020824e-02  5.1253398396e-01 -1.2949051051e-01  3.9334455668e-02 -1.2949051051e-01  1.2531509780e+00
-1.1317073927e+00 -5.9083044582e-02 -9.5618906246e-02 -5.9083044582e-02 -3.4227157854e-01  1.9879290992e-01 -9.5618906246e-02  1.9879290992e-01 -1.4778737251e+00
 4.9844793866e-02 -7.3741706345e-02 -4.9158455850e-02 -7.3741706345e-02 -1.4953716315e-02  3.7292801685e-02 -4.9158455850e-02  3.7292801685e-02  3.9378489395e-02
 2.9279409947e-02 -5.6117214968e-02 -1.1140441246e-01 -5.6117214968e-02 -1.9895066060e-01  4.9758808671e-01 -1.1140441246e-01  4.9758808671e-01  1.8250926102e-01
-2.0927473177e-01  9.3198120983e-01  2.3633194889e-01  9.3198120983e-01  1.6607307521e-01  1.0029168141e-01  2.3633194889e-01  1.0029168141e-01  9.9750537671e-03
-7.7302893340e-01 -4.9222546690e-01  2.2576608939e+00 -4.9222546690e-01 -4.1311065784e-03  1.4820963158e-01  2.2576608939e+00  1.4820963158e-01  1.1706122351e-01
-8.5109610411e-01  1.1851393216e-03 -4.1235947702e-01  1.1851393216e-03  3.9516153142e-01  2.1076547428e-01 -4.1235947702e-01  2.1076547428e-01 -7.7545808182e-01
-6.3565507489e-02  5.8382019401e-02  1.2046608712e-01  5.8382019401e-02  2.1670660357e-01 -5.0244673509e-01  1.2046608712e-01 -5.0244673509e-01 -2.1387865053e-01
 1.6676560237e-01  6.3904883157e-02 -2.7806437886e-01  6.3904883157e-02  4.1018988631e-02 -1.5866943922e-02 -2.7806437886e-01 -1.5866943922e-02 -8.3890886394e-02
-2.7972610091e-01  1.5251589145e-02  2.3073872490e-02  1.5251589145e-02 -1.1841182517e-01  7.0297225207e-02  2.3073872490e-02  7.0297225207e-02 -3.5255887921e-01
-1.0376630309e+00 -1.5351300625e-02  1.5980077253e-01 -1.5351300625e-02 -5.7417155037e-01  2.0194506169e-01  1.5980077253e-01  2.0194506169e-01 -1.5928282710e+00
 6.7810735777e-01  7.4800169418e-02 -2.4335192729e-01  7.4800169418e-02  2.3422282369e-01 -2.3712152030e-01 -2.4335192729e-01 -2.3712152030e-01  1.4195843801e+00
-4.6814754887e-03  6.0064784744e-03  8.7334153225e-03  6.0064784744e-03 -3.4072277396e-02  9.8934994603e-02  8.7334153225e-03  9.8934994603e-02  5.3172969192e-02
 3.4327780722e-02  6.4333409041e-02 -1.3150178378e-01  6.4333409041e-02  2.3008126895e-01 -5.9387219475e-01 -1.3150178378e-01 -5.9387219475e-01 -2.5699154230e-01
-6.3245004360e-01 -5.8533195629e-01  2.9656662191e+00 -5.8533195629e-01 -7.3784421389e-02  1.4219469386e-01  2.9656662191e+00  1.4219469386e-01  6.6578287767e-01
 6.2373507887e-02 -1.0107155242e+00 -1.8613336710e-01 -1.0107155242e+00 -2.3076127870e-02 -9.6154016102e-02 -1.8613336710e-01 -9.6154016102e-02 -9.8189423931e-02
-1.4143842113e+00 -2.0179089307e-01 -6.1296336278e-02 -2.0179089307e-01  2.3212163110e-01  2.6467484238e-01 -6.1296336278e-02  2.6467484238e-01 -1.2846275064e+00
-4.1584400530e-02 -1.3191918048e-01  1.5794147151e-01 -1.3191918048e-01 -1.9872599876e-01  5.0347431184e-01  1.5794147151e-01  5.0347431184e-01  2.2401484841e-01
-1.6023754968e-02  2.8840736550e-02 -1.9686031457e-01  2.8840736550e-02  6.5047160206e-02  4.6269383448e-02 -1.9686031457e-01  4.6269383448e-02 -3.7609978019e-03
 3.5610881009e-01  8.3976644411e-02  2.5309961659e-02  8.3976644411e-02  1.4429710480e-01 -4.8221349523e-02  2.5309961659e-02 -4.8221349523e-02  4.2993127687e-01
-7.5342201376e-01 -1.2605496289e-01 -2.9615075176e-03 -1.2605496289e-01 -5.7666962879e-01  1.0049183207e-01 -2.9615075176e-03  1.0049183207e-01 -1.1680355226e+00
-1.2584703040e+00 -9.6497260508e-02  5.3848686165e-02 -9.6497260508e-02 -5.0106035965e-01  3.3566094818e-01  5.3848686165e-02  3.3566094818e-01 -2.3175702938e+00
-7.4350215834e-02  3.3461138615e-02  1.4282297969e-01  3.3461138615e-02 -4.4175717407e-03 -1.1272331044e-02  1.4282297969e-01 -1.1272331044e-02 -2.7284905481e-02
-4.5436471114e-02 -6.7839045813e-02  1.6537768193e-01 -6.7839045813e-02 -2.2014445284e-01  5.6565966623e-01  1.6537768193e-01  5.6565966623e-01  2.4898061119e-01
-6.4566113385e-01 -5.5962927644e-01  2.7633910070e+00 -5.5962927644e-01 -6.7899744892e-02  1.5433741844e-01  2.7633910070e+00  1.5433741844e-01  5.7404126775e-01
-4.6793954754e-03 -9.7493470013e-01 -2.0433009306e-01 -9.7493470013e-01  2.5388411062e-02 -7.9862603489e-02 -2.0433009306e-01 -7.9862603489e-02 -1.2487702681e-01
 1.1784069261e+00  1.0718760561e-01  2.1405542402e-01  1.0718760561e-01 -3.6527953548e-01 -5.5385457018e-02  2.1405542402e-01 -5.5385457018e-02  9.9987677579e-01
 4.2271050466e-01  1.9546304683e-01 -1.6457206350e-01  1.9546304683e-01  9.9637275819e-02 -5.5438584156e-01 -1.6457206350e-01 -5.5438584156e-01  5.6192788171e-02
-1.8651443033e-02 -3.0822813931e-03 -9.1691006602e-03 -3.0822813931e-03 -8.5217060836e-02 -6.8223804855e-02 -9.1691006602e-03 -6.8223804855e-02 -1.2308402627e-01
 6.1419749273e-01  1.8831931679e-01  3.4082846437e-02  1.8831931679e-01  2.3066188436e-01 -7.3596852484e-02  3.4082846437e-02 -7.3596852484e-02  6.9504970511e-01
 9.6274613725e-01  1.5560061073e-01 -5.3089018521e-03  1.5560061073e-01  5.6707001978e-01 -1.3716628160e-01 -5.3089018521e-03 -1.3716628160e-01  1.3421686739e+00
-1.1690171981e+00 -9.9360909792e-02  3.5377461707e-03 -9.9360909792e-02 -3.8793070639e-01  2.5913801798e-01  3.5377461707e-03  2.5913801798e-01 -1.8001950087e+00
-2.0346798586e-01  4.2999410075e-02  8.6178155949e-02  4.2999410075e-02 -5.0086190290e-02  1.8522103670e-02  8.6178155949e-02  1.8522103670e-02 -2.2596139709e-01
-5.3928558948e-03  5.5411325346e-02 -7.0182631468e-02  5.5411325346e-02 -1.9062942140e-01  5.4606840911e-01 -7.0182631468e-02  5.4606840911e-01  1.8619491869e-01
 8.6204516993e-02 -4.4502853577e-01  2.5087565708e+00 -4.4502853577e-01 -1.0008041398e-01 -2.8267449168e-02  2.5087565708e+00 -2.8267449168e-02  1.1396139823e+00
-1.6588844791e-01  8.9421519169e-01  1.4966193208e-01  8.9421519169e-01  9.7594176018e-02  2.0542369228e-01  1.4966193208e-01  2.0542369228e-01  6.1379972940e-02
 9.4943837009e-01  8.5341682698e-02 -4.2813006304e-01  8.5341682698e-02 -4.0045867374e-01  1.0771160214e-01 -4.2813006304e-01  1.0771160214e-01  5.6996534623e-01
-6.7279561891e-01 -2.0224464677e-01  1.8681753435e-01 -2.0224464677e-01  5.4582111739e-02  5.0473383492e-01  1.8681753435e-01  5.0473383492e-01 -2.3449883929e-01
 2.3030169417e-01  2.9680445245e-02  1.2503339053e-02  2.9680445245e-02 -1.2708440507e-01  2.3806642368e-02  1.2503339053e-02  2.3806642368e-02 -1.8530260011e-01
-3.0080059961e-01  8.4685395100e-02 -4.6940872184e-02  8.4685395100e-02 -9.9972658091e-02  1.2948443203e-02 -4.6940872184e-02  1.2948443203e-02 -3.6851835713e-01
 1.1851246956e+00 -1.6332168896e-02  3.0096087070e-01 -1.6332168896e-02  5.8943951740e-01 -1.7822819778e-01  3.0096087070e-01 -1.7822819778e-01  1.6253780942e+00
-8.9756985388e-01  2.2761118652e-02 -3.8387005680e-01  2.2761118652e-02 -2.6781411818e-01  1.9763781718e-01 -3.8387005680e-01  1.9763781718e-01 -1.4804630109e+00
 1.2508326890e-02 -2.3171026095e-01 -4.7068294297e-02 -2.3171026095e-01 -7.0588868718e-02  6.1291432639e-02 -4.7068294297e-02  6.1291432639e-02 -4.0579443337e-03
 1.1679098687e-02  1.0482355504e-02 -2.2179278124e-02  1.0482355504e-02  2.0269574027e-01 -5.3834912571e-01 -2.2179278124e-02 -5.3834912571e-01 -2.1508811266e-01
 3.9343942612e-01  4.9058329299e-01 -2.5925012904e+00  4.9058329299e-01  7.4724902799e-02 -9.0490944413e-02 -2.5925012904e+00 -9.0490944413e-02 -7.0193900123e-01
-7.2073341115e-02  8.9082866328e-01  1.6005991891e-01  8.9082866328e-01  2.8865476970e-02  1.5132952237e-01  1.6005991891e-01  1.5132952237e-01  8.6084821565e-02
 5.8386873957e-02  1.8712533987e-01 -2.0224392519e-02  1.8712533987e-01  1.8109419766e-01 -4.9537809047e-01 -2.0224392519e-02 -4.9537809047e-01 -1.6818732789e-01
 1.1879256271e+00  1.2299793151e-01  2.3239255329e-02  1.2299793151e-01 -4.0314314809e-01 -1.7130414022e-01  2.3239255329e-02 -1.7130414022e-01  6.8734670129e-01
-9.5165054344e-02 -7.1805791961e-02  3.4121518957e-01 -7.1805791961e-02  1.2116466092e-01  3.9145511126e-02  3.4121518957e-01  3.9145511126e-02  2.3198075267e-01
-4.8116789340e-01 -1.7835213345e-01 -5.3739492231e-02 -1.7835213345e-01 -1.8888199103e-01  5.3061680803e-02 -5.3739492231e-02  5.3061680803e-02 -5.0464208528e-01
 1.2700431998e+00  5.9739934643e-02  7.7539507715e-02  5.9739934643e-02  5.1890102600e-01 -1.5280227249e-01  7.7539507715e-02 -1.5280227249e-01  1.4034528822e+00
-1.9706798854e-02 -1.5352453103e-01 -5.7691851335e-02 -1.5352453103e-01 -3.7831455220e-02  2.6825569401e-02 -5.7691851335e-02  2.6825569401e-02 -7.1117297604e-02
 1.1931304240e+00  2.3679736594e-02  2.8459299930e-01  2.3679736594e-02  3.2212115033e-01 -1.7988830605e-01  2.8459299930e-01 -1.7988830605e-01  1.4682538092e+00
 2.5386935328e-02  1.9116239113e-02 -1.3477343424e-01  1.9116239113e-02 -1.9069930186e-01  5.2331188343e-01 -1.3477343424e-01  5.2331188343e-01  1.8152243165e-01
 6.7285431165e-01  4.8858800466e-01 -2.4859167048e+00  4.8858800466e-01  2.7224087921e-02 -1.1060916172e-01 -2.4859167048e+00 -1.1060916172e-01 -3.9972229342e-01
-1.9804421162e-01  9.8229886465e-01  1.4794993772e-01  9.8229886465e-01  1.7651672794e-01  1.2043210333e-01  1.4794993772e-01  1.2043210333e-01 -5.0838292492e-03
 1.0202690162e+00  4.6095380132e-02  1.3925762813e-01  4.6095380132e-02 -3.2698937053e-01 -2.4811671709e-01  1.3925762813e-01 -2.4811671709e-01  9.8247323534e-01
-7.6084561676e-02  1.0129073204e-01  1.8506344750e-01  1.0129073204e-01  2.1898099962e-01 -5.0650355374e-01  1.8506344750e-01 -5.0650355374e-01 -1.9244377335e-01
-2.2191423653e-01 -2.9176070790e-02  6.4019389401e-02 -2.9176070790e-02 -1.0339658358e-01  4.9214392282e-02  6.4019389401e-02  4.9214392282e-02 -2.6856533997e-01
-2.2320860791e-01 -2.9170268638e-02  3.0266207006e-01 -2.9170268638e-02 -2.6463812748e-01  6.1071869518e-02  3.0266207006e-01  6.1071869518e-02 -3.4407308835e-01
 8.3777220101e-01 -4.5050288511e-02 -6.2332925898e-03 -4.5050288511e-02  4.9203322287e-01 -1.6346721580e-01 -6.2332925898e-03 -1.6346721580e-01  1.3746536001e+00
 8.1836055919e-01  4.1111132003e-02 -1.1008286726e-01  4.1111132003e-02  3.4812913640e-01 -3.2571564634e-01 -1.1008286726e-01 -3.2571564634e-01  2.0493963541e+00
-3.3045083136e-02 -1.0179640589e-01  7.8515170988e-03 -1.0179640589e-01 -5.4265025848e-02  5.5009259323e-02  7.8515170988e-03  5.5009259323e-02 -4.4305367923e-02
 2.7682822141e-02  3.0894735240e-02 -9.5334908670e-02  3.0894735240e-02  2.0846075910e-01 -5.4161091665e-01 -9.5334908670e-02 -5.4161091665e-01 -2.3041822939e-01
 4.9130008833e-01  4.8956310920e-01 -2.4892878862e+00  4.8956310920e-01  6.1831725571e-02 -1.0726436212e-01 -2.4892878862e+00 -1.0726436212e-01 -6.3532826708e-01
-7.9331515391e-02  9.9066361607e-01  1.9419093642e-01  9.9066361607e-01  2.3912273505e-02  9.7791866823e-02  1.9419093642e-01  9.7791866823e-02  9.7745364357e-02
-1.0948490416e+00 -1.8977493027e-01  4.1651982530e-02 -1.8977493027e-01  3.0781976031e-01  2.4366819920e-01  4.1651982530e-02  2.4366819920e-01 -1.0009987129e+00
 1.9485138477e-02  1.3108013108e-01 -1.1406337037e-01  1.3108013108e-01  2.0900694095e-01 -5.1973047037e-01 -1.1406337037e-01 -5.1973047037e-01 -2.3733292980e-01
-1.7873416595e-01 -7.8831680813e-02  3.2638007237e-01 -7.8831680813e-02 -1.7541572815e-01  1.1882530775e-02  3.2638007237e-01  1.1882530775e-02 -2.6944015002e-01
-2.5987472538e-01 -1.4714067695e-02 -1.1360856072e-01 -1.4714067695e-02 -5.1712426870e-02  5.3590129527e-02 -1.1360856072e-01  5.3590129527e-02 -3.0263306106e-01
-8.5695529471e-01 -1.3244140451e-01 -3.3510165332e-02 -1.3244140451e-01 -5.9730185030e-01  1.6368393763e-01 -3.3510165332e-02  1.6368393763e-01 -1.5358716678e+00
-7.4047912559e-01 -6.0190933792e-02  2.3399280877e-02 -6.0190933792e-02 -3.2813209038e-01  2.9082853645e-01  2.3399280877e-02  2.9082853645e-01 -1.9282355478e+00
 6.4230597701e-02 -8.2821308966e-02 -6.3971474406e-02 -8.2821308966e-02 -8.2682743633e-03  4.5127197164e-02 -6.3971474406e-02  4.5127197164e-02  7.5809171786e-02
-6.9636039272e-04  9.4927486424e-02 -8.0708519672e-02  9.4927486424e-02 -1.6700204316e-01  5.0919175408e-01 -8.0708519672e-02  5.0919175408e-01  1.7272098904e-01
-1.9827589313e-01  8.9460339433e-01  3.0919361944e-01  8.9460339433e-01  1.3555791390e-01  1.4709316410e-01  3.0919361944e-01  1.4709316410e-01  7.9133971431e-02
-3.0409784803e-01 -4.9752811935e-01  2.2507438853e+00 -4.9752811935e-01 -6.4134740422e-02  3.9320595597e-03  2.2507438853e+00  3.9320595597e-03  7.9605215030e-01
 9.6762996373e-01  1.3209013920e-01 -3.0693715118e-01  1.3209013920e-01 -3.5459176496e-01 -2.1103377912e-01 -3.0693715118e-01 -2.1103377912e-01  6.9328705659e-01
-3.6769983508e-02  1.6621399174e-01  1.4028907908e-01  1.6621399174e-01  2.1329286577e-01 -5.0425981429e-01  1.4028907908e-01 -5.0425981429e-01 -1.5335794836e-01
 2.3921466908e-01  5.6379226474e-03 -2.2871057054e-01  5.6379226474e-03  3.9763717906e-01 -8.2667351039e-02 -2.2871057054e-01 -8.2667351039e-02  6.7631937463e-01
-7.6114633508e-02 -9.7138607714e-03 -2.0727572368e-02 -9.7138607714e-03  3.1662415443e-02 -1.6742089166e-02 -2.0727572368e-02 -1.6742089166e-02 -2.7836656396e-02
 9.8221228244e-01 -2.2822580059e-02  9.8884060646e-02 -2.2822580059e-02  4.1754121400e-01 -1.8707362572e-01  9.8884060646e-02 -1.8707362572e-01  1.4799708235e+00
 5.2194697294e-01 -5.3567133303e-02  1.6427259145e-01 -5.3567133303e-02  1.8268416657e-01 -2.3235640036e-01  1.6427259145e-01 -2.3235640036e-01  1.5351051754e+00
-1.0691061425e-01 -2.1646265196e-01 -7.6264454925e-02 -2.1646265196e-01 -1.1319314798e-01  9.4102762955e-02 -7.6264454925e-02  9.4102762955e-02 -3.4206480375e-01
 1.6401799543e-04 -1.0959741288e-02  4.3030376899e-02 -1.0959741288e-02  1.7463224688e-01 -4.7574247492e-01  4.3030376899e-02 -4.7574247492e-01 -1.7329611214e-01
-1.4236598215e-01  8.8991027948e-01  1.4568329854e-01  8.8991027948e-01  9.2240621214e-02  1.5382093751e-01  1.4568329854e-01  1.5382093751e-01  4.8933153441e-02
-1.4434403123e-01  3.2099162885e-01 -1.9355978936e+00  3.2099162885e-01  2.0371694995e-01  4.5660299844e-02 -1.9355978936e+00  4.5660299844e-02 -8.9804480243e-01
 7.5529428016e-01  2.3987975277e-01 -8.1877836204e-01  2.3987975277e-01 -4.4131652917e-01 -1.5314206373e-01 -8.1877836204e-01 -1.5314206373e-01  4.4068392115e-02
-8.8939571774e-04  2.8375486735e-02  5.2236183123e-02  2.8375486735e-02  1.9279516890e-01 -5.1777299075e-01  5.2236183123e-02 -5.1777299075e-01 -1.8584003410e-01
-7.4465316725e-02  3.7097538415e-03 -7.1531132811e-02  3.7097538415e-03  3.9660170998e-02 -2.3305089451e-02 -7.1531132811e-02 -2.3305089451e-02  1.2253758647e-01
 5.3662340108e-01 -5.6652515893e-02  1.4599266129e-02 -5.6652515893e-02  1.9380610121e-01 -7.2406788224e-02  1.4599266129e-02 -7.2406788224e-02  6.6999658257e-01
 1.0483306430e+00  7.0101133284e-02  6.5751681783e-02  7.0101133284e-02  4.3604187938e-01 -1.7229307692e-01  6.5751681783e-02 -1.7229307692e-01  1.3505886202e+00
-5.0997855290e-01  9.3418462991e-02 -1.3667685984e-01  9.3418462991e-02 -9.6332175895e-02  6.0321104015e-02 -1.3667685984e-01  6.0321104015e-02 -8.9580208499e-01
 4.1366722766e-01  1.0833460145e-01  1.6110031295e-01  1.0833460145e-01  1.6257959572e-01 -1.8135344781e-01  1.6110031295e-01 -1.8135344781e-01  7.2765874136e-01
 3.4574979847e-02  1.0828097701e-01 -3.6608698016e-01  1.0828097701e-01  2.2050249592e-01 -5.6078148213e-01 -3.6608698016e-01 -5.6078148213e-01 -3.4370098582e-01
 1.0868850443e-01  3.9839383160e-01 -2.6821364512e+00  3.9839383160e-01  1.2456369556e-01 -7.0602780762e-02 -2.6821364512e+00 -7.0602780762e-02 -1.0124173604e+00
-1.2428452567e-01 -1.0257490414e+00 -9.5012408735e-02 -1.0257490414e+00  1.6401139413e-01 -1.0063017807e-01 -9.5012408735e-02 -1.0063017807e-01 -1.5827181535e-01
-3.2784190870e-01 -2.5437954679e-01  7.6262113945e-01 -2.5437954679e-01 -1.3387084530e-01  5.7029467445e-01  7.6262113945e-01  5.7029467445e-01  2.8567237895e-01
-1.1028337048e+00 -2.4614402525e-01  3.0337386471e-01 -2.4614402525e-01  3.4964554107e-01  9.1418952795e-02  3.0337386471e-01  9.1418952795e-02 -7.0568377060e-01
 6.8666809356e-01  2.3601898089e-01  5.5087917930e-02  2.3601898089e-01  2.3956608795e-01 -1.5479516958e-01  5.5087917930e-02 -1.5479516958e-01  6.0449447878e-01
 4.8342817994e-01  2.0301069677e-01  2.7934332996e-02  2.0301069677e-01  9.6527841331e-02  5.0610104905e-03  2.7934332996e-02  5.0610104905e-03  6.2648226354e-01
-8.4217350307e-01 -2.5519012516e-01 -1.4044031764e-01 -2.5519012516e-01 -5.3786565416e-01  8.5385360142e-02 -1.4044031764e-01  8.5385360142e-02 -1.3440790960e+00
-1.2777531305e-01 -6.3707311584e-03 -1.3358394167e-01 -6.3707311584e-03 -1.7815663096e-02 -5.8084092709e-03 -1.3358394167e-01 -5.8084092709e-03 -2.1811800687e-01
-1.1340102224e+00 -8.4993156107e-02 -1.9483878607e-01 -8.4993156107e-02 -3.8495154001e-01  2.1852646139e-01 -1.9483878607e-01  2.1852646139e-01 -1.9029413726e+00
-1.2345824308e-02 -1.3341348183e-01  9.5529781831e-02 -1.3341348183e-01 -1.8854281607e-01  4.8826242109e-01  9.5529781831e-02  4.8826242109e-01  2.0967308145e-01
 3.2223778068e-03 -9.1553100206e-01 -1.5658256846e-01 -9.1553100206e-01  4.4164314086e-02 -4.9901640174e-02 -1.5658256846e-01 -4.9901640174e-02 -7.5165250296e-02
 5.7511535158e-01  4.6014095905e-01 -2.1785949134e+00  4.6014095905e-01  3.3974374472e-02 -1.5513803403e-01 -2.1785949134e+00 -1.5513803403e-01 -3.7464465312e-01
 7.6692641468e-01  1.0121804296e-01  2.9559225641e-01  1.0121804296e-01 -4.7756517120e-01 -7.0330760492e-02  2.9559225641e-01 -7.0330760492e-02  5.4680647821e-01
-1.4697805932e-01 -3.6773143207e-02  1.7279650218e-01 -3.6773143207e-02 -1.4160024448e-01  5.5123376814e-01  1.7279650218e-01  5.5123376814e-01  1.6311376427e-01
 1.3054374636e-01  5.7219201512e-02 -4.3418634477e-02  5.7219201512e-02  2.1424564119e-01 -7.4065052352e-02 -4.3418634477e-02 -7.4065052352e-02  2.6620920970e-01
 1.0414233859e+00  2.8901697598e-01 -4.7724192656e-03  2.8901697598e-01  3.7436773735e-01 -1.0589833458e-01 -4.7724192656e-03 -1.0589833458e-01  1.1502933660e+00
 7.1124777948e-01  5.9865763324e-02 -5.9515020653e-02  5.9865763324e-02  3.4811802893e-01 -1.2043970101e-01 -5.9515020653e-02 -1.2043970101e-01  9.3674053564e-01
-7.6350945597e-02  2.2083443112e-01 -1.3221052643e-02  2.2083443112e-01 -2.9852389160e-02  6.4768496742e-02 -1.3221052643e-02  6.4768496742e-02  4.0364907317e-02
-8.2201869087e-01 -1.0384090647e-01  1.8199144106e-01 -1.0384090647e-01 -2.2462896606e-01  1.8235640847e-01  1.8199144106e-01  1.8235640847e-01 -1.0295236272e+00
 5.8441129983e-02 -1.1647206769e-01 -1.6302533231e-01 -1.1647206769e-01 -2.2187263283e-01  5.1434050486e-01 -1.6302533231e-01  5.1434050486e-01  1.9382141933e-01
-1.3678532168e+00 -6.2562331722e-01  2.8033725259e+00 -6.2562331722e-01  7.5005946514e-03  2.6003345523e-01  2.8033725259e+00  2.6003345523e-01 -7.0367077148e-02
-2.3604179104e-01  8.1334879579e-01  3.0577255779e-01  8.1334879579e-01  2.5374135065e-01 -1.7277750756e-01  3.0577255779e-01 -1.7277750756e-01 -9.7698353128e-02
 1.2218531036e-01 -5.1694674385e-01  2.1268419527e-01 -5.1694674385e-01  2.6866681424e-02 -4.6605370146e-01  2.1268419527e-01 -4.6605370146e-01 -7.5428782766e-02
 7.9288695927e-01 -4.4572616713e-02  9.6727537348e-01 -4.4572616713e-02 -3.7327819169e-01 -8.9727453144e-02  9.6727537348e-01 -8.9727453144e-02  8.1093198696e-01
 1.7271657996e-01 -2.1308563534e-02  1.5218432908e-02 -2.1308563534e-02  3.6306468753e-02 -8.0193678927e-02  1.5218432908e-02 -8.0193678927e-02  1.2388124624e-01
 4.8623273160e-01  9.0976760981e-02 -6.3362168671e-01  9.0976760981e-02  2.5966462283e-01 -9.1503617687e-02 -6.3362168671e-01 -9.1503617687e-02  6.0851672262e-01
-9.2645495035e-01  4.0678246815e-02 -1.8511923870e-01  4.0678246815e-02 -3.4590410122e-01  1.0047705705e-01 -1.8511923870e-01  1.0047705705e-01 -8.7537373236e-01
 2.3019420523e-01 -1.0230038897e-01 -1.5518591027e-01 -1.0230038897e-01  1.5297159719e-02 -6.2909464603e-02 -1.5518591027e-01 -6.2909464603e-02  1.7669566756e-01
-2.0843424850e+00 -6.2740149501e-01  2.6509762550e+00 -6.2740149501e-01 -2.1437192960e-01  3.4554352400e-01  2.6509762550e+00  3.4554352400e-01 -9.1491221167e-01
 6.5104260579e-02  8.1542411726e-03 -2.7167278172e-01  8.1542411726e-03 -1.8556894133e-01  4.8678047953e-01 -2.7167278172e-01  4.8678047953e-01  1.4866697846e-01
-3.2860871619e-01  9.0036889100e-01  1.8410976698e-01  9.0036889100e-01  3.0572865488e-01  1.5314216296e-01  1.8410976698e-01  1.5314216296e-01 -3.6990254899e-02
-6.6863808810e-01 -4.6517236070e-01  2.2733441293e+00 -4.6517236070e-01  1.4152041466e-02  8.9057409975e-02  2.2733441293e+00  8.9057409975e-02  3.2563364963e-01
-7.2755115108e-01  2.7562035773e-02 -4.7861905678e-01  2.7562035773e-02  3.7635777859e-01  2.9689568003e-01 -4.7861905678e-01  2.9689568003e-01 -5.3460373924e-01
-3.1547578009e-01  5.8155412698e-03  3.5952994438e-01  5.8155412698e-03  3.1120682805e-01 -4.4531553026e-01  3.5952994438e-01 -4.4531553026e-01 -2.7174576143e-01
 1.7403835745e-01 -2.0374207783e-02 -5.6654807377e-04 -2.0374207783e-02  1.1502060324e-01 -9.1153024362e-02 -5.6654807377e-04 -9.1153024362e-02  1.4513493080e-01
 8.7938636793e-01 -1.7405152659e-01 -3.9934579336e-02 -1.7405152659e-01  2.1875507048e-01 -1.4773259594e-01 -3.9934579336e-02 -1.4773259594e-01  9.0465018014e-01
 9.0887032698e-01 -8.9186272908e-02 -7.6463623622e-02 -8.9186272908e-02  4.3833877063e-01 -1.6017620565e-01 -7.6463623622e-02 -1.6017620565e-01  1.2567912702e+00
 2.4007567903e-02  5.5731550303e-02 -3.4810873553e-02  5.5731550303e-02  2.9653804859e-02 -2.6298585902e-02 -3.4810873553e-02 -2.6298585902e-02 -3.8189801281e-02
-8.5623261187e-01 -1.4853666575e-02  8.6519184473e-02 -1.4853666575e-02 -2.4476175716e-01  2.0862074198e-01  8.6519184473e-02  2.0862074198e-01 -1.3217863225e+00
-7.2630440343e-03  9.7905476729e-02 -2.4740690100e-02  9.7905476729e-02  2.1335301567e-01 -5.3840234917e-01 -2.4740690100e-02 -5.3840234917e-01 -2.2456989800e-01
-2.1608852856e-01 -4.5595371693e-01  2.5694794599e+00 -4.5595371693e-01 -9.2525275159e-02  8.3656051034e-02  2.5694794599e+00  8.3656051034e-02  7.4899957875e-01
 2.8686288284e-02 -8.9039481131e-01 -9.4515871790e-02 -8.9039481131e-01 -3.8548160963e-02 -6.7918327087e-02 -9.4515871790e-02 -6.7918327087e-02 -4.6589904498e-02
-2.5657046831e-02  6.5733097638e-02  7.7152350664e-02  6.5733097638e-02 -1.8258469159e-01  5.1209155623e-01  7.7152350664e-02  5.1209155623e-01  2.1164604120e-01
-1.3130963021e+00 -2.0690740520e-01  3.4591409255e-01 -2.0690740520e-01  3.6119963168e-01  2.0528400466e-01  3.4591409255e-01  2.0528400466e-01 -5.5966300466e-01
-2.8670973983e-02 -7.3415895248e-02  4.1250291555e-01 -7.3415895248e-02 -2.3407197198e-01  1.9547728256e-02  4.1250291555e-01  1.9547728256e-02  6.4269538993e-02
-7.7185741995e-01 -2.2916680095e-01 -5.5382824757e-02 -2.2916680095e-01 -2.8698060585e-01  7.1563115988e-02 -5.5382824757e-02  7.1563115988e-02 -7.6542150937e-01
-1.2051131756e+00 -3.2500823780e-02 -1.9562475806e-02 -3.2500823780e-02 -4.7048096783e-01  1.3381404828e-01 -1.9562475806e-02  1.3381404828e-01 -1.2320552949e+00
-1.3991089828e-02 -1.6915020269e-01  3.2765621765e-03 -1.6915020269e-01 -1.5407587547e-02 -2.7172206294e-02  3.2765621765e-03 -2.7172206294e-02 -7.2709129570e-02
-1.3327434617e+00 -1.0636138735e-01  1.1506597603e-01 -1.0636138735e-01 -3.5291981078e-01  1.8122675012e-01  1.1506597603e-01  1.8122675012e-01 -1.2559227640e+00
 2.5579306662e-02 -7.7216022177e-02 -8.0773345921e-02 -7.7216022177e-02 -2.0188161823e-01  4.9871782529e-01 -8.0773345921e-02  4.9871782529e-01  1.9111151688e-01
 1.2705574570e+00  5.0787242918e-01 -2.2605877918e+00  5.0787242918e-01 -4.3659681590e-02 -2.7560517023e-01 -2.2605877918e+00 -2.7560517023e-01  4.3108468269e-01
-1.6476757814e-01  9.8274755833e-01  1.7644511930e-01  9.8274755833e-01  1.6893355626e-01  1.9349979056e-02  1.7644511930e-01  1.9349979056e-02 -5.7850558566e-03
 5.0328532832e-01 -8.7581625071e-02  9.7415975560e-01 -8.7581625071e-02 -3.2685282504e-01 -2.2827680232e-01  9.7415975560e-01 -2.2827680232e-01  5.1511233380e-01
-1.7267344542e-01  1.1553391436e-01 -1.5582192187e-01  1.1553391436e-01  2.9611356931e-01 -4.4825531900e-01 -1.5582192187e-01 -4.4825531900e-01 -3.3851639824e-01
-6.7765995707e-02 -3.6690293543e-02 -2.5177528827e-03 -3.6690293543e-02 -4.7643171916e-02  6.7451096486e-02 -2.5177528827e-03  6.7451096486e-02 -3.5882362409e-02
 4.9109613295e-01  7.0681652648e-02 -2.8572221182e-01  7.0681652648e-02  2.0787942045e-01 -2.1985651567e-02 -2.8572221182e-01 -2.1985651567e-02  1.8209130900e-01
-8.8211555516e-01 -4.1121090137e-02  1.6636905562e-01 -4.1121090137e-02 -4.8891774715e-01  1.7695144333e-01  1.6636905562e-01  1.7695144333e-01 -1.3692887137e+00
 1.0379852841e+00  1.6112594010e-01 -6.0019652946e-01  1.6112594010e-01  3.4158044047e-01 -3.1303182893e-01 -6.0019652946e-01 -3.1303182893e-01  1.7728610569e+00
 4.3816503124e-03  1.3581064224e-02  3.5077955122e-03  1.3581064224e-02  3.4902847516e-02 -8.7401700539e-02  3.5077955122e-03 -8.7401700539e-02 -3.7911029040e-02
 3.1535980937e-02  7.5010961837e-02 -1.9299754497e-01  7.5010961837e-02  2.1126946069e-01 -5.4184527363e-01 -1.9299754497e-01 -5.4184527363e-01 -2.6809784316e-01
 3.4685050233e-01  4.9292049722e-01 -2.6556357199e+00  4.9292049722e-01  8.6610759009e-02 -8.5132047516e-02 -2.6556357199e+00 -8.5132047516e-02 -8.3966259062e-01
-2.1737708754e-02  1.0103934343e+00  1.9682057937e-01  1.0103934343e+00 -3.6928040820e-02  1.1059515517e-01  1.9682057937e-01  1.1059515517e-01  1.4955733325e-01
 1.0968929028e+00  2.4362695977e-01 -2.4707376677e-01  2.4362695977e-01 -2.8065158114e-01 -3.1526669903e-01 -2.4707376677e-01 -3.1526669903e-01  7.8773939395e-01
 1.3776823755e-01 -9.9548387649e-02  2.6323457458e-01 -9.9548387649e-02 -2.5853858234e-01  4.8595303029e-01  2.6323457458e-01  4.8595303029e-01  4.3519369417e-01
-4.4264140055e-01 -9.0394876380e-02 -1.3837787490e-03 -9.0394876380e-02 -9.9965105900e-02  7.9699259828e-02 -1.3837787490e-03  7.9699259828e-02 -4.6321158168e-01
 1.4813663989e-02 -2.4598183073e-02  1.3236850959e-01 -2.4598183073e-02  4.2416617564e-03 -4.3160363706e-02  1.3236850959e-01 -4.3160363706e-02 -5.8159001293e-02
 8.0375876067e-01  1.9775452814e-01  4.9091954884e-02  1.9775452814e-01  5.3494788499e-01 -1.1639582701e-01  4.9091954884e-02 -1.1639582701e-01  1.2882521587e+00
 1.0414127850e+00  1.0369317109e-01  5.5294934119e-02  1.0369317109e-01  4.1469709873e-01 -3.1795259258e-01  5.5294934119e-02 -3.1795259258e-01  2.2638415925e+00
 7.3744369542e-02 -6.9051266755e-03 -8.1122386555e-02 -6.9051266755e-03  2.1796983882e-02  1.6904443465e-04 -8.1122386555e-02  1.6904443465e-04  1.2212647634e-01
 8.4045428105e-02 -6.3811485609e-02 -2.4698438048e-01 -6.3811485609e-02 -2.2624555325e-01  5.3942809755e-01 -2.4698438048e-01  5.3942809755e-01  1.9399476848e-01
 1.1819925333e+00  5.5940392175e-01 -2.7366745187e+00  5.5940392175e-01  8.1161005708e-03 -1.7788628013e-01 -2.7366745187e+00 -1.7788628013e-01 -1.7576128721e-01
-3.0630705757e-01  8.6522252534e-01  1.8825692945e-01  8.6522252534e-01  2.9206911575e-01 -3.6611974377e-02  1.8825692945e-01 -3.6611974377e-02 -8.2044355477e-02
-1.2047729403e-01  2.4679365607e-01 -3.2436824140e-01  2.4679365607e-01 -6.2088893239e-02  4.8845428120e-01 -3.2436824140e-01  4.8845428120e-01  5.4559946360e-02
 1.1560432444e+00  2.8106329984e-02  5.0794010592e-01  2.8106329984e-02 -3.8500210856e-01 -1.2783380773e-01  5.0794010592e-01 -1.2783380773e-01  8.1344937990e-01
 1.0323370240e-02 -6.9018165660e-02  5.0726486143e-01 -6.9018165660e-02  9.1880728814e-03 -2.3419122368e-02  5.0726486143e-01 -2.3419122368e-02 -4.8951777444e-02
 8.0276950932e-01 -1.3105811345e-01 -1.0736852948e-01 -1.3105811345e-01  2.1266887127e-01 -1.4029147117e-01 -1.0736852948e-01 -1.4029147117e-01  6.4398976453e-01
 1.2599664140e+00  3.2512847641e-02 -2.5035528487e-01  3.2512847641e-02  5.0685968418e-01 -1.3568154619e-01 -2.5035528487e-01 -1.3568154619e-01  1.2237019498e+00
 1.8198831577e+00  2.5587533361e-01 -9.9369108554e-01  2.5587533361e-01  3.5402185560e-01 -2.4467681494e-01 -9.9369108554e-01 -2.4467681494e-01  1.3044133716e+00
-3.0727344471e-01 -1.4055295676e-01  1.9611393338e-01 -1.4055295676e-01 -7.2463087165e-02  1.1108792750e-02  1.9611393338e-01  1.1108792750e-02 -2.2668442326e-01
 4.0543949187e-02  3.8518134609e-02 -2.2173723478e-01  3.8518134609e-02 -1.7194678892e-01  4.9463663183e-01 -2.2173723478e-01  4.9463663183e-01  1.4685449276e-01
-2.5858035245e-01  9.3166958114e-01  1.8088608746e-01  9.3166958114e-01  2.6851019663e-01  1.5045524760e-01  1.8088608746e-01  1.5045524760e-01 -1.7935534165e-02
 3.9606731767e-01  4.1273833439e-01 -2.0313585103e+00  4.1273833439e-01  1.7962294059e-02 -1.4529439770e-03 -2.0313585103e+00 -1.4529439770e-03 -4.8869399066e-01
-8.6085072961e-01  2.0737276532e-02  8.0008389109e-02  2.0737276532e-02  4.2236089191e-01  2.1950778752e-01  8.0008389109e-02  2.1950778752e-01 -6.6481120867e-01
-7.5055786952e-02  4.4190417324e-02  2.7384082290e-01  4.4190417324e-02  2.0882205279e-01 -5.0980416454e-01  2.7384082290e-01 -5.0980416454e-01 -1.4676529973e-01
-2.5492057073e-01 -4.7279630296e-02  4.8739406894e-01 -4.7279630296e-02 -2.2326399465e-01  9.4715135948e-02  4.8739406894e-01  9.4715135948e-02 -2.9499278602e-01
 7.7599877864e-01 -1.2140203904e-01  4.5926736617e-02 -1.2140203904e-01  3.3873428801e-01 -1.5441187220e-01  4.5926736617e-02 -1.5441187220e-01  1.1931301019e+00
-5.5416394230e-01  1.1681271618e-01  3.3731087375e-02  1.1681271618e-01 -4.2170395969e-01  1.6452265475e-01  3.3731087375e-02  1.6452265475e-01 -1.2178266530e+00
-3.4288276933e-01 -2.0745632174e-02  2.3439030715e-02 -2.0745632174e-02 -1.4142663812e-01  2.0742197482e-01  2.3439030715e-02  2.0742197482e-01 -1.1988957472e+00
 5.1005296384e-02  1.4031885432e-01 -2.0716468385e-02  1.4031885432e-01  9.0214793405e-02 -8.6012252400e-02 -2.0716468385e-02 -8.6012252400e-02  1.5640021090e-02
-1.1633961461e-02  9.2287356489e-02  1.3991950698e-02  9.2287356489e-02  1.9266692566e-01 -4.8012422410e-01  1.3991950698e-02 -4.8012422410e-01 -1.9282630003e-01
 1.1088657509e-01 -9.2328393771e-01 -2.2294423249e-01 -9.2328393771e-01 -6.9403302891e-02 -1.1258892026e-01 -2.2294423249e-01 -1.1258892026e-01 -8.1398098177e-02
-3.9776788266e-02  4.3158827110e-01 -2.3238712653e+00  4.3158827110e-01  1.5908084536e-01  8.6943669041e-04 -2.3238712653e+00  8.6943669041e-04 -8.8503052599e-01
-1.3739996801e-01  2.0218972209e-02  1.4947203609e-01  2.0218972209e-02 -1.4778929933e-01  5.7150373171e-01  1.4947203609e-01  5.7150373171e-01  1.9368744938e-01
 9.5851624087e-01  2.5098438228e-01 -7.4740704463e-01  2.5098438228e-01 -4.1057973742e-01 -1.2078363023e-01 -7.4740704463e-01 -1.2078363023e-01  3.2056502323e-01
 5.4607518214e-01  1.1419931611e-01 -2.6615817270e-01  1.1419931611e-01  2.8527080740e-01 -8.1885600204e-02 -2.6615817270e-01 -8.1885600204e-02  5.1782268186e-01
 1.1182266615e-01 -4.7000134417e-02 -1.0258837308e-01 -4.7000134417e-02  7.6215729949e-02 -5.9489270827e-03 -1.0258837308e-01 -5.9489270827e-03  1.1288302341e-01
 9.5585953963e-01  6.4860166214e-02  9.2721437745e-02  6.4860166214e-02  3.4748847766e-01 -1.4132720727e-01  9.2721437745e-02 -1.4132720727e-01  1.2003886443e+00
 1.6080026931e-02 -8.1660260652e-02 -4.0052525708e-03 -8.1660260652e-02  6.8150715428e-04 -2.8305748923e-02 -4.0052525708e-03 -2.8305748923e-02 -1.8504949211e-02
 1.1487422266e+00  1.0374946682e-01 -1.2409531392e-01  1.0374946682e-01  3.2940204509e-01 -2.6163419285e-01 -1.2409531392e-01 -2.6163419285e-01  1.6855208698e+00
-7.8667247075e-04 -1.5395414607e-02 -3.3389655662e-02 -1.5395414607e-02 -2.0035962469e-01  5.3083675464e-01 -3.3389655662e-02  5.3083675464e-01  1.9811865048e-01
 8.4366351989e-01  5.3895906935e-01 -2.6005674704e+00  5.3895906935e-01  2.4558863078e-02 -1.5842243544e-01 -2.6005674704e+00 -1.5842243544e-01 -3.1131489957e-01
-1.4327571499e-01  9.5921200758e-01  1.7260966904e-01  9.5921200758e-01  1.1209017170e-01  9.2802169489e-02  1.7260966904e-01  9.2802169489e-02  3.6194423563e-02
 1.0506895002e+00  4.2372797266e-02  4.0638508954e-01  4.2372797266e-02 -3.5547034454e-01 -1.9710606973e-01  4.0638508954e-01 -1.9710606973e-01  9.1940295480e-01
 4.6769119951e-03 -1.3116811893e-01 -5.0446909478e-02 -1.3116811893e-01 -2.0689183023e-01  5.1185121833e-01 -5.0446909478e-02  5.1185121833e-01  1.8255950122e-01
 1.7973093449e-01  5.4857524981e-03 -3.3002765352e-02  5.4857524981e-03  2.2174963017e-01 -7.0075728516e-03 -3.3002765352e-02 -7.0075728516e-03  2.7086157313e-01
-2.4340909656e-02 -5.3922274102e-02 -9.0418349220e-03 -5.3922274102e-02 -6.9481062410e-03 -1.4840686828e-02 -9.0418349220e-03 -1.4840686828e-02 -4.0540330938e-02
 1.0521016953e+00  6.5109009357e-02 -5.8780141614e-02  6.5109009357e-02  5.2074789387e-01 -1.7091591265e-01 -5.8780141614e-02 -1.7091591265e-01  1.4114012044e+00
 2.8971094119e-02  9.1570108712e-02  1.7736950854e-02  9.1570108712e-02  3.9756041528e-02 -4.2170526597e-02  1.7736950854e-02 -4.2170526597e-02  6.6498021765e-02
 1.1131026795e+00  8.0561093667e-02 -1.0579563396e-01  8.0561093667e-02  3.6538441726e-01 -2.8215258911e-01 -1.0579563396e-01 -2.8215258911e-01  1.8452076102e+00
 3.2013870177e-02 -4.8682863680e-02 -2.4261374404e-01 -4.8682863680e-02  2.2570423634e-01 -5.6458418361e-01 -2.4261374404e-01 -5.6458418361e-01 -3.2389800167e-01
 1.5116995229e-02 -4.4822139439e-01  2.6633665136e+00 -4.4822139439e-01 -9.6256122581e-02 -9.1105413372e-04  2.6633665136e+00 -9.1105413372e-04  1.3902464214e+00
 2.2732806681e-02 -9.2718897634e-01 -3.3302761299e-01 -9.2718897634e-01  8.8326964346e-02 -1.7968346583e-01 -3.3302761299e-01 -1.7968346583e-01 -2.3344740303e-01
-1.0360666286e+00 -4.5381703505e-01  6.6005898275e-01 -4.5381703505e-01  1.4627902571e-01  4.0920043403e-01  6.6005898275e-01  4.0920043403e-01 -5.1730831986e-01
-5.0362585563e-01  1.1912981280e-01  2.8755941908e-02  1.1912981280e-01  2.7246866264e-01 -3.0276349072e-01  2.8755941908e-02 -3.0276349072e-01 -6.4960887823e-01
 2.8074485681e-02  7.6353465357e-02 -5.5873835495e-02  7.6353465357e-02  2.8508517987e-01 -9.3912190821e-03 -5.5873835495e-02 -9.3912190821e-03  5.9822726942e-01
 4.7763707659e-01  6.0538306666e-02  8.7521444284e-02  6.0538306666e-02  1.5972366254e-02 -1.0903993916e-01  8.7521444284e-02 -1.0903993916e-01  1.9615649930e-01
 9.4117525202e-01  1.6643555415e-01  4.1074524751e-01  1.6643555415e-01  5.5061150852e-01 -1.2517304112e-01  4.1074524751e-01 -1.2517304112e-01  1.5957997201e+00
-8.3339292554e-01 -6.8171461462e-03 -4.9491921803e-01 -6.8171461462e-03 -2.8955360691e-01  2.1422897723e-01 -4.9491921803e-01  2.1422897723e-01 -2.0500447227e+00
-2.0792216385e-01  2.4070470860e-01 -5.2148199523e-02  2.4070470860e-01 -6.0102579767e-02 -5.4623656602e-03 -5.2148199523e-02 -5.4623656602e-03 -3.3755285117e-01
-2.5144654906e-04  7.7799638715e-03  3.2453469287e-02  7.7799638715e-03  1.8254751938e-01 -4.8583380295e-01  3.2453469287e-02 -4.8583380295e-01 -1.8188950641e-01
-1.3935427452e-01  9.4176578776e-01  1.6116387701e-01  9.4176578776e-01  9.9608887679e-02  1.1307633636e-01  1.6116387701e-01  1.1307633636e-01  4.0643540018e-02
-3.9453781027e-01 -4.0037744434e-01  2.0675742623e+00 -4.0037744434e-01 -4.4710084295e-02  6.6707318789e-02  2.0675742623e+00  6.6707318789e-02  5.2442039097e-01
 8.1792112874e-01  1.1063454827e-01 -3.7129155224e-02  1.1063454827e-01 -4.3155681327e-01 -1.9422657289e-01 -3.7129155224e-02 -1.9422657289e-01  5.9336886286e-01
 1.0589850311e-02 -7.8560139036e-02 -4.5962671206e-02 -7.8560139036e-02 -2.0724477719e-01  5.2306981842e-01 -4.5962671206e-02  5.2306981842e-01  1.9688324048e-01
-1.7582926266e-01 -6.8786083256e-02  3.5895500648e-01 -6.8786083256e-02 -1.5005454823e-01  3.9401289888e-02  3.5895500648e-01  3.9401289888e-02 -2.1571560667e-01
 6.5349596406e-02  9.1795504510e-03  3.6560049520e-03  9.1795504510e-03  3.1860884137e-02 -1.6540487586e-02  3.6560049520e-03 -1.6540487586e-02  9.7337774961e-02
-9.7995307642e-01 -4.5393457900e-02 -5.5670017325e-03 -4.5393457900e-02 -5.3284943372e-01  2.0625134687e-01 -5.5670017325e-03  2.0625134687e-01 -1.6496123420e+00
 4.4352481583e-01  2.9012175909e-02 -1.9883651815e-02  2.9012175909e-02  1.6058541180e-01 -2.0976168328e-01 -1.9883651815e-02 -2.0976168328e-01  1.2835099351e+00
 2.1211263312e-02 -1.1508384654e-01 -3.1499139317e-02 -1.1508384654e-01 -5.5248960738e-02  1.0260213400e-01 -3.1499139317e-02  1.0260213400e-01  4.1466099360e-02
 1.3935681816e-02 -5.3819109376e-02  1.2697782254e-01 -5.3819109376e-02  1.7442317664e-01 -5.1575067357e-01  1.2697782254e-01 -5.1575067357e-01 -1.4165420611e-01
 2.4529309961e-01 -8.5985388492e-01  5.3521505242e-02 -8.5985388492e-01 -1.6165124440e-01 -2.4105752992e-01  5.3521505242e-02 -2.4105752992e-01  3.5570552042e-02
-4.1701178643e-01  3.0864395417e-01 -2.1566735059e+00  3.0864395417e-01  1.6875259119e-01  4.5748131885e-02 -2.1566735059e+00  4.5748131885e-02 -1.0708620912e+00
 1.0848051745e-01 -1.1391838812e-02 -3.5801108304e-01 -1.1391838812e-02 -2.3919925003e-01  4.5264474323e-01 -3.5801108304e-01  4.5264474323e-01  7.1708449689e-02
-8.1386209341e-01 -2.1969075098e-01  7.6952417968e-01 -2.1969075098e-01  4.1270627947e-01  2.0262702638e-01  7.6952417968e-01  2.0262702638e-01 -3.5679434789e-02
 2.5028993406e-01  6.0869288458e-02 -1.7214436343e-01  6.0869288458e-02 -1.3212750956e-02  6.5377004082e-02 -1.7214436343e-01  6.5377004082e-02 -1.7792694073e-01
 9.1877453159e-01 -1.6528322833e-01  1.6835921556e-01 -1.6528322833e-01  2.6903097037e-01 -9.8485468646e-02  1.6835921556e-01 -9.8485468646e-02  9.4607490330e-01
-1.0149970305e+00 -1.0427945036e-02 -2.6349395033e-01 -1.0427945036e-02 -4.2656369806e-01  1.6228865446e-01 -2.6349395033e-01  1.6228865446e-01 -1.1917844629e+00
-9.8536363078e-01  6.6502730372e-02 -4.7009212918e-01  6.6502730372e-02 -2.3209099376e-01  1.5229725177e-01 -4.7009212918e-01  1.5229725177e-01 -1.1579837010e+00
 2.6719841940e-02  5.6716525326e-02 -9.8531378644e-04  5.6716525326e-02  5.0666851025e-02 -9.3447830996e-02 -9.8531378644e-04 -9.3447830996e-02  1.6937196018e-02
 8.0603748831e-02 -5.6171379422e-02 -3.3123896363e-01 -5.6171379422e-02 -2.2803410606e-01  5.1431851393e-01 -3.3123896363e-01  5.1431851393e-01  1.5633032425e-01
 4.0237502002e-01 -8.5946005282e-01 -2.4406598888e-01 -8.5946005282e-01 -3.3467625831e-01 -1.1536566417e-01 -2.4406598888e-01 -1.1536566417e-01  5.5022350789e-02
 7.2893168160e-01  5.2400254589e-01 -2.5636232085e+00  5.2400254589e-01  2.0932310692e-02 -8.6075465297e-02 -2.5636232085e+00 -8.6075465297e-02 -3.5201320178e-01
-1.5691553101e-01  1.4221594977e-01 -4.4671382181e-01  1.4221594977e-01 -7.8290289873e-02  5.2621000323e-01 -4.4671382181e-01  5.2621000323e-01 -3.6726687696e-03
 1.0931351749e+00  2.6453967616e-02  1.4534300081e-01  2.6453967616e-02 -4.0290440366e-01 -1.0677475625e-01  1.4534300081e-01 -1.0677475625e-01  7.5778391092e-01
-3.0999052671e-02  3.2226608773e-02  2.1592366681e-01  3.2226608773e-02 -1.3115592789e-01 -7.5213702666e-02  2.1592366681e-01 -7.5213702666e-02 -1.9659278736e-01
-1.1223826635e+00  1.9510287546e-01  1.1595181840e-01  1.9510287546e-01 -3.1168760129e-01  1.9070674440e-01  1.1595181840e-01  1.9070674440e-01 -1.0027359643e+00
 9.6622040794e-01 -2.8284175558e-02 -1.6282526132e-01 -2.8284175558e-02  4.6040440616e-01 -1.3257175545e-01 -1.6282526132e-01 -1.3257175545e-01  1.1474421134e+00
-2.3171492267e-01  1.4125254225e-01  1.5660415866e-01  1.4125254225e-01  4.6365055329e-04  8.5347732331e-02  1.5660415866e-01  8.5347732331e-02 -2.4468679122e-01
 1.1185593964e+00  1.3744547030e-01 -2.8948092193e-01  1.3744547030e-01  3.0875519507e-01 -1.6493800067e-01 -2.8948092193e-01 -1.6493800067e-01  1.2361601955e+00
-2.5575900711e-02  5.6232622966e-02  1.3180705101e-01  5.6232622966e-02  2.0598806876e-01 -5.1447459843e-01  1.3180705101e-01 -5.1447459843e-01 -1.7628946041e-01
-4.4614940388e-01 -5.3468051559e-01  2.5987391577e+00 -5.3468051559e-01 -7.3534309283e-02  8.6759081427e-02  2.5987391577e+00  8.6759081427e-02  6.0765840547e-01
-2.4938315588e-01  8.6720397433e-01  2.5480352655e-01  8.6720397433e-01  1.8498476451e-01  8.6600773387e-02  2.5480352655e-01  8.6600773387e-02  8.9669578842e-03
 1.0512862447e-02 -9.0152633629e-02  1.6650999339e-01 -9.0152633629e-02  1.6840710093e-01 -5.1737421824e-01  1.6650999339e-01 -5.1737421824e-01 -1.5243282997e-01
-1.1668119941e+00 -1.5602503658e-01  7.5721838952e-02 -1.5602503658e-01  4.1150351948e-01  1.8274748463e-01  7.5721838952e-02  1.8274748463e-01 -5.7842969735e-01
-2.2894314903e-01 -9.7512075582e-02  5.8040525471e-01 -9.7512075582e-02 -1.1046876323e-01  4.4756814887e-03  5.8040525471e-01  4.4756814887e-03 -4.4918816351e-02
-3.6249995308e-01  1.3828493352e-01  2.9197541184e-03  1.3828493352e-01 -6.0727816285e-02  6.0039100573e-02  2.9197541184e-03  6.0039100573e-02 -2.9039649769e-01
 1.3363143951e+00  2.8381572313e-02  2.4703762528e-02  2.8381572313e-02  4.7674932179e-01 -1.6710824810e-01  2.4703762528e-02 -1.6710824810e-01  1.3424713213e+00
-2.0226032800e-02  6.6434372610e-02  3.1332641769e-02  6.6434372610e-02  4.6629790448e-03  2.6776757162e-02  3.1332641769e-02  2.6776757162e-02 -2.9971214075e-03
 1.5208192029e+00  1.6061605035e-01 -4.7321707866e-01  1.6061605035e-01  3.6460815718e-01 -2.2955541775e-01 -4.7321707866e-01 -2.2955541775e-01  1.3803167745e+00
 4.3141907414e-02 -1.8738914548e-01 -1.2100917665e-01 -1.8738914548e-01 -2.3295486524e-01  5.1452464530e-01 -1.2100917665e-01  5.1452464530e-01  1.9230068839e-01
-8.8522973917e-01 -5.4131602780e-01  2.5974572161e+00 -5.4131602780e-01 -4.1213318915e-02  1.8937142320e-01  2.5974572161e+00  1.8937142320e-01  6.5552100033e-02
 1.7675634039e-01 -9.1040730618e-01 -1.7805121957e-01 -9.1040730618e-01 -1.5905201274e-01 -5.7198372886e-02 -1.7805121957e-01 -5.7198372886e-02  1.1292429784e-04
 1.0234299451e+00  2.8370055665e-03  4.2848496581e-01  2.8370055665e-03 -2.6285767055e-01 -2.2928077402e-01  4.2848496581e-01 -2.2928077402e-01  1.0563540398e+00
 1.0496837489e-02  1.3697802895e-01 -5.8174680724e-02  1.3697802895e-01 -1.6905129398e-01  4.9393096150e-01 -5.8174680724e-02  4.9393096150e-01  2.1297837708e-01
-2.8976473912e-01 -5.2849392752e-02 -3.5517986642e-02 -5.2849392752e-02  3.3105555100e-01  2.2642118611e-02 -3.5517986642e-02  2.2642118611e-02  2.5165238785e-01
 1.5199823256e-01 -1.7837946850e-02 -2.7273332785e-02 -1.7837946850e-02  5.1131195195e-02 -5.8277879486e-02 -2.7273332785e-02 -5.8277879486e-02  1.2342545089e-01
-1.2604481092e+00 -9.1698578082e-02  3.7227931736e-01 -9.1698578082e-02 -5.7846893045e-01  2.1261772726e-01  3.7227931736e-01  2.1261772726e-01 -1.5363870575e+00
 8.8218701651e-01  1.2526756601e-01 -4.5626654309e-01  1.2526756601e-01  2.6383724897e-01 -2.5475391681e-01 -4.5626654309e-01 -2.5475391681e-01  1.4344335175e+00
-7.5522973690e-03 -2.7329039411e-01 -2.5707804147e-02 -2.7329039411e-01 -3.0080245881e-02 -9.2464414982e-02 -2.5707804147e-02 -9.2464414982e-02 -1.0002166941e-01
 7.7940069289e-03  6.4543047436e-02 -6.6403021874e-02  6.4543047436e-02  2.0713631666e-01 -5.3407649840e-01 -6.6403021874e-02 -5.3407649840e-01 -2.3368299844e-01
-2.8496743799e-01 -4.7637143040e-01  2.5964397389e+00 -4.7637143040e-01 -8.5476779819e-02  6.2080556299e-02  2.5964397389e+00  6.2080556299e-02  8.6275198745e-01
 8.2862002868e-02 -9.9223946937e-01 -1.6763665594e-01 -9.9223946937e-01 -3.0434516411e-02 -1.2924810888e-01 -1.6763665594e-01 -1.2924810888e-01 -9.4705692150e-02
 1.1421875821e+00  2.0561878621e-01 -2.3246234660e-01  2.0561878621e-01 -3.1174126358e-01 -2.7185871898e-01 -2.3246234660e-01 -2.7185871898e-01  8.4203673576e-01
 5.9473217104e-02 -5.1779678055e-02  9.9155503162e-02 -5.1779678055e-02 -2.2315709077e-01  5.0806938367e-01  9.9155503162e-02  5.0806938367e-01  3.0135041767e-01
 2.6299697795e-01  3.4276768020e-02  5.5072142274e-02  3.4276768020e-02  9.7081918181e-02 -5.7865308247e-02  5.5072142274e-02 -5.7865308247e-02  2.9851143529e-01
 1.1425284242e-02  3.8614806299e-02 -1.7983710527e-01  3.8614806299e-02 -4.9761148475e-02  3.9944825427e-03 -1.7983710527e-01  3.9944825427e-03 -1.1026498503e-02
-8.9901158648e-01 -1.1814287346e-01 -2.4920772421e-02 -1.1814287346e-01 -5.6275293458e-01  1.4565682995e-01 -2.4920772421e-02  1.4565682995e-01 -1.4332338449e+00
 9.6101488368e-01  6.6276731881e-02  3.8720237293e-02  6.6276731881e-02  3.7708216964e-01 -3.0278556842e-01  3.8720237293e-02 -3.0278556842e-01  2.0765682039e+00
-9.3041357464e-04  6.7959988353e-03 -4.3757763135e-02  6.7959988353e-03 -1.7870503724e-02  4.8221124819e-02 -4.3757763135e-02  4.8221124819e-02  1.1994217013e-02
-6.2643456317e-02 -2.0460242783e-01  1.8044438788e-01 -2.0460242783e-01 -2.1236687203e-01  5.4999825762e-01  1.8044438788e-01  5.4999825762e-01  2.0889671133e-01
-1.1799839499e+00 -6.0346152778e-01  2.6520872219e+00 -6.0346152778e-01 -1.3439206811e-02  2.5047841157e-01  2.6520872219e+00  2.5047841157e-01 -2.8594753418e-02
 7.0171981445e-02  9.9045648858e-01  1.9989806236e-02  9.9045648858e-01  1.6749653972e-02 -9.1969388693e-02  1.9989806236e-02 -9.1969388693e-02  4.9818160778e-02
 1.4029453499e-01  1.1028140657e-01  6.4083179207e-01  1.1028140657e-01 -3.0592827239e-01  4.5436848948e-01  6.4083179207e-01  4.5436848948e-01  4.5133848371e-01
-8.6173477069e-01  6.4275460334e-03 -5.8861851817e-01  6.4275460334e-03  2.7246218911e-01  3.0422965032e-01 -5.8861851817e-01  3.0422965032e-01 -7.2844826598e-01
-1.0050363636e-01 -1.3461361901e-01  2.6398409199e-01 -1.3461361901e-01 -2.3872283418e-01  1.2044681418e-01  2.6398409199e-01  1.2044681418e-01 -3.9612918741e-01
 5.5922123814e-01  1.4119621883e-01  5.6795494767e-02  1.4119621883e-01  7.6636458997e-02  1.2692855290e-02  5.6795494767e-02  1.2692855290e-02  4.5891578191e-01
 1.1676449295e+00  2.8221606090e-01 -2.5077760034e-01  2.8221606090e-01  5.4974981827e-01 -1.6749598854e-01 -2.5077760034e-01 -1.6749598854e-01  1.3230464188e+00
 1.3241891886e+00  3.0506733739e-01 -6.4918915571e-01  3.0506733739e-01  3.5415524422e-01 -3.1089283113e-01 -6.4918915571e-01 -3.1089283113e-01  1.5390463477e+00
-5.1723096574e-01  9.5923043002e-02  2.4889777468e-01  9.5923043002e-02 -1.6054302316e-01  1.5558137463e-01  2.4889777468e-01  1.5558137463e-01 -5.2664808464e-01
 1.3375806075e-02  1.6046686960e-01 -2.1244338760e-01  1.6046686960e-01 -1.4408503583e-01  5.3639041585e-01 -2.1244338760e-01  5.3639041585e-01  1.3267118297e-01
 1.7267489146e-01  4.1601761943e-01 -2.4334885252e+00  4.1601761943e-01  5.2797368307e-02  4.4825860210e-02 -2.4334885252e+00  4.4825860210e-02 -1.0842540260e+00
-2.3559642570e-01  9.2913985444e-01 -5.8962786279e-02  9.2913985444e-01  2.1651429665e-01  2.0938607640e-01 -5.8962786279e-02  2.0938607640e-01 -9.5258861226e-02
-1.0841914349e+00 -1.0057849150e-01  5.9515272871e-01 -1.0057849150e-01  3.0981268325e-01  1.7942983554e-01  5.9515272871e-01  1.7942983554e-01 -7.1792615084e-01
-1.0185693814e-03 -2.1953379099e-01 -2.7375480566e-01 -2.1953379099e-01 -2.0849545346e-01  4.9076573150e-01 -2.7375480566e-01  4.9076573150e-01 -8.0830837205e-03
-1.6214339874e-01  9.3650945291e-02  7.7308443820e-02  9.3650945291e-02 -4.3298598231e-01  1.0206367225e-01  7.7308443820e-02  1.0206367225e-01 -7.1939303067e-01
-2.4156118062e-01 -2.7276294944e-02 -1.6190760122e-02 -2.7276294944e-02  1.1652850547e-01 -4.0737427549e-02 -1.6190760122e-02 -4.0737427549e-02  3.4420161144e-03
-1.0584271327e+00  1.4388826099e-01 -1.6909166903e-01  1.4388826099e-01 -3.9511891869e-01  1.9017973167e-01 -1.6909166903e-01  1.9017973167e-01 -1.4917037503e+00
-5.2032067555e-01  1.2626803275e-01 -2.8389460200e-01  1.2626803275e-01 -1.5258976612e-01  2.4581612396e-01 -2.8389460200e-01  2.4581612396e-01 -1.4718341242e+00
 3.0168819056e-01  2.0168045095e-01  1.8918215594e-01  2.0168045095e-01  2.1165151970e-01 -1.3448744784e-01  1.8918215594e-01 -1.3448744784e-01  7.7022845583e-01
-2.9003972672e-02  4.7546943022e-03  2.1673916192e-01  4.7546943022e-03  1.9489621534e-01 -5.1112072841e-01  2.1673916192e-01 -5.1112072841e-01 -1.4045508300e-01
-2.5151844613e-01  9.4648953900e-01  5.2179172934e-02  9.4648953900e-01  2.3445899560e-01  1.7103393121e-01  5.2179172934e-02  1.7103393121e-01 -4.3861513577e-02
-2.6165993513e-01 -4.1048731475e-01  2.3433430733e+00 -4.1048731475e-01 -5.7788148967e-02  1.9955556586e-04  2.3433430733e+00  1.9955556586e-04  7.4617163895e-01
 1.0482457541e+00  7.5468145289e-02 -2.4155861196e-01  7.5468145289e-02 -4.0600376852e-01 -1.8189573287e-01 -2.4155861196e-01 -1.8189573287e-01  6.9123031575e-01
-4.5821647090e-02  1.5071485939e-02 -2.5071350142e-01  1.5071485939e-02 -1.6287703753e-01  5.3345419893e-01 -2.5071350142e-01  5.3345419893e-01  6.9953344588e-02
 3.4147392757e-02 -5.2516850038e-02  2.4908627965e-01 -5.2516850038e-02  2.1849133563e-02  5.7174122802e-02  2.4908627965e-01  5.7174122802e-02  1.0050944847e-01
-7.2656357255e-01  1.0385330562e-01  2.1045595405e-02  1.0385330562e-01 -2.7417601572e-01  1.2561193690e-01  2.1045595405e-02  1.2561193690e-01 -9.0964048928e-01
-8.6613315895e-01  7.6835003876e-02  8.1085543955e-03  7.6835003876e-02 -5.1800635771e-01  1.8626879094e-01  8.1085543955e-03  1.8626879094e-01 -1.3970259301e+00
-6.9214787741e-01 -1.4796705977e-02 -2.9369505151e-02 -1.4796705977e-02 -2.4801428532e-01  2.3098115912e-01 -2.9369505151e-02  2.3098115912e-01 -1.4380529575e+00
 1.7717946275e-03  7.7321638659e-03 -4.7759782269e-02  7.7321638659e-03  2.7970839635e-02 -7.7542790702e-02 -4.7759782269e-02 -7.7542790702e-02 -2.3779682624e-02
 1.6384903876e-01 -8.6828479824e-02 -4.0245559942e-01 -8.6828479824e-02 -2.4876099162e-01  5.2521851483e-01 -4.0245559942e-01  5.2521851483e-01  2.1011726066e-01
-1.4808432783e+00 -6.0173803119e-01  2.8158387313e+00 -6.0173803119e-01 -2.4468326709e-03  2.4124176344e-01  2.8158387313e+00  2.4124176344e-01 -7.7134338581e-02
 4.4062855484e-01 -7.4215702236e-01 -5.0915305654e-01 -7.4215702236e-01 -3.5654113088e-01  1.0685890139e-01 -5.0915305654e-01  1.0685890139e-01  1.1950237442e-01
-2.0491029495e-01  5.2210808469e-01 -6.3200663974e-01  5.2210808469e-01  9.6397469021e-02  4.5066694046e-01 -6.3200663974e-01  4.5066694046e-01 -6.0931531646e-02
-9.6114154254e-01 -1.1092008847e-03 -6.0645587189e-01 -1.1092008847e-03  3.5007476192e-01  5.3465158883e-02 -6.0645587189e-01  5.3465158883e-02 -8.3580839656e-01
 2.3851971982e-02  2.5620950075e-03 -5.4867619257e-01  2.5620950075e-03  8.2591442970e-02  2.9835033670e-02 -5.4867619257e-01  2.9835033670e-02  2.8117952987e-01
 8.4413894713e-01 -1.2655271380e-01 -7.0366865915e-02 -1.2655271380e-01  1.7141447976e-01 -1.7221260831e-01 -7.0366865915e-02 -1.7221260831e-01  5.9011260074e-01
 1.3245721016e+00 -4.2384320307e-02 -4.8382852293e-01 -4.2384320307e-02  4.8817929883e-01 -1.5166481776e-01 -4.8382852293e-01 -1.5166481776e-01  1.2169870117e+00
-2.0501908730e+00 -3.0477128351e-01  1.3834191722e+00 -3.0477128351e-01 -3.1287614280e-01  2.6778025185e-01  1.3834191722e+00  2.6778025185e-01 -1.4470519460e+00
 6.2403500409e-01  4.2405069030e-01 -1.2710128653e+00  4.2405069030e-01 -2.2581627720e-02 -4.7863861976e-02 -1.2710128653e+00 -4.7863861976e-02 -2.1351396682e-01
-2.0119426423e-02 -1.2550860696e-01  1.7801019033e-01 -1.2550860696e-01 -2.1524102177e-01  5.5646420965e-01  1.7801019033e-01  5.5646420965e-01  2.6734862596e-01
-3.8928462706e-01 -4.8797639805e-01  2.6821266973e+00 -4.8797639805e-01 -9.2934448677e-02  1.3244653122e-01  2.6821266973e+00  1.3244653122e-01  7.2660943451e-01
 5.4610897340e-02  9.7485630857e-01  1.1144446949e-01  9.7485630857e-01 -5.4028596888e-02  6.9602934843e-02  1.1144446949e-01  6.9602934843e-02  1.0623430571e-01
-1.0201440683e+00 -1.9219008039e-01  2.2752003209e-01 -1.9219008039e-01  1.1867818487e-01  5.0330509522e-01  2.2752003209e-01  5.0330509522e-01 -4.9924273378e-01
 7.6736105368e-01  1.2027893911e-01  1.4788600083e-01  1.2027893911e-01 -3.5167141983e-01  2.6606080308e-01  1.4788600083e-01  2.6606080308e-01  7.3962317096e-01
-1.5212270986e-02  1.4916490532e-02 -4.7715185991e-03  1.4916490532e-02  1.8372208429e-01 -5.9258848896e-02 -4.7715185991e-03 -5.9258848896e-02  4.3314832764e-02
-8.4081269584e-01 -2.6206974463e-01 -2.3513677085e-02 -2.6206974463e-01 -3.4268720943e-01  8.7746510721e-02 -2.3513677085e-02  8.7746510721e-02 -9.6486802473e-01
-8.9659080760e-01 -1.2587296531e-01  1.5750864649e-02 -1.2587296531e-01 -5.3081608946e-01  1.2213821701e-01  1.5750864649e-02  1.2213821701e-01 -1.2548277838e+00
 1.0416842828e+00  1.2045666522e-01 -7.3750261956e-02  1.2045666522e-01  3.3466197833e-01 -2.1191446272e-01 -7.3750261956e-02 -2.1191446272e-01  1.4834922557e+00
-3.4031349227e-01  9.9457935478e-02 -4.3248563771e-02  9.9457935478e-02 -1.1573294909e-01  8.9223657211e-02 -4.3248563771e-02  8.9223657211e-02 -4.1259066080e-01
 5.3460003846e-03 -5.7241440480e-02  4.2129055770e-02 -5.7241440480e-02  1.8660884276e-01 -5.2916400909e-01  4.2129055770e-02 -5.2916400909e-01 -1.9328288814e-01
-4.9299633560e-01 -4.5298776693e-01  2.3252541797e+00 -4.5298776693e-01 -3.6057101380e-02  6.9068388246e-02  2.3252541797e+00  6.9068388246e-02  6.1409935170e-01
 1.5374494311e-01 -9.6946778995e-01 -1.6277854295e-01 -9.6946778995e-01 -1.2026552659e-01 -1.1086469388e-01 -1.6277854295e-01 -1.1086469388e-01 -3.1206609372e-02
 1.0446809710e+00  1.2749172127e-01 -1.4444634058e-01  1.2749172127e-01 -2.9079952870e-01 -2.5255914674e-01 -1.4444634058e-01 -2.5255914674e-01  1.0029755933e+00
-2.8178179484e-02  1.5039913546e-01  7.9607531949e-02  1.5039913546e-01  2.1354098407e-01 -5.0837579058e-01  7.9607531949e-02 -5.0837579058e-01 -1.8652310545e-01
-1.5474993507e-01 -5.8703661727e-02  4.2267695537e-01 -5.8703661727e-02 -3.6941771227e-01  5.2432579795e-02  4.2267695537e-01  5.2432579795e-02 -4.5797401391e-01
 7.1758696292e-03  3.0563539689e-02  1.7686980133e-02  3.0563539689e-02 -6.7130475171e-03  1.2629379459e-02  1.7686980133e-02  1.2629379459e-02  1.0274385703e-02
-8.5371056495e-01 -2.8770624241e-03 -9.8367119198e-02 -2.8770624241e-03 -5.2047262856e-01  1.8759737891e-01 -9.8367119198e-02  1.8759737891e-01 -1.5784619619e+00
 5.1671332267e-01  2.0859452515e-02  1.4317040048e-02  2.0859452515e-02  2.5054036942e-01 -2.8004457651e-01  1.4317040048e-02 -2.8004457651e-01  1.7692628984e+00
-2.2578114718e-02  1.7805182187e-01  3.5262883750e-02  1.7805182187e-01  5.4032910419e-02 -6.1216936817e-02  3.5262883750e-02 -6.1216936817e-02 -1.5771515363e-02
-4.5309215809e-02  4.8190569859e-02 -2.4508377021e-01  4.8190569859e-02 -2.1223918103e-01  5.9743153916e-01 -2.4508377021e-01  5.9743153916e-01  1.1173700378e-01
 1.0071552946e+00 -4.8566040843e-01  3.0332258205e+00 -4.8566040843e-01 -1.1914615945e-01 -7.8524433620e-02  3.0332258205e+00 -7.8524433620e-02  1.6856673041e+00
 2.0471955699e-01 -7.3314052797e-01  2.2479617313e-01 -7.3314052797e-01  1.0784790569e-02 -5.1517563360e-01  2.2479617313e-01 -5.1517563360e-01 -2.8673945320e-02
 3.4458833112e-01 -5.4375572874e-01 -5.4658817971e-01 -5.4375572874e-01 -2.7730085593e-01  9.9376896574e-02 -5.4658817971e-01  9.9376896574e-02 -1.2793649015e-02
 1.1807676471e+00  3.9995571116e-01 -1.1916901578e+00  3.9995571116e-01 -2.1669039458e-01 -2.2162997204e-01 -1.1916901578e+00 -2.2162997204e-01  1.2828609184e-01
 4.9860376229e-01 -3.7494205782e-02 -1.8486855856e-01 -3.7494205782e-02  1.0869546550e-01  8.0495433034e-02 -1.8486855856e-01  8.0495433034e-02  2.0097139029e-01
-2.6909847061e-01 -6.6138964606e-02  1.6624233619e-01 -6.6138964606e-02 -1.9542224686e-01 -6.1833278487e-02  1.6624233619e-01 -6.1833278487e-02  1.4857654011e-01
 7.9370591995e-01 -1.5672770747e-01  4.0313312664e-01 -1.5672770747e-01  3.7629214532e-01 -1.5066968720e-01  4.0313312664e-01 -1.5066968720e-01  1.1047068656e+00
-1.9758487064e+00  3.1039644127e-01 -2.4270605985e+00  3.1039644127e-01 -8.9723743621e-02  2.1093967706e-01 -2.4270605985e+00  2.1093967706e-01 -2.1399071606e+00
 1.2909445262e+00  8.7713219834e-02 -2.9570482110e-01  8.7713219834e-02  5.2496354167e-01 -2.3557284248e-01 -2.9570482110e-01 -2.3557284248e-01  1.4347295980e+00
-2.7118922653e-02 -9.2102006413e-02  4.3648127033e-02 -9.2102006413e-02 -1.8827416011e-01  4.7973800640e-01  4.3648127033e-02  4.7973800640e-01  1.7164703879e-01
 6.6386145224e-02 -9.7249730960e-01 -1.1727541328e-01 -9.7249730960e-01 -4.8294975468e-02 -3.4351970953e-02 -1.1727541328e-01 -3.4351970953e-02 -5.2093649841e-02
-9.8455853788e-01 -4.4883350383e-01  1.9418709929e+00 -4.4883350383e-01  8.2733956799e-02  2.3234685028e-01  1.9418709929e+00  2.3234685028e-01 -2.2348020376e-01
-3.6920732032e-01  8.1939892492e-02 -9.0854919988e-01  8.1939892492e-02  4.8008917901e-01  4.5247366037e-03 -9.0854919988e-01  4.5247366037e-03 -4.4587748736e-01
 1.0067729362e-01  1.5108094644e-01  1.7765209198e-02  1.5108094644e-01  1.4792223365e-01 -5.3639551062e-01  1.7765209198e-02 -5.3639551062e-01 -1.1645064646e-01
-3.9125937448e-01 -7.2912086062e-02  2.4273622497e-01 -7.2912086062e-02 -1.2288500046e-01 -1.0806065034e-03  2.4273622497e-01 -1.0806065034e-03 -1.7460747874e-01
 2.3870361521e-01  2.5584250479e-02  4.5324376706e-02  2.5584250479e-02  4.8810430411e-02 -1.1135050334e-02  4.5324376706e-02 -1.1135050334e-02  3.2406350121e-01
 9.3597428504e-01  1.5784319944e-01 -7.9904338325e-02  1.5784319944e-01  4.9789483597e-01 -2.0133942158e-01 -7.9904338325e-02 -2.0133942158e-01  1.4991802693e+00
 6.5763978731e-01  1.2306330139e-01 -3.6011605739e-01  1.2306330139e-01  2.1157978993e-01 -2.4846312994e-01 -3.6011605739e-01 -2.4846312994e-01  1.2979567564e+00
 2.0901701668e-02 -1.8696237279e-02 -2.7542031342e-02 -1.8696237279e-02 -4.1503978817e-02  1.0541943034e-01 -2.7542031342e-02  1.0541943034e-01  4.9884654886e-03
 4.5247000132e-02 -2.2627337697e-02 -2.3183252732e-01 -2.2627337697e-02 -2.1418713709e-01  5.4676326540e-01 -2.3183252732e-01  5.4676326540e-01  1.6807317019e-01
-5.9262534115e-01 -5.7674219045e-01  2.9403464187e+00 -5.7674219045e-01 -6.0632550105e-02  1.0075658486e-01  2.9403464187e+00  1.0075658486e-01  6.4298866381e-01
-3.0694478485e-01  9.4553892228e-01  1.6969403383e-01  9.4553892228e-01  2.2789384291e-01  1.3620972083e-01  1.6969403383e-01  1.3620972083e-01 -3.7988402722e-02
 3.3043045644e-02  4.1941248350e-02 -3.0129482130e-01  4.1941248350e-02 -1.7765073645e-01  4.9953170984e-01 -3.0129482130e-01  4.9953170984e-01  1.2015839609e-01
-1.3394017379e+00 -1.1764128005e-01 -4.7761707185e-02 -1.1764128005e-01  3.3407394529e-01  2.2184626967e-01 -4.7761707185e-02  2.2184626967e-01 -9.0167421464e-01
 1.0043992775e-01  5.0329191796e-02 -3.3761481550e-01  5.0329191796e-02  2.0945581921e-02  3.3553580797e-02 -3.3761481550e-01  3.3553580797e-02  6.2544345257e-03
 4.7756863738e-01 -9.4919079320e-02 -7.5616888817e-04 -9.4919079320e-02  1.0390252478e-01 -7.6865075343e-02 -7.5616888817e-04 -7.6865075343e-02  4.3066577923e-01
 1.0789887570e+00 -5.0259272414e-02 -3.2251456595e-02 -5.0259272414e-02  5.0609256678e-01 -1.5138783103e-01 -3.2251456595e-02 -1.5138783103e-01  1.2460408595e+00
 4.0111115562e-02 -3.5750976199e-04 -8.1641296155e-02 -3.5750976199e-04  4.8259747804e-03 -1.2847159091e-02 -8.1641296155e-02 -1.2847159091e-02  1.2657950319e-02
 1.5994042311e+00  9.8928356699e-02 -1.6472808489e-01  9.8928356699e-02  4.4411046510e-01 -3.0318323737e-01 -1.6472808489e-01 -3.0318323737e-01  1.9876482870e+00
-1.5647471082e-01  2.5007697063e-02  2.7938579208e-01  2.5007697063e-02  1.9796964553e-01 -4.7794821458e-01  2.7938579208e-01 -4.7794821458e-01 -2.5612074546e-01
-1.6394209142e+00 -4.5307392591e-01  2.1851010387e+00 -4.5307392591e-01  7.1908600530e-02  3.3827198034e-01  2.1851010387e+00  3.3827198034e-01 -7.3772343180e-01
 2.9888810028e-01 -9.7262766126e-01 -2.4201367564e-01 -9.7262766126e-01 -3.2015593011e-01 -1.2690551827e-03 -2.4201367564e-01 -1.2690551827e-03  8.1847508767e-02
-2.4988266289e-01 -2.4956152279e-02  8.8403228859e-01 -2.4956152279e-02  7.1103360325e-02 -3.9648321836e-01  8.8403228859e-01 -3.9648321836e-01 -2.4076442904e-01
-3.2692384434e-01  2.6719836151e-01 -1.0731956642e+00  2.6719836151e-01  4.0968556351e-01 -9.4972557073e-02 -1.0731956642e+00 -9.4972557073e-02 -3.5858388722e-01
 5.1839046181e-01  9.5756241733e-03  2.1238138660e-02  9.5756241733e-03  1.9088614918e-01 -1.5428346336e-01  2.1238138660e-02 -1.5428346336e-01  3.4083276047e-01
 6.4621388114e-01  6.1931891270e-02 -4.6182995179e-01  6.1931891270e-02  3.5829505652e-01 -4.6674091765e-02 -4.6182995179e-01 -4.6674091765e-02  3.2421751126e-01
-4.7738414255e-01  1.4720004488e-01  5.6393099751e-02  1.4720004488e-01 -2.8485414372e-01  1.0162972135e-01  5.6393099751e-02  1.0162972135e-01 -9.7409150005e-01
-1.4656258248e+00 -1.7576459947e-01  9.8449546966e-01 -1.7576459947e-01 -3.9133322691e-01  3.0178712875e-01  9.8449546966e-01  3.0178712875e-01 -1.9645269470e+00
-1.1556490667e-01 -7.7622736562e-02  6.6685904775e-02 -7.7622736562e-02 -4.6100028566e-02  6.3227143917e-02  6.6685904775e-02  6.3227143917e-02  3.0667473039e-02
-1.9976164063e-02  2.4858157650e-02  1.1326344525e-01  2.4858157650e-02  2.0029425778e-01 -5.2195780813e-01  1.1326344525e-01 -5.2195780813e-01 -1.8107374098e-01
-5.6022192639e-01 -5.3349041445e-01  2.7311533968e+00 -5.3349041445e-01 -5.7488630244e-02  9.8488606052e-02  2.7311533968e+00  9.8488606052e-02  6.1177780806e-01
 1.9619182776e-01 -9.8208190628e-01 -1.6278765962e-01 -9.8208190628e-01 -1.5108092693e-01 -1.3767726196e-01 -1.6278765962e-01 -1.3767726196e-01 -1.4050835811e-02
-1.1140554244e+00 -9.9550942363e-02 -4.4070085193e-02 -9.9550942363e-02  3.5541167374e-01  2.1779469659e-01 -4.4070085193e-02  2.1779469659e-01 -8.7753795396e-01
-1.4178545586e-02  5.0872719555e-02  1.5566244946e-01  5.0872719555e-02  1.9848943259e-01 -5.2107866949e-01  1.5566244946e-01 -5.2107866949e-01 -1.5719745083e-01
-1.2623223644e-01  3.9276342381e-03 -3.8090199335e-04  3.9276342381e-03 -1.8446387982e-02  1.9757416506e-02 -3.8090199335e-04  1.9757416506e-02 -1.2063399817e-01
 8.2119220325e-02 -1.9429658254e-02  8.9283451931e-02 -1.9429658254e-02  7.6759445170e-02 -2.9392959491e-02  8.9283451931e-02 -2.9392959491e-02  1.7577600202e-01
 9.2652644874e-01 -2.7906425510e-03 -4.2280251320e-02 -2.7906425510e-03  4.7340018486e-01 -1.4183125288e-01 -4.2280251320e-02 -1.4183125288e-01  1.2033533304e+00
 1.2520995207e-02 -2.0214894694e-02  1.4338704997e-02 -2.0214894694e-02 -6.3078837186e-03  1.5340225120e-02  1.4338704997e-02  1.5340225120e-02  3.8390551953e-02
-1.2631701685e+00 -6.5457728332e-02  6.4628477181e-02 -6.5457728332e-02 -4.2255748274e-01  3.5050308386e-01  6.4628477181e-02  3.5050308386e-01 -2.2620585796e+00
 5.6754441321e-02 -3.4662382894e-02 -2.0950423618e-01 -3.4662382894e-02 -2.0361112044e-01  5.0760472824e-01 -2.0950423618e-01  5.0760472824e-01  1.7828100525e-01
-7.4816007654e-01 -4.4430953823e-01  2.3326910255e+00 -4.4430953823e-01 -2.3989698530e-03  1.2570070684e-01  2.3326910255e+00  1.2570070684e-01  1.5348787027e-01
 2.3238366611e-01 -9.5990103910e-01 -1.3369898459e-01 -9.5990103910e-01 -2.3352160631e-01 -1.1780419425e-01 -1.3369898459e-01 -1.1780419425e-01  2.6534604438e-02
 9.4608224819e-01 -3.4332595352e-02  3.1771764074e-01 -3.4332595352e-02 -3.5397094546e-01 -2.6224571220e-01  3.1771764074e-01 -2.6224571220e-01  8.9202564969e-01
-1.3552358559e-01  3.7100190465e-02  2.2958371495e-01  3.7100190465e-02  2.2594617601e-01 -4.8336054370e-01  2.2958371495e-01 -4.8336054370e-01 -2.4326983968e-01
 1.7475700631e-01  8.6067920962e-02 -3.7032184577e-01  8.6067920962e-02  5.2699783635e-02 -3.9862086564e-02 -3.7032184577e-01 -3.9862086564e-02 -1.0976843662e-01
-5.1856996714e-01  3.7188930255e-02  4.4855658239e-02  3.7188930255e-02 -2.1691422999e-01  1.1447914024e-01  4.4855658239e-02  1.1447914024e-01 -6.7409379886e-01
-9.0974285601e-01  6.4017418091e-02  1.9513192409e-01  6.4017418091e-02 -5.7630956084e-01  1.9467002454e-01  1.9513192409e-01  1.9467002454e-01 -1.5358224677e+00
-6.4089668591e-01 -6.4773839220e-02  2.4095875317e-01 -6.4773839220e-02 -2.4490209870e-01  2.4361499205e-01  2.4095875317e-01  2.4361499205e-01 -1.5063566184e+00
 1.5527504497e-02  4.7419064575e-03 -4.0225218787e-02  4.7419064575e-03  2.8094196117e-02 -8.5228900692e-02 -4.0225218787e-02 -8.5228900692e-02 -6.4519938397e-02
-8.2560962871e-03  1.3296665734e-01 -1.5301012996e-01  1.3296665734e-01  1.8304687600e-01 -4.8137199597e-01 -1.5301012996e-01 -4.8137199597e-01 -2.6550661609e-01
-2.3848261935e-02  9.5541469003e-01  2.6792254040e-01  9.5541469003e-01 -8.5039502567e-02  1.0785450757e-01  2.6792254040e-01  1.0785450757e-01  1.6292700109e-01
-1.6650425937e-02  3.6432912787e-01 -2.0303998557e+00  3.6432912787e-01  1.5821524268e-01 -1.5918044894e-02 -2.0303998557e+00 -1.5918044894e-02 -9.1553337551e-01
-7.9316604131e-01 -2.8636058922e-01  5.4150723282e-01 -2.8636058922e-01  3.4091733155e-01  2.4647156981e-01  5.4150723282e-01  2.4647156981e-01 -3.0897557392e-01
-9.1983141821e-02 -6.6312324210e-02 -2.4158073047e-01 -6.6312324210e-02  2.5773288540e-01 -5.2617883718e-01 -2.4158073047e-01 -5.2617883718e-01 -3.9807488074e-01
-4.3758788616e-01 -6.8443884719e-02 -3.1237934501e-01 -6.8443884719e-02 -3.6358464279e-01  1.0217573326e-01 -3.1237934501e-01  1.0217573326e-01 -8.2615715645e-01
 3.6356391081e-01  1.2385946182e-01 -1.2539900995e-01  1.2385946182e-01  7.3959851714e-03 -4.9763024424e-02 -1.2539900995e-01 -4.9763024424e-02  2.9709351585e-01
 7.5078314396e-01  2.3005254047e-01 -8.2010841776e-02  2.3005254047e-01  4.4130196170e-01 -1.3068514555e-01 -8.2010841776e-02 -1.3068514555e-01  1.3917364552e+00
 2.8897227554e-02 -1.3862598286e-01  3.2275932646e-02 -1.3862598286e-01  2.1545605551e-02 -3.0467352802e-02  3.2275932646e-02 -3.0467352802e-02 -1.8906993124e-01
-5.3509244355e-01 -3.0517678711e-02 -1.0753817505e-02 -3.0517678711e-02 -2.0423195643e-01  2.1319213263e-01 -1.0753817505e-02  2.1319213263e-01 -1.3948568408e+00
-1.0602710047e-02 -1.9001817881e-01  1.6227580933e-01 -1.9001817881e-01 -1.9875111509e-01  5.3209284060e-01  1.6227580933e-01  5.3209284060e-01  2.4120346648e-01
 9.7222951446e-02  8.9164830528e-01  1.5890652865e-01  8.9164830528e-01 -9.1815350756e-02 -3.0668243707e-03  1.5890652865e-01 -3.0668243707e-03  8.6848592710e-02
 5.8744649111e-01  5.1510279766e-01 -2.4054331821e+00  5.1510279766e-01  7.9069157717e-02 -1.8881559353e-01 -2.4054331821e+00 -1.8881559353e-01 -4.5685899633e-01
 2.3814912312e-01  1.4504485197e-01  2.7377253730e-01  1.4504485197e-01 -2.8583718638e-01  4.6412995488e-01  2.7377253730e-01  4.6412995488e-01  3.8041274507e-01
 1.0439128962e+00  1.7715682554e-01 -1.8847180563e-02  1.7715682554e-01 -2.5822464692e-01 -3.0281128964e-01 -1.8847180563e-02 -3.0281128964e-01  5.7219858095e-01
-4.2491912779e-02  7.4853060367e-02 -2.1417432065e-01  7.4853060367e-02  3.8079876528e-01 -7.4958503740e-02 -2.1417432065e-01 -7.4958503740e-02  1.1597352626e-01
-1.2484452688e+00 -3.9444697057e-01  7.0776782536e-02 -3.9444697057e-01 -4.2049152424e-01  9.3657259002e-02  7.0776782536e-02  9.3657259002e-02 -1.1858175322e+00
-7.5739292667e-01 -7.7891911249e-02  1.2245813370e-01 -7.7891911249e-02 -3.7900158435e-01  1.2645055251e-01  1.2245813370e-01  1.2645055251e-01 -8.8127203345e-01
 1.5367049225e-01 -2.6999309885e-01  6.9901062716e-03 -2.6999309885e-01  5.4744441689e-02 -1.6660997580e-02  6.9901062716e-03 -1.6660997580e-02  1.2894498295e-02
 1.0351776976e+00  1.2133325131e-01 -3.3124470765e-01  1.2133325131e-01  2.7923785506e-01 -1.8205600242e-01 -3.3124470765e-01 -1.8205600242e-01  9.3070970266e-01
 5.6360841652e-04 -8.3963062171e-02  7.8398464448e-03 -8.3963062171e-02 -2.2417439907e-01  5.6893998039e-01  7.8398464448e-03  5.6893998039e-01  2.2712953471e-01
 5.3368518148e-01  6.0111091695e-01 -3.1172321116e+00  6.0111091695e-01  7.7745806583e-02 -1.1934324159e-01 -3.1172321116e+00 -1.1934324159e-01 -7.4891877555e-01
 8.9340580640e-02 -9.7826606105e-01 -1.5565428634e-01 -9.7826606105e-01 -1.0495169924e-01 -3.4130832192e-02 -1.5565428634e-01 -3.4130832192e-02 -3.9051862515e-02
 2.0848859858e-02 -1.2164993147e-01 -7.7363712259e-02 -1.2164993147e-01  1.7711625390e-01 -5.0872458454e-01 -7.7363712259e-02 -5.0872458454e-01 -2.1902981284e-01
 1.5020835030e+00  1.6216607948e-01 -7.7777344819e-02  1.6216607948e-01 -3.0230364862e-01 -2.4429382172e-01 -7.7777344819e-02 -2.4429382172e-01  9.4422689438e-01
-1.7056032711e-01 -1.0747179924e-01  4.7368461384e-01 -1.0747179924e-01 -1.2896904814e-01  4.3494659783e-02  4.7368461384e-01  4.3494659783e-02 -2.6193975987e-02
 1.4173759540e-01  8.1631859362e-02  6.8435172901e-02  8.1631859362e-02  3.9637657907e-02 -8.1452682170e-03  6.8435172901e-02 -8.1452682170e-03  1.5600199196e-01
-1.0479180067e+00 -7.7542253896e-02 -4.4507591853e-02 -7.7542253896e-02 -5.0470841891e-01  1.1652875304e-01 -4.4507591853e-02  1.1652875304e-01 -1.1813590708e+00
-8.3082896534e-02 -1.0965850082e-01  3.5775611598e-01 -1.0965850082e-01 -2.2214724313e-02  2.2681851342e-02  3.5775611598e-01  2.2681851342e-02  5.4056528536e-02
 4.7760158311e-01  4.4426098225e-01 -2.2929345808e+00  4.4426098225e-01  7.6617443210e-02 -9.7737641258e-02 -2.2929345808e+00 -9.7737641258e-02 -4.5794403213e-01
 2.3939701674e-02 -5.2545641506e-02 -9.0772813308e-02 -5.2545641506e-02 -1.9965891607e-01  5.0436925993e-01 -9.0772813308e-02  5.0436925993e-01  1.9042566563e-01
-7.8051237576e-01 -4.3106319173e-01  2.0979312803e+00 -4.3106319173e-01 -5.3047763720e-03  1.7990708318e-01  2.0979312803e+00  1.7990708318e-01 -1.0220525741e-01
-1.6786609218e-01  9.7776380247e-01  1.6879188804e-01  9.7776380247e-01  1.5403439268e-01  8.6970139285e-02  1.6879188804e-01  8.6970139285e-02  1.2590959869e-02
 8.5384398503e-01  9.5768896810e-03  3.1062586241e-01  9.5768896810e-03 -3.3463659570e-01 -2.2580989990e-01  3.1062586241e-01 -2.2580989990e-01  9.2088689067e-01
-5.7289309465e-02  1.2136652106e-01  1.0577927941e-01  1.2136652106e-01  2.1436296434e-01 -4.9275709499e-01  1.0577927941e-01 -4.9275709499e-01 -2.1442120260e-01
-2.6892809072e-01 -1.2180554845e-01  5.8555061573e-01 -1.2180554845e-01 -1.2213445310e-01  2.2051688738e-02  5.8555061573e-01  2.2051688738e-02  6.0330783495e-02
-1.3875731296e-01 -6.0966782296e-02 -6.5923098711e-04 -6.0966782296e-02 -1.0584477094e-01  6.3009705353e-02 -6.5923098711e-04  6.3009705353e-02 -2.4440953536e-01
-8.2775004638e-01 -1.8966213251e-02  2.4768991480e-01 -1.8966213251e-02 -6.4007807620e-01  2.1628582947e-01  2.4768991480e-01  2.1628582947e-01 -1.7055261311e+00
 3.6856608526e-01  7.1408555886e-02 -2.9175526032e-01  7.1408555886e-02  1.7107868944e-01 -2.4255873075e-01 -2.9175526032e-01 -2.4255873075e-01  1.3701801806e+00
-4.6961545494e-03 -3.8093943339e-02 -3.5964811871e-03 -3.8093943339e-02 -5.6126607976e-02  1.2950025172e-01 -3.5964811871e-03  1.2950025172e-01  5.4821634300e-02
 3.8679196588e-03  1.5329798961e-01 -3.0273352258e-01  1.5329798961e-01  2.1985472382e-01 -5.7712204060e-01 -3.0273352258e-01 -5.7712204060e-01 -3.4540464168e-01
 6.0949384041e-02  4.7778866982e-01 -2.9003347372e+00  4.7778866982e-01  1.0920257616e-01 -7.4805220563e-02 -2.9003347372e+00 -7.4805220563e-02 -1.1174487951e+00
-8.4834802225e-02 -1.0149586588e+00 -1.3684785374e-01 -1.0149586588e+00  1.0745675312e-01 -1.1070067119e-01 -1.3684785374e-01 -1.1070067119e-01 -1.5935212320e-01
-1.2344717661e+00 -2.9770656311e-01  5.9014332756e-01 -2.9770656311e-01  1.0090713774e-01  4.6837184400e-01  5.9014332756e-01  4.6837184400e-01 -6.1926061692e-01
 6.1566928216e-01  1.2723954308e-01  2.1439287283e-01  1.2723954308e-01 -2.7726909684e-01  3.5047429130e-01  2.1439287283e-01  3.5047429130e-01  7.4049155667e-01
-2.2974881453e-01 -7.7500611344e-02 -1.1345129048e-01 -7.7500611344e-02 -3.2770717917e-01  9.3560947450e-02 -1.1345129048e-01  9.3560947450e-02 -3.0087375713e-01
 6.2591157447e-01  2.2972845799e-01 -1.6010077597e-02  2.2972845799e-01  1.3039789831e-01 -6.3920527360e-02 -1.6010077597e-02 -6.3920527360e-02  6.8446805407e-01
-7.5205626026e-01 -1.9101696111e-01 -1.0725501912e-01 -1.9101696111e-01 -5.1963326432e-01  7.6737796791e-02 -1.0725501912e-01  7.6737796791e-02 -1.2125551316e+00
-1.0057663170e+00 -1.1481932626e-01 -6.8643559398e-02 -1.1481932626e-01 -3.6251586316e-01  2.2668092149e-01 -6.8643559398e-02  2.2668092149e-01 -1.6965814207e+00
 8.2334214339e-01 -5.3330430649e-02  2.3272811112e-01 -5.3330430649e-02  2.7684464267e-01 -1.5151440189e-01  2.3272811112e-01 -1.5151440189e-01  1.2734551688e+00
 4.1178223939e-02 -1.7090346364e-01 -1.3729808882e-01 -1.7090346364e-01 -2.3380594382e-01  5.2148802290e-01 -1.3729808882e-01  5.2148802290e-01  1.8505784278e-01
-4.3267707678e-01 -4.1985109716e-01  2.1524205142e+00 -4.1985109716e-01 -6.5555691469e-02  1.0400600521e-01  2.1524205142e+00  1.0400600521e-01  2.3988790706e-01
-1.7597768951e-01  9.9112954437e-01  1.8214232220e-01  9.9112954437e-01  1.3492203066e-01  1.6983886788e-01  1.8214232220e-01  1.6983886788e-01  3.6686381436e-02
-9.1165519867e-01  2.4990959905e-02 -3.0027807193e-01  2.4990959905e-02  1.5413320917e-01  3.0881022677e-01 -3.0027807193e-01  3.0881022677e-01 -1.5871330799e+00
 1.4332666057e-03 -5.3069287027e-02  8.0715586762e-02 -5.3069287027e-02  1.7663692479e-01 -5.1182720297e-01  8.0715586762e-02 -5.1182720297e-01 -1.8820522669e-01
-5.4344560580e-02  4.8757483312e-02  2.1426600714e-01  4.8757483312e-02  1.6964168699e-01 -6.2805990137e-02  2.1426600714e-01 -6.2805990137e-02  2.1636058589e-01
-3.8401226224e-01 -1.9446750263e-01  5.7963163569e-01 -1.9446750263e-01  2.5628709843e-01  5.5175872951e-02  5.7963163569e-01  5.5175872951e-02  3.3502664678e-01
-6.3084722674e-01 -1.4845136782e-02  3.4976286181e-01 -1.4845136782e-02 -6.6913476800e-01  2.2918420225e-01  3.4976286181e-01  2.2918420225e-01 -1.7295472961e+00
-1.4353179002e-01 -5.5806257861e-02  2.6374764095e-01 -5.5806257861e-02 -1.6826388024e-01  2.8785907850e-01  2.6374764095e-01  2.8785907850e-01 -1.6384595964e+00
-7.4711094643e-03  1.5621213759e-01  3.2862035283e-02  1.5621213759e-01 -1.0937873748e-02  1.4607757729e-01  3.2862035283e-02  1.4607757729e-01  9.1469028288e-02
-7.8200325176e-02  8.0808044338e-03  4.4629046159e-01  8.0808044338e-03  2.2259644968e-01 -5.2167320473e-01  4.4629046159e-01 -5.2167320473e-01 -1.0626846571e-01
-2.7375985545e-01  1.0269903456e+00 -5.5992603069e-01  1.0269903456e+00  3.7490916554e-01  1.7499444049e-01 -5.5992603069e-01  1.7499444049e-01 -2.4294229617e-01
-5.4198934465e-01 -2.2025225609e-01  2.5321295865e+00 -2.2025225609e-01  6.3976721756e-02  7.3306868637e-02  2.5321295865e+00  7.3306868637e-02  5.4574844646e-01
-2.5432334113e-01 -1.3873617635e-01  6.1758250285e-01 -1.3873617635e-01  2.2674676542e-01 -4.7292166331e-01  6.1758250285e-01 -4.7292166331e-01 -1.9035569360e-01
-1.0816823901e+00  3.2405989078e-02 -6.1387984378e-02  3.2405989078e-02  3.2610369867e-01  3.1224609837e-01 -6.1387984378e-02  3.1224609837e-01 -7.8149056208e-01
 3.2772554772e-01 -1.4116854183e-01  8.6453819032e-02 -1.4116854183e-01  1.5493323160e-01  4.0668926121e-02  8.6453819032e-02  4.0668926121e-02  5.2555011703e-01
 8.8491896710e-01 -1.7600327838e-01 -9.9792323940e-02 -1.7600327838e-01  1.9398851015e-01 -1.9763093364e-01 -9.9792323940e-02 -1.9763093364e-01  8.2839983285e-01
 8.9236581418e-01 -1.8217044544e-01 -1.1792215228e-01 -1.8217044544e-01  5.1082672821e-01 -1.9106097777e-01 -1.1792215228e-01 -1.9106097777e-01  1.3385733508e+00
 2.0558327110e-01 -4.9427647649e-02 -1.4752611007e-01 -4.9427647649e-02  2.3726899226e-02 -6.9266412547e-02 -1.4752611007e-01 -6.9266412547e-02  3.6613787385e-01
-9.0945335124e-01 -5.9785978526e-02  1.0316695725e-01 -5.9785978526e-02 -3.3027799116e-01  2.3032750214e-01  1.0316695725e-01  2.3032750214e-01 -1.5427744679e+00
-1.8983429888e-04  3.7826574184e-02  1.1369215936e-02  3.7826574184e-02  1.9199041823e-01 -4.9924527398e-01  1.1369215936e-02 -4.9924527398e-01 -1.9499004906e-01
-3.2227934206e-01 -3.9897488214e-01  2.1884585002e+00 -3.9897488214e-01 -6.5648340303e-02  5.2645722503e-02  2.1884585002e+00  5.2645722503e-02  6.7421010451e-01
-1.2589046954e-01  9.7999006885e-01  1.3535933283e-01  9.7999006885e-01  8.1361376808e-02  1.2268182813e-01  1.3535933283e-01  1.2268182813e-01  4.7263962719e-02
-8.9517460122e-01 -1.4551891338e-01  1.3339212065e-01 -1.4551891338e-01  3.8474536323e-01  2.1914162184e-01  1.3339212065e-01  2.1914162184e-01 -7.1579607044e-01
 5.3703480169e-03 -4.5642152298e-02 -5.5049504832e-03 -4.5642152298e-02 -2.0735729039e-01  5.3017528509e-01 -5.5049504832e-03  5.3017528509e-01  2.1562113942e-01
-9.7356153870e-02  2.3314376676e-02  8.0261026599e-03  2.3314376676e-02 -2.9078591871e-02  3.1768280919e-02  8.0261026599e-03  3.1768280919e-02 -1.1188823098e-01
-4.2172353204e-02 -7.2385769159e-02  3.8458381089e-01 -7.2385769159e-02 -1.1091032258e-02  1.2694246711e-02  3.8458381089e-01  1.2694246711e-02  4.7805157363e-02
-9.0594861921e-01 -6.9968310292e-02  2.8506500633e-02 -6.9968310292e-02 -5.7770515666e-01  2.0570523543e-01  2.8506500633e-02  2.0570523543e-01 -1.6946757108e+00
-4.8109067767e-01 -3.3570897209e-02  3.3919819873e-02 -3.3570897209e-02 -2.1274822292e-01  2.6037850764e-01  3.3919819873e-02  2.6037850764e-01 -1.6110852843e+00
-6.3581188305e-03  2.3307024854e-02  2.2471214124e-02  2.3307024854e-02  3.9421210554e-02 -9.7682741573e-02  2.2471214124e-02 -9.7682741573e-02 -3.8204478872e-02
-3.7213976030e-02 -6.9188931825e-02  1.4866594139e-01 -6.9188931825e-02 -2.2273353412e-01  5.7573938210e-01  1.4866594139e-01  5.7573938210e-01  2.5476076435e-01
 6.3631494379e-01  5.8900336612e-01 -2.9769645636e+00  5.8900336612e-01  7.0150142498e-02 -1.3434261174e-01 -2.9769645636e+00 -1.3434261174e-01 -6.6090132172e-01
-9.8004038159e-03 -5.8511063141e-01 -3.1201862703e-01 -5.8511063141e-01  1.5260958353e-01 -4.0585778640e-01 -3.1201862703e-01 -4.0585778640e-01 -2.6947907995e-01
 1.2342068229e-01  7.7416383943e-01 -2.5954823844e-02  7.7416383943e-01  1.1534102289e-01 -3.0122851119e-01 -2.5954823844e-02 -3.0122851119e-01 -5.7123667084e-02
 1.4052460716e+00  6.1812579081e-02  1.8930474873e-01  6.1812579081e-02 -3.4842468342e-01 -1.9410038499e-01  1.8930474873e-01 -1.9410038499e-01  8.3456566040e-01
 5.2838279688e-02  1.1499004101e-01 -7.0732478470e-01  1.1499004101e-01 -4.8132953711e-02 -9.2677144141e-02 -7.0732478470e-01 -9.2677144141e-02 -3.2012937939e-01
 6.0569589128e-01  2.2418392608e-01 -8.3171503123e-03  2.2418392608e-01  1.6126395401e-01 -5.6453227519e-02 -8.3171503123e-03 -5.6453227519e-02  4.9750710589e-01
-1.1725545465e+00 -1.5336243340e-01 -1.0155634258e-02 -1.5336243340e-01 -4.9755167760e-01  1.1975951726e-01 -1.0155634258e-02  1.1975951726e-01 -1.1735524660e+00
-3.1619667984e-01 -3.5577210547e-01  1.9555742258e+00 -3.5577210547e-01 -2.6823464561e-02  8.2369198721e-02  1.9555742258e+00  8.2369198721e-02  5.3348184030e-01
-1.6274565986e-01 -2.0977346505e-01  9.1652997878e-01 -2.0977346505e-01 -8.8884559442e-03  1.6390906979e-02  9.1652997878e-01  1.6390906979e-02  2.1022186712e-01
-3.8737064497e-02  4.2647066482e-02  2.1610223097e-01  4.2647066482e-02  1.8996883693e-01 -4.5805439119e-01  2.1610223097e-01 -4.5805439119e-01 -1.3239112619e-01
-2.5426778325e-01  9.1698260371e-01  1.4025367886e-01  9.1698260371e-01  2.5435561169e-01  1.5149616038e-01  1.4025367886e-01  1.5149616038e-01 -2.5004970429e-02
 3.2157331513e-01  3.9768386452e-01 -2.1289289295e+00  3.9768386452e-01  7.6318369380e-02 -2.6784297010e-02 -2.1289289295e+00 -2.6784297010e-02 -5.3300088253e-01
 7.4152128006e-01  8.3151828678e-02 -1.6697630944e-01  8.3151828678e-02 -4.6012054190e-01 -1.7376715165e-01 -1.6697630944e-01 -1.7376715165e-01  3.7545602085e-01
 4.1278909838e-02  6.3855635913e-02 -3.4286877377e-01  6.3855635913e-02 -1.9266307963e-01  5.3876505143e-01 -3.4286877377e-01  5.3876505143e-01  1.3019642450e-01
-3.1074254413e-01  6.6138908462e-02 -3.4361811292e-02  6.6138908462e-02 -1.4699890416e-01  1.6711549352e-02 -3.4361811292e-02  1.6711549352e-02 -4.7911097659e-01
-4.9503254858e-01  7.4121735388e-02  2.8719115752e-02  7.4121735388e-02 -7.5506840120e-02  9.9390080764e-02  2.8719115752e-02  9.9390080764e-02 -4.6503738181e-01
 9.7186821570e-01 -9.5968412430e-02 -7.7266177103e-02 -9.5968412430e-02  4.1435731378e-01 -2.1257992113e-01 -7.7266177103e-02 -2.1257992113e-01  1.3689513548e+00
 3.2458262455e-03  9.8329008108e-02  4.5032502625e-02  9.8329008108e-02  9.3242103189e-03  7.8249881177e-02  4.5032502625e-02  7.8249881177e-02  5.6211590714e-03
 6.9304950529e-01  2.8759848122e-02 -1.1968716011e-01  2.8759848122e-02  2.0021665781e-01 -2.1843331667e-01 -1.1968716011e-01 -2.1843331667e-01  1.3254570239e+00
-3.8247997514e-02 -8.2697641642e-02  6.3923458805e-02 -8.2697641642e-02 -2.2056699332e-01  5.6248344066e-01  6.3923458805e-02  5.6248344066e-01  2.0016121102e-01
 1.1710392665e+00  5.9195840631e-01 -2.6614630935e+00  5.9195840631e-01  3.5033046558e-02 -2.7177294719e-01 -2.6614630935e+00 -2.7177294719e-01  2.2239913632e-01
 9.7825017723e-02 -1.0411690415e+00 -1.5815361700e-01 -1.0411690415e+00 -9.5146330598e-02 -2.6679066499e-03 -1.5815361700e-01 -2.6679066499e-03 -3.9440748569e-02
 9.7291297411e-01  4.4055858102e-02  5.8393094981e-01  4.4055858102e-02 -2.7807278530e-01 -1.4414550251e-01  5.8393094981e-01 -1.4414550251e-01  1.1376637614e+00
-1.7060486156e-01 -1.2154366934e-01  4.2327303166e-02 -1.2154366934e-01 -1.7835248289e-01  5.3088634267e-01  4.2327303166e-02  5.3088634267e-01  3.6979941762e-02
-2.2171697787e-01  2.1353836439e-02  6.0839771245e-02  2.1353836439e-02 -4.6839462832e-02 -3.6437912317e-02  6.0839771245e-02 -3.6437912317e-02 -2.3576203291e-01
-2.9455869707e-01 -9.8305043779e-02  4.6802320799e-01 -9.8305043779e-02 -2.0001447831e-01 -2.0213935471e-02  4.6802320799e-01 -2.0213935471e-02  3.2877181422e-03
-6.3110589014e-01 -1.2940796282e-01  1.6820057818e-01 -1.2940796282e-01 -5.0929410662e-01  1.1024238629e-01  1.6820057818e-01  1.1024238629e-01 -1.0198701323e+00
-1.2119719101e+00 -2.1503524693e-01  6.6288609918e-01 -2.1503524693e-01 -5.2093000737e-01  4.2617678622e-01  6.6288609918e-01  4.2617678622e-01 -2.4100861955e+00
 5.3056398882e-02 -1.4699940793e-02 -6.8048000333e-02 -1.4699940793e-02 -2.1144440130e-02  5.1187272001e-02 -6.8048000333e-02  5.1187272001e-02  2.2974180491e-02
 4.3970483249e-03 -9.5701119073e-02 -2.2303576983e-02 -9.5701119073e-02 -2.2140330405e-01  5.5409450611e-01 -2.2303576983e-02  5.5409450611e-01  2.1218555311e-01
-8.7335158489e-01 -5.8812029136e-01  2.8474607210e+00 -5.8812029136e-01 -4.7275610093e-02  1.6267863408e-01  2.8474607210e+00  1.6267863408e-01  4.1658353121e-01
-1.0221921661e-01  9.0716799289e-01  1.5877581351e-01  9.0716799289e-01  1.4024016041e-01 -5.2839748562e-02  1.5877581351e-01 -5.2839748562e-02 -7.1498169541e-03
-1.1568568098e-02  2.1074081517e-01  5.8768230973e-02  2.1074081517e-01 -1.6533823692e-01  4.9223408091e-01  5.8768230973e-02  4.9223408091e-01  2.1156939434e-01
 1.3228022604e+00  8.4712700487e-02  2.7816330809e-01  8.4712700487e-02 -3.6026555025e-01 -2.1184841810e-01  2.7816330809e-01 -2.1184841810e-01  8.3664836625e-01
-6.0511160610e-02 -1.0726158680e-01  5.6419204184e-01 -1.0726158680e-01 -7.4345473076e-02  4.7043606826e-02  5.6419204184e-01  4.7043606826e-02  1.9244518084e-02
-1.6050852161e-01 -1.3967024048e-01 -1.6413683873e-02 -1.3967024048e-01 -6.0373697014e-02 -1.3976099719e-02 -1.6413683873e-02 -1.3976099719e-02 -1.7250732632e-01
-1.3396302389e+00 -1.0416441064e-01  1.0422259190e-01 -1.0416441064e-01 -5.4565994643e-01  1.5770569361e-01  1.0422259190e-01  1.5770569361e-01 -1.3343081882e+00
-4.0141989431e-02 -9.5035574072e-02  3.1663579713e-02 -9.5035574072e-02 -1.3696470433e-02 -1.3725681295e-02  3.1663579713e-02 -1.3725681295e-02 -4.2750929439e-02
-1.5315212845e+00 -4.4281889526e-01  1.8475960879e+00 -4.4281889526e-01 -2.6171534281e-01  2.3920405859e-01  1.8475960879e+00  2.3920405859e-01 -6.6984138442e-01
-1.1831286628e-02 -9.6426226823e-02  3.8192492567e-02 -9.6426226823e-02 -1.8624321189e-01  4.7121691983e-01  3.8192492567e-02  4.7121691983e-01  1.8525916370e-01
-7.7878107918e-02  9.5969343272e-01  1.4664338219e-01  9.5969343272e-01  5.1932411005e-02  5.2915080618e-02  1.4664338219e-01  5.2915080618e-02  5.7556712811e-02
-7.9299717412e-01 -4.6504499830e-01  2.1686216283e+00 -4.6504499830e-01  4.8337842241e-02  1.7035482301e-01  2.1686216283e+00  1.7035482301e-01  1.3925852549e-01
 5.4419540035e-01 -4.2032195830e-02  6.9533707657e-01 -4.2032195830e-02 -4.6894351741e-01 -7.8375599385e-02  6.9533707657e-01 -7.8375599385e-02  5.5613295445e-01
 8.8970309018e-02  5.3700266613e-02 -8.0954143801e-02  5.3700266613e-02  1.7375347579e-01 -5.6023912728e-01 -8.0954143801e-02 -5.6023912728e-01 -1.7757485912e-01
-2.0842035032e-01 -5.2509729575e-02 -1.6232753260e-02 -5.2509729575e-02 -2.7379451336e-02  1.0516386056e-02 -1.6232753260e-02  1.0516386056e-02 -2.2445508010e-01
-9.2801684332e-02 -3.8107174090e-02  1.0963186447e-01 -3.8107174090e-02 -1.0411753181e-01  6.3848679753e-02  1.0963186447e-01  6.3848679753e-02 -2.3949618419e-01
 1.0267175772e+00  1.3565862677e-01  1.3060892408e-02  1.3565862677e-01  4.3453436367e-01 -1.6780956903e-01  1.3060892408e-02 -1.6780956903e-01  1.3910097579e+00
 2.7768944175e-02  8.4861616902e-02 -1.6765953867e-02  8.4861616902e-02 -7.4996163315e-03  4.9332650192e-02 -1.6765953867e-02  4.9332650192e-02  8.6766730668e-02
 8.9317432324e-01  1.2651267647e-01 -2.6674110283e-01  1.2651267647e-01  2.6887873461e-01 -2.7517454955e-01 -2.6674110283e-01 -2.7517454955e-01  1.5650010644e+00
-1.2417627105e-02  1.8547163129e-02  8.6397932057e-02  1.8547163129e-02  1.9697274362e-01 -5.1871502160e-01  8.6397932057e-02 -5.1871502160e-01 -1.8343754531e-01
-4.4111311322e-01 -4.8940841820e-01  2.5415169359e+00 -4.8940841820e-01 -6.0871814413e-02  6.8341859333e-02  2.5415169359e+00  6.8341859333e-02  6.7503863282e-01
 1.7537147729e-01 -9.8090465037e-01 -1.6298747208e-01 -9.8090465037e-01 -1.3283945974e-01 -1.4108351781e-01 -1.6298747208e-01 -1.4108351781e-01 -2.8087244894e-02
-1.0582239767e+00 -1.1469481472e-01  7.9754491966e-02 -1.1469481472e-01  3.5535481660e-01  2.3004972811e-01  7.9754491966e-02  2.3004972811e-01 -8.5972582973e-01
 1.5233082611e-02 -6.2558745792e-02 -1.1084187814e-01 -6.2558745792e-02 -2.0384927380e-01  5.2336139608e-01 -1.1084187814e-01  5.2336139608e-01  1.7399191647e-01
-7.8110139186e-02 -1.4976592256e-02  1.6699410090e-03 -1.4976592256e-02 -1.4865906967e-02  4.1724359307e-03  1.6699410090e-03  4.1724359307e-03 -8.8216520882e-02
-8.6371899003e-02 -2.5859203945e-02  1.5679939630e-01 -2.5859203945e-02 -8.4501281440e-02  3.4246857035e-02  1.5679939630e-01  3.4246857035e-02 -1.4214544845e-01
 9.1338794148e-01  2.3949086268e-03 -1.2258904121e-02  2.3949086268e-03  5.2227857898e-01 -1.6458167007e-01 -1.2258904121e-02 -1.6458167007e-01  1.3897352325e+00
-9.3126213599e-01 -4.4651187348e-02  2.8363553722e-02 -4.4651187348e-02 -3.6618403109e-01  3.2946840777e-01  2.8363553722e-02  3.2946840777e-01 -2.1149321495e+00
 4.0226747489e-03  4.1257416156e-02 -5.0049246123e-04  4.1257416156e-02  2.8486839643e-02 -4.9867137111e-02 -5.0049246123e-04 -4.9867137111e-02 -3.9047378127e-03
 3.1826083105e-02  5.8275315642e-02 -1.5805243741e-01  5.8275315642e-02 -1.6581965778e-01  4.9384064875e-01 -1.5805243741e-01  4.9384064875e-01  1.6746388564e-01
 2.3701611200e-01 -9.1383452098e-01 -2.0536680245e-01 -9.1383452098e-01 -2.2004773110e-01 -1.2599872532e-01 -2.0536680245e-01 -1.2599872532e-01  3.0246710773e-03
 5.5866747310e-01  4.4064720594e-01 -2.1032760129e+00  4.4064720594e-01 -3.5422056543e-03 -6.1719649875e-02 -2.1032760129e+00 -6.1719649875e-02 -3.5575194850e-01
-8.5657690028e-01 -6.5510333431e-03 -9.0992451329e-02 -6.5510333431e-03  3.9157709445e-01  2.1727632149e-01 -9.0992451329e-02  2.1727632149e-01 -7.0170085172e-01
 1.0190707448e-01 -1.1768270944e-01 -2.2326909413e-01 -1.1768270944e-01 -2.2737490047e-01  4.9961366172e-01 -2.2326909413e-01  4.9961366172e-01  1.8606413195e-01
-3.0942031873e-01 -2.7017762766e-02  3.9515875306e-01 -2.7017762766e-02 -3.4265789206e-01  8.8186789980e-02  3.9515875306e-01  8.8186789980e-02 -4.5336997005e-01
-5.8595234892e-01  6.7244233407e-02 -4.5765790146e-02  6.7244233407e-02 -1.9551840381e-01  1.0470169999e-01 -4.5765790146e-02  1.0470169999e-01 -7.9754279748e-01
 7.8208763593e-01 -7.2367438050e-02 -1.9685511788e-03 -7.2367438050e-02  4.3044533702e-01 -1.7320042754e-01 -1.9685511788e-03 -1.7320042754e-01  1.3661190656e+00
 3.0910543821e-01 -1.1934969480e-01 -2.6932861704e-02 -1.1934969480e-01  6.1985183583e-02 -1.1320730532e-01 -2.6932861704e-02 -1.1320730532e-01  9.1575624146e-01
-3.4962145830e-01 -1.6190890093e-01  4.1671739004e-03 -1.6190890093e-01 -1.8647680071e-01  1.8755941740e-01  4.1671739004e-03  1.8755941740e-01 -8.7348058807e-01
-1.6939711406e-03  1.1674185328e-01 -2.1812743835e-01  1.1674185328e-01 -1.7086979240e-01  5.5518540049e-01 -2.1812743835e-01  5.5518540049e-01  1.2485202334e-01
 1.3958282467e-01 -4.6691465560e-01  2.7167920190e+00 -4.6691465560e-01 -1.1774073912e-01 -4.3419457989e-02  2.7167920190e+00 -4.3419457989e-02  1.3050279360e+00
-2.3677673288e-01  8.8641288598e-01 -8.1697807091e-02  8.8641288598e-01  1.4254327349e-01  3.2719443474e-01 -8.1697807091e-02  3.2719443474e-01 -3.7635647417e-02
 5.1862868417e-01 -2.2891407165e-01 -6.3499316619e-01 -2.2891407165e-01 -3.4521787850e-01  2.9928989174e-01 -6.3499316619e-01  2.9928989174e-01  1.9749567639e-01
-1.0305398215e+00 -2.9428106103e-01  5.1140733874e-01 -2.9428106103e-01  2.1242123107e-01  3.4469081228e-01  5.1140733874e-01  3.4469081228e-01 -4.6481906994e-01
 1.3316060883e-01 -1.4890005758e-01  2.9841363757e-01 -1.4890005758e-01  2.6547286450e-01 -9.7677706798e-02  2.9841363757e-01 -9.7677706798e-02  7.0100421024e-01
-3.3568060636e-01 -1.5029750631e-02  1.4772934267e-01 -1.5029750631e-02  9.1895320125e-02 -4.6648918892e-02  1.4772934267e-01 -4.6648918892e-02  1.4755505759e-04
 1.1519068721e+00 -1.1490680221e-01  1.8204237895e-01 -1.1490680221e-01  4.4492736711e-01 -1.6200421371e-01  1.8204237895e-01 -1.6200421371e-01  1.3376685556e+00
 1.1252856397e+00 -1.6486423238e-01  6.8574071601e-01 -1.6486423238e-01  2.8313443954e-01 -2.8226245953e-01  6.8574071601e-01 -2.8226245953e-01  1.9152761650e+00
 4.5024580510e-01  1.6663604600e-01  3.4625916037e-01  1.6663604600e-01  2.0033759620e-01 -1.1400265736e-01  3.4625916037e-01 -1.1400265736e-01  7.9701534021e-01
 6.3737524271e-02 -3.4620044673e-02 -2.5679148531e-01 -3.4620044673e-02 -1.9188817225e-01  4.5978557283e-01 -2.5679148531e-01  4.5978557283e-01  1.4509666389e-01
 3.0628871016e-01 -9.0942304449e-01 -1.8832443338e-01 -9.0942304449e-01 -2.9123644645e-01 -1.2764880447e-01 -1.8832443338e-01 -1.2764880447e-01  4.8240788241e-02
 7.5087005611e-01  4.4999858038e-01 -2.1591009489e+00  4.4999858038e-01 -5.3616509466e-02 -1.6116125540e-01 -2.1591009489e+00 -1.6116125540e-01 -2.1906341218e-01
-4.6693429470e-01  7.9367144341e-02 -8.4416807520e-01  7.9367144341e-02  3.3512829363e-01  3.2076592013e-01 -8.4416807520e-01  3.2076592013e-01 -4.3138763297e-01
-3.3472698735e-01 -7.1382419818e-02  2.6781589816e-01 -7.1382419818e-02  3.4784467202e-01 -4.2860012712e-01  2.6781589816e-01 -4.2860012712e-01 -3.1840328037e-01
 5.0553247955e-01 -7.6164509055e-02 -1.3563428100e-01 -7.6164509055e-02  9.4959412022e-02 -6.7970782088e-02 -1.3563428100e-01 -6.7970782088e-02  5.1592324709e-01
-2.3765933860e-01  6.6479583057e-02 -1.6743052911e-01  6.6479583057e-02  1.2768632673e-02  8.3390675216e-02 -1.6743052911e-01  8.3390675216e-02 -1.2187562145e-01
-1.0551336133e+00  1.2356864868e-01  2.9810689550e-02  1.2356864868e-01 -4.0464998356e-01  1.9639043134e-01  2.9810689550e-02  1.9639043134e-01 -1.3243600999e+00
-3.3181168968e-02  7.0989674977e-02  4.6565700182e-02  7.0989674977e-02  1.1971877356e-02  4.5954114889e-02  4.6565700182e-02  4.5954114889e-02 -1.8466432697e-02
 9.7268295425e-01  3.7552777144e-02 -2.4706150487e-01  3.7552777144e-02  2.5282541088e-01 -2.3831765019e-01 -2.4706150487e-01 -2.3831765019e-01  1.4836205970e+00
 4.8603797314e-02  5.8760897965e-02 -3.1878982293e-01  5.8760897965e-02 -2.1109460770e-01  5.9657784082e-01 -3.1878982293e-01  5.9657784082e-01  1.5356832832e-01
 5.9909281251e-01  6.6515227531e-01 -3.4871204315e+00  6.6515227531e-01  8.0371967692e-02 -1.1422686893e-01 -3.4871204315e+00 -1.1422686893e-01 -8.9420455769e-01
-3.9364551416e-02 -3.2670348044e-01  3.3776074767e-01 -3.2670348044e-01  9.8141764769e-02 -4.5922759202e-01  3.3776074767e-01 -4.5922759202e-01 -1.0105323489e-01
 1.3668927712e+00 -6.4143234393e-01 -4.8067905435e-02 -6.4143234393e-01 -3.8411235877e-01 -1.6760138020e-01 -4.8067905435e-02 -1.6760138020e-01  7.4935997446e-01
-1.0370620105e+00 -6.7501010556e-01 -3.6366373038e-01 -6.7501010556e-01 -2.3350905806e-03  2.0253504170e-01 -3.6366373038e-01  2.0253504170e-01 -7.7054630958e-01
-5.1345727522e-01  1.2188613423e-01 -1.7338774647e-01  1.2188613423e-01 -1.0950401370e-01  6.1390064694e-02 -1.7338774647e-01  6.1390064694e-02 -4.7490595852e-01
 4.2935806785e-02 -2.1924825413e-01  8.7458514577e-01 -2.1924825413e-01  2.3923011283e-01 -6.8459633735e-02  8.7458514577e-01 -6.8459633735e-02  5.5956030764e-01
-9.5082847580e-01  2.6339114717e-02  3.1779218050e-01  2.6339114717e-02 -3.5986975100e-01  7.5740025994e-02  3.1779218050e-01  7.5740025994e-02 -7.0750431359e-01
 8.5052471302e-02  4.4392910469e-01 -2.3262954425e+00  4.4392910469e-01  2.0874584325e-02 -5.1070985050e-02 -2.3262954425e+00 -5.1070985050e-02 -8.0608064815e-01
-7.0387766242e-02  5.7304195986e-02  2.2132713669e-02  5.7304195986e-02 -1.2167149715e-02  7.3128715527e-02  2.2132713669e-02  7.3128715527e-02 -4.1286942134e-02
 1.9823573377e-02 -1.8130384023e-01 -5.5590295961e-02 -1.8130384023e-01 -2.1932723887e-01  5.0703829055e-01 -5.5590295961e-02  5.0703829055e-01  1.8932008336e-01
 1.5792670120e+00  5.8641530143e-01 -2.4672321496e+00  5.8641530143e-01 -5.8661829974e-02 -2.8786164571e-01 -2.4672321496e+00 -2.8786164571e-01  3.6114376956e-01
 1.0988235428e-01 -8.8070343960e-01 -1.3946919800e-01 -8.8070343960e-01 -1.9167696047e-01  1.6214902153e-01 -1.3946919800e-01  1.6214902153e-01  5.4865898037e-02
 6.1698097634e-02 -3.2456118914e-01 -9.3415916376e-02 -3.2456118914e-01  1.2871555390e-01 -4.5112864722e-01 -9.3415916376e-02 -4.5112864722e-01 -1.7470339506e-01
 3.7835970848e-01 -1.6764283283e-01  1.2423218712e+00 -1.6764283283e-01 -4.0279463568e-01 -8.0240438465e-02  1.2423218712e+00 -8.0240438465e-02  5.2784445997e-01
 3.8857539077e-02  3.9672686470e-02 -4.1484022706e-02  3.9672686470e-02 -1.2128383525e-03  5.6284311644e-02 -4.1484022706e-02  5.6284311644e-02  8.9684806764e-02
-8.7553238964e-02 -1.0223781011e-01  5.6726789781e-01 -1.0223781011e-01 -1.9233701899e-01  1.0479828615e-01  5.6726789781e-01  1.0479828615e-01 -4.2031896887e-01
-1.2462914561e+00 -1.1322056628e-01  1.7139977962e-01 -1.1322056628e-01 -4.5198311098e-01  1.5558943809e-01  1.7139977962e-01  1.5558943809e-01 -1.1991060005e+00
-1.8459812598e+00 -3.3025614294e-01  1.0745870474e+00 -3.3025614294e-01 -3.7020565160e-01  3.4407785324e-01  1.0745870474e+00  3.4407785324e-01 -1.6816755708e+00
 7.6988002412e-02 -2.1978907690e-01 -6.4415419032e-02 -2.1978907690e-01  3.9349432088e-03 -9.1317083664e-02 -6.4415419032e-02 -9.1317083664e-02 -2.2743006902e-04
-1.4055544044e-01 -1.1169346443e-01  2.9339064548e-01 -1.1169346443e-01 -2.2168792331e-01  5.6519701966e-01  2.9339064548e-01  5.6519701966e-01  2.2072830627e-01
 3.7531688821e-01  1.0251685582e+00 -2.0703743496e-01  1.0251685582e+00 -1.7871256691e-01 -2.0299919245e-02 -2.0703743496e-01 -2.0299919245e-02  9.5480828350e-02
 1.0680074763e+00  3.3275164561e-01 -2.1862933307e+00  3.3275164561e-01 -1.4518071063e-02 -1.4228835151e-01 -2.1862933307e+00 -1.4228835151e-01 -1.0057401549e-01
 3.6652128353e-01  3.6921188542e-01 -9.0099827645e-01  3.6921188542e-01  2.1801607880e-01 -5.6516750084e-01 -9.0099827645e-01 -5.6516750084e-01 -2.7987431509e-01
 7.4051264513e-01 -4.9249380075e-04  8.9141829962e-01 -4.9249380075e-04 -3.8898352394e-01 -9.9962052379e-02  8.9141829962e-01 -9.9962052379e-02  6.3227047909e-01
-2.9117279059e-01 -3.1155598367e-02 -3.1077125559e-01 -3.1155598367e-02 -1.7904244795e-01 -1.6762474619e-01 -3.1077125559e-01 -1.6762474619e-01 -3.6340758534e-01
-1.0614421999e+00 -4.5996513897e-01 -4.2922552974e-03 -4.5996513897e-01 -3.0145560324e-01  1.1536893000e-01 -4.2922552974e-03  1.1536893000e-01 -9.5892959210e-01
-9.6168329655e-01 -1.9222677114e-01  9.8930442398e-02 -1.9222677114e-01 -4.8896754152e-01  1.5170440168e-01  9.8930442398e-02  1.5170440168e-01 -1.0448258517e+00
-1.0900404293e-01  7.5329349700e-02  7.6652535167e-02  7.5329349700e-02 -3.4111702052e-02  3.2307193151e-02  7.6652535167e-02  3.2307193151e-02  8.2403614579e-02
 1.2848971036e+00  1.5980650191e-01 -9.6228630756e-02  1.5980650191e-01  3.6748381870e-01 -1.8216863125e-01 -9.6228630756e-02 -1.8216863125e-01  1.1777631003e+00
 1.5855944390e-02 -2.3638411873e-02  4.4513175734e-02 -2.3638411873e-02 -1.8599000475e-01  4.8620879552e-01  4.4513175734e-02  4.8620879552e-01  2.3627457255e-01
-3.4102244357e-02  9.0675684257e-01  4.1625414535e-01  9.0675684257e-01 -1.9704086991e-02  1.8514495618e-01  4.1625414535e-01  1.8514495618e-01  2.7640094260e-01
 5.1678432783e-01 -3.8288265855e-01  1.9631396684e+00 -3.8288265855e-01 -1.8460924810e-01 -1.4239296547e-01  1.9631396684e+00 -1.4239296547e-01  1.3717655320e+00
 2.9644949746e-01  9.9219738888e-02 -6.1190346691e-01  9.9219738888e-02 -1.8899541478e-03 -5.1255178213e-01 -6.1190346691e-01 -5.1255178213e-01 -3.7765614710e-01
 6.2540929292e-01  2.9286631070e-01 -8.7663776601e-01  2.9286631070e-01 -4.2136564136e-01  1.2135890065e-01 -8.7663776601e-01  1.2135890065e-01 -4.4856364124e-02
 5.1418110209e-01 -5.4784954365e-03  2.6748106085e-01 -5.4784954365e-03  2.5897887380e-01 -5.2813239582e-02  2.6748106085e-01 -5.2813239582e-02  4.2984736580e-01
 2.9803610583e-02  3.6147471829e-02 -1.1147675409e-01  3.6147471829e-02 -2.6163851626e-02 -7.1397107753e-02 -1.1147675409e-01 -7.1397107753e-02  1.2859819937e-02
-8.2842500572e-01 -1.0705782876e-01 -4.6859015050e-02 -1.0705782876e-01 -4.3628371377e-01  1.4230499810e-01 -4.6859015050e-02  1.4230499810e-01 -1.3918844762e+00
-7.6029212270e-01  1.9242967491e-02 -4.5655055113e-01  1.9242967491e-02 -2.5481204974e-01  1.9897555605e-01 -4.5655055113e-01  1.9897555605e-01 -1.6827011253e+00
 3.5679125298e-02 -4.8791342588e-02  2.9989436373e-02 -4.8791342588e-02  3.4283870921e-02 -9.3304842921e-02  2.9989436373e-02 -9.3304842921e-02 -3.7303543082e-02
-2.8347242007e-03 -5.6539301307e-03  6.2548130934e-02 -5.6539301307e-03  1.8603634794e-01 -5.0427602084e-01  6.2548130934e-02 -5.0427602084e-01 -1.7944368587e-01
-1.5871992819e-01  8.8027242864e-01  1.2688094616e-01  8.8027242864e-01  9.7808937495e-02  1.8171581324e-01  1.2688094616e-01  1.8171581324e-01  4.7331240946e-02
 4.1870842895e-03 -4.0686511211e-01  2.3422534308e+00 -4.0686511211e-01 -1.4534825048e-01  7.2940467375e-03  2.3422534308e+00  7.2940467375e-03  8.7062060546e-01
 5.6567012654e-02 -9.2455750651e-02 -1.2215226151e-01 -9.2455750651e-02 -2.1711544362e-01  4.9158625882e-01 -1.2215226151e-01  4.9158625882e-01  1.7989031067e-01
-9.9414947805e-01 -2.1650426914e-01  5.4842248114e-01 -2.1650426914e-01  4.2087822630e-01  1.9809431023e-01  5.4842248114e-01  1.9809431023e-01 -2.9834214594e-01
 1.0031767101e-01  7.4165677328e-02 -3.3412597285e-01  7.4165677328e-02 -5.5221545959e-02  1.4080543933e-02 -3.3412597285e-01  1.4080543933e-02 -2.3076353723e-01
 1.6279603121e-01 -1.2653885569e-01 -1.8136884827e-02 -1.2653885569e-01  1.6422352248e-02 -1.1831940024e-02 -1.8136884827e-02 -1.1831940024e-02  1.3959133791e-01
 1.3281165408e+00  4.4346477054e-02  8.2063769598e-02  4.4346477054e-02  4.8981908322e-01 -1.7512011329e-01  8.2063769598e-02 -1.7512011329e-01  1.4505731993e+00
-2.8160327819e-02  1.2958545973e-01  1.9275140352e-02  1.2958545973e-01  3.5633932799e-02 -3.8171197495e-02  1.9275140352e-02 -3.8171197495e-02 -2.9439993380e-02
-1.0798375267e+00 -5.6858489676e-03 -3.0195208877e-01 -5.6858489676e-03 -2.8073713801e-01  1.8306430076e-01 -3.0195208877e-01  1.8306430076e-01 -1.3819984543e+00
-7.1260741138e-03  8.9339156576e-02  3.3177888799e-02  8.9339156576e-02  2.2413222997e-01 -5.6315430542e-01  3.3177888799e-02 -5.6315430542e-01 -2.1379149260e-01
-6.5012534236e-01 -5.0701593839e-01  2.5213490056e+00 -5.0701593839e-01 -5.6475501426e-02  1.4932263420e-01  2.5213490056e+00  1.4932263420e-01  2.8631010828e-01
 1.4676726926e-01 -1.0216619297e+00 -1.7483449572e-01 -1.0216619297e+00 -1.0841221855e-01 -1.0189883638e-01 -1.7483449572e-01 -1.0189883638e-01 -4.2389120877e-02
-1.1579051582e+00 -1.0480253071e-01 -1.3533180448e-01 -1.0480253071e-01  2.0036733878e-01  3.0029868763e-01 -1.3533180448e-01  3.0029868763e-01 -1.4830127028e+00
 5.1004872688e-03  4.5759321429e-02  2.0316899118e-02  4.5759321429e-02  1.9744556287e-01 -5.1027264200e-01  2.0316899118e-02 -5.1027264200e-01 -1.8538098696e-01
-2.0768714456e-01 -1.2923299491e-01  5.9577355076e-01 -1.2923299491e-01  3.2758194815e-02  1.2938356908e-02  5.9577355076e-01  1.2938356908e-02  2.1357647098e-01
-6.5705671161e-02  5.8269568952e-02  5.0841163951e-02  5.8269568952e-02  1.3542873933e-03 -1.3123096720e-02  5.0841163951e-02 -1.3123096720e-02 -5.5875970665e-02
 6.1931410981e-01  5.6530321234e-02 -1.8735058484e-01  5.6530321234e-02  6.2130653102e-01 -1.1661008353e-01 -1.8735058484e-01 -1.1661008353e-01  1.1732319804e+00
-7.0505262984e-01 -8.9318619017e-02  3.3761058172e-01 -8.9318619017e-02 -4.7286998985e-01  3.7921671693e-01  3.3761058172e-01  3.7921671693e-01 -2.3467795639e+00
-4.8515128976e-03  4.4788646344e-02 -1.2482429352e-02  4.4788646344e-02 -3.2326239588e-02  9.8686384431e-02 -1.2482429352e-02  9.8686384431e-02  2.9994476238e-02
 4.1968138273e-02  5.7619656782e-02 -1.8026034059e-01  5.7619656782e-02  2.3098958266e-01 -5.9366951495e-01 -1.8026034059e-01 -5.9366951495e-01 -2.7297920756e-01
 5.2640849053e-01  5.3810582350e-01 -2.7661195023e+00  5.3810582350e-01  6.9806034183e-02 -1.1617651691e-01 -2.7661195023e+00 -1.1617651691e-01 -7.4155241827e-01
 8.3449723694e-02 -1.0319701046e+00 -1.9858182761e-01 -1.0319701046e+00 -4.7332416439e-03 -9.8270581322e-02 -1.9858182761e-01 -9.8270581322e-02 -1.0562311523e-01
 1.2843938443e+00  2.7211312215e-01 -7.5681846392e-02  2.7211312215e-01 -1.8419062028e-01 -2.9599670651e-01 -7.5681846392e-02 -2.9599670651e-01  1.4294523303e+00
 2.9570214203e-02  1.3740135283e-01 -1.9719503818e-01  1.3740135283e-01  2.0297543145e-01 -5.0889315022e-01 -1.9719503818e-01 -5.0889315022e-01 -2.6247197260e-01
-3.1321679471e-01 -4.3342123871e-02  1.3271027497e-01 -4.3342123871e-02 -1.3813603833e-01  5.3988085131e-02  1.3271027497e-01  5.3988085131e-02 -3.7493280844e-01
 7.2999334390e-02 -7.9315224413e-02  4.9154622059e-01 -7.9315224413e-02 -4.7249850520e-02 -4.3511819877e-02  4.9154622059e-01 -4.3511819877e-02  1.4794951156e-01
-4.6867948745e-01 -1.3395111244e-01 -6.0231471101e-02 -1.3395111244e-01 -5.2890812750e-01  4.3502916792e-02 -6.0231471101e-02  4.3502916792e-02 -8.5166471986e-01
 9.4755239236e-01  9.3530187807e-02 -3.9056935254e-02  9.3530187807e-02  5.6739157447e-01 -3.7820034638e-01 -3.9056935254e-02 -3.7820034638e-01  2.6809739073e+00
-7.3587749022e-02  4.6222037245e-02  1.5306022412e-01  4.6222037245e-02 -6.3932776671e-03 -2.6095755625e-02  1.5306022412e-01 -2.6095755625e-02 -4.5350054637e-02
 2.6931420434e-02 -1.3777296828e-01 -7.6660565883e-02 -1.3777296828e-01 -1.9521488951e-01  4.5003718320e-01 -7.6660565883e-02  4.5003718320e-01  1.6985327575e-01
 1.4879699301e-01 -8.5926565922e-01 -1.6082925963e-01 -8.5926565922e-01 -1.4031451066e-01 -4.1913103090e-02 -1.6082925963e-01 -4.1913103090e-02 -5.8081992937e-03
 9.5852508006e-01  4.1843675795e-01 -1.7976598066e+00  4.1843675795e-01 -1.7742879916e-01 -1.9294735163e-01 -1.7976598066e+00 -1.9294735163e-01  4.1162706380e-02
 2.5679156269e-01 -1.5311520058e-01  1.1284256353e+00 -1.5311520058e-01 -4.4498580328e-01 -9.3239515057e-02  1.1284256353e+00 -9.3239515057e-02  3.8243634179e-01
 1.7989403099e-02  3.4588249559e-02 -1.7862865948e-02  3.4588249559e-02 -2.0895113707e-01  5.0614008371e-01 -1.7862865948e-02  5.0614008371e-01  2.1076593185e-01
-1.4903225629e-01 -2.6678026334e-02  2.0334438259e-01 -2.6678026334e-02 -2.0498952570e-01  4.0915456285e-02  2.0334438259e-01  4.0915456285e-02 -3.6078727038e-01
 1.3687597493e-01 -9.4376114680e-02 -1.8557421535e-02 -9.4376114680e-02  2.9490342333e-02 -5.4357306121e-02 -1.8557421535e-02 -5.4357306121e-02  9.8486268641e-02
 1.2914371560e+00  7.7478759468e-02 -7.9523099749e-02  7.7478759468e-02  4.1155647962e-01 -1.8300025144e-01 -7.9523099749e-02 -1.8300025144e-01  1.3473752288e+00
 3.9609849526e-02 -2.9676055930e-01 -5.0562300253e-02 -2.9676055930e-01 -1.5188021855e-02 -9.9799723615e-02 -5.0562300253e-02 -9.9799723615e-02 -3.6024802461e-02
 8.7267628833e-01  1.2347734185e-01 -3.7326951134e-01  1.2347734185e-01  1.8487163094e-01 -1.7044309184e-01 -3.7326951134e-01 -1.7044309184e-01  9.3583051861e-01
 1.3111095384e-02 -1.5381395594e-01  2.7822570607e-03 -1.5381395594e-01 -2.1866032005e-01  5.3609986841e-01  2.7822570607e-03  5.3609986841e-01  2.2091300278e-01
-3.8890224997e-01 -4.8808912302e-01  2.5601801979e+00 -4.8808912302e-01 -7.6969923471e-02  9.5077022137e-02  2.5601801979e+00  9.5077022137e-02  6.4081361803e-01
-1.1186534541e-01  9.8518981352e-01  1.5581713663e-01  9.8518981352e-01  6.1806310327e-02  1.2850248439e-01  1.5581713663e-01  1.2850248439e-01  7.0335601341e-02
-1.1566787869e+00 -1.3863900227e-01 -7.7041761417e-02 -1.3863900227e-01  2.2011571208e-01  2.7172655587e-01 -7.7041761417e-02  2.7172655587e-01 -1.2412777230e+00
-4.8877086424e-03  5.9014455920e-02  5.3941447954e-02  5.9014455920e-02 -1.9337917103e-01  5.2877988022e-01  5.3941447954e-02  5.2877988022e-01  2.3377828418e-01
-1.5284479734e-01 -9.3168088550e-02  3.6441816934e-01 -9.3168088550e-02  3.0765067225e-01  1.1615777444e-02  3.6441816934e-01  1.1615777444e-02  3.1876268992e-01
-1.6458441535e-01 -1.5313567900e-02  5.3930128971e-02 -1.5313567900e-02 -1.7855102927e-02  2.6612709089e-02  5.3930128971e-02  2.6612709089e-02 -1.4196550316e-01
 8.5426461217e-01  1.0622626009e-01 -1.4387320457e-01  1.0622626009e-01  5.8323379598e-01 -1.6553911008e-01 -1.4387320457e-01 -1.6553911008e-01  1.4498301778e+00
-7.5150081372e-01 -7.9585562546e-02  1.8404728768e-01 -7.9585562546e-02 -3.5567040367e-01  3.1886173920e-01  1.8404728768e-01  3.1886173920e-01 -1.9677290362e+00
 6.3822838121e-02 -1.5972957736e-01 -4.3301573880e-03 -1.5972957736e-01  3.1887979593e-02 -9.0138414766e-02 -4.3301573880e-03 -9.0138414766e-02  4.0187537915e-02
-9.9858632651e-02  1.3735096975e-02  1.9022946875e-01  1.3735096975e-02 -2.2627879311e-01  5.7312240248e-01  1.9022946875e-01  5.7312240248e-01  2.1890740786e-01
-1.0921837928e+00 -6.2005789970e-01  2.6079271043e+00 -6.2005789970e-01 -3.6442828552e-02  2.2369555152e-01  2.6079271043e+00  2.2369555152e-01  1.7334286377e-01
-1.1002250075e-02 -9.1534728237e-01 -3.0567717497e-01 -9.1534728237e-01  3.7129642420e-02 -4.8827626179e-02 -3.0567717497e-01 -4.8827626179e-02 -1.4137355812e-01
-1.0741095908e+00 -3.4726257424e-02 -6.3381910808e-01 -3.4726257424e-02  2.0813981154e-01  1.1325352300e-01 -6.3381910808e-01  1.1325352300e-01 -1.0958609018e+00
 1.6438297691e-01  3.4395463189e-01 -1.4603867876e-01  3.4395463189e-01  2.0318889403e-01 -5.1775692101e-01 -1.4603867876e-01 -5.1775692101e-01 -1.3114464438e-01
 4.5938137986e-02 -3.1766386405e-02  1.4369320076e-01 -3.1766386405e-02 -4.1225090867e-01 -1.1873198326e-01  1.4369320076e-01 -1.1873198326e-01 -1.9651344169e-01
-6.5948327706e-01 -2.1820344136e-01 -8.6441961076e-02 -2.1820344136e-01 -1.9119375831e-01  9.4400934135e-02 -8.6441961076e-02  9.4400934135e-02 -7.7664269865e-01
 8.5195756177e-01  1.3317903598e-01  5.1148910977e-04  1.3317903598e-01  4.8492762399e-01 -1.5136897996e-01  5.1148910977e-04 -1.5136897996e-01  1.2396277360e+00
 6.8581266698e-02 -1.5183041863e-01 -6.7347551945e-02 -1.5183041863e-01  1.6257096466e-02  3.6638694343e-03 -6.7347551945e-02  3.6638694343e-03 -1.0524961694e-01
 1.0737624147e+00  5.0093650362e-02 -1.5300810393e-02  5.0093650362e-02  3.6194622705e-01 -2.2837461891e-01 -1.5300810393e-02 -2.2837461891e-01  1.6445147231e+00
-4.5987170546e-02 -3.1228210490e-02  7.3728184309e-02 -3.1228210490e-02 -1.8954955595e-01  4.9482495558e-01  7.3728184309e-02  4.9482495558e-01  1.8598023001e-01
 1.7374397274e-02  9.3115896143e-01  6.6378602606e-02  9.3115896143e-01 -1.5923490586e-04  4.7964621899e-02  6.6378602606e-02  4.7964621899e-02  6.5627547462e-02
 1.0967856090e+00  4.1766448676e-01 -1.9697884588e+00  4.1766448676e-01 -1.2807122568e-01 -1.9713173585e-01 -1.9697884588e+00 -1.9713173585e-01  1.1627643837e-02
-4.1065000248e-02 -2.4670416029e-01  3.1618742964e-01 -2.4670416029e-01 -2.6137425389e-01  5.2278075224e-01  3.1618742964e-01  5.2278075224e-01  2.6314917422e-01
 4.1152839116e-01 -1.1082977014e-01  1.1486222148e+00 -1.1082977014e-01 -4.0781619615e-01 -1.2997193431e-01  1.1486222148e+00 -1.2997193431e-01  5.0229123863e-01
-3.5232978465e-01 -6.8873657240e-03 -2.8054944067e-01 -6.8873657240e-03 -2.3898320068e-01 -3.7368694919e-02 -2.8054944067e-01 -3.7368694919e-02 -4.7114600302e-01
 3.5710825538e-01  1.8967485849e-01  1.1458018299e-02  1.8967485849e-01  6.9191593019e-02 -2.2153095897e-02  1.1458018299e-02 -2.2153095897e-02  3.5260623961e-01
 1.1106199944e+00  1.5415143287e-01 -6.2852686277e-02  1.5415143287e-01  4.1674892031e-01 -1.8053937831e-01 -6.2852686277e-02 -1.8053937831e-01  1.2584768646e+00
 6.0478643465e-02 -1.1220095541e-01 -3.3801939527e-02 -1.1220095541e-01 -8.3792234551e-03  1.9847398515e-02 -3.3801939527e-02  1.9847398515e-02 -1.9673853729e-02
 1.0574246651e+00  1.0843219730e-01 -4.7768286623e-02  1.0843219730e-01  2.9478573534e-01 -1.9255412292e-01 -4.7768286623e-02 -1.9255412292e-01  1.2977594712e+00
 2.1988476795e-02  5.0140567221e-02 -1.1391641111e-01  5.0140567221e-02  2.0865364673e-01 -5.3869510021e-01 -1.1391641111e-01 -5.3869510021e-01 -2.4161832031e-01
 3.4358817972e-01  4.2108085757e-01 -2.5006180854e+00  4.2108085757e-01  8.7220042475e-02 -1.1102782137e-01 -2.5006180854e+00 -1.1102782137e-01 -7.3601100450e-01
-6.4385028015e-03 -9.5701545140e-01 -5.5091694227e-02 -9.5701545140e-01  2.4025321419e-02 -9.5181012918e-02 -5.5091694227e-02 -9.5181012918e-02 -6.8099935226e-02
-1.1284779236e+00 -2.2428636068e-01  1.2475858170e-01 -2.2428636068e-01  3.0730863512e-01  3.3218082585e-01  1.2475858170e-01  3.3218082585e-01 -6.4705581796e-01
 2.6891752762e-01 -4.8461552916e-02  1.1832004277e-01 -4.8461552916e-02 -2.8623915865e-01  4.3894462061e-01  1.1832004277e-01  4.3894462061e-01  4.2222481765e-01
-4.4842735090e-02  3.6736498418e-03 -4.1483462421e-02  3.6736498418e-03  2.6124259914e-02  4.9227102348e-02 -4.1483462421e-02  4.9227102348e-02  7.7095818909e-02
 9.0206135035e-01  2.2594021904e-01  7.6217525477e-02  2.2594021904e-01  4.1221100578e-01 -1.1236818263e-01  7.6217525477e-02 -1.1236818263e-01  1.1032274755e+00
 8.3749377264e-01  5.6651709073e-02  4.2877238031e-02  5.6651709073e-02  4.7371704336e-01 -1.1580677194e-01  4.2877238031e-02 -1.1580677194e-01  1.1923373923e+00
-9.0595102488e-01 -6.0407801926e-02 -9.0901923593e-02 -6.0407801926e-02 -2.8621787983e-01  1.8596197494e-01 -9.0901923593e-02  1.8596197494e-01 -1.3779204946e+00
 9.2428049522e-02 -6.6672576913e-02 -6.3712027879e-02 -6.6672576913e-02  3.2790197918e-04  3.6548550184e-02 -6.3712027879e-02  3.6548550184e-02  9.7142697732e-02
 1.1791610357e-02 -8.0760646101e-02  2.5619581056e-02 -8.0760646101e-02  1.7624173518e-01 -5.1318444311e-01  2.5619581056e-02 -5.1318444311e-01 -1.8857367420e-01
-1.3756467332e-01  8.8864699286e-01  1.4016351575e-01  8.8864699286e-01  5.4289495341e-02  2.3863803798e-01  1.4016351575e-01  2.3863803798e-01  8.4008647950e-02
 1.5866260199e-01 -3.9538413368e-01  2.3627926005e+00 -3.9538413368e-01 -1.5541345961e-01 -4.8865292177e-02  2.3627926005e+00 -4.8865292177e-02  1.1842959190e+00
-2.4856079466e-02  2.5466317864e-01  6.4970807416e-02  2.5466317864e-01  2.0485749378e-01 -4.6534722088e-01  6.4970807416e-02 -4.6534722088e-01 -1.6920444742e-01
-9.3364640503e-01 -2.5169894414e-01  8.4430792818e-01 -2.5169894414e-01  3.7168624553e-01  1.7493229113e-01  8.4430792818e-01  1.7493229113e-01 -2.3777023605e-01
 1.3003832458e-01 -5.0461912551e-02  2.2571059620e-01 -5.0461912551e-02  2.8696796339e-01 -6.0503381340e-02  2.2571059620e-01 -6.0503381340e-02  7.2486294795e-01
-1.4065271230e-03  3.4962464259e-02  7.7913575787e-03  3.4962464259e-02  1.8383911191e-02 -3.8020721031e-02  7.7913575787e-03 -3.8020721031e-02 -1.4696923939e-02
-1.1648136980e+00 -5.3247194206e-02 -5.6741577899e-02 -5.3247194206e-02 -4.1530701627e-01  1.6205122327e-01 -5.6741577899e-02  1.6205122327e-01 -1.3217600414e+00
-2.6018212547e-02  2.4136972060e-01  5.2453275595e-02  2.4136972060e-01  5.0411705309e-02 -2.5946456962e-02  5.2453275595e-02 -2.5946456962e-02  1.4062790012e-02
 9.2195675460e-01 -3.7936264588e-02  5.0772851362e-01 -3.7936264588e-02  2.5202203173e-01 -2.2858948977e-01  5.0772851362e-01 -2.2858948977e-01  1.7331642456e+00
-1.9038248747e-02  2.3174497451e-02  1.1458027829e-01  2.3174497451e-02  1.9683058142e-01 -5.1354923350e-01  1.1458027829e-01 -5.1354923350e-01 -1.7635101093e-01
 2.0418498404e-01 -9.1165360855e-01 -1.2556029008e-01 -9.1165360855e-01 -1.5632943669e-01 -1.3972583349e-01 -1.2556029008e-01 -1.3972583349e-01 -8.5209818348e-03
 4.4958026293e-01  4.8588890053e-01 -2.5596184140e+00  4.8588890053e-01  6.2708101429e-02 -7.9481398329e-02 -2.5596184140e+00 -7.9481398329e-02 -6.2481492674e-01
-5.3873552822e-02  4.1677175455e-02  1.6290537964e-01  4.1677175455e-02  2.0804404854e-01 -5.0304400850e-01  1.6290537964e-01 -5.0304400850e-01 -1.7594504584e-01
-1.1007786419e+00 -1.2472931057e-01  1.1540735747e-02 -1.2472931057e-01  4.0998496226e-01  2.0474933460e-01  1.1540735747e-02  2.0474933460e-01 -6.1945519655e-01
-6.0989805683e-02 -6.3994088225e-02  3.2151145272e-01 -6.3994088225e-02  2.1661319153e-02 -1.5440181481e-02  3.2151145272e-01 -1.5440181481e-02  1.0456932738e-01
-3.3839307956e-01  1.1179752477e-01  1.8646110093e-02  1.1179752477e-01 -7.3714879190e-02  5.2619096823e-02  1.8646110093e-02  5.2619096823e-02 -3.0634329058e-01
-1.2642279821e+00 -2.6002678670e-02 -3.7152657218e-04 -2.6002678670e-02 -5.0821335617e-01  1.7449917425e-01 -3.7152657218e-04  1.7449917425e-01 -1.4216939397e+00
 6.2628198966e-03 -3.0326409833e-02  8.7426847456e-03 -3.0326409833e-02 -1.7092463611e-02  3.2354300064e-02  8.7426847456e-03  3.2354300064e-02  2.3843674150e-02
-1.2221121555e+00 -4.8343722575e-02 -4.4932178796e-02 -4.8343722575e-02 -3.3237363252e-01  2.2513057902e-01 -4.4932178796e-02  2.2513057902e-01 -1.5411658538e+00
 1.7215555667e-02 -3.8430546785e-02 -9.0283233840e-02 -3.8430546785e-02 -2.3176133604e-01  6.0153650376e-01 -9.0283233840e-02  6.0153650376e-01  2.2085537133e-01
-8.0607684691e-01 -5.8160789427e-01  2.8851713689e+00 -5.8160789427e-01 -6.0319206105e-02  1.6502865374e-01  2.8851713689e+00  1.6502865374e-01  3.2700770762e-01
-1.7009322152e-01  1.0426542083e+00  1.8595074192e-01  1.0426542083e+00  1.5342874481e-01  8.3423979947e-02  1.8595074192e-01  8.3423979947e-02  2.2360281572e-02
 1.3727067439e+00  9.3452993014e-02  3.7323909647e-02  9.3452993014e-02 -1.3538214088e-01 -3.3606607732e-01  3.7323909647e-02 -3.3606607732e-01  1.6525082846e+00
-2.9989376155e-02  6.0300926771e-02  8.6754777750e-02  6.0300926771e-02  1.9406916343e-01 -4.8820087602e-01  8.6754777750e-02 -4.8820087602e-01 -1.9062053986e-01
 5.7173181722e-02  1.1110579683e-01 -5.8522124931e-01  1.1110579683e-01  7.9114963480e-02  1.0085635685e-02 -5.8522124931e-01  1.0085635685e-02 -2.8046774730e-01
 2.3795817024e-02  5.7136642627e-02  5.0379784882e-02  5.7136642627e-02  3.3326550208e-02 -3.4270750550e-02  5.0379784882e-02 -3.4270750550e-02  5.5895929653e-02
-3.2265335685e-01  1.1797067713e-02  9.6247184047e-02  1.1797067713e-02 -4.4926144778e-01 -7.5015248384e-03  9.6247184047e-02 -7.5015248384e-03 -3.5755058328e-01
-1.1058704373e+00 -1.1663037737e-01  4.6737218282e-01 -1.1663037737e-01 -6.7337136238e-01  4.3602569073e-01  4.6737218282e-01  4.3602569073e-01 -2.8107720621e+00
 1.7420675639e-02  5.8015368750e-02 -6.1489097692e-02  5.8015368750e-02  2.7947635693e-02 -5.6963416798e-02 -6.1489097692e-02 -5.6963416798e-02 -2.8887433159e-02
-2.8117388078e-02 -5.1692255549e-02  4.4480377561e-02 -5.1692255549e-02 -1.8908996639e-01  4.8862814816e-01  4.4480377561e-02  4.8862814816e-01  1.8150011896e-01
 6.0538882929e-02 -9.5859110756e-01 -1.1491959390e-01 -9.5859110756e-01 -4.5513836705e-02 -4.7709734027e-02 -1.1491959390e-01 -4.7709734027e-02 -5.2583056647e-02
 9.5259449718e-01  4.5268720678e-01 -2.0596033016e+00  4.5268720678e-01 -7.1220990601e-02 -2.0882727157e-01 -2.0596033016e+00 -2.0882727157e-01  4.0116721286e-02
-5.2590474927e-01  5.5003236845e-02 -8.2115450279e-01  5.5003236845e-02  4.5542273321e-01  5.9085635359e-02 -8.2115450279e-01  5.9085635359e-02 -5.7357224163e-01
-8.7698783337e-02 -1.6549813408e-01  1.5681606004e-02 -1.6549813408e-01 -1.7399607614e-01  5.3903470211e-01  1.5681606004e-02  5.3903470211e-01  1.4235015578e-01
 3.7642429671e-01  6.2994712359e-02 -1.4775305652e-01  6.2994712359e-02  2.0360276216e-01 -4.2305328427e-03 -1.4775305652e-01 -4.2305328427e-03  3.3543214464e-01
-2.9692079803e-01 -8.3504514297e-02 -2.8559583079e-02 -8.3504514297e-02 -8.0505389213e-02  2.5520742668e-02 -2.8559583079e-02  2.5520742668e-02 -3.7531579831e-01
-9.7581988467e-01 -1.3562372937e-01  5.3195192536e-02 -1.3562372937e-01 -4.8024745716e-01  1.9241746505e-01  5.3195192536e-02  1.9241746505e-01 -1.4372791056e+00
 9.2464882175e-03  9.4546834985e-02  2.1758606271e-02  9.4546834985e-02  4.6404452889e-02 -8.3628283772e-02  2.1758606271e-02 -8.3628283772e-02  8.5961169800e-02
-7.6485534670e-01 -9.8114012593e-02  2.2978714786e-01 -9.8114012593e-02 -2.3828929058e-01  2.2587587396e-01  2.2978714786e-01  2.2587587396e-01 -1.3384516294e+00
 2.2538193706e-02  2.1648924143e-02 -1.0948466190e-01  2.1648924143e-02  1.9607493273e-01 -5.0384078580e-01 -1.0948466190e-01 -5.0384078580e-01 -2.3148755244e-01
 6.2848464494e-02 -9.7343056328e-01 -1.7108686702e-01 -9.7343056328e-01  1.7760647662e-02 -9.6881080311e-02 -1.7108686702e-01 -9.6881080311e-02 -9.4381429286e-02
-2.4200606738e-01 -3.6481374520e-01  2.0704333232e+00 -3.6481374520e-01 -8.1218210904e-02  6.3254282971e-02  2.0704333232e+00  6.3254282971e-02  7.6984115060e-01
 8.6613275554e-01  2.4498522016e-01 -2.3291395789e-01  2.4498522016e-01 -3.7722024908e-01 -2.2478500829e-01 -2.3291395789e-01 -2.2478500829e-01  6.1465413312e-01
 9.4169164313e-03 -7.6602681482e-02  1.2207708270e-01 -7.6602681482e-02 -2.1880468030e-01  5.1582925335e-01  1.2207708270e-01  5.1582925335e-01  2.8279429673e-01
-1.3712439597e-01 -1.0932659523e-01  4.5071020381e-01 -1.0932659523e-01 -1.4433126653e-01  2.1401138354e-02  4.5071020381e-01  2.1401138354e-02 -2.3899399342e-01
-5.5096530021e-01 -8.0630277291e-02 -7.5654317612e-02 -8.0630277291e-02 -2.5170688760e-01  1.1369006197e-01 -7.5654317612e-02  1.1369006197e-01 -8.2215152798e-01
-7.3036841492e-01 -1.4785162495e-01 -6.5107649376e-02 -1.4785162495e-01 -5.3895027325e-01  1.5998931695e-01 -6.5107649376e-02  1.5998931695e-01 -1.5479322111e+00
 3.5840200095e-01  1.5022364458e-02  4.2302286181e-02  1.5022364458e-02  1.4695842669e-01 -1.9865956092e-01  4.2302286181e-02 -1.9865956092e-01  1.3243644721e+00
 5.6810654167e-02 -1.0044274555e-01 -6.7830633546e-02 -1.0044274555e-01 -2.6327749511e-02  8.8336127109e-02 -6.7830633546e-02  8.8336127109e-02  7.9803755102e-02
 9.5759104218e-03 -6.6157478038e-02  3.1426538886e-02 -6.6157478038e-02  1.9022569367e-01 -5.4190727776e-01  3.1426538886e-02 -5.4190727776e-01 -1.9942379481e-01
-6.5163203298e-01 -4.9513086517e-01  2.4816362845e+00 -4.9513086517e-01 -3.2475083411e-02  1.0955185539e-01  2.4816362845e+00  1.0955185539e-01  4.9336249278e-01
 1.4784006518e-01 -9.5272035037e-01 -1.6436883165e-01 -9.5272035037e-01 -1.1623559213e-01 -9.8320926774e-02 -1.6436883165e-01 -9.8320926774e-02 -3.2077012732e-02
 1.1293063359e+00  1.1137979343e-01  8.3738290724e-04  1.1137979343e-01 -2.4586045276e-01 -2.4695786378e-01  8.3738290724e-04 -2.4695786378e-01  1.0885399473e+00
 3.0923562253e-02 -1.9657078703e-01 -7.5150561485e-02 -1.9657078703e-01 -2.1697395320e-01  5.0054696256e-01 -7.5150561485e-02  5.0054696256e-01  1.8535436319e-01
-3.5701518719e-02 -3.3447757733e-02  3.4122252040e-01 -3.3447757733e-02 -3.9597255336e-01  8.3246407596e-03  3.4122252040e-01  8.3246407596e-03 -2.9227458495e-01
 1.3633940255e-03  1.2035742640e-02  2.9969812331e-03  1.2035742640e-02  2.5455935849e-03 -1.1303095118e-03  2.9969812331e-03 -1.1303095118e-03  3.1677255376e-03
-9.3620472079e-01 -2.4450635608e-02 -6.4500102071e-02 -2.4450635608e-02 -5.2267721411e-01  1.8268028031e-01 -6.4500102071e-02  1.8268028031e-01 -1.5411964926e+00
 6.9240229217e-01  3.3601642290e-02  1.1141401025e-02  3.3601642290e-02  2.9053011387e-01 -2.7083443693e-01  1.1141401025e-02 -2.7083443693e-01  1.7641855737e+00
-3.2515135346e-02  1.9493096867e-01  3.8240066845e-02  1.9493096867e-01  4.2956002704e-02 -3.3174348837e-02  3.8240066845e-02 -3.3174348837e-02 -1.6978802666e-02
 7.1030665574e-02  2.6182946702e-02 -2.3196586676e-01  2.6182946702e-02 -2.0122142580e-01  5.5328658985e-01 -2.3196586676e-01  5.5328658985e-01  1.9664953463e-01
 1.1834014207e+00  5.7752362995e-01 -2.8417171906e+00  5.7752362995e-01  1.7405045917e-02 -1.9347324661e-01 -2.8417171906e+00 -1.9347324661e-01 -1.3569108304e-01
 2.7887578880e-01 -9.6452596816e-01 -1.2763141109e-01 -9.6452596816e-01 -2.4445458843e-01 -9.2149339131e-02 -1.2763141109e-01 -9.2149339131e-02  5.2744418331e-02
-9.7506397994e-01 -3.1338976170e-03 -7.5399030937e-01 -3.1338976170e-03  1.5954280762e-01  4.0060850738e-01 -7.5399030937e-01  4.0060850738e-01 -8.7586302789e-01
-6.2975596899e-01  1.0338730097e-01 -1.9899869822e-02  1.0338730097e-01  3.0870658882e-01 -3.3093957860e-01 -1.9899869822e-02 -3.3093957860e-01 -6.2529170000e-01
-1.8368707071e-01  5.1118257877e-02 -8.3775542051e-03  5.1118257877e-02 -3.0795858785e-01  5.2557978806e-02 -8.3775542051e-03  5.2557978806e-02 -2.1695411307e-01
-3.7045252556e-01  7.1438925454e-02  5.4644219648e-03  7.1438925454e-02 -3.1128346635e-02  8.3864162725e-02  5.4644219648e-03  8.3864162725e-02 -3.4807609289e-01
-9.6202961985e-01  4.3499650385e-02  1.4998830357e-01  4.3499650385e-02 -4.7025704188e-01  1.3587467164e-01  1.4998830357e-01  1.3587467164e-01 -1.1948071247e+00
-2.1345950137e-01  7.4958835195e-02  1.8450462096e-03  7.4958835195e-02 -5.1535235779e-02  5.3279884242e-02  1.8450462096e-03  5.3279884242e-02 -3.6772697065e-01
 1.5194687209e+00  1.3841720692e-01 -3.2515039528e-01  1.3841720692e-01  4.5475438619e-01 -3.0772885303e-01 -3.2515039528e-01 -3.0772885303e-01  2.0015083590e+00
-7.0098098383e-03  3.5357750375e-02 -5.6807057436e-02  3.5357750375e-02  2.1523967752e-01 -5.6314320796e-01 -5.6807057436e-02 -5.6314320796e-01 -2.5414702248e-01
 3.3117459551e-01 -4.7610993267e-01  2.9308815408e+00 -4.7610993267e-01 -1.2097939408e-01 -1.4763423073e-02  2.9308815408e+00 -1.4763423073e-02  1.3390460444e+00
 7.5969261917e-02 -8.7303847085e-01 -2.0376274533e-01 -8.7303847085e-01  4.7585727084e-02 -3.6034186705e-01 -2.0376274533e-01 -3.6034186705e-01 -1.8844514590e-01
 6.1853597932e-02  4.4406534017e-01 -1.2722283062e-01  4.4406534017e-01  1.5924248048e-01 -3.9593468782e-01 -1.2722283062e-01 -3.9593468782e-01 -1.6512340041e-01
-1.3444867477e+00 -2.7564478472e-01  8.6108283206e-01 -2.7564478472e-01  3.1668041561e-01  1.8927616302e-01  8.6108283206e-01  1.8927616302e-01 -4.7902063098e-01
 3.8857677911e-01  1.3432335952e-01 -2.0900895850e-01  1.3432335952e-01  1.6676765643e-01 -7.1811261749e-02 -2.0900895850e-01 -7.1811261749e-02  1.1264830502e-01
-1.3610377833e-01 -5.7152278158e-03  2.8068818040e-01 -5.7152278158e-03 -8.8241707354e-02 -2.4172960803e-02  2.8068818040e-01 -2.4172960803e-02  1.4974026725e-01
-9.7102598754e-01 -6.3396854731e-02 -2.6225492239e-01 -6.3396854731e-02 -4.6039024360e-01  1.0079844159e-01 -2.6225492239e-01  1.0079844159e-01 -1.2403434748e+00
-1.1232468680e+00  3.2851784977e-01 -2.3649166261e+00  3.2851784977e-01 -9.7674698538e-02  1.1727257532e-01 -2.3649166261e+00  1.1727257532e-01 -1.8921677900e+00
 9.0553859551e-03 -7.0879196358e-02  1.4924454587e-01 -7.0879196358e-02 -1.8273624417e-02  7.4121941652e-03  1.4924454587e-01  7.4121941652e-03  5.8902423700e-02
-6.9618300756e-03 -6.6138367748e-02  1.8330202523e-01 -6.6138367748e-02 -2.0061153560e-01  5.1367267607e-01  1.8330202523e-01  5.1367267607e-01  2.9981674909e-01
-4.2013873300e-02 -3.5201682895e-01  2.1554199894e+00 -3.5201682895e-01 -9.4489793493e-02 -1.9158151560e-02  2.1554199894e+00 -1.9158151560e-02  1.1773293781e+00
 6.6496493748e-02 -1.0196765662e+00 -2.1632772928e-01 -1.0196765662e+00  4.8103455201e-02 -1.3149694436e-01 -2.1632772928e-01 -1.3149694436e-01 -1.6767305842e-01
-8.1779692917e-01 -3.0817129149e-01  4.6409465684e-01 -3.0817129149e-01  2.8236954528e-01  2.8180126858e-01  4.6409465684e-01  2.8180126858e-01 -5.4703214939e-01
 1.5258214322e-01  8.0006228395e-03  1.8880513989e-01  8.0006228395e-03 -2.4994332307e-01  4.8013517847e-01  1.8880513989e-01  4.8013517847e-01  4.8125745551e-01
-3.8991550173e-01  3.8863529425e-03  4.8394223386e-02  3.8863529425e-03 -7.1796004905e-02  1.5477006820e-01  4.8394223386e-02  1.5477006820e-01 -3.7341354316e-01
 2.4719836465e-01 -3.1072880097e-02  5.4373303522e-01 -3.1072880097e-02  2.5323356724e-01 -6.0119571010e-02  5.4373303522e-01 -6.0119571010e-02  6.7871834644e-01
-5.5723354436e-01 -2.1224248949e-01  8.8213533005e-02 -2.1224248949e-01 -5.1674377853e-01  1.2545088342e-01  8.8213533005e-02  1.2545088342e-01 -1.3619942055e+00
-4.3471221138e-01 -3.8373392038e-02 -9.7213867835e-02 -3.8373392038e-02 -2.9512724779e-01  2.9379355804e-01 -9.7213867835e-02  2.9379355804e-01 -2.1849189570e+00
-1.7938888719e-02  5.8100553841e-03 -8.3805652931e-02  5.8100553841e-03 -2.4381571204e-02  7.2579869050e-02 -8.3805652931e-02  7.2579869050e-02  1.9481224229e-02
 1.1993283320e-01 -2.1353377005e-01 -2.7298196941e-01 -2.1353377005e-01 -2.6987236023e-01  5.3622726086e-01 -2.7298196941e-01  5.3622726086e-01  2.2838195758e-01
 1.5478850207e+00  6.7609359982e-01 -3.0838698064e+00  6.7609359982e-01  5.1736159364e-02 -3.1862263571e-01 -3.0838698064e+00 -3.1862263571e-01  4.6157003664e-01
 2.5732080719e-01 -8.2902151494e-01 -3.5937834282e-01 -8.2902151494e-01 -2.5245698759e-01  6.9431171795e-02 -3.5937834282e-01  6.9431171795e-02  6.8678876518e-02
 9.7833529867e-01 -2.3816873276e-01  6.2618490050e-01 -2.3816873276e-01 -2.1013580675e-01 -3.1555625257e-01  6.2618490050e-01 -3.1555625257e-01  1.0648521546e+00
-2.6479931916e-01 -3.6995218885e-01  5.4084993459e-03 -3.6995218885e-01  1.0950227624e-01 -3.4278640035e-01  5.4084993459e-03 -3.4278640035e-01 -5.1153895831e-01
-3.8072926231e-01 -3.4613522994e-02 -3.4324186961e-01 -3.4613522994e-02  2.5816276281e-01 -1.3739917485e-02 -3.4324186961e-01 -1.3739917485e-02  3.3795754150e-01
-3.4491595723e-01 -3.0605541685e-02  2.2198366226e-02 -3.0605541685e-02 -7.2077103140e-02  1.0753257511e-01  2.2198366226e-02  1.0753257511e-01 -1.6572710035e-01
 1.3557838056e+00  1.0014372078e-01 -8.4621218561e-01  1.0014372078e-01  5.3635052394e-01 -2.0620636283e-01 -8.4621218561e-01 -2.0620636283e-01  1.2666610934e+00
-1.7127371254e+00 -2.9562394755e-01  1.2192937877e+00 -2.9562394755e-01 -3.6756565423e-01  3.6905557572e-01  1.2192937877e+00  3.6905557572e-01 -2.0095445979e+00
 1.2177569357e+00  4.7195003484e-01 -1.8310750841e+00  4.7195003484e-01 -1.1368138913e-01 -1.8344141611e-01 -1.8310750841e+00 -1.8344141611e-01  9.8832499157e-02
-8.4288253116e-04 -1.1598599862e-01  1.5365222874e-02 -1.1598599862e-01 -1.9308628588e-01  4.8284665731e-01  1.5365222874e-02  4.8284665731e-01  1.9039669763e-01
 8.9995854743e-02 -9.3761461791e-01 -1.5725767146e-01 -9.3761461791e-01 -5.2630986443e-02 -7.2145997040e-02 -1.5725767146e-01 -7.2145997040e-02 -5.3435111832e-02
 6.6814634575e-01  4.6166987654e-01 -2.1893272927e+00  4.6166987654e-01  1.1523286986e-02 -1.5656447725e-01 -2.1893272927e+00 -1.5656447725e-01 -2.3443538010e-01
 7.4746705576e-01  5.0075158275e-02  4.0294429163e-01  5.0075158275e-02 -4.4708888291e-01 -1.4250191084e-01  4.0294429163e-01 -1.4250191084e-01  6.3473482811e-01
-4.4096030398e-02 -3.0888211000e-02  5.1117744005e-02 -3.0888211000e-02 -1.8837905248e-01  5.3660549839e-01  5.1117744005e-02  5.3660549839e-01  1.8872204921e-01
 5.4466870838e-02 -6.0391939986e-03  1.1228981648e-01 -6.0391939986e-03  1.6549804380e-01 -4.5220407693e-02  1.1228981648e-01 -4.5220407693e-02  3.4686067703e-01
 3.8931530715e-01  9.4470730987e-02 -1.4275394420e-02  9.4470730987e-02  1.3338105329e-01 -3.8926878003e-02 -1.4275394420e-02 -3.8926878003e-02  4.6407289881e-01
 1.0664756145e+00  1.2929232326e-01 -1.0478587698e-01  1.2929232326e-01  5.0561218023e-01 -1.8739147483e-01 -1.0478587698e-01 -1.8739147483e-01  1.4791232123e+00
-6.5144916036e-01 -1.3786639149e-01  2.2100651005e-01 -1.3786639149e-01 -1.9287183166e-01  1.7867702436e-01  2.2100651005e-01  1.7867702436e-01 -1.2041168010e+00
-2.5980211485e-01  1.1494518903e-01  7.5484039027e-02  1.1494518903e-01 -9.6051571389e-02  1.7020529298e-01  7.5484039027e-02  1.7020529298e-01 -3.7464331285e-01
 4.6771745913e-02 -7.2958586306e-02 -1.8634600549e-01 -7.2958586306e-02 -2.3853180194e-01  5.8744238362e-01 -1.8634600549e-01  5.8744238362e-01  2.0359407365e-01
 9.0023448049e-01  6.7690715194e-01 -3.3547509283e+00  6.7690715194e-01  6.8978528222e-02 -1.7567926890e-01 -3.3547509283e+00 -1.7567926890e-01 -4.7610538342e-01
 1.9818028395e-01 -9.9224492943e-01 -2.3199606331e-01 -9.9224492943e-01 -2.1303910719e-01 -5.3360337718e-03 -2.3199606331e-01 -5.3360337718e-03  6.4416600145e-03
 1.5185564386e+00  1.4501228889e-02  2.2247594106e-01  1.4501228889e-02 -2.0791577961e-01 -3.4082254615e-01  2.2247594106e-01 -3.4082254615e-01  1.3171234335e+00
 1.8769359277e-01  2.5710215309e-01 -1.1763900470e-01  2.5710215309e-01 -1.6013588037e-01  4.5190587651e-01 -1.1763900470e-01  4.5190587651e-01  3.3145895088e-01
 1.8187506759e-01  6.2292240871e-03 -1.0891272300e-02  6.2292240871e-03  6.4342012667e-02 -4.6780576751e-02 -1.0891272300e-02 -4.6780576751e-02  1.7815665131e-01
 5.0413124154e-02 -6.9167270638e-03  1.5764375570e-01 -6.9167270638e-03 -6.6168463075e-02 -1.0765773680e-02  1.5764375570e-01 -1.0765773680e-02 -1.0467687365e-01
 6.4368449548e-01 -2.7200030765e-02 -1.4620087847e-01 -2.7200030765e-02  4.6431513021e-01 -6.6575033828e-02 -1.4620087847e-01 -6.6575033828e-02  7.1603783608e-01
-1.2004288573e+00 -5.2051150160e-01  2.4369229014e+00 -5.2051150160e-01 -1.8092957418e-01  2.4266523396e-01  2.4369229014e+00  2.4266523396e-01 -3.7190872026e-01
-1.5774080512e+00 -3.1033662049e-02 -2.0767028200e-01 -3.1033662049e-02 -5.4975193131e-01  3.6079298495e-01 -2.0767028200e-01  3.6079298495e-01 -2.6180135224e+00
 1.4948347192e-02  1.3415950256e-02 -1.0237262307e-01  1.3415950256e-02  1.9641731573e-01 -5.0755951661e-01 -1.0237262307e-01 -5.0755951661e-01 -2.4191153999e-01
 7.4688999434e-02 -9.7621017901e-01 -1.8719975880e-01 -9.7621017901e-01  1.0425862288e-02 -1.1447882073e-01 -1.8719975880e-01 -1.1447882073e-01 -1.0418499538e-01
 1.2451634178e-01  3.5338683056e-01 -2.0795588711e+00  3.5338683056e-01  9.0626848747e-02 -1.9260033004e-02 -2.0795588711e+00 -1.9260033004e-02 -9.5993903472e-01
 8.8752915823e-01  2.6245465163e-01 -3.6099331256e-01  2.6245465163e-01 -3.5348517877e-01 -2.4341632804e-01 -3.6099331256e-01 -2.4341632804e-01  5.8237562143e-01
 4.5896274031e-02 -4.1249968381e-02  1.0419287261e-01 -4.1249968381e-02 -2.2430579479e-01  5.0320430560e-01  1.0419287261e-01  5.0320430560e-01  3.1553243978e-01
 7.4539302957e-02  1.0607204484e-01 -4.7543330846e-01  1.0607204484e-01  1.1505036018e-01 -2.7284571027e-02 -4.7543330846e-01 -2.7284571027e-02  2.0455842940e-01
-4.2422880083e-01 -2.9509683474e-02 -7.5100633874e-02 -2.9509683474e-02 -1.7604047835e-01  1.0099643457e-01 -7.5100633874e-02  1.0099643457e-01 -5.8585585834e-01
 7.7955785571e-01  1.3924685410e-01  1.1734903900e-01  1.3924685410e-01  5.8212703081e-01 -1.7013252499e-01  1.1734903900e-01 -1.7013252499e-01  1.6923524009e+00
 3.4166590460e-01  2.7996489126e-03  9.5103411546e-02  2.7996489126e-03  1.5111616245e-01 -2.0396028629e-01  9.5103411546e-02 -2.0396028629e-01  1.4155619774e+00
-4.0039156019e-02  9.0273417442e-02  6.5505574658e-02  9.0273417442e-02  3.2581600680e-02 -9.6742986372e-02  6.5505574658e-02 -9.6742986372e-02 -7.8236860117e-02
 7.3134453557e-02  1.4341423472e-02 -2.0965315045e-01  1.4341423472e-02 -1.8741617493e-01  5.0361299668e-01 -2.0965315045e-01  5.0361299668e-01  1.9084825565e-01
-1.2796474060e+00 -4.7585539407e-01  2.4402383404e+00 -4.7585539407e-01  5.3693176959e-02  2.3405078199e-01  2.4402383404e+00  2.3405078199e-01 -1.2814109649e-01
-2.0419742309e-01  9.8277933845e-01  5.0388512239e-02  9.8277933845e-01  2.4535679365e-01  6.3468248474e-02  5.0388512239e-02  6.3468248474e-02 -4.1244608613e-02
 1.0837620843e-02  3.5755968871e-02  6.1860951880e-01  3.5755968871e-02  1.0991333308e-01 -5.0770685302e-01  6.1860951880e-01 -5.0770685302e-01 -4.7557908456e-04
-6.6513331265e-01  1.3821502843e-01 -9.1034347937e-01  1.3821502843e-01  4.1248003574e-01  3.4125165095e-03 -9.1034347937e-01  3.4125165095e-03 -7.6915300250e-01
-4.5174748071e-01  6.1537538888e-02 -6.8862990668e-02  6.1537538888e-02 -1.6538975576e-01  1.1656797782e-01 -6.8862990668e-02  1.1656797782e-01 -4.3155244915e-01
-3.8229517278e-01  2.5471897643e-02 -1.4643676790e-02  2.5471897643e-02 -3.0614387926e-01  4.7366010724e-02 -1.4643676790e-02  4.7366010724e-02 -4.3855997678e-01
-8.0515993855e-01  5.6041252641e-02  1.1722049144e-01  5.6041252641e-02 -3.2088235536e-01  1.2550447296e-01  1.1722049144e-01  1.2550447296e-01 -1.0495770696e+00
-8.6599132938e-03  5.6769038635e-02 -1.1604225255e-02  5.6769038635e-02  6.2386688299e-03 -1.1659852458e-03 -1.1604225255e-02 -1.1659852458e-03 -9.2710737598e-02
 1.3419403680e+00  8.5289777995e-02 -3.1476607720e-01  8.5289777995e-02  4.0000667832e-01 -3.0527162384e-01 -3.1476607720e-01 -3.0527162384e-01  1.9849183923e+00
-3.1941394191e-02  7.8998505532e-02 -2.1831063019e-01  7.8998505532e-02 -1.6549449562e-01  5.2383894085e-01 -2.1831063019e-01  5.2383894085e-01  6.5768658008e-02
 3.4025997046e-01 -1.0028935967e+00  3.4672816168e-01 -1.0028935967e+00 -2.4379789740e-01 -2.8301340098e-01  3.4672816168e-01 -2.8301340098e-01  3.1536926143e-01
-4.0465141739e-01  1.8634327301e-01 -2.0215301063e+00  1.8634327301e-01  1.0692126971e-01  1.0749220566e-01 -2.0215301063e+00  1.0749220566e-01 -1.4458166086e+00
 3.5582230892e-01  1.5973289047e-01 -8.0706988470e-01  1.5973289047e-01 -3.5026127934e-01  3.7989943596e-01 -8.0706988470e-01  3.7989943596e-01 -1.0519567001e-01
 6.7942476885e-01  1.0247914982e-01 -6.1962162280e-01  1.0247914982e-01 -2.6275976784e-01 -3.6696257571e-01 -6.1962162280e-01 -3.6696257571e-01 -3.4248305574e-02
-3.4628277675e-01  3.3565005274e-02 -4.0334119436e-01  3.3565005274e-02 -4.3819170196e-02 -8.7679714832e-02 -4.0334119436e-01 -8.7679714832e-02 -8.6786928743e-02
-4.4408118337e-01  2.9571320094e-02  3.4062397805e-02  2.9571320094e-02 -1.1107457827e-01  3.6940274181e-02  3.4062397805e-02  3.6940274181e-02 -5.3365262881e-01
 9.0796558190e-01 -1.8800864864e-01  2.7163237172e-01 -1.8800864864e-01  5.3070871842e-01 -2.3785942307e-01  2.7163237172e-01 -2.3785942307e-01  1.5985034615e+00
 6.1250128095e-01 -7.6374762460e-02  4.6225213567e-01 -7.6374762460e-02  2.2075128613e-01 -2.6214556452e-01  4.6225213567e-01 -2.6214556452e-01  1.5249460788e+00
 1.2701626274e-02 -6.6220147543e-02  3.9880811823e-02 -6.6220147543e-02 -6.1505336951e-02  1.1916011337e-01  3.9880811823e-02  1.1916011337e-01 -1.3834671423e-02
 9.0472445281e-02 -5.8509829431e-04 -4.2733018427e-01 -5.8509829431e-04 -2.2332560957e-01  5.5225030694e-01 -4.2733018427e-01  5.5225030694e-01  1.3821279114e-01
 6.5605646006e-01  5.8634614942e-01 -2.9698126125e+00  5.8634614942e-01  4.9082583245e-02 -8.9046128959e-02 -2.9698126125e+00 -8.9046128959e-02 -5.6693255507e-01
-3.8979609008e-01  9.5427785992e-01  2.0461018486e-01  9.5427785992e-01  3.2409323204e-01  1.5429476127e-01  2.0461018486e-01  1.5429476127e-01 -8.1624010313e-02
 3.7015560971e-01 -1.0552476223e-01  5.3983877495e-01 -1.0552476223e-01  5.3243184418e-02 -5.5325649710e-01  5.3983877495e-01 -5.5325649710e-01  2.8345048602e-01
-1.2665806064e+00 -5.6445490815e-02  1.0296628621e-01 -5.6445490815e-02  3.3835045309e-01  6.8374619651e-02  1.0296628621e-01  6.8374619651e-02 -1.0248605374e+00
-4.8240398341e-01  1.0411364532e-01  4.3701915901e-02  1.0411364532e-01 -1.2328962541e-01  2.2823709740e-02  4.3701915901e-02  2.2823709740e-02 -5.5321630730e-01
 5.3307709805e-01 -7.2383923881e-02 -8.1642146557e-03 -7.2383923881e-02  1.0672390352e-01 -1.5209192986e-01 -8.1642146557e-03 -1.5209192986e-01  4.2926114729e-01
 8.6444481551e-01 -1.6120495553e-01 -1.1346826700e-01 -1.6120495553e-01  4.9597994761e-01 -1.4741598114e-01 -1.1346826700e-01 -1.4741598114e-01  1.1347156663e+00
-1.3769237599e+00 -6.6426638462e-02  2.6172068685e-01 -6.6426638462e-02 -4.5453201051e-01  3.2045690165e-01  2.6172068685e-01  3.2045690165e-01 -2.1070573315e+00
 3.0379917746e-01  2.6207421790e-02  1.1562803842e-01  2.6207421790e-02  1.3333763346e-01 -7.3255570855e-02  1.1562803842e-01 -7.3255570855e-02  5.4998625638e-01
-2.2800886595e-02  1.4005422767e-01 -3.0454227805e-03  1.4005422767e-01 -1.8111400420e-01  5.4952136937e-01 -3.0454227805e-03  5.4952136937e-01  2.0664086676e-01
-8.3138371614e-02  4.3569878979e-01 -2.5519126755e+00  4.3569878979e-01  9.5639279671e-02  4.5336709616e-02 -2.5519126755e+00  4.5336709616e-02 -1.3419444313e+00
 1.2553969589e-01 -8.6114158681e-01 -1.4753833742e-01 -8.6114158681e-01 -4.5630633135e-02 -2.2316394794e-01 -1.4753833742e-01 -2.2316394794e-01 -8.8974991721e-02
-1.0657687681e+00 -2.3341617277e-01  6.2217649532e-01 -2.3341617277e-01  2.4402166527e-01  2.2641046388e-01  6.2217649532e-01  2.2641046388e-01 -6.4109748948e-01
 6.9536619894e-02 -3.0445940044e-01 -8.2463284790e-02 -3.0445940044e-01 -2.0827228045e-01  4.2067631594e-01 -8.2463284790e-02  4.2067631594e-01  1.8528923709e-01
 2.2596574954e-01  6.6061758488e-02 -1.3038314738e-01  6.6061758488e-02 -3.9725552862e-01  7.7796626086e-03 -1.3038314738e-01  7.7796626086e-03 -5.3188467628e-01
-3.4079753588e-02 -1.5405754862e-02 -9.4923817054e-03 -1.5405754862e-02 -2.0598405054e-02  4.8264481512e-02 -9.4923817054e-03  4.8264481512e-02 -4.9435668972e-03
-1.2054487917e+00 -6.9329792778e-03 -3.7992317394e-01 -6.9329792778e-03 -4.9081716017e-01  1.7976199996e-01 -3.7992317394e-01  1.7976199996e-01 -1.6593074270e+00
-7.2497921594e-01  3.6917079892e-02 -4.8941862078e-01  3.6917079892e-02 -2.0642314714e-01  2.1176876962e-01 -4.8941862078e-01  2.1176876962e-01 -1.6122869035e+00
-7.0073284668e-02  3.0001464237e-01  4.2346343458e-02  3.0001464237e-01  4.7146784093e-02 -2.2519978353e-02  4.2346343458e-02 -2.2519978353e-02 -5.1385335863e-02
-1.6925666171e-02  2.4406758009e-02  1.1602324249e-01  2.4406758009e-02  2.0530975276e-01 -5.3610477770e-01  1.1602324249e-01 -5.3610477770e-01 -1.8113996635e-01
-3.5442911356e-01 -4.7934005327e-01  2.5100311955e+00 -4.7934005327e-01 -6.1736742869e-02  4.0599564031e-02  2.5100311955e+00  4.0599564031e-02  7.6485494722e-01
 1.8863750099e-01 -9.7830510914e-01 -1.6328026757e-01 -9.7830510914e-01 -1.4657778373e-01 -1.5181178537e-01 -1.6328026757e-01 -1.5181178537e-01 -2.2753354843e-02
-1.1600447530e+00 -1.0900937745e-01  1.3489840894e-01 -1.0900937745e-01  3.1487418393e-01  2.5339459206e-01  1.3489840894e-01  2.5339459206e-01 -1.0161951886e+00
 1.3827791316e-03 -2.4411205397e-02 -1.2680147828e-01 -2.4411205397e-02 -1.9357384552e-01  5.1953054729e-01 -1.2680147828e-01  5.1953054729e-01  1.5216790898e-01
 2.3303331271e-02  6.8645288469e-02 -3.6182265250e-01  6.8645288469e-02 -4.2161245905e-03 -3.3820946376e-02 -3.6182265250e-01 -3.3820946376e-02 -7.0411389408e-02
-1.5312653953e-01 -8.6362472818e-03  6.1677544627e-03 -8.6362472818e-03 -5.1518282040e-02  1.2842241802e-02  6.1677544627e-03  1.2842241802e-02 -1.9850441102e-01
-8.9358390792e-01  2.7762364916e-02  6.0934141677e-03  2.7762364916e-02 -6.0968333673e-01  1.8276828523e-01  6.0934141677e-03  1.8276828523e-01 -1.5528910239e+00
 7.6456689569e-01  3.0851172929e-02 -1.0421695532e-02  3.0851172929e-02  3.4329940779e-01 -3.0605791815e-01 -1.0421695532e-02 -3.0605791815e-01  1.9617229942e+00
-7.0625275845e-04 -1.9644581980e-02  1.4366715518e-02 -1.9644581980e-02 -3.1949272320e-02  7.5392020453e-02  1.4366715518e-02  7.5392020453e-02  2.8698532381e-02
 1.6819865244e-01  1.8141629998e-02 -3.7181485810e-01  1.8141629998e-02 -1.9783836730e-01  5.0879067912e-01 -3.7181485810e-01  5.0879067912e-01  2.0665634683e-01
-1.5627667615e+00 -3.9754789756e-01  2.3536933433e+00 -3.9754789756e-01  9.5492215180e-02  2.7081825712e-01  2.3536933433e+00  2.7081825712e-01 -1.7838545520e-01
-2.4804231597e-01  9.6418579847e-01 -6.4694545412e-02  9.6418579847e-01  3.7131876031e-01  9.4096164274e-03 -6.4694545412e-02  9.4096164274e-03 -8.2154188019e-02
-3.2045379818e-01 -1.2225921317e-01  8.9954718943e-01 -1.2225921317e-01  1.3316853580e-01 -4.4680209665e-01  8.9954718943e-01 -4.4680209665e-01 -1.3551024049e-01
 5.3460155321e-01 -1.5868945505e-01  1.2288367806e+00 -1.5868945505e-01 -3.8351793635e-01 -5.1669199269e-02  1.2288367806e+00 -5.1669199269e-02  6.3817031631e-01
 6.7977154752e-01 -1.8491007900e-01  3.0381587267e-01 -1.8491007900e-01  2.6161922637e-01 -1.6552126024e-01  3.0381587267e-01 -1.6552126024e-01  5.2484133775e-01
-2.7126780153e-01  8.0283147113e-02  1.4735765657e-01  8.0283147113e-02  1.1239348693e-01  5.8272076913e-02  1.4735765657e-01  5.8272076913e-02 -2.3364894033e-01
-1.0533150347e+00  1.1155667051e-01  2.6016182493e-01  1.1155667051e-01 -3.7192646224e-01  1.1552583324e-01  2.6016182493e-01  1.1552583324e-01 -1.1250388663e+00
-7.2826844115e-02 -2.8571381935e-02  4.8413508698e-02 -2.8571381935e-02  1.4636654654e-03 -1.3326492345e-02  4.8413508698e-02 -1.3326492345e-02  5.1252834527e-02
 1.9373798276e+00  1.7626397407e-01 -7.9344584059e-01  1.7626397407e-01  4.0622986674e-01 -2.5264624404e-01 -7.9344584059e-01 -2.5264624404e-01  1.6942692904e+00
-7.8640437202e-03  8.3533097241e-02  2.3921634147e-02  8.3533097241e-02  2.1470468176e-01 -5.4089459474e-01  2.3921634147e-02 -5.4089459474e-01 -2.1046138815e-01
 4.2924296081e-01  5.5202228836e-01 -2.8945381895e+00  5.5202228836e-01  7.7573245568e-02 -9.2473373999e-02 -2.8945381895e+00 -9.2473373999e-02 -7.6187578150e-01
-1.3160800882e-01  9.9237054247e-01  1.6584283242e-01  9.9237054247e-01  9.9714441389e-02  1.0830765631e-01  1.6584283242e-01  1.0830765631e-01  5.0550896692e-02
-4.7758322423e-02  2.1919854540e-02  1.9272524106e-02  2.1919854540e-02 -1.8313711591e-01  5.3091315664e-01  1.9272524106e-02  5.3091315664e-01  1.8194050205e-01
-1.2890633865e+00 -1.6227869388e-01  1.3480366183e-01 -1.6227869388e-01  3.1755505691e-01  2.3018363677e-01  1.3480366183e-01  2.3018363677e-01 -9.3859046488e-01
 7.4533086632e-02  3.3078483589e-02 -1.2757991011e-03  3.3078483589e-02  2.7498857352e-02 -1.4436302520e-02 -1.2757991011e-03 -1.4436302520e-02  7.6874152520e-02
-2.2119170432e-01 -3.4282285933e-02  1.4011529493e-01 -3.4282285933e-02 -2.0120358345e-01  3.6763408995e-02  1.4011529493e-01  3.6763408995e-02 -2.8400095757e-01
 8.8910560436e-01  5.3490902129e-02  3.2184482399e-02  5.3490902129e-02  4.6883632532e-01 -1.1958365760e-01  3.2184482399e-02 -1.1958365760e-01  1.1499856512e+00
-1.7122232204e-02 -5.3350533274e-02  9.4896156976e-03 -5.3350533274e-02 -7.6032224784e-03 -1.2234575616e-02  9.4896156976e-03 -1.2234575616e-02 -4.3926637497e-02
 1.4378558356e+00  1.1002666259e-01 -1.1009517854e-01  1.1002666259e-01  4.6207356769e-01 -3.5093327921e-01 -1.1009517854e-01 -3.5093327921e-01  2.2931494545e+00
 2.1688378648e-02 -9.9858709169e-02 -7.3231626218e-02 -9.9858709169e-02 -2.1340105696e-01  5.2164922539e-01 -7.3231626218e-02  5.2164922539e-01  1.9541316235e-01
 1.2552170475e+00  5.5724572316e-01 -2.5145964862e+00  5.5724572316e-01 -2.1767567699e-02 -2.1455585321e-01 -2.5145964862e+00 -2.1455585321e-01 -1.7596706624e-02
-1.5122373386e-01  9.0914930366e-01  1.6307526990e-01  9.0914930366e-01  1.7046171469e-01 -3.2547460577e-02  1.6307526990e-01 -3.2547460577e-02 -2.0874182025e-02
 1.7127446554e-02 -1.0097858751e-01  5.0959463358e-02 -1.0097858751e-01  1.6284661155e-01 -4.9173510691e-01  5.0959463358e-02 -4.9173510691e-01 -1.7520079942e-01
-8.5070582563e-01  4.2749623309e-02 -8.0159843553e-01  4.2749623309e-02  4.1663631103e-01  1.3552818138e-01 -8.0159843553e-01  1.3552818138e-01 -6.9142148773e-01
 6.8675391512e-02 -6.8844608417e-02  4.1264620930e-01 -6.8844608417e-02  1.5296414527e-04  3.8238844950e-02  4.1264620930e-01  3.8238844950e-02 -4.1464700111e-02
-6.5157210564e-02  1.0700465973e-01  1.9405824482e-02  1.0700465973e-01 -1.4619638863e-02  5.7990433325e-02  1.9405824482e-02  5.7990433325e-02 -2.3854313817e-02
-1.3761274907e+00 -1.0251879467e-01  2.1490583955e-01 -1.0251879467e-01 -5.3370322410e-01  1.7665177770e-01  2.1490583955e-01  1.7665177770e-01 -1.3840676547e+00
 1.5748122644e+00  2.0630325621e-01 -6.0829021689e-01  2.0630325621e-01  3.6291084484e-01 -2.5231360428e-01 -6.0829021689e-01 -2.5231360428e-01  1.4313090143e+00
-2.0527124018e-02 -8.5439144424e-02  1.2164876449e-03 -8.5439144424e-02 -2.6830853921e-04 -5.2445300539e-02  1.2164876449e-03 -5.2445300539e-02 -5.3482188421e-02
 2.7428512592e-02  7.6254904543e-02 -1.2782200413e-01  7.6254904543e-02 -1.6256478165e-01  4.9210334988e-01 -1.2782200413e-01  4.9210334988e-01  1.7005765050e-01
 2.5849440903e-01 -8.4907824422e-01 -2.1490940215e-01 -8.4907824422e-01 -1.8004302836e-01 -1.6350098741e-01 -2.1490940215e-01 -1.6350098741e-01 -1.1985988922e-02
 9.3476463929e-01  5.0170513137e-01 -2.1620182567e+00  5.0170513137e-01 -6.6777456700e-02 -1.4110935763e-01 -2.1620182567e+00 -1.4110935763e-01 -1.7527283097e-01
-6.5353524257e-01  1.0367538442e-01 -9.2021406443e-01  1.0367538442e-01  4.0135434244e-01  1.0619252267e-01 -9.2021406443e-01  1.0619252267e-01 -7.0730024699e-01
 8.4295971644e-02 -2.2149579250e-01 -3.0320454740e-01 -2.2149579250e-01 -2.1968268426e-01  4.9905347603e-01 -3.0320454740e-01  4.9905347603e-01  1.2711773199e-01
 3.8173229885e-01 -1.0236811736e-01  2.3910497086e-01 -1.0236811736e-01  3.7673154303e-01 -7.5013784815e-02  2.3910497086e-01 -7.5013784815e-02  6.5944830924e-01
-1.9335188406e-01  1.0252292685e-01  3.4764118658e-02  1.0252292685e-01  3.4178885565e-02  3.8803510485e-02  3.4764118658e-02  3.8803510485e-02 -9.5954314398e-02
-1.1031590516e+00  5.3718570828e-03  7.2424346436e-02  5.3718570828e-03 -3.2034758678e-01  1.5994184654e-01  7.2424346436e-02  1.5994184654e-01 -1.2184603572e+00
-3.3876189995e-02 -1.6060064785e-01 -1.8813427119e-02 -1.6060064785e-01 -4.8612887077e-02 -1.4977462919e-02 -1.8813427119e-02 -1.4977462919e-02 -1.6554112656e-02
 9.3536011834e-01 -9.8394793115e-03  2.6197468862e-01 -9.8394793115e-03  2.7073899134e-01 -2.0604868040e-01  2.6197468862e-01 -2.0604868040e-01  1.4677677500e+00
-2.2030957033e-02  6.5010979607e-02  1.3739305517e-01  6.5010979607e-02  1.9635915252e-01 -4.8043334894e-01  1.3739305517e-01 -4.8043334894e-01 -1.5452735278e-01
 2.0335910447e-01 -9.2499418174e-01 -1.1870414416e-01 -9.2499418174e-01 -1.7261610295e-01 -1.4538084911e-01 -1.1870414416e-01 -1.4538084911e-01 -1.7106442886e-05
 1.6322272930e-01  4.0433569458e-01 -2.2627726037e+00  4.0433569458e-01  1.0765179479e-01 -1.0332098456e-02 -2.2627726037e+00 -1.0332098456e-02 -7.4453202309e-01
-9.4065852737e-01 -1.5371569485e-01  3.8224423472e-01 -1.5371569485e-01  4.1765643885e-01  1.8050872612e-01  3.8224423472e-01  1.8050872612e-01 -4.7261264711e-01
-2.2064796843e-02  5.7355614384e-02 -1.5855809435e-01  5.7355614384e-02 -1.7852914630e-01  5.4328030347e-01 -1.5855809435e-01  5.4328030347e-01  1.4630298722e-01
 2.7411664427e-01 -3.5139968089e-02  4.7295365789e-02 -3.5139968089e-02  2.1336465889e-01 -1.0962802598e-02  4.7295365789e-02 -1.0962802598e-02  4.2652330324e-01
-3.0419307623e-01  5.9516090647e-02  2.3740335644e-02  5.9516090647e-02 -5.7847959277e-02  5.1227166910e-02  2.3740335644e-02  5.1227166910e-02 -3.0821549062e-01
 1.0578189285e+00 -1.1734606963e-02 -4.5580721946e-02 -1.1734606963e-02  4.6688461274e-01 -2.0398699072e-01 -4.5580721946e-02 -2.0398699072e-01  1.4444671432e+00
 1.8753201087e-02 -1.0984601039e-01 -3.6238592404e-02 -1.0984601039e-01  4.4854028826e-03 -8.4760547643e-02 -3.6238592404e-02 -8.4760547643e-02  9.8234384945e-03
-7.9572585349e-01 -4.4134332752e-02  5.5279790012e-02 -4.4134332752e-02 -2.4825517836e-01  2.2609958515e-01  5.5279790012e-02  2.2609958515e-01 -1.4321323510e+00
-4.8874628585e-02 -1.4670919660e-01  1.6394724925e-01 -1.4670919660e-01 -1.7872348156e-01  4.7371530385e-01  1.6394724925e-01  4.7371530385e-01  1.9060121290e-01
 2.4989963422e-02  9.6915044746e-01  1.1753414110e-01  9.6915044746e-01 -7.4020989427e-02  8.5508232392e-03  1.1753414110e-01  8.5508232392e-03  8.7236081258e-02
-8.6727409872e-01 -4.0837858508e-01  1.6323262032e+00 -4.0837858508e-01  2.2093958398e-01  1.2591915972e-01  1.6323262032e+00  1.2591915972e-01 -7.4021393251e-02
 1.7044910489e-01  2.1752239324e-01 -1.0933262137e+00  2.1752239324e-01  3.4904992214e-01 -5.4164650617e-01 -1.0933262137e+00 -5.4164650617e-01 -3.5791911829e-01
 2.0386119046e-01 -1.1666713088e-01  9.5595843494e-01 -1.1666713088e-01 -3.2971246135e-01 -2.4745595610e-01  9.5595843494e-01 -2.4745595610e-01  2.6315840413e-01
-2.8515070085e-01 -1.4799414410e-01  1.1281389504e-01 -1.4799414410e-01 -1.7821913679e-01  1.1669717756e-01  1.1281389504e-01  1.1669717756e-01 -4.4734923951e-01
 4.6474449144e-01  1.4250438385e-01  1.2085480124e-01  1.4250438385e-01  2.4926540369e-02  7.7693157542e-03  1.2085480124e-01  7.7693157542e-03  4.0038450120e-01
 9.7463029938e-01  2.5683771652e-01  4.1516192829e-02  2.5683771652e-01  4.1674520096e-01 -1.4395633026e-01  4.1516192829e-02 -1.4395633026e-01  1.3153250842e+00
-1.0422185486e-02  1.7108295851e-01 -1.9653884965e-02  1.7108295851e-01 -2.4881814395e-02  3.3450778696e-02 -1.9653884965e-02  3.3450778696e-02  5.9711554635e-02
 8.5521039167e-01  1.7528603915e-01 -3.3486073716e-01  1.7528603915e-01  2.3879697544e-01 -2.4842880735e-01 -3.3486073716e-01 -2.4842880735e-01  1.2342849967e+00
 3.8594821025e-02 -1.2733369920e-01 -1.4021942792e-01 -1.2733369920e-01 -2.1165612250e-01  4.7166063068e-01 -1.4021942792e-01  4.7166063068e-01  1.6725153846e-01
 1.9522133001e-01 -8.9164955605e-01 -1.5327741996e-01 -8.9164955605e-01 -1.7848363233e-01 -1.2085843871e-01 -1.5327741996e-01 -1.2085843871e-01 -1.0683007900e-02
-6.0117490982e-01 -4.0696844021e-01  2.0754892435e+00 -4.0696844021e-01 -1.6736856959e-02  9.6811525133e-02  2.0754892435e+00  9.6811525133e-02  2.0444200589e-01
-8.2036446162e-01  2.1110867169e-02 -3.3681364906e-01  2.1110867169e-02  3.9982160654e-01  2.0337246056e-01 -3.3681364906e-01  2.0337246056e-01 -7.1872702512e-01
-1.5786482361e-02 -2.9336032625e-02  1.1743434377e-01 -2.9336032625e-02  1.9015523367e-01 -5.0452705933e-01  1.1743434377e-01 -5.0452705933e-01 -1.9491910237e-01
 8.7821241876e-02  9.5744922416e-02 -2.6274987373e-01  9.5744922416e-02 -2.6218356098e-01 -1.8037323905e-02 -2.6274987373e-01 -1.8037323905e-02 -3.7688201854e-01
 1.1348515458e+00 -1.0584379627e-02 -2.0523896814e-01 -1.0584379627e-02  5.1990822004e-01 -2.1461929318e-01 -2.0523896814e-01 -2.1461929318e-01  1.4776025824e+00
 2.1483586395e-01  4.2604736981e-02 -5.3144028084e-02  4.2604736981e-02  1.5062036517e-01 -3.3275160486e-02 -5.3144028084e-02 -3.3275160486e-02  4.0714591912e-01
-5.0182906659e-01 -3.0563546777e-02  2.1795268847e-01 -3.0563546777e-02 -1.4554847334e-01  1.8346920083e-01  2.1795268847e-01  1.8346920083e-01 -9.7653691896e-01
-7.8612309234e-02 -2.6458113062e-01 -2.8344816142e-02 -2.6458113062e-01 -3.8859912705e-02 -1.1473090312e-01 -2.8344816142e-02 -1.1473090312e-01 -2.1309390089e-01
-1.4485109640e-02 -1.2897830844e-01  1.4051810606e-02 -1.2897830844e-01 -2.1177319531e-01  5.2421758871e-01  1.4051810606e-02  5.2421758871e-01  1.9437301859e-01
 1.4069451972e+00  5.9949049763e-01 -2.5116429734e+00  5.9949049763e-01 -4.1319188308e-02 -2.3657332449e-01 -2.5116429734e+00 -2.3657332449e-01  9.0862895288e-02
-7.7930063698e-02  9.1078552468e-01  1.5001964868e-01  9.1078552468e-01  1.4582205089e-01 -1.3687825044e-01  1.5001964868e-01 -1.3687825044e-01 -2.9213198210e-02
-5.8627139650e-02  2.1756699908e-01  2.4246141019e-01  2.1756699908e-01 -1.8164941106e-01  4.8263330214e-01  2.4246141019e-01  4.8263330214e-01  2.2077841006e-01
-6.6647143435e-01  1.1340817874e-01 -1.0371392008e+00  1.1340817874e-01  4.0394784843e-01  1.3534562995e-01 -1.0371392008e+00  1.3534562995e-01 -6.3475639774e-01
 3.6452198040e-02 -1.0834240711e-01  5.6124065346e-01 -1.0834240711e-01 -3.6957759114e-02  8.1955226417e-02  5.6124065346e-01  8.1955226417e-02 -4.9432308289e-02
-1.9325471577e-01 -1.0269326537e-01 -2.3266677272e-02 -1.0269326537e-01 -2.8686843910e-02 -3.5214203137e-02 -2.3266677272e-02 -3.5214203137e-02 -1.9548635832e-01
-1.2619642607e+00 -1.5116992968e-01  1.4718433933e-01 -1.5116992968e-01 -4.8689609248e-01  1.6254318311e-01  1.4718433933e-01  1.6254318311e-01 -1.2629127955e+00
-2.3923430544e-01 -1.6078902713e-01  1.1538920243e-01 -1.6078902713e-01 -4.8569064219e-02 -9.5483361635e-04  1.1538920243e-01 -9.5483361635e-04 -2.2136995604e-01
 1.9602636598e+00  3.3230049710e-01 -1.0578624189e+00  3.3230049710e-01  3.9750697749e-01 -3.3273718941e-01 -1.0578624189e+00 -3.3273718941e-01  1.5727949525e+00
-1.9344476961e-03 -2.1288157341e-02 -2.9385008087e-02 -2.1288157341e-02 -1.9596219255e-01  5.1472883521e-01 -2.9385008087e-02  5.1472883521e-01  1.9125030021e-01
-9.1246415168e-01 -4.9544225436e-01  2.3039270539e+00 -4.9544225436e-01 -5.8101556949e-04  2.0014383188e-01  2.3039270539e+00  2.0014383188e-01 -3.7727130283e-02
 1.4602365980e-01 -9.8710653574e-01 -1.7859844536e-01 -9.8710653574e-01 -1.2220128139e-01 -6.4830391427e-02 -1.7859844536e-01 -6.4830391427e-02 -2.5662121470e-02
-8.3343409863e-01 -1.7746096666e-02 -4.5678948587e-01 -1.7746096666e-02  3.4182833232e-01  1.8782645245e-01 -4.5678948587e-01  1.8782645245e-01 -9.0207808360e-01
-5.7597178903e-03  1.4995967899e-01  5.0660875671e-02  1.4995967899e-01  2.1268419591e-01 -5.1843283617e-01  5.0660875671e-02 -5.1843283617e-01 -1.8176083145e-01
 8.1033707489e-02 -2.7165961282e-02 -5.6980276774e-02 -2.7165961282e-02  2.4286426150e-02  2.1695568576e-02 -5.6980276774e-02  2.1695568576e-02  9.3959779315e-02
 3.9776483495e-01  9.4184485939e-02 -4.3601106537e-01  9.4184485939e-02  3.1640434801e-01 -5.3050840887e-02 -4.3601106537e-01 -5.3050840887e-02  4.0725730272e-01
 7.8551302402e-01  4.5914974832e-02 -3.8254526175e-02  4.5914974832e-02  5.0086976462e-01 -1.7915666530e-01 -3.8254526175e-02 -1.7915666530e-01  1.4409484360e+00
 7.2165053130e-01  9.3893498111e-02 -3.0188195047e-01  9.3893498111e-02  3.0981320933e-01 -3.1071804412e-01 -3.0188195047e-01 -3.1071804412e-01  1.8360896006e+00
-2.0565453513e-02  8.3106193924e-02  2.6245419088e-02  8.3106193924e-02  3.6491670544e-02 -6.7387309750e-02  2.6245419088e-02 -6.7387309750e-02 -2.9694760074e-02
-7.5910367792e-04  1.0342750925e-01 -1.5587981019e-01  1.0342750925e-01 -1.5288305543e-01  5.0214273443e-01 -1.5587981019e-01  5.0214273443e-01  1.2994144821e-01
 2.2414332703e-01 -8.9363697034e-01 -9.2647655747e-02 -8.9363697034e-01 -1.8815252360e-01 -2.1364266181e-01 -9.2647655747e-02 -2.1364266181e-01 -1.0817494422e-03
 1.5881428656e-01 -3.8245876103e-01  2.0979340226e+00 -3.8245876103e-01 -1.6441526983e-01 -7.5469062887e-02  2.0979340226e+00 -7.5469062887e-02  1.0796972188e+00
 7.3630697617e-01  1.3727359929e-01 -9.1832616547e-01  1.3727359929e-01 -4.5730024012e-01  1.0907039197e-01 -9.1832616547e-01  1.0907039197e-01  1.2951056469e-01
-3.5223004085e-01 -1.9455445302e-01  1.5635503170e-01 -1.9455445302e-01  1.9480765987e-02  5.0311239665e-01  1.5635503170e-01  5.0311239665e-01 -5.6822234901e-03
 1.5051544376e-01 -6.6619791368e-02 -2.0849414507e-02 -6.6619791368e-02  2.7593131570e-01 -1.0406773745e-01 -2.0849414507e-02 -1.0406773745e-01  5.8607708178e-01
-3.1836471915e-01  3.4193671590e-02  6.2395146797e-03  3.4193671590e-02 -3.0150610856e-03 -3.6528980573e-03  6.2395146797e-03 -3.6528980573e-03 -2.1178271224e-01
 1.1522297704e+00 -9.1599939772e-02  1.0008101480e-01 -9.1599939772e-02  4.2183193660e-01 -1.9560710891e-01  1.0008101480e-01 -1.9560710891e-01  1.4628493187e+00
 3.7839749771e-01 -2.3995287242e-01  1.9031763752e-01 -2.3995287242e-01  3.2985196568e-02 -1.0426330330e-01  1.9031763752e-01 -1.0426330330e-01  8.1292144016e-01
 5.2462398478e-01  1.3711230470e-01  3.2149882718e-01  1.3711230470e-01  2.1289626117e-01 -1.9557345273e-01  3.2149882718e-01 -1.9557345273e-01  1.0927199053e+00
-7.3094066796e-02 -1.1720536824e-01  2.0260564897e-01 -1.1720536824e-01 -2.0812184218e-01  5.3693915220e-01  2.0260564897e-01  5.3693915220e-01  2.1444280094e-01
-1.1196602368e-01 -1.0262349736e+00  2.8867627203e-02 -1.0262349736e+00  6.5027975626e-02 -3.3545124252e-03  2.8867627203e-02 -3.3545124252e-03 -9.1967532352e-02
-9.0881860897e-01 -4.6404330075e-01  2.3870221180e+00 -4.6404330075e-01 -1.7566724088e-02  2.2289409567e-01  2.3870221180e+00  2.2289409567e-01  1.4220168912e-01
 5.0552881698e-01 -5.4300941295e-02  6.6854226367e-01 -5.4300941295e-02 -4.2719662523e-01  2.8209004531e-01  6.6854226367e-01  2.8209004531e-01  6.9553918164e-01
-6.6637736367e-01 -1.6959196963e-01 -1.6645840423e-01 -1.6959196963e-01  1.2522639272e-01  4.8561991289e-01 -1.6645840423e-01  4.8561991289e-01 -3.8016513353e-01
-2.0917584427e-01 -3.4983073827e-02  1.1038450105e-01 -3.4983073827e-02 -5.2877667281e-02 -7.6755594549e-02  1.1038450105e-01 -7.6755594549e-02 -7.5363943183e-02
 7.7836911640e-01  2.5830169801e-01  4.7041177192e-03  2.5830169801e-01  2.8555077711e-01 -8.8059227699e-02  4.7041177192e-03 -8.8059227699e-02  9.1720574938e-01
 8.9171343451e-01  2.1749148724e-01 -1.2560551472e-01  2.1749148724e-01  5.4715497586e-01 -1.6595701850e-01 -1.2560551472e-01 -1.6595701850e-01  1.3165837234e+00
 9.2836871906e-01  1.4052489548e-01 -2.4872632930e-01  1.4052489548e-01  3.0573355390e-01 -2.4772185091e-01 -2.4872632930e-01 -2.4772185091e-01  1.4181060318e+00
-3.7268271266e-02 -8.9278759456e-04 -4.8366238375e-02 -8.9278759456e-04 -3.9709982294e-02  5.6696024870e-02 -4.8366238375e-02  5.6696024870e-02 -1.4336484050e-01
 4.7911998534e-04  2.5034041862e-02 -2.3278274612e-01  2.5034041862e-02 -1.8578073847e-01  5.1415297147e-01 -2.3278274612e-01  5.1415297147e-01  1.0007819396e-01
-2.7293049970e-01  4.3784904611e-01 -2.4214495444e+00  4.3784904611e-01  1.4850179503e-01  8.2145157962e-02 -2.4214495444e+00  8.2145157962e-02 -1.3347670286e+00
-2.5478068488e-01  9.6795531216e-01  1.0517561186e-01  9.6795531216e-01  1.7815308501e-01  2.7836852932e-01  1.0517561186e-01  2.7836852932e-01 -1.4615037140e-03
-2.5597835685e-01 -2.3003113149e-02  6.6401815701e-01 -2.3003113149e-02  2.9231623192e-01 -4.4172740426e-01  6.6401815701e-01 -4.4172740426e-01 -5.8069772145e-02
 8.7736258614e-01  2.5738034822e-01 -8.5876995548e-01  2.5738034822e-01 -2.8587710888e-01 -3.0737608847e-01 -8.5876995548e-01 -3.0737608847e-01  1.6542247903e-01
-3.4841884705e-01 -3.0937938814e-02  1.1917043064e-01 -3.0937938814e-02  1.6111208887e-02 -1.1356688791e-02  1.1917043064e-01 -1.1356688791e-02 -2.5772391048e-01
-6.2437353737e-01  4.2971781346e-02  2.5505734546e-02  4.2971781346e-02 -2.4478089955e-01  2.5648919336e-02  2.5505734546e-02  2.5648919336e-02 -5.4679658054e-01
 5.9615686249e-01 -1.0304990923e-01  1.0242881885e-03 -1.0304990923e-01  3.2359145440e-01 -1.5389984041e-01  1.0242881885e-03 -1.5389984041e-01  9.2417362678e-01
 1.1638285578e+00 -7.6622730644e-02  3.8171316429e-01 -7.6622730644e-02  4.0615171402e-01 -3.7424424680e-01  3.8171316429e-01 -3.7424424680e-01  2.3578179517e+00
-7.9631811138e-02 -4.3190955000e-02  3.8515660247e-03 -4.3190955000e-02 -6.5252061175e-02  6.2588986693e-02  3.8515660247e-03  6.2588986693e-02 -1.9716072217e-01
-2.6973152312e-02  1.8212394192e-02  1.2465603519e-01  1.8212394192e-02 -1.9479129080e-01  4.9394755805e-01  1.2465603519e-01  4.9394755805e-01  2.3535132522e-01
-4.1154876908e-02  9.3655570694e-01  1.8762546178e-01  9.3655570694e-01 -5.0605692036e-02  1.0130528901e-01  1.8762546178e-01  1.0130528901e-01  1.0308070544e-01
-7.7661910440e-02 -3.2329680015e-01  2.0248440679e+00 -3.2329680015e-01 -1.2407844772e-01  3.8039320074e-02  2.0248440679e+00  3.8039320074e-02  8.8881535260e-01
-8.1229926998e-01 -2.8571834450e-01  4.9891169211e-01 -2.8571834450e-01  3.8981869488e-01  2.4046788405e-01  4.9891169211e-01  2.4046788405e-01 -3.0071451155e-01
-4.9856307960e-02  9.2942526373e-02 -1.1429174248e-01  9.2942526373e-02  2.4179258537e-01 -4.9101309241e-01 -1.1429174248e-01 -4.9101309241e-01 -3.1095382061e-01
 1.3568554179e-01  1.0151475022e-01 -2.9031878336e-01  1.0151475022e-01  2.1512051063e-01 -9.6756072668e-03 -2.9031878336e-01 -9.6756072668e-03  3.9920662588e-01
-7.8842042892e-01 -1.7040390983e-01 -1.1754095192e-01 -1.7040390983e-01 -3.1977965577e-01  1.3366437209e-01 -1.1754095192e-01  1.3366437209e-01 -1.0292697140e+00
 6.9423626936e-01  1.2245426945e-01  9.5815936648e-02  1.2245426945e-01  4.1285792896e-01 -1.1846923873e-01  9.5815936648e-02 -1.1846923873e-01  1.2452212932e+00
-4.2507129101e-01 -4.2707745126e-02 -1.7784552263e-01 -4.2707745126e-02 -1.3508151467e-01  1.5646385578e-01 -1.7784552263e-01  1.5646385578e-01 -1.1430615754e+00
-1.9532727032e-01  2.1955535724e-01  4.3118277716e-02  2.1955535724e-01 -1.3169377011e-02 -3.7246579264e-02  4.3118277716e-02 -3.7246579264e-02 -2.7637915780e-01
 7.2867625383e-02 -4.2654531934e-02 -1.8442305322e-01 -4.2654531934e-02 -2.1959241383e-01  5.5447793304e-01 -1.8442305322e-01  5.5447793304e-01  2.0492315725e-01
 1.6847087531e+00  6.2567771325e-01 -2.7987839437e+00  6.2567771325e-01  8.5544061220e-03 -2.3626935104e-01 -2.7987839437e+00 -2.3626935104e-01 -4.4895976474e-02
-1.6899042563e-01  3.4916377137e-01  3.0902139510e-01  3.4916377137e-01  2.3767481351e-01 -4.1257741731e-01  3.0902139510e-01 -4.1257741731e-01 -1.4727188440e-01
-2.6085880019e-01  8.6927721352e-01 -5.0722457293e-02  8.6927721352e-01  1.7146112122e-01  2.0651070497e-01 -5.0722457293e-02  2.0651070497e-01 -2.7936724852e-02
 9.4026446035e-01 -2.7838206521e-02  1.1413665803e+00 -2.7838206521e-02 -3.6049443880e-01 -9.5248471550e-02  1.1413665803e+00 -9.5248471550e-02  7.9072446053e-01
-3.4543436029e-01  1.5920043916e-01 -3.3736445159e-01  1.5920043916e-01 -1.1301907117e-01  9.2008853215e-02 -3.3736445159e-01  9.2008853215e-02 -2.8733247888e-01
-1.4682591044e-01  1.1942494684e-01 -7.7264201205e-01  1.1942494684e-01 -1.9621920276e-01 -3.3519305761e-02 -7.7264201205e-01 -3.3519305761e-02 -2.9203734112e-01
-1.2596131841e+00 -7.1500713042e-02  4.2332910634e-01 -7.1500713042e-02 -3.6828088320e-01  1.3157019087e-01  4.2332910634e-01  1.3157019087e-01 -9.8155096933e-01
 1.5720812746e+00  5.0498704098e-01 -2.1043093682e+00  5.0498704098e-01  1.0744680144e-02 -1.7974101722e-01 -2.1043093682e+00 -1.7974101722e-01  9.9695417845e-03
-5.2229686895e-02  3.7952308604e-02  2.4398387356e-02  3.7952308604e-02  1.0396501921e-02 -9.4127728836e-03  2.4398387356e-02 -9.4127728836e-03 -1.4840464955e-02
-1.5680930264e-02 -1.2525292707e-02  1.0527657841e-01 -1.2525292707e-02  1.8603231806e-01 -5.0890322590e-01  1.0527657841e-01 -5.0890322590e-01 -1.7610423387e-01
 1.9638151889e-01 -9.1034587832e-01 -1.7040699280e-01 -9.1034587832e-01 -1.5855922191e-01 -1.2946244394e-01 -1.7040699280e-01 -1.2946244394e-01 -1.8748624291e-02
-4.8176668491e-01 -4.6120115041e-01  2.3229431372e+00 -4.6120115041e-01 -3.8812635262e-02  6.6345122925e-02  2.3229431372e+00  6.6345122925e-02  5.3020246259e-01
 1.0097674377e+00  7.8651968601e-02  3.0638695396e-02  7.8651968601e-02 -4.0183660680e-01 -2.0741135223e-01  3.0638695396e-02 -2.0741135223e-01  7.1202063181e-01
 3.7657237759e-02 -8.6511618709e-02 -1.4065640585e-01 -8.6511618709e-02 -2.0619599452e-01  5.0601035103e-01 -1.4065640585e-01  5.0601035103e-01  1.7000513559e-01
 7.6040939123e-02  1.3801780234e-02 -1.6119192448e-01  1.3801780234e-02  1.7577243759e-01 -3.1993157114e-02 -1.6119192448e-01 -3.1993157114e-02  1.5769999301e-01
-6.7493624076e-01  7.1053714734e-02  5.0316581720e-03  7.1053714734e-02 -2.7623980913e-01  1.1183806804e-01  5.0316581720e-03  1.1183806804e-01 -8.5781374713e-01
 9.4939964204e-01  2.4410874403e-02  3.6540484307e-03  2.4410874403e-02  4.8658566187e-01 -1.6263963673e-01  3.6540484307e-03 -1.6263963673e-01  1.3550442125e+00
 7.2500460455e-01  1.3134533050e-02  2.0739656073e-02  1.3134533050e-02  2.2933144886e-01 -1.9796619747e-01  2.0739656073e-02 -1.9796619747e-01  1.3261883406e+00
 7.6648525936e-02  1.6453883436e-01  2.0844009327e-02  1.6453883436e-01  8.5820553376e-02 -8.2117570595e-02  2.0844009327e-02 -8.2117570595e-02  1.1999000737e-01
 4.2740232933e-02  3.7829244533e-02 -1.0422461881e-01  3.7829244533e-02  2.1134835531e-01 -5.4523328042e-01 -1.0422461881e-01 -5.4523328042e-01 -2.1386068053e-01
 7.3869309288e-01  5.1518563016e-01 -2.4096649401e+00  5.1518563016e-01  4.0501319712e-02 -1.7656597460e-01 -2.4096649401e+00 -1.7656597460e-01 -2.6026735590e-01
-7.8513861540e-02  9.9461651136e-01  1.9703508696e-01  9.9461651136e-01  2.9529445983e-02  5.9488825794e-02  1.9703508696e-01  5.9488825794e-02  8.1613634112e-02
 1.0335810221e+00  1.5279081889e-01  1.8352693886e-01  1.5279081889e-01 -2.9509769237e-01 -2.0430212165e-01  1.8352693886e-01 -2.0430212165e-01  1.0904613095e+00
-9.1608897031e-02 -1.7627454984e-01  1.0913682473e-01 -1.7627454984e-01 -2.0026490130e-01  5.3392781922e-01  1.0913682473e-01  5.3392781922e-01  1.4969145449e-01
 2.3338843574e-01  9.5405291465e-02 -4.5898690830e-01  9.5405291465e-02  2.3946798058e-01  7.5508730333e-03 -4.5898690830e-01  7.5508730333e-03  2.1914022387e-01
-2.8621339149e-01 -1.8828876511e-02 -1.0870756183e-01 -1.8828876511e-02 -7.4516081836e-02  4.4721440360e-02 -1.0870756183e-01  4.4721440360e-02 -4.1532165115e-01
-8.0569486039e-01 -1.5252088115e-01  6.2065607954e-02 -1.5252088115e-01 -6.1120686600e-01  1.7782591769e-01  6.2065607954e-02  1.7782591769e-01 -1.5428663893e+00
 6.6991128891e-01  8.1239479624e-02 -1.8572316914e-01  8.1239479624e-02  3.1188037173e-01 -2.9524513530e-01 -1.8572316914e-01 -2.9524513530e-01  1.7971090349e+00
 8.3748681345e-02 -9.0371847237e-02 -7.6485070955e-02 -9.0371847237e-02 -8.1855423749e-03  5.0194759124e-02 -7.6485070955e-02  5.0194759124e-02  6.9331876787e-02
 4.2462313116e-02 -1.3286332977e-02 -3.6348832451e-01 -1.3286332977e-02 -2.2844802906e-01  5.6536520284e-01 -3.6348832451e-01  5.6536520284e-01  1.1342460691e-01
 2.4073701929e-01  5.4972510403e-01 -2.8423115799e+00  5.4972510403e-01  6.5844772466e-02  3.9800995763e-03 -2.8423115799e+00  3.9800995763e-03 -9.4312771575e-01
 3.3189754886e-01 -9.5587069052e-01 -1.5770911281e-01 -9.5587069052e-01 -2.6875046559e-01 -2.1178815251e-01 -1.5770911281e-01 -2.1178815251e-01  3.6537855254e-02
 1.3842979493e+00  6.0505744019e-02 -2.8541008277e-01  6.0505744019e-02 -2.8772973750e-01 -1.8677601686e-01 -2.8541008277e-01 -1.8677601686e-01  1.0823414940e+00
 2.0075334487e-01 -7.7440380853e-02  3.6584404761e-01 -7.7440380853e-02  1.3637193901e-01 -5.4394737487e-01  3.6584404761e-01 -5.4394737487e-01  1.1275962055e-01
 2.9915869446e-03 -8.4519070780e-02  2.3750667470e-01 -8.4519070780e-02  1.3299476721e-01  1.0478505196e-01  2.3750667470e-01  1.0478505196e-01  1.5281556096e-01
-6.3919403558e-01  1.0633316726e-01  6.0206322628e-02  1.0633316726e-01 -1.8725684808e-01  1.1276878864e-01  6.0206322628e-02  1.1276878864e-01 -7.0698416886e-01
 7.9025776154e-01 -1.5045693825e-01  2.1929603822e-02 -1.5045693825e-01  5.4567536068e-01 -1.6136387988e-01  2.1929603822e-02 -1.6136387988e-01  1.2614776433e+00
 1.1104275963e+00  1.5743031169e-02  8.0279332900e-02  1.5743031169e-02  4.4503112424e-01 -3.1897614610e-01  8.0279332900e-02 -3.1897614610e-01  2.0981936371e+00
 8.2430473917e-02  4.9393121179e-02  1.5691303756e-01  4.9393121179e-02  4.4158267624e-02  1.7667290136e-02  1.5691303756e-01  1.7667290136e-02  1.5739970780e-01
-3.4616015408e-03 -2.9756816734e-02 -2.1892278136e-03 -2.9756816734e-02 -2.1080949724e-01  5.5465616236e-01 -2.1892278136e-03  5.5465616236e-01  2.1707746631e-01
-4.0336410625e-01 -5.4620918233e-01  2.8842607254e+00 -5.4620918233e-01 -7.7944068619e-02  9.4004520581e-02  2.8842607254e+00  9.4004520581e-02  7.4428357130e-01
-2.8491610253e-02  1.0090256864e-01  7.2091590755e-02  1.0090256864e-01 -1.7131592259e-01  4.9872706765e-01  7.2091590755e-02  4.9872706765e-01  2.0792779560e-01
-2.3721029488e-02  9.2135633934e-01  1.4992528989e-01  9.2135633934e-01  9.1037562756e-02  9.6743244933e-03  1.4992528989e-01  9.6743244933e-03  4.8488285044e-02
-1.4023721608e+00 -8.5793075347e-02 -1.7603758132e-02 -8.5793075347e-02  3.8880378212e-01  1.8685213485e-01 -1.7603758132e-02  1.8685213485e-01 -6.3097373248e-01
-1.2886835147e-01 -1.3438920462e-01 -1.0275923679e-01 -1.3438920462e-01 -4.5992526645e-02  6.7762988092e-03 -1.0275923679e-01  6.7762988092e-03 -1.3487490232e-01
-2.5941532237e-02 -2.1888618204e-01  1.1492929294e+00 -2.1888618204e-01  6.5993664256e-02  4.0392556786e-02  1.1492929294e+00  4.0392556786e-02  4.9919114657e-01
-1.4205415238e+00 -1.2762287796e-01  9.0437793813e-02 -1.2762287796e-01 -4.2563855861e-01  1.3222396628e-01  9.0437793813e-02  1.3222396628e-01 -1.0957796807e+00
 1.5694325331e-01  4.0167629837e-01 -2.1851311455e+00  4.0167629837e-01  3.6176824802e-02 -6.3515412966e-02 -2.1851311455e+00 -6.3515412966e-02 -6.4457396343e-01
-2.4166318594e-03  4.5173378898e-02 -5.1823147105e-03  4.5173378898e-02 -9.4383640604e-03  4.1604863806e-02 -5.1823147105e-03  4.1604863806e-02  1.6520826286e-02
-6.4239035393e-02  3.4967319205e-03  2.5658485452e-01  3.4967319205e-03 -2.2215604545e-01  5.2962186726e-01  2.5658485452e-01  5.2962186726e-01  2.7054544719e-01
 4.4199526133e-02  9.8399694814e-01  1.1577462276e-01  9.8399694814e-01 -1.2163621633e-01  6.7563594331e-02  1.1577462276e-01  6.7563594331e-02  1.1264057488e-01
 2.8095186217e-01  3.4839932201e-01 -2.2848984645e+00  3.4839932201e-01  9.5871243064e-02 -1.1282323617e-01 -2.2848984645e+00 -1.1282323617e-01 -8.3388005705e-01
 9.6431965492e-01  3.3629007022e-01 -3.4002904564e-01  3.3629007022e-01 -3.1049292918e-01 -2.6642200809e-01 -3.4002904564e-01 -2.6642200809e-01  6.0762266109e-01
-2.6119954357e-02  1.9150112058e-01 -2.8403013679e-01  1.9150112058e-01  2.3905811103e-01 -4.9427436818e-01 -2.8403013679e-01 -4.9427436818e-01 -3.8217944793e-01
 2.6935442293e-01  1.6469016005e-01 -2.5930815288e-01  1.6469016005e-01  3.2515555587e-01  1.3692410809e-02 -2.5930815288e-01  1.3692410809e-02  6.0597817835e-01
-6.8358847200e-01 -1.9082103922e-01 -1.5984299123e-01 -1.9082103922e-01 -1.9177288564e-01  1.2515320404e-01 -1.5984299123e-01  1.2515320404e-01 -7.4625647515e-01
-7.7109005722e-01 -2.2592186014e-01 -1.4497885948e-01 -2.2592186014e-01 -5.1083048500e-01  1.3605756331e-01 -1.4497885948e-01  1.3605756331e-01 -1.4799024874e+00
-2.6632780002e-01 -1.2981128395e-01 -1.5723426036e-01 -1.2981128395e-01 -8.3235645648e-02  1.2175800150e-01 -1.5723426036e-01  1.2175800150e-01 -9.1493038173e-01
-4.8427606484e-01  1.3550948278e-01 -5.0153696465e-02  1.3550948278e-01 -1.7820627788e-01  1.0072855470e-01 -5.0153696465e-02  1.0072855470e-01 -1.0107514388e+00
-5.5035648720e-02 -1.7127478615e-02  1.3814080948e-01 -1.7127478615e-02 -2.0222341712e-01  5.2302673106e-01  1.3814080948e-01  5.2302673106e-01  2.2224041362e-01
-8.0507115009e-02 -9.0158718883e-01 -8.0263501850e-02 -9.0158718883e-01  8.2943919539e-02 -1.1162535557e-01 -8.0263501850e-02 -1.1162535557e-01 -1.0942883619e-01
-7.1387283734e-01 -4.3334134436e-01  2.3695981181e+00 -4.3334134436e-01 -1.6741863591e-02  1.4613625064e-01  2.3695981181e+00  1.4613625064e-01  4.2757275953e-01
 1.7129520315e-01  3.0777426262e-01 -2.1144793092e-01  3.0777426262e-01  1.6053373300e-01 -5.2042993623e-01 -2.1144793092e-01 -5.2042993623e-01 -1.9045549205e-01
 8.8407546027e-01 -1.4415437772e-02  5.4562285229e-01 -1.4415437772e-02 -4.3467314501e-01 -9.4720343789e-02  5.4562285229e-01 -9.4720343789e-02  6.4715806392e-01
 1.7756005780e-01 -1.7996253582e-02  4.5607768506e-01 -1.7996253582e-02  2.3161770223e-01  8.1801424611e-02  4.5607768506e-01  8.1801424611e-02  5.0024316252e-01
 7.2782310616e-01  2.8634975102e-01  2.0769788342e-02  2.8634975102e-01  1.8267294088e-01 -7.9568856471e-02  2.0769788342e-02 -7.9568856471e-02  6.3520640741e-01
 1.1413802634e+00  1.4226111698e-01  9.1937198422e-03  1.4226111698e-01  4.3380775155e-01 -1.4877923738e-01  9.1937198422e-03 -1.4877923738e-01  1.2030877635e+00
 8.6429379730e-02 -1.5098899561e-01 -5.2857264610e-02 -1.5098899561e-01  1.7336437119e-02 -1.1503406836e-02 -5.2857264610e-02 -1.1503406836e-02 -2.5866410201e-02
-1.0950641773e+00 -2.6977711154e-02 -4.1714717119e-01 -2.6977711154e-02 -2.9671689507e-01  1.4206013991e-01 -4.1714717119e-01  1.4206013991e-01 -1.3463892327e+00
 2.5595579243e-02  1.1673132001e-01 -1.6523296569e-01  1.1673132001e-01  2.0357179158e-01 -5.2506858795e-01 -1.6523296569e-01 -5.2506858795e-01 -2.4857153265e-01
 4.1910686888e-01  4.4766686450e-01 -2.4131993315e+00  4.4766686450e-01  7.8545856449e-02 -1.1867201323e-01 -2.4131993315e+00 -1.1867201323e-01 -6.1364987812e-01
-2.6706405664e-02  1.0163117643e+00  1.2905361315e-01  1.0163117643e+00 -2.9797529760e-02  8.3304563785e-02  1.2905361315e-01  8.3304563785e-02  1.1350142094e-01
-9.6650079139e-01 -2.0594409470e-01  2.6882803661e-03 -2.0594409470e-01  3.3136089112e-01  2.2987708924e-01  2.6882803661e-03  2.2987708924e-01 -8.7904866822e-01
-2.4162295089e-02 -5.5147625789e-02  2.5320019542e-01 -5.5147625789e-02 -2.1686127996e-01  5.4013092810e-01  2.5320019542e-01  5.4013092810e-01  2.9319351375e-01
-4.2857713184e-01 -6.4829562391e-02 -7.7372811003e-02 -6.4829562391e-02 -1.4909547058e-01  8.1320048336e-02 -7.7372811003e-02  8.1320048336e-02 -5.7462881966e-01
-5.7575964778e-02 -4.4026471596e-02  3.0992295167e-01 -4.4026471596e-02  1.3421910950e-01 -3.7541699373e-02  3.0992295167e-01 -3.7541699373e-02  2.1301835089e-01
-8.1923876398e-01 -2.2153495801e-01  7.7563760133e-02 -2.2153495801e-01 -5.7239023855e-01  1.5249098982e-01  7.7563760133e-02  1.5249098982e-01 -1.5005368304e+00
-6.9864548961e-01 -9.3052462446e-02  1.3094301854e-01 -9.3052462446e-02 -3.1352976310e-01  2.9986095759e-01  1.3094301854e-01  2.9986095759e-01 -1.8860484522e+00
-4.5908119251e-02  5.8465568254e-02 -5.5430323072e-02  5.8465568254e-02 -4.0898098329e-02  6.4001987030e-02 -5.5430323072e-02  6.4001987030e-02 -7.0917398217e-02
 5.7056247812e-02 -1.0703924108e-01 -1.9789147746e-01 -1.0703924108e-01 -2.4127256865e-01  5.6723378384e-01 -1.9789147746e-01  5.6723378384e-01  2.0220458289e-01
 9.2133263409e-01  6.2282181961e-01 -3.0505751303e+00  6.2282181961e-01  5.8435101444e-02 -1.8718366296e-01 -3.0505751303e+00 -1.8718366296e-01 -2.3687466688e-01
 2.1915521669e-01 -9.8266283247e-01 -2.1968851170e-01 -9.8266283247e-01 -2.0723910287e-01 -5.4619418715e-02 -2.1968851170e-01 -5.4619418715e-02  1.3574649404e-02
 1.3482982793e+00  3.9823625629e-03  3.0132551017e-01  3.9823625629e-03 -2.2216951079e-01 -3.1061049416e-01  3.0132551017e-01 -3.1061049416e-01  1.3391002035e+00
-1.0725735262e-01 -1.5705418989e-01  1.4493578635e-01 -1.5705418989e-01  1.6842075932e-01 -4.7241716570e-01  1.4493578635e-01 -4.7241716570e-01 -2.6859421548e-01
 1.9488321589e-01  5.6024174721e-02 -7.3325601652e-02  5.6024174721e-02 -1.2965432440e-01 -1.7029758658e-02 -7.3325601652e-02 -1.7029758658e-02 -2.0636965836e-01
-2.3835128741e-01 -9.9387624745e-03  2.5633068616e-02 -9.9387624745e-03 -6.7297914829e-02  6.8314158229e-02  2.5633068616e-02  6.8314158229e-02 -1.8761004509e-01
 7.9680725052e-01 -6.2518732799e-03 -2.7142656990e-01 -6.2518732799e-03  5.2450858437e-01 -1.1279827831e-01 -2.7142656990e-01 -1.1279827831e-01  9.7230316766e-01
-1.4765109679e+00 -1.7471657006e-01  6.5704967301e-01 -1.7471657006e-01 -5.2583186198e-01  3.9039525804e-01  6.5704967301e-01  3.9039525804e-01 -2.3874196001e+00
 8.7661491346e-03 -1.2376947161e-01 -1.2696959365e-01 -1.2376947161e-01 -3.4704520364e-02 -5.4311932586e-02 -1.2696959365e-01 -5.4311932586e-02 -1.1595050163e-01
-1.5444720992e-02  5.8723980864e-03  1.1955148345e-02  5.8723980864e-03 -2.1785297665e-01  5.8490400469e-01  1.1955148345e-02  5.8490400469e-01  2.2620365801e-01
 6.5895400877e-01  5.6308242382e-01 -2.8436611012e+00  5.6308242382e-01  5.9927666720e-02 -1.2414997761e-01 -2.8436611012e+00 -1.2414997761e-01 -6.2182533905e-01
 1.2168329045e-01 -9.7922614446e-01 -1.7603092132e-01 -9.7922614446e-01 -8.4786918737e-02 -1.0647741928e-01 -1.7603092132e-01 -1.0647741928e-01 -5.8575815455e-02
-1.3758029454e+00 -1.4780879319e-01 -4.1340409648e-02 -1.4780879319e-01  2.1375340635e-01  2.6555240250e-01 -4.1340409648e-02  2.6555240250e-01 -1.2745128702e+00
 6.4915384964e-04 -1.6390325904e-01 -4.9686824837e-03 -1.6390325904e-01 -2.0361236376e-01  4.9087439633e-01 -4.9686824837e-03  4.9087439633e-01  1.8851662643e-01
 1.9722508493e-01 -1.3413494331e-02  2.5339786183e-01 -1.3413494331e-02 -1.9961891487e-01 -4.8723259572e-02  2.5339786183e-01 -4.8723259572e-02  9.2643526849e-02
 1.4175903200e-01  4.9858041277e-02  2.0006891836e-02  4.9858041277e-02  6.6621650899e-02 -1.9943036378e-02  2.0006891836e-02 -1.9943036378e-02  1.8587783554e-01
 8.8304305724e-01  5.3608413074e-02  3.4348798726e-02  5.3608413074e-02  6.0829941298e-01 -1.3828183638e-01  3.4348798726e-02 -1.3828183638e-01  1.3860980723e+00
 1.0748115639e+00  6.1683821680e-02 -1.5626053051e-04  6.1683821680e-02  4.3178437508e-01 -3.0464946589e-01 -1.5626053051e-04 -3.0464946589e-01  2.0976620492e+00
-6.4188937028e-02  1.6172730009e-01  5.3708215179e-02  1.6172730009e-01  1.9243066819e-02 -2.1226276338e-02  5.3708215179e-02 -2.1226276338e-02 -4.7748919619e-02
-2.4738929967e-03  1.7756425310e-01 -3.4720518267e-02  1.7756425310e-01  1.8737981782e-01 -4.7445402547e-01 -3.4720518267e-02 -4.7445402547e-01 -1.9149429405e-01
 8.9944082839e-02 -9.4230300459e-01 -1.8250752536e-01 -9.4230300459e-01 -7.7070312315e-03 -9.6650339901e-02 -1.8250752536e-01 -9.6650339901e-02 -7.1568861716e-02
-5.3390671565e-01 -4.2413595175e-01  1.8817891410e+00 -4.2413595175e-01 -5.5593905629e-02  1.6165139354e-01  1.8817891410e+00  1.6165139354e-01  1.1726624412e-01
 6.8123210173e-01  1.0960711199e-01  3.7151601112e-01  1.0960711199e-01 -4.0076866148e-01 -1.5729802795e-01  3.7151601112e-01 -1.5729802795e-01  7.4256128006e-01
-1.8000881502e-02 -2.3808410361e-02  5.8666797077e-02 -2.3808410361e-02 -1.9722074351e-01  5.2256290856e-01  5.8666797077e-02  5.2256290856e-01  1.8515013085e-01
 1.8113712314e-02  6.4245247748e-02 -4.3183594440e-01  6.4245247748e-02 -3.2805924972e-01  3.7328030982e-02 -4.3183594440e-01  3.7328030982e-02 -6.8421600636e-01
-8.6430985489e-01 -1.5974752135e-01  2.3849518478e-01 -1.5974752135e-01 -4.2791902120e-01  1.6312850859e-01  2.3849518478e-01  1.6312850859e-01 -1.3152362155e+00
 3.6783305343e-01  1.1626783145e-01 -1.2857085905e-01  1.1626783145e-01  2.9506340945e-01 -1.1455671027e-01 -1.2857085905e-01 -1.1455671027e-01  7.9960916194e-01
 2.5821990193e-01  5.9129315373e-02 -2.3982820043e-01  5.9129315373e-02  9.6276199423e-02 -2.0702982800e-01 -2.3982820043e-01 -2.0702982800e-01  1.0096106100e+00
 8.6910590234e-02 -2.1896549427e-01 -2.4426529580e-03 -2.1896549427e-01  6.4052352968e-02 -1.6346108811e-01 -2.4426529580e-03 -1.6346108811e-01 -1.1286536139e-03
-2.4679626266e-03  3.9714262627e-02 -1.3323853837e-01  3.9714262627e-02  2.0015403095e-01 -5.1671037538e-01 -1.3323853837e-01 -5.1671037538e-01 -2.7881604635e-01
-1.4637077051e-01  3.4056245262e-01 -2.3108046865e+00  3.4056245262e-01  1.2617299762e-01  3.8187455126e-02 -2.3108046865e+00  3.8187455126e-02 -1.2972355560e+00
 5.9702922363e-02 -9.9149349616e-01 -1.6194449187e-01 -9.9149349616e-01  3.2618874268e-02 -1.6356934904e-01 -1.6194449187e-01 -1.6356934904e-01 -1.2038948325e-01
 8.9244755345e-01  3.0218552016e-01 -7.1974073747e-01  3.0218552016e-01 -2.4867583307e-01 -3.6333055897e-01 -7.1974073747e-01 -3.6333055897e-01  2.6183364776e-01
-3.3464483360e-01 -5.3579147831e-02  1.9084366159e-02 -5.3579147831e-02  3.0310025551e-01 -4.1287501799e-01  1.9084366159e-02 -4.1287501799e-01 -4.6248365683e-01
-3.9609701582e-01 -4.3304473892e-02 -5.3943459354e-02 -4.3304473892e-02 -1.2532214049e-01  1.0538175552e-01 -5.3943459354e-02  1.0538175552e-01 -3.9447187608e-01
 1.3187862982e-01 -5.7566676387e-02  3.4496096438e-01 -5.7566676387e-02  9.1666492904e-02 -3.1644094670e-03  3.4496096438e-01 -3.1644094670e-03  7.3674720948e-02
 8.2339738691e-01  1.5816762977e-01  1.1894514271e-01  1.5816762977e-01  5.5009261913e-01 -1.3710941369e-01  1.1894514271e-01 -1.3710941369e-01  1.5375440710e+00
 7.2837388992e-01  1.9020350495e-02  2.8678175486e-01  1.9020350495e-02  2.9748011196e-01 -2.4228300872e-01  2.8678175486e-01 -2.4228300872e-01  1.9507526390e+00
 3.5336776198e-03  1.6206268705e-02  6.2494610870e-02  1.6206268705e-02  2.0196785047e-02 -6.4242951027e-02  6.2494610870e-02 -6.4242951027e-02 -5.4193038227e-02
 6.3917828272e-03 -1.3625098179e-01  1.1726039376e-02 -1.3625098179e-01 -2.0382473730e-01  5.0181719988e-01  1.1726039376e-02  5.0181719988e-01  2.0259101685e-01
-1.6308258477e-01  8.6545383608e-01  5.0732878723e-01  8.6545383608e-01  6.2528919097e-02  7.2649217996e-02  5.0732878723e-01  7.2649217996e-02  1.1426443354e-01
 5.4043254949e-01  6.3313913326e-01 -2.4904989359e+00  6.3313913326e-01  6.5579516847e-02 -1.2022340351e-01 -2.4904989359e+00 -1.2022340351e-01 -4.5202278360e-01
 1.0173758066e+00  1.1195237385e-01  1.1688567780e-01  1.1195237385e-01 -3.8975369948e-01 -1.6439538909e-01  1.1688567780e-01 -1.6439538909e-01  7.6226381173e-01
-9.7328390525e-02  6.4758005200e-02  8.4574446795e-02  6.4758005200e-02 -1.6874268648e-01  5.5179601066e-01  8.4574446795e-02  5.5179601066e-01  1.7182556457e-01
-2.5967004453e-01 -6.0905678215e-02  1.4709060741e-01 -6.0905678215e-02 -2.9567792051e-01  6.7419974340e-02  1.4709060741e-01  6.7419974340e-02 -4.8058536003e-01
 1.5025677302e-01  7.2762036897e-02  2.9359971198e-02  7.2762036897e-02  7.1253929237e-03  1.4915917548e-03  2.9359971198e-02  1.4915917548e-03  1.2966751497e-01
-1.1047810362e+00 -1.1941340392e-01  3.6049721285e-02 -1.1941340392e-01 -4.6511633158e-01  1.6204444962e-01  3.6049721285e-02  1.6204444962e-01 -1.3737560132e+00
 1.2210196985e-03  1.5948554602e-01 -3.4599336593e-03  1.5948554602e-01  1.8937319679e-03  4.0888799611e-02 -3.4599336593e-03  4.0888799611e-02  7.3226036192e-02
-1.0791902669e+00 -1.2872162184e-01  3.1272484360e-01 -1.2872162184e-01 -3.2021484005e-01  2.7759573733e-01  3.1272484360e-01  2.7759573733e-01 -1.6151917746e+00
-4.5090167869e-02 -8.6083696482e-02  9.4541736926e-02 -8.6083696482e-02 -2.1398320130e-01  5.4860444266e-01  9.4541736926e-02  5.4860444266e-01  2.0971356213e-01
 1.2485200195e+00  6.2868108947e-01 -2.8044637714e+00  6.2868108947e-01  1.1106588033e-02 -2.2862467483e-01 -2.8044637714e+00 -2.2862467483e-01 -6.5028037841e-02
-4.4297818764e-02  1.0094419130e+00  1.6391673819e-01  1.0094419130e+00  8.8164762110e-02 -4.7454839907e-02  1.6391673819e-01 -4.7454839907e-02  4.0545603058e-02
 1.2245813911e-02 -2.1284771208e-02 -3.1714925747e-01 -2.1284771208e-02  2.2706507701e-01 -5.0658275912e-01 -3.1714925747e-01 -5.0658275912e-01 -2.9174899443e-01
-9.3322019933e-01  4.9975531435e-02 -8.6179726737e-01  4.9975531435e-02  3.3399984139e-01  2.0067625308e-01 -8.6179726737e-01  2.0067625308e-01 -8.8247545298e-01
-2.9167122096e-01 -6.1853410968e-02 -7.8677721609e-02 -6.1853410968e-02 -4.3754659742e-02 -1.5646232678e-02 -7.8677721609e-02 -1.5646232678e-02 -3.0047221316e-01
-3.7647593152e-01  7.4270005791e-03 -2.6803332608e-01  7.4270005791e-03 -2.2272571257e-01 -2.4468829330e-02 -2.6803332608e-01 -2.4468829330e-02 -4.3464878708e-01
-8.5989693597e-01 -1.7499252633e-01  2.0395587142e-01 -1.7499252633e-01 -4.1262528425e-01  1.3715171361e-01  2.0395587142e-01  1.3715171361e-01 -9.7622538406e-01
-5.5481799917e-02 -2.8331549545e-02  5.9295475189e-02 -2.8331549545e-02 -4.0425138137e-03  4.2998465929e-03  5.9295475189e-02  4.2998465929e-03 -1.2773361553e-02
-2.0965838444e+00 -5.0843434342e-01  1.8396289006e+00 -5.0843434342e-01 -4.0701239511e-01  4.1270125176e-01  1.8396289006e+00  4.1270125176e-01 -1.6821209579e+00
-1.2805171206e-02  8.6868481109e-02  5.5770313838e-02  8.6868481109e-02  2.1907433423e-01 -5.4696680708e-01  5.5770313838e-02 -5.4696680708e-01 -2.0457725359e-01
 1.1843531771e+00  6.0480630946e-01 -2.7971396640e+00  6.0480630946e-01  1.8655645175e-02 -1.9215488865e-01 -2.7971396640e+00 -1.9215488865e-01 -2.4589327937e-01
 1.0343505182e-01 -6.7572735595e-01 -1.4177321263e-01 -6.7572735595e-01 -2.2314359265e-01  3.0330047007e-01 -1.4177321263e-01  3.0330047007e-01  1.1563309382e-01
 9.5969265493e-02 -6.3296832326e-01 -9.4347785426e-02 -6.3296832326e-01  4.2988773381e-02 -3.8392532119e-01 -9.4347785426e-02 -3.8392532119e-01 -1.4512385031e-01
-1.1510520831e+00 -9.8603595633e-03 -6.3181140642e-01 -9.8603595633e-03  3.8822870136e-01  1.6562337907e-01 -6.3181140642e-01  1.6562337907e-01 -7.7406386235e-01
-7.0078352799e-02 -1.5214130588e-01  8.0371704614e-01 -1.5214130588e-01 -4.6065662025e-03  5.4294407728e-02  8.0371704614e-01  5.4294407728e-02  8.9748808596e-02
 3.4226437409e-03  1.2284417983e-01  1.7258637519e-02  1.2284417983e-01  6.9672106776e-03  4.5511169304e-02  1.7258637519e-02  4.5511169304e-02  3.5008652933e-02
-1.3804630289e+00 -1.0298898682e-01  1.3663303501e-01 -1.0298898682e-01 -4.8948424870e-01  1.5156078206e-01  1.3663303501e-01  1.5156078206e-01 -1.2331325995e+00
-1.2118267431e+00 -4.8486379590e-01  2.1487659580e+00 -4.8486379590e-01 -6.8419810634e-02  1.6767118022e-01  2.1487659580e+00  1.6767118022e-01  2.9826330018e-02
 1.1457004273e-02 -6.9357523492e-02 -1.6308511537e-02 -6.9357523492e-02 -9.3196956645e-03 -6.4533164047e-03 -1.6308511537e-02 -6.4533164047e-03 -3.7195091307e-03
 4.9989387331e-02 -5.6158274399e-02 -1.8823912705e-01 -5.6158274399e-02 -2.1371586208e-01  5.2502024441e-01 -1.8823912705e-01  5.2502024441e-01  1.8417508520e-01
-7.9162031172e-01 -5.1716386596e-01  2.5747120841e+00 -5.1716386596e-01 -2.6837491745e-02  1.4382261579e-01  2.5747120841e+00  1.4382261579e-01  2.2191429997e-01
-2.3337261737e-01  9.6543538376e-01  1.7961759454e-01  9.6543538376e-01  2.0903697118e-01  1.0551782875e-01  1.7961759454e-01  1.0551782875e-01 -1.8918629406e-02
 1.0671090470e+00 -8.1476960157e-04  3.3385303291e-01 -8.1476960157e-04 -3.2212104109e-01 -2.7351845904e-01  3.3385303291e-01 -2.7351845904e-01  1.0051837425e+00
 1.2923631795e-01  5.5326713776e-03 -1.8981415171e-01  5.5326713776e-03 -2.1566981116e-01  4.8447664238e-01 -1.8981415171e-01  4.8447664238e-01  2.5265631629e-01
 1.1768739710e-01  6.4604590361e-02 -2.2376027909e-01  6.4604590361e-02 -1.6020113345e-02 -2.2931819853e-02 -2.2376027909e-01 -2.2931819853e-02 -1.7433905809e-01
-3.3346689545e-01  1.7184571619e-02  2.6245539417e-02  1.7184571619e-02 -1.1595104127e-01  7.8559835683e-02  2.6245539417e-02  7.8559835683e-02 -3.6789403634e-01
 9.9201398132e-01 -3.0859172545e-02 -1.9840714820e-01 -3.0859172545e-02  5.8693981345e-01 -1.8597802199e-01 -1.9840714820e-01 -1.8597802199e-01  1.4743662780e+00
 9.3854776553e-01  8.5870954072e-02 -3.0657937074e-01  8.5870954072e-02  3.4801451728e-01 -2.9530092138e-01 -3.0657937074e-01 -2.9530092138e-01  1.8409544714e+00
-1.3903900892e-03 -4.3815773334e-02 -3.8083323456e-02 -4.3815773334e-02  4.3221564671e-03 -6.7774228460e-02 -3.8083323456e-02 -6.7774228460e-02 -7.5702629693e-02
-1.2454856658e-02  6.5062674140e-02  6.2996091425e-02  6.5062674140e-02  2.1167125442e-01 -5.3651817476e-01  6.2996091425e-02 -5.3651817476e-01 -1.9818042399e-01
 2.8771075380e-01  5.2458703095e-01 -2.8020821894e+00  5.2458703095e-01  8.3616740500e-02 -5.3370786623e-02 -2.8020821894e+00 -5.3370786623e-02 -8.9156080734e-01
-1.6051711215e-01  9.9256006536e-01  1.6853597963e-01  9.9256006536e-01  1.0940935572e-01  1.5154379923e-01  1.6853597963e-01  1.5154379923e-01  4.8540201661e-02
 1.2487974175e+00  1.7388684306e-01 -2.6919822931e-01  1.7388684306e-01 -3.0847458233e-01 -2.4700134114e-01 -2.6919822931e-01 -2.4700134114e-01  9.0764532022e-01
 4.7736385412e-03  3.0519325170e-03  5.1441480003e-02  3.0519325170e-03  1.9393341717e-01 -5.2337802513e-01  5.1441480003e-02 -5.2337802513e-01 -1.8610573909e-01
 1.2879314450e-02 -4.5132500743e-03 -2.6833677220e-03 -4.5132500743e-03 -4.1396568804e-03  1.5258230592e-02 -2.6833677220e-03  1.5258230592e-02  1.8656708401e-02
 2.2930993971e-01 -1.7119767432e-03  1.5168033769e-02 -1.7119767432e-03  2.0381574791e-01 -1.9966246247e-02  1.5168033769e-02 -1.9966246247e-02  3.2529945462e-01
-8.1932629248e-01 -2.2014092585e-02 -2.0035243790e-02 -2.2014092585e-02 -4.6546298821e-01  1.2464996075e-01 -2.0035243790e-02  1.2464996075e-01 -1.1378124458e+00
-1.2781354600e+00 -6.6839513102e-02 -8.5675079508e-03 -6.6839513102e-02 -4.5626635058e-01  3.5789378475e-01 -8.5675079508e-03  3.5789378475e-01 -2.3761516301e+00
 4.6847739968e-03  3.4502450382e-02  6.2858978267e-03  3.4502450382e-02 -1.5994650533e-03  2.6400029833e-02  6.2858978267e-03  2.6400029833e-02  2.9416277975e-02
 4.1935710617e-03  8.7884473528e-02 -4.8275917117e-02  8.7884473528e-02  2.0125194778e-01 -5.1203986746e-01 -4.8275917117e-02 -5.1203986746e-01 -2.1513280892e-01
-6.2176557043e-02  9.0731306273e-01  2.9485673337e-01  9.0731306273e-01  2.5639610212e-02  8.1179018536e-02  2.9485673337e-01  8.1179018536e-02  1.1015288944e-01
-3.6249115612e-01 -5.3540360374e-01  2.5439236964e+00 -5.3540360374e-01 -8.6876880678e-02  8.2692713271e-02  2.5439236964e+00  8.2692713271e-02  6.6033982771e-01
-1.6444393421e-02 -1.0517009200e-02  1.4934815325e-01 -1.0517009200e-02 -2.0537579869e-01  5.2946348393e-01  1.4934815325e-01  5.2946348393e-01  2.4882285990e-01
 1.1029847466e+00  1.5065345303e-01 -1.7342303512e-01  1.5065345303e-01 -4.0382714988e-01 -2.0382757406e-01 -1.7342303512e-01 -2.0382757406e-01  5.6125831240e-01
 2.3825517894e-01  1.0223204089e-01 -3.6855575662e-01  1.0223204089e-01  1.5276880744e-01 -6.4897080318e-02 -3.6855575662e-01 -6.4897080318e-02  1.1600630022e-01
-3.5842823129e-01 -1.5537403334e-01 -5.2895829494e-02 -1.5537403334e-01 -1.0146130458e-01  3.1357261470e-02 -5.2895829494e-02  3.1357261470e-02 -3.6367009680e-01
-1.2009045028e+00 -1.1856837760e-01 -3.5777584727e-02 -1.1856837760e-01 -4.8366797062e-01  1.5015623448e-01 -3.5777584727e-02  1.5015623448e-01 -1.3711154728e+00
-2.8569950769e-03  6.8900579192e-02 -1.6792791763e-02  6.8900579192e-02 -3.6395817051e-03  2.5592979209e-02 -1.6792791763e-02  2.5592979209e-02  2.6702113173e-02
 1.2874888010e+00  1.2756102611e-01 -1.1849948107e-01  1.2756102611e-01  3.4804996133e-01 -2.3314482112e-01 -1.1849948107e-01 -2.3314482112e-01  1.5477237405e+00
-3.5601796274e-02 -1.4710380330e-01  1.3311526504e-01 -1.4710380330e-01 -2.1242011314e-01  5.4267348212e-01  1.3311526504e-01  5.4267348212e-01  2.2368782422e-01
 8.6911760260e-01  5.7264684978e-01 -2.6622263098e+00  5.7264684978e-01  4.0636418271e-02 -1.9799561018e-01 -2.6622263098e+00 -1.9799561018e-01 -2.7335247166e-01
 6.2532979828e-03  9.7359839835e-01  1.4947220321e-01  9.7359839835e-01  7.9497074295e-03  4.2083595830e-03  1.4947220321e-01  4.2083595830e-03  7.7326255149e-02
 2.9708361085e-01  3.9595118171e-02  3.9229611765e-01  3.9595118171e-02 -3.1474016020e-01  4.3284735776e-01  3.9229611765e-01  4.3284735776e-01  5.1103189988e-01
 1.0195312891e+00  7.8125536225e-02  2.9638568797e-01  7.8125536225e-02 -2.6828583482e-01 -3.5775103446e-01  2.9638568797e-01 -3.5775103446e-01  7.3321871011e-01
-1.9964620665e-02 -6.3013134002e-02  1.5380670902e-01 -6.3013134002e-02 -1.5628783315e-01  8.4058064391e-02  1.5380670902e-01  8.4058064391e-02 -1.9163424828e-01
 5.7899147918e-01  1.7504465012e-01  6.1924388483e-03  1.7504465012e-01  1.6805443169e-01 -3.4280772719e-02  6.1924388483e-03 -3.4280772719e-02  5.9109777378e-01
 1.0957141962e+00  2.0040546880e-01 -1.3992517122e-01  2.0040546880e-01  5.5592412407e-01 -1.5946828345e-01 -1.3992517122e-01 -1.5946828345e-01  1.3547874710e+00
-9.9858282926e-01 -2.2067948866e-01  3.2546655929e-01 -2.2067948866e-01 -2.8914387570e-01  2.1091261101e-01  3.2546655929e-01  2.1091261101e-01 -1.3180591996e+00
-7.5732197813e-01  5.2062061044e-03  2.0391809212e-01  5.2062061044e-03 -2.3691751018e-01  2.0272882703e-01  2.0391809212e-01  2.0272882703e-01 -9.5443267325e-01
-1.6705102023e-02 -7.6406324924e-02  1.5089481523e-01 -7.6406324924e-02  1.7228404412e-01 -5.1883321198e-01  1.5089481523e-01 -5.1883321198e-01 -1.6177828581e-01
-4.0062028897e-01 -4.4065505838e-01  2.4019350633e+00 -4.4065505838e-01 -4.4373556855e-02  2.7601363728e-02  2.4019350633e+00  2.7601363728e-02  7.5991123629e-01
 2.0160047233e-01 -9.6776074912e-01 -8.3884616113e-02 -9.6776074912e-01 -1.8139456440e-01 -1.6011277134e-01 -8.3884616113e-02 -1.6011277134e-01  2.3313449115e-02
 1.0160633702e+00  9.4866301886e-02 -2.2935925318e-01  9.4866301886e-02 -3.4719731646e-01 -2.2227201844e-01 -2.2935925318e-01 -2.2227201844e-01  8.1827306551e-01
-4.1756794006e-02  1.3717849390e-01  2.2385114764e-01  1.3717849390e-01  2.1135960362e-01 -5.1104118540e-01  2.2385114764e-01 -5.1104118540e-01 -1.2246079927e-01
-2.9861998221e-01 -1.6755296025e-02  1.1711046810e-01 -1.6755296025e-02 -1.8897138993e-01  5.8116182233e-02  1.1711046810e-01  5.8116182233e-02 -4.8103575576e-01
-1.5155523323e-01  2.0699901182e-02  2.0833117837e-01  2.0699901182e-02 -3.1575243239e-01  9.1244058228e-02  2.0833117837e-01  9.1244058228e-02 -5.0987881869e-01
 8.8109313748e-01 -7.3622102327e-02  7.5635175126e-02 -7.3622102327e-02  4.2210570637e-01 -1.6440066229e-01  7.5635175126e-02 -1.6440066229e-01  1.3581357899e+00
-6.7514328535e-01  1.8054902129e-02 -1.1645945672e-01  1.8054902129e-02 -2.7963717564e-01  3.0500329390e-01 -1.1645945672e-01  3.0500329390e-01 -1.9176264574e+00
-7.1627940690e-02 -1.6635284580e-01 -2.4429350122e-02 -1.6635284580e-01 -9.5539167491e-02  6.5409836755e-02 -2.4429350122e-02  6.5409836755e-02 -1.7880544166e-01
-3.1701327850e-03 -2.9234216506e-03  8.3500192595e-02 -2.9234216506e-03  1.9543379429e-01 -5.2815825797e-01  8.3500192595e-02 -5.2815825797e-01 -1.7826762453e-01
 4.2049479968e-02 -4.3140418004e-01  2.4034492775e+00 -4.3140418004e-01 -1.0201712791e-01 -4.3454585417e-02  2.4034492775e+00 -4.3454585417e-02  1.1574902182e+00
-1.7253792614e-01  9.5118760613e-01  1.6082314769e-01  9.5118760613e-01  1.1358927208e-01  1.8844366243e-01  1.6082314769e-01  1.8844366243e-01  5.1552180082e-02
-1.1030104399e+00 -1.8994177606e-01  5.2073116141e-01 -1.8994177606e-01  3.5695947398e-01  1.9316991822e-01  5.2073116141e-01  1.9316991822e-01 -6.1869960738e-01
 5.2272756397e-02  2.4976160873e-02  7.2939058268e-02  2.4976160873e-02  1.7367337590e-01 -5.2033229444e-01  7.2939058268e-02 -5.2033229444e-01 -1.2829507149e-01
-1.1201606009e-01  4.4258570553e-02 -2.8534564415e-01  4.4258570553e-02 -2.8859935222e-02 -4.1001094367e-02 -2.8534564415e-01 -4.1001094367e-02  4.5780214214e-04
-1.2822246825e-01  1.7388313636e-02  1.1781289907e-03  1.7388313636e-02 -3.1804047368e-02 -1.2648435953e-02  1.1781289907e-03 -1.2648435953e-02 -1.7015326834e-01
 9.9762321133e-01 -2.3695621829e-02  1.3846180852e-01 -2.3695621829e-02  5.9227275314e-01 -1.8951501356e-01  1.3846180852e-01 -1.8951501356e-01  1.6312438956e+00
 7.6879986149e-01 -8.0975496164e-03  2.4178506731e-01 -8.0975496164e-03  2.9290172032e-01 -2.5604257958e-01  2.4178506731e-01 -2.5604257958e-01  1.7463374650e+00
-4.9809604625e-03  4.6749354542e-02  3.0462910790e-03  4.6749354542e-02  4.1865046066e-02 -8.6502366313e-02  3.0462910790e-03 -8.6502366313e-02 -2.3356542975e-02
 3.0924466512e-02 -2.1853869084e-02 -1.5769012385e-01 -2.1853869084e-02 -1.7678741839e-01  4.5198876031e-01 -1.5769012385e-01  4.5198876031e-01  1.4638808659e-01
-2.1775686319e-01  8.9509910712e-01  1.5190280064e-01  8.9509910712e-01  2.2861451436e-01  1.3890610500e-01  1.5190280064e-01  1.3890610500e-01  3.1447424359e-03
-4.0855431714e-01 -3.6855241782e-01  1.9006003559e+00 -3.6855241782e-01 -1.1866263765e-02  2.8447292313e-02  1.9006003559e+00  2.8447292313e-02  3.8613884802e-01
-6.2508452843e-01 -7.1889847488e-03 -8.0181648027e-02 -7.1889847488e-03  5.1048626188e-01  1.6366572867e-01 -8.0181648027e-02  1.6366572867e-01 -3.4323002663e-01
 4.2002319128e-02 -1.5359304078e-02 -2.0960087534e-01 -1.5359304078e-02 -2.0320770557e-01  5.1958365060e-01 -2.0960087534e-01  5.1958365060e-01  1.6381241797e-01
-4.5886498439e-02 -5.4815775015e-02  2.5112809433e-01 -5.4815775015e-02 -9.2616632324e-03  3.5164714210e-02  2.5112809433e-01  3.5164714210e-02  8.6065459657e-02
 1.0709567282e+00 -1.1501066270e-01 -6.3646315388e-02 -1.1501066270e-01  4.0742666997e-01 -2.0864465271e-01 -6.3646315388e-02 -2.0864465271e-01  1.4025831820e+00
 2.7117636457e-01  1.8707170359e-02 -2.7198648358e-02  1.8707170359e-02  1.9041395589e-01 -6.7033645747e-02 -2.7198648358e-02 -6.7033645747e-02  5.4447058045e-01
-5.0780258927e-03 -1.4958705650e-03  2.3916754795e-02 -1.4958705650e-03 -4.3066993621e-02  1.2027102780e-01  2.3916754795e-02  1.2027102780e-01  4.8536946772e-02
 4.9801349458e-01  2.3042487325e-02 -5.9290120187e-02  2.3042487325e-02  1.3029723563e-01 -1.6554427743e-01 -5.9290120187e-02 -1.6554427743e-01  9.8761416659e-01
-2.2357054454e-02  3.5136761910e-02  1.8169959927e-01  3.5136761910e-02  2.1270691172e-01 -5.4055557551e-01  1.8169959927e-01 -5.4055557551e-01 -1.6312854482e-01
 1.6206621604e-01  5.2920188106e-01 -2.7899035472e+00  5.2920188106e-01  9.3036530414e-02 -2.7680001965e-02 -2.7899035472e+00 -2.7680001965e-02 -9.2854927677e-01
 2.5873136123e-01 -9.3089850041e-01 -1.8285888749e-01 -9.3089850041e-01 -1.7851273682e-01 -1.8000880021e-01 -1.8285888749e-01 -1.8000880021e-01 -1.2775223347e-02
-1.5538767603e-01 -4.4662189414e-02  2.6681168353e-01 -4.4662189414e-02  2.2157057277e-01 -4.7950431725e-01  2.6681168353e-01 -4.7950431725e-01 -2.0575714335e-01
-1.3225185768e+00 -1.8729644143e-01  3.6640231912e-01 -1.8729644143e-01  3.1197789916e-01  2.7907659097e-01  3.6640231912e-01  2.7907659097e-01 -7.0992931361e-01
-1.8380710112e-01 -1.6607065954e-02  2.0578846206e-01 -1.6607065954e-02 -1.3857439182e-01 -3.4471575472e-02  2.0578846206e-01 -3.4471575472e-02 -9.7294912629e-02
-3.7428505561e-01  9.3310511675e-02 -1.1931690627e-03  9.3310511675e-02 -7.3410585090e-02  4.8770860036e-02 -1.1931690627e-03  4.8770860036e-02 -3.6404965354e-01
-1.0906750448e+00  3.7491657707e-02 -5.6922689822e-02  3.7491657707e-02 -5.1722120772e-01  1.6892742976e-01 -5.6922689822e-02  1.6892742976e-01 -1.3490536939e+00
 4.9818270451e-02 -3.0824216052e-02 -4.6027109297e-02 -3.0824216052e-02  1.5308286915e-02 -3.8746028509e-02 -4.6027109297e-02 -3.8746028509e-02  5.8500806268e-02
 1.3857896689e+00  4.2853756773e-02  1.1066219430e-01  4.2853756773e-02  4.0978752817e-01 -2.7838335030e-01  1.1066219430e-01 -2.7838335030e-01  1.9090975058e+00
 2.2296120208e-02 -1.2403476983e-02 -9.6791733302e-02 -1.2403476983e-02 -1.9684446272e-01  5.2153483891e-01 -9.6791733302e-02  5.2153483891e-01  1.9018843905e-01
 1.0308764676e+00  4.9741535064e-01 -2.4950993757e+00  4.9741535064e-01 -1.6270405175e-02 -1.7715800623e-01 -2.4950993757e+00 -1.7715800623e-01 -1.6816181187e-01
-1.5588008447e-01  9.3533320784e-01  7.2036518249e-02  9.3533320784e-01  1.5971110003e-01  8.1581892672e-02  7.2036518249e-02  8.1581892672e-02 -1.1140196508e-03
 6.8847415858e-02  1.0938682977e-01  2.2786911667e-01  1.0938682977e-01  1.5774223359e-01 -5.1416012846e-01  2.2786911667e-01 -5.1416012846e-01 -7.9487503349e-02
-9.3761014462e-01  3.8413973205e-02 -6.7099431244e-01  3.8413973205e-02  4.1076234305e-01  1.0034483038e-01 -6.7099431244e-01  1.0034483038e-01 -7.9988885296e-01
-1.5178418574e-01  4.4000010375e-02 -1.6780285129e-01  4.4000010375e-02 -2.2080599919e-01  6.5360310120e-03 -1.6780285129e-01  6.5360310120e-03 -2.1999465668e-01
 2.2678107083e-01 -1.0095416144e-01 -2.5661281439e-02 -1.0095416144e-01  5.0634588965e-02 -6.2247894806e-02 -2.5661281439e-02 -6.2247894806e-02  1.9805515114e-01
 1.2148234534e+00  4.7940666088e-02 -1.0033245769e-01  4.7940666088e-02  5.0327645217e-01 -1.7057127780e-01 -1.0033245769e-01 -1.7057127780e-01  1.4038236597e+00
-1.8742997166e-02  9.6429860123e-02  1.0277979616e-02  9.6429860123e-02  2.4102414310e-02 -1.9373959756e-02  1.0277979616e-02 -1.9373959756e-02 -3.8689361927e-02
-1.2339172027e+00 -8.8279474066e-02  1.2768047264e-01 -8.8279474066e-02 -3.4980135822e-01  2.3245625211e-01  1.2768047264e-01  2.3245625211e-01 -1.5467316993e+00
 9.9865426045e-03 -4.5686221949e-02 -6.0755143956e-02 -4.5686221949e-02 -2.2059024521e-01  5.6979282608e-01 -6.0755143956e-02  5.6979282608e-01  2.1153985968e-01
 8.8234369109e-01  5.8863024392e-01 -2.8793241868e+00  5.8863024392e-01  5.1864014296e-02 -1.7649341131e-01 -2.8793241868e+00 -1.7649341131e-01 -2.9982421605e-01
-1.6263131740e-01  1.0146552658e+00  1.7885478952e-01  1.0146552658e+00  1.4057138091e-01  7.4489009236e-02  1.7885478952e-01  7.4489009236e-02  2.0746114569e-02
-1.2729877936e+00 -7.3530640386e-02 -2.6995535814e-01 -7.3530640386e-02  2.5006427191e-01  2.6493683505e-01 -2.6995535814e-01  2.6493683505e-01 -1.2808681917e+00
-1.4484366700e-02  5.6354346285e-02  5.7543798192e-02  5.6354346285e-02  1.9716530487e-01 -5.0054438583e-01  5.7543798192e-02 -5.0054438583e-01 -1.8862526140e-01
 9.4602171001e-02  4.6797630892e-02 -2.6311307406e-01  4.6797630892e-02  1.0963477287e-01  7.1883784733e-03 -2.6311307406e-01  7.1883784733e-03 -5.9380661122e-02
-2.8384589639e-03 -8.6023362635e-03 -1.3281350860e-02 -8.6023362635e-03 -9.3119832357e-03  2.5635431458e-02 -1.3281350860e-02  2.5635431458e-02 -2.2349919021e-03
 7.4515896115e-01  3.7673865180e-02 -1.2785663003e-01  3.7673865180e-02  5.4219955616e-01 -1.1065460785e-01 -1.2785663003e-01 -1.1065460785e-01  1.0783376490e+00
-1.2858258652e+00 -1.3179910296e-01  3.6815182305e-01 -1.3179910296e-01 -5.1893511536e-01  3.8639661005e-01  3.6815182305e-01  3.8639661005e-01 -2.4289062617e+00
-3.0387373684e-03  2.8700571132e-02  5.5537885846e-03  2.8700571132e-02  1.9083392061e-02 -3.8343220252e-02  5.5537885846e-03 -3.8343220252e-02 -1.4270659904e-02
-1.9078388786e-02 -6.7234485857e-02  1.9103865893e-01 -6.7234485857e-02  1.8665750001e-01 -5.4968926072e-01  1.9103865893e-01 -5.4968926072e-01 -1.5743755941e-01
 3.1944861197e-01  5.1427818898e-01 -2.7597304207e+00  5.1427818898e-01  6.9702610238e-02 -1.9972856641e-02 -2.7597304207e+00 -1.9972856641e-02 -9.5671044763e-01
 2.3100704564e-01 -9.5813393667e-01 -8.9956538348e-02 -9.5813393667e-01 -1.7305048253e-01 -2.1560609357e-01 -8.9956538348e-02 -2.1560609357e-01  9.1790091607e-03
 1.2274203883e+00  9.2685682089e-02 -3.2196530846e-01  9.2685682089e-02 -3.4209550784e-01 -1.6255320798e-01 -3.2196530846e-01 -1.6255320798e-01  9.0519683080e-01
-1.3933346632e-01 -1.9428515019e-01 -2.3469851670e-01 -1.9428515019e-01 -1.6564261461e-01  5.1325859817e-01 -2.3469851670e-01  5.1325859817e-01 -5.0432946252e-02
-2.7073572706e-01  4.1939206132e-02  8.0751940986e-03  4.1939206132e-02 -1.7747835507e-01  5.7786932400e-02  8.0751940986e-03  5.7786932400e-02 -4.7112907881e-01
 1.0436187717e-01  3.0225382849e-02  3.2008737880e-03  3.0225382849e-02 -1.9498669891e-01  5.7237513682e-02  3.2008737880e-03  5.7237513682e-02 -2.1615070712e-01
-9.4176362061e-01  8.6324759317e-02 -7.9487570332e-02  8.6324759317e-02 -4.7193275017e-01  1.4458997039e-01 -7.9487570332e-02  1.4458997039e-01 -1.2686304154e+00
-1.0808615543e+00  4.4920020421e-02 -2.8314472589e-01  4.4920020421e-02 -3.8256973584e-01  3.3016163182e-01 -2.8314472589e-01  3.3016163182e-01 -2.1888455648e+00
 1.9838970812e-01  1.4664737844e-01  4.6608190517e-02  1.4664737844e-01  1.2570698985e-01 -7.2737074972e-02  4.6608190517e-02 -7.2737074972e-02  3.9148442334e-01
 1.8488512457e-02  9.8112384434e-02 -8.1986894878e-03  9.8112384434e-02  1.9637450333e-01 -4.9338850831e-01 -8.1986894878e-03 -4.9338850831e-01 -1.7782683803e-01
-1.1611195021e+00 -9.4263521101e-01  1.6631929397e+00 -9.4263521101e-01  3.8824496275e-02  2.3263683638e-01  1.6631929397e+00  2.3263683638e-01 -2.3470512516e-01
-8.4476766796e-01  5.2287392132e-01  1.2424051466e+00  5.2287392132e-01  1.6859843738e-01  7.8498427852e-02  1.2424051466e+00  7.8498427852e-02 -1.5069779215e-01
-8.7417249201e-02 -2.0950349650e-02  1.9193259421e-01 -2.0950349650e-02 -2.0668097978e-01  5.1771872508e-01  1.9193259421e-01  5.1771872508e-01  1.8837274153e-01
-1.7245982364e-01  2.0714273416e-01 -1.3863674693e+00  2.0714273416e-01  4.3983900122e-01  5.4680693494e-02 -1.3863674693e+00  5.4680693494e-02 -3.7676710726e-01
 1.9432136588e-01  5.8235632070e-02  1.5457225101e-01  5.8235632070e-02  2.3664292572e-02  5.8722886350e-02  1.5457225101e-01  5.8722886350e-02  1.8742119074e-01
-2.9751406925e-01  7.4672805025e-02 -4.1895265783e-01  7.4672805025e-02 -1.1504855741e-01 -2.7364522074e-02 -4.1895265783e-01 -2.7364522074e-02 -1.9584314919e-01
-1.0651842896e+00 -1.2866587628e-01  9.1283366819e-02 -1.2866587628e-01 -4.0577086753e-01  1.6514627446e-01  9.1283366819e-02  1.6514627446e-01 -1.2043624233e+00
 8.9039833000e-02  5.4882603204e-02 -3.7357552924e-02  5.4882603204e-02  4.7967133426e-03  3.8556595580e-02 -3.7357552924e-02  3.8556595580e-02  9.3059862483e-02
 1.5299248311e+00  2.3114485520e-01 -5.9148126404e-01  2.3114485520e-01  3.7286562386e-01 -2.8644089862e-01 -5.9148126404e-01 -2.8644089862e-01  1.5495429965e+00
 3.3567168231e-02 -8.8859638688e-02 -1.4629024565e-01 -8.8859638688e-02 -2.2733074917e-01  5.5093329546e-01 -1.4629024565e-01  5.5093329546e-01  1.8980961223e-01
-5.0811419707e-01 -4.8604786252e-01  2.4825139200e+00 -4.8604786252e-01 -5.5205214801e-02  9.2107172492e-02  2.4825139200e+00  9.2107172492e-02  4.6072271483e-01
-1.9034046783e-01  9.9776048104e-01  1.7851296972e-01  9.9776048104e-01  1.5719355063e-01  1.4592022037e-01  1.7851296972e-01  1.4592022037e-01  2.0333830059e-02
 1.1649995235e+00  3.0794653415e-02  1.1962679808e-01  3.0794653415e-02 -2.0655202298e-01 -3.0827577212e-01  1.1962679808e-01 -3.0827577212e-01  1.4658592248e+00
-1.2387569449e-02 -1.6279504833e-02  1.2431198304e-01 -1.6279504833e-02  1.8960802190e-01 -5.1234430160e-01  1.2431198304e-01 -5.1234430160e-01 -1.7333174364e-01
-2.4826090001e-01 -1.3374252568e-01  5.8174352568e-01 -1.3374252568e-01  1.1924936044e-01  4.7861616225e-02  5.8174352568e-01  4.7861616225e-02  1.8673627997e-01
-1.5049115418e-01 -6.2639229695e-02  4.8207437684e-02 -6.2639229695e-02 -6.6428967048e-02  3.3022559319e-02  4.8207437684e-02  3.3022559319e-02 -1.7872074173e-01
-6.9349406521e-01  2.5322265646e-02  1.7124214392e-01  2.5322265646e-02 -6.4747982352e-01  1.6074820020e-01  1.7124214392e-01  1.6074820020e-01 -1.4024815731e+00
 6.0447412144e-01  5.5223004097e-02 -2.2925795419e-01  5.5223004097e-02  3.9119622146e-01 -3.4036662740e-01 -2.2925795419e-01 -3.4036662740e-01  2.1307814041e+00
-3.7846794056e-03  9.3989398268e-02  4.0556957176e-02  9.3989398268e-02 -9.7697647742e-03  1.0408532921e-01  4.0556957176e-02  1.0408532921e-01  7.1175389989e-02
-2.1598083459e-04  4.3192384104e-02 -1.2415076409e-02  4.3192384104e-02  1.9396173425e-01 -5.0338733779e-01 -1.2415076409e-02 -5.0338733779e-01 -2.0665549008e-01
 1.0891027081e-01 -9.3658420087e-01 -2.4899205086e-01 -9.3658420087e-01 -4.6807268566e-02 -1.4425691438e-01 -2.4899205086e-01 -1.4425691438e-01 -1.0909637744e-01
 9.6310594278e-02  4.5985037889e-01 -2.3970394820e+00  4.5985037889e-01  1.2054939928e-01 -1.3613408521e-02 -2.3970394820e+00 -1.3613408521e-02 -9.1014707296e-01
 1.0070763372e+00  2.1631199574e-01 -4.8266376107e-01  2.1631199574e-01 -3.7001100214e-01 -2.5416584244e-01 -4.8266376107e-01 -2.5416584244e-01  4.6084702462e-01
-9.1420888583e-02  3.2494927004e-02 -4.8904667618e-03  3.2494927004e-02  2.3965080139e-01 -5.0607269057e-01 -4.8904667618e-03 -5.0607269057e-01 -2.7514956620e-01
-1.7071767723e-01 -1.5924596075e-02 -6.4459527067e-04 -1.5924596075e-02 -7.9935381307e-02  2.1326779920e-02 -6.4459527067e-04  2.1326779920e-02 -8.4349937836e-02
 1.5631658924e-01  6.3999909783e-02  7.9472899525e-03  6.3999909783e-02  5.0594119551e-02 -3.8618594113e-02  7.9472899525e-03 -3.8618594113e-02  1.6994431891e-01
 1.0653271851e+00  9.3134102334e-02  2.5207154798e-02  9.3134102334e-02  5.1347715246e-01 -1.6965071247e-01  2.5207154798e-02 -1.6965071247e-01  1.4899471786e+00
 1.1179189536e-01  1.5040003457e-02  3.4775276002e-02  1.5040003457e-02  5.7748298977e-02 -8.3854846789e-02  3.4775276002e-02 -8.3854846789e-02  1.8629476964e-01
-9.2823763883e-01 -4.6393786736e-02 -1.0448989204e-01 -4.6393786736e-02 -2.9886024145e-01  2.4078474793e-01 -1.0448989204e-01  2.4078474793e-01 -1.7201699996e+00
-5.6035521689e-02 -1.5388273735e-01  2.8853132657e-01 -1.5388273735e-01 -2.3132121250e-01  5.9582441536e-01  2.8853132657e-01  5.9582441536e-01  2.8958620636e-01
 6.5234281812e-01  6.1057951753e-01 -3.1292524895e+00  6.1057951753e-01  8.2575579172e-02 -1.6463124076e-01 -3.1292524895e+00 -1.6463124076e-01 -6.6447315297e-01
 1.4291278372e-01  1.0084277344e+00  4.3545548920e-02  1.0084277344e+00 -1.9550445051e-02 -7.2479079925e-02  4.3545548920e-02 -7.2479079925e-02  8.2867420783e-02
 4.7740888834e-02  1.6883687273e-01  4.6997387047e-01  1.6883687273e-01 -2.3186263241e-01  4.9540064600e-01  4.6997387047e-01  4.9540064600e-01  3.7963073510e-01
-1.4673273330e+00 -1.6680051186e-01  6.6985044434e-03 -1.6680051186e-01  2.5965468415e-01  2.7143466168e-01  6.6985044434e-03  2.7143466168e-01 -9.4965824597e-01
-2.3820651916e-01 -1.6376862116e-01  3.8642357063e-01 -1.6376862116e-01 -1.9126804616e-01  1.3119876580e-01  3.8642357063e-01  1.3119876580e-01 -1.3906636995e-01
 7.1628549948e-01  2.2544040600e-01  1.2047289401e-01  2.2544040600e-01  1.7478712000e-01 -3.1099590261e-02  1.2047289401e-01 -3.1099590261e-02  6.9557878384e-01
 9.1580660570e-01  2.0962025975e-01 -2.1447636144e-02  2.0962025975e-01  5.1400808761e-01 -9.3144503072e-02 -2.1447636144e-02 -9.3144503072e-02  1.0866596205e+00
-4.3078762223e-01 -2.8542581996e-01  1.0442306643e+00 -2.8542581996e-01 -8.5167403527e-02  1.0783140440e-01  1.0442306643e+00  1.0783140440e-01 -3.1637007408e-02
-5.5242733696e-01 -3.6851013140e-01  1.9428944459e+00 -3.6851013140e-01 -7.4117545311e-02  9.7032735506e-02  1.9428944459e+00  9.7032735506e-02  2.8376328757e-01
-2.0340989834e-02  7.3274528070e-02  1.0778943617e-01  7.3274528070e-02  2.0340615448e-01 -5.0044088881e-01  1.0778943617e-01 -5.0044088881e-01 -1.7434573885e-01
 1.8771482961e-01 -8.9161053522e-01 -1.1134154896e-01 -8.9161053522e-01 -1.5434643274e-01 -1.1245824510e-01 -1.1134154896e-01 -1.1245824510e-01 -2.3077161226e-03
 2.7525516788e-01  4.4155634795e-01 -2.4300986842e+00  4.4155634795e-01  8.6259479586e-02 -5.2578580408e-02 -2.4300986842e+00 -5.2578580408e-02 -6.7231061900e-01
-2.1848606850e-02 -6.5266535581e-02  1.1707083491e-01 -6.5266535581e-02  1.9258109759e-01 -5.1769059475e-01  1.1707083491e-01 -5.1769059475e-01 -1.8575509221e-01
-1.0975868172e+00 -1.6253218377e-01  2.6236775915e-01 -1.6253218377e-01  4.0670485393e-01  2.0632927565e-01  2.6236775915e-01  2.0632927565e-01 -5.1460972376e-01
 1.7726247905e-01  3.2389223295e-02 -2.5651536393e-01  3.2389223295e-02  1.8361351874e-01  5.1918452207e-03 -2.5651536393e-01  5.1918452207e-03  1.5408025398e-01
-4.3780597824e-01  1.2423135802e-01  1.7924004876e-02  1.2423135802e-01 -1.1402126338e-01  7.0787048770e-02  1.7924004876e-02  7.0787048770e-02 -4.1983446123e-01
 1.2471133629e+00  5.3088232636e-02  4.0717915037e-03  5.3088232636e-02  4.9110073392e-01 -1.7562313400e-01  4.0717915037e-03 -1.7562313400e-01  1.3977234158e+00
-2.4201894007e-02  1.3740350475e-01  3.5210028618e-02  1.3740350475e-01  4.6530009603e-03  6.3868424795e-02  3.5210028618e-02  6.3868424795e-02  4.3536319127e-03
 1.1041332993e+00  7.6530442542e-02 -1.0296848283e-01  7.6530442542e-02  2.9803800047e-01 -1.9590286246e-01 -1.0296848283e-01 -1.9590286246e-01  1.3020304009e+00
-2.8142753190e-02 -5.6605834030e-02  3.2524373606e-02 -5.6605834030e-02 -2.2138251884e-01  5.7480885456e-01  3.2524373606e-02  5.7480885456e-01  2.1758602706e-01
 1.2747783485e+00  6.2145103456e-01 -2.7864008725e+00  6.2145103456e-01  3.1417225563e-02 -2.0516507946e-01 -2.7864008725e+00 -2.0516507946e-01 -1.9938818880e-01
-5.8401895452e-02  9.3747033593e-01  1.9769051204e-01  9.3747033593e-01  9.5535042307e-02 -1.7793290157e-02  1.9769051204e-01 -1.7793290157e-02  3.5103870027e-02
 1.0332397958e-02 -2.3612064544e-02  1.0870726436e-01 -2.3612064544e-02 -1.9982883029e-01  4.7870978155e-01  1.0870726436e-01  4.7870978155e-01  2.2694667197e-01
-1.1985912265e+00  3.1104510791e-02 -8.4354839710e-01  3.1104510791e-02  3.3007392210e-01  1.6950682742e-01 -8.4354839710e-01  1.6950682742e-01 -9.0520747084e-01
 7.8246079101e-02  1.0224842570e-01 -4.8617706523e-01  1.0224842570e-01 -1.9788204438e-01 -9.4282880958e-02 -4.8617706523e-01 -9.4282880958e-02 -1.2608522534e-01
-3.1627454065e-01 -1.7308781692e-01  5.8104921484e-03 -1.7308781692e-01 -9.0770996331e-02 -6.8331371839e-03  5.8104921484e-03 -6.8331371839e-03 -3.0768390655e-01
 1.2786796223e+00  1.3153832472e-01 -1.5678188852e-01  1.3153832472e-01  5.1739777148e-01 -1.5871889733e-01 -1.5678188852e-01 -1.5871889733e-01  1.2372331512e+00
 4.2191087411e-02 -3.8169638395e-02 -1.0725464672e-01 -3.8169638395e-02 -1.1906223619e-02 -5.0855823740e-03 -1.0725464672e-01 -5.0855823740e-03 -4.8128206194e-02
 1.2537256702e+00  4.5838447822e-01 -1.9802463123e+00  4.5838447822e-01  6.5650702334e-02 -1.7170236833e-01 -1.9802463123e+00 -1.7170236833e-01  4.7269061012e-02
-2.1736325197e-02  3.1159050907e-02  2.4611275978e-01  3.1159050907e-02  2.1419080286e-01 -5.3747979131e-01  2.4611275978e-01 -5.3747979131e-01 -1.3332395740e-01
 4.6344729598e-03 -5.2710555546e-01  2.7908605825e+00 -5.2710555546e-01 -1.0599665642e-01 -9.7884521062e-03  2.7908605825e+00 -9.7884521062e-03  1.0955439916e+00
 2.8916627055e-01 -9.4926542311e-01 -1.8756330356e-01 -9.4926542311e-01 -2.0292242481e-01 -2.1312164124e-01 -1.8756330356e-01 -2.1312164124e-01 -3.9464107665e-03
 3.6346760678e-01  1.1473516308e-01 -4.9061228034e-01  1.1473516308e-01 -2.6429114407e-01  4.3186279640e-01 -4.9061228034e-01  4.3186279640e-01  2.6566099458e-01
-1.2373369430e+00 -1.8543370356e-01  4.8900629265e-01 -1.8543370356e-01  2.4491748627e-01  3.6215228032e-01  4.8900629265e-01  3.6215228032e-01 -6.2864086740e-01
-4.8341684836e-01  5.7421322475e-02  8.3182567434e-02  5.7421322475e-02 -1.7210859076e-01  6.8965158602e-03  8.3182567434e-02  6.8965158602e-03 -4.5454427951e-01
-4.8980165453e-03 -2.0956580884e-02  5.3856024825e-02 -2.0956580884e-02 -1.4295910277e-01 -4.8396437285e-02  5.3856024825e-02 -4.8396437285e-02 -1.6776444592e-02
 9.0072456662e-01 -9.7519361065e-02  7.2262339695e-02 -9.7519361065e-02  4.4847969404e-01 -1.6729839262e-01  7.2262339695e-02 -1.6729839262e-01  1.1940684006e+00
 6.1248883781e-02 -2.7914665339e-02 -6.6295266943e-02 -2.7914665339e-02  1.9779889232e-02 -3.8132926858e-02 -6.6295266943e-02 -3.8132926858e-02  1.0451480631e-01
 1.4053188649e+00  1.1109614546e-02  1.8226633073e-01  1.1109614546e-02  4.4437343167e-01 -3.3105376965e-01  1.8226633073e-01 -3.3105376965e-01  2.1971169203e+00
-5.1144417749e-02 -6.6402807093e-02  2.9452026156e-01 -6.6402807093e-02 -2.1387262016e-01  5.3524735714e-01  2.9452026156e-01  5.3524735714e-01  2.9400918144e-01
-2.8620552359e-01 -5.8880441368e-01  2.4506307292e+00 -5.8880441368e-01 -8.0255223177e-02  6.4958025123e-02  2.4506307292e+00  6.4958025123e-02  8.2345013061e-01
 1.1994663968e-03 -9.2704326688e-01 -5.8800136695e-01 -9.2704326688e-01  1.3169395901e-01 -1.0696049178e-01 -5.8800136695e-01 -1.0696049178e-01 -3.1414100975e-01
-8.9558593359e-01 -3.2437500349e-01  5.1548443059e-01 -3.2437500349e-01  1.8964924567e-01  4.5219057832e-01  5.1548443059e-01  4.5219057832e-01 -3.7232135405e-01
 4.2337229033e-01 -6.0363624117e-02  2.7598665931e-01 -6.0363624117e-02 -3.5599657114e-01  3.6370493491e-01  2.7598665931e-01  3.6370493491e-01  6.3804263305e-01
-6.2887929041e-01 -1.9564458046e-01  3.4352223704e-03 -1.9564458046e-01 -1.5141751248e-01  9.1699958143e-02  3.4352223704e-03  9.1699958143e-02 -6.8562376757e-01
-2.2481300674e-02  3.4066193320e-02 -1.0544284142e-01  3.4066193320e-02  7.8693615257e-02  6.8396017456e-02 -1.0544284142e-01  6.8396017456e-02  2.1201452335e-01
-8.4219479389e-01 -2.7401552586e-01 -8.6391096590e-02 -2.7401552586e-01 -5.3378219482e-01  1.3185853707e-01 -8.6391096590e-02  1.3185853707e-01 -1.3962009086e+00
-6.1586721605e-01 -1.0306420980e-01 -1.4863544160e-01 -1.0306420980e-01 -2.2458308252e-01  1.8099641980e-01 -1.4863544160e-01  1.8099641980e-01 -1.4259155695e+00
-6.5122266991e-01 -2.5773851435e-02 -2.4855219198e-02 -2.5773851435e-02 -2.5361011368e-01  1.7569682581e-01 -2.4855219198e-02  1.7569682581e-01 -1.3719956690e+00
-4.0435151662e-03  1.3688903108e-02  8.7572772997e-02  1.3688903108e-02  2.1252087184e-01 -5.6305627255e-01  8.7572772997e-02 -5.6305627255e-01 -1.9392004138e-01
-2.2665575524e-01  4.9353625961e-01 -2.8507248504e+00  4.9353625961e-01  1.1061435607e-01  1.2715191109e-02 -2.8507248504e+00  1.2715191109e-02 -1.2403555514e+00
-1.7422067126e-01  9.1979590199e-01  1.3643103347e-01  9.1979590199e-01  7.1166290863e-02  2.8217993660e-01  1.3643103347e-01  2.8217993660e-01  8.4517039472e-02
-8.6624663369e-02  1.6076790469e-01  1.4859771025e-01  1.6076790469e-01  2.1191258438e-01 -4.3784562452e-01  1.4859771025e-01 -4.3784562452e-01 -1.6784579827e-01
-1.3839866335e+00 -2.6227319876e-01  6.7655343454e-01 -2.6227319876e-01  3.0491144920e-01  2.3849466545e-01  6.7655343454e-01  2.3849466545e-01 -5.6231695812e-01
-1.8986698500e-01 -4.6454995575e-02  2.4952312855e-01 -4.6454995575e-02 -1.2959153502e-01 -3.7817609808e-02  2.4952312855e-01 -3.7817609808e-02  1.1237652886e-01
-1.2274429532e-01  9.4400300625e-02  7.6417022829e-03  9.4400300625e-02 -2.4896090482e-03 -1.7592197221e-02  7.6417022829e-03 -1.7592197221e-02 -1.2412739930e-01
 1.1135264078e+00 -1.2562591788e-02  2.2806582630e-01 -1.2562591788e-02  5.2779575653e-01 -1.4865532233e-01  2.2806582630e-01 -1.4865532233e-01  1.3885889061e+00
-1.5701240418e+00  6.3990906893e-02 -8.6489984386e-01  6.3990906893e-02 -3.9750308239e-01  2.5263995745e-01 -8.6489984386e-01  2.5263995745e-01 -2.1173915252e+00
-7.8625234334e-03 -1.4400236171e-02  4.7894210643e-03 -1.4400236171e-02 -1.6978774159e-02  2.9928868763e-02  4.7894210643e-03  2.9928868763e-02 -6.8121010147e-03
 6.8085684266e-03 -3.2561716273e-02 -4.8837195877e-02 -3.2561716273e-02 -1.8917762834e-01  4.9222950870e-01 -4.8837195877e-02  4.9222950870e-01  1.8267911688e-01
-1.5003844918e-01  9.3679554488e-01  1.6473501689e-01  9.3679554488e-01  1.2084988724e-01  9.0226873255e-02  1.6473501689e-01  9.0226873255e-02  2.7855531225e-02
 8.8393026497e-01  5.0829679558e-01 -2.3981269842e+00  5.0829679558e-01 -2.7256111121e-02 -1.6244488314e-01 -2.3981269842e+00 -1.6244488314e-01 -2.3976523637e-01
-1.4736966532e-02  8.4721976739e-02  6.3910799562e-02  8.4721976739e-02  2.0957476550e-01 -5.2550292619e-01  6.3910799562e-02 -5.2550292619e-01 -1.9413744658e-01
 7.5608902821e-01 -2.5881617269e-02  6.7425002658e-01 -2.5881617269e-02 -4.3231221999e-01 -1.4606821810e-01  6.7425002658e-01 -1.4606821810e-01  6.5604360125e-01
-3.9020522098e-02  8.0263708476e-02 -1.9905018708e-02  8.0263708476e-02 -1.1524606839e-02  2.7489049497e-02 -1.9905018708e-02  2.7489049497e-02 -3.1125501638e-02
 2.4375781219e-01 -4.5470400709e-02  3.3433789349e-01 -4.5470400709e-02  1.4773815304e-01 -1.5035067632e-02  3.3433789349e-01 -1.5035067632e-02  3.8865160221e-01
 1.1275579429e+00  7.1957822266e-02 -8.5429242027e-02  7.1957822266e-02  4.2545241123e-01 -1.6841044146e-01 -8.5429242027e-02 -1.6841044146e-01  1.2904511618e+00
-4.6021118689e-03  3.0048569046e-02  7.1188205374e-03  3.0048569046e-02  1.3562279571e-02 -2.3093465400e-02  7.1188205374e-03 -2.3093465400e-02 -8.9656451286e-03
 1.2125408182e+00  8.5038834750e-02 -6.9874281162e-02  8.5038834750e-02  3.3548339260e-01 -2.6032731715e-01 -6.9874281162e-02 -2.6032731715e-01  1.7013986094e+00
-1.0864520129e-02  2.4238286793e-01  5.3810304875e-03  2.4238286793e-01  2.3320576181e-01 -5.4144523224e-01  5.3810304875e-03 -5.4144523224e-01 -2.0559887679e-01
 1.2123679572e+00  6.4416910980e-01 -2.9572680922e+00  6.4416910980e-01  4.5139809045e-02 -2.7059449391e-01 -2.9572680922e+00 -2.7059449391e-01  8.2181325081e-02
 7.9823300128e-02 -8.7940025235e-01 -8.7973386893e-02 -8.7940025235e-01 -1.4361523049e-01  1.1227755349e-01 -8.7973386893e-02  1.1227755349e-01  2.7830180807e-02
-1.0478921524e+00 -1.0336281203e-01 -5.3306481464e-01 -1.0336281203e-01  2.5733121828e-01  1.4366373346e-01 -5.3306481464e-01  1.4366373346e-01 -1.0993775285e+00
 2.1800327747e-01 -3.7471342143e-01 -7.0891219152e-02 -3.7471342143e-01  1.0440672147e-01 -5.0319695059e-01 -7.0891219152e-02 -5.0319695059e-01 -3.1489792895e-02
-3.9407872326e-02  9.0549285030e-02 -4.9664446380e-01  9.0549285030e-02  3.8051655611e-01 -6.5083937333e-02 -4.9664446380e-01 -6.5083937333e-02  4.3187543008e-01
 1.3570723398e-01  1.2885126340e-02  5.8606746548e-02  1.2885126340e-02 -4.3668168719e-02  4.8539647261e-02  5.8606746548e-02  4.8539647261e-02  6.4902031849e-02
-1.2307484314e+00 -1.8409296418e-01  3.4378145944e-01 -1.8409296418e-01 -4.8537932252e-01  1.6272179452e-01  3.4378145944e-01  1.6272179452e-01 -1.2160345240e+00
-1.5606394311e+00 -3.1266116232e-01  9.6125196560e-01 -3.1266116232e-01 -3.7828759840e-01  3.7311277088e-01  9.6125196560e-01  3.7311277088e-01 -1.8402034426e+00
 2.1820857634e-01 -2.1551103254e-01 -1.6626793961e-01 -2.1551103254e-01  3.9969900526e-02 -1.0247611693e-01 -1.6626793961e-01 -1.0247611693e-01  1.5170440706e-01
-7.3567814465e-03 -3.1888193235e-02  2.3570890957e-01 -3.1888193235e-02  1.9261373336e-01 -5.3611461203e-01  2.3570890957e-01 -5.3611461203e-01 -1.1851284034e-01
 1.3977999768e-01 -4.8193695697e-01  2.6608584804e+00 -4.8193695697e-01 -1.2312502286e-01 -4.8969998049e-02  2.6608584804e+00 -4.8969998049e-02  1.2687308907e+00
 2.6246452099e-01 -9.6205358321e-01 -8.5386331913e-02 -9.6205358321e-01 -1.7578048420e-01 -2.7914554491e-01 -8.5386331913e-02 -2.7914554491e-01  3.9631727162e-03
-3.4164396249e-01  3.5332234643e-02  5.9361267929e-01  3.5332234643e-02  2.9541983416e-01 -4.0890747882e-01  5.9361267929e-01 -4.0890747882e-01 -1.5896266251e-01
-1.0726317968e+00 -2.4405186782e-01  6.6670746477e-01 -2.4405186782e-01  2.6722079546e-01  3.3194339404e-01  6.6670746477e-01  3.3194339404e-01 -4.2926234686e-01
-3.7630269956e-01  1.6018774311e-02  5.6293107583e-02  1.6018774311e-02 -2.8039544531e-02  8.5280549358e-03  5.6293107583e-02  8.5280549358e-03 -3.2539778206e-01
 2.1827919733e-01  2.4572836516e-02 -6.7750854437e-02  2.4572836516e-02  2.7202106787e-02  6.3043233229e-02 -6.7750854437e-02  6.3043233229e-02 -4.4332717470e-02
 9.0116892637e-01 -1.2110614685e-01  8.7894197503e-02 -1.2110614685e-01  4.5835090504e-01 -1.5795030312e-01  8.7894197503e-02 -1.5795030312e-01  1.2122726759e+00
 1.2776638397e+00 -7.2655569170e-02  4.5159936983e-01 -7.2655569170e-02  4.1513218380e-01 -3.5162516305e-01  4.5159936983e-01 -3.5162516305e-01  2.3185130968e+00
-1.9236543591e-01 -5.9570323772e-02 -3.6043378954e-02 -5.9570323772e-02 -1.0066380599e-01  7.8036297281e-02 -3.6043378954e-02  7.8036297281e-02 -3.6998437471e-01
 9.8416114896e-02 -8.4518697422e-02 -2.9915871783e-01 -8.4518697422e-02 -2.1572941353e-01  4.5790945225e-01 -2.9915871783e-01  4.5790945225e-01  1.7332129648e-01
-2.6204873623e-01  9.5129528930e-01  1.5226847074e-01  9.5129528930e-01  2.9648682212e-01  9.5984221777e-02  1.5226847074e-01  9.5984221777e-02 -6.2046717896e-02
-9.4093718773e-01 -3.9779191831e-01  2.1988526009e+00 -3.9779191831e-01  6.2288172870e-02  2.0194271649e-01  2.1988526009e+00  2.0194271649e-01 -1.5575992293e-01
-3.6759034188e-01  1.7673693194e-01 -9.5535449045e-01  1.7673693194e-01  2.8999887121e-01  3.5921585980e-01 -9.5535449045e-01  3.5921585980e-01 -3.9342032311e-01
-3.2994320415e-01 -2.9642456349e-02  7.1126989788e-03 -2.9642456349e-02  3.5841754551e-01 -3.7574896643e-01  7.1126989788e-03 -3.7574896643e-01 -4.3939959367e-01
 3.9728679055e-01 -3.0129470817e-02  9.1299594423e-02 -3.0129470817e-02  6.6012498090e-02 -1.0785564855e-01  9.1299594423e-02 -1.0785564855e-01  4.3580625650e-01
 1.4780647743e-01 -1.1718365169e-01  2.2680823090e-03 -1.1718365169e-01  2.1158033090e-01 -3.2693126112e-02  2.2680823090e-03 -3.2693126112e-02  6.9463469072e-01
 9.9453664519e-01 -1.2234895451e-01 -1.6857067022e-01 -1.2234895451e-01  4.0867835897e-01 -2.1276446959e-01 -1.6857067022e-01 -2.1276446959e-01  1.2884092612e+00
-7.9875525149e-01 -6.5607662104e-02  4.8810747477e-01 -6.5607662104e-02 -2.3133784988e-01  2.7047605254e-01  4.8810747477e-01  2.7047605254e-01 -1.6340539167e+00
-1.0690059828e-01 -1.4583988415e-01  1.9231925276e-02 -1.4583988415e-01 -7.3838464571e-02 -4.0549713837e-02  1.9231925276e-02 -4.0549713837e-02 -2.8608687035e-01
-9.1665625073e-04  1.9752666086e-02  2.7977736525e-02  1.9752666086e-02  2.1400514324e-01 -5.6600008430e-01  2.7977736525e-02 -5.6600008430e-01 -2.1654031525e-01
 2.9666138061e-01  5.1971490984e-01 -2.7876421434e+00  5.1971490984e-01  7.4702305644e-02 -4.5143710583e-02 -2.7876421434e+00 -4.5143710583e-02 -9.6414308276e-01
 1.4351759922e-01 -9.8754219853e-01 -1.6861472813e-01 -9.8754219853e-01 -8.6078568144e-02 -1.6442266180e-01 -1.6861472813e-01 -1.6442266180e-01 -6.5357707408e-02
 1.3375066292e+00  1.8034788332e-01 -2.1506211886e-01  1.8034788332e-01 -2.6858658705e-01 -2.7587277104e-01 -2.1506211886e-01 -2.7587277104e-01  1.0798670496e+00
 2.7197180180e-02 -8.6017844661e-02 -3.2294664709e-02 -8.6017844661e-02 -2.0172112693e-01  4.9384385189e-01 -3.2294664709e-02  4.9384385189e-01  2.0728769580e-01
 3.9497911216e-02 -3.6923033617e-02  2.2917727915e-01 -3.6923033617e-02 -2.6536439049e-02  1.6746501685e-02  2.2917727915e-01  1.6746501685e-02 -4.6204623562e-02
 4.5713058769e-02  1.8406007556e-02  6.9879785462e-03  1.8406007556e-02  2.8151775908e-02 -2.8838271235e-02  6.9879785462e-03 -2.8838271235e-02  4.9230833962e-02
 8.5960348762e-01  2.0767556343e-02  1.0115047881e-01  2.0767556343e-02  5.8876186042e-01 -1.3455971708e-01  1.0115047881e-01 -1.3455971708e-01  1.3717825953e+00
-1.0783863425e+00 -2.9000277627e-02 -1.6391097607e-01 -2.9000277627e-02 -4.3831787971e-01  3.2177323770e-01 -1.6391097607e-01  3.2177323770e-01 -2.2598443584e+00
 1.3562628475e-02 -5.7704697323e-02 -2.3721477465e-02 -5.7704697323e-02 -2.4630169026e-02  4.6133869522e-02 -2.3721477465e-02  4.6133869522e-02  2.1801147481e-02
 1.1415844521e-01 -4.6395622433e-02 -2.6276999337e-01 -4.6395622433e-02 -2.0605657430e-01  4.8702832544e-01 -2.6276999337e-01  4.8702832544e-01  1.8972970299e-01
 1.4865421822e+00  4.1411915061e-01 -2.1188866313e+00  4.1411915061e-01 -1.0513139167e-01 -3.0261300189e-01 -2.1188866313e+00 -3.0261300189e-01  1.0151948909e-01
-3.5121810906e-01  7.6938084427e-01  3.1826626998e-01  7.6938084427e-01  3.4630863279e-01 -1.8059527534e-01  3.1826626998e-01 -1.8059527534e-01 -1.3693479826e-01
 2.5280844503e-01  5.5281048514e-01 -7.8326321107e-01  5.5281048514e-01 -7.5937899956e-03  3.9620461031e-01 -7.8326321107e-01  3.9620461031e-01  1.2412683802e-01
-2.7757033591e-01  1.0522728295e-01 -1.3012764974e+00  1.0522728295e-01  4.2132273369e-01  2.4432953945e-02 -1.3012764974e+00  2.4432953945e-02 -4.6883974044e-01
-4.6176825460e-01  1.5207600477e-01 -1.8815079192e-01  1.5207600477e-01 -3.5034570940e-02  1.2474581456e-01 -1.8815079192e-01  1.2474581456e-01 -3.1532886899e-01
 7.0936905315e-02 -1.3472756549e-01  8.3560283622e-01 -1.3472756549e-01  8.2344170744e-02 -1.7874889178e-02  8.3560283622e-01 -1.7874889178e-02  1.3167910871e-01
 1.2311143848e+00 -5.9113837007e-02 -1.5860936841e-01 -5.9113837007e-02  3.5848565486e-01 -1.3461189009e-01 -1.5860936841e-01 -1.3461189009e-01  1.1173044496e+00
-1.3095731694e-01  8.1617543311e-02  5.9383883447e-02  8.1617543311e-02  7.5267919912e-03  2.4749186092e-02  5.9383883447e-02  2.4749186092e-02 -5.1728011885e-02
-1.8042155060e+00 -5.4184344774e-01  2.3892714496e+00 -5.4184344774e-01 -6.4323424997e-02  2.0575484073e-01  2.3892714496e+00  2.0575484073e-01 -2.1306764246e-01
 1.1510867067e-02 -1.3067625150e-01 -2.0704707065e-02 -1.3067625150e-01 -1.9164004087e-01  4.6769166601e-01 -2.0704707065e-02  4.6769166601e-01  1.8129446904e-01
-9.7653430455e-02  8.7499260242e-01  1.4853711612e-01  8.7499260242e-01  6.5397471461e-02  6.8252864267e-02  1.4853711612e-01  6.8252864267e-02  3.6856407242e-02
 6.7655604502e-01  4.3701281339e-01 -2.0433420837e+00  4.3701281339e-01 -1.3188737785e-02 -1.4824861977e-01 -2.0433420837e+00 -1.4824861977e-01 -2.2525769739e-01
-6.8166411042e-01 -3.0037133196e-02 -4.4834598594e-01 -3.0037133196e-02  4.7169906467e-01  1.2735610384e-01 -4.4834598594e-01  1.2735610384e-01 -5.1450976559e-01
-2.5227905577e-02  4.0782784216e-03  6.0992718958e-03  4.0782784216e-03 -1.8337304702e-01  5.1971649668e-01  6.0992718958e-03  5.1971649668e-01  1.8518059364e-01
 4.6297029512e-02 -1.3757817596e-03  1.8213608643e-02 -1.3757817596e-03  2.1396131909e-01 -2.7749019599e-02  1.8213608643e-02 -2.7749019599e-02  2.8946063565e-01
-1.2470972033e+00 -1.5707653306e-01  9.8289215633e-02 -1.5707653306e-01 -4.7864320477e-01  1.7111211432e-01  9.8289215633e-02  1.7111211432e-01 -1.4106753455e+00
 2.2603402172e-01 -8.3903817983e-02 -4.3611303339e-02 -8.3903817983e-02  9.6792639406e-02 -6.3271341752e-02 -4.3611303339e-02 -6.3271341752e-02  2.7331801185e-01
 6.4239699997e-02 -2.8371241493e-01 -2.7351082165e-02 -2.8371241493e-01  9.4723628528e-03 -1.0992644492e-01 -2.7351082165e-02 -1.0992644492e-01 -4.5340211563e-02
 7.2067635581e-01  8.4827318343e-02 -2.1471601704e-01  8.4827318343e-02  1.7988152559e-01 -1.6211864940e-01 -2.1471601704e-01 -1.6211864940e-01  9.0720086729e-01
 4.3293891605e-02  7.0037433967e-02 -1.8914988331e-01  7.0037433967e-02  2.2055647808e-01 -5.6615531794e-01 -1.8914988331e-01 -5.6615531794e-01 -2.6202201874e-01
 5.3897649217e-01  5.5041065697e-01 -2.8119076760e+00  5.5041065697e-01  7.7033117540e-02 -1.3446005051e-01 -2.8119076760e+00 -1.3446005051e-01 -6.9239038543e-01
-1.6983431955e-02 -9.8311771760e-01 -2.0439787008e-01 -9.8311771760e-01  4.1284152108e-02 -9.5686253784e-02 -2.0439787008e-01 -9.5686253784e-02 -1.4183484473e-01
 3.1800138642e-01  2.0137923424e-01 -2.5102952342e-01  2.0137923424e-01  1.3264813478e-01 -5.4903341292e-01 -2.5102952342e-01 -5.4903341292e-01 -6.1064114825e-02
-1.2287608940e+00 -1.4246394518e-01 -9.2289409178e-02 -1.4246394518e-01  3.5163924574e-01  1.1264511233e-01 -9.2289409178e-02  1.1264511233e-01 -9.7679015718e-01
-2.0665502384e-02 -3.5436222068e-03 -4.8008146769e-02 -3.5436222068e-03 -6.1901466358e-02 -6.4870846051e-02 -4.8008146769e-02 -6.4870846051e-02 -1.6922655030e-01
-5.9691259914e-01 -1.8358143510e-01 -3.8118490890e-02 -1.8358143510e-01 -2.0409275917e-01  7.7519843835e-02 -3.8118490890e-02  7.7519843835e-02 -6.4613838077e-01
-9.4704662773e-01 -1.7038251740e-01 -3.1964621853e-02 -1.7038251740e-01 -5.5934406240e-01  1.2675407618e-01 -3.1964621853e-02  1.2675407618e-01 -1.3280996928e+00
 1.1813785269e+00  9.7416783515e-02  8.2654839907e-02  9.7416783515e-02  3.9155594470e-01 -2.5891731368e-01  8.2654839907e-02 -2.5891731368e-01  1.8725005483e+00
 3.6478375565e-01 -1.7849370729e-02 -7.2083878433e-02 -1.7849370729e-02  1.1056124681e-01 -6.2814409848e-02 -7.2083878433e-02 -6.2814409848e-02  4.9840820035e-01
-3.7094424424e-02 -1.5786530643e-02  3.0179327404e-01 -1.5786530643e-02  2.0872983399e-01 -5.5595836441e-01  3.0179327404e-01 -5.5595836441e-01 -1.3534498102e-01
 2.5948473398e-01  5.5620182955e-01 -2.9015334333e+00  5.5620182955e-01  8.1462233471e-02 -3.3062408593e-02 -2.9015334333e+00 -3.3062408593e-02 -8.9910788177e-01
 3.5273827708e-01 -9.2565863924e-01 -1.2754869577e-01 -9.2565863924e-01 -2.3983047501e-01 -2.3147145778e-01 -1.2754869577e-01 -2.3147145778e-01  3.2073827745e-02
 2.3127905406e-01 -3.1455677361e-02 -4.4858065484e-01 -3.1455677361e-02 -2.4221060380e-01  4.4521696796e-01 -4.4858065484e-01  4.4521696796e-01  1.6351682675e-01
-1.3557918921e+00 -1.6100606094e-01  2.1471852003e-01 -1.6100606094e-01  3.0278596357e-01  2.7932087940e-01  2.1471852003e-01  2.7932087940e-01 -7.7436438125e-01
 1.4231065212e-01  5.0532036760e-02 -2.8652822336e-01  5.0532036760e-02  3.5423784483e-03  7.6218988577e-02 -2.8652822336e-01  7.6218988577e-02 -5.5169848196e-02
-6.9408695212e-01  1.4132108362e-01 -4.2193811950e-03  1.4132108362e-01 -1.5585703982e-01  9.2568490991e-02 -4.2193811950e-03  9.2568490991e-02 -6.4673553307e-01
-1.0357454778e+00  1.0108375820e-01 -6.9406033215e-02  1.0108375820e-01 -5.0724484393e-01  1.5936393041e-01 -6.9406033215e-02  1.5936393041e-01 -1.2582777816e+00
-1.0583433691e-01  4.4445801781e-02 -1.1730531306e-01  4.4445801781e-02 -1.7110561033e-02  1.9422942320e-02 -1.1730531306e-01  1.9422942320e-02 -1.6101657202e-01
-1.4553492745e+00  9.9015038415e-03 -3.7421850364e-01  9.9015038415e-03 -4.2213589273e-01  2.8085439569e-01 -3.7421850364e-01  2.8085439569e-01 -1.9792944255e+00
-6.1607526045e-02  1.6742152001e-02  2.4322673392e-01  1.6742152001e-02 -2.2191230654e-01  5.5013878642e-01  2.4322673392e-01  5.5013878642e-01  2.7676829379e-01
 3.5779033721e-01  5.0058189286e-01 -2.5496485785e+00  5.0058189286e-01  7.6841764611e-02 -8.3368975559e-02 -2.5496485785e+00 -8.3368975559e-02 -9.0943231186e-01
 1.9169066498e-02 -9.5346281203e-01 -3.2586870216e-01 -9.5346281203e-01  7.6772201088e-02 -1.1032159720e-01 -3.2586870216e-01 -1.1032159720e-01 -2.0232940691e-01
 1.1038126787e+00  3.0539985677e-01 -3.0701723313e-01  3.0539985677e-01 -2.5597925076e-01 -2.8324513183e-01 -3.0701723313e-01 -2.8324513183e-01  8.5115311609e-01
 5.3235965317e-02 -2.4924332650e-01  2.5418399919e-01 -2.4924332650e-01 -2.2905871271e-01  4.8206378261e-01  2.5418399919e-01  4.8206378261e-01  3.9025132679e-01
 3.5343339542e-01  1.3734775243e-01 -1.2145437798e-01  1.3734775243e-01  3.2196466489e-01 -3.5125262885e-02 -1.2145437798e-01 -3.5125262885e-02  7.1405765871e-01
-2.8537675600e-01 -1.9057631972e-02 -1.2700404766e-01 -1.9057631972e-02  1.2272940957e-01  8.0417551185e-02 -1.2700404766e-01  8.0417551185e-02  2.0837150886e-02
-8.6886982195e-01 -2.1413095184e-01 -1.7851401050e-01 -2.1413095184e-01 -5.0924981500e-01  1.4945128890e-01 -1.7851401050e-01  1.4945128890e-01 -1.4462555772e+00
-6.9451854132e-01 -7.1079021721e-02 -2.2431728856e-01 -7.1079021721e-02 -2.7248496329e-01  2.3343734103e-01 -2.2431728856e-01  2.3343734103e-01 -1.8596167844e+00
 3.2419130175e-01 -1.5192478289e-01 -2.8084879393e-03 -1.5192478289e-01  1.3014456166e-01 -5.5947859696e-02 -2.8084879393e-03 -5.5947859696e-02  6.0949611478e-01
 4.0237461269e-02  1.1503445997e-01 -3.9822634667e-01  1.1503445997e-01  2.3484866427e-01 -5.9837723473e-01 -3.9822634667e-01 -5.9837723473e-01 -3.6776674968e-01
-2.1220288899e-01 -5.2820913893e-01  3.0006706285e+00 -5.2820913893e-01 -1.0296129737e-01  9.7816100819e-02  3.0006706285e+00  9.7816100819e-02  1.0795307470e+00
 8.8254169655e-02  1.0077556978e+00  2.5938500591e-01  1.0077556978e+00 -1.4894661096e-01  1.3272998047e-01  2.5938500591e-01  1.3272998047e-01  2.1856498864e-01
 7.0338563675e-01  3.4237993414e-01 -6.3042814705e-01  3.4237993414e-01  5.2926971014e-02 -5.6296121157e-01 -6.3042814705e-01 -5.6296121157e-01  1.0833908697e-01
-1.1882618522e+00 -1.9279129080e-01  5.6243794229e-03 -1.9279129080e-01  3.0796173398e-01 -2.3350042377e-02  5.6243794229e-03 -2.3350042377e-02 -1.0237802395e+00
-3.1065011814e-01 -7.7447181505e-02 -9.2765298512e-02 -7.7447181505e-02 -1.5833170223e-01  1.2796505891e-01 -9.2765298512e-02  1.2796505891e-01 -1.8288171843e-01
-7.0232583005e-01 -2.6113866152e-01 -4.3064218577e-02 -2.6113866152e-01 -2.1314683347e-01  6.7781107258e-02 -4.3064218577e-02  6.7781107258e-02 -8.1677489750e-01
 7.1768104063e-01  2.1770235622e-01  1.9266296215e-01  2.1770235622e-01  5.3480988940e-01 -6.2519226008e-02  1.9266296215e-01 -6.2519226008e-02  1.1928254418e+00
 1.3163761039e+00  3.5215758617e-02  3.9831481003e-01  3.5215758617e-02  4.6438428984e-01 -2.5091743750e-01  3.9831481003e-01 -2.5091743750e-01  2.2763918110e+00
-1.0129234501e-01 -1.8025389790e-02  1.9529670920e-01 -1.8025389790e-02 -6.4176180195e-02  5.1559583197e-02  1.9529670920e-01  5.1559583197e-02 -1.1553694991e-01
-1.7013367124e-02 -1.1115152346e-01  5.5409066370e-02 -1.1115152346e-01 -2.3436045025e-01  5.9313102405e-01  5.5409066370e-02  5.9313102405e-01  2.3425127020e-01
-7.6648346449e-01 -5.6987210511e-01  2.7918529297e+00 -5.6987210511e-01 -6.9718774914e-02  1.8332508646e-01  2.7918529297e+00  1.8332508646e-01  3.2163526025e-01
-1.0263103875e-01  1.0137739001e+00  1.6563775460e-01  1.0137739001e+00  6.7371964823e-02  7.2510975219e-02  1.6563775460e-01  7.2510975219e-02  5.6959610609e-02
 1.3698815866e+00  1.7133583452e-01  1.6037396647e-01  1.7133583452e-01 -1.8655534427e-01 -2.8235206325e-01  1.6037396647e-01 -2.8235206325e-01  1.5004974377e+00
-5.8468863519e-02 -6.1374242692e-02  6.8561534177e-02 -6.1374242692e-02 -1.9240600375e-01  5.0889040857e-01  6.8561534177e-02  5.0889040857e-01  1.5543552655e-01
-2.0002537588e-01 -9.4791589395e-02  4.7177634626e-01 -9.4791589395e-02  2.0349148672e-02 -9.9363610113e-03  4.7177634626e-01 -9.9363610113e-03  1.6867056860e-01
-2.3308771537e-01 -3.4959737271e-02  3.2295014038e-02 -3.4959737271e-02 -1.1826556675e-01  1.0784340894e-02  3.2295014038e-02  1.0784340894e-02 -3.2008872623e-01
-7.1559158163e-01 -1.1926483799e-01  2.0536445428e-01 -1.1926483799e-01 -6.4107703212e-01  1.1919926197e-01  2.0536445428e-01  1.1919926197e-01 -1.1996433615e+00
-9.9733554627e-01 -1.1964082789e-01  3.5152862506e-01 -1.1964082789e-01 -4.9423662675e-01  3.5485141174e-01  3.5152862506e-01  3.5485141174e-01 -2.1910394596e+00
-9.7985997874e-04 -7.2945912375e-02  5.6464441171e-02 -7.2945912375e-02  2.8486834458e-02 -7.6021355887e-02  5.6464441171e-02 -7.6021355887e-02 -1.9920407873e-03
-5.7599414779e-03 -1.0880405080e-01  3.2762886325e-02 -1.0880405080e-01 -2.2448293173e-01  5.6482913462e-01  3.2762886325e-02  5.6482913462e-01  2.2724498786e-01
-7.1451922002e-01 -5.9624737638e-01  2.9843367278e+00 -5.9624737638e-01 -6.6210234792e-02  1.5314764604e-01  2.9843367278e+00  1.5314764604e-01  5.4580587309e-01
-7.0181260427e-02  9.7133993949e-01  1.5225631796e-01  9.7133993949e-01  8.9389196176e-02  1.9295836707e-02  1.5225631796e-01  1.9295836707e-02  4.2245128720e-02
-4.8540612163e-02 -1.0779583556e-01 -1.1389112441e-01 -1.0779583556e-01  1.9979828182e-01 -4.9640830455e-01 -1.1389112441e-01 -4.9640830455e-01 -2.7393549932e-01
-1.3990809943e+00 -1.2754813072e-01 -1.1057389168e-01 -1.2754813072e-01  2.9871529296e-01  2.6479217145e-01 -1.1057389168e-01  2.6479217145e-01 -9.7889902059e-01
 3.0292055392e-02  6.5479233145e-02 -3.1681135993e-01  6.5479233145e-02  1.2314210850e-01 -4.4825866264e-02 -3.1681135993e-01 -4.4825866264e-02  4.9429954749e-02
-2.6474228825e-01 -1.1094874677e-01 -1.8725330944e-02 -1.1094874677e-01 -8.6397506091e-02  1.0714570523e-02 -1.8725330944e-02  1.0714570523e-02 -2.7648597976e-01
-1.1044197367e+00 -1.1525508290e-01  7.2424311395e-02 -1.1525508290e-01 -5.5033253609e-01  1.3812061298e-01  7.2424311395e-02  1.3812061298e-01 -1.2779596380e+00
-3.2156776015e-01 -1.3036603016e-01  1.2995561552e-01 -1.3036603016e-01 -9.0045731849e-02  4.4688872967e-02  1.2995561552e-01  4.4688872967e-02 -3.7647783395e-01
-1.6315956251e+00 -1.8610445356e-01  5.0702715053e-01 -1.8610445356e-01 -4.4742318939e-01  3.1646669839e-01  5.0702715053e-01  3.1646669839e-01 -1.8545282952e+00
-1.2311864197e-01 -9.6725210423e-02  5.2152333222e-01 -9.6725210423e-02 -2.5551161403e-01  6.0931876346e-01  5.2152333222e-01  6.0931876346e-01  3.4720403631e-01
-5.8474837021e-01 -5.8872789032e-01  2.8943149601e+00 -5.8872789032e-01 -8.2586960115e-02  1.7151201928e-01  2.8943149601e+00  1.7151201928e-01  7.6125614975e-01
-9.1268259474e-02 -9.9311001105e-01 -3.6245593772e-01 -9.9311001105e-01  1.9805968316e-01 -7.7570301286e-02 -3.6245593772e-01 -7.7570301286e-02 -2.5000220795e-01
-1.2340112170e+00 -4.0916168372e-01  1.9151607728e-01 -4.0916168372e-01  1.8252446120e-01  3.5309487271e-01  1.9151607728e-01  3.5309487271e-01 -9.5093966866e-01
-1.5456441250e-01  2.5859295443e-01 -6.7244316674e-01  2.5859295443e-01  2.5432637932e-01 -4.6090021501e-01 -6.7244316674e-01 -4.6090021501e-01 -6.4121287016e-01
-7.1186140641e-01 -3.0761106845e-01  2.2002312366e-02 -3.0761106845e-01 -2.6724947325e-01  2.7919658944e-02  2.2002312366e-02  2.7919658944e-02 -9.0331383493e-01
-3.9095847258e-01 -9.5648162324e-02 -2.1615758596e-01 -9.5648162324e-02 -4.9733396367e-03  1.6283317078e-01 -2.1615758596e-01  1.6283317078e-01 -2.4884658928e-01
-6.9319287984e-01 -3.1483869084e-01 -1.2777273460e-01 -3.1483869084e-01 -5.4171843833e-01  8.4644557306e-02 -1.2777273460e-01  8.4644557306e-02 -1.2525155772e+00
-8.2539610320e-01 -8.0225622505e-02 -2.0478839066e-01 -8.0225622505e-02 -3.2300237624e-01  1.8163172677e-01 -2.0478839066e-01  1.8163172677e-01 -1.8242123819e+00
 7.2055462022e-01 -5.4371950195e-03 -7.9168263458e-02 -5.4371950195e-03  3.3635751539e-01 -1.8941330447e-01 -7.9168263458e-02 -1.8941330447e-01  1.2093250901e+00
 1.9767238288e-02 -5.9408206256e-02 -2.3884432885e-01 -5.9408206256e-02  2.1377889044e-01 -5.1041275607e-01 -2.3884432885e-01 -5.1041275607e-01 -3.4115428368e-01
-3.0766908930e-02  3.1970537420e-01 -1.9851057044e+00  3.1970537420e-01  7.4718491396e-02  6.9606270822e-02 -1.9851057044e+00  6.9606270822e-02 -1.4578033937e+00
 5.7920373705e-02 -9.8317987748e-01 -3.4595456733e-01 -9.8317987748e-01  8.3117260393e-02 -1.1017763750e-01 -3.4595456733e-01 -1.1017763750e-01 -2.6371814743e-01
 6.6550242892e-01  3.8835414065e-01 -7.0915662025e-01  3.8835414065e-01 -2.5924486402e-01 -3.1308850842e-01 -7.0915662025e-01 -3.1308850842e-01  1.0972486399e-01
-2.6824907005e-01 -5.8995700284e-03 -1.4543073953e-02 -5.8995700284e-03  2.8966861225e-01 -3.7992340003e-01 -1.4543073953e-02 -3.7992340003e-01 -4.8272130837e-01
 4.1516645589e-01  2.9901370789e-02 -2.0055064810e-01  2.9901370789e-02  6.0145888392e-02 -1.8400257521e-01 -2.0055064810e-01 -1.8400257521e-01  2.6099882142e-01
-1.3218453090e-01 -2.0422549222e-01  3.4585831575e-01 -2.0422549222e-01 -3.9660334373e-01  8.3508277227e-02  3.4585831575e-01  8.3508277227e-02 -1.0921220999e+00
 7.0781883993e-01  1.2629082054e-01  4.7460518233e-01  1.2629082054e-01  4.4884380532e-01 -1.6012581720e-01  4.7460518233e-01 -1.6012581720e-01  1.6303565142e+00
-1.7082361641e-01  3.3762755699e-02 -2.3961370316e-01  3.3762755699e-02 -1.0283478060e-01  1.9505605044e-01 -2.3961370316e-01  1.9505605044e-01 -1.7155850170e+00
-6.9963102307e-02  1.6428546376e-01  5.8926245317e-02  1.6428546376e-01 -3.2450032549e-03 -8.4438970706e-02  5.8926245317e-02 -8.4438970706e-02 -1.6476934746e-01
-4.8203074741e-03  4.8201454065e-02 -3.7562681585e-02  4.8201454065e-02  2.0550556457e-01 -5.3390810593e-01 -3.7562681585e-02 -5.3390810593e-01 -2.3843972962e-01
 8.8846666036e-02 -4.3547175583e-01  2.5719862004e+00 -4.3547175583e-01 -1.0546693138e-01 -3.8327319384e-02  2.5719862004e+00 -3.8327319384e-02  1.3186137867e+00
-1.1231079047e-01  9.9988994719e-01  1.8153219575e-01  9.9988994719e-01  3.2313813459e-02  1.9836255228e-01  1.8153219575e-01  1.9836255228e-01  1.1089193785e-01
 1.1040146495e+00  2.6681870635e-01 -6.2942359086e-01  2.6681870635e-01 -2.5843806195e-01 -3.0918380896e-01 -6.2942359086e-01 -3.0918380896e-01  6.0959197692e-01
 1.8955615078e-01 -1.2011798530e-02 -2.2042526009e-02 -1.2011798530e-02 -2.4088011325e-01  4.6635907003e-01 -2.2042526009e-02  4.6635907003e-01  3.5949751060e-01
 1.6837267113e-01 -1.1931156458e-02 -1.6560395586e-03 -1.1931156458e-02  5.6401803247e-02 -8.3935330393e-02 -1.6560395586e-03 -8.3935330393e-02  1.4329853143e-01
-2.6867049322e-01  3.4536842292e-02 -3.0943627365e-01  3.4536842292e-02 -2.1310130488e-01  1.3620555410e-02 -3.0943627365e-01  1.3620555410e-02 -3.3458545320e-01
 6.8144490097e-01  7.6246041252e-02  4.6599677223e-02  7.6246041252e-02  4.6921066323e-01 -1.0907807372e-01  4.6599677223e-02 -1.0907807372e-01  1.1569739589e+00
-1.0205107712e+00 -1.8214100892e-02 -3.1552306283e-01 -1.8214100892e-02 -4.3502448136e-01  3.3531842690e-01 -3.1552306283e-01  3.3531842690e-01 -2.4807188276e+00
 9.5970036321e-03 -5.0481971237e-03  3.8926602092e-02 -5.0481971237e-03  1.8664905265e-02 -5.3220313299e-02  3.8926602092e-02 -5.3220313299e-02 -1.4651769843e-02
-2.5338173741e-02  6.6937122915e-02  1.2456379958e-01  6.6937122915e-02  2.1464892289e-01 -5.3320113333e-01  1.2456379958e-01 -5.3320113333e-01 -1.8509302603e-01
 4.9376391687e-01  5.2510946047e-01 -2.6832798670e+00  5.2510946047e-01  6.1716369634e-02 -8.7346770334e-02 -2.6832798670e+00 -8.7346770334e-02 -6.1096356885e-01
-2.0457634086e-01  9.3058441326e-01  1.7152328488e-01  9.3058441326e-01  1.5926887433e-01  1.1847880084e-01  1.7152328488e-01  1.1847880084e-01  1.1568221400e-02
-1.2566999548e+00 -1.1460802322e-01  9.1088383498e-03 -1.1460802322e-01  3.4511432640e-01  2.3642926937e-01  9.1088383498e-03  2.3642926937e-01 -8.6958148776e-01
-2.5075568471e-02 -3.6710685417e-02  1.2362366592e-01 -3.6710685417e-02  1.8987131614e-01 -5.0817383954e-01  1.2362366592e-01 -5.0817383954e-01 -1.8275544564e-01
-1.5118953795e-03  5.1649600790e-03  7.0771099121e-02  5.1649600790e-03 -1.1606186174e-01 -2.1190460528e-02  7.0771099121e-02 -2.1190460528e-02 -9.0433915115e-02
 3.0895836236e-01 -8.2413171619e-02 -2.3371070706e-02 -8.2413171619e-02  9.5742653330e-02 -5.5504328859e-02 -2.3371070706e-02 -5.5504328859e-02  3.1729523336e-01
 1.1610076638e+00  2.4248751212e-02 -5.8882983800e-02  2.4248751212e-02  5.7343622823e-01 -1.7680713274e-01 -5.8882983800e-02 -1.7680713274e-01  1.4676786898e+00
-1.1518674075e+00 -7.5101094533e-02  1.2767279338e-01 -7.5101094533e-02 -3.5626684642e-01  2.5661809753e-01  1.2767279338e-01  2.5661809753e-01 -1.6548693773e+00
 6.8017675116e-02  9.4841278813e-02  2.4604098336e-02  9.4841278813e-02  2.3860507275e-02  4.1554985815e-02  2.4604098336e-02  4.1554985815e-02  1.3667571857e-01
 2.1141107120e-02 -1.9543487734e-01 -4.6554560739e-02 -1.9543487734e-01 -1.9832374956e-01  4.5393781620e-01 -4.6554560739e-02  4.5393781620e-01  1.7055149213e-01
-1.1645601996e-01  8.9491212460e-01  1.4955946819e-01  8.9491212460e-01  1.0816767652e-01  2.1597711881e-02  1.4955946819e-01  2.1597711881e-02  1.4467183338e-02
 1.0419693930e+00  4.5282138394e-01 -1.9076624587e+00  4.5282138394e-01 -9.9443995885e-02 -2.3403430310e-01 -1.9076624587e+00 -2.3403430310e-01  2.7857935157e-01
-2.4693655945e-01  1.2633294941e-01 -1.0542061391e+00  1.2633294941e-01  4.7935538748e-01 -1.5441880182e-03 -1.0542061391e+00 -1.5441880182e-03 -3.7625571867e-01
-5.0688844782e-02  3.9113792313e-02 -1.1230849786e-01  3.9113792313e-02 -1.2710968374e-01  5.0225265269e-01 -1.1230849786e-01  5.0225265269e-01  1.3399513902e-01
 3.2649883679e-02 -2.8933663060e-03 -2.7181031844e-04 -2.8933663060e-03  2.6624883466e-01 -6.1157079618e-02 -2.7181031844e-04 -6.1157079618e-02  5.5520660766e-01
 7.0943690814e-02  1.6289364107e-02 -5.1812702163e-04  1.6289364107e-02 -3.6034958792e-03  3.1529517610e-02 -5.1812702163e-04  3.1529517610e-02  6.1972487296e-02
-1.2385861537e+00 -1.3358250140e-01  2.0184071428e-01 -1.3358250140e-01 -4.3135116016e-01  1.9839237662e-01  2.0184071428e-01  1.9839237662e-01 -1.3971514359e+00
 6.8843303776e-01  1.4954899173e-01 -4.6435218114e-01  1.4954899173e-01  1.4932271307e-01 -1.9866587263e-01 -4.6435218114e-01 -1.9866587263e-01  9.9190342082e-01
 1.0136413722e-01 -3.0898503746e-01 -6.7835032053e-02 -3.0898503746e-01  1.7945213037e-02 -1.4502554231e-01 -6.7835032053e-02 -1.4502554231e-01  1.1513209985e-02
 2.4098246976e-02  2.9464842932e-02 -1.1009526483e-01  2.9464842932e-02  2.1680264317e-01 -5.6672557245e-01 -1.1009526483e-01 -5.6672557245e-01 -2.5105979670e-01
 3.6864594256e-01  5.3346274793e-01 -2.8538195780e+00  5.3346274793e-01  8.5030563255e-02 -9.7081205128e-02 -2.8538195780e+00 -9.7081205128e-02 -8.3184935785e-01
 1.0728687194e-02 -9.1805431064e-01 -1.9837407229e-01 -9.1805431064e-01  3.0836726168e-02 -1.8187772099e-01 -1.9837407229e-01 -1.8187772099e-01 -1.4528563461e-01
-1.5015247664e-01 -2.8620166434e-01  1.3155153499e-01 -2.8620166434e-01 -1.6099417051e-01  4.9039111268e-01  1.3155153499e-01  4.9039111268e-01  1.4585747746e-01
 1.3460158364e+00  1.3864408347e-01 -3.0471590123e-02  1.3864408347e-01 -3.5460268444e-01 -1.7070485232e-01 -3.0471590123e-02 -1.7070485232e-01  8.4331424527e-01
 1.1914644999e-01  6.7041055859e-02 -3.5963435886e-01  6.7041055859e-02 -8.6044947396e-02 -6.2289159354e-02 -3.5963435886e-01 -6.2289159354e-02 -2.5158026262e-01
 5.5060584163e-01  1.8497427759e-01  5.6533786478e-02  1.8497427759e-01  1.9431734234e-01 -6.6974678077e-02  5.6533786478e-02 -6.6974678077e-02  5.4854687835e-01
 1.1329174012e+00  1.0566272551e-01  1.1212330170e-01  1.0566272551e-01  5.3537353879e-01 -1.2677967921e-01  1.1212330170e-01 -1.2677967921e-01  1.3431261332e+00
 2.0114576054e-01  1.0756150445e-01  1.4814445852e-01  1.0756150445e-01  6.7510399242e-02 -3.7933593545e-02  1.4814445852e-01 -3.7933593545e-02  3.2813216389e-01
-1.3609218328e+00  1.7417963502e-02 -5.3177019954e-01  1.7417963502e-02 -3.7203214924e-01  2.0661439370e-01 -5.3177019954e-01  2.0661439370e-01 -1.8298051967e+00
-1.9799306295e-02 -1.2997471537e-01  4.9585348408e-02 -1.2997471537e-01 -2.3753548723e-01  5.9364417361e-01  4.9585348408e-02  5.9364417361e-01  2.3026092569e-01
-1.2051687902e+00 -7.0150328258e-01  3.3203609264e+00 -7.0150328258e-01 -6.3865382250e-02  2.3220399455e-01  3.3203609264e+00  2.3220399455e-01  2.6867749669e-01
 7.9825261552e-02 -8.8013184125e-01 -6.2600618701e-02 -8.8013184125e-01 -1.8137757746e-01  2.1199986751e-01 -6.2600618701e-02  2.1199986751e-01  8.5413220340e-02
-1.1047167115e-01 -5.3090782095e-01 -2.6010595624e-01 -5.3090782095e-01  1.4404747236e-01 -4.0257440638e-01 -2.6010595624e-01 -4.0257440638e-01 -3.5021754602e-01
-1.4334976265e+00 -2.2134808668e-02 -4.7036126844e-01 -2.2134808668e-02  2.4133733516e-01  2.8957864549e-01 -4.7036126844e-01  2.8957864549e-01 -1.1379312722e+00
 2.1932525701e-01  6.0404608532e-02 -1.0237127107e-02  6.0404608532e-02  4.9486939891e-02  1.4799816538e-02 -1.0237127107e-02  1.4799816538e-02  2.2022519511e-01
-4.2449426378e-03  9.0284719070e-02 -4.5178076582e-01  9.0284719070e-02  5.6828970222e-02 -7.6227968364e-02 -4.5178076582e-01 -7.6227968364e-02  6.2317072933e-02
 8.9697865713e-01  1.4487756918e-01 -2.2391596077e-01  1.4487756918e-01  5.0037725440e-01 -9.5497932192e-02 -2.2391596077e-01 -9.5497932192e-02  9.1955083807e-01
 1.3759369974e+00  5.4428106541e-01 -2.3887161814e+00  5.4428106541e-01  1.0897947046e-01 -2.3720131570e-01 -2.3887161814e+00 -2.3720131570e-01  2.5382519481e-01
 1.2123226646e+00  1.5741163934e-01 -3.9014577782e-02  1.5741163934e-01  3.5367125602e-01 -2.3007993118e-01 -3.9014577782e-02 -2.3007993118e-01  1.5136950987e+00
 5.3700237940e-03  8.3957654386e-02 -8.8880398402e-02  8.3957654386e-02  1.9122883864e-01 -4.9084293578e-01 -8.8880398402e-02 -4.9084293578e-01 -2.2721683601e-01
 6.4825901003e-02 -9.5778439274e-01 -2.2319580480e-01 -9.5778439274e-01  9.8034393565e-03 -1.1025025071e-01 -2.2319580480e-01 -1.1025025071e-01 -1.1809978258e-01
-1.6782184140e-01 -4.1658397644e-01  2.2135025327e+00 -4.1658397644e-01 -1.1524346848e-01  4.3862444914e-02  2.2135025327e+00  4.3862444914e-02  7.9618880331e-01
 8.7780366220e-01  2.1751879194e-01 -3.4660813053e-01  2.1751879194e-01 -3.8676062739e-01 -2.2679010275e-01 -3.4660813053e-01 -2.2679010275e-01  4.7782137003e-01
-3.0578312000e-02  1.7834591368e-02 -1.5222468061e-01  1.7834591368e-02  2.3112952094e-01 -5.3126871417e-01 -1.5222468061e-01 -5.3126871417e-01 -3.0278895884e-01
-2.8384665336e-01 -1.9005129583e-02 -1.9947020170e-01 -1.9005129583e-02 -1.9639038725e-01  6.8175338679e-02 -1.9947020170e-01  6.8175338679e-02 -4.5640100408e-01
-3.1363506076e-01 -8.2670065855e-02  5.9263346641e-02 -8.2670065855e-02 -5.6408993616e-02  5.1345629311e-02  5.9263346641e-02  5.1345629311e-02 -3.2059434178e-01
-9.2111491695e-01 -1.7217980446e-01  3.4923731715e-02 -1.7217980446e-01 -5.0727982621e-01  1.6392064703e-01  3.4923731715e-02  1.6392064703e-01 -1.5138413322e+00
 6.5257337183e-01  6.2040269618e-02 -5.0921170513e-03  6.2040269618e-02  2.3476983441e-01 -2.3153549966e-01 -5.0921170513e-03 -2.3153549966e-01  1.5509615771e+00
 5.7504604319e-02 -5.4628605954e-02  3.1532979777e-02 -5.4628605954e-02  4.0254145705e-02 -8.1989072931e-02  3.1532979777e-02 -8.1989072931e-02  4.9336683406e-02
 1.0099006355e-02 -4.1615938850e-02 -2.6293786151e-02 -4.1615938850e-02 -2.0278793592e-01  5.2524332137e-01 -2.6293786151e-02  5.2524332137e-01  2.0757859321e-01
 6.3303794322e-01 -3.9218396050e-01  2.5656944273e+00 -3.9218396050e-01 -1.5665273918e-01 -7.0799066940e-02  2.5656944273e+00 -7.0799066940e-02  1.3938015237e+00
-1.3009869316e-01  9.2560330506e-01  1.4575862595e-01  9.2560330506e-01  1.0529469954e-02  3.3846802878e-01  1.4575862595e-01  3.3846802878e-01  1.3157017815e-01
 2.5935353284e-02 -2.3114113450e-01 -8.9396591932e-03 -2.3114113450e-01 -1.9363947253e-01  4.4271853462e-01 -8.9396591932e-03  4.4271853462e-01  1.8844623746e-01
-1.0175942797e+00 -3.4164250229e-01  1.2984235509e+00 -3.4164250229e-01  3.3305523391e-01  1.7361279556e-01  1.2984235509e+00  1.7361279556e-01 -3.1095251072e-02
-6.0250183355e-02 -7.0887630986e-02  1.2862877353e-02 -7.0887630986e-02 -4.7190656443e-02  6.9853560789e-02  1.2862877353e-02  6.9853560789e-02 -1.5554957667e-02
 7.2186775148e-01  9.7881495117e-02 -3.2307741966e-01  9.7881495117e-02  3.2906063211e-01 -4.4692763390e-02 -3.2307741966e-01 -4.4692763390e-02  4.0086118045e-01
 6.8808552208e-01  1.4405772230e-02  1.9643296576e-01  1.4405772230e-02  2.7923810486e-01 -1.0782779758e-01  1.9643296576e-01 -1.0782779758e-01  9.8598858378e-01
-5.5068296079e-03 -1.2432521582e-02 -1.1627777764e-02 -1.2432521582e-02 -8.3399306671e-03  1.6025985531e-02 -1.1627777764e-02  1.6025985531e-02  2.0703428297e-03
-1.6949937669e+00  2.8487009803e-01 -2.2788690691e+00  2.8487009803e-01 -2.2909730821e-01  2.2196652687e-01 -2.2788690691e+00  2.2196652687e-01 -2.4926893633e+00
 8.7111770957e-03  6.2506796115e-02 -1.0927157510e-01  6.2506796115e-02  2.0986344548e-01 -5.4224687876e-01 -1.0927157510e-01 -5.4224687876e-01 -2.6009948359e-01
 1.7100156428e-01  4.5457400919e-01 -2.5522702492e+00  4.5457400919e-01  8.7424279111e-02 -2.7147329649e-02 -2.5522702492e+00 -2.7147329649e-02 -1.0534909035e+00
-8.1403527824e-02  1.0105168398e+00  1.9037942703e-01  1.0105168398e+00  6.1794223241e-03  1.4608614324e-01  1.9037942703e-01  1.4608614324e-01  1.2250851981e-01
 1.1190017104e+00  2.5358089106e-01 -3.4056043037e-01  2.5358089106e-01 -2.6531229817e-01 -2.9592169356e-01 -3.4056043037e-01 -2.9592169356e-01  8.9312437812e-01
-9.6634243258e-02  4.7061375520e-02 -1.3046757822e-01  4.7061375520e-02  2.2579352286e-01 -4.9444282418e-01 -1.3046757822e-01 -4.9444282418e-01 -3.6671242225e-01
 2.8531332230e-01  7.1933266130e-03  1.0622954852e-02  7.1933266130e-03  8.5610217726e-02 -8.4307579887e-02  1.0622954852e-02 -8.4307579887e-02  3.1091343485e-01
 5.2477894671e-02 -6.2634680739e-02  3.7440780776e-01 -6.2634680739e-02  8.0834185644e-02 -9.1510126047e-03  3.7440780776e-01 -9.1510126047e-03  1.1040346914e-01
-7.1097933432e-01 -1.2633358526e-01 -7.0902293559e-02 -1.2633358526e-01 -5.5592512651e-01  1.1568585085e-01 -7.0902293559e-02  1.1568585085e-01 -1.3111032356e+00
-8.5583203366e-01 -5.2234112132e-02 -1.2340997525e-01 -5.2234112132e-02 -4.1719088933e-01  3.2987542494e-01 -1.2340997525e-01  3.2987542494e-01 -2.3684550880e+00
 7.9090649903e-04 -8.0467659449e-05  6.7482083356e-02 -8.0467659449e-05  1.7467919520e-02 -5.2464823737e-02  6.7482083356e-02 -5.2464823737e-02 -1.6386706349e-02
-6.0777210486e-02  5.4871710657e-02  1.4467320692e-01  5.4871710657e-02 -1.9040005076e-01  4.9720221661e-01  1.4467320692e-01  4.9720221661e-01  2.1445868244e-01
-7.1754978273e-03 -9.3190833939e-01 -4.8561015891e-02 -9.3190833939e-01  4.3166771704e-02 -1.3314769047e-01 -4.8561015891e-02 -1.3314769047e-01 -1.0563669599e-01
 6.2290058433e-01  4.0556331973e-01 -2.3858967599e+00  4.0556331973e-01  3.4095947910e-02 -1.2101458966e-01 -2.3858967599e+00 -1.2101458966e-01 -5.5540373290e-01
 8.2848019777e-01  1.1453514291e-01  2.1147882975e-01  1.1453514291e-01 -3.4082168634e-01 -2.3659256885e-01  2.1147882975e-01 -2.3659256885e-01  6.4214792723e-01
 3.7872029054e-02 -3.5691440569e-01  2.4123405909e-01 -3.5691440569e-01 -2.5970950288e-01  4.9612232088e-01  2.4123405909e-01  4.9612232088e-01  3.3689052649e-01
-4.9112234659e-01 -1.0100736542e-01 -1.8940003254e-01 -1.0100736542e-01 -3.5992397502e-01  3.7839891301e-02 -1.8940003254e-01  3.7839891301e-02 -9.1573521024e-01
-1.2686430781e-02 -3.4308602110e-02  6.9883611084e-02 -3.4308602110e-02  1.6364424739e-01  1.9371140738e-02  6.9883611084e-02  1.9371140738e-02  2.6633295810e-01
-8.6375914599e-01 -2.1271382900e-01  1.2551570119e-01 -2.1271382900e-01 -2.6069113053e-01  1.4933257111e-01  1.2551570119e-01  1.4933257111e-01 -9.1514110967e-01
 1.4078258287e-01 -1.4769480393e-01 -5.5204965385e-02 -1.4769480393e-01  4.6953623785e-02 -2.8299318688e-02 -5.5204965385e-02 -2.8299318688e-02  4.9791114614e-02
 8.5233574182e-01  1.7408487846e-02  3.7112351474e-01  1.7408487846e-02  2.5807782757e-01 -2.3161630911e-01  3.7112351474e-01 -2.3161630911e-01  1.8119536772e+00
 5.5879181193e-02  3.2882388275e-02 -2.0663769903e-01  3.2882388275e-02  2.0977683409e-01 -5.2219966409e-01 -2.0663769903e-01 -5.2219966409e-01 -2.4285776209e-01
-1.1227287600e-02 -1.0103618133e+00 -7.9698926751e-02 -1.0103618133e+00  7.4380103187e-02 -5.7084937964e-02 -7.9698926751e-02 -5.7084937964e-02 -9.5544041402e-02
 4.3598387004e-01  3.7089343151e-01 -2.1982867395e+00  3.7089343151e-01  6.7096445958e-02 -1.3728314021e-01 -2.1982867395e+00 -1.3728314021e-01 -5.9442129959e-01
-8.8376960977e-01 -2.5656404505e-01  5.6846067996e-02 -2.5656404505e-01  3.5900402431e-01  2.0174434098e-01  5.6846067996e-02  2.0174434098e-01 -7.5046697869e-01
-6.7803534160e-02 -1.7185330368e-01  2.5142548172e-01 -1.7185330368e-01 -2.0993219663e-01  5.3468418488e-01  2.5142548172e-01  5.3468418488e-01  2.6402714687e-01
 3.6142291570e-01  1.6629124007e-01 -3.9445667050e-01  1.6629124007e-01  2.7340943965e-01 -2.5405358714e-02 -3.9445667050e-01 -2.5405358714e-02  5.5633515467e-01
 5.3094083819e-01  1.1121294802e-01  1.7575939973e-01  1.1121294802e-01  1.6176525315e-01 -1.0591812315e-01  1.7575939973e-01 -1.0591812315e-01  6.9189497697e-01
-7.1459280124e-01 -2.1569046980e-01 -5.8440326935e-02 -2.1569046980e-01 -5.5312556938e-01  1.6313979963e-01 -5.8440326935e-02  1.6313979963e-01 -1.5423858403e+00
 4.3744151563e-01  3.6881852232e-02 -4.0246097053e-04  3.6881852232e-02  1.8345888706e-01 -2.1161332677e-01 -4.0246097053e-04 -2.1161332677e-01  1.4092874761e+00
 1.3001764370e-01 -1.1305259740e-01 -8.3812933523e-02 -1.1305259740e-01  3.0298195600e-02  2.8818155201e-02 -8.3812933523e-02  2.8818155201e-02  1.4785843600e-01
-2.6648698572e-02 -7.7375302869e-02  7.8399363418e-02 -7.7375302869e-02 -2.1839761568e-01  5.6034835881e-01  7.8399363418e-02  5.6034835881e-01  2.2455798835e-01
-8.3362845341e-01 -5.9470817394e-01  2.9058049625e+00 -5.9470817394e-01 -5.6155645672e-02  1.7847409629e-01  2.9058049625e+00  1.7847409629e-01  3.6765057660e-01
 1.0054464102e-01 -1.0431687221e+00 -1.6791407974e-01 -1.0431687221e+00 -7.6706945456e-02 -5.8528911005e-02 -1.6791407974e-01 -5.8528911005e-02 -6.5664649979e-02
 1.1390116024e+00  1.0540993123e-01  3.1221523432e-01  1.0540993123e-01 -2.9218572203e-01 -1.9664342873e-01  3.1221523432e-01 -1.9664342873e-01  1.1978326915e+00
 1.4309657864e-01  7.3080424939e-02 -1.1308418768e-01  7.3080424939e-02  1.7980357929e-01 -5.4397702405e-01 -1.1308418768e-01 -5.4397702405e-01 -1.1500180000e-01
 2.1342341848e-01 -2.3340047417e-02  5.1200879390e-03 -2.3340047417e-02  2.1111408269e-02 -1.2523746952e-02  5.1200879390e-03 -1.2523746952e-02  2.2489321788e-01
 2.7480642563e-01  5.4713816319e-02 -1.1530757038e-01  5.4713816319e-02  1.8997976472e-01  8.2392223698e-03 -1.1530757038e-01  8.2392223698e-03  2.6574657348e-01
-5.3656692057e-01 -1.0318269151e-01  3.7118572573e-02 -1.0318269151e-01 -4.1763004866e-01  6.2350348375e-02  3.7118572573e-02  6.2350348375e-02 -7.1651668861e-01
-1.4030209087e+00 -1.8506615461e-01  3.8311987131e-01 -1.8506615461e-01 -5.5639497957e-01  4.4009337134e-01  3.8311987131e-01  4.4009337134e-01 -2.7279777216e+00
-2.9994556669e-02 -1.5291851602e-02  9.2543065922e-02 -1.5291851602e-02  6.3890745710e-03 -1.1613430030e-02  9.2543065922e-02 -1.1613430030e-02  1.4380332156e-02
 5.1764379828e-02 -1.1533163137e-02 -3.0557209251e-01 -1.1533163137e-02 -2.0730099520e-01  5.2396784825e-01 -3.0557209251e-01  5.2396784825e-01  1.3253426750e-01
-4.1285566078e-01 -5.2469314661e-01  2.6883913782e+00 -5.2469314661e-01 -6.2654457832e-02  4.5549748901e-02  2.6883913782e+00  4.5549748901e-02  7.1887833539e-01
 2.9590516615e-01 -9.7792796501e-01 -1.7926973357e-01 -9.7792796501e-01 -2.5230939357e-01 -1.7807118162e-01 -1.7926973357e-01 -1.7807118162e-01  4.7299941490e-02
-1.1140941486e+00 -6.8607288190e-02  1.4911788914e-01 -6.8607288190e-02  3.4215906336e-01  2.1018833380e-01  1.4911788914e-01  2.1018833380e-01 -9.1032065591e-01
 1.7822570714e-02 -5.1015976720e-02  4.0546221999e-01 -5.1015976720e-02  1.6865529483e-01 -5.3659153648e-01  4.0546221999e-01 -5.3659153648e-01 -3.5864827605e-02
-4.4753171308e-01  1.7588125716e-02  7.7676255602e-03  1.7588125716e-02 -6.9723698947e-02  6.5377754916e-02  7.7676255602e-03  6.5377754916e-02 -4.6088446977e-01
 1.2006200944e-01 -5.8919223019e-02  1.0219942508e-01 -5.8919223019e-02  1.0649540103e-01  3.5315050814e-02  1.0219942508e-01  3.5315050814e-02  2.8033777955e-01
 7.9514440717e-01 -1.4211541622e-01 -5.8624417934e-02 -1.4211541622e-01  4.6547048670e-01 -1.5991129604e-01 -5.8624417934e-02 -1.5991129604e-01  1.1349032898e+00
-1.1140962042e+00 -8.3334738761e-03  9.9749382087e-02 -8.3334738761e-03 -4.3478377790e-01  3.7811110107e-01  9.9749382087e-02  3.7811110107e-01 -2.3487037737e+00
-6.9922219629e-02 -6.1879565195e-03 -8.2833840731e-02 -6.1879565195e-03 -2.9417185062e-02  1.0775174370e-03 -8.2833840731e-02  1.0775174370e-03 -1.8421653148e-01
-1.1626231335e-01 -4.2414228830e-02  2.5531945787e-01 -4.2414228830e-02 -2.2981431320e-01  5.8064452110e-01  2.5531945787e-01  5.8064452110e-01  2.3406453999e-01
-1.1890698666e+00 -6.5852025029e-01  2.7253247225e+00 -6.5852025029e-01 -2.9871647150e-02  2.2101221401e-01  2.7253247225e+00  2.2101221401e-01  1.8494186272e-01
-3.4912920553e-02 -9.1438528649e-01 -3.7633182967e-01 -9.1438528649e-01  8.3537657824e-02 -8.0544991644e-02 -3.7633182967e-01 -8.0544991644e-02 -1.7920689928e-01
-1.3149385009e-01  3.7050355532e-01 -5.4104337551e-01  3.7050355532e-01  2.7254649793e-01 -4.6162797517e-01 -5.4104337551e-01 -4.6162797517e-01 -4.7744139150e-01
-1.0606522920e+00 -9.1120997353e-02 -7.3530665824e-01 -9.1120997353e-02  2.1749260268e-01  2.6826684060e-01 -7.3530665824e-01  2.6826684060e-01 -9.2410395813e-01
 2.6469330585e-01  7.7095581453e-02  1.8328561799e-01  7.7095581453e-02  3.3611081347e-01  1.0123445939e-01  1.8328561799e-01  1.0123445939e-01  5.0822599485e-01
-5.3453519984e-01 -2.1697582375e-01 -1.4136742070e-02 -2.1697582375e-01 -4.5414214044e-02  8.5117079235e-02 -1.4136742070e-02  8.5117079235e-02 -4.6877396359e-01
 9.4871974977e-01  2.1616479586e-01 -6.0082459908e-02  2.1616479586e-01  4.7494291178e-01 -1.5032128744e-01 -6.0082459908e-02 -1.5032128744e-01  1.1525551412e+00
 3.2585869798e-02 -8.7228221210e-02 -8.8613402044e-02 -8.7228221210e-02  4.2566362906e-03 -1.0132751241e-02 -8.8613402044e-02 -1.0132751241e-02 -1.4424752009e-01
-1.4027294237e+00 -7.5238331385e-02 -1.3988346467e-01 -7.5238331385e-02 -4.3908976796e-01  2.5225426310e-01 -1.3988346467e-01  2.5225426310e-01 -1.8716556339e+00
-5.6767863555e-02 -2.8991093721e-02  1.3016565515e-01 -2.8991093721e-02 -2.0015982225e-01  5.1976650069e-01  1.3016565515e-01  5.1976650069e-01  2.0716004600e-01
-9.4648269991e-01 -6.8054205828e-01  2.4218183191e+00 -6.8054205828e-01  5.5075166734e-03  1.7323365316e-01  2.4218183191e+00  1.7323365316e-01  1.7661968992e-01
 1.8064837978e-01 -8.7785560465e-01 -5.7167799332e-01 -8.7785560465e-01 -1.8473739641e-03 -1.0079753997e-01 -5.7167799332e-01 -1.0079753997e-01 -1.3619627791e-01
-6.1745061140e-01  1.4742739230e-01 -7.0389075695e-01  1.4742739230e-01  4.3696322480e-01 -1.6960673527e-01 -7.0389075695e-01 -1.6960673527e-01 -7.8627408974e-01
 5.0870828798e-01  1.9666203661e-01  1.8649832811e-01  1.9666203661e-01 -2.4972561424e-02 -5.3502800192e-01  1.8649832811e-01 -5.3502800192e-01  2.4955665332e-01
 4.5625772614e-01  9.8424825166e-02  9.5433180017e-02  9.8424825166e-02  1.6522122936e-01 -1.6073737814e-02  9.5433180017e-02 -1.6073737814e-02  5.6426777383e-01
 2.9222815399e-01  1.7794397287e-02  8.7421708018e-02  1.7794397287e-02  2.8365994252e-01 -2.2148384138e-03  8.7421708018e-02 -2.2148384138e-03  5.3142602441e-01
 8.3808856216e-01  1.7628128669e-01 -7.5145132658e-02  1.7628128669e-01  3.6588190446e-01 -1.5206234329e-01 -7.5145132658e-02 -1.5206234329e-01  1.0516112791e+00
-2.0238417428e-02  7.7148041746e-02  4.5063697872e-02  7.7148041746e-02  8.4840980460e-03 -1.1362038430e-02  4.5063697872e-02 -1.1362038430e-02  7.2649044785e-02
-1.1526294875e+00 -1.1097955041e-01 -4.0294005853e-03 -1.1097955041e-01 -3.7634803548e-01  2.9559727709e-01 -4.0294005853e-03  2.9559727709e-01 -1.9718752007e+00
-3.3569643062e-02  6.2121223667e-02  5.4533530694e-02  6.2121223667e-02 -2.0084705205e-01  5.5264860550e-01  5.4533530694e-02  5.5264860550e-01  2.1999360389e-01
-5.6893506423e-01 -5.3100647353e-01  2.6721705999e+00 -5.3100647353e-01 -5.8080981183e-02  1.0674235111e-01  2.6721705999e+00  1.0674235111e-01  6.8422820710e-01
-7.9376950120e-02  8.9308952434e-01  2.0458399642e-01  8.9308952434e-01  2.5641311022e-02  1.4732056370e-01  2.0458399642e-01  1.4732056370e-01  1.0666213347e-01
-1.1939706580e+00 -1.2589313092e-01 -1.4445044070e-01 -1.2589313092e-01  2.5983429892e-01  2.2360150695e-01 -1.4445044070e-01  2.2360150695e-01 -9.8086787347e-01
-3.4923851247e-02  3.0033526166e-01 -1.8701089109e-02  3.0033526166e-01  2.1650820770e-01 -4.7205830721e-01 -1.8701089109e-02 -4.7205830721e-01 -2.2722976108e-01
 8.7814703992e-02  2.5712835985e-02 -7.7318282875e-02  2.5712835985e-02 -3.8056190392e-01 -4.0574158545e-02 -7.7318282875e-02 -4.0574158545e-02 -3.6599239580e-01
-2.5828436286e-01 -1.0619407436e-01 -3.7467247180e-02 -1.0619407436e-01 -6.9679204686e-02  4.2147693146e-02 -3.7467247180e-02  4.2147693146e-02 -2.5227130746e-01
 1.1346748968e+00  9.1110876339e-02  1.2429835212e-01  9.1110876339e-02  4.9668794790e-01 -1.6560173098e-01  1.2429835212e-01 -1.6560173098e-01  1.4664442194e+00
 3.1293579108e-02 -2.1168033784e-01 -5.9417710248e-02 -2.1168033784e-01 -1.8480778247e-02  7.7917038321e-03 -5.9417710248e-02  7.7917038321e-03 -5.9624943059e-02
 9.6497079768e-01 -6.1046367287e-03  3.0511618282e-01 -6.1046367287e-03  2.9990257095e-01 -2.1701237050e-01  3.0511618282e-01 -2.1701237050e-01  1.6919723844e+00
-1.4973722841e-02  3.9218426247e-02  3.0532931431e-01  3.9218426247e-02  2.1176819559e-01 -5.0533747544e-01  3.0532931431e-01 -5.0533747544e-01 -9.6577073091e-02
 4.2010386341e-01 -9.7577234741e-01  1.2668423841e+00 -9.7577234741e-01 -3.1722859636e-01 -1.7380545649e-01  1.2668423841e+00 -1.7380545649e-01  6.2834481623e-01
 1.6488343556e-02 -1.7660784298e-01 -2.0359581631e+00 -1.7660784298e-01 -3.9336920279e-02 -8.4633516027e-02 -2.0359581631e+00 -8.4633516027e-02 -8.2031697387e-01
 6.5142872591e-02  2.1408736532e-01 -6.0771448721e-01  2.1408736532e-01 -1.9198558861e-01  5.2620282263e-01 -6.0771448721e-01  5.2620282263e-01  3.8718673367e-02
-1.0627483186e+00 -2.4877249599e-01  8.8835823014e-01 -2.4877249599e-01  3.2540139225e-01  2.3211375015e-01  8.8835823014e-01  2.3211375015e-01 -2.7196873448e-01
-6.2804423542e-01  7.4053782470e-02  2.4991386129e-01  7.4053782470e-02 -2.6242799624e-01 -7.9257066340e-03  2.4991386129e-01 -7.9257066340e-03 -5.3452574956e-01
 3.7115533236e-01 -1.1961998552e-01  3.9875470043e-02 -1.1961998552e-01 -4.7437569405e-02 -8.6620410766e-02  3.9875470043e-02 -8.6620410766e-02  2.9590650066e-01
-1.0028608301e+00  1.2109501175e-01 -5.4820940141e-02  1.2109501175e-01 -4.0643926846e-01  2.0828678950e-01 -5.4820940141e-02  2.0828678950e-01 -1.2232992306e+00
-1.7088291742e-02 -6.9608711961e-02 -6.9154390968e-02 -6.9608711961e-02 -2.2057054735e-02 -2.3930823770e-02 -6.9154390968e-02 -2.3930823770e-02  3.9805375606e-02
 1.2612476373e+00  2.6599127567e-02 -3.7635814776e-02  2.6599127567e-02  3.7080034492e-01 -2.6338942563e-01 -3.7635814776e-02 -2.6338942563e-01  1.6336898267e+00
 9.3362508276e-02 -8.6120516624e-02 -2.9252033950e-01 -8.6120516624e-02 -2.1634626847e-01  4.6784460550e-01 -2.9252033950e-01  4.6784460550e-01  1.7083599735e-01
 1.4299099150e-01  1.0458650009e+00 -7.8872995870e-01  1.0458650009e+00  2.4821813172e-01 -1.8970952927e-02 -7.8872995870e-01 -1.8970952927e-02 -3.3397865766e-02
 1.0095702480e+00  3.2222442196e-02 -2.2297443357e+00  3.2222442196e-02 -1.5896528344e-01 -2.1870420242e-01 -2.2297443357e+00 -2.1870420242e-01  1.0340281505e-01
-3.2780245236e-01  2.0128796276e-01 -9.0783025156e-01  2.0128796276e-01  1.6333604255e-01  4.6512968834e-01 -9.0783025156e-01  4.6512968834e-01 -3.1925314585e-01
-4.8598272664e-01 -3.4716673476e-02 -2.8541986779e-01 -3.4716673476e-02  4.0295806614e-01 -2.4761280420e-01 -2.8541986779e-01 -2.4761280420e-01 -5.9640126759e-01
-3.9521151204e-01  2.9531253050e-02 -5.8692755472e-02  2.9531253050e-02 -6.2804217291e-02  1.0422410543e-01 -5.8692755472e-02  1.0422410543e-01 -4.0334768859e-01
 2.6537720351e-01 -8.1362938021e-02 -1.4810966727e-01 -8.1362938021e-02  2.4038215653e-01 -4.2155771852e-02 -1.4810966727e-01 -4.2155771852e-02  7.1287065166e-01
 9.6134748871e-01 -1.1199316965e-01 -6.7176296248e-02 -1.1199316965e-01  3.7696749987e-01 -1.8476065665e-01 -6.7176296248e-02 -1.8476065665e-01  1.1259491247e+00
 9.8963937526e-01  4.4146255657e-02 -5.0621370376e-01  4.4146255657e-02  2.6805499765e-01 -2.9619676439e-01 -5.0621370376e-01 -2.9619676439e-01  1.7092965199e+00
 3.4836447444e-01  1.5800596572e-01 -1.3066859070e-01  1.5800596572e-01  1.4375258461e-01 -4.4192826279e-02 -1.3066859070e-01 -4.4192826279e-02  6.6190965497e-01
-5.8555093328e-03 -6.8269708006e-02  1.9033794768e-01 -6.8269708006e-02  1.9351639606e-01 -5.6603002871e-01  1.9033794768e-01 -5.6603002871e-01 -1.5505616992e-01
-1.1322890815e-02  5.3567074896e-01 -3.0226395178e+00  5.3567074896e-01  1.1218517427e-01 -2.3585292439e-02 -3.0226395178e+00 -2.3585292439e-02 -1.1568125706e+00
-1.4385502696e-01  6.7748903861e-01 -1.4447185362e-01  6.7748903861e-01  4.5845577199e-03  4.4482318654e-01 -1.4447185362e-01  4.4482318654e-01  5.6581221239e-02
-4.2457052036e-01  6.1505858199e-01  3.9648587691e-01  6.1505858199e-01  3.1254441291e-01 -1.9031045454e-01  3.9648587691e-01 -1.9031045454e-01 -1.5722056771e-01
 1.3153833030e+00  2.9674522180e-01 -3.4831213295e-01  2.9674522180e-01 -2.7317144726e-01 -2.6336924050e-01 -3.4831213295e-01 -2.6336924050e-01  6.3103732474e-01
 3.2152157405e-01 -1.4018875552e-01  2.6215623931e-01 -1.4018875552e-01  9.4102963517e-02 -3.2429284547e-02  2.6215623931e-01 -3.2429284547e-02  4.7133097565e-01
-1.0487556632e-01 -1.4568809242e-01  7.1067341304e-01 -1.4568809242e-01  1.7937455143e-01 -6.8316160334e-02  7.1067341304e-01 -6.8316160334e-02  5.0704588807e-01
 1.1758925173e+00 -3.5137895487e-02  2.3441779277e-02 -3.5137895487e-02  4.2351241603e-01 -1.2866338736e-01  2.3441779277e-02 -1.2866338736e-01  1.0999426830e+00
 5.2435856996e-01 -4.2682496286e-01  2.1266121623e+00 -4.2682496286e-01  2.9545193713e-03 -6.1392969553e-02  2.1266121623e+00 -6.1392969553e-02  1.1941208264e+00
 1.5546650451e-01 -7.3157920391e-02  1.1816492531e+00 -7.3157920391e-02  1.0777053623e-02  2.0464645449e-02  1.1816492531e+00  2.0464645449e-02  5.4117601826e-01
 2.6173218790e-02  7.3090540797e-02 -1.6852308844e-01  7.3090540797e-02  2.1703319484e-01 -5.5774216513e-01 -1.6852308844e-01 -5.5774216513e-01 -2.7274262769e-01
 3.2917161652e-01  4.3666488786e-01 -2.3518187325e+00  4.3666488786e-01  7.4417632257e-02 -9.0275297275e-02 -2.3518187325e+00 -9.0275297275e-02 -7.9550961647e-01
-4.5601758571e-02  1.0051014649e+00  1.8634600306e-01  1.0051014649e+00 -3.6116464265e-02  9.9097174617e-02  1.8634600306e-01  9.9097174617e-02  1.2064304901e-01
-1.1355365329e+00 -2.8891863893e-01  8.8483020091e-02 -2.8891863893e-01  2.2987899882e-01  2.8260141619e-01  8.8483020091e-02  2.8260141619e-01 -1.1991083841e+00
-1.8988921254e-02  5.4081329645e-02 -1.7612922437e-01  5.4081329645e-02  2.0639924508e-01 -5.0677326615e-01 -1.7612922437e-01 -5.0677326615e-01 -3.2249120448e-01
-6.9235570782e-02 -1.2118678880e-01  6.1857047825e-01 -1.2118678880e-01  1.0497168626e-03 -4.0172182990e-03  6.1857047825e-01 -4.0172182990e-03  7.6596135298e-02
 4.7271658452e-01  7.9281578865e-02  1.8565527852e-02  7.9281578865e-02  2.8094721606e-01 -9.8887031439e-02  1.8565527852e-02 -9.8887031439e-02  7.5851041485e-01
 6.4392975370e-01  1.5046409864e-01  4.4705021599e-02  1.5046409864e-01  6.7133556101e-01 -1.4913205500e-01  4.4705021599e-02 -1.4913205500e-01  1.6305456367e+00
 4.4765713897e-01  1.7950214486e-02 -2.0225923688e-02  1.7950214486e-02  2.5404331433e-01 -2.5034476593e-01 -2.0225923688e-02 -2.5034476593e-01  1.6757343913e+00
-1.6101424746e-02  7.1266207135e-03  9.9960155384e-02  7.1266207135e-03  2.5251993691e-02 -7.5193944636e-02  9.9960155384e-02 -7.5193944636e-02 -2.5375464426e-02
 1.3517794526e-02 -4.8972268995e-02  6.1532977895e-02 -4.8972268995e-02 -2.0373049721e-01  5.2931392089e-01  6.1532977895e-02  5.2931392089e-01  2.5575682732e-01
-3.5050119884e-01  3.7745796610e-01 -2.4889778270e+00  3.7745796610e-01  1.2913277906e-01  6.8153407246e-02 -2.4889778270e+00  6.8153407246e-02 -1.4471355618e+00
 8.9250728284e-02 -9.7833559713e-01 -1.6231026115e-01 -9.7833559713e-01 -1.8505053764e-03 -2.1433047545e-01 -1.6231026115e-01 -2.1433047545e-01 -1.1344031949e-01
 8.5098316224e-01  2.5616028655e-01 -7.4899784815e-01  2.5616028655e-01 -1.2170980442e-01 -4.6416566337e-01 -7.4899784815e-01 -4.6416566337e-01  1.1857787862e-01
 6.7212827437e-01  1.6228526728e-01 -3.9684863485e-01  1.6228526728e-01 -3.3135007831e-01  2.7877567001e-01 -3.9684863485e-01  2.7877567001e-01  4.5941268961e-01
-3.7013372314e-01  2.4875671769e-05 -2.2607270947e-01  2.4875671769e-05 -2.5029846333e-01  5.9558345922e-02 -2.2607270947e-01  5.9558345922e-02 -3.3035040553e-01
-4.5761597792e-03 -5.6670951319e-02  1.6400323527e-01 -5.6670951319e-02  7.7760857945e-02  6.5302487482e-02  1.6400323527e-01  6.5302487482e-02 -2.2522992763e-02
-8.1252454476e-01 -9.0188153526e-02 -1.2531330034e-01 -9.0188153526e-02 -4.9161130952e-01  1.2424895155e-01 -1.2531330034e-01  1.2424895155e-01 -1.3645370845e+00
 1.0710171212e+00 -1.1161574300e-03  4.6988170830e-01 -1.1161574300e-03  3.8153335415e-01 -2.6352770502e-01  4.6988170830e-01 -2.6352770502e-01  2.1615931084e+00
-3.1919822855e-02  2.9690602644e-02 -4.4836024465e-02  2.9690602644e-02 -2.2497289140e-02  6.0869843776e-02 -4.4836024465e-02  6.0869843776e-02  1.0217892621e-02
 4.5052034715e-02  3.6072837347e-02 -1.5425322376e-01  3.6072837347e-02 -1.8121116348e-01  5.0942833772e-01 -1.5425322376e-01  5.0942833772e-01  1.8590530083e-01
 1.1789779540e+00  4.1989676363e-01 -2.4002535827e+00  4.1989676363e-01 -5.9767980237e-02 -2.0703744498e-01 -2.4002535827e+00 -2.0703744498e-01 -3.0493589483e-03
-1.1696778665e-01  9.7533426169e-01 -9.2135323473e-02  9.7533426169e-01  1.9907707555e-01  8.3656402973e-02 -9.2135323473e-02  8.3656402973e-02 -1.9118760582e-02
 6.5552003079e-01 -2.8891017630e-02  9.6677158982e-01 -2.8891017630e-02 -2.5553268468e-01 -3.1482724080e-01  9.6677158982e-01 -3.1482724080e-01  6.7170945048e-01
 3.8372708586e-01 -1.8539561926e-01  8.1419506599e-02 -1.8539561926e-01 -3.4088707244e-01  4.0853844925e-01  8.1419506599e-02  4.0853844925e-01  4.5525143214e-01
-4.3669164998e-01  6.2855069482e-02 -6.5645021149e-02  6.2855069482e-02 -3.6527496670e-01  7.9787327932e-02 -6.5645021149e-02  7.9787327932e-02 -5.5753386157e-01
-1.2400455084e-01  6.0179122885e-02  4.4831272333e-03  6.0179122885e-02  6.3481970648e-02  5.0021426477e-02  4.4831272333e-03  5.0021426477e-02 -5.2168616604e-02
 9.7594356384e-01 -1.8630676370e-02 -9.2268390042e-02 -1.8630676370e-02  3.6597300036e-01 -1.5056549521e-01 -9.2268390042e-02 -1.5056549521e-01  1.2124228164e+00
-3.5278513128e-03  1.0475214259e-01  2.5356922326e-03  1.0475214259e-01  2.4320699644e-02  2.1602876952e-03  2.5356922326e-03  2.1602876952e-03 -5.3850886306e-02
-1.1834858705e+00 -6.0779419750e-02  8.8782941393e-02 -6.0779419750e-02 -3.6066739187e-01  2.6437645955e-01  8.8782941393e-02  2.6437645955e-01 -1.7664387798e+00
-1.2204752354e-02  1.2625788546e-01 -9.1484855546e-03  1.2625788546e-01  1.9605969631e-01 -4.8546344826e-01 -9.1484855546e-03 -4.8546344826e-01 -2.0167090680e-01
-8.4515885250e-02  9.0517612731e-01  1.9430220765e-01  9.0517612731e-01  4.4319336076e-02  8.9625362046e-02  1.9430220765e-01  8.9625362046e-02  7.1225494309e-02
 2.0654264362e-01  4.4289505157e-01 -2.3122115602e+00  4.4289505157e-01  1.1603646492e-01 -5.9442391302e-02 -2.3122115602e+00 -5.9442391302e-02 -6.9034263230e-01
 1.0016478356e+00  1.9104772725e-01 -3.3643736337e-01  1.9104772725e-01 -3.8954857695e-01 -2.0037054790e-01 -3.3643736337e-01 -2.0037054790e-01  4.9975123629e-01
 1.1330059048e-02 -6.4110670865e-02 -7.7640298378e-02 -6.4110670865e-02  1.9882216082e-01 -5.4005542968e-01 -7.7640298378e-02 -5.4005542968e-01 -2.3344241151e-01
-2.6322920428e-01 -4.2673552019e-02  7.4777944291e-02 -4.2673552019e-02 -3.0963623221e-01  4.8535387672e-02  7.4777944291e-02  4.8535387672e-02 -4.0869573216e-01
 3.0331141939e-01  1.3408098816e-01  2.0300042820e-02  1.3408098816e-01  9.0447362544e-02 -3.0777512981e-02  2.0300042820e-02 -3.0777512981e-02  3.3186691051e-01
-1.1228177830e+00 -1.0540249085e-01  2.0582463586e-02 -1.0540249085e-01 -4.4954585808e-01  1.6643665295e-01  2.0582463586e-02  1.6643665295e-01 -1.3991326293e+00
-4.5443256204e-02  1.7430117377e-01  8.8438575567e-03  1.7430117377e-01 -1.0173406419e-02  5.7659026049e-02  8.8438575567e-03  5.7659026049e-02  3.0852078334e-02
 9.0816955491e-01  9.1251425384e-02 -1.5687202066e-01  9.1251425384e-02  2.6316332721e-01 -2.1257805117e-01 -1.5687202066e-01 -2.1257805117e-01  1.3100831895e+00
-3.3430318042e-02 -1.2278197375e-01  6.6145997549e-02 -1.2278197375e-01 -2.1046507464e-01  5.3193808695e-01  6.6145997549e-02  5.3193808695e-01  1.9327175078e-01
 1.0859761432e+00  5.6787962599e-01 -2.4213943826e+00  5.6787962599e-01  1.0082492826e-02 -2.4896612387e-01 -2.4213943826e+00 -2.4896612387e-01  1.3582671593e-01
 8.0294418822e-02 -9.7823426097e-01 -1.8765058834e-01 -9.7823426097e-01 -5.5190685314e-02 -2.0450735155e-02 -1.8765058834e-01 -2.0450735155e-02 -4.8733506896e-02
-8.0002332409e-01 -4.3000087294e-03 -6.8438958346e-01 -4.3000087294e-03  4.0353039857e-01  1.5903750498e-02 -6.8438958346e-01  1.5903750498e-02 -8.5931551796e-01
 2.7856541201e-01  1.0393104238e-01  4.9051472182e-02  1.0393104238e-01  1.0136000488e-01 -5.3920810837e-01  4.9051472182e-02 -5.3920810837e-01  5.2164093537e-02
 2.4448325053e-01  4.3399134431e-02 -2.2360206904e-01  4.3399134431e-02  3.3112948806e-02  4.7349959420e-02 -2.2360206904e-01  4.7349959420e-02 -1.1361764742e-01
-3.7276196609e-01 -7.6846172982e-02  2.6820047839e-02 -7.6846172982e-02 -1.3030310829e-01  1.7801060200e-02  2.6820047839e-02  1.7801060200e-02 -4.6282490993e-01
 1.0301626014e+00  1.8783547741e-01 -2.6279018443e-01  1.8783547741e-01  6.0841891861e-01 -1.9429644865e-01 -2.6279018443e-01 -1.9429644865e-01  1.4796356203e+00
 9.5712422852e-01  1.5694655528e-01 -4.4376054618e-01  1.5694655528e-01  3.2647211165e-01 -2.9434507376e-01 -4.4376054618e-01 -2.9434507376e-01  1.5929859601e+00
 2.0321088576e-05 -4.1652611689e-02  3.0446002673e-02 -4.1652611689e-02  3.7079221675e-02 -9.0541809695e-02  3.0446002673e-02 -9.0541809695e-02  1.4191165598e-02
-1.4074724425e-02  4.8672218341e-02  7.9321838987e-02  4.8672218341e-02 -1.9479799697e-01  5.2896879885e-01  7.9321838987e-02  5.2896879885e-01  2.4157836697e-01
 2.1646562171e-01 -4.3506519917e-01  2.5665982542e+00 -4.3506519917e-01 -1.4663762455e-01 -5.3641380286e-02  2.5665982542e+00 -5.3641380286e-02  1.2888654923e+00
-6.9200666124e-02  8.6298869099e-01  2.8646877917e-01  8.6298869099e-01 -3.9528786094e-02  2.8161816903e-01  2.8646877917e-01  2.8161816903e-01  2.1074798951e-01
-1.5107511320e-01 -4.3748296416e-01  2.7615561227e-01 -4.3748296416e-01 -1.3492513651e-01  4.5683918375e-01  2.7615561227e-01  4.5683918375e-01  2.0074270231e-01
-1.0087052330e+00 -2.1267108853e-01  8.5483368314e-01 -2.1267108853e-01  3.7263751579e-01  1.1407357192e-01  8.5483368314e-01  1.1407357192e-01 -3.2185125064e-01
 2.1234119297e-01  5.2088840554e-02  6.6596127628e-02  5.2088840554e-02  9.0894619679e-02 -7.3849302348e-02  6.6596127628e-02 -7.3849302348e-02  2.8133038821e-01
 8.1812532738e-02 -4.3278526394e-02  3.6459955046e-01 -4.3278526394e-02  2.3535921517e-01 -1.0572866160e-02  3.6459955046e-01 -1.0572866160e-02  7.5019616051e-01
-1.0801621083e+00 -1.3474263164e-01 -2.4691719614e-02 -1.3474263164e-01 -4.1558069829e-01  1.3072176073e-01 -2.4691719614e-02  1.3072176073e-01 -1.1381925434e+00
 8.2263169142e-01  1.2608976340e-01  5.0626726152e-01  1.2608976340e-01  2.3707758854e-01 -1.7848465006e-01  5.0626726152e-01 -1.7848465006e-01  1.4720830655e+00
-9.0534023179e-01  1.5421735357e-01 -4.6707014698e-01  1.5421735357e-01 -2.2272306735e-01  1.6521883390e-01 -4.6707014698e-01  1.6521883390e-01 -1.5268608811e+00
 6.0254116335e-02 -2.4687780305e-01 -2.0279297999e-01 -2.4687780305e-01 -2.7076159082e-01  5.6131570964e-01 -2.0279297999e-01  5.6131570964e-01  1.9566186084e-01
 4.1413402069e-01  6.8888330637e-01 -3.5196685556e+00  6.8888330637e-01  7.6865808083e-02 -1.3780207667e-01 -3.5196685556e+00 -1.3780207667e-01 -7.7379395641e-01
-1.7957074743e+00 -3.2330466350e-01  1.0160078541e+00 -3.2330466350e-01  1.5457207894e-02  3.3919192432e-01  1.0160078541e+00  3.3919192432e-01 -1.3252222837e+00
-2.1026109414e-01  6.1947858113e-01  2.4445090265e-01  6.1947858113e-01  1.9588538021e-01 -1.3275703443e-01  2.4445090265e-01 -1.3275703443e-01 -1.1392360194e-01
 1.4288071097e-01 -7.5190374725e-01  8.0378221866e-04 -7.5190374725e-01  2.7365209162e-02 -4.9531340022e-01  8.0378221866e-04 -4.9531340022e-01 -1.5771442561e-01
 6.0545754944e-02 -2.6247804282e-02  5.3275847108e-01 -2.6247804282e-02 -4.0038020507e-01  7.8253742184e-03  5.3275847108e-01  7.8253742184e-03 -2.1041807399e-01
 1.5819026722e-01 -1.8782151541e-02  4.0158320262e-01 -1.8782151541e-02 -2.7773174111e-01 -2.9214857692e-02  4.0158320262e-01 -2.9214857692e-02 -9.0552954341e-02
-6.7372090696e-01  5.3752115732e-02 -2.3584941183e-01  5.3752115732e-02 -2.3201909741e-01  6.8112188437e-02 -2.3584941183e-01  6.8112188437e-02 -6.2345882112e-01
 1.5726489502e-01 -1.2369868210e-01 -2.1618564784e-01 -1.2369868210e-01 -2.7594799491e-02 -1.4124488379e-02 -2.1618564784e-01 -1.4124488379e-02  1.0599593325e-01
 1.0474336902e+00  4.8349155381e-01 -2.2468420499e+00  4.8349155381e-01  1.5856377948e-01 -2.0077587890e-01 -2.2468420499e+00 -2.0077587890e-01  1.3276008286e-01
 2.7519390393e-02  4.5450076476e-03 -1.8048390939e-01  4.5450076476e-03  1.9550863022e-01 -4.8014736459e-01 -1.8048390939e-01 -4.8014736459e-01 -2.5336012900e-01
 1.2371886857e-02  9.2291614077e-01  2.1995289572e-01  9.2291614077e-01 -1.3479398695e-01  1.0440782132e-01  2.1995289572e-01  1.0440782132e-01  1.3311646857e-01
 2.1658803331e-01 -1.8455903971e-01  1.6478347087e+00 -1.8455903971e-01 -2.5643395248e-01 -9.9007947040e-02  1.6478347087e+00 -9.9007947040e-02  7.6100485184e-01
 2.1337362993e-01  2.9195211204e-01 -9.4671442283e-01  2.9195211204e-01  1.2267496753e-01 -5.4499446163e-01 -9.4671442283e-01 -5.4499446163e-01 -5.1441460124e-01
-5.9981868164e-01 -2.5424334602e-01  9.4053873480e-01 -2.5424334602e-01  4.3042673588e-01  4.5512554991e-03  9.4053873480e-01  4.5512554991e-03  4.0710307047e-02
-1.5119732023e-01 -8.5719786190e-02 -1.9609885827e-02 -8.5719786190e-02 -1.4269959992e-01 -3.5554960929e-02 -1.9609885827e-02 -3.5554960929e-02 -4.5254447219e-01
-8.2863744933e-01 -2.9177564350e-01 -6.0801831595e-02 -2.9177564350e-01 -2.3995128797e-01  1.1969682253e-01 -6.0801831595e-02  1.1969682253e-01 -8.1493759134e-01
-8.2357941438e-01 -1.8970338042e-01 -5.9357083765e-02 -1.8970338042e-01 -3.8866186776e-01  1.0807380459e-01 -5.9357083765e-02  1.0807380459e-01 -1.1868728002e+00
 1.0685164118e-01 -2.2637161718e-01 -8.1231329875e-02 -2.2637161718e-01  1.7020432692e-02  2.1008749904e-02 -8.1231329875e-02  2.1008749904e-02 -7.1338300406e-03
-6.7351839757e-01 -2.0936280217e-02 -2.7684388400e-01 -2.0936280217e-02 -1.6430049170e-01  1.1157968009e-01 -2.7684388400e-01  1.1157968009e-01 -1.1504583385e+00
 1.0470939157e-02 -3.1508351565e-02 -1.0301207542e-01 -3.1508351565e-02 -1.9510425072e-01  5.0602801118e-01 -1.0301207542e-01  5.0602801118e-01  1.6605713879e-01
 1.5390362138e-02  4.3764457783e-01 -2.2907385043e+00  4.3764457783e-01  1.0881545287e-01  3.8322262434e-02 -2.2907385043e+00  3.8322262434e-02 -1.0324170348e+00
-1.8114877918e-01  9.4896215054e-01  2.0904987108e-01  9.4896215054e-01  1.2857054466e-01  1.7502569401e-01  2.0904987108e-01  1.7502569401e-01  5.9637327360e-02
-1.0002993352e+00 -1.7245928980e-01  4.8352284044e-01 -1.7245928980e-01  3.7392834285e-01  1.9064643072e-01  4.8352284044e-01  1.9064643072e-01 -5.7489282423e-01
-4.1953967032e-02  2.0143347297e-02 -9.8401187592e-02  2.0143347297e-02 -1.7764281332e-01  5.3975482896e-01 -9.8401187592e-02  5.3975482896e-01  1.3629401593e-01
 2.0325385044e-01 -5.8314567686e-02  2.9647664836e-01 -5.8314567686e-02  1.5536662653e-01  1.1320688737e-02  2.9647664836e-01  1.1320688737e-02  3.2670222666e-01
 1.1031701357e-01  1.3194427032e-02 -5.3436928387e-02  1.3194427032e-02  5.2914347320e-03  4.2687975787e-03 -5.3436928387e-02  4.2687975787e-03  1.2561587374e-01
-9.3619418159e-01  1.4860572290e-02  7.1977525961e-03  1.4860572290e-02 -5.4052967272e-01  2.0178330386e-01  7.1977525961e-03  2.0178330386e-01 -1.5612449620e+00
-6.9183632890e-01 -6.9876513892e-03 -1.1416999947e-01 -6.9876513892e-03 -2.7792370694e-01  2.7159118176e-01 -1.1416999947e-01  2.7159118176e-01 -1.7483720337e+00
 4.7459440848e-03  2.3682613158e-02  1.5006995329e-02  2.3682613158e-02 -2.5279669873e-02  8.6096037960e-02  1.5006995329e-02  8.6096037960e-02  3.6459544637e-02
-1.1418180296e-03 -9.9091420030e-03  7.5031737174e-02 -9.9091420030e-03  1.9181586541e-01 -5.2252397771e-01  7.5031737174e-02 -5.2252397771e-01 -1.7858827675e-01
-1.1772786659e-01  4.2772546883e-01 -2.3728665856e+00  4.2772546883e-01  1.2017722799e-01  4.9699924622e-02 -2.3728665856e+00  4.9699924622e-02 -1.1623703632e+00
 1.6648019293e-01 -9.3021248931e-01 -1.8168333411e-01 -9.3021248931e-01 -1.0474407751e-01 -1.9217007441e-01 -1.8168333411e-01 -1.9217007441e-01 -6.7993224806e-02
 1.0599505383e+00  2.0837885378e-01 -6.1709120031e-01  2.0837885378e-01 -3.8579104369e-01 -1.5737313770e-01 -6.1709120031e-01 -1.5737313770e-01  4.7504263792e-01
 8.9178957992e-02  4.5932175402e-02  4.0512553480e-02  4.5932175402e-02  1.5802095722e-01 -5.2185765563e-01  4.0512553480e-02 -5.2185765563e-01 -1.1961218422e-01
-1.4442730392e-01  2.1434100399e-02 -1.7806576540e-01  2.1434100399e-02 -1.8183372299e-02 -3.7599278711e-02 -1.7806576540e-01 -3.7599278711e-02  4.6579263263e-02
-1.3496380570e-01  4.0246544649e-02  1.0627119619e-03  4.0246544649e-02 -2.9069283623e-02 -1.0339276526e-02  1.0627119619e-03 -1.0339276526e-02 -1.6703071049e-01
 1.0757916357e+00 -1.2054970903e-02  1.5341390138e-01 -1.2054970903e-02  5.7316628313e-01 -1.8836013649e-01  1.5341390138e-01 -1.8836013649e-01  1.6153830834e+00
 8.2218953231e-01 -1.1306117834e-02  2.8678881878e-01 -1.1306117834e-02  2.8010106203e-01 -2.3386352714e-01  2.8678881878e-01 -2.3386352714e-01  1.6399053796e+00
-5.0175725041e-03  6.2951510027e-02  9.5435269735e-03  6.2951510027e-02  4.4092536320e-02 -8.3964515979e-02  9.5435269735e-03 -8.3964515979e-02 -1.9132527445e-02
-9.7959963309e-04  9.2595851863e-02 -4.1997717398e-02  9.2595851863e-02  1.9731462855e-01 -5.0190111089e-01 -4.1997717398e-02 -5.0190111089e-01 -2.1556640634e-01
-9.0416090561e-02  9.3889314062e-01  2.5483784683e-01  9.3889314062e-01  2.5785773532e-02  1.1387975992e-01  2.5483784683e-01  1.1387975992e-01  1.0836059377e-01
-2.4821727685e-01 -4.6894377327e-01  2.3341345775e+00 -4.6894377327e-01 -9.7619911076e-02  5.9202548310e-02  2.3341345775e+00  5.9202548310e-02  7.3616321777e-01
 9.9619166575e-01  1.8654774306e-01 -2.1112979940e-01  1.8654774306e-01 -3.7359005626e-01 -2.2660353483e-01 -2.1112979940e-01 -2.2660353483e-01  6.4426925951e-01
 1.5916776589e-02  3.6421974389e-04  9.0895346003e-02  3.6421974389e-04 -2.1372982800e-01  5.2969488636e-01  9.0895346003e-02  5.2969488636e-01  2.6151806462e-01
-1.5823688692e-01  8.9237074316e-03 -1.7346391494e-01  8.9237074316e-03 -2.0201778357e-01  3.9418499637e-02 -1.7346391494e-01  3.9418499637e-02 -3.4228434170e-01
 3.2156243310e-01  8.6784218502e-02 -1.0925949516e-02  8.6784218502e-02  1.0556909378e-01 -5.0774433602e-02 -1.0925949516e-02 -5.0774433602e-02  3.7831760959e-01
-9.9875448842e-01 -1.2640381384e-01  3.5787759760e-02 -1.2640381384e-01 -5.3283518645e-01  1.7102645826e-01  3.5787759760e-02  1.7102645826e-01 -1.5224894117e+00
-7.4892878741e-01 -7.2748775138e-02  4.7662993680e-02 -7.2748775138e-02 -2.6038178638e-01  2.3073969497e-01  4.7662993680e-02  2.3073969497e-01 -1.5362496924e+00
 1.0390074554e-01 -8.5909084996e-02  1.3188594030e-02 -8.5909084996e-02  5.1754143035e-02 -9.8385439624e-02  1.3188594030e-02 -9.8385439624e-02  1.2672073590e-01
 2.5094221889e-03 -6.5803249842e-02 -2.3992467709e-02 -6.5803249842e-02 -1.9972491532e-01  5.0822922418e-01 -2.3992467709e-02  5.0822922418e-01  1.9280295848e-01
-1.1678345601e-01  9.3941332711e-01  1.4176211692e-01  9.3941332711e-01  9.4969552669e-02  8.0277924442e-02  1.4176211692e-01  8.0277924442e-02  3.5680016213e-02
-7.2975696093e-01 -4.8022865274e-01  2.3611626389e+00 -4.8022865274e-01 -1.7851228674e-02  1.5020211555e-01  2.3611626389e+00  1.5020211555e-01  2.8024385741e-01
-9.3916961088e-01 -5.6246711128e-02 -3.4383659057e-01 -5.6246711128e-02  4.1316916751e-01  1.7777223439e-01 -3.4383659057e-01  1.7777223439e-01 -7.5766029091e-01
-1.7138983870e-02 -6.8085411797e-02 -1.9868431044e-02 -6.8085411797e-02 -1.9514961169e-01  5.1890815843e-01 -1.9868431044e-02  5.1890815843e-01  1.8244676398e-01
 9.3229568966e-02  2.2092933308e-02 -1.0052692787e-01  2.2092933308e-02  2.2853815725e-02  1.2137276388e-02 -1.0052692787e-01  1.2137276388e-02 -3.4102732749e-02
-2.3660104597e-01 -9.0418879277e-02  3.3348632480e-03 -9.0418879277e-02 -1.0888084741e-01  1.7392016851e-02  3.3348632480e-03  1.7392016851e-02 -3.1351519369e-01
-1.1515305230e+00 -8.1420339448e-02  1.0059109272e-01 -8.1420339448e-02 -5.7404361088e-01  1.9256810619e-01  1.0059109272e-01  1.9256810619e-01 -1.5484097974e+00
-8.4773905953e-01 -8.4624782508e-02  1.7059719079e-01 -8.4624782508e-02 -2.6670446096e-01  2.2318527575e-01  1.7059719079e-01  2.2318527575e-01 -1.3805172093e+00
-1.9775195084e-04  2.8213293173e-03 -1.4564434992e-02  2.8213293173e-03 -3.2342300197e-02  8.4739095496e-02 -1.4564434992e-02  8.4739095496e-02  2.2302475828e-02
-6.7061793867e-02 -1.1430720519e-02  2.1647921492e-01 -1.1430720519e-02 -2.1947597995e-01  5.5820427463e-01  2.1647921492e-01  5.5820427463e-01  2.5600299528e-01
-6.2130300546e-01 -5.7224668082e-01  2.7388201561e+00 -5.7224668082e-01 -6.4339868527e-02  1.3447541494e-01  2.7388201561e+00  1.3447541494e-01  6.5072198811e-01
-5.7501666367e-03  9.4145680787e-01  3.1461348317e-01  9.4145680787e-01 -6.4286147167e-02  1.2023707794e-01  3.1461348317e-01  1.2023707794e-01  1.8602833306e-01
-1.1605201589e+00 -2.0926005405e-01 -7.6505625170e-02 -2.0926005405e-01  2.6338710594e-01  2.9008872846e-01 -7.6505625170e-02  2.9008872846e-01 -9.0258190809e-01
 1.1215045565e-01 -2.8793130720e-01  2.9397507490e-01 -2.8793130720e-01 -2.5044143576e-01  4.6913789069e-01  2.9397507490e-01  4.6913789069e-01  4.1326148314e-01
 3.2334710557e-01  1.0170086634e-01  6.8096908877e-02  1.0170086634e-01  3.0649469953e-01  1.6319489081e-02  6.8096908877e-02  1.6319489081e-02  6.5379754706e-01
 3.6669600989e-01  1.1078826990e-01  1.4296084778e-02  1.1078826990e-01 -2.8490016688e-02 -8.2697181627e-02  1.4296084778e-02 -8.2697181627e-02  1.9102758620e-01
-9.3424800602e-01 -2.0420639851e-01 -5.4942437856e-02 -2.0420639851e-01 -4.9053827238e-01  1.4186979208e-01 -5.4942437856e-02  1.4186979208e-01 -1.2822620714e+00
 9.1243111684e-02  1.3507672862e-01  1.0933980681e-01  1.3507672862e-01  3.0065430792e-02 -3.5150027948e-02  1.0933980681e-01 -3.5150027948e-02  3.2818905345e-01
-1.1107673778e+00 -3.4641012120e-02 -2.0033806963e-01 -3.4641012120e-02 -3.7272682864e-01  2.5512996560e-01 -2.0033806963e-01  2.5512996560e-01 -1.9876509423e+00
 1.0938153399e-02  1.0951250211e-01 -1.5792564500e-01  1.0951250211e-01 -1.6875709725e-01  5.3229997883e-01 -1.5792564500e-01  5.3229997883e-01  1.5676847493e-01
-3.1732066832e-01 -4.8425239264e-01  2.7410141524e+00 -4.8425239264e-01 -8.3558058367e-02  3.2083222546e-02  2.7410141524e+00  3.2083222546e-02  9.7377727753e-01
 1.9281566642e-01 -8.9457238940e-01  3.6287569190e-02 -8.9457238940e-01 -1.2478767692e-01 -2.7732145087e-01  3.6287569190e-02 -2.7732145087e-01  1.3615409871e-02
-1.1453922735e+00 -3.5002450817e-02  3.4961350647e-01 -3.5002450817e-02  3.7346559081e-01  9.0930963042e-02  3.4961350647e-01  9.0930963042e-02 -7.5733397787e-01
 2.0508112216e-01  3.8916945240e-01  2.2449868735e-01  3.8916945240e-01  1.5247740896e-01 -4.8057986675e-01  2.2449868735e-01 -4.8057986675e-01  1.1585181373e-01
-3.1095993048e-01  7.1707548429e-02 -1.2555709257e-01  7.1707548429e-02 -1.7445349820e-01  4.5049700171e-02 -1.2555709257e-01  4.5049700171e-02 -5.2889176429e-01
 2.2238297045e-01 -1.0736503677e-01  2.8533738497e-01 -1.0736503677e-01  3.7004610406e-01 -1.0217024967e-01  2.8533738497e-01 -1.0217024967e-01  7.7255593336e-01
-9.3852433516e-01  1.7399298152e-03  1.6120777759e-01  1.7399298152e-03 -2.7713817650e-01  1.0598433022e-01  1.6120777759e-01  1.0598433022e-01 -8.4660671113e-01
-6.4037113597e-02  1.7694861935e-01 -1.6002034628e-02  1.7694861935e-01  3.3464739157e-02  3.8844350714e-02 -1.6002034628e-02  3.8844350714e-02 -1.1366632004e-01
 1.1545686678e+00 -3.6909447129e-02  5.0428076761e-01 -3.6909447129e-02  3.4423465600e-01 -3.1508537990e-01  5.0428076761e-01 -3.1508537990e-01  2.1589493210e+00
 5.1940648134e-03  1.0950526043e-01 -1.6238520516e-01  1.0950526043e-01 -1.7779290656e-01  5.5947516708e-01 -1.6238520516e-01  5.5947516708e-01  1.5989357827e-01
 1.7637292392e-01  5.0232721875e-01 -2.7584383685e+00  5.0232721875e-01  7.7093642205e-02  1.0357457066e-02 -2.7584383685e+00  1.0357457066e-02 -1.1213302868e+00
 2.1212647545e-01 -9.1361645880e-01 -6.3229469512e-02 -9.1361645880e-01 -1.4429343461e-01 -2.4259985014e-01 -6.3229469512e-02 -2.4259985014e-01 -5.1394712196e-03
-1.2382575650e+00 -9.0502220111e-02  4.1811424435e-01 -9.0502220111e-02  3.1837841727e-01  1.6078810149e-01  4.1811424435e-01  1.6078810149e-01 -8.6170661129e-01
 1.4038801769e-01  2.8446995592e-01  1.8900568715e-01  2.8446995592e-01  1.7573309636e-01 -4.8330968076e-01  1.8900568715e-01 -4.8330968076e-01  6.1494871248e-02
 4.0020999625e-02  8.8377230987e-02 -9.6548119890e-02  8.8377230987e-02 -3.2870122030e-01  6.0671988637e-02 -9.6548119890e-02  6.0671988637e-02 -5.1334968360e-01
-2.6893909217e-01  1.7614614343e-02  9.5750561813e-03  1.7614614343e-02  2.3087233664e-02 -1.1694545691e-02  9.5750561813e-03 -1.1694545691e-02 -1.5505830320e-01
-1.0763966102e+00  8.5222236898e-02 -1.9572774449e-01  8.5222236898e-02 -4.8286927429e-01  1.6509210313e-01 -1.9572774449e-01  1.6509210313e-01 -1.4261068919e+00
-9.9389972657e-01  8.3077530482e-02 -4.5531603073e-01  8.3077530482e-02 -3.1552320831e-01  2.9005456563e-01 -4.5531603073e-01  2.9005456563e-01 -1.9746743723e+00
 2.0493410830e-01  2.1133640673e-01  1.3462108542e-01  2.1133640673e-01  1.4346134532e-01 -7.0146524148e-02  1.3462108542e-01 -7.0146524148e-02  4.2315496341e-01
 4.5146291094e-02 -4.0618180140e-02 -1.5226130166e-01 -4.0618180140e-02 -1.9757964449e-01  4.9697159272e-01 -1.5226130166e-01  4.9697159272e-01  1.7774309917e-01
-4.0755706100e-01  8.0540743806e-01  4.9627714388e-01  8.0540743806e-01  2.3482872731e-01  6.5689197480e-02  4.9627714388e-01  6.5689197480e-02 -1.6134260498e-02
 1.0386495261e+00  6.3174313785e-01 -2.2889633232e+00  6.3174313785e-01 -1.7375695120e-02 -1.9308048811e-01 -2.2889633232e+00 -1.9308048811e-01 -1.5947598963e-01
-7.2756712385e-02 -9.1712815773e-02  3.5987029010e-01 -9.1712815773e-02  1.6259000831e-01 -5.0057831656e-01  3.5987029010e-01 -5.0057831656e-01 -1.4114784450e-01
-7.0397744056e-01  4.1314420477e-02 -8.7716379241e-01  4.1314420477e-02  4.4297342380e-01  1.0311230147e-01 -8.7716379241e-01  1.0311230147e-01 -5.9232801501e-01
-5.7571897065e-02  1.2601220949e-01 -6.5409970711e-01  1.2601220949e-01 -6.4433594533e-02  1.4123320057e-02 -6.5409970711e-01  1.4123320057e-02 -1.7753453550e-01
 3.7934052133e-01 -1.2664121161e-01 -4.0919649691e-02 -1.2664121161e-01  5.1541522301e-02 -8.5010031291e-02 -4.0919649691e-02 -8.5010031291e-02  2.6809714001e-01
 1.3285580635e+00  2.1963551060e-02 -8.7812664830e-02  2.1963551060e-02  4.3055039304e-01 -1.5855077188e-01 -8.7812664830e-02 -1.5855077188e-01  1.2729852704e+00
 2.5746800822e-02 -2.1142521562e-02 -2.2032891960e-02 -2.1142521562e-02  2.9944941868e-03 -2.0429417685e-02 -2.2032891960e-02 -2.0429417685e-02 -8.7435648363e-03
-1.5877869342e+00 -1.2328589665e-01  3.7119828127e-01 -1.2328589665e-01 -3.5262600227e-01  2.2720870315e-01  3.7119828127e-01  2.2720870315e-01 -1.4323846574e+00
-1.2282411617e-02  1.3148716186e-01 -4.1532587303e-02  1.3148716186e-01  2.1753110065e-01 -5.4602792818e-01 -4.1532587303e-02 -5.4602792818e-01 -2.3982469423e-01
 1.7298789861e-01  4.7697909039e-01 -2.6798478501e+00  4.7697909039e-01  9.3345079635e-02 -6.7468057277e-02 -2.6798478501e+00 -6.7468057277e-02 -8.9925654844e-01
 5.4432100490e-02 -9.4580259825e-01 -1.3045513571e-01 -9.4580259825e-01 -2.7946568044e-02 -1.1872495672e-01 -1.3045513571e-01 -1.1872495672e-01 -7.9146527920e-02
-1.3354424441e+00 -2.1386187270e-01  2.7197586863e-01 -2.1386187270e-01  2.2909816588e-01  2.6420305951e-01  2.7197586863e-01  2.6420305951e-01 -8.7774928117e-01
 4.4304567478e-02  7.6273457216e-02  8.8111373102e-02  7.6273457216e-02 -1.9779061140e-01  5.1200833850e-01  8.8111373102e-02  5.1200833850e-01  2.7475280826e-01
 1.8774314754e-01  4.5102287085e-02 -9.3068013102e-02  4.5102287085e-02 -3.0166041691e-01 -2.4901210949e-02 -9.3068013102e-02 -2.4901210949e-02 -5.0701574675e-03
-5.4582245745e-01 -1.5861346524e-01 -8.8408853300e-03 -1.5861346524e-01 -2.5108035803e-01  7.5025843084e-02 -8.8408853300e-03  7.5025843084e-02 -6.8067598023e-01
 9.8147785820e-01  7.1532636645e-02 -1.0603862997e-02  7.1532636645e-02  5.4461099995e-01 -1.4104323723e-01 -1.0603862997e-02 -1.4104323723e-01  1.3662841668e+00
 8.5709103087e-01  1.5126350065e-01 -2.2439801324e-02  1.5126350065e-01  2.9147864488e-01 -1.7263091654e-01 -2.2439801324e-02 -1.7263091654e-01  1.3653038827e+00
-6.3872489680e-01  1.0746929380e-01  3.2741373141e-03  1.0746929380e-01 -2.0930057933e-01  1.7537583442e-01  3.2741373141e-03  1.7537583442e-01 -8.9024223566e-01
 7.0592479879e-02 -3.5084792939e-02 -1.8823642468e-01 -3.5084792939e-02 -2.0352955402e-01  5.1180007286e-01 -1.8823642468e-01  5.1180007286e-01  1.9969484302e-01
 1.3440478870e+00  5.1323613697e-01 -2.4812812987e+00  5.1323613697e-01 -4.0695546132e-02 -2.4568613329e-01 -2.4812812987e+00 -2.4568613329e-01  2.0051174041e-01
-2.2067888988e-01  9.6664863169e-01  1.3352112538e-01  9.6664863169e-01  2.4140945066e-01  2.7960853463e-02  1.3352112538e-01  2.7960853463e-02 -3.9579367411e-02
 7.5422124838e-02 -2.3766610622e-02  5.3826206614e-01 -2.3766610622e-02  8.4755552685e-02 -5.0017287042e-01  5.3826206614e-01 -5.0017287042e-01  5.8474147551e-05
 7.1554583855e-01 -1.2030075691e-01  8.8969990942e-01 -1.2030075691e-01 -4.1151023870e-01 -5.5851231786e-03  8.8969990942e-01 -5.5851231786e-03  7.6028061678e-01
 4.2721250468e-01 -1.6586518072e-02  4.8020933168e-03 -1.6586518072e-02  2.2825564714e-01 -6.6725251221e-02  4.8020933168e-03 -6.6725251221e-02  2.4460152548e-01
 1.6165496548e-01 -4.8340431276e-02  1.2277045493e-02 -4.8340431276e-02 -6.2800781832e-03 -7.8628325240e-02  1.2277045493e-02 -7.8628325240e-02  2.0290397441e-01
-1.0184729099e+00  2.1098258640e-02  2.0368443326e-01  2.1098258640e-02 -4.6870789156e-01  1.5797755733e-01  2.0368443326e-01  1.5797755733e-01 -1.2947055661e+00
-1.4016639281e+00 -1.4540727536e-01  5.4335790844e-01 -1.4540727536e-01 -3.9036776514e-01  2.9019546984e-01  5.4335790844e-01  2.9019546984e-01 -1.8108567453e+00
-3.1807881877e-02 -2.5875468183e-02  2.6144673086e-02 -2.5875468183e-02 -1.9347925676e-02  4.1150361399e-02  2.6144673086e-02  4.1150361399e-02  3.7376681540e-02
-1.4814766223e-02 -1.0814047770e-01  8.5855776166e-02 -1.0814047770e-01 -1.9136815004e-01  4.8818772721e-01  8.5855776166e-02  4.8818772721e-01  2.0777797938e-01
-1.7073871377e-02  9.3610697414e-01  1.6262833989e-01  9.3610697414e-01 -3.2755904080e-03  4.5771042056e-02  1.6262833989e-01  4.5771042056e-02  7.9379774809e-02
 5.7653547148e-01  4.8016906768e-01 -2.3502367068e+00  4.8016906768e-01  2.3624826861e-02 -1.1262008638e-01 -2.3502367068e+00 -1.1262008638e-01 -4.2751085631e-01
 2.3833269026e-01 -1.5486248247e-02  3.6042642226e-01 -1.5486248247e-02 -3.5754705294e-01  4.5623984544e-01  3.6042642226e-01  4.5623984544e-01  4.3733487860e-01
 7.9883804958e-01  6.9399629798e-02  9.3082242777e-02  6.9399629798e-02 -3.3898314091e-01 -3.4907874179e-01  9.3082242777e-02 -3.4907874179e-01  3.9086853572e-01
-2.8886679037e-01 -1.2352577004e-01  3.1572632709e-01 -1.2352577004e-01 -1.7450578744e-01  9.3057525819e-02  3.1572632709e-01  9.3057525819e-02 -2.5551509924e-01
 4.2618977463e-01  1.6116899085e-01  7.9033753267e-02  1.6116899085e-01  8.6564774324e-02 -2.4860433305e-02  7.9033753267e-02 -2.4860433305e-02  4.2155950321e-01
 1.1254554770e+00  1.5817340136e-01  3.0803077462e-02  1.5817340136e-01  4.4377554404e-01 -1.4814592561e-01  3.0803077462e-02 -1.4814592561e-01  1.3368518004e+00
 1.4100522888e-02 -1.0625577755e-01  1.3677354488e-02 -1.0625577755e-01  1.0223927146e-02 -3.2740790330e-02  1.3677354488e-02 -3.2740790330e-02 -3.1083164951e-02
-1.1055316919e+00 -1.5165147087e-01  2.0548492008e-01 -1.5165147087e-01 -2.9781755287e-01  2.3011269587e-01  2.0548492008e-01  2.3011269587e-01 -1.4052983471e+00
-3.3070024166e-02 -1.0856598496e-01  8.4919961563e-02 -1.0856598496e-01 -2.1242753535e-01  5.4113072402e-01  8.4919961563e-02  5.4113072402e-01  2.0942981853e-01
 9.2343089720e-01  5.6655211334e-01 -2.5250417289e+00  5.6655211334e-01  3.2410642121e-02 -2.0979493784e-01 -2.5250417289e+00 -2.0979493784e-01 -1.4358474263e-01
 5.9040942814e-02 -9.6329844223e-01 -2.0095820241e-01 -9.6329844223e-01 -3.1504505345e-02 -3.8879266010e-02 -2.0095820241e-01 -3.8879266010e-02 -6.8374173448e-02
-9.8245541496e-01 -6.0983738332e-02 -4.8936546287e-01 -6.0983738332e-02  3.9513166577e-01  5.7065534004e-02 -4.8936546287e-01  5.7065534004e-02 -9.2979504742e-01
 2.9268623814e-01  1.0450606940e-01 -2.6411227803e-02  1.0450606940e-01  1.1230498234e-01 -5.4718230157e-01 -2.6411227803e-02 -5.4718230157e-01  2.4079325855e-02
 1.3982650424e-01  2.0028076905e-02 -1.2447488821e-01  2.0028076905e-02  1.3561872959e-02  5.3340047303e-02 -1.2447488821e-01  5.3340047303e-02 -7.6921967067e-02
-5.4411169323e-01 -1.4715703846e-01  3.5568230209e-02 -1.4715703846e-01 -2.2458792676e-01  4.9631730364e-02  3.5568230209e-02  4.9631730364e-02 -6.5952371000e-01
 1.0240525344e+00  1.6123216642e-01 -1.8069229858e-01  1.6123216642e-01  5.9237412484e-01 -1.7746410100e-01 -1.8069229858e-01 -1.7746410100e-01  1.4159756771e+00
 1.0080849096e+00  1.3356809950e-01 -3.0525635215e-01  1.3356809950e-01  3.3360843332e-01 -2.6659845056e-01 -3.0525635215e-01 -2.6659845056e-01  1.5522950672e+00
 4.5963673838e-03 -3.1940011944e-02  3.9491802064e-02 -3.1940011944e-02  3.1639250206e-02 -7.1216511904e-02  3.9491802064e-02 -7.1216511904e-02  2.4555012760e-02
 1.0853110090e-02  7.3420411963e-03 -1.5871542649e-01  7.3420411963e-03 -1.8204149257e-01  4.9329387550e-01 -1.5871542649e-01  4.9329387550e-01  1.3982139728e-01
 2.3125988721e-01 -9.4815701745e-01 -4.3363157131e-02 -9.4815701745e-01 -1.7694538311e-01 -2.0623884583e-01 -4.3363157131e-02 -2.0623884583e-01  2.7714899602e-02
-7.8498369770e-02  3.7294115132e-01 -2.3055244981e+00  3.7294115132e-01  1.5167820599e-01  2.4820665367e-02 -2.3055244981e+00  2.4820665367e-02 -1.0170040225e+00
 3.9611478342e-01  7.6227739621e-02 -5.8861975755e-01  7.6227739621e-02 -3.4599375323e-01  4.0548347629e-01 -5.8861975755e-01  4.0548347629e-01  1.8806252776e-01
 8.2525800488e-01  2.2784433214e-01 -6.0790031223e-01  2.2784433214e-01 -2.8186095577e-01 -3.7527744986e-01 -6.0790031223e-01 -3.7527744986e-01  1.7512217058e-01
 2.9826005401e-01 -3.9056401414e-02 -4.0917575088e-02 -3.9056401414e-02  2.1953590003e-02 -1.5154027640e-02 -4.0917575088e-02 -1.5154027640e-02  2.5257909681e-01
 1.6941253889e-01  3.5211162632e-02 -1.3407117174e-01  3.5211162632e-02  1.8095826030e-02  3.7310363028e-02 -1.3407117174e-01  3.7310363028e-02 -4.2634188140e-02
-1.0739333645e+00  4.9536732824e-02  8.3147358103e-03  4.9536732824e-02 -4.5184964372e-01  1.9072703378e-01  8.3147358103e-03  1.9072703378e-01 -1.3777075028e+00
 7.6388612817e-02 -5.7246797395e-02  2.3920180035e-02 -5.7246797395e-02 -9.8683718949e-03  2.1223496990e-02  2.3920180035e-02  2.1223496990e-02  1.2818324310e-01
-9.9988073784e-01  1.0154264735e-02 -2.0625818045e-01  1.0154264735e-02 -3.0885468860e-01  2.7806188757e-01 -2.0625818045e-01  2.7806188757e-01 -1.7743897986e+00
-1.4539942359e-02 -7.0414611789e-02  2.7986863179e-01 -7.0414611789e-02  1.9014428193e-01 -5.5992309790e-01  2.7986863179e-01 -5.5992309790e-01 -1.1848508274e-01
 8.5964411265e-03  5.2748790110e-01 -2.9357017367e+00  5.2748790110e-01  1.0543036382e-01  9.8195831692e-03 -2.9357017367e+00  9.8195831692e-03 -1.2247836133e+00
-2.5520792079e-01  9.1942874198e-01 -6.6762994751e-02  9.1942874198e-01  1.5045446500e-01  3.4820837763e-01 -6.6762994751e-02  3.4820837763e-01 -2.7178158984e-02
 4.6007459651e-01 -2.5905320394e-01 -6.1011642088e-01 -2.5905320394e-01 -3.2606278757e-01  3.2491301769e-01 -6.1011642088e-01  3.2491301769e-01  1.9381162737e-01
-1.2126410255e+00 -2.6355746368e-01  4.5976374668e-01 -2.6355746368e-01  2.3620045721e-01  3.2993294350e-01  4.5976374668e-01  3.2993294350e-01 -6.2812244692e-01
 4.4341079801e-01 -5.8740572888e-02  3.9208259852e-03 -5.8740572888e-02  6.0523242298e-02 -3.4969553978e-02  3.9208259852e-03 -3.4969553978e-02  4.2737256973e-01
-5.8464506857e-02 -1.1073250383e-01  3.2416745525e-01 -1.1073250383e-01  1.6015599411e-01 -1.0466023097e-01  3.2416745525e-01 -1.0466023097e-01  4.2149347953e-01
-9.5996445860e-01  1.2763499847e-01 -8.3196143988e-02  1.2763499847e-01 -4.3175050352e-01  1.2548750614e-01 -8.3196143988e-02  1.2548750614e-01 -1.0931512458e+00
-6.8284911033e-01  1.6847519840e-01 -4.4387669446e-01  1.6847519840e-01 -1.5148894849e-01  1.7026974724e-01 -4.4387669446e-01  1.7026974724e-01 -1.1266958745e+00
-1.3353852037e+00  1.0143695619e-01 -1.0524532891e+00  1.0143695619e-01 -3.8919746687e-01  3.1017083079e-01 -1.0524532891e+00  3.1017083079e-01 -2.3143598682e+00
-3.9547819634e-03  7.7505318813e-02 -5.1962586037e-02  7.7505318813e-02  1.9943325099e-01 -5.1091420365e-01 -5.1962586037e-02 -5.1091420365e-01 -2.2658050437e-01
-6.0307038496e-02  8.9672289801e-01  3.4390396387e-01  8.9672289801e-01  4.5459122544e-04  1.2567233552e-01  3.4390396387e-01  1.2567233552e-01  1.5571497322e-01
 3.6894237249e-02  4.8486985972e-01 -2.3743053957e+00  4.8486985972e-01  1.2677951684e-01 -2.2745183488e-02 -2.3743053957e+00 -2.2745183488e-02 -8.9940016884e-01
-1.0590356576e+00 -2.3022467380e-01  4.9389390125e-01 -2.3022467380e-01  3.2406105011e-01  3.1746460528e-01  4.9389390125e-01  3.1746460528e-01 -4.1694155673e-01
 2.2849152501e-01  4.6382849967e-02  1.3009673286e-02  4.6382849967e-02 -2.7665610376e-01  4.6799631656e-01  1.3009673286e-02  4.6799631656e-01  3.5328775581e-01
 1.7836993427e-01  2.0559528157e-02 -1.9804039971e-03  2.0559528157e-02  1.8958256212e-01 -3.2069036266e-02 -1.9804039971e-03 -3.2069036266e-02  1.4868105636e-01
-5.3904529668e-01 -1.6324458558e-01 -3.9203783264e-02 -1.6324458558e-01 -2.1287638132e-01  7.6235424648e-02 -3.9203783264e-02  7.6235424648e-02 -6.4008773733e-01
 1.0419557634e+00  8.6915023578e-02  4.8237156169e-02  8.6915023578e-02  5.0095896010e-01 -1.4310583372e-01  4.8237156169e-02 -1.4310583372e-01  1.4042266175e+00
 2.0729256296e-02  9.4523720386e-02 -1.6763505499e-02  9.4523720386e-02 -2.8364162478e-03  4.8092493739e-02 -1.6763505499e-02  4.8092493739e-02  1.0854051724e-01
 9.5485993979e-01  5.4024311418e-02  8.3406574740e-02  5.4024311418e-02  2.9336635114e-01 -2.0464942887e-01  8.3406574740e-02 -2.0464942887e-01  1.4505489371e+00
-7.5664598181e-03  2.4085363761e-02  7.7653053286e-02  2.4085363761e-02  1.9262735416e-01 -5.0575590242e-01  7.7653053286e-02 -5.0575590242e-01 -1.7443444028e-01
-7.0942004777e-02 -4.1738435685e-01  2.0760989058e+00 -4.1738435685e-01 -8.8263615726e-02 -3.9592673175e-02  2.0760989058e+00 -3.9592673175e-02  9.5485627751e-01
-1.6696558808e-01  9.3792467046e-01  2.3855849603e-01  9.3792467046e-01  1.1676519426e-01  1.5699472530e-01  2.3855849603e-01  1.5699472530e-01  7.7578044027e-02
-9.7386479454e-01 -1.3481867073e-01  2.9385976431e-01 -1.3481867073e-01  3.6151704121e-01  2.1374380304e-01  2.9385976431e-01  2.1374380304e-01 -7.0120665980e-01
 1.7825703771e-02 -3.4437430260e-02  7.0232430902e-02 -3.4437430260e-02  1.8385542048e-01 -5.2764106857e-01  7.0232430902e-02 -5.2764106857e-01 -1.6252379781e-01
 3.3775818719e-02 -9.7778200083e-02  5.2048765603e-01 -9.7778200083e-02  8.1711800661e-02  3.2493761390e-02  5.2048765603e-01  3.2493761390e-02  1.7503488403e-01
 2.8156852127e-01  1.5036007151e-02  6.4032520121e-03  1.5036007151e-02  1.6890511092e-01 -3.6161101515e-02  6.4032520121e-03 -3.6161101515e-02  5.1623577797e-01
-8.3615369240e-01  1.9916360546e-02 -3.7518693781e-02  1.9916360546e-02 -6.0064520974e-01  2.0703169682e-01 -3.7518693781e-02  2.0703169682e-01 -1.6627081543e+00
 3.7500658196e-01  4.5416194273e-03  7.7198024516e-02  4.5416194273e-03  1.7160938569e-01 -2.1875095615e-01  7.7198024516e-02 -2.1875095615e-01  1.3626013130e+00
 1.1960103755e-03  1.3882483857e-02  4.4810935688e-03  1.3882483857e-02 -4.5788674442e-02  1.3346717698e-01  4.4810935688e-03  1.3346717698e-01  4.8470441705e-02
-2.7365508380e-02 -6.3939054129e-02  6.4847143488e-02 -6.3939054129e-02 -1.9820314917e-01  5.1121280971e-01  6.4847143488e-02  5.1121280971e-01  2.0242961496e-01
 9.2103829612e-01  7.4138826550e-01 -2.4127407193e+00  7.4138826550e-01 -6.5513055593e-03 -1.5472874163e-01 -2.4127407193e+00 -1.5472874163e-01 -2.1092231705e-01
-2.6134906326e-01  8.1682217769e-01  7.3765082785e-01  8.1682217769e-01  4.6338431591e-02  8.5880537828e-02  7.3765082785e-01  8.5880537828e-02  1.2419550295e-01
 3.7375265133e-02  1.1011646212e-01 -2.2591764751e-01  1.1011646212e-01  2.2553187446e-01 -5.3195346481e-01 -2.2591764751e-01 -5.3195346481e-01 -2.5370602902e-01
-8.2213432545e-01  3.8859459756e-02 -7.0010049386e-01  3.8859459756e-02  4.0710808467e-01  1.6734292628e-01 -7.0010049386e-01  1.6734292628e-01 -6.9656784483e-01
 2.9322621844e-01  9.8004262936e-02  1.0844274415e-01  9.8004262936e-02  6.0124202666e-02  6.6137942008e-04  1.0844274415e-01  6.6137942008e-04  3.1168940551e-01
-1.9442890244e-01  6.7493353466e-02 -4.1611686938e-01  6.7493353466e-02 -1.2503242483e-01 -2.8445244972e-02 -4.1611686938e-01 -2.8445244972e-02 -3.6106002508e-01
 1.0927334082e+00  1.6058609100e-01 -1.0292203693e-01  1.6058609100e-01  4.3778115373e-01 -1.5918048383e-01 -1.0292203693e-01 -1.5918048383e-01  1.2092633722e+00
 1.7887734491e-02 -1.7373580795e-03 -2.3893953021e-02 -1.7373580795e-03 -3.2718101684e-03  7.7355956439e-03 -2.3893953021e-02  7.7355956439e-03 -5.9084483228e-03
 1.3705393503e+00  1.2527357826e-01 -1.9011309181e-02  1.2527357826e-01  3.8184301281e-01 -2.7362691166e-01 -1.9011309181e-02 -2.7362691166e-01  1.8248840720e+00
-9.3178581716e-03 -8.5940037774e-02  5.4071713090e-02 -8.5940037774e-02 -1.9500215541e-01  4.9966437051e-01  5.4071713090e-02  4.9966437051e-01  2.0793068220e-01
-5.0351030043e-02  9.1529528758e-01  1.6415782526e-01  9.1529528758e-01  3.8178513773e-03  8.1562949826e-02  1.6415782526e-01  8.1562949826e-02  7.0559643456e-02
 4.6610223400e-01  4.4281349162e-01 -2.2233872333e+00  4.4281349162e-01  6.2663514353e-02 -1.2569676161e-01 -2.2233872333e+00 -1.2569676161e-01 -4.8755501174e-01
-9.2479581622e-01 -1.4692730093e-01 -8.7113958354e-02 -1.4692730093e-01  4.3421835308e-01  1.7682629568e-01 -8.7113958354e-02  1.7682629568e-01 -6.0093971817e-01
 2.4654347122e-02  4.8884115475e-02 -8.7401573332e-02  4.8884115475e-02  1.9777003416e-01 -5.2204655270e-01 -8.7401573332e-02 -5.2204655270e-01 -2.1582498330e-01
-6.4903531503e-03 -1.3599709136e-02  1.0815976878e-01 -1.3599709136e-02  8.4286208826e-02 -3.2975410895e-02  1.0815976878e-01 -3.2975410895e-02  9.4692291518e-02
-1.1064282711e+00 -2.1900878597e-01  1.4478580891e-02 -2.1900878597e-01 -5.0626055797e-01  1.4676090162e-01  1.4478580891e-02  1.4676090162e-01 -1.3869776457e+00
-5.0813508116e-01  1.7699913644e-02  4.0490369968e-02  1.7699913644e-02 -2.8252381263e-01  9.3643038978e-02  4.0490369968e-02  9.3643038978e-02 -7.3326752500e-01
 7.1805433117e-01  9.2147762145e-02 -7.4317025658e-02  9.2147762145e-02  2.1135288041e-01 -1.5428507028e-01 -7.4317025658e-02 -1.5428507028e-01  1.0965307527e+00
-1.5666092565e-01  9.0429181488e-02 -1.5120375620e-02  9.0429181488e-02 -7.0411834537e-02  1.2548346411e-01 -1.5120375620e-02  1.2548346411e-01 -1.6154898896e-01
 7.5764255055e-02 -3.3557772518e-02 -2.5400542866e-01 -3.3557772518e-02 -2.1517613688e-01  5.3459668987e-01 -2.5400542866e-01  5.3459668987e-01  1.8537642166e-01
 1.0327218313e+00  5.5788347238e-01 -2.7698388280e+00  5.5788347238e-01  1.2848918917e-02 -1.7108947482e-01 -2.7698388280e+00 -1.7108947482e-01 -2.0097073933e-01
 3.0004337806e-01 -9.4205013386e-01 -1.6266395973e-01 -9.4205013386e-01 -2.6704349581e-01 -7.1323690440e-02 -1.6266395973e-01 -7.1323690440e-02  5.9288410132e-02
 1.6282031097e-01 -7.1305000357e-02  4.3342248638e-01 -7.1305000357e-02  9.1308222915e-02 -5.2025980337e-01  4.3342248638e-01 -5.2025980337e-01  4.1934769538e-02
-1.1134200957e+00 -5.4734827506e-04 -4.4994331759e-01 -5.4734827506e-04  3.8030911198e-01  9.5034752282e-02 -4.4994331759e-01  9.5034752282e-02 -9.3162112367e-01
 9.2667022128e-02 -2.2173681721e-02  1.7185353069e-01 -2.2173681721e-02  6.7889949151e-02 -3.9447971170e-02  1.7185353069e-01 -3.9447971170e-02 -1.7824086360e-02
-5.7609405282e-01  9.7859582177e-02  4.6747683004e-02  9.7859582177e-02 -1.5384281509e-01  1.1402971515e-01  4.6747683004e-02  1.1402971515e-01 -5.3907236917e-01
 1.1004647348e+00 -3.5986707594e-02 -1.9147198104e-01 -3.5986707594e-02  5.2294350213e-01 -1.5467950755e-01 -1.9147198104e-01 -1.5467950755e-01  1.2951668364e+00
-1.4536906851e+00 -1.2569559084e-01  4.1650062842e-01 -1.2569559084e-01 -4.0051456661e-01  2.7822430648e-01  4.1650062842e-01  2.7822430648e-01 -1.7725821068e+00
 1.6109524700e-01  3.1941150749e-02  8.3524188909e-03  3.1941150749e-02  5.4076374083e-02 -7.8108878219e-03  8.3524188909e-03 -7.8108878219e-03  2.6826570648e-01
-3.9430995748e-02 -1.2915101123e-01  5.9280060451e-02 -1.2915101123e-01 -2.0291223219e-01  5.1069574316e-01  5.9280060451e-02  5.1069574316e-01  1.7847465490e-01
-1.3824217227e+00 -6.0743676882e-01  2.2594813236e+00 -6.0743676882e-01  6.8052448183e-02  2.6268325180e-01  2.2594813236e+00  2.6268325180e-01 -3.1704466983e-01
-1.2601898278e-01  9.5152610635e-01  2.5460013502e-01  9.5152610635e-01  9.2100006611e-02 -4.4002573381e-02  2.5460013502e-01 -4.4002573381e-02  5.2916359498e-03
-7.8372612692e-02 -4.0967136850e-02  3.7609120564e-01 -4.0967136850e-02 -2.4456494801e-01  5.1363026987e-01  3.7609120564e-01  5.1363026987e-01  2.2401859554e-01
-3.7806015794e-01  1.4489117283e-01 -1.2078431578e+00  1.4489117283e-01  3.9823941643e-01  1.2381777350e-01 -1.2078431578e+00  1.2381777350e-01 -4.8199721829e-01
 2.6246419105e-01  5.0662174918e-02  7.8941396792e-02  5.0662174918e-02  1.9844621918e-02  3.8159992634e-02  7.8941396792e-02  3.8159992634e-02  2.4703406919e-01
 2.7109369017e-01 -2.5658811229e-02  1.7931353948e-01 -2.5658811229e-02  5.9692992552e-02  5.4685135475e-02  1.7931353948e-01  5.4685135475e-02  2.4112900206e-02
-1.0397825951e+00 -1.7541973617e-01  1.2826630404e-01 -1.7541973617e-01 -4.7843713553e-01  1.6903442318e-01  1.2826630404e-01  1.6903442318e-01 -1.2808075847e+00
-1.4146142685e+00 -2.5326413234e-01  6.5112450860e-01 -2.5326413234e-01 -3.8327308528e-01  3.2361835857e-01  6.5112450860e-01  3.2361835857e-01 -1.6993141491e+00
 7.4451117927e-02 -5.8284319899e-02 -2.5261232956e-02 -5.8284319899e-02  4.3521346249e-02 -8.5181023004e-02 -2.5261232956e-02 -8.5181023004e-02  9.1371558578e-02
 1.9402662465e-02 -1.1388129134e-01 -6.4843799898e-02 -1.1388129134e-01 -2.1262714173e-01  5.1459718531e-01 -6.4843799898e-02  5.1459718531e-01  1.9315328012e-01
 4.6926386295e-01  4.9149648971e-01 -2.5131732900e+00  4.9149648971e-01  6.4981580874e-02 -9.6868413743e-02 -2.5131732900e+00 -9.6868413743e-02 -5.5117828661e-01
-1.4260723620e-01  8.9450249013e-01  1.5750000838e-01  8.9450249013e-01  1.1546213888e-01  8.4958502820e-02  1.5750000838e-01  8.4958502820e-02  2.6854070863e-02
-1.1711802254e+00 -1.3189913767e-01  4.0861114728e-02 -1.3189913767e-01  3.5998631979e-01  2.0978618498e-01  4.0861114728e-02  2.0978618498e-01 -7.3186473137e-01
 1.0296689183e-02 -7.4981418913e-02  3.0608536548e-02 -7.4981418913e-02  1.8265133902e-01 -5.1725802415e-01  3.0608536548e-02 -5.1725802415e-01 -1.9334329043e-01
 2.3143951392e-02 -4.7701906986e-03  1.4462472180e-01 -4.7701906986e-03 -2.4526326409e-01 -9.0661238564e-03  1.4462472180e-01 -9.0661238564e-03 -1.3451064205e-01
 2.8639405699e-02 -1.2130437758e-01 -2.1024770777e-02 -1.2130437758e-01 -8.1367282749e-03 -2.3158861384e-02 -2.1024770777e-02 -2.3158861384e-02  2.6975679104e-03
-1.3134087875e+00 -7.8591280133e-02  8.5888883374e-02 -7.8591280133e-02 -5.5848062916e-01  1.8490016420e-01  8.5888883374e-02  1.8490016420e-01 -1.5030891752e+00
 3.1869184476e-02 -1.9948092044e-01 -3.0875022549e-02 -1.9948092044e-01 -6.1670652763e-03 -7.0724547074e-02 -3.0875022549e-02 -7.0724547074e-02 -2.4769534966e-02
 1.0495638363e+00  9.9679933340e-02 -2.0294831405e-01  9.9679933340e-02  2.9788760522e-01 -2.0570028198e-01 -2.0294831405e-01 -2.0570028198e-01  1.3010271954e+00
-3.6517951806e-02  8.0314356117e-02  1.6821228815e-01  8.0314356117e-02  2.2199034379e-01 -5.3738697272e-01  1.6821228815e-01 -5.3738697272e-01 -1.7963530227e-01
-5.4960666469e-01 -5.5646011384e-01  2.8287121173e+00 -5.5646011384e-01 -6.1565374365e-02  1.0162176053e-01  2.8287121173e+00  1.0162176053e-01  5.8801831048e-01
-2.2242517960e-01  9.7423441038e-01  1.8994450038e-01  9.7423441038e-01  1.8165686740e-01  1.1745314596e-01  1.8994450038e-01  1.1745314596e-01 -2.6512298660e-03
-1.2531534197e+00 -8.5037359999e-02 -3.7960946937e-02 -8.5037359999e-02  2.9344563631e-01  2.6516280111e-01 -3.7960946937e-02  2.6516280111e-01 -1.0703633836e+00
-3.2504059840e-02 -9.1768079087e-02  1.7147704956e-01 -9.1768079087e-02  1.8381236699e-01 -5.1529918422e-01  1.7147704956e-01 -5.1529918422e-01 -1.8288685112e-01
 2.0308483791e-01 -2.8352894257e-02  8.4146999932e-03 -2.8352894257e-02  1.3936608990e-01 -2.8558204207e-02  8.4146999932e-03 -2.8558204207e-02  3.3080390836e-01
 5.7126034473e-02  2.5438952548e-02 -2.7776746384e-02  2.5438952548e-02 -1.3916726180e-01 -2.6641718264e-02 -2.7776746384e-02 -2.6641718264e-02 -1.5803139576e-01
-9.0305632138e-01  2.3639598749e-02  8.6794944803e-02  2.3639598749e-02 -5.0596041374e-01  1.4971135034e-01  8.6794944803e-02  1.4971135034e-01 -1.2045356508e+00
 1.2446766107e+00  8.5456872972e-02 -2.4782118439e-01  8.5456872972e-02  4.4220666988e-01 -3.5270916046e-01 -2.4782118439e-01 -3.5270916046e-01  2.2162245598e+00
-8.8658483369e-02 -9.1933923495e-02 -3.2748958935e-02 -9.1933923495e-02 -4.4527663819e-02 -1.6143182975e-02 -3.2748958935e-02 -1.6143182975e-02 -2.0111313840e-01
-3.3667175864e-02 -8.8222360786e-02  1.4219795709e-01 -8.8222360786e-02 -2.0542673465e-01  5.2748374143e-01  1.4219795709e-01  5.2748374143e-01  2.3166497087e-01
-5.5663932688e-01 -4.9342734452e-01  2.4554480142e+00 -4.9342734452e-01 -6.0216887068e-02  1.4048106224e-01  2.4554480142e+00  1.4048106224e-01  4.8885562981e-01
-4.1614811250e-02  1.0007407811e+00  1.7761410852e-01  1.0007407811e+00 -1.0128688259e-02  7.5842168242e-02  1.7761410852e-01  7.5842168242e-02  1.1081811344e-01
-9.6990714093e-01 -1.6043904302e-01 -1.2139073502e-01 -1.6043904302e-01  3.5710217236e-01  1.9956247708e-01 -1.2139073502e-01  1.9956247708e-01 -8.8268727887e-01
 7.1594244235e-02  1.0476680883e-01 -2.1359198216e-01  1.0476680883e-01  2.0291716583e-01 -5.4408782127e-01 -2.1359198216e-01 -5.4408782127e-01 -2.2911861145e-01
 4.1940665890e-01  7.9009242197e-02  2.2326438505e-03  7.9009242197e-02  1.1550864207e-01 -5.9094600211e-02  2.2326438505e-03 -5.9094600211e-02  4.9262282528e-01
-6.3753843503e-02 -4.3554506028e-02  2.5234590254e-01 -4.3554506028e-02  8.5885497529e-03 -3.6833579265e-02  2.5234590254e-01 -3.6833579265e-02  5.0279863054e-02
 8.7824797434e-01  1.9862662496e-01 -4.6836424566e-02  1.9862662496e-01  5.8069582429e-01 -1.6235529400e-01 -4.6836424566e-02 -1.6235529400e-01  1.5031787632e+00
 7.9432296355e-01  9.8515832336e-02 -1.3378638525e-01  9.8515832336e-02  3.2585502747e-01 -2.9778626873e-01 -1.3378638525e-01 -2.9778626873e-01  1.8682886752e+00
-9.8326997275e-03 -1.0390865538e-02  5.8903135725e-02 -1.0390865538e-02  2.0798080650e-02 -5.0752811030e-02  5.8903135725e-02 -5.0752811030e-02  3.6906904457e-03
-4.7480858485e-03  1.1536028182e-01 -1.7563838212e-02  1.1536028182e-01  2.0305959334e-01 -5.0544886538e-01 -1.7563838212e-02 -5.0544886538e-01 -2.0676332510e-01
 4.2262963807e-01  4.2712691446e-01 -2.6122962345e+00  4.2712691446e-01  7.1503753118e-02 -1.0219967924e-01 -2.6122962345e+00 -1.0219967924e-01 -6.2938739727e-01
-5.0032140034e-02  9.8897690392e-01 -4.6301770827e-02  9.8897690392e-01  7.4995610493e-02  5.5393806189e-02 -4.6301770827e-02  5.5393806189e-02  6.9258179172e-03
 8.8313857825e-01  1.5688317570e-01 -3.5368762690e-02  1.5688317570e-01 -4.2155242262e-01  1.3585619789e-01 -3.5368762690e-02  1.3585619789e-01  6.9397411962e-01
-6.4300967961e-01 -2.8219789882e-02  1.5204107673e-01 -2.8219789882e-02  5.2776090163e-02  5.6536175811e-01  1.5204107673e-01  5.6536175811e-01 -1.9611633543e-01
-3.8713373771e-01 -1.0184024633e-01  2.3347181283e-01 -1.0184024633e-01 -2.7633659494e-01  7.6140219347e-02  2.3347181283e-01  7.6140219347e-02 -4.7054158045e-01
-5.8299446484e-02 -5.8045991737e-02 -8.5759458029e-02 -5.8045991737e-02  4.5487416101e-02 -8.9501571220e-03 -8.5759458029e-02 -8.9501571220e-03 -2.8705236428e-02
 1.0522797916e+00  1.0077539115e-01  4.4288965895e-02  1.0077539115e-01  4.3385190080e-01 -1.4325991662e-01  4.4288965895e-02 -1.4325991662e-01  1.2925888578e+00
 3.2181091036e-03 -1.1097598594e-01  5.6508774255e-03 -1.1097598594e-01 -2.2481046797e-03 -2.5287098301e-02  5.6508774255e-03 -2.5287098301e-02 -4.1752332580e-02
 1.2414538698e+00  1.3845916535e-01 -2.6292077378e-01  1.3845916535e-01  3.5958357364e-01 -2.8756902541e-01 -2.6292077378e-01 -2.8756902541e-01  1.7616827374e+00
 7.9902971880e-04  6.3570764499e-02 -7.1202512340e-02  6.3570764499e-02 -1.6830845126e-01  4.9171512958e-01 -7.1202512340e-02  4.9171512958e-01  1.7035696365e-01
-1.6959850707e-01  9.2096569816e-01  1.5910517075e-01  9.2096569816e-01  1.3492896096e-01  1.3747117293e-01  1.5910517075e-01  1.3747117293e-01  2.9067861049e-02
 2.8273786756e-01  4.0777760369e-01 -2.1297086442e+00  4.0777760369e-01  6.2256584559e-02 -1.6715970362e-02 -2.1297086442e+00 -1.6715970362e-02 -7.1979989061e-01
-8.6578588001e-01 -1.2841608008e-01  2.6994775727e-01 -1.2841608008e-01  4.1507530141e-01  1.9062282935e-01  2.6994775727e-01  1.9062282935e-01 -5.2992642622e-01
-2.7761467156e-02  1.2022429575e-01  1.1836992304e-01  1.2022429575e-01  2.0806420184e-01 -5.1342716183e-01  1.1836992304e-01 -5.1342716183e-01 -1.6667136157e-01
-2.5438161057e-01 -2.4766609606e-02  2.5765272374e-01 -2.4766609606e-02 -3.1364889098e-01  7.7643792635e-02  2.5765272374e-01  7.7643792635e-02 -5.6016414767e-01
-1.1081332940e-01  8.5560208326e-03 -1.0985431865e-02  8.5560208326e-03 -6.6143574955e-03 -1.9502403263e-04 -1.0985431865e-02 -1.9502403263e-04 -1.0619331235e-01
-1.0106154271e+00  9.0882619568e-03 -6.8362585051e-02  9.0882619568e-03 -4.4206189374e-01  1.9600345959e-01 -6.8362585051e-02  1.9600345959e-01 -1.5273443387e+00
-2.6430402374e-01  1.8978744686e-01 -3.3565301901e-02  1.8978744686e-01 -2.6980167047e-02  6.0283087054e-02 -3.3565301901e-02  6.0283087054e-02 -7.1302725106e-01
 4.1185305640e-01  1.1650414842e-01  1.3293521003e-01  1.1650414842e-01  1.8247731201e-01 -2.1519246781e-01  1.3293521003e-01 -2.1519246781e-01  1.1593657814e+00
-1.6336147416e-02  3.3602174631e-04  1.0359148879e-01  3.3602174631e-04  2.0748963009e-01 -5.5690989050e-01  1.0359148879e-01 -5.5690989050e-01 -1.9638103960e-01
 7.5767195983e-01  5.9554576402e-01 -3.0012463701e+00  5.9554576402e-01  5.6253214726e-02 -1.3266599003e-01 -3.0012463701e+00 -1.3266599003e-01 -5.7982340575e-01
 1.9241343593e-01 -9.7337213393e-01 -1.4653793088e-01 -9.7337213393e-01 -1.3329788059e-01 -1.6445913320e-01 -1.4653793088e-01 -1.6445913320e-01 -2.6702965871e-02
 6.4661298257e-02 -1.7537526907e-01 -1.5273327714e-01 -1.7537526907e-01 -2.1647318194e-01  4.7970491087e-01 -1.5273327714e-01  4.7970491087e-01  1.7372351696e-01
 1.3059122167e+00  8.1105801556e-02  2.5875722141e-01  8.1105801556e-02 -3.0765582625e-01 -2.3572414003e-01  2.5875722141e-01 -2.3572414003e-01  1.0440313470e+00
 1.2891035382e-01 -4.3941532483e-02  2.5081113154e-02 -4.3941532483e-02  4.2465694119e-02 -2.6767606183e-02  2.5081113154e-02 -2.6767606183e-02  1.3937654677e-01
 1.1981446948e-01 -5.3811176583e-02  2.4125364480e-01 -5.3811176583e-02  2.0751003017e-01 -2.3373432825e-02  2.4125364480e-01 -2.3373432825e-02  3.5738936877e-01
 9.4908578779e-01  2.1572292267e-02 -8.7391903530e-02  2.1572292267e-02  4.5598533662e-01 -1.2315764220e-01 -8.7391903530e-02 -1.2315764220e-01  1.0853387944e+00
-2.5769318992e-02  6.5536998702e-02 -1.8625667625e-02  6.5536998702e-02  3.1953436451e-03  1.1314479899e-02 -1.8625667625e-02  1.1314479899e-02 -4.4807277450e-02
-1.5334931696e+00 -3.5830977546e-02 -2.4822173401e-01 -3.5830977546e-02 -4.6787714947e-01  3.3223917058e-01 -2.4822173401e-01  3.3223917058e-01 -2.3580662467e+00
-4.0139114071e-02 -2.8720347323e-03  1.8568328854e-01 -2.8720347323e-03  2.1354631290e-01 -5.7111384406e-01  1.8568328854e-01 -5.7111384406e-01 -1.9046810882e-01
-8.5998618473e-01 -6.1314864945e-01  3.0742294147e+00 -6.1314864945e-01 -5.2860198089e-02  1.4355582679e-01  3.0742294147e+00  1.4355582679e-01  5.2327777686e-01
-2.6217296001e-01  9.5836798691e-01  1.2834959161e-01  9.5836798691e-01  1.8545562524e-01  1.5718765288e-01  1.2834959161e-01  1.5718765288e-01 -1.7060328793e-02
 6.2588338967e-02 -1.2779148472e-01 -2.4856146866e-01 -1.2779148472e-01 -2.0333772356e-01  4.7028064197e-01 -2.4856146866e-01  4.7028064197e-01  1.3337636918e-01
 1.4105851758e+00  6.2359340554e-02  3.6554448952e-01  6.2359340554e-02 -2.9866377716e-01 -2.2380438514e-01  3.6554448952e-01 -2.2380438514e-01  1.0787443012e+00
 6.7311203078e-03  9.1493879863e-02 -3.3774394507e-01  9.1493879863e-02 -1.6135803407e-01  2.2809462541e-02 -3.3774394507e-01  2.2809462541e-02 -1.8739571041e-01
 3.4954202766e-01 -7.3088705762e-02 -4.4087323311e-02 -7.3088705762e-02  6.6189653065e-02 -5.9655152575e-02 -4.4087323311e-02 -5.9655152575e-02  2.8980608887e-01
 1.0466597022e+00 -1.3495582333e-02 -8.2663428583e-02 -1.3495582333e-02  5.0244474916e-01 -1.3095856459e-01 -8.2663428583e-02 -1.3095856459e-01  1.1704377765e+00
-2.7249300738e-02  8.7484673676e-02 -1.7542680808e-01  8.7484673676e-02 -8.8208989748e-03  1.6982451006e-02 -1.7542680808e-01  1.6982451006e-02 -1.3464560012e-01
 5.9247027179e-01  4.4900189052e-01 -2.2299679317e+00  4.4900189052e-01  2.4393707093e-02 -1.0268265704e-01 -2.2299679317e+00 -1.0268265704e-01 -4.3592377586e-01
-1.7192937936e-02  1.2842855809e-02  1.2677737525e-01  1.2842855809e-02  2.0697887188e-01 -5.4685629542e-01  1.2677737525e-01 -5.4685629542e-01 -1.8384922775e-01
-3.4986441335e-01 -5.2963067119e-01  2.7842111254e+00 -5.2963067119e-01 -7.9346578139e-02  7.6923443849e-02  2.7842111254e+00  7.6923443849e-02  7.5276775919e-01
-2.1635284400e-01  8.3183807438e-01  9.1448702006e-02  8.3183807438e-01  8.8533867252e-02  2.9816949395e-01  9.1448702006e-02  2.9816949395e-01  5.9430978058e-02
-1.2935547790e-01  3.2121007627e-01  2.0998959919e-01  3.2121007627e-01  2.3892587105e-01 -4.0747363658e-01  2.0998959919e-01 -4.0747363658e-01 -1.5041035086e-01
-1.3347091072e+00 -1.7508336692e-01  7.0478120765e-02 -1.7508336692e-01  3.7878848335e-01  2.0550180350e-01  7.0478120765e-02  2.0550180350e-01 -6.4839561686e-01
 1.5560783384e-01  1.4277235573e-01 -7.1030494473e-01  1.4277235573e-01 -1.9500163763e-02  9.1311678484e-03 -7.1030494473e-01  9.1311678484e-03 -2.1592050125e-01
 3.5853305818e-01 -1.3833837046e-01 -1.5489711688e-02 -1.3833837046e-01  5.7974511552e-02 -4.3197922977e-02 -1.5489711688e-02 -4.3197922977e-02  2.7597276878e-01
 1.3686914017e+00  2.6900037979e-02  6.4719115855e-02  2.6900037979e-02  4.9712952119e-01 -1.5382346119e-01  6.4719115855e-02 -1.5382346119e-01  1.3184089081e+00
-1.5514433923e-02  5.1755897195e-02 -3.7597956019e-02  5.1755897195e-02  6.1133013762e-03  5.1978577641e-03 -3.7597956019e-02  5.1978577641e-03 -2.3706787799e-02
 7.6826962450e-02  3.8874097828e-01 -2.1147359168e+00  3.8874097828e-01  1.9014376012e-02 -4.1519576372e-02 -2.1147359168e+00 -4.1519576372e-02 -7.0647260299e-01
-3.8078790989e-03  1.2178143561e-02  7.0603422896e-02  1.2178143561e-02  1.8927561712e-01 -5.0313996273e-01  7.0603422896e-02 -5.0313996273e-01 -1.7493703841e-01
-2.5307800406e-01  4.1056898988e-01 -2.3672609439e+00  4.1056898988e-01  1.6015543731e-01  6.0565776956e-02 -2.3672609439e+00  6.0565776956e-02 -1.2101770094e+00
-1.6278049486e-01  9.4469928379e-01  1.7962147042e-01  9.4469928379e-01  8.9341188980e-02  2.2064801315e-01  1.7962147042e-01  2.2064801315e-01  7.9711823033e-02
 5.9105116743e-02 -4.6416930146e-02 -1.5272862343e-01 -4.6416930146e-02 -2.2020543445e-01  5.0361587195e-01 -1.5272862343e-01  5.0361587195e-01  1.7582199907e-01
 9.4091147381e-01  2.7656745721e-01 -9.4039353703e-01  2.7656745721e-01 -3.6365189058e-01 -2.0790599201e-01 -9.4039353703e-01 -2.0790599201e-01  1.7536132354e-01
-6.4840710703e-02  2.1481107688e-02  1.9019136901e-02  2.1481107688e-02  1.2578928887e-02 -3.5405252889e-02  1.9019136901e-02 -3.5405252889e-02 -6.2335318134e-02
 4.0259061302e-01  3.4183604057e-02 -1.0041269333e-01  3.4183604057e-02  1.4620071090e-01 -1.2211565104e-02 -1.0041269333e-01 -1.2211565104e-02  2.0107748858e-01
 9.4690661291e-01  1.5259500980e-02  3.3634835254e-02  1.5259500980e-02  4.3209648010e-01 -1.6158102906e-01  3.3634835254e-02 -1.6158102906e-01  1.2882787368e+00
 1.1118298936e+00 -3.5995136992e-03  3.1795198070e-01 -3.5995136992e-03  3.5098615517e-01 -2.8379528711e-01  3.1795198070e-01 -2.8379528711e-01  2.0076691343e+00
-4.9553446851e-02 -3.5714511149e-02 -2.0373108819e-02 -3.5714511149e-02 -4.1229689565e-02  5.8753678474e-02 -2.0373108819e-02  5.8753678474e-02 -8.8012147580e-02
 3.0369450431e-02  1.4101635150e-01 -1.4880771215e-01  1.4101635150e-01  2.1373855546e-01 -5.5165852612e-01 -1.4880771215e-01 -5.5165852612e-01 -2.4045943512e-01
 6.1144076555e-01  5.0886804028e-01 -2.5093964478e+00  5.0886804028e-01  7.3045984272e-02 -1.7547572491e-01 -2.5093964478e+00 -1.7547572491e-01 -4.0575278264e-01
 1.6438201109e-02 -9.9322188667e-01 -1.4857599886e-01 -9.9322188667e-01  2.3089664505e-02 -6.7171829625e-02 -1.4857599886e-01 -6.7171829625e-02 -1.0149694161e-01
-1.1221620869e+00 -1.9597847653e-01 -2.1147234931e-01 -1.9597847653e-01  2.9451527433e-01  2.1558077489e-01 -2.1147234931e-01  2.1558077489e-01 -1.1122770204e+00
 7.8435967852e-02  5.8508813426e-02 -1.8943257418e-01  5.8508813426e-02  1.9431349734e-01 -5.3264874006e-01 -1.8943257418e-01 -5.3264874006e-01 -1.9276809071e-01
 1.5526079538e-01  6.3334865023e-02 -3.4933964594e-01  6.3334865023e-02 -1.3797753082e-01  3.0697720652e-02 -3.4933964594e-01  3.0697720652e-02 -1.8051649797e-01
-6.1563763552e-01 -1.5856503999e-01  6.1354900818e-02 -1.5856503999e-01 -2.8544910427e-01  7.5455874690e-02  6.1354900818e-02  7.5455874690e-02 -8.0925608692e-01
 8.3481420511e-01  1.8440352137e-01 -1.4867549343e-01  1.8440352137e-01  6.2176735294e-01 -1.6363981533e-01 -1.4867549343e-01 -1.6363981533e-01  1.4573142023e+00
-7.3057017571e-01 -8.8704762282e-02  2.0727425247e-01 -8.8704762282e-02 -3.0296894801e-01  2.6992209382e-01  2.0727425247e-01  2.6992209382e-01 -1.5872596683e+00
 6.9369719761e-02 -1.2429095072e-01  4.5862925203e-02 -1.2429095072e-01  5.3700286755e-02 -8.4709410079e-02  4.5862925203e-02 -8.4709410079e-02  6.9913322300e-02
-1.2564372293e-02 -1.0681792801e-01  6.6306131014e-02 -1.0681792801e-01 -2.1609757811e-01  5.4995726191e-01  6.6306131014e-02  5.4995726191e-01  2.2785803222e-01
-6.0691564919e-01 -5.2543789439e-01  2.6169486927e+00 -5.2543789439e-01 -6.6996887647e-02  1.4760049676e-01  2.6169486927e+00  1.4760049676e-01  5.1891423255e-01
-1.8536449812e-02  9.1770435362e-01  1.6033986575e-01  9.1770435362e-01  1.8924037057e-02  5.7144051854e-02  1.6033986575e-01  5.7144051854e-02  7.2230511331e-02
 9.1277160621e-02  1.9910653993e-03  1.1162773256e-01  1.9910653993e-03 -2.2440301349e-01  4.8403183623e-01  1.1162773256e-01  4.8403183623e-01  2.8439192996e-01
 1.2703886248e+00  1.5603720146e-01  8.1744896855e-02  1.5603720146e-01 -3.3891158444e-01 -2.5537357862e-01  8.1744896855e-02 -2.5537357862e-01  7.8798495459e-01
-7.4487889940e-02  3.0330827109e-02 -1.8489199203e-01  3.0330827109e-02  1.1659358234e-01 -4.0178112371e-02 -1.8489199203e-01 -4.0178112371e-02 -3.2093488049e-02
-9.7884118278e-01 -2.4151056020e-01  2.3004293420e-02 -2.4151056020e-01 -4.2489099920e-01  9.7358344108e-02  2.3004293420e-02  9.7358344108e-02 -1.0642907127e+00
-9.3815194519e-01 -3.4162300538e-02  7.6608596075e-02 -3.4162300538e-02 -4.6552960575e-01  1.3223663676e-01  7.6608596075e-02  1.3223663676e-01 -1.0910996208e+00
-1.1592388199e+00 -1.2034495300e-01  1.4905304956e-01 -1.2034495300e-01 -3.3457043472e-01  1.9695244070e-01  1.4905304956e-01  1.9695244070e-01 -1.3156273426e+00
 1.2086128183e-01 -1.3221159113e-01  1.2765279582e-02 -1.3221159113e-01  4.0614566447e-02 -7.2362477564e-02  1.2765279582e-02 -7.2362477564e-02  8.4520356785e-02
-9.6758745787e-03  2.5734056294e-02 -9.2159377232e-03  2.5734056294e-02 -1.9041098307e-01  5.1986551867e-01 -9.2159377232e-03  5.1986551867e-01  1.9797133838e-01
-4.6211570059e-01 -4.5705486928e-01  2.3415941249e+00 -4.5705486928e-01 -4.7509060589e-02  7.0374236536e-02  2.3415941249e+00  7.0374236536e-02  6.4346968457e-01
 1.3929642048e-01 -9.8074976653e-01 -1.7791798084e-01 -9.8074976653e-01 -9.3094686186e-02 -1.1792879668e-01 -1.7791798084e-01 -1.1792879668e-01 -5.4050373464e-02
 9.8083718052e-01  1.3969255186e-01 -1.1450815750e-01  1.3969255186e-01 -3.3157474371e-01 -2.3811017014e-01 -1.1450815750e-01 -2.3811017014e-01  8.9886513322e-01
 1.3932232037e-02 -1.3914674871e-01 -3.1107523019e-02 -1.3914674871e-01 -2.1376231239e-01  5.1885197649e-01 -3.1107523019e-02  5.1885197649e-01  2.0216990705e-01
 7.0657438224e-02 -3.6965045046e-02 -2.8148694155e-02 -3.6965045046e-02  2.6426097225e-02 -2.8635719742e-02 -2.8148694155e-02 -2.8635719742e-02  7.9062120345e-02
-2.7770234552e-01 -7.1298867310e-02  3.4562071574e-01 -7.1298867310e-02 -3.3623870987e-01  7.1543875523e-02  3.4562071574e-01  7.1543875523e-02 -6.1139265028e-01
-7.9753103596e-01 -3.3307051054e-02 -9.7453706380e-02 -3.3307051054e-02 -4.7476043832e-01  1.6508130362e-01 -9.7453706380e-02  1.6508130362e-01 -1.4078927684e+00
-6.0765025058e-01 -3.1720188805e-02 -1.3031730750e-02 -3.1720188805e-02 -2.8934736512e-01  3.0816167659e-01 -1.3031730750e-02  3.0816167659e-01 -1.9726726400e+00
 3.3323925903e-02 -1.3122177192e-01 -3.4918556477e-02 -1.3122177192e-01 -3.4868708604e-02  5.5334343238e-02 -3.4918556477e-02  5.5334343238e-02  4.2233364038e-02
-3.2586420162e-02  1.1831305337e-01  3.2527625890e-01  1.1831305337e-01  2.5396337702e-01 -5.0354512128e-01  3.2527625890e-01 -5.0354512128e-01 -1.2160257989e-01
-1.0902506815e-01  8.6851180422e-01 -1.8022298077e+00  8.6851180422e-01  2.5632022770e-01  9.4880413734e-02 -1.8022298077e+00  9.4880413734e-02 -5.6668049880e-01
 4.4335874724e-01 -3.2625245151e-01 -1.6822817909e+00 -3.2625245151e-01 -2.1545964281e-01 -9.1317498262e-02 -1.6822817909e+00 -9.1317498262e-02 -3.6834707261e-01
-1.2465230650e+00 -1.0485053470e-01  4.5131219890e-01 -1.0485053470e-01  2.2921563658e-01  1.8371123775e-01  4.5131219890e-01  1.8371123775e-01 -6.4168659338e-01
-6.6640444660e-02  2.7305511962e-01 -2.9485907392e-01  2.7305511962e-01 -1.1460574081e-01  5.3052584548e-01 -2.9485907392e-01  5.3052584548e-01  1.4740537970e-01
-3.1772520778e-02 -9.3266111933e-02 -1.6684215425e-01 -9.3266111933e-02  4.0974757205e-01  1.2714510942e-01 -1.6684215425e-01  1.2714510942e-01  2.2614404067e-01
-1.2540959039e+00  2.0620166132e-01  1.4368826964e-01  2.0620166132e-01 -3.0898958814e-01  2.3284461932e-01  1.4368826964e-01  2.3284461932e-01 -1.1111154672e+00
 6.9629155557e-01  2.4494761306e-02 -1.0618919787e-01  2.4494761306e-02  3.4496811172e-01 -1.0460474592e-01 -1.0618919787e-01 -1.0460474592e-01  8.7579677169e-01
 1.8768431700e-01  2.0906071060e-01  7.0723082931e-02  2.0906071060e-01  1.6289614896e-01  9.4821771716e-03  7.0723082931e-02  9.4821771716e-03  1.3293148068e-01
-9.8742940965e-01 -1.2024000545e-01  3.3276624564e-01 -1.2024000545e-01 -2.7436150725e-01  1.4218712698e-01  3.3276624564e-01  1.4218712698e-01 -1.0151622695e+00
 2.0142861859e-02  1.0538213174e-02 -8.8366734388e-02  1.0538213174e-02  2.0379035241e-01 -5.3403143542e-01 -8.8366734388e-02 -5.3403143542e-01 -2.3515761324e-01
 2.4220224197e-01  4.4287555132e-01 -2.5395369495e+00  4.4287555132e-01  9.4611169818e-02 -6.8286858606e-02 -2.5395369495e+00 -6.8286858606e-02 -8.6344444871e-01
-4.0862068270e-02  9.4368808875e-01  1.3457380581e-01  9.4368808875e-01 -4.8786961926e-03  1.3443882582e-01  1.3457380581e-01  1.3443882582e-01  9.2869561625e-02
-1.0387901589e+00 -2.5166108901e-01  2.7054697026e-01 -2.5166108901e-01  2.4852665918e-01  4.0387334195e-01  2.7054697026e-01  4.0387334195e-01 -5.0936205019e-01
 4.6079376680e-01 -5.8867039071e-02  8.0393177250e-03 -5.8867039071e-02 -3.3604034599e-01  3.6693348376e-01  8.0393177250e-03  3.6693348376e-01  5.0361985804e-01
-3.3521592966e-02 -3.4317189072e-04  3.4449867823e-02 -3.4317189072e-04  1.2373005336e-01  2.8703485578e-02  3.4449867823e-02  2.8703485578e-02  2.4753342322e-01
 5.2559989484e-01  1.4921735403e-01  5.7708167855e-02  1.4921735403e-01  2.0110258965e-01 -7.8759789526e-02  5.7708167855e-02 -7.8759789526e-02  5.8984358572e-01
-1.0747565000e+00 -1.0666733453e-01 -1.0720772423e-01 -1.0666733453e-01 -5.4131769624e-01  1.4766354943e-01 -1.0720772423e-01  1.4766354943e-01 -1.4697230842e+00
 8.8968225006e-01  7.7104911553e-02  2.2471437202e-01  7.7104911553e-02  2.8408023623e-01 -2.0361053404e-01  2.2471437202e-01 -2.0361053404e-01  1.5011789875e+00
 3.5132981745e-01 -1.2882726878e-01  1.3084344033e-02 -1.2882726878e-01  7.8319789886e-02 -3.0494971755e-02  1.3084344033e-02 -3.0494971755e-02  5.1572799725e-01
-2.1283562053e-02  2.8592788696e-02  1.2461207216e-01  2.8592788696e-02  2.0619916386e-01 -5.3485030070e-01  1.2461207216e-01 -5.3485030070e-01 -1.8204826353e-01
 4.3766462352e-01  4.6668109549e-01 -2.4086494684e+00  4.6668109549e-01  4.9595374415e-02 -5.8566145626e-02 -2.4086494684e+00 -5.8566145626e-02 -6.0740432997e-01
-1.9170681979e-01  9.7240273402e-01  1.6481906925e-01  9.7240273402e-01  1.5799524300e-01  1.3870854708e-01  1.6481906925e-01  1.3870854708e-01  1.5544567025e-02
 1.1422381629e+00  7.6809257635e-02 -3.5026172785e-02  7.6809257635e-02 -3.0475970521e-01 -2.6556209063e-01 -3.5026172785e-02 -2.6556209063e-01  1.0933926184e+00
 1.6909191563e-02 -2.5592612602e-02 -1.3079780971e-01 -2.5592612602e-02 -1.9646572815e-01  5.1414236808e-01 -1.3079780971e-01  5.1414236808e-01  1.6546499071e-01
-7.7430815925e-02 -8.9926033576e-02  4.6125446938e-01 -8.9926033576e-02 -1.3366667957e-02  3.3748394886e-02  4.6125446938e-01  3.3748394886e-02  9.6262350316e-02
-2.1247978228e-01 -4.9133977827e-03  6.4935982714e-03 -4.9133977827e-03 -1.0081441521e-01  3.4211470618e-02  6.4935982714e-03  3.4211470618e-02 -3.0690670722e-01
-8.8123874589e-01  2.9600182312e-02  5.6638301780e-02  2.9600182312e-02 -6.4918970474e-01  1.9674248330e-01  5.6638301780e-02  1.9674248330e-01 -1.6455346156e+00
-6.0313555994e-01 -3.8487605434e-02  7.6865939470e-02 -3.8487605434e-02 -2.8660496052e-01  2.7690040451e-01  7.6865939470e-02  2.7690040451e-01 -1.7296679096e+00
-2.8272135246e-03 -1.8212620439e-02  1.6945846221e-02 -1.8212620439e-02 -3.7961100862e-02  9.3755987070e-02  1.6945846221e-02  9.3755987070e-02  3.8682333215e-02
 2.0545394404e-02 -4.4297543377e-02 -1.0212810341e-01 -4.4297543377e-02 -2.1845735228e-01  5.6128006808e-01 -1.0212810341e-01  5.6128006808e-01  2.0112427989e-01
-7.4165365164e-01 -5.8525242798e-01  2.9320593886e+00 -5.8525242798e-01 -5.5668953838e-02  1.3399264876e-01  2.9320593886e+00  1.3399264876e-01  5.4364083949e-01
 1.9612646582e-01 -9.4009477295e-01 -1.6206143116e-01 -9.4009477295e-01 -1.5581573868e-01 -8.8939395181e-02 -1.6206143116e-01 -8.8939395181e-02 -5.0429190353e-03
 2.8891114790e-03  2.3908899494e-03 -1.0325283266e-01  2.3908899494e-03 -1.8054122095e-01  4.9328007229e-01 -1.0325283266e-01  4.9328007229e-01  1.6412940837e-01
 1.3990608990e+00  1.0148773653e-01  2.2088529069e-01  1.0148773653e-01 -3.4087202564e-01 -2.1569599403e-01  2.2088529069e-01 -2.1569599403e-01  9.3128379393e-01
 6.7379109919e-02  8.3972896035e-02 -4.3090492608e-01  8.3972896035e-02 -2.2668231772e-02 -9.4729398016e-03 -4.3090492608e-01 -9.4729398016e-03 -7.9102037910e-02
-1.9425366657e-01  1.0661611642e-01  2.1565479400e-02  1.0661611642e-01 -4.3657312156e-02  4.3112496664e-02  2.1565479400e-02  4.3112496664e-02 -1.5855924198e-01
 1.2372903785e+00  4.6035567524e-02 -5.4695571077e-02  4.6035567524e-02  5.5167593417e-01 -1.5118305483e-01 -5.4695571077e-02 -1.5118305483e-01  1.3344906313e+00
 1.3411302352e-02  7.0427353175e-03 -3.2002718329e-02  7.0427353175e-03  6.0036534606e-03 -1.3800149723e-02 -3.2002718329e-02 -1.3800149723e-02 -7.0472667104e-03
-1.7218229887e+00 -2.0875330469e-01  5.8647940529e-01 -2.0875330469e-01 -4.3161453857e-01  2.8108909567e-01  5.8647940529e-01  2.8108909567e-01 -1.6733311134e+00
 6.6629061535e-02 -9.3183521293e-02 -1.9022316264e-01 -9.3183521293e-02 -2.0653898971e-01  4.6650014976e-01 -1.9022316264e-01  4.6650014976e-01  1.7942625375e-01
-2.5719690434e-01  9.1389803230e-01  2.3030114825e-01  9.1389803230e-01  2.3843781177e-01  7.6688756187e-02  2.3030114825e-01  7.6688756187e-02 -3.2448807534e-02
 1.0298028076e+00  4.6279839549e-01 -2.1304274989e+00  4.6279839549e-01 -7.3383180072e-02 -2.0893933227e-01 -2.1304274989e+00 -2.0893933227e-01  1.6245731515e-01
-3.6943496467e-01  1.3052202847e-01 -9.4456013605e-01  1.3052202847e-01  2.8941316748e-01  3.5281451742e-01 -9.4456013605e-01  3.5281451742e-01 -3.4738268148e-01
 3.0939897930e-01 -3.4269492288e-02  2.0986706499e-01 -3.4269492288e-02 -3.8561632110e-01  3.6761180559e-01  2.0986706499e-01  3.6761180559e-01  4.3278639604e-01
 1.8108108390e-03  5.0764783786e-02 -6.0430297338e-03  5.0764783786e-02 -1.0261505243e-01  1.7800807782e-02 -6.0430297338e-03  1.7800807782e-02 -3.8093903446e-01
-3.6297827627e-01  2.8115773402e-02 -6.6239000123e-03  2.8115773402e-02 -7.3212657834e-02  9.1030050678e-02 -6.6239000123e-03  9.1030050678e-02 -2.9058313989e-01
 1.1390436402e+00 -3.9892629814e-02 -1.7970628557e-01 -3.9892629814e-02  4.7905637639e-01 -2.0234048065e-01 -1.7970628557e-01 -2.0234048065e-01  1.4567291046e+00
-8.5383606267e-01 -9.1326353853e-02  4.4093421378e-01 -9.1326353853e-02 -2.2447589389e-01  2.3363800474e-01  4.4093421378e-01  2.3363800474e-01 -1.3507613940e+00
-6.8055009533e-02 -1.5601706166e-01 -8.6161980955e-04 -1.5601706166e-01 -2.8531187968e-02 -8.2752042032e-02 -8.6161980955e-04 -8.2752042032e-02 -1.8818317403e-01
-1.7927654327e-02  6.4700274034e-02  1.0617883060e-01  6.4700274034e-02  2.0569323250e-01 -5.1382008305e-01  1.0617883060e-01 -5.1382008305e-01 -1.7659467277e-01
 1.8894312276e-01  4.8831440908e-01 -2.5590203045e+00  4.8831440908e-01  9.5926242597e-02 -2.7612653087e-02 -2.5590203045e+00 -2.7612653087e-02 -8.5049025201e-01
-1.8937068000e-01  9.3948443832e-01  1.9599997783e-01  9.3948443832e-01  1.3605125848e-01  1.4898048441e-01  1.9599997783e-01  1.4898048441e-01  3.9044382916e-02
-1.1499630504e+00 -1.7345864740e-01  3.4569521734e-01 -1.7345864740e-01  3.6332495344e-01  2.0252266049e-01  3.4569521734e-01  2.0252266049e-01 -6.9621622126e-01
-4.4327652440e-02  3.4048418609e-02 -9.9441569949e-02  3.4048418609e-02 -1.7667640682e-01  5.3719138013e-01 -9.9441569949e-02  5.3719138013e-01  1.4504792834e-01
-2.0994532932e-01  1.3871674100e-02  1.1223824705e-03  1.3871674100e-02 -2.0305378625e-01  2.3136670469e-03  1.1223824705e-03  2.3136670469e-03 -2.9983376614e-01
-1.3269823535e-01  5.0082551159e-02  1.3218493500e-02  5.0082551159e-02 -1.0349167390e-02  1.3817111419e-02  1.3218493500e-02  1.3817111419e-02 -1.2640781237e-01
 1.0552078123e+00  8.9475845113e-03 -5.4350484508e-03  8.9475845113e-03  5.0915393084e-01 -1.8171149210e-01 -5.4350484508e-03 -1.8171149210e-01  1.4319565096e+00
-7.2640734802e-02  6.7622455335e-02  2.4710182997e-02  6.7622455335e-02 -2.6008644207e-02  7.1425662572e-02  2.4710182997e-02  7.1425662572e-02 -9.4714764771e-02
 1.0580975486e+00  5.8621524163e-02 -1.7881887712e-02  5.8621524163e-02  3.4681398091e-01 -2.7239329211e-01 -1.7881887712e-02 -2.7239329211e-01  1.8030647820e+00
-3.5882206358e-03  1.5759136408e-03  5.5315954173e-02  1.5759136408e-03  1.8904282672e-01 -5.0766457142e-01  5.5315954173e-02 -5.0766457142e-01 -1.8413394695e-01
 1.5468906466e-01 -9.4212296641e-01 -1.5466653439e-01 -9.4212296641e-01 -1.0938300908e-01 -1.4300486019e-01 -1.5466653439e-01 -1.4300486019e-01 -4.1048614896e-02
-2.4035699997e-01 -4.2964773127e-01  2.3159523848e+00 -4.2964773127e-01 -8.1225465924e-02  2.5779778403e-02  2.3159523848e+00  2.5779778403e-02  7.9650396877e-01
-1.0031275793e+00 -1.5414614732e-01  2.6721519404e-01 -1.5414614732e-01  3.9595074228e-01  2.1043572389e-01  2.6721519404e-01  2.1043572389e-01 -6.3217297297e-01
 8.1661161375e-03 -6.0927331358e-02 -7.0012079871e-02 -6.0927331358e-02 -2.0041844010e-01  5.1833723103e-01 -7.0012079871e-02  5.1833723103e-01  1.8236712770e-01
 2.6035245765e-02  3.1441394500e-02 -2.0618311818e-01  3.1441394500e-02  8.7950614256e-02 -2.9296705928e-02 -2.0618311818e-01 -2.9296705928e-02  1.3386582658e-01
 5.9194597289e-02 -3.1263200753e-02 -4.8935058446e-03 -3.1263200753e-02  9.7240606906e-03  2.8250845769e-03 -4.8935058446e-03  2.8250845769e-03  7.0888656036e-02
 1.0735064415e+00  2.3910374012e-02  3.9529959176e-02  2.3910374012e-02  5.6357427565e-01 -1.9670059136e-01  3.9529959176e-02 -1.9670059136e-01  1.6323622132e+00
-6.8583732903e-01 -2.0240380736e-02 -8.6097557778e-02 -2.0240380736e-02 -2.4208700145e-01  2.3211034597e-01 -8.6097557778e-02  2.3211034597e-01 -1.5264640419e+00
 1.0300719772e-02 -9.7919398644e-02 -2.1098536514e-02 -9.7919398644e-02 -4.7030996356e-02  7.8576616963e-02 -2.1098536514e-02  7.8576616963e-02  2.2033921563e-02
 4.9949100266e-02  2.2261730890e-02 -1.6592729717e-01  2.2261730890e-02 -1.7098918979e-01  4.6940515164e-01 -1.6592729717e-01  4.6940515164e-01  1.7335794555e-01
-2.7046540013e-01  9.1138085782e-01  2.5099542264e-01  9.1138085782e-01  2.2523233745e-01  1.1464651191e-01  2.5099542264e-01  1.1464651191e-01 -2.2766643192e-02
-9.7556645672e-01 -4.7658137283e-01  2.0349627615e+00 -4.7658137283e-01  9.1906357033e-02  1.8218212365e-01  2.0349627615e+00  1.8218212365e-01 -5.3512235033e-02
-4.1329454601e-01  1.1033082233e-01 -9.6430601799e-01  1.1033082233e-01  4.0066133043e-01  1.6969963077e-01 -9.6430601799e-01  1.6969963077e-01 -5.0267753347e-01
-1.7686135460e-01  1.2776117009e-01  2.0571056502e-01  1.2776117009e-01  2.7560303286e-01 -4.9297046346e-01  2.0571056502e-01 -4.9297046346e-01 -2.5335363628e-01
 5.6122442222e-01 -4.2619013913e-02 -2.3327269676e-02 -4.2619013913e-02  2.7390459352e-01 -1.2151844978e-01 -2.3327269676e-02 -1.2151844978e-01  6.4107662593e-01
 2.4705398566e-02  1.9415919122e-02 -4.5193628455e-02  1.9415919122e-02  1.2395275144e-01  1.1041192817e-02 -4.5193628455e-02  1.1041192817e-02  1.0933521766e-01
-8.7359258490e-01  6.4798515894e-02  3.7093230530e-02  6.4798515894e-02 -3.3599370863e-01  1.6125007195e-01  3.7093230530e-02  1.6125007195e-01 -1.2535602100e+00
 5.1477445527e-03  1.0747111819e-01  1.3166638984e-02  1.0747111819e-01  3.6761332898e-02 -2.0557009706e-02  1.3166638984e-02 -2.0557009706e-02 -6.4464601597e-02
 8.4458886615e-01  4.8633801867e-02 -1.7816110951e-01  4.8633801867e-02  2.6290412812e-01 -2.5322009778e-01 -1.7816110951e-01 -2.5322009778e-01  1.5786146241e+00
 3.2048464502e-02 -3.0869648972e-02 -6.2432317741e-02 -3.0869648972e-02  1.8266884008e-01 -4.7923525386e-01 -6.2432317741e-02 -4.7923525386e-01 -1.9037070772e-01
-8.1688828541e-02  9.4060796898e-01  1.4679972534e-01  9.4060796898e-01  1.8262258640e-02  7.6219216854e-02  1.4679972534e-01  7.6219216854e-02  5.7913230445e-02
 4.4075852984e-01  3.6218663908e-01 -1.8816702856e+00  3.6218663908e-01  1.3468870549e-02 -1.1310167504e-01 -1.8816702856e+00 -1.1310167504e-01 -4.3127542632e-01
-6.9682203516e-01 -1.5379667362e-01 -3.2110988618e-02 -1.5379667362e-01  4.3327935681e-01  1.6657643659e-01 -3.2110988618e-02  1.6657643659e-01 -5.2057665579e-01
 2.6195389334e-02  1.6369725463e-01 -4.4723953729e-02  1.6369725463e-01  2.0524618025e-01 -5.2250908514e-01 -4.4723953729e-02 -5.2250908514e-01 -2.0612090736e-01
 3.5014633260e-01  1.2775506703e-01 -4.4529239806e-01  1.2775506703e-01  3.3451169344e-01 -5.7744224038e-02 -4.4529239806e-01 -5.7744224038e-02  5.6381915175e-01
 7.3844172738e-01  1.0671651523e-01  9.9874078008e-02  1.0671651523e-01  3.2653508309e-01 -1.5495135334e-01  9.9874078008e-02 -1.5495135334e-01  1.1729351327e+00
-4.6568752897e-01 -7.7304983904e-02 -3.5054347738e-02 -7.7304983904e-02 -2.9338462063e-01  1.1217284706e-01 -3.5054347738e-02  1.1217284706e-01 -9.4633515734e-01
 9.6944653471e-02 -2.2474974534e-01 -6.3354886573e-02 -2.2474974534e-01 -3.0834454049e-02  7.8464073251e-02 -6.3354886573e-02  7.8464073251e-02  4.7853891334e-02
 3.1853200626e-01  1.5657443148e-02  1.3310056332e-02  1.5657443148e-02  1.0690734293e-01 -1.7477108410e-01  1.3310056332e-02 -1.7477108410e-01  1.1038823818e+00
-1.0444296246e-02 -5.3826458693e-02 -1.0348392623e-02 -5.3826458693e-02 -2.2591893290e-01  5.8453575234e-01 -1.0348392623e-02  5.8453575234e-01  2.1758143843e-01
 1.2932546501e+00  6.4072455534e-01 -2.9410598863e+00  6.4072455534e-01  4.5111695520e-02 -2.2989967131e-01 -2.9410598863e+00 -2.2989967131e-01 -1.0239596921e-01
-1.2025705943e-01  9.7987201502e-01  1.7720435441e-01  9.7987201502e-01  1.3203621418e-01  1.6097735809e-03  1.7720435441e-01  1.6097735809e-03  1.3917274650e-02
 1.2075822032e+00 -4.8120034272e-03  6.5624248845e-01 -4.8120034272e-03 -3.0893396689e-01 -1.7868131455e-02  6.5624248845e-01 -1.7868131455e-02  1.0950422139e+00
-4.3956253757e-01 -5.3886561837e-02 -2.2012994795e-01 -5.3886561837e-02 -9.1985397932e-02  5.1870651418e-01 -2.2012994795e-01  5.1870651418e-01 -1.9310672628e-01
 1.0429319357e-01  3.7624683081e-02 -6.1040315976e-02  3.7624683081e-02 -1.9826160149e-01 -8.2170719693e-02 -6.1040315976e-02 -8.2170719693e-02  1.1906351200e-01
-1.3325185208e-01 -9.8723252321e-02  5.3759785413e-04 -9.8723252321e-02 -4.6809404133e-02 -2.8474699634e-02  5.3759785413e-04 -2.8474699634e-02 -1.7305031907e-01
-1.0632295889e+00 -1.0482651621e-01  2.1264222991e-01 -1.0482651621e-01 -5.6337007709e-01  1.4945615551e-01  2.1264222991e-01  1.4945615551e-01 -1.2437088623e+00
-1.7903365663e+00 -2.3243056815e-01  6.5191417511e-01 -2.3243056815e-01 -4.7293802821e-01  3.2372455271e-01  6.5191417511e-01  3.2372455271e-01 -1.8892909427e+00
 5.1987299792e-02 -5.5276466063e-02 -5.8179571759e-02 -5.5276466063e-02 -1.0533446541e-02  9.2872395582e-03 -5.8179571759e-02  9.2872395582e-03  1.3405441797e-02
 3.7109277139e-02  1.4465115538e-01 -2.2029451708e-02  1.4465115538e-01  1.8938964749e-01 -4.7267833044e-01 -2.2029451708e-02 -4.7267833044e-01 -1.4937795172e-01
 2.8380006492e-02  9.7388280962e-01  1.6298921221e-02  9.7388280962e-01  8.1283066177e-02 -7.8717117032e-02  1.6298921221e-02 -7.8717117032e-02  3.9361530211e-02
 1.4672059212e+00  4.1265740377e-01 -1.7264670263e+00  4.1265740377e-01 -1.7548789437e-01 -2.4975807853e-01 -1.7264670263e+00 -2.4975807853e-01  5.1780484947e-01
 1.6714159018e-01  1.7570404025e-01 -2.7895399861e-01  1.7570404025e-01  2.2043350204e-01 -5.0566454300e-01 -2.7895399861e-01 -5.0566454300e-01 -9.9502971574e-02
 2.5774881142e-01  2.3085803166e-01 -1.4464930279e+00  2.3085803166e-01  4.7136759423e-01 -2.1573380457e-02 -1.4464930279e+00 -2.1573380457e-02  6.0064034027e-02
-5.5731532896e-01 -1.7054614503e-02 -1.1611640466e-01 -1.7054614503e-02 -1.2536576247e-01 -5.1498019595e-02 -1.1611640466e-01 -5.1498019595e-02 -1.2569870397e-01
-6.2033012616e-02 -3.9533846425e-02 -4.7330558400e-02 -3.9533846425e-02  3.0841146845e-02 -4.7330589315e-02 -4.7330558400e-02 -4.7330589315e-02 -1.3066292806e-01
 9.7447603751e-01  1.6454209873e-01 -1.5154509306e-01  1.6454209873e-01  4.0638645536e-01 -1.8265375099e-01 -1.5154509306e-01 -1.8265375099e-01  1.2092307226e+00
 1.2543467757e+00  2.5074126788e-01 -7.2626971565e-01  2.5074126788e-01  2.9221551527e-01 -2.6225614290e-01 -7.2626971565e-01 -2.6225614290e-01  1.2240782772e+00
 5.5526219957e-02 -5.8896949521e-02 -3.8534409784e-02 -5.8896949521e-02 -3.4872419321e-02  9.0357199471e-02 -3.8534409784e-02  9.0357199471e-02  1.5625203427e-02
-7.2956955978e-03  4.7377146188e-02 -1.5103371142e-02  4.7377146188e-02 -1.7396829447e-01  4.8648220874e-01 -1.5103371142e-02  4.8648220874e-01  1.8571448778e-01
 1.2624240133e-01 -8.9176047412e-01 -1.5620779015e-01 -8.9176047412e-01 -6.8354782582e-02 -1.5196080608e-01 -1.5620779015e-01 -1.5196080608e-01 -6.0822509639e-02
 1.4460253170e-01 -3.1983853233e-01  1.9435002537e+00 -3.1983853233e-01 -1.5919643633e-01 -5.0268766677e-02  1.9435002537e+00 -5.0268766677e-02  1.0092422155e+00
-7.6987229566e-01 -2.2926479868e-01  6.9055860632e-01 -2.2926479868e-01  4.3341790241e-01  1.7402925076e-01  6.9055860632e-01  1.7402925076e-01 -1.1861102087e-01
-2.0094681457e-02  3.3250031044e-02  3.7531710772e-02  3.3250031044e-02  2.0013750193e-01 -4.9610459930e-01  3.7531710772e-02 -4.9610459930e-01 -1.9980711193e-01
 4.4062623492e-02 -3.3497306612e-02  2.3683319932e-01 -3.3497306612e-02 -1.2702140176e-01  3.1850021577e-02  2.3683319932e-01  3.1850021577e-02 -2.2527905682e-01
 1.1140148265e+00  4.8053700059e-02  1.6648462289e-01  4.8053700059e-02  5.0127922168e-01 -1.8135321842e-01  1.6648462289e-01 -1.8135321842e-01  1.5510304696e+00
 1.6872224715e-01 -4.2167439304e-02  1.5609252893e-02 -4.2167439304e-02  6.7493721594e-02 -8.2618941283e-03  1.5609252893e-02 -8.2618941283e-03  2.5705178363e-01
-5.0877451331e-01  8.1307046273e-03 -2.4151416482e-01  8.1307046273e-03 -1.4227410445e-01  1.5273124947e-01 -2.4151416482e-01  1.5273124947e-01 -1.0923923646e+00
 5.6326336052e-02 -2.6432098058e-01 -5.7017972270e-02 -2.6432098058e-01 -7.3971942038e-02  9.9112588829e-02 -5.7017972270e-02  9.9112588829e-02  5.4356007886e-02
 7.3185152368e-02 -5.8460616684e-02 -3.3150704306e-01 -5.8460616684e-02 -2.3487719097e-01  5.5003004687e-01 -3.3150704306e-01  5.5003004687e-01  1.5889397499e-01
 6.5513913102e-01  5.9519344179e-01 -2.9928017808e+00  5.9519344179e-01  5.6715044108e-02 -1.1020628119e-01 -2.9928017808e+00 -1.1020628119e-01 -5.2444405313e-01
-3.0355995588e-01  9.6599919161e-01  2.3308574849e-01  9.6599919161e-01  2.6330005015e-01  1.1989596329e-01  2.3308574849e-01  1.1989596329e-01 -4.3940253398e-02
 1.3216577962e+00  1.9005524052e-03  1.2633623098e-01  1.9005524052e-03 -2.5441685733e-01 -3.1509898455e-01  1.2633623098e-01 -3.1509898455e-01  1.1845017553e+00
-1.5076303409e-01 -1.6840166595e-01  3.5659538177e-01 -1.6840166595e-01  1.7693605716e-01 -4.8334090791e-01  3.5659538177e-01 -4.8334090791e-01 -2.2916309828e-01
-3.9097846378e-01  5.9234348325e-02  8.2093563695e-03  5.9234348325e-02 -1.6227659621e-01  5.6624506368e-02  8.2093563695e-03  5.6624506368e-02 -5.0793447695e-01
-2.1873510835e-01 -3.9729503141e-02  3.1117530794e-02 -3.9729503141e-02  9.0676708341e-02  8.0918141288e-02  3.1117530794e-02  8.0918141288e-02  4.5610587238e-02
-7.9022947335e-01  1.1318162441e-01  1.3613650659e-01  1.1318162441e-01 -4.7847356736e-01  1.3210298052e-01  1.3613650659e-01  1.3210298052e-01 -1.0064574263e+00
 1.3796261891e+00  8.0514123302e-02 -3.7430638489e-01  8.0514123302e-02  4.8714211448e-01 -3.6914615792e-01 -3.7430638489e-01 -3.6914615792e-01  2.3574059103e+00
-1.9084011210e-01 -8.6213108450e-02 -9.8545964264e-02 -8.6213108450e-02 -1.0781280792e-01  2.3484606388e-02 -9.8545964264e-02  2.3484606388e-02 -4.0504779436e-01
 3.5570907172e-02 -1.7899541363e-01 -8.4217666167e-02 -1.7899541363e-01 -2.1343938709e-01  4.7963114904e-01 -8.4217666167e-02  4.7963114904e-01  1.8538229792e-01
-1.4400172787e+00 -5.1066578647e-01  2.1428130703e+00 -5.1066578647e-01  6.8305487888e-02  3.0851322245e-01  2.1428130703e+00  3.0851322245e-01 -6.1162155859e-01
 1.5380806963e-01 -9.4020316236e-01 -1.7866546071e-01 -9.4020316236e-01 -1.7244551230e-01  2.9572428280e-02 -1.7866546071e-01  2.9572428280e-02  1.9579063582e-02
-6.5561951937e-03 -1.3659152421e-02  8.2751477091e-02 -1.3659152421e-02  1.6226548005e-01 -4.5289139163e-01  8.2751477091e-02 -4.5289139163e-01 -1.7279256278e-01
 2.2558031005e-01 -1.6908245737e-01  1.1863503649e+00 -1.6908245737e-01 -4.4588260197e-01 -2.9182513319e-02  1.1863503649e+00 -2.9182513319e-02  2.7355644365e-01
-3.4424246965e-01 -4.4688606735e-02  5.8998618271e-02 -4.4688606735e-02  5.4113720124e-02 -4.4991995246e-02  5.8998618271e-02 -4.4991995246e-02  3.3668361229e-01
 2.1790696691e-02  2.5283105142e-02  9.8731989085e-03  2.5283105142e-02  3.0787211408e-02 -6.1053172020e-02  9.8731989085e-03 -6.1053172020e-02 -2.1893609013e-03
 1.2513583875e+00  1.2942878719e-01 -4.3683056360e-01  1.2942878719e-01  5.2828394612e-01 -2.0880551550e-01 -4.3683056360e-01 -2.0880551550e-01  1.4421848572e+00
-1.0404798821e+00 -1.9589319243e-01  7.2333320508e-01 -1.9589319243e-01 -2.4828616814e-01  2.6673569678e-01  7.2333320508e-01  2.6673569678e-01 -1.3514828712e+00
 2.1639159797e-02 -1.5905066842e-01 -1.6563524745e-02 -1.5905066842e-01  3.3058522434e-02 -1.5850330870e-01 -1.6563524745e-02 -1.5850330870e-01 -6.5518982546e-02
-1.2800016869e-02  6.2272673316e-02 -1.7814123595e-02  6.2272673316e-02 -1.8401947072e-01  5.2239215404e-01 -1.7814123595e-02  5.2239215404e-01  1.9424652634e-01
-6.3580757423e-01 -5.1474769949e-01  2.5686168275e+00 -5.1474769949e-01 -4.1325376524e-02  1.0279441374e-01  2.5686168275e+00  1.0279441374e-01  5.7609039101e-01
 1.3988108251e-01 -9.2094643361e-01 -1.7459634617e-01 -9.2094643361e-01 -8.2976105755e-02 -1.5313572297e-01 -1.7459634617e-01 -1.5313572297e-01 -6.2872943197e-02
 1.0444661412e+00  8.4775824098e-02  1.7202237324e-01  8.4775824098e-02 -3.3188946387e-01 -2.1129759281e-01  1.7202237324e-01 -2.1129759281e-01  8.7679003077e-01
 3.9083390911e-02 -2.6274932098e-01 -6.6687157385e-02 -2.6274932098e-01 -2.2582672945e-01  4.9628513431e-01 -6.6687157385e-02  4.9628513431e-01  1.9185112097e-01
 2.9212768439e-01 -1.1412351410e-02  6.2998586643e-02 -1.1412351410e-02  4.0188196998e-01 -4.8197680688e-02  6.2998586643e-02 -4.8197680688e-02  7.1770299895e-01
 4.6454134868e-03  3.9633652351e-02  4.9645815025e-03  3.9633652351e-02 -7.9643148230e-03 -3.2722403607e-03  4.9645815025e-03 -3.2722403607e-03 -1.2710517671e-02
-9.7718038860e-01 -6.3883093440e-02  1.6307481181e-02 -6.3883093440e-02 -3.6781533073e-01  1.5407165346e-01  1.6307481181e-02  1.5407165346e-01 -1.1895169055e+00
-2.6435435254e-02  1.6720326992e-01  3.3360130530e-02  1.6720326992e-01  2.5676590709e-02 -2.6468188337e-03  3.3360130530e-02 -2.6468188337e-03  7.5528159225e-03
 9.6423104603e-01  1.5308681045e-02  2.2864021504e-01  1.5308681045e-02  3.1481986400e-01 -2.7247648718e-01  2.2864021504e-01 -2.7247648718e-01  1.9064938896e+00
-2.5734841171e-02 -1.2223498034e-01  1.6627667000e-02 -1.2223498034e-01 -1.9880088027e-01  4.9436465911e-01  1.6627667000e-02  4.9436465911e-01  1.6646275582e-01
 1.4326985436e+00  5.5400029478e-01 -2.0814783956e+00  5.5400029478e-01 -8.1857966369e-02 -2.9681939391e-01 -2.0814783956e+00 -2.9681939391e-01  5.6941634008e-01
-1.3591136231e-01  9.7496247880e-01  2.0963282039e-01  9.7496247880e-01  1.1728584617e-01 -3.2869804684e-02  2.0963282039e-01 -3.2869804684e-02 -4.5292118446e-03
 6.1737279707e-02  1.2667165912e-01 -2.5936090120e-01  1.2667165912e-01  2.4713663873e-01 -5.0061589111e-01 -2.5936090120e-01 -5.0061589111e-01 -1.7050610475e-01
-1.5598056620e-01  1.6192416152e-01 -1.2953217215e+00  1.6192416152e-01  4.1208366212e-01  7.2705095730e-02 -1.2953217215e+00  7.2705095730e-02 -2.3704131056e-01
-1.6782242626e-01  1.8375086107e-02 -4.6127174231e-02  1.8375086107e-02  1.2026791395e-02 -5.8974513474e-02 -4.6127174231e-02 -5.8974513474e-02 -1.5139770913e-01
-5.8287226530e-01 -6.1322643433e-02  1.1274222579e-01 -6.1322643433e-02 -1.9463875130e-01 -2.0903580380e-04  1.1274222579e-01 -2.0903580380e-04 -2.2023319471e-01
 8.1259640638e-01  1.2041634000e-01 -8.9528755775e-02  1.2041634000e-01  4.2697570021e-01 -1.6604441377e-01 -8.9528755775e-02 -1.6604441377e-01  1.2274710431e+00
-1.2304441312e+00 -2.3866087859e-01  7.4481467576e-01 -2.3866087859e-01 -3.5866369929e-01  3.3392296881e-01  7.4481467576e-01  3.3392296881e-01 -1.6913490809e+00
-1.7345564478e-02 -6.3093987929e-03  2.0756519760e-02 -6.3093987929e-03  3.6285329956e-02 -9.5364144307e-02  2.0756519760e-02 -9.5364144307e-02 -1.2993898754e-02
 1.3772018721e-01 -1.7317430456e-02 -3.4023541034e-01 -1.7317430456e-02 -2.0248580179e-01  4.7490534015e-01 -3.4023541034e-01  4.7490534015e-01  2.0273956731e-01
-4.0537186351e-01  8.8704903402e-01  2.8890333659e-01  8.8704903402e-01  3.8851046378e-01  1.3053966134e-01  2.8890333659e-01  1.3053966134e-01 -5.8721117201e-02
-1.0704538559e+00 -4.0844225164e-01  2.0104776688e+00 -4.0844225164e-01  9.6211630044e-02  1.8047800920e-01  2.0104776688e+00  1.8047800920e-01 -1.9809038709e-01
 3.1541693990e-02 -9.6199688097e-02  9.7971416186e-01 -9.6199688097e-02 -2.9556119294e-02 -4.6819365316e-01  9.7971416186e-01 -4.6819365316e-01  4.2490731023e-02
-5.6879505844e-01  2.0134910503e-01 -4.4617726843e-01  2.0134910503e-01  4.8972884821e-01 -9.5905473900e-02 -4.4617726843e-01 -9.5905473900e-02 -5.3518584150e-01
 4.1335339062e-01  5.2757987680e-02 -2.6070401209e-01  5.2757987680e-02  1.7772824447e-01 -1.0020020840e-01 -2.6070401209e-01 -1.0020020840e-01  6.8684328772e-02
 1.0103536664e+00 -2.2887602027e-01 -1.3790255061e-01 -2.2887602027e-01  3.1770577089e-01 -1.8453107117e-01 -1.3790255061e-01 -1.8453107117e-01  1.1276154718e+00
-7.0869625068e-01  8.8325463799e-02  2.4781491071e-01  8.8325463799e-02 -4.1047403509e-01  1.0579841043e-01  2.4781491071e-01  1.0579841043e-01 -1.1174515168e+00
-7.6605482765e-01 -6.0824983681e-02  3.4119061048e-01 -6.0824983681e-02 -1.9753287974e-01  1.5128018591e-01  3.4119061048e-01  1.5128018591e-01 -1.0904295294e+00
 4.5980932392e-04  5.3681675767e-02 -3.0547042964e-02  5.3681675767e-02  1.0295358446e-02 -5.8923840641e-03 -3.0547042964e-02 -5.8923840641e-03 -1.8622166530e-01
-4.7048612435e-03  4.7935550201e-02  3.9903877997e-02  4.7935550201e-02 -1.9814734003e-01  5.4419331491e-01  3.9903877997e-02  5.4419331491e-01  2.4269365027e-01
-2.8342901161e-01  4.0166732702e-01 -2.4844669560e+00  4.0166732702e-01  1.0829946308e-01  1.0227555307e-01 -2.4844669560e+00  1.0227555307e-01 -1.6207245497e+00
-1.1580750718e-01  9.6988516790e-01  2.0244739831e-01  9.6988516790e-01  2.1112700148e-02  2.3496613342e-01  2.0244739831e-01  2.3496613342e-01  1.3447604106e-01
 7.5800384889e-01  3.1693150258e-01 -6.5754537468e-01  3.1693150258e-01 -1.1036847119e-01 -4.4885168869e-01 -6.5754537468e-01 -4.4885168869e-01  1.3852762597e-01
 6.8980287444e-01  7.8197547403e-02 -5.0906320410e-01  7.8197547403e-02 -3.4285151404e-01  2.1485255951e-01 -5.0906320410e-01  2.1485255951e-01  4.3853155683e-01
-1.3316816089e-01  2.6761115385e-02  1.9491693879e-02  2.6761115385e-02 -4.8444201732e-02  9.6437926282e-02  1.9491693879e-02  9.6437926282e-02 -9.5986442119e-02
-1.7581188173e-01  4.5140720548e-02 -2.7836609110e-01  4.5140720548e-02  8.9236701057e-02 -3.8929983328e-02 -2.7836609110e-01 -3.8929983328e-02  3.0100264403e-01
-8.4092956414e-01 -2.7146362770e-02 -3.3077827633e-01 -2.7146362770e-02 -5.2982686615e-01  1.2680538623e-01 -3.3077827633e-01  1.2680538623e-01 -1.4166430511e+00
-9.0676282411e-01  4.2032895263e-02 -6.0211111752e-01  4.2032895263e-02 -3.6663337913e-01  2.9629639668e-01 -6.0211111752e-01  2.9629639668e-01 -2.3730327569e+00
-3.6245403521e-02  1.4115707896e-01  3.8035604457e-02  1.4115707896e-01  3.9575368272e-02 -7.8927286515e-02  3.8035604457e-02 -7.8927286515e-02 -6.8869215921e-02
 1.5161838719e-03  9.9309656663e-03 -9.5819658241e-03  9.9309656663e-03  2.1992232280e-01 -5.8606147183e-01 -9.5819658241e-03 -5.8606147183e-01 -2.3875869575e-01
 1.3544862562e-02  5.3061177899e-01 -3.0096880175e+00  5.3061177899e-01  9.2383138156e-02 -2.6023014885e-02 -3.0096880175e+00 -2.6023014885e-02 -1.1960294621e+00
-1.1240781108e-01  9.3313929591e-01  1.6782825646e-01  9.3313929591e-01  2.4742321891e-02  2.5514388401e-01  1.6782825646e-01  2.5514388401e-01  1.1535896288e-01
 1.5288052511e-01  2.6467608430e-01 -3.9202284076e-02  2.6467608430e-01  1.5910987118e-01 -4.6524959279e-01 -3.9202284076e-02 -4.6524959279e-01 -8.4129552924e-02
 1.4974350389e+00  2.0342991106e-01 -3.7848574047e-01  2.0342991106e-01 -3.0078116779e-01 -1.9311951634e-01 -3.7848574047e-01 -1.9311951634e-01  8.9125957887e-01
 1.4567797680e-01  3.8657355589e-02 -1.7127550421e-01  3.8657355589e-02  2.2260145240e-02  5.9572655927e-03 -1.7127550421e-01  5.9572655927e-03 -2.0249828027e-01
-1.6123685008e-01 -9.2374189393e-02 -4.2657282208e-02 -9.2374189393e-02 -8.8197130989e-02  4.9452188668e-02 -4.2657282208e-02  4.9452188668e-02 -1.8142498190e-01
-1.0329625376e+00 -2.3525617180e-02 -2.6037737523e-01 -2.3525617180e-02 -5.7023640365e-01  1.2037037397e-01 -2.6037737523e-01  1.2037037397e-01 -1.3915578745e+00
-1.4806553323e+00  4.1781339359e-02 -7.6318094082e-01  4.1781339359e-02 -4.1572326482e-01  2.5692741388e-01 -7.6318094082e-01  2.5692741388e-01 -2.2005576215e+00
 1.3013140838e-01  3.6040867481e-01 -2.0292213857e+00  3.6040867481e-01  1.8116720977e-01 -5.9665176866e-02 -2.0292213857e+00 -5.9665176866e-02 -4.2964707644e-01
-3.1360037465e-02 -1.1027663792e-01  9.8658372443e-02 -1.1027663792e-01 -1.9760734603e-01  5.0626679648e-01  9.8658372443e-02  5.0626679648e-01  1.9783954647e-01
-6.8597965878e-01 -4.6392153462e-01  2.1379786014e+00 -4.6392153462e-01 -2.8630550353e-02  1.8934864757e-01  2.1379786014e+00  1.8934864757e-01  7.9642809407e-02
 7.2475855464e-02 -1.0048497203e+00 -1.5697396470e-01 -1.0048497203e+00 -1.3729876803e-02 -6.2480252586e-02 -1.5697396470e-01 -6.2480252586e-02 -8.5392846480e-02
 7.1571520321e-01  1.0259489529e-01  3.8547845486e-01  1.0259489529e-01 -3.9604106923e-01 -1.4197725621e-01  3.8547845486e-01 -1.4197725621e-01  8.0388522799e-01
-9.4276421784e-02 -1.1500760769e-01  1.2274707269e-01 -1.1500760769e-01 -1.8772043139e-01  5.4969844135e-01  1.2274707269e-01  5.4969844135e-01  1.5021401088e-01
 3.2443076003e-01 -4.8164128028e-03  8.4879875068e-03 -4.8164128028e-03  7.0626955320e-02 -3.3358342988e-02  8.4879875068e-03 -3.3358342988e-02  4.1956415686e-01
-1.5233402523e-01 -7.0972773080e-02  4.2667433053e-01 -7.0972773080e-02  4.3789918923e-02 -2.8389068156e-02  4.2667433053e-01 -2.8389068156e-02  2.2827867798e-01
-8.2956169586e-01 -2.0798122821e-01  1.7830807708e-01 -2.0798122821e-01 -5.9941274413e-01  2.0616743119e-01  1.7830807708e-01  2.0616743119e-01 -1.6681198185e+00
-4.4363862114e-01 -8.5701625518e-02  2.7940155533e-01 -8.5701625518e-02 -2.1050551852e-01  2.9186521083e-01  2.7940155533e-01  2.9186521083e-01 -1.5627536045e+00
-1.3130446452e-03 -3.8931795512e-02  3.8306803018e-02 -3.8931795512e-02  4.3938368310e-02 -1.0386701849e-01  3.8306803018e-02 -1.0386701849e-01  2.4048654278e-03
-3.2059208425e-02  1.6628399360e-02 -2.2894998571e-01  1.6628399360e-02  2.0301523438e-01 -5.1059997984e-01 -2.2894998571e-01 -5.1059997984e-01 -3.4599696380e-01
-6.0587052892e-01  2.4095106089e-01 -2.2148924698e+00  2.4095106089e-01  1.7743475085e-01  1.2134862371e-01 -2.2148924698e+00  1.2134862371e-01 -1.4303628178e+00
-5.4768893752e-03 -9.4948177224e-01 -2.5365766026e-01 -9.4948177224e-01  1.2959922110e-01 -2.5224797804e-01 -2.5365766026e-01 -2.5224797804e-01 -2.2585163766e-01
 1.1946264219e-03  2.8840905567e-01 -7.6961789875e-01  2.8840905567e-01  1.3891714485e-01 -4.6875126214e-01 -7.6961789875e-01 -4.6875126214e-01 -5.9586532729e-01
-6.5594643543e-01 -3.0484042787e-01  1.2439377969e+00 -3.0484042787e-01  3.8048642860e-01  6.3989123539e-02  1.2439377969e+00  6.3989123539e-02  2.1636375721e-01
 5.0098419944e-01  1.6416899159e-01 -1.5886104431e-01  1.6416899159e-01  6.7637772229e-02 -1.3083546743e-01 -1.5886104431e-01 -1.3083546743e-01  2.5250200386e-01
-4.2534273386e-01 -3.9917361493e-02  3.5021197463e-02 -3.9917361493e-02 -1.3901065896e-01  5.1606083958e-02  3.5021197463e-02  5.1606083958e-02  4.7749308337e-03
 8.3363406787e-01  2.2357086645e-01  1.4381133391e-01  2.2357086645e-01  4.3112220533e-01 -7.9331633566e-02  1.4381133391e-01 -7.9331633566e-02  1.2620514286e+00
 1.2170962957e+00  3.8642406744e-02  7.6510758990e-01  3.8642406744e-02  3.3794866811e-01 -1.8481673742e-01  7.6510758990e-01 -1.8481673742e-01  2.1735848115e+00
-8.5926143404e-02  7.1521830487e-02 -4.9984638227e-03  7.1521830487e-02 -1.9844440134e-02 -1.8171400069e-02 -4.9984638227e-03 -1.8171400069e-02 -2.1563702969e-01
 2.9438703550e-02 -3.2725067537e-02 -1.2310039166e-01 -3.2725067537e-02 -2.0265694499e-01  5.2193062107e-01 -1.2310039166e-01  5.2193062107e-01  1.8847773264e-01
 7.7505205152e-01  4.9304608925e-01 -2.4555097649e+00  4.9304608925e-01  1.9732987509e-02 -1.4440931413e-01 -2.4555097649e+00 -1.4440931413e-01 -2.2033114637e-01
-1.9225854973e-01  9.6657760872e-01  1.5823468955e-01  9.6657760872e-01  1.7263176288e-01  9.8773778817e-02  1.5823468955e-01  9.8773778817e-02  5.3285346421e-04
 1.0245660843e+00  2.5265570881e-02  2.9970159594e-01  2.5265570881e-02 -3.4099406620e-01 -2.4291413874e-01  2.9970159594e-01 -2.4291413874e-01  9.5698942841e-01
-7.5807422784e-02  6.4319613333e-02  1.3921649307e-01  6.4319613333e-02  2.1485313382e-01 -4.9851369388e-01  1.3921649307e-01 -4.9851369388e-01 -2.1526687408e-01
 1.6114056172e-01  5.8962317459e-02 -3.0183798678e-01  5.8962317459e-02  1.1055906447e-01 -2.3693713335e-02 -3.0183798678e-01 -2.3693713335e-02 -5.8791112173e-03
 2.1669509162e-01 -1.4744873295e-02 -2.7648007765e-03 -1.4744873295e-02  8.5160647425e-02 -5.6367512297e-02 -2.7648007765e-03 -5.6367512297e-02  2.6788520091e-01
-9.9319736175e-01  4.4927814999e-04  1.3951335285e-01  4.4927814999e-04 -5.9609136065e-01  1.9173516759e-01  1.3951335285e-01  1.9173516759e-01 -1.5627296804e+00
-8.1054970376e-01 -7.4779123422e-02  2.2603117646e-01 -7.4779123422e-02 -3.0811822072e-01  2.7548159351e-01  2.2603117646e-01  2.7548159351e-01 -1.7059104869e+00
-1.0941222467e-02 -4.2044908655e-02  1.0302059675e-02 -4.2044908655e-02 -3.7137214678e-02  7.3794658991e-02  1.0302059675e-02  7.3794658991e-02  2.8675429236e-02
-3.1690623892e-02  1.5908642621e-02  2.4855017665e-01  1.5908642621e-02  2.0202706492e-01 -5.1642037382e-01  2.4855017665e-01 -5.1642037382e-01 -1.3804852042e-01
 1.3547451195e-01  5.4906113298e-01 -2.7009469723e+00  5.4906113298e-01  1.2617488977e-01 -4.4396936804e-02 -2.7009469723e+00 -4.4396936804e-02 -8.7210286306e-01
-3.5403164800e-01  8.9127174064e-01  2.9305311907e-01  8.9127174064e-01  2.3197919615e-01  1.9492933398e-01  2.9305311907e-01  1.9492933398e-01  7.9071088698e-03
 7.8062627553e-02  5.5232577172e-02 -4.9127840134e-01  5.5232577172e-02 -1.9742195919e-01  5.0189038717e-01 -4.9127840134e-01  5.0189038717e-01  7.7942325465e-02
-1.1828736641e+00 -2.5058624140e-01  4.6124541389e-01 -2.5058624140e-01  3.5422126656e-01  2.0656790486e-01  4.6124541389e-01  2.0656790486e-01 -5.1078897976e-01
-5.7669662246e-01  7.9829713562e-02  1.6313373256e-01  7.9829713562e-02 -7.4576649537e-02  5.4321023248e-02  1.6313373256e-01  5.4321023248e-02 -4.0625256531e-01
 2.8487906675e-01  1.0378160854e-01 -5.3592132233e-01  1.0378160854e-01  1.2010195648e-01  2.7740452893e-02 -5.3592132233e-01  2.7740452893e-02  7.3743562130e-02
-1.0871655334e+00  9.3273944233e-02 -1.2516796426e-01  9.3273944233e-02 -4.1638925523e-01  1.6960311043e-01 -1.2516796426e-01  1.6960311043e-01 -1.1980161494e+00
-4.0559987297e-03 -6.1085350648e-04 -5.2460311846e-02 -6.1085350648e-04 -4.5630981165e-03  7.7643119680e-03 -5.2460311846e-02  7.7643119680e-03  1.3694317769e-03
 3.6770234323e-01  4.5534217513e-01 -2.4335562574e+00  4.5534217513e-01  1.1084334572e-01 -8.1197974754e-02 -2.4335562574e+00 -8.1197974754e-02 -4.9802532285e-01
 3.4222622475e-02  1.2730301746e-01 -6.6863107039e-02  1.2730301746e-01  2.1186806887e-01 -5.3389172134e-01 -6.6863107039e-02 -5.3389172134e-01 -1.8961161478e-01
-1.0896275009e+00 -5.5508732845e-01  2.4294636632e+00 -5.5508732845e-01 -1.5918221054e-02  2.6595130045e-01  2.4294636632e+00  2.6595130045e-01 -2.5212297505e-01
-7.9699395263e-02  1.0132120417e+00  1.5208098942e-01  1.0132120417e+00  6.7549824791e-02  1.4260797755e-02  1.5208098942e-01  1.4260797755e-02  5.1400619289e-02
-7.7107757704e-01 -9.5303885568e-03 -6.9731541531e-01 -9.5303885568e-03  3.7414490926e-01  5.5880656711e-02 -6.9731541531e-01  5.5880656711e-02 -9.0510331804e-01
-2.2286891672e-01 -1.0084029788e-01 -9.2817327306e-03 -1.0084029788e-01 -1.3279133314e-01  5.4000641146e-01 -9.2817327306e-03  5.4000641146e-01 -1.6579472228e-02
 2.9101118090e-01  7.1456976619e-03 -4.7819646589e-02  7.1456976619e-03  5.4550390604e-02  1.4684536563e-02 -4.7819646589e-02  1.4684536563e-02  2.9000809258e-01
 2.5283966195e-01  6.6054660770e-02 -3.3398274809e-01  6.6054660770e-02  2.6622637291e-02  3.5499294580e-02 -3.3398274809e-01  3.5499294580e-02 -1.8409759024e-01
 9.1397246286e-01  1.8845450534e-01 -2.7935116280e-01  1.8845450534e-01  6.0064982476e-01 -1.8166101314e-01 -2.7935116280e-01 -1.8166101314e-01  1.4361653453e+00
 9.2992842439e-01  1.7470858500e-01 -5.3820396665e-01  1.7470858500e-01  3.6898329889e-01 -3.5117794918e-01 -5.3820396665e-01 -3.5117794918e-01  1.8788075577e+00
 6.2322069573e-03  4.6316946361e-02 -3.1940440144e-02  4.6316946361e-02 -3.8581202711e-02  9.4106864860e-02 -3.1940440144e-02  9.4106864860e-02 -6.4979157517e-03
 6.0771882109e-02 -6.8206576540e-02 -1.6620427550e-01 -6.8206576540e-02 -1.9924494659e-01  4.7780978594e-01 -1.6620427550e-01  4.7780978594e-01  1.8352280121e-01
-1.2952101330e+00 -3.3153348352e-01  2.2527415906e+00 -3.3153348352e-01  1.2477130105e-01  2.4890703752e-01  2.2527415906e+00  2.4890703752e-01 -1.9656089008e-01
 1.3041744836e-02 -1.0104893621e+00  1.8937548927e-01 -1.0104893621e+00 -2.2060819362e-01  4.5043945172e-02  1.8937548927e-01  4.5043945172e-02  1.8003452278e-02
-6.2253662576e-02 -1.3350234587e-01  4.0378231508e-01 -1.3350234587e-01  1.3302129151e-01 -5.0251398891e-01  4.0378231508e-01 -5.0251398891e-01 -1.5005556180e-01
-3.7555478378e-01  1.4418124465e-01 -1.1893344515e+00  1.4418124465e-01  4.4016560800e-01  3.4291207531e-02 -1.1893344515e+00  3.4291207531e-02 -5.3441776208e-01
-2.0797710709e-01  3.9859506211e-02 -6.4148775768e-02  3.9859506211e-02 -2.4793320437e-02  8.3485849976e-02 -6.4148775768e-02  8.3485849976e-02 -1.5659647804e-01
 1.5615080216e-01 -5.1824592128e-02  3.6493568855e-01 -5.1824592128e-02  4.0476084894e-02 -2.2523117466e-03  3.6493568855e-01 -2.2523117466e-03  1.8944235535e-02
-1.0469205134e+00  3.3116347534e-02  4.4584706518e-02  3.3116347534e-02 -4.0465585029e-01  1.5702423733e-01  4.4584706518e-02  1.5702423733e-01 -1.2233932667e+00
 2.1664845026e-01 -5.7572597709e-02 -9.7919225574e-02 -5.7572597709e-02  4.3887238969e-02 -8.7083165272e-02 -9.7919225574e-02 -8.7083165272e-02  2.1419005399e-01
 1.3884533551e+00  1.4873754172e-01 -5.1865810859e-01  1.4873754172e-01  3.5152355041e-01 -2.8303640497e-01 -5.1865810859e-01 -2.8303640497e-01  1.7611410431e+00
 7.4550623227e-03 -4.2349129229e-02  2.7896118097e-01 -4.2349129229e-02  1.8262997074e-01 -5.2285784157e-01  2.7896118097e-01 -5.2285784157e-01 -8.1281233756e-02
 3.5061107407e-01 -9.5393093417e-01  1.6800413731e-01 -9.5393093417e-01 -2.7724302560e-01 -2.5749298745e-01  1.6800413731e-01 -2.5749298745e-01  1.5038405665e-01
 3.0676791285e-01 -3.1297777592e-01  2.2446872484e+00 -3.1297777592e-01 -1.4013306852e-01 -5.3733806628e-02  2.2446872484e+00 -5.3733806628e-02  1.1646681349e+00
-2.3094135103e-01 -1.1116654335e-01  7.6146550852e-01 -1.1116654335e-01  2.7754153555e-01 -4.5816398162e-01  7.6146550852e-01 -4.5816398162e-01  1.8630404034e-02
-8.9626988254e-01 -1.9263127427e-01  7.7674826660e-01 -1.9263127427e-01  3.3218967067e-01  2.8536325616e-01  7.7674826660e-01  2.8536325616e-01 -1.3715797860e-01
-3.1242213517e-01  2.8720054292e-03 -1.1455523473e-02  2.8720054292e-03 -5.7205046260e-02 -8.9617967798e-02 -1.1455523473e-02 -8.9617967798e-02 -7.0156705843e-02
-7.2922425889e-01  1.5859068161e-01 -4.6781239965e-03  1.5859068161e-01 -1.6170279628e-01  1.0096489865e-01 -4.6781239965e-03  1.0096489865e-01 -7.4992105604e-01
-9.8708953800e-01  1.4653224299e-01 -1.4839261941e-01  1.4653224299e-01 -4.9252411827e-01  2.1230248633e-01 -1.4839261941e-01  2.1230248633e-01 -1.3740923369e+00
-9.6715402589e-01  7.1226645804e-02 -3.8901797328e-01  7.1226645804e-02 -2.9037429806e-01  2.4545252153e-01 -3.8901797328e-01  2.4545252153e-01 -1.5268654025e+00
-8.6123310988e-02 -3.2029956259e-02  1.1913905279e-02 -3.2029956259e-02 -6.3110408910e-02  7.7057608040e-02  1.1913905279e-02  7.7057608040e-02 -1.7661953580e-01
-2.7762173746e-03 -1.1760984393e-02  6.8667940780e-02 -1.1760984393e-02  2.1001795286e-01 -5.7125404510e-01  6.8667940780e-02 -5.7125404510e-01 -2.0393468439e-01
 2.5729075062e-01  5.2347782627e-01 -2.8214632745e+00  5.2347782627e-01  7.4777875604e-02 -3.6350886502e-02 -2.8214632745e+00 -3.6350886502e-02 -9.9173380019e-01
-1.6523436891e-01  9.5543055801e-01  1.5334536948e-01  9.5543055801e-01  1.0286380868e-01  1.8365429084e-01  1.5334536948e-01  1.8365429084e-01  5.2919629907e-02
 1.3896615879e+00  1.6312952270e-01 -2.1706885260e-01  1.6312952270e-01 -2.9036507590e-01 -2.4719158531e-01 -2.1706885260e-01 -2.4719158531e-01  1.0167388002e+00
-1.2347206507e-02 -1.2676677656e-01 -8.3555373631e-02 -1.2676677656e-01 -1.9227285694e-01  4.8663297965e-01 -8.3555373631e-02  4.8663297965e-01  1.4094655451e-01
 1.3496828318e-01  2.7780758783e-03  8.5521808735e-02  2.7780758783e-03 -8.2718163905e-02  1.5241524388e-02  8.5521808735e-02  1.5241524388e-02 -9.1448516266e-02
 7.6677445627e-02 -5.5504675918e-02 -4.8451991538e-03 -5.5504675918e-02  1.0570711607e-02  9.3343502059e-03 -4.8451991538e-03  9.3343502059e-03  8.7467652650e-02
 1.0165633478e+00 -7.9817014064e-03  1.6071987110e-01 -7.9817014064e-03  6.0679441715e-01 -1.5361620437e-01  1.6071987110e-01 -1.5361620437e-01  1.4939706587e+00
-1.1253521310e+00 -1.0268368020e-02 -2.7113403300e-01 -1.0268368020e-02 -3.9770031205e-01  2.7973460814e-01 -2.7113403300e-01  2.7973460814e-01 -2.0165545171e+00
 1.1368994142e-02 -1.2732496121e-01 -2.0388739864e-02 -1.2732496121e-01 -4.0020436561e-02  4.0536044567e-02 -2.0388739864e-02  4.0536044567e-02  4.9493864441e-03
 6.1748078359e-02 -4.0926615718e-02 -2.3060776933e-01 -4.0926615718e-02 -1.9693204742e-01  4.7167234641e-01 -2.3060776933e-01  4.7167234641e-01  1.6042933103e-01
-2.6846008519e-01  9.2022984754e-01  1.8663886106e-01  9.2022984754e-01  2.7032426553e-01  1.3552463673e-01  1.8663886106e-01  1.3552463673e-01 -2.4379508090e-02
-6.9349464011e-01 -4.1290895714e-01  2.0970261070e+00 -4.1290895714e-01  3.2400440391e-02  1.0058455522e-01  2.0970261070e+00  1.0058455522e-01  1.3780337476e-01
-6.8180130972e-01  7.6804855084e-02 -4.5180896017e-01  7.6804855084e-02  4.3472816382e-01  2.2503112021e-01 -4.5180896017e-01  2.2503112021e-01 -5.7482354671e-01
-1.3236795250e-01  1.2129445069e-02  2.7462866429e-01  1.2129445069e-02  2.3945764811e-01 -4.9077054335e-01  2.7462866429e-01 -4.9077054335e-01 -2.2217284250e-01
 7.1919895079e-02  8.3952399485e-02 -2.6389710286e-01  8.3952399485e-02 -2.4166435184e-02 -3.1282685990e-02 -2.6389710286e-01 -3.1282685990e-02 -2.2278469996e-01
-8.1229781852e-01  9.9533283913e-02  8.3107717910e-02  9.9533283913e-02 -2.8775751063e-01  1.6814375229e-01  8.3107717910e-02  1.6814375229e-01 -9.9057048602e-01
 7.8420536066e-01 -8.3428091077e-02 -1.4582730417e-01 -8.3428091077e-02  4.4172927322e-01 -1.7046504885e-01 -1.4582730417e-01 -1.7046504885e-01  1.2908689324e+00
 5.6524735188e-01  4.8068396057e-02 -2.1566413871e-01  4.8068396057e-02  1.7295576722e-01 -2.0146882541e-01 -2.1566413871e-01 -2.0146882541e-01  1.2043665674e+00
-3.2539251191e-02 -5.2148351648e-02 -3.3132356544e-02 -5.2148351648e-02 -7.1275129649e-04 -8.0022607962e-02 -3.3132356544e-02 -8.0022607962e-02 -1.4785849527e-01
-3.7516143758e-02  7.1248113245e-02  1.9009542665e-01  7.1248113245e-02  2.0864210689e-01 -4.9829261193e-01  1.9009542665e-01 -4.9829261193e-01 -1.5849721240e-01
-1.8596406382e-01  9.8427970654e-01 -2.6789521981e-01  9.8427970654e-01  2.2800138219e-01  9.0600381937e-02 -2.6789521981e-01  9.0600381937e-02 -1.2840429169e-01
-4.7321811270e-01 -3.3676019797e-01  2.5819755992e+00 -3.3676019797e-01 -2.7785413336e-02  9.5612684919e-02  2.5819755992e+00  9.5612684919e-02  5.8619407640e-01
 1.7535709536e-01 -1.0406802117e-01  2.3662502429e-01 -1.0406802117e-01  1.0354333550e-01 -5.5640682840e-01  2.3662502429e-01 -5.5640682840e-01 -3.2074960587e-02
-1.0746833344e+00 -1.5185557786e-01  1.4102066831e-01 -1.5185557786e-01  4.0984386291e-01  1.0876071746e-01  1.4102066831e-01  1.0876071746e-01 -6.6574855563e-01
-3.7062915032e-01 -3.5319801662e-03  2.9789041707e-01 -3.5319801662e-03 -2.1856142937e-01  2.1031195687e-02  2.9789041707e-01  2.1031195687e-02 -4.1113084759e-01
 3.0438018442e-01 -9.1343108717e-02  4.4878350991e-02 -9.1343108717e-02  1.4515716036e-02 -6.2460765908e-02  4.4878350991e-02 -6.2460765908e-02  2.3896662990e-01
 1.1336305945e+00 -3.6801825704e-02  2.5808348760e-03 -3.6801825704e-02  4.4790281859e-01 -1.8403802513e-01  2.5808348760e-03 -1.8403802513e-01  1.3223260424e+00
 3.2413870882e-02 -1.0121268056e-01 -5.2324161835e-02 -1.0121268056e-01 -1.3029589991e-02 -4.3004796456e-02 -5.2324161835e-02 -4.3004796456e-02  2.6396452738e-02
 1.2543273321e+00  9.8549112506e-02 -2.7022792933e-01  9.8549112506e-02  3.4221914825e-01 -2.6186889264e-01 -2.7022792933e-01 -2.6186889264e-01  1.6415142706e+00
 4.6804286112e-02  1.2152099936e-01 -1.8297187545e-01  1.2152099936e-01 -1.4706014515e-01  5.1160044787e-01 -1.8297187545e-01  5.1160044787e-01  1.7324974295e-01
-3.2735826204e-01  8.2429013169e-01  2.9053897779e-01  8.2429013169e-01  2.4853363310e-01  1.4202010757e-01  2.9053897779e-01  1.4202010757e-01 -7.3538234077e-03
-7.2941219396e-01 -5.1587437260e-01  2.2572346717e+00 -5.1587437260e-01  9.9612782190e-03  7.1888674595e-02  2.2572346717e+00  7.1888674595e-02  3.0604461256e-01
-9.4556031435e-01  3.7333183675e-02 -3.4836397763e-01  3.7333183675e-02  2.7363174881e-01  2.0659215323e-01 -3.4836397763e-01  2.0659215323e-01 -8.1104493042e-01
 1.6884533703e-01 -2.1666094392e-01 -2.7381787614e-01 -2.1666094392e-01 -2.4610057599e-01  4.7595613363e-01 -2.7381787614e-01  4.7595613363e-01  1.7438663940e-01
 1.3759736175e-01 -5.6323780239e-02 -1.6410413823e-01 -5.6323780239e-02  4.9167113594e-01 -5.9668551138e-02 -1.6410413823e-01 -5.9668551138e-02  3.8003587643e-01
-8.9266880577e-01  1.5239109129e-01 -3.3587546889e-02  1.5239109129e-01 -2.1207354576e-01  1.3102060254e-01 -3.3587546889e-02  1.3102060254e-01 -9.9811505627e-01
 7.3507454309e-01 -2.2611195882e-02  2.5667830983e-02 -2.2611195882e-02  3.3430987960e-01 -1.2990176107e-01  2.5667830983e-02 -1.2990176107e-01  1.0732923047e+00
 1.1280182504e-01  2.2333705598e-01  2.4613350759e-02  2.2333705598e-01  1.1737852284e-01  8.7602645723e-03  2.4613350759e-02  8.7602645723e-03  8.5867060173e-02
 6.6392357348e-01  9.5301222512e-03  1.4103229592e-01  9.5301222512e-03  2.2062073407e-01 -1.8540878319e-01  1.4103229592e-01 -1.8540878319e-01  1.1999590343e+00
-2.3978580698e-02 -9.1330883691e-02  3.1848836675e-01 -9.1330883691e-02  1.7539888985e-01 -5.4593270306e-01  3.1848836675e-01 -5.4593270306e-01 -1.0700340073e-01
 4.0543825571e-02  3.5800751421e-01 -2.6004290230e+00  3.5800751421e-01  1.0794544435e-01 -9.9252894714e-02 -2.6004290230e+00 -9.9252894714e-02 -9.8468534017e-01
-2.9047016595e-01  8.8506553467e-01 -6.6955229808e-01  8.8506553467e-01  1.9053113317e-01  3.8007769098e-01 -6.6955229808e-01  3.8007769098e-01 -2.3197148132e-01
 4.5250185028e-01 -3.2443708421e-01 -8.0714943713e-01 -3.2443708421e-01 -3.5450369925e-01  3.0027494137e-01 -8.0714943713e-01  3.0027494137e-01  4.1933694377e-02
-1.1043994637e+00 -2.6292390763e-01  3.2481205236e-01 -2.6292390763e-01  2.8896733152e-01  2.5789303821e-01  3.2481205236e-01  2.5789303821e-01 -4.7685580246e-01
-3.1204750289e-01  2.4340772562e-01 -5.9322205067e-01  2.4340772562e-01 -2.2583603203e-01  1.4341871207e-01 -5.9322205067e-01  1.4341871207e-01 -7.0772235206e-01
 6.5097454736e-01 -6.4758081519e-02 -2.6128377563e-01 -6.4758081519e-02 -1.8726930723e-02 -5.6861649208e-03 -2.6128377563e-01 -5.6861649208e-03  2.8039470798e-01
-1.2276121942e+00  1.2307051838e-01 -5.0920604896e-02  1.2307051838e-01 -4.2283252105e-01  1.6275467339e-01 -5.0920604896e-02  1.6275467339e-01 -1.2149483285e+00
 9.4523941985e-02 -1.6981450712e-01  6.8519541200e-02 -1.6981450712e-01 -3.9082981016e-02 -5.8925180819e-02  6.8519541200e-02 -5.8925180819e-02  1.1735734696e-01
-7.9807858502e-01  3.7693894893e-01 -2.2193458515e+00  3.7693894893e-01 -1.3601058643e-01  1.2095758968e-01 -2.2193458515e+00  1.2095758968e-01 -1.5666111114e+00
-1.7650549666e-02  1.0092595979e-01  6.3873135193e-02  1.0092595979e-01  2.0391500433e-01 -4.9795880704e-01  6.3873135193e-02 -4.9795880704e-01 -1.8566969188e-01
-1.4816116798e-01  9.3064612178e-01  1.5604301123e-01  9.3064612178e-01  1.1273863058e-01  1.1104353397e-01  1.5604301123e-01  1.1104353397e-01  3.3657161671e-02
 3.6883100776e-01  4.6294374052e-01 -2.4250354228e+00  4.6294374052e-01  7.5187121223e-02 -7.3536401281e-02 -2.4250354228e+00 -7.3536401281e-02 -6.1199555528e-01
 1.0454447255e+00  1.3006584427e-01 -8.8836569906e-02  1.3006584427e-01 -3.8063115146e-01 -2.1157919846e-01 -8.8836569906e-02 -2.1157919846e-01  7.0382984357e-01
-6.0490688712e-03  4.9250677510e-02 -4.0819278401e-02  4.9250677510e-02 -1.9186634677e-01  5.3210245589e-01 -4.0819278401e-02  5.3210245589e-01  1.9714997871e-01
 1.4358729603e-01 -1.3909573198e-02  2.8839458474e-02 -1.3909573198e-02  2.4182853281e-01 -1.8191842509e-02  2.8839458474e-02 -1.8191842509e-02  3.5878313068e-01
 2.5138472682e-02 -6.4770584125e-02 -1.1780383854e-02 -6.4770584125e-02 -3.2518146211e-03 -1.1109959416e-02 -1.1780383854e-02 -1.1109959416e-02  1.2863352189e-02
-1.1343740612e+00 -6.0105250878e-02  6.4350210671e-02 -6.0105250878e-02 -5.1661781547e-01  1.9117590953e-01  6.4350210671e-02  1.9117590953e-01 -1.5043523997e+00
-2.4722503109e-02  1.4271369177e-01  2.1396982046e-02  1.4271369177e-01 -5.4916767035e-03  7.6571658898e-02  2.1396982046e-02  7.6571658898e-02  2.2189878801e-02
-8.8608579276e-01 -7.8549940522e-02  1.5098552481e-01 -7.8549940522e-02 -2.7971880694e-01  2.3944991329e-01  1.5098552481e-01  2.3944991329e-01 -1.4925924350e+00
-4.6099363023e-03 -7.6306709307e-02 -1.6558162392e-02 -7.6306709307e-02 -2.1133944370e-01  5.3530443853e-01 -1.6558162392e-02  5.3530443853e-01  1.9779417843e-01
-1.2085709931e+00 -5.7368092031e-01  2.5699359030e+00 -5.7368092031e-01 -4.7581727951e-03  2.4829104322e-01  2.5699359030e+00  2.4829104322e-01 -1.4926289625e-01
-1.3110333844e-01  9.9011576020e-01  1.7782130701e-01  9.9011576020e-01  1.2736075720e-01  1.6805200410e-02  1.7782130701e-01  1.6805200410e-02  1.6431727356e-02
 8.7389901532e-01 -3.5872956997e-02  7.5220807053e-01 -3.5872956997e-02 -3.6811056036e-01 -8.3193430810e-02  7.5220807053e-01 -8.3193430810e-02  9.1543661093e-01
-1.5407365107e-01 -6.8986456158e-02 -1.1191688807e-01 -6.8986456158e-02 -1.4381548849e-01  5.2533775016e-01 -1.1191688807e-01  5.2533775016e-01  3.9844418946e-02
 2.9140668775e-01  4.3120831620e-02 -1.7557398195e-01  4.3120831620e-02  1.6360944872e-01  2.1993797471e-02 -1.7557398195e-01  2.1993797471e-02  6.2790468892e-02
-5.7470126358e-02 -1.5266644678e-02 -1.7866151863e-02 -1.5266644678e-02  7.2886997703e-03 -3.3008735223e-02 -1.7866151863e-02 -3.3008735223e-02 -1.1074405971e-01
-9.6619714091e-01 -1.0423365133e-01  2.0071342763e-01 -1.0423365133e-01 -5.4529213634e-01  1.6903611385e-01  2.0071342763e-01  1.6903611385e-01 -1.3462169025e+00
 1.2519173931e+00  1.7530367417e-01 -5.2190686086e-01  1.7530367417e-01  4.1299522920e-01 -3.3355877022e-01 -5.2190686086e-01 -3.3355877022e-01  1.9315741450e+00
-1.2885006969e-02  1.1131603064e-02  1.9940962386e-02  1.1131603064e-02  2.4006617771e-02 -5.8138875193e-02  1.9940962386e-02 -5.8138875193e-02 -1.5928316272e-02
-2.6927953784e-02  6.4312811551e-02  1.1303870131e-01  6.4312811551e-02  2.1299929887e-01 -5.3333073849e-01  1.1303870131e-01 -5.3333073849e-01 -1.9182451480e-01
-7.9708494085e-01 -5.7738087743e-01  2.8521969046e+00 -5.7738087743e-01 -4.5042536684e-02  1.5674107995e-01  2.8521969046e+00  1.5674107995e-01  3.7713343996e-01
 1.9309352079e-01 -9.9681972356e-01 -1.8657705636e-01 -9.9681972356e-01 -1.6885996826e-01 -7.3822839993e-02 -1.8657705636e-01 -7.3822839993e-02  6.4341743236e-04
 1.0995328553e+00  3.5722069482e-02  3.2703314459e-01  3.5722069482e-02 -2.7230207104e-01 -3.4593420865e-01  3.2703314459e-01 -3.4593420865e-01  9.6099822844e-01
-2.7990753959e-01 -6.5979084233e-02  4.1887243663e-02 -6.5979084233e-02  2.5627290670e-01 -4.4989236573e-01  4.1887243663e-02 -4.4989236573e-01 -4.1962023372e-01
-9.6941633904e-02 -1.1227735879e-02 -7.4664667743e-03 -1.1227735879e-02 -2.4952547169e-02  3.3411492072e-02 -7.4664667743e-03  3.3411492072e-02 -9.0868667310e-02
-5.5053639107e-02 -6.8292314225e-03  8.9339857076e-02 -6.8292314225e-03 -7.3553080801e-02  1.4893985070e-02  8.9339857076e-02  1.4893985070e-02 -1.9045413092e-01
-8.4861481940e-01 -5.7357981605e-03  7.2507396445e-02 -5.7357981605e-03 -4.7380791917e-01  1.2092996101e-01  7.2507396445e-02  1.2092996101e-01 -1.0627729155e+00
 1.3968067877e+00  1.1682279318e-01 -3.3634592532e-01  1.1682279318e-01  4.6683227998e-01 -3.8264986660e-01 -3.3634592532e-01 -3.8264986660e-01  2.3494779940e+00
-2.7019929524e-01 -5.8864662814e-02  4.0019528303e-02 -5.8864662814e-02 -9.3801206004e-02  5.1498866772e-02  4.0019528303e-02  5.1498866772e-02 -4.8885319174e-01
 1.7765356794e-01 -1.8285141725e-02 -5.1519592553e-01 -1.8285141725e-02 -2.4133522220e-01  5.6271011571e-01 -5.1519592553e-01  5.6271011571e-01  1.9399909465e-01
-1.3562472121e+00 -6.8854915894e-01  3.2873588895e+00 -6.8854915894e-01 -4.5773517072e-02  2.2331714159e-01  3.2873588895e+00  2.2331714159e-01  1.3060494052e-01
 3.8189535445e-01 -7.2726791822e-01 -6.2693155352e-01 -7.2726791822e-01 -3.5189547426e-01  1.5147288980e-01 -6.2693155352e-01  1.5147288980e-01  5.8902746177e-02
-4.8753985934e-01  6.2708705726e-01 -5.9687816693e-01  6.2708705726e-01  1.5843219583e-01  4.7041926569e-01 -5.9687816693e-01  4.7041926569e-01 -2.9264546681e-01
-1.2780765791e+00 -7.0680454290e-02 -4.0275048258e-01 -7.0680454290e-02  2.7125195950e-01  5.5570251109e-02 -4.0275048258e-01  5.5570251109e-02 -1.0907551627e+00
-7.7705947235e-01  1.3347286995e-01  2.5546923965e-02  1.3347286995e-01 -1.5959908893e-01  1.6229835118e-01  2.5546923965e-02  1.6229835118e-01 -6.1860606855e-01
 1.6107320456e-02 -1.6272142807e-02  3.9286167749e-01 -1.6272142807e-02  2.9000902789e-02 -6.0959804308e-02  3.9286167749e-01 -6.0959804308e-02 -1.6371807609e-01
 9.2534425517e-01 -1.1333320426e-01 -4.2002908975e-01 -1.1333320426e-01  4.3468737269e-01 -1.1314871180e-01 -4.2002908975e-01 -1.1314871180e-01  8.6170542112e-01
-1.6767845425e+00 -5.3065013756e-01  2.3060183710e+00 -5.3065013756e-01 -1.4614265335e-01  2.5247584622e-01  2.3060183710e+00  2.5247584622e-01 -5.8929631339e-01
[truncated: 1,220,023 more chars]
