# Supplementary material for: Fast and accurate excited states predictions: machine learning and diabatization
Source: Phys Chem Chem Phys. 2024 Jan 9;26(5):4306–19. doi: 10.1039/d3cp05685f (PMC10829538; doi:10.1039/d3cp05685f)
Supplement: CP-026-D3CP05685F-s001 [file CP-026-D3CP05685F-s001.zip › CH2O_b3lyp_6-31gs_wigmovie.xyz]

4
Geom 1
C   0.608499   -0.00124163   0.0738611
O   -0.638157   -0.0121057   -0.0747697
H   1.10206   -0.0936242   1.13838
H   1.30826   0.286341   -0.885957
4
Geom 2
C   0.615494   0.0158087   0.0724724
O   -0.62718   -0.0172076   -0.0659248
H   0.864211   -0.156578   1.05692
H   1.2886   0.227251   -0.928343
4
Geom 3
C   0.607458   0.0329385   0.044773
O   -0.63407   -0.0222004   -0.0559892
H   0.905728   -0.219274   1.13273
H   1.45211   0.165224   -0.832025
4
Geom 4
C   0.613894   -2.66335e-05   0.0745281
O   -0.62928   -0.0124618   -0.0719438
H   0.978158   -0.082891   1.02067
H   1.22703   0.266792   -0.821044
4
Geom 5
C   0.554577   0.00459918   0.0573271
O   -0.594767   -0.012871   -0.0668515
H   1.08538   -0.0911238   1.0034
H   1.27833   0.226441   -0.679775
4
Geom 6
C   0.590805   0.0214251   0.0730312
O   -0.613921   -0.017555   -0.0699926
H   0.985431   -0.170521   1.01439
H   1.2509   0.179834   -0.827906
4
Geom 7
C   0.55271   0.000395782   0.0547557
O   -0.590357   -0.012137   -0.0643144
H   1.0261   -0.0974973   1.13099
H   1.28986   0.271213   -0.817017
4
Geom 8
C   0.567075   -0.00572163   0.0540437
O   -0.604404   -0.0108864   -0.064834
H   1.0512   -0.0601387   1.07928
H   1.31665   0.286847   -0.748585
4
Geom 9
C   0.565243   0.0215261   0.0481466
O   -0.599193   -0.0168496   -0.0658615
H   1.07186   -0.162095   1.06415
H   1.2351   0.159009   -0.646937
4
Geom 10
C   0.57342   0.0084421   0.0520784
O   -0.613493   -0.0142848   -0.065826
H   1.10395   -0.101208   1.01411
H   1.3326   0.213205   -0.644269
4
Geom 11
C   0.595185   0.0263636   0.0578077
O   -0.618819   -0.0193228   -0.0640835
H   0.951981   -0.200608   1.12902
H   1.30993   0.179174   -0.855057
4
Geom 12
C   0.58532   0.00245624   0.0545689
O   -0.608879   -0.0129871   -0.064688
H   0.967212   -0.104332   1.13853
H   1.25442   0.267007   -0.816403
4
Geom 13
C   0.60797   0.0275064   0.0401554
O   -0.626588   -0.0199551   -0.0584743
H   0.914925   -0.194298   1.13975
H   1.31808   0.169293   -0.744622
4
Geom 14
C   0.608603   0.0180155   0.0600103
O   -0.630343   -0.0163433   -0.0714324
H   1.06789   -0.144568   1.03494
H   1.21717   0.175248   -0.670564
4
Geom 15
C   0.582973   -0.0274239   0.0591268
O   -0.617835   -0.00501993   -0.0719681
H   1.13468   0.019326   1.14153
H   1.25702   0.372682   -0.758139
4
Geom 16
C   0.597021   -0.0132406   0.0799732
O   -0.624158   -0.00842823   -0.0774442
H   1.11216   -0.0174133   0.947305
H   1.21264   0.294635   -0.725214
4
Geom 17
C   0.590773   0.0199163   0.084917
O   -0.638754   -0.0177435   -0.0752528
H   1.17507   -0.167655   1.02813
H   1.45578   0.197923   -0.899688
4
Geom 18
C   0.602352   0.0468753   0.071799
O   -0.63052   -0.0239538   -0.0712551
H   1.0531   -0.26494   0.999266
H   1.30919   0.0727743   -0.778073
4
Geom 19
C   0.561593   0.000783801   0.0777712
O   -0.606418   -0.0113628   -0.0772865
H   1.20769   -0.0685733   0.91705
H   1.25741   0.225383   -0.671242
4
Geom 20
C   0.596129   0.0169638   0.0721468
O   -0.622384   -0.0175203   -0.065286
H   0.938334   -0.151751   1.00316
H   1.36894   0.213633   -0.880844
4
Geom 21
C   0.593966   -0.00698728   0.0609825
O   -0.622891   -0.010417   -0.0707081
H   1.07293   -0.0723284   1.18176
H   1.26813   0.306656   -0.840454
4
Geom 22
C   0.556741   0.0317617   0.0736269
O   -0.606412   -0.0200728   -0.0695932
H   1.12916   -0.194044   0.910232
H   1.3936   0.120239   -0.737179
4
Geom 23
C   0.600816   0.0435348   0.0636434
O   -0.614299   -0.0230076   -0.0667339
H   0.917541   -0.258531   1.03942
H   1.20561   0.091124   -0.792871
4
Geom 24
C   0.616862   0.00776122   0.0851046
O   -0.649252   -0.0135189   -0.0837701
H   1.2277   -0.120045   1.07697
H   1.25912   0.227994   -0.815578
4
Geom 25
C   0.584924   0.0153977   0.0552863
O   -0.617858   -0.0166558   -0.063482
H   1.00945   -0.145053   1.07784
H   1.35939   0.211862   -0.783395
4
Geom 26
C   0.574998   -0.00592915   0.0308185
O   -0.604156   -0.0107966   -0.0591619
H   1.0011   -0.0687377   1.22361
H   1.26847   0.296491   -0.706392
4
Geom 27
C   0.608966   0.0156277   0.06147
O   -0.623897   -0.0162507   -0.0678333
H   0.957828   -0.145909   1.06416
H   1.2206   0.20355   -0.774291
4
Geom 28
C   0.579419   0.0315829   0.057414
O   -0.613856   -0.0189601   -0.0721735
H   1.15556   -0.187387   0.97358
H   1.21531   0.0980527   -0.566532
4
Geom 29
C   0.566308   0.0442982   0.0874086
O   -0.606686   -0.0223556   -0.0771655
H   1.13963   -0.251613   0.909317
H   1.27356   0.0647683   -0.780182
4
Geom 30
C   0.584151   0.0217401   0.0771605
O   -0.628609   -0.0172406   -0.0764601
H   1.20659   -0.158269   0.968143
H   1.34209   0.158842   -0.728181
4
Geom 31
C   0.561338   0.01248   0.099814
O   -0.59578   -0.0140536   -0.0818813
H   1.11735   -0.139648   0.94407
H   1.18194   0.199898   -0.887801
4
Geom 32
C   0.586641   0.00316823   0.0661824
O   -0.615317   -0.0125168   -0.072712
H   1.0794   -0.110498   1.14092
H   1.22867   0.257231   -0.829725
4
Geom 33
C   0.575574   -0.0151109   0.0819016
O   -0.615524   -0.0085035   -0.0743483
H   1.1148   -0.0228985   0.992965
H   1.32834   0.323584   -0.84297
4
Geom 34
C   0.595675   0.0439058   0.0305224
O   -0.619364   -0.023965   -0.0549357
H   0.919713   -0.260641   1.17015
H   1.34503   0.10401   -0.716483
4
Geom 35
C   0.584765   0.0359208   0.0709935
O   -0.610512   -0.0203933   -0.0729962
H   1.05217   -0.23011   1.04257
H   1.20198   0.111869   -0.784149
4
Geom 36
C   0.556687   0.0418989   0.0872125
O   -0.608237   -0.0226244   -0.0730253
H   1.13791   -0.243049   0.903843
H   1.41445   0.0890372   -0.83808
4
Geom 37
C   0.56165   -0.0135399   0.0703664
O   -0.599173   -0.0080044   -0.0736426
H   1.12497   -0.0274551   1.02227
H   1.22446   0.301515   -0.746127
4
Geom 38
C   0.593434   0.0201237   0.0453743
O   -0.611073   -0.0179129   -0.0587027
H   0.87904   -0.171706   1.13825
H   1.28079   0.202194   -0.801639
4
Geom 39
C   0.549497   0.0270827   0.0772437
O   -0.607959   -0.0166113   -0.0851676
H   1.39981   -0.194215   1.07195
H   1.23376   0.121186   -0.69478
4
Geom 40
C   0.616385   0.00101083   0.0729441
O   -0.634222   -0.0133063   -0.0690007
H   0.956506   -0.0839882   1.00432
H   1.29744   0.26894   -0.832538
4
Geom 41
C   0.569779   0.0294098   0.0707316
O   -0.615547   -0.0192081   -0.0724914
H   1.15975   -0.204243   1.05602
H   1.35276   0.144718   -0.802493
4
Geom 42
C   0.591325   0.0391989   0.0680517
O   -0.621712   -0.0239352   -0.0581713
H   0.870152   -0.231074   0.936292
H   1.48365   0.130014   -0.87813
4
Geom 43
C   0.598182   0.0212032   0.0672833
O   -0.632276   -0.0176564   -0.0716959
H   1.10076   -0.182249   1.1446
H   1.33905   0.195812   -0.862641
4
Geom 44
C   0.583018   0.0322726   0.0736154
O   -0.606147   -0.0200747   -0.0695599
H   0.969199   -0.218186   1.02414
H   1.23649   0.138328   -0.851477
4
Geom 45
C   0.615606   -0.0163627   0.079265
O   -0.63055   -0.00703845   -0.082058
H   1.1116   -0.0278371   1.10232
H   1.09336   0.320176   -0.798571
4
Geom 46
C   0.566607   -0.0260667   0.0880632
O   -0.604052   -0.00463589   -0.0802886
H   1.17282   0.0397666   0.871052
H   1.19502   0.329986   -0.700146
4
Geom 47
C   0.563792   0.0074235   0.0706852
O   -0.614454   -0.0136714   -0.0737607
H   1.20549   -0.117631   1.07341
H   1.36096   0.232021   -0.799193
4
Geom 48
C   0.588887   0.0190988   0.071523
O   -0.602549   -0.0171459   -0.0664419
H   0.872989   -0.165817   1.01794
H   1.20572   0.196335   -0.869849
4
Geom 49
C   0.558656   -0.0207582   0.0747974
O   -0.598419   -0.00564545   -0.078643
H   1.19046   -0.0134922   1.10644
H   1.18265   0.33606   -0.803697
4
Geom 50
C   0.573941   0.0162672   0.0930552
O   -0.583245   -0.0143669   -0.0810044
H   0.968944   -0.178846   1.08785
H   0.981342   0.198976   -0.965024
4
Geom 51
C   0.578123   0.0553761   0.0855816
O   -0.611475   -0.0249633   -0.0781166
H   1.11658   -0.313291   1.02092
H   1.23194   0.0359297   -0.85494
4
Geom 52
C   0.607599   0.0116322   0.066509
O   -0.623102   -0.0148969   -0.0715239
H   0.992587   -0.142049   1.12261
H   1.1895   0.225777   -0.834165
4
Geom 53
C   0.567708   -0.00276398   0.055643
O   -0.620268   -0.0116946   -0.0678833
H   1.19341   -0.0618615   1.04859
H   1.41868   0.26618   -0.688546
4
Geom 54
C   0.625646   0.0383593   0.0857826
O   -0.646444   -0.0213407   -0.0804849
H   1.10881   -0.239787   1.03238
H   1.22886   0.107547   -0.831202
4
Geom 55
C   0.574604   0.00504687   0.0604355
O   -0.603036   -0.0144507   -0.060557
H   0.902359   -0.115822   1.092
H   1.35413   0.270879   -0.905289
4
Geom 56
C   0.562348   0.00882752   0.0707762
O   -0.611941   -0.0142727   -0.0713765
H   1.16818   -0.107975   0.973553
H   1.37557   0.215192   -0.738255
4
Geom 57
C   0.631476   0.00250599   0.0784028
O   -0.655371   -0.0133523   -0.0762961
H   1.09367   -0.0974366   1.07329
H   1.31625   0.265316   -0.850718
4
Geom 58
C   0.599006   0.0197396   0.0651439
O   -0.625488   -0.0171374   -0.070615
H   1.04472   -0.177381   1.14709
H   1.27754   0.200134   -0.856816
4
Geom 59
C   0.602813   0.0362176   0.0538811
O   -0.61919   -0.0218708   -0.0614575
H   0.89467   -0.223336   1.04013
H   1.28231   0.12501   -0.761091
4
Geom 60
C   0.583296   0.0381695   0.0423547
O   -0.621561   -0.0215952   -0.0646344
H   1.10831   -0.238826   1.1668
H   1.33869   0.112887   -0.70009
4
Geom 61
C   0.627502   0.041344   0.0853253
O   -0.655432   -0.0226609   -0.0787662
H   1.12983   -0.250418   1.03086
H   1.32838   0.103593   -0.851514
4
Geom 62
C   0.558735   0.0338948   0.0527652
O   -0.621608   -0.0207539   -0.0672669
H   1.2464   -0.221665   1.13419
H   1.4938   0.133272   -0.749663
4
Geom 63
C   0.585907   0.00825023   0.0899398
O   -0.629727   -0.0148782   -0.0746523
H   1.12302   -0.109805   0.928098
H   1.4225   0.233505   -0.868988
4
Geom 64
C   0.580883   -0.0309963   0.0447596
O   -0.619757   -0.00554983   -0.0599054
H   1.04299   0.0692595   0.966013
H   1.40412   0.373694   -0.602994
4
Geom 65
C   0.604794   0.00425364   0.0661612
O   -0.626569   -0.0117423   -0.080089
H   1.16875   -0.106614   1.13585
H   1.10176   0.228132   -0.707329
4
Geom 66
C   0.593889   0.0192215   0.0600918
O   -0.629052   -0.0167325   -0.071235
H   1.13999   -0.146182   1.01909
H   1.29977   0.168679   -0.658819
4
Geom 67
C   0.56369   0.0109751   0.0708532
O   -0.584653   -0.0143839   -0.0686361
H   0.929494   -0.151069   1.11696
H   1.1652   0.234479   -0.926073
4
Geom 68
C   0.560975   -0.00193797   0.053001
O   -0.587691   -0.0115462   -0.063341
H   0.949114   -0.0993173   1.19207
H   1.22613   0.291445   -0.872654
4
Geom 69
C   0.608359   0.0128972   0.0953894
O   -0.636033   -0.0150593   -0.0815134
H   1.12917   -0.118936   0.876823
H   1.24908   0.19018   -0.77371
4
Geom 70
C   0.569287   0.00372864   0.0864843
O   -0.59514   -0.0115818   -0.0805049
H   1.091   -0.119559   1.08797
H   1.10348   0.244779   -0.894828
4
Geom 71
C   0.565988   -0.00314743   0.025142
O   -0.599871   -0.0129052   -0.0483202
H   0.888501   -0.0565207   1.07093
H   1.42035   0.284618   -0.658197
4
Geom 72
C   0.609653   0.000918673   0.0507873
O   -0.64014   -0.0137333   -0.0621054
H   1.01703   -0.0663569   1.00158
H   1.41101   0.259183   -0.67542
4
Geom 73
C   0.570209   -0.00485462   0.0565497
O   -0.603018   -0.0106527   -0.0673441
H   1.05929   -0.0553781   1.02808
H   1.24924   0.268053   -0.687389
4
Geom 74
C   0.606671   0.0201407   0.0404598
O   -0.636188   -0.0175551   -0.0642071
H   1.07211   -0.162101   1.16278
H   1.32871   0.186708   -0.680291
4
Geom 75
C   0.587208   0.022706   0.0670008
O   -0.625493   -0.0177143   -0.0718432
H   1.13483   -0.166008   1.01635
H   1.32799   0.162596   -0.728688
4
Geom 76
C   0.546056   0.0170413   0.0591062
O   -0.575527   -0.0163587   -0.0617116
H   0.906684   -0.176715   1.14783
H   1.25313   0.219237   -0.926965
4
Geom 77
C   0.610761   0.00352604   0.0622843
O   -0.632531   -0.0140295   -0.0655126
H   0.965766   -0.0900139   1.02056
H   1.32832   0.256494   -0.777212
4
Geom 78
C   0.603279   -0.00318228   0.0549055
O   -0.616102   -0.0114003   -0.0665708
H   0.944171   -0.07477   1.10981
H   1.17825   0.279398   -0.76181
4
Geom 79
C   0.581236   0.0195776   0.0387279
O   -0.60506   -0.018027   -0.054724
H   0.876252   -0.162686   1.11294
H   1.33339   0.201487   -0.760331
4
Geom 80
C   0.56508   0.0334271   0.0502779
O   -0.606804   -0.0213671   -0.0587466
H   0.997471   -0.214739   1.05862
H   1.43222   0.141646   -0.779697
4
Geom 81
C   0.568485   0.0044307   0.0679801
O   -0.617444   -0.0121747   -0.077999
H   1.27485   -0.105926   1.11035
H   1.28317   0.232197   -0.736658
4
Geom 82
C   0.614266   -0.00721145   0.0615448
O   -0.623708   -0.00975656   -0.0738476
H   1.00649   -0.0823611   1.24778
H   1.10584   0.308876   -0.863349
4
Geom 83
C   0.540158   0.0213203   0.102271
O   -0.58693   -0.0170285   -0.0768917
H   1.08955   -0.180245   0.93321
H   1.32148   0.18245   -0.985386
4
Geom 84
C   0.602853   0.00231227   0.0810045
O   -0.625879   -0.012478   -0.0764997
H   1.06539   -0.0915877   1.00282
H   1.21728   0.247897   -0.808004
4
Geom 85
C   0.54951   0.0202413   0.0722942
O   -0.59828   -0.0169468   -0.0707457
H   1.1226   -0.184587   1.12124
H   1.3572   0.198342   -0.914027
4
Geom 86
C   0.601316   -0.000905295   0.0541036
O   -0.613906   -0.0117117   -0.0674891
H   0.95686   -0.087903   1.138
H   1.1541   0.270362   -0.765876
4
Geom 87
C   0.601428   0.0340022   0.0580914
O   -0.635868   -0.0220723   -0.0620405
H   0.997102   -0.217934   1.06393
H   1.46107   0.149186   -0.825764
4
Geom 88
C   0.591595   0.0419105   0.0575683
O   -0.612878   -0.0211327   -0.0740852
H   1.09639   -0.256858   1.132
H   1.11399   0.0790356   -0.696444
4
Geom 89
C   0.563809   0.0439693   0.0760929
O   -0.60563   -0.0225774   -0.0731351
H   1.11529   -0.272999   1.07683
H   1.31092   0.0935906   -0.876927
4
Geom 90
C   0.579121   0.0205879   0.0223895
O   -0.608541   -0.0177151   -0.0546642
H   0.974382   -0.161812   1.17459
H   1.3157   0.183633   -0.628397
4
Geom 91
C   0.578417   0.0214059   0.0665778
O   -0.603738   -0.0169195   -0.0707891
H   1.02127   -0.184026   1.11817
H   1.20096   0.183481   -0.842204
4
Geom 92
C   0.584348   0.0505608   0.0602514
O   -0.629133   -0.0260257   -0.0618936
H   1.04722   -0.270021   0.967325
H   1.50743   0.0668549   -0.75721
4
Geom 93
C   0.581343   0.0100023   0.0754541
O   -0.620789   -0.0141965   -0.0763429
H   1.16381   -0.138597   1.12181
H   1.29421   0.230616   -0.863393
4
Geom 94
C   0.573844   0.0142951   0.0724224
O   -0.617257   -0.0161087   -0.069298
H   1.10101   -0.124763   0.929501
H   1.39024   0.196017   -0.746789
4
Geom 95
C   0.613389   0.0340412   0.0410804
O   -0.642919   -0.0221332   -0.0581288
H   0.986361   -0.203406   1.05699
H   1.44129   0.135159   -0.678354
4
Geom 96
C   0.604159   0.0241257   0.0833065
O   -0.629905   -0.0173463   -0.0804397
H   1.13407   -0.183164   1.03431
H   1.19694   0.157009   -0.804372
4
Geom 97
C   0.637201   -0.0204643   0.0811631
O   -0.659682   -0.00769322   -0.0779474
H   1.10803   0.00257326   1.02795
H   1.30215   0.348995   -0.812041
4
Geom 98
C   0.583014   0.0224532   0.0928338
O   -0.604447   -0.0165375   -0.0803445
H   1.05923   -0.168788   0.915132
H   1.11953   0.14971   -0.80014
4
Geom 99
C   0.585713   0.00476855   0.0733643
O   -0.631021   -0.0141459   -0.0700707
H   1.12699   -0.0904085   0.964893
H   1.44138   0.243943   -0.781135
4
Geom 100
C   0.599066   0.0148109   0.060317
O   -0.618716   -0.0168531   -0.0624378
H   0.896736   -0.149452   1.08124
H   1.31734   0.226378   -0.863274
4
Geom 101
C   0.609604   0.0388945   0.0443775
O   -0.632786   -0.0220952   -0.0642111
H   1.0219   -0.233064   1.11131
H   1.29001   0.106427   -0.675402
4
Geom 102
C   0.586558   -0.0169572   0.0622015
O   -0.615704   -0.00844191   -0.0666349
H   1.01227   -0.0105331   1.0289
H   1.30294   0.332224   -0.766753
4
Geom 103
C   0.612586   0.0342471   0.0704931
O   -0.643352   -0.0199453   -0.0794595
H   1.19576   -0.240953   1.20677
H   1.24834   0.135531   -0.839822
4
Geom 104
C   0.606684   -0.00570428   0.0448935
O   -0.622353   -0.0110684   -0.0633885
H   0.958733   -0.0532905   1.09097
H   1.22236   0.28268   -0.674269
4
Geom 105
C   0.57008   0.0266384   0.0551223
O   -0.630277   -0.0200398   -0.062463
H   1.16594   -0.167319   0.967322
H   1.57675   0.153992   -0.687099
4
Geom 106
C   0.586043   0.0252338   0.0575083
O   -0.612437   -0.0185525   -0.0654194
H   0.995245   -0.177304   1.02585
H   1.27424   0.157097   -0.727115
4
Geom 107
C   0.582437   0.00106275   0.0535564
O   -0.603706   -0.0130545   -0.0609925
H   0.898897   -0.0950184   1.10067
H   1.27497   0.275355   -0.825137
4
Geom 108
C   0.553108   0.0389427   0.0783593
O   -0.590548   -0.0203953   -0.0765437
H   1.12457   -0.255275   1.07783
H   1.18968   0.101085   -0.850813
4
Geom 109
C   0.58444   0.0110597   0.0600502
O   -0.642796   -0.0151861   -0.0720905
H   1.29365   -0.109503   1.02381
H   1.47676   0.204638   -0.64947
4
Geom 110
C   0.597191   -0.0185086   0.0365935
O   -0.616428   -0.00834056   -0.058424
H   0.926615   -0.00585673   1.13045
H   1.27348   0.344413   -0.693706
4
Geom 111
C   0.595152   -0.00630104   0.0421392
O   -0.631575   -0.0115119   -0.0614415
H   1.069   -0.0343183   1.02027
H   1.39576   0.277852   -0.601669
4
Geom 112
C   0.597996   -0.00940547   0.0713893
O   -0.618987   -0.00947722   -0.0742719
H   1.04192   -0.0629497   1.13913
H   1.1892   0.311156   -0.865175
4
Geom 113
C   0.549527   0.0205392   0.0807292
O   -0.590181   -0.0167016   -0.0728479
H   1.07328   -0.184582   1.06931
H   1.27778   0.190898   -0.929168
4
Geom 114
C   0.552659   0.0122465   0.0452549
O   -0.587615   -0.0154287   -0.0587808
H   0.962476   -0.13861   1.11466
H   1.31056   0.223463   -0.775382
4
Geom 115
C   0.599454   -0.00514543   0.0903739
O   -0.609544   -0.00983705   -0.08035
H   1.00421   -0.0671096   0.981842
H   1.05968   0.270303   -0.837474
4
Geom 116
C   0.597402   -0.00340897   0.0603841
O   -0.619204   -0.0104796   -0.0741951
H   1.08907   -0.0847002   1.18253
H   1.15257   0.277415   -0.778762
4
Geom 117
C   0.594791   0.00270738   0.0870874
O   -0.62767   -0.012269   -0.0807202
H   1.16083   -0.0995557   1.03134
H   1.24626   0.247844   -0.841964
4
Geom 118
C   0.588779   0.00288996   0.0591324
O   -0.632141   -0.0140318   -0.0650796
H   1.08569   -0.0974167   1.0984
H   1.46394   0.271507   -0.824393
4
Geom 119
C   0.572126   0.0130878   0.0678969
O   -0.625689   -0.0158976   -0.0696406
H   1.18597   -0.119647   0.964979
H   1.45956   0.201926   -0.722948
4
Geom 120
C   0.575406   0.0263693   0.0748328
O   -0.605283   -0.0185197   -0.070865
H   1.01978   -0.198612   1.04885
H   1.26282   0.164366   -0.869966
4
Geom 121
C   0.584538   0.0139828   0.0747852
O   -0.619809   -0.0150077   -0.0768023
H   1.14775   -0.15835   1.14569
H   1.25666   0.215849   -0.872016
4
Geom 122
C   0.592852   0.00117623   0.0738466
O   -0.631224   -0.0122171   -0.0761901
H   1.17941   -0.0824685   1.02374
H   1.30717   0.248164   -0.748609
4
Geom 123
C   0.575494   -0.00857814   0.0747261
O   -0.613337   -0.00992963   -0.073006
H   1.10857   -0.0485421   1.01733
H   1.30082   0.294077   -0.803203
4
Geom 124
C   0.605077   0.0321015   0.0481542
O   -0.625994   -0.0208694   -0.0618563
H   0.944804   -0.221799   1.16426
H   1.31321   0.156591   -0.810692
4
Geom 125
C   0.580929   0.0201404   0.0621618
O   -0.60749   -0.0162517   -0.0723165
H   1.07518   -0.172309   1.11465
H   1.17669   0.176234   -0.761866
4
Geom 126
C   0.618698   0.0365068   0.0761216
O   -0.633537   -0.0210628   -0.0742842
H   1.01354   -0.22012   0.971252
H   1.202   0.105528   -0.753453
4
Geom 127
C   0.570457   0.0250352   0.0757368
O   -0.612783   -0.017486   -0.0769349
H   1.18889   -0.187468   1.05059
H   1.27168   0.152701   -0.786142
4
Geom 128
C   0.58104   0.0222787   0.055809
O   -0.618409   -0.0184101   -0.0630809
H   1.03291   -0.159935   1.00351
H   1.39092   0.172654   -0.721654
4
Geom 129
C   0.562889   0.0154299   0.0605443
O   -0.597508   -0.0162605   -0.0641095
H   0.987211   -0.160061   1.11756
H   1.32103   0.220213   -0.875768
4
Geom 130
C   0.582574   0.0321376   0.0497115
O   -0.615984   -0.0203428   -0.0642586
H   1.03899   -0.222886   1.16683
H   1.32811   0.14889   -0.793681
4
Geom 131
C   0.608158   0.00706656   0.0685246
O   -0.645915   -0.0153754   -0.0670924
H   1.06813   -0.0967622   0.972335
H   1.46937   0.242446   -0.778219
4
Geom 132
C   0.562223   0.0196484   0.0779877
O   -0.583441   -0.0159123   -0.0735419
H   0.979425   -0.186374   1.1029
H   1.1135   0.19077   -0.919096
4
Geom 133
C   0.602384   0.00821485   0.0675627
O   -0.630851   -0.013875   -0.0746784
H   1.11878   -0.121661   1.10635
H   1.24837   0.229861   -0.780381
4
Geom 134
C   0.558126   -0.0160796   0.0676911
O   -0.608368   -0.00792913   -0.0721736
H   1.18641   -0.0220727   1.07055
H   1.35091   0.325178   -0.785862
4
Geom 135
C   0.58365   0.0189154   0.0816761
O   -0.620259   -0.0160654   -0.0786638
H   1.17343   -0.149277   0.956846
H   1.24869   0.16483   -0.735676
4
Geom 136
C   0.557161   0.00812273   0.0479343
O   -0.608308   -0.0149701   -0.0599271
H   1.08757   -0.0959114   0.985819
H   1.46028   0.222589   -0.660256
4
Geom 137
C   0.577607   0.0295463   0.080992
O   -0.618147   -0.0183501   -0.0806504
H   1.2155   -0.215144   1.09798
H   1.24505   0.140377   -0.837134
4
Geom 138
C   0.605211   -0.0185507   0.053057
O   -0.631151   -0.00794382   -0.0679582
H   1.05205   -0.0203366   1.18705
H   1.28621   0.353097   -0.795019
4
Geom 139
C   0.559464   0.0167581   0.0689546
O   -0.606095   -0.0150639   -0.0766444
H   1.23178   -0.150994   1.06158
H   1.25354   0.17634   -0.720982
4
Geom 140
C   0.613528   0.0164565   0.0645704
O   -0.647582   -0.0171009   -0.069715
H   1.09934   -0.145344   1.06505
H   1.40067   0.206609   -0.782229
4
Geom 141
C   0.560735   -5.62674e-05   0.102338
O   -0.605283   -0.0114898   -0.0819764
H   1.16924   -0.0936207   0.969639
H   1.28805   0.262448   -0.941909
4
Geom 142
C   0.592152   0.0333539   0.0665485
O   -0.628284   -0.0197661   -0.0758188
H   1.17636   -0.232459   1.17058
H   1.27189   0.134829   -0.814443
4
Geom 143
C   0.61894   0.0393361   0.0972875
O   -0.641902   -0.0219484   -0.0807857
H   1.0725   -0.254476   1.03114
H   1.27293   0.120252   -0.962176
4
Geom 144
C   0.563867   0.0133799   0.0594661
O   -0.597337   -0.0149019   -0.0687416
H   1.05784   -0.151494   1.14124
H   1.23605   0.214492   -0.813095
4
Geom 145
C   0.6042   0.0378466   0.0744305
O   -0.65277   -0.0227685   -0.0705171
H   1.16658   -0.215065   0.936061
H   1.52683   0.111591   -0.757914
4
Geom 146
C   0.593831   0.0038469   0.0874044
O   -0.619172   -0.0124385   -0.0790312
H   1.09666   -0.0832102   0.893504
H   1.187   0.220621   -0.734708
4
Geom 147
C   0.570206   -0.00729264   0.0550053
O   -0.608135   -0.0104101   -0.0663768
H   1.07583   -0.0569984   1.10295
H   1.31395   0.294852   -0.759216
4
Geom 148
C   0.565138   0.037266   0.0687722
O   -0.610759   -0.0207812   -0.0730677
H   1.17317   -0.234366   1.05536
H   1.3186   0.106265   -0.769357
4
Geom 149
C   0.591365   -0.00797016   0.0349042
O   -0.615933   -0.0110345   -0.0576688
H   0.944968   -0.0588001   1.19627
H   1.31664   0.314631   -0.751403
4
Geom 150
C   0.559449   -0.0233735   0.0575492
O   -0.599854   -0.00575465   -0.0703607
H   1.1315   -0.0027612   1.15925
H   1.25494   0.358203   -0.782581
4
Geom 151
C   0.542158   0.00316718   0.0660629
O   -0.574123   -0.0124521   -0.0661902
H   0.968134   -0.111623   1.07953
H   1.21582   0.257342   -0.870416
4
Geom 152
C   0.560605   0.00406951   0.0721423
O   -0.606987   -0.0128443   -0.0726607
H   1.15489   -0.102277   1.04171
H   1.33099   0.243477   -0.802299
4
Geom 153
C   0.571424   -0.0309396   0.0394456
O   -0.605127   -0.005117   -0.0595236
H   0.997683   0.0284432   1.20326
H   1.32986   0.406966   -0.783028
4
Geom 154
C   0.61796   -0.00754677   0.0329629
O   -0.621757   -0.0105476   -0.06095
H   0.885358   -0.0736201   1.29254
H   1.15201   0.316683   -0.772481
4
Geom 155
C   0.589252   0.00680276   0.067783
O   -0.616891   -0.012792   -0.0770691
H   1.13242   -0.133659   1.20097
H   1.16955   0.241485   -0.839689
4
Geom 156
C   0.56739   0.0194754   0.0758011
O   -0.605391   -0.0162943   -0.0744893
H   1.12284   -0.162272   1.01479
H   1.25693   0.174791   -0.78992
4
Geom 157
C   0.604635   0.00467469   0.10343
O   -0.628447   -0.0129468   -0.0829457
H   1.08923   -0.0953277   0.886175
H   1.21298   0.230948   -0.856069
4
Geom 158
C   0.564968   0.000688481   0.0512863
O   -0.609334   -0.0122658   -0.0661743
H   1.12884   -0.0791256   1.06853
H   1.34234   0.251401   -0.683734
4
Geom 159
C   0.553343   0.00468522   0.0676937
O   -0.607305   -0.0136576   -0.0682748
H   1.14287   -0.10971   1.07617
H   1.43451   0.256486   -0.853397
4
Geom 160
C   0.61193   -0.0033413   0.0718974
O   -0.631854   -0.0109179   -0.0764805
H   1.08189   -0.0783275   1.10782
H   1.18752   0.277193   -0.804864
4
Geom 161
C   0.590209   0.0102153   0.0800797
O   -0.635456   -0.0132887   -0.0856058
H   1.33785   -0.130994   1.10804
H   1.24737   0.20607   -0.757683
4
Geom 162
C   0.586634   0.000530939   0.0637769
O   -0.610747   -0.0116393   -0.0727167
H   1.05603   -0.108154   1.19362
H   1.17961   0.272363   -0.853709
4
Geom 163
C   0.635452   0.00214063   0.0313374
O   -0.659623   -0.0147229   -0.0567925
H   0.977186   -0.0883309   1.19103
H   1.45288   0.282313   -0.717597
4
Geom 164
C   0.602262   -0.0138507   0.0494778
O   -0.617274   -0.00929882   -0.0627126
H   0.917718   -0.0313954   1.12038
H   1.23542   0.329699   -0.768984
4
Geom 165
C   0.585002   0.0051162   0.0632106
O   -0.618699   -0.0139472   -0.067483
H   1.03433   -0.126832   1.186
H   1.34694   0.273073   -0.922409
4
Geom 166
C   0.593373   0.0366781   0.0768012
O   -0.624124   -0.0208566   -0.0758919
H   1.10195   -0.25212   1.14722
H   1.26574   0.132215   -0.911999
4
Geom 167
C   0.572064   -0.00933153   0.0332359
O   -0.61342   -0.0112537   -0.0539639
H   0.994632   -0.0349823   1.08922
H   1.45691   0.310502   -0.683287
4
Geom 168
C   0.611834   0.000329042   0.0494237
O   -0.642858   -0.0136994   -0.0622049
H   1.01734   -0.0853049   1.13168
H   1.42787   0.284612   -0.787697
4
Geom 169
C   0.57527   0.0113206   0.0302676
O   -0.609218   -0.0158887   -0.0543755
H   0.967489   -0.120015   1.10992
H   1.37918   0.223193   -0.66211
4
Geom 170
C   0.591736   0.0397831   0.0921026
O   -0.630244   -0.0206671   -0.0860366
H   1.25941   -0.245797   1.01639
H   1.22491   0.085914   -0.802353
4
Geom 171
C   0.61443   0.0362143   0.0959844
O   -0.643292   -0.0212147   -0.080862
H   1.11228   -0.242252   1.04369
H   1.3089   0.133555   -0.958001
4
Geom 172
C   0.576817   0.0302849   0.0512155
O   -0.628147   -0.0195665   -0.069147
H   1.22408   -0.203244   1.13089
H   1.4046   0.138987   -0.698071
4
Geom 173
C   0.568043   -0.00768101   0.0585457
O   -0.586625   -0.00957478   -0.0672403
H   0.947769   -0.0673422   1.127
H   1.12639   0.296564   -0.81172
4
Geom 174
C   0.581239   0.00276947   0.0694132
O   -0.612156   -0.011316   -0.0794528
H   1.18362   -0.108205   1.1479
H   1.13861   0.240629   -0.768191
4
Geom 175
C   0.597385   0.031307   0.0492794
O   -0.630726   -0.0213574   -0.0591147
H   0.979142   -0.200528   1.05411
H   1.44555   0.152524   -0.757456
4
Geom 176
C   0.596647   0.00158032   0.0877388
O   -0.62626   -0.0115898   -0.0826289
H   1.17321   -0.087493   0.991567
H   1.1894   0.238421   -0.779656
4
Geom 177
C   0.577809   -0.000656312   0.0702857
O   -0.606935   -0.012436   -0.0670152
H   0.978653   -0.0808069   1.00624
H   1.30156   0.271797   -0.834318
4
Geom 178
C   0.601326   0.00807063   0.0427613
O   -0.636771   -0.0143594   -0.066877
H   1.13539   -0.119574   1.19962
H   1.33832   0.237178   -0.702158
4
Geom 179
C   0.534431   0.00881425   0.12376
O   -0.592684   -0.0122275   -0.0944391
H   1.34073   -0.147497   1.00886
H   1.22981   0.222413   -1.03841
4
Geom 180
C   0.624907   -0.0185695   0.0464548
O   -0.644465   -0.00807899   -0.06681
H   1.04613   0.00510034   1.08439
H   1.26893   0.330029   -0.631972
4
Geom 181
C   0.597049   0.0210347   0.0717468
O   -0.619383   -0.0164751   -0.076589
H   1.08726   -0.180309   1.11906
H   1.16142   0.17713   -0.812591
4
Geom 182
C   0.582889   0.0198427   0.0609741
O   -0.61122   -0.0162359   -0.0722865
H   1.09424   -0.166082   1.09674
H   1.19349   0.1733   -0.730289
4
Geom 183
C   0.595865   0.00151541   0.0753104
O   -0.62061   -0.0118645   -0.0769092
H   1.09609   -0.0956138   1.07002
H   1.18616   0.251674   -0.800901
4
Geom 184
C   0.585019   0.0106395   0.0684395
O   -0.613593   -0.0148303   -0.0695398
H   1.02938   -0.121171   1.00451
H   1.27065   0.215662   -0.770536
4
Geom 185
C   0.584999   -0.00578971   0.0389919
O   -0.618769   -0.0116445   -0.058982
H   1.00589   -0.0618408   1.15497
H   1.37653   0.301392   -0.73793
4
Geom 186
C   0.603983   0.0335436   0.0372116
O   -0.638652   -0.0215087   -0.0601873
H   1.04818   -0.222655   1.20303
H   1.42375   0.150423   -0.745666
4
Geom 187
C   0.576157   0.0326394   0.0377775
O   -0.610563   -0.0205473   -0.0597782
H   1.02022   -0.218118   1.1654
H   1.33724   0.141393   -0.721262
4
Geom 188
C   0.598385   0.0271219   0.0698679
O   -0.641487   -0.0195317   -0.0709407
H   1.15187   -0.174246   0.961578
H   1.43172   0.147099   -0.722381
4
Geom 189
C   0.555093   -0.000894071   0.0831048
O   -0.5926   -0.0103263   -0.0801125
H   1.17025   -0.0835929   1.00799
H   1.15293   0.24393   -0.780837
4
Geom 190
C   0.583904   0.0291641   0.0651709
O   -0.620436   -0.0204299   -0.063871
H   1.00183   -0.195234   1.00298
H   1.4201   0.158025   -0.820059
4
Geom 191
C   0.612906   -0.00538826   0.0770959
O   -0.645033   -0.0109218   -0.0773358
H   1.15912   -0.056201   1.02438
H   1.30784   0.279501   -0.769745
4
Geom 192
C   0.571355   -0.00217319   0.0663991
O   -0.603815   -0.011781   -0.0672881
H   1.01566   -0.0724245   1.01284
H   1.29189   0.271079   -0.79031
4
Geom 193
C   0.614507   0.0297344   0.068974
O   -0.644045   -0.0192812   -0.0762629
H   1.15263   -0.208452   1.12025
H   1.27959   0.146224   -0.785943
4
Geom 194
C   0.580847   0.036951   0.0570029
O   -0.624104   -0.0210413   -0.0706631
H   1.17108   -0.243124   1.174
H   1.34544   0.1229   -0.786031
4
Geom 195
C   0.584609   -4.18103e-05   0.0726363
O   -0.616308   -0.0112772   -0.0768219
H   1.14568   -0.0803298   1.0311
H   1.20231   0.245612   -0.731524
4
Geom 196
C   0.588737   0.0194485   0.0667405
O   -0.604013   -0.0159662   -0.072976
H   1.00296   -0.169292   1.0851
H   1.10076   0.176924   -0.776359
4
Geom 197
C   0.608334   0.00366542   0.0624751
O   -0.646502   -0.0140119   -0.0691523
H   1.12047   -0.0945123   1.07761
H   1.42423   0.259054   -0.778777
4
Geom 198
C   0.585237   -0.00275625   0.0698932
O   -0.611643   -0.0110605   -0.0723046
H   1.05727   -0.0609749   0.971407
H   1.20921   0.255137   -0.710865
4
Geom 199
C   0.567767   0.0329026   0.0699036
O   -0.610003   -0.0204919   -0.0684989
H   1.07962   -0.213187   1.0071
H   1.36884   0.13245   -0.807081
4
Geom 200
C   0.599616   0.000435513   0.0722765
O   -0.634871   -0.013458   -0.0680431
H   1.04256   -0.0793655   0.997628
H   1.42136   0.273575   -0.833096
4
Geom 201
C   0.569316   0.0108777   0.0849999
O   -0.606367   -0.013851   -0.0787333
H   1.15363   -0.119725   0.942269
H   1.2187   0.195838   -0.759572
4
Geom 202
C   0.573907   0.0211507   0.0812843
O   -0.609971   -0.0167015   -0.0769718
H   1.12412   -0.185585   1.09436
H   1.25072   0.184619   -0.895379
4
Geom 203
C   0.596712   -0.00557191   0.0653451
O   -0.620388   -0.0108931   -0.0701988
H   1.01981   -0.0732026   1.12553
H   1.24884   0.298234   -0.84425
4
Geom 204
C   0.598386   0.00371852   0.0833095
O   -0.634072   -0.0126548   -0.0802252
H   1.18709   -0.104244   1.05944
H   1.27879   0.246616   -0.832939
4
Geom 205
C   0.613051   0.0253724   0.0480189
O   -0.629843   -0.0191649   -0.0623624
H   0.939525   -0.182171   1.09912
H   1.28463   0.170033   -0.735913
4
Geom 206
C   0.576062   0.0210149   0.0551885
O   -0.619442   -0.0178551   -0.0653705
H   1.09492   -0.174636   1.13119
H   1.40458   0.193595   -0.805613
4
Geom 207
C   0.559418   0.026628   0.0558256
O   -0.608242   -0.0190442   -0.0646827
H   1.10831   -0.190195   1.07623
H   1.41163   0.16119   -0.76915
4
Geom 208
C   0.571682   0.0224927   0.063953
O   -0.622032   -0.0175261   -0.0717013
H   1.21264   -0.158661   0.996001
H   1.38012   0.154802   -0.674305
4
Geom 209
C   0.608294   0.0182881   0.0692036
O   -0.639686   -0.0160653   -0.0783317
H   1.18936   -0.166931   1.15026
H   1.24765   0.189952   -0.785854
4
Geom 210
C   0.565797   -0.0100565   0.0721233
O   -0.592971   -0.00902058   -0.0717898
H   1.02211   -0.051531   1.05152
H   1.1795   0.300242   -0.8257
4
Geom 211
C   0.555771   -0.0025644   0.0696078
O   -0.596664   -0.0109453   -0.0712621
H   1.11368   -0.0600359   0.949171
H   1.26593   0.250086   -0.701775
4
Geom 212
C   0.605246   0.0155679   0.051379
O   -0.622845   -0.0167039   -0.0629424
H   0.927137   -0.15875   1.16795
H   1.27888   0.224295   -0.835545
4
Geom 213
C   0.560117   0.0414397   0.112614
O   -0.600172   -0.0202186   -0.0905893
H   1.24752   -0.239622   0.829511
H   1.13602   0.0528972   -0.78745
4
Geom 214
C   0.580908   0.00175405   0.0507693
O   -0.613338   -0.0125966   -0.0657986
H   1.0599   -0.0857977   1.08248
H   1.28503   0.250636   -0.697485
4
Geom 215
C   0.573676   0.0223729   0.0669146
O   -0.596322   -0.0171572   -0.0693816
H   0.979529   -0.18526   1.08695
H   1.18145   0.176973   -0.837336
4
Geom 216
C   0.559201   0.0182371   0.0640757
O   -0.607749   -0.0165908   -0.0688753
H   1.14373   -0.150406   1.01798
H   1.37097   0.182374   -0.74259
4
Geom 217
C   0.604801   0.0291057   0.0889048
O   -0.631286   -0.0195334   -0.0763134
H   1.05465   -0.19936   0.967208
H   1.29063   0.148619   -0.869411
4
Geom 218
C   0.587019   0.018264   0.0788942
O   -0.61991   -0.0158506   -0.078555
H   1.15201   -0.164698   1.07032
H   1.22447   0.184598   -0.817753
4
Geom 219
C   0.594946   0.0181056   0.060285
O   -0.618652   -0.0165123   -0.0691014
H   1.02641   -0.158306   1.08749
H   1.23572   0.190595   -0.763383
4
Geom 220
C   0.627814   0.0343877   0.0622751
O   -0.65001   -0.022107   -0.0652022
H   0.972522   -0.218104   1.05806
H   1.39593   0.145316   -0.819535
4
Geom 221
C   0.61919   0.00361155   0.0478998
O   -0.627611   -0.0140376   -0.0605179
H   0.866053   -0.0889959   1.05517
H   1.24959   0.254587   -0.719822
4
Geom 222
C   0.547708   0.0120276   0.0496248
O   -0.594191   -0.0158936   -0.0581759
H   1.01167   -0.124213   1.02432
H   1.42468   0.219051   -0.746675
4
Geom 223
C   0.606941   0.000748759   0.076406
O   -0.636686   -0.014011   -0.0658316
H   0.972378   -0.0618006   0.860628
H   1.43313   0.261056   -0.780363
4
Geom 224
C   0.599931   0.0159192   0.0491722
O   -0.618519   -0.0158398   -0.0665417
H   1.00793   -0.135536   1.05299
H   1.19273   0.183184   -0.63719
4
Geom 225
C   0.563081   0.0323427   0.0835741
O   -0.602755   -0.0194022   -0.076645
H   1.12371   -0.233927   1.09368
H   1.26551   0.142562   -0.927147
4
Geom 226
C   0.586038   0.0115137   0.0918838
O   -0.616124   -0.0156671   -0.0721052
H   0.991086   -0.121267   0.878891
H   1.33699   0.21863   -0.883352
4
Geom 227
C   0.602514   0.0190026   0.0386883
O   -0.631823   -0.0181471   -0.0580175
H   0.977016   -0.158774   1.14721
H   1.40402   0.206327   -0.741867
4
Geom 228
C   0.604537   0.00494335   0.074117
O   -0.633071   -0.0149706   -0.0654112
H   0.955956   -0.0966954   0.967642
H   1.42082   0.261237   -0.866794
4
Geom 229
C   0.589452   0.0571744   0.0790479
O   -0.615032   -0.0266946   -0.0686993
H   0.963456   -0.300607   0.901737
H   1.30663   0.0293094   -0.807417
4
Geom 230
C   0.583802   0.0111115   0.0474797
O   -0.609679   -0.0140542   -0.0693416
H   1.07778   -0.14539   1.23208
H   1.17462   0.221944   -0.75169
4
Geom 231
C   0.549387   0.0096816   0.0581088
O   -0.595501   -0.0136139   -0.0706774
H   1.1684   -0.125722   1.09853
H   1.26875   0.212314   -0.723497
4
Geom 232
C   0.609655   -0.00402695   0.0739731
O   -0.622693   -0.0113951   -0.0714965
H   0.948589   -0.0806412   1.09201
H   1.20252   0.295245   -0.89287
4
Geom 233
C   0.605251   -0.0126575   0.0569673
O   -0.637384   -0.00809831   -0.0775849
H   1.22851   -0.0406795   1.19884
H   1.2082   0.305722   -0.700589
4
Geom 234
C   0.580868   0.0226731   0.0663378
O   -0.607301   -0.0179626   -0.0668722
H   0.974238   -0.179518   1.05206
H   1.27535   0.180438   -0.835396
4
Geom 235
C   0.595525   0.0329943   0.0780848
O   -0.640823   -0.0200139   -0.0789257
H   1.24737   -0.216794   1.06081
H   1.35973   0.127379   -0.792724
4
Geom 236
C   0.58397   0.000349818   0.0726614
O   -0.609439   -0.0128295   -0.0672141
H   0.949423   -0.0933179   1.04352
H   1.29717   0.278573   -0.896727
4
Geom 237
C   0.614266   0.0260419   0.078783
O   -0.65038   -0.0196892   -0.0723353
H   1.09757   -0.186442   1.02095
H   1.43806   0.174654   -0.865772
4
Geom 238
C   0.587471   0.0455445   0.069327
O   -0.619981   -0.0223372   -0.07668
H   1.16258   -0.264453   1.0545
H   1.20964   0.0624761   -0.717779
4
Geom 239
C   0.55667   0.0180041   0.0542937
O   -0.59418   -0.0160922   -0.0664913
H   1.06743   -0.161411   1.10743
H   1.26205   0.18824   -0.753403
4
Geom 240
C   0.604177   0.0397197   0.0816113
O   -0.623769   -0.0218518   -0.0743867
H   1.0091   -0.24231   0.987459
H   1.22432   0.101984   -0.833396
4
Geom 241
C   0.59415   0.0266288   0.0864219
O   -0.631643   -0.0182202   -0.0805024
H   1.19001   -0.192262   1.01906
H   1.28777   0.150172   -0.825218
4
Geom 242
C   0.589829   0.0446178   0.0332201
O   -0.614839   -0.0245632   -0.0518274
H   0.876531   -0.241428   1.01453
H   1.386   0.0858138   -0.642318
4
Geom 243
C   0.586939   0.0475556   0.0528598
O   -0.63282   -0.0239858   -0.0685539
H   1.18502   -0.265312   1.0804
H   1.3973   0.0655537   -0.676569
4
Geom 244
C   0.589752   0.0124512   0.0838608
O   -0.619234   -0.0144107   -0.079546
H   1.13146   -0.136727   1.02157
H   1.20174   0.202987   -0.812409
4
Geom 245
C   0.578416   0.0108996   0.0638418
O   -0.611556   -0.0157274   -0.0636186
H   0.974798   -0.12852   1.03709
H   1.37152   0.234152   -0.842344
4
Geom 246
C   0.587393   0.0184338   0.0732494
O   -0.624167   -0.0169022   -0.0724691
H   1.09782   -0.174291   1.12819
H   1.34177   0.20886   -0.904995
4
Geom 247
C   0.549067   0.0443743   0.0737866
O   -0.604549   -0.0234422   -0.0684218
H   1.12897   -0.267875   1.03391
H   1.45561   0.0973689   -0.88135
4
Geom 248
C   0.585682   0.0328313   0.0517071
O   -0.619956   -0.0205784   -0.0644942
H   1.05391   -0.203904   1.03955
H   1.33921   0.125388   -0.686425
4
Geom 249
C   0.612736   -0.00275989   0.0459335
O   -0.628296   -0.013267   -0.0558368
H   0.843625   -0.0570049   1.01236
H   1.35973   0.28623   -0.727891
4
Geom 250
C   0.616949   0.0178294   0.0744122
O   -0.651281   -0.0171594   -0.0744629
H   1.13821   -0.154115   1.05729
H   1.37978   0.199961   -0.8163
4
Geom 251
C   0.566882   0.00453308   0.0497709
O   -0.618433   -0.0128796   -0.0697911
H   1.23279   -0.103354   1.15308
H   1.36001   0.239595   -0.692832
4
Geom 252
C   0.612351   0.0152813   0.0714292
O   -0.640503   -0.0160879   -0.0743583
H   1.10375   -0.149369   1.09024
H   1.29793   0.20855   -0.815389
4
Geom 253
C   0.57693   0.000445668   0.0431744
O   -0.609337   -0.0132597   -0.0576079
H   0.956865   -0.0822299   1.09101
H   1.37193   0.273171   -0.745576
4
Geom 254
C   0.594403   0.0188355   0.0740029
O   -0.616418   -0.0169208   -0.0710069
H   0.985979   -0.173639   1.09201
H   1.24716   0.20372   -0.900994
4
Geom 255
C   0.569509   0.0202381   0.0387316
O   -0.608654   -0.0178725   -0.0574732
H   1.01552   -0.14926   1.04392
H   1.3908   0.177744   -0.647724
4
Geom 256
C   0.619239   0.0276295   0.0550047
O   -0.637449   -0.0201116   -0.0624781
H   0.940228   -0.166719   0.933866
H   1.33097   0.142731   -0.652002
4
Geom 257
C   0.582648   -0.00786737   0.0343504
O   -0.615564   -0.00996568   -0.0640133
H   1.09688   -0.0518823   1.18869
H   1.26267   0.289527   -0.636532
4
Geom 258
C   0.577387   -0.0178441   0.0741012
O   -0.62275   -0.0082993   -0.070803
H   1.13321   0.00542816   0.929365
H   1.40302   0.324561   -0.742758
4
Geom 259
C   0.614711   0.0210641   0.0727216
O   -0.621765   -0.0164473   -0.0768736
H   1.00109   -0.186943   1.14862
H   1.07509   0.182973   -0.849242
4
Geom 260
C   0.576815   0.00883584   0.0402946
O   -0.610684   -0.0151178   -0.0583923
H   0.986031   -0.122137   1.14554
H   1.36552   0.242667   -0.753371
4
Geom 261
C   0.596131   0.0205802   0.0684969
O   -0.623898   -0.0179458   -0.0673177
H   0.994122   -0.165557   1.02874
H   1.33714   0.191131   -0.830722
4
Geom 262
C   0.574117   0.0362522   0.0695383
O   -0.603363   -0.0196444   -0.0767896
H   1.12431   -0.246322   1.14459
H   1.14317   0.11225   -0.808638
4
Geom 263
C   0.59771   0.00908873   0.093054
O   -0.619362   -0.0133517   -0.0828703
H   1.10459   -0.12353   0.988071
H   1.13589   0.213019   -0.835616
4
Geom 264
C   0.577715   0.00763482   0.0958767
O   -0.605802   -0.0130764   -0.0815425
H   1.09121   -0.133838   1.04739
H   1.17215   0.23627   -0.949612
4
Geom 265
C   0.577171   0.0250146   0.0780242
O   -0.597884   -0.0170444   -0.0768711
H   1.0404   -0.203839   1.10823
H   1.10377   0.162307   -0.872033
4
Geom 266
C   0.590745   -0.0117374   0.0579606
O   -0.615585   -0.00924344   -0.0685647
H   1.02489   -0.0504806   1.16386
H   1.23858   0.322742   -0.820593
4
Geom 267
C   0.584736   0.0141409   0.0325997
O   -0.618218   -0.0167062   -0.0561637
H   0.980684   -0.14872   1.21196
H   1.39612   0.231293   -0.763537
4
Geom 268
C   0.565905   0.00240204   0.0773758
O   -0.605047   -0.011931   -0.0769856
H   1.14598   -0.124184   1.19001
H   1.24601   0.270744   -0.944271
4
Geom 269
C   0.588846   0.0236325   0.0839488
O   -0.62532   -0.0170043   -0.0815152
H   1.20725   -0.177237   1.01303
H   1.23332   0.151526   -0.77367
4
Geom 270
C   0.580214   0.0286178   0.075289
O   -0.628434   -0.0189136   -0.0765988
H   1.22747   -0.203523   1.0782
H   1.36532   0.148755   -0.813754
4
Geom 271
C   0.599702   0.018202   0.0713979
O   -0.62579   -0.0175954   -0.0672624
H   0.968084   -0.16711   1.07731
H   1.3507   0.21544   -0.914707
4
Geom 272
C   0.60195   0.0530649   0.0842832
O   -0.637252   -0.025875   -0.0731411
H   1.08358   -0.280458   0.899733
H   1.39034   0.045085   -0.797254
4
Geom 273
C   0.550611   -0.00215456   0.0702816
O   -0.597368   -0.0113921   -0.0705259
H   1.11874   -0.0878159   1.09204
H   1.33348   0.280077   -0.86435
4
Geom 274
C   0.599405   0.0127573   0.0705314
O   -0.630875   -0.0152671   -0.0737783
H   1.11183   -0.13626   1.06746
H   1.29119   0.212466   -0.791126
4
Geom 275
C   0.576429   0.00319707   0.0571031
O   -0.619212   -0.0127853   -0.0695886
H   1.1606   -0.0837362   1.032
H   1.33089   0.234387   -0.662271
4
Geom 276
C   0.610505   -0.00843844   0.0818055
O   -0.635762   -0.00922627   -0.0822554
H   1.17115   -0.0492966   1.04035
H   1.17726   0.282005   -0.763723
4
Geom 277
C   0.570757   0.0242681   0.066604
O   -0.600843   -0.0175203   -0.0704431
H   1.05267   -0.172237   0.984458
H   1.21482   0.147147   -0.714295
4
Geom 278
C   0.582623   0.00733031   0.051105
O   -0.632471   -0.0146108   -0.0659049
H   1.17484   -0.0984097   1.05127
H   1.45333   0.22882   -0.668587
4
Geom 279
C   0.627524   0.00956294   0.0739451
O   -0.652695   -0.0152033   -0.0739338
H   1.08029   -0.123524   1.07054
H   1.33422   0.236753   -0.832391
4
Geom 280
C   0.560994   0.0263647   0.0815953
O   -0.59585   -0.0180931   -0.0735693
H   1.05871   -0.196694   1.00778
H   1.24579   0.155731   -0.866502
4
Geom 281
C   0.554583   0.009676   0.0633456
O   -0.590736   -0.0133721   -0.0722307
H   1.11075   -0.132008   1.10547
H   1.18893   0.214829   -0.768137
4
Geom 282
C   0.599352   0.0140295   0.0796111
O   -0.629804   -0.0144261   -0.083049
H   1.20418   -0.163914   1.18673
H   1.18248   0.211626   -0.871379
4
Geom 283
C   0.613648   0.0216438   0.08376
O   -0.654218   -0.0179031   -0.0786588
H   1.20392   -0.170866   1.04067
H   1.39998   0.183098   -0.844394
4
Geom 284
C   0.582689   0.0323563   0.0649124
O   -0.606858   -0.0192847   -0.0726793
H   1.05032   -0.23314   1.16593
H   1.17057   0.139748   -0.840134
4
Geom 285
C   0.549872   0.0373761   0.0555901
O   -0.606802   -0.0218366   -0.0637387
H   1.13768   -0.234968   1.08319
H   1.47308   0.122306   -0.788293
4
Geom 286
C   0.603663   0.0418211   0.0927529
O   -0.627586   -0.0227469   -0.0758915
H   1.01375   -0.255627   0.969339
H   1.28637   0.104486   -0.924055
4
Geom 287
C   0.584396   0.024554   0.0555289
O   -0.637107   -0.0187471   -0.0680302
H   1.21273   -0.162645   1.01472
H   1.4679   0.153621   -0.650981
4
Geom 288
C   0.562021   -0.0134086   0.0488052
O   -0.607057   -0.00977   -0.0602151
H   1.04   -0.0357577   1.12824
H   1.43013   0.336275   -0.80848
4
Geom 289
C   0.584755   0.0131342   0.0856517
O   -0.617885   -0.0153127   -0.0753372
H   1.08427   -0.127276   0.925234
H   1.28702   0.19972   -0.804195
4
Geom 290
C   0.548093   0.00584941   0.0902763
O   -0.597959   -0.0130714   -0.0770608
H   1.165   -0.114185   0.986699
H   1.32658   0.237796   -0.893372
4
Geom 291
C   0.608465   0.0210987   0.108992
O   -0.629791   -0.0159444   -0.0903053
H   1.16712   -0.167608   0.924928
H   1.11082   0.155245   -0.844245
4
Geom 292
C   0.585242   0.0151828   0.0438788
O   -0.622598   -0.0160453   -0.0648249
H   1.10446   -0.140076   1.12577
H   1.33583   0.199754   -0.674184
4
Geom 293
C   0.638497   0.00711937   0.0784304
O   -0.656747   -0.0152214   -0.0719714
H   0.994051   -0.117949   1.06418
H   1.35411   0.260561   -0.910577
4
Geom 294
C   0.597781   -0.00201914   0.096011
O   -0.636673   -0.010973   -0.0854101
H   1.24348   -0.0728935   0.974365
H   1.27088   0.256892   -0.816808
4
Geom 295
C   0.582592   0.0175572   0.0587674
O   -0.623829   -0.0168777   -0.0678773
H   1.10804   -0.167206   1.16385
H   1.38334   0.211824   -0.841102
4
Geom 296
C   0.598881   0.00342204   0.0583007
O   -0.624705   -0.0130139   -0.0693775
H   1.05437   -0.0989037   1.10418
H   1.25696   0.250505   -0.752064
4
Geom 297
C   0.579029   0.0193362   0.0443765
O   -0.613285   -0.0171996   -0.0631826
H   1.03707   -0.187594   1.27852
H   1.32939   0.216138   -0.858923
4
Geom 298
C   0.57486   0.02872   0.0686379
O   -0.622581   -0.0196066   -0.0699294
H   1.14436   -0.198962   1.0491
H   1.41929   0.153975   -0.811308
4
Geom 299
C   0.578409   0.0233756   0.06812
O   -0.603835   -0.0185036   -0.0642365
H   0.923655   -0.171809   0.968258
H   1.30022   0.172952   -0.814649
4
Geom 300
C   0.593136   0.0337361   0.0621814
O   -0.628568   -0.0205693   -0.070111
H   1.11021   -0.214344   1.05751
H   1.33082   0.124911   -0.739959
4
Geom 301
C   0.593003   0.0454865   0.0745023
O   -0.617648   -0.0225317   -0.0760643
H   1.08569   -0.267942   1.04082
H   1.18363   0.0697427   -0.775492
4
Geom 302
C   0.589836   0.0284447   0.0712773
O   -0.622451   -0.0190354   -0.0726428
H   1.09475   -0.194006   1.02021
H   1.28851   0.143232   -0.770776
4
Geom 303
C   0.562896   0.0160203   0.0692744
O   -0.609162   -0.0161302   -0.0697289
H   1.12748   -0.137398   0.972607
H   1.36565   0.188452   -0.745576
4
Geom 304
C   0.607777   0.0291671   0.0464264
O   -0.619227   -0.019449   -0.063257
H   0.929394   -0.185485   1.0316
H   1.18908   0.132673   -0.635236
4
Geom 305
C   0.578826   -0.014913   0.0592526
O   -0.599658   -0.00908511   -0.0622953
H   0.89103   -0.0332824   1.08751
H   1.26159   0.340843   -0.859128
4
Geom 306
C   0.579211   0.0127174   0.0646662
O   -0.623683   -0.0160535   -0.0671036
H   1.09752   -0.135463   1.06228
H   1.43179   0.224626   -0.822045
4
Geom 307
C   0.594708   0.0306751   0.0756411
O   -0.613917   -0.0181917   -0.0800658
H   1.1058   -0.219235   1.10838
H   1.08401   0.128514   -0.793103
4
Geom 308
C   0.625166   0.0330632   0.062215
O   -0.637136   -0.020528   -0.0698281
H   0.979073   -0.21482   1.07383
H   1.21658   0.132743   -0.761165
4
Geom 309
C   0.581283   -0.000917165   0.0490656
O   -0.623991   -0.0128471   -0.0626875
H   1.078   -0.0820975   1.13146
H   1.43154   0.282717   -0.775556
4
Geom 310
C   0.619082   0.0367511   0.0576075
O   -0.637062   -0.0205369   -0.0741236
H   1.09734   -0.230379   1.12265
H   1.16958   0.104532   -0.686954
4
Geom 311
C   0.606108   0.036257   0.0798846
O   -0.62698   -0.0199629   -0.0810637
H   1.12184   -0.243643   1.11529
H   1.13956   0.114568   -0.834703
4
Geom 312
C   0.522975   0.00201601   0.0466478
O   -0.56903   -0.0115755   -0.0647248
H   1.09428   -0.108498   1.1817
H   1.23726   0.254011   -0.76468
4
Geom 313
C   0.584877   0.0447313   0.052417
O   -0.619538   -0.0242326   -0.0605639
H   0.983482   -0.266444   1.10035
H   1.4126   0.104231   -0.818052
4
Geom 314
C   0.583027   0.00629887   0.0873943
O   -0.624937   -0.0127212   -0.0830137
H   1.24763   -0.10736   1.00312
H   1.25616   0.220062   -0.780995
4
Geom 315
C   0.585772   -0.0132107   0.0789031
O   -0.622604   -0.00867157   -0.0768527
H   1.14351   -0.0484925   1.12609
H   1.29057   0.329221   -0.900646
4
Geom 316
C   0.585778   0.0222613   0.0743492
O   -0.608063   -0.0172353   -0.0722629
H   1.00832   -0.17246   1.0035
H   1.1949   0.16674   -0.79668
4
Geom 317
C   0.619938   0.0131691   0.0517902
O   -0.625181   -0.0168594   -0.0581568
H   0.791318   -0.133712   1.05609
H   1.27685   0.230287   -0.804537
4
Geom 318
C   0.590413   0.0272609   0.0664749
O   -0.619791   -0.0198262   -0.0648022
H   0.966424   -0.196638   1.04803
H   1.36775   0.172508   -0.865857
4
Geom 319
C   0.578324   0.0256295   0.0442987
O   -0.609138   -0.0190135   -0.0598912
H   0.97809   -0.185874   1.10702
H   1.33096   0.168272   -0.73874
4
Geom 320
C   0.581476   0.00857344   0.0636364
O   -0.62686   -0.0140115   -0.07366
H   1.20751   -0.126701   1.14454
H   1.34527   0.232798   -0.787993
4
Geom 321
C   0.623051   0.0229855   0.0879813
O   -0.643477   -0.0173187   -0.0819413
H   1.12428   -0.168445   0.971459
H   1.19718   0.155427   -0.773347
4
Geom 322
C   0.590912   0.0110784   0.0858601
O   -0.611555   -0.0140201   -0.0787473
H   1.05468   -0.135623   1.02174
H   1.14285   0.212029   -0.84906
4
Geom 323
C   0.585224   0.0082244   0.0680206
O   -0.609925   -0.013874   -0.0714402
H   1.02373   -0.136396   1.15013
H   1.21565   0.244467   -0.881009
4
Geom 324
C   0.580926   0.00120894   0.101777
O   -0.617207   -0.0107751   -0.0897312
H   1.24855   -0.111042   1.08476
H   1.15757   0.253462   -0.927282
4
Geom 325
C   0.60195   0.00454327   0.0555777
O   -0.641354   -0.0138083   -0.0684927
H   1.15108   -0.0775489   0.990484
H   1.38793   0.228408   -0.619987
4
Geom 326
C   0.57059   0.0129801   0.0657279
O   -0.603398   -0.0151201   -0.068824
H   1.04778   -0.126227   0.982251
H   1.26226   0.197449   -0.727353
4
Geom 327
C   0.54563   0.0105141   0.0513969
O   -0.608711   -0.0143886   -0.0681495
H   1.2702   -0.105235   1.00737
H   1.42134   0.19421   -0.592543
4
Geom 328
C   0.587676   0.0314729   0.073255
O   -0.628389   -0.0196651   -0.0753631
H   1.17453   -0.214206   1.07584
H   1.32869   0.13737   -0.806788
4
Geom 329
C   0.593794   0.00601993   0.0612799
O   -0.615212   -0.0127561   -0.0732038
H   1.07643   -0.101511   1.05062
H   1.1448   0.218088   -0.673245
4
Geom 330
C   0.580593   0.0349792   0.0693266
O   -0.61057   -0.019999   -0.0740757
H   1.09299   -0.23793   1.12275
H   1.21176   0.124643   -0.827348
4
Geom 331
C   0.588772   0.0133234   0.0721779
O   -0.625507   -0.0160391   -0.0702718
H   1.06772   -0.154458   1.1295
H   1.37671   0.236176   -0.928424
4
Geom 332
C   0.581169   0.0381426   0.0649338
O   -0.601922   -0.0214303   -0.067152
H   0.94548   -0.248192   1.08893
H   1.21517   0.119954   -0.851111
4
Geom 333
C   0.606802   0.00867913   0.0780356
O   -0.632942   -0.0143837   -0.0748474
H   1.0765   -0.110219   0.979595
H   1.27125   0.220964   -0.775646
4
Geom 334
C   0.606272   -0.0152471   0.0583352
O   -0.63582   -0.00959526   -0.0650126
H   1.01426   -0.0227372   1.09156
H   1.38547   0.342372   -0.809124
4
Geom 335
C   0.559407   0.0240811   0.0664372
O   -0.594288   -0.0180952   -0.066092
H   1.00392   -0.177909   0.99746
H   1.29468   0.16417   -0.794366
4
Geom 336
C   0.538694   0.0281404   0.0745351
O   -0.583585   -0.0167771   -0.0807314
H   1.23857   -0.218418   1.1492
H   1.13679   0.135427   -0.810187
4
Geom 337
C   0.580982   0.0122716   0.0909869
O   -0.616483   -0.014264   -0.0815633
H   1.17038   -0.130245   0.960922
H   1.22358   0.196315   -0.804596
4
Geom 338
C   0.593856   0.0322565   0.0978804
O   -0.624457   -0.0181943   -0.0897969
H   1.24918   -0.214169   0.9872
H   1.11805   0.104659   -0.782281
4
Geom 339
C   0.573612   0.00420172   0.0588947
O   -0.609906   -0.0124194   -0.0724665
H   1.14075   -0.117942   1.19326
H   1.23658   0.250824   -0.799194
4
Geom 340
C   0.557447   0.0355604   0.101217
O   -0.585578   -0.0190357   -0.0837804
H   1.09919   -0.233875   0.940015
H   1.08452   0.0983807   -0.87031
4
Geom 341
C   0.580355   -0.0209924   0.0529317
O   -0.612986   -0.00780267   -0.0623624
H   0.993182   -0.00440272   1.1132
H   1.35275   0.363996   -0.808492
4
Geom 342
C   0.576493   0.00597244   0.0671488
O   -0.612468   -0.0127265   -0.0751617
H   1.16035   -0.107686   1.06742
H   1.22334   0.224358   -0.728857
4
Geom 343
C   0.60528   0.00706315   0.0725299
O   -0.635098   -0.0142069   -0.0729776
H   1.08663   -0.110531   1.04148
H   1.31346   0.237711   -0.801652
4
Geom 344
C   0.592497   0.00107187   0.0641128
O   -0.608494   -0.0128995   -0.0649134
H   0.896565   -0.0894087   1.03469
H   1.2335   0.267177   -0.822628
4
Geom 345
C   0.578628   -0.0104829   0.0488763
O   -0.602151   -0.0101248   -0.0605917
H   0.919098   -0.0544761   1.15573
H   1.27543   0.325789   -0.830835
4
Geom 346
C   0.57664   0.0124868   0.0729864
O   -0.609929   -0.0149018   -0.0726066
H   1.08061   -0.13471   1.027
H   1.26104   0.208341   -0.798491
4
Geom 347
C   0.590671   -0.00826511   0.0774018
O   -0.604277   -0.00970695   -0.0729841
H   0.950943   -0.0615568   1.05158
H   1.13394   0.299831   -0.869661
4
Geom 348
C   0.575202   0.0209736   0.0559799
O   -0.610476   -0.0175151   -0.0654336
H   1.04416   -0.170223   1.09169
H   1.32328   0.184276   -0.774534
4
Geom 349
C   0.631462   0.0185265   0.0609806
O   -0.650607   -0.0172432   -0.0702653
H   1.04963   -0.137175   0.990798
H   1.28486   0.176053   -0.6565
4
Geom 350
C   0.574236   0.0440902   0.0927915
O   -0.614764   -0.0218756   -0.0827295
H   1.20537   -0.264088   0.988969
H   1.24164   0.0721006   -0.835621
4
Geom 351
C   0.602416   0.0337442   0.068486
O   -0.640207   -0.0190609   -0.0830948
H   1.29942   -0.235583   1.21387
H   1.21585   0.122113   -0.765321
4
Geom 352
C   0.578911   0.00303533   0.0553805
O   -0.605453   -0.0124631   -0.0682616
H   1.03524   -0.105417   1.14084
H   1.20832   0.252881   -0.77166
4
Geom 353
C   0.592044   0.0224506   0.0805391
O   -0.620787   -0.0169242   -0.0784951
H   1.12371   -0.178698   1.04486
H   1.20685   0.165789   -0.812833
4
Geom 354
C   0.593451   0.00154892   0.0566309
O   -0.638357   -0.0140824   -0.063106
H   1.08325   -0.080191   1.04287
H   1.50941   0.271053   -0.770409
4
Geom 355
C   0.595192   0.029153   0.0631074
O   -0.628404   -0.0194085   -0.0708265
H   1.09881   -0.208442   1.12543
H   1.31514   0.155155   -0.807543
4
Geom 356
C   0.577794   0.0473008   0.0856751
O   -0.620175   -0.0238281   -0.0752463
H   1.12804   -0.278946   1.00944
H   1.36248   0.079719   -0.890121
4
Geom 357
C   0.602484   0.00274967   0.106867
O   -0.627175   -0.0116965   -0.0882613
H   1.16149   -0.0915055   0.913091
H   1.14615   0.230203   -0.839539
4
Geom 358
C   0.570151   0.00602988   0.0780152
O   -0.60825   -0.0131192   -0.0748131
H   1.1261   -0.100158   0.962936
H   1.26617   0.222379   -0.75929
4
Geom 359
C   0.604453   0.00341564   0.0535313
O   -0.626329   -0.0138235   -0.0628788
H   0.963726   -0.0725104   0.952122
H   1.30705   0.237037   -0.646357
4
Geom 360
C   0.576298   0.0446128   0.0803011
O   -0.617029   -0.0222602   -0.0785689
H   1.19061   -0.266553   1.03928
H   1.2678   0.0744478   -0.803242
4
Geom 361
C   0.627661   0.0100393   0.055131
O   -0.649445   -0.0147157   -0.0720826
H   1.10272   -0.125678   1.15616
H   1.25858   0.225497   -0.723367
4
Geom 362
C   0.57447   0.0217568   0.0673241
O   -0.596001   -0.0166444   -0.0713588
H   1.00497   -0.17833   1.06787
H   1.14147   0.169241   -0.791751
4
Geom 363
C   0.555029   0.00827895   0.0389915
O   -0.609215   -0.0152583   -0.0567432
H   1.08632   -0.102638   1.05408
H   1.50132   0.232029   -0.672571
4
Geom 364
C   0.583771   0.00122834   0.0714423
O   -0.616343   -0.0116794   -0.0762682
H   1.14182   -0.0942147   1.08441
H   1.21671   0.250756   -0.779405
4
Geom 365
C   0.582816   -0.00280043   0.0541203
O   -0.62698   -0.0119027   -0.0665942
H   1.14457   -0.0468995   0.971097
H   1.39416   0.254954   -0.613378
4
Geom 366
C   0.60658   -0.00586349   0.0634949
O   -0.634849   -0.0110325   -0.0711403
H   1.07842   -0.0688638   1.13744
H   1.30223   0.29958   -0.819192
4
Geom 367
C   0.603422   -0.0101242   0.0827613
O   -0.62998   -0.00889478   -0.0815579
H   1.15128   -0.058921   1.11928
H   1.18971   0.306441   -0.8651
4
Geom 368
C   0.580858   -0.0139546   0.083962
O   -0.604303   -0.00863249   -0.0732092
H   0.985908   -0.0349218   1.00152
H   1.21623   0.323887   -0.894133
4
Geom 369
C   0.568197   0.00159866   0.0604921
O   -0.613892   -0.0132723   -0.0647419
H   1.08099   -0.0831288   1.02167
H   1.42408   0.260541   -0.769217
4
Geom 370
C   0.578911   0.0112461   0.0501892
O   -0.606897   -0.01468   -0.0655742
H   1.03027   -0.122814   1.06968
H   1.23622   0.207697   -0.681345
4
Geom 371
C   0.623436   0.0144916   0.0562126
O   -0.649144   -0.0158491   -0.072166
H   1.12169   -0.143162   1.14959
H   1.28513   0.207956   -0.728355
4
Geom 372
C   0.579607   0.0201647   0.0531706
O   -0.625068   -0.0178321   -0.0645027
H   1.11167   -0.157355   1.06626
H   1.43491   0.186072   -0.73043
4
Geom 373
C   0.572603   0.0140783   0.0491659
O   -0.593835   -0.0153159   -0.0632326
H   0.947779   -0.140866   1.08653
H   1.18651   0.202119   -0.723167
4
Geom 374
C   0.571233   0.0170206   0.0523228
O   -0.600891   -0.0169478   -0.0605426
H   0.940169   -0.161433   1.11742
H   1.32242   0.213553   -0.83434
4
Geom 375
C   0.569565   0.000257799   0.0735856
O   -0.611797   -0.0123198   -0.0711929
H   1.10884   -0.0822124   1.00455
H   1.3467   0.260473   -0.805613
4
Geom 376
C   0.599561   0.0189374   0.0669927
O   -0.637188   -0.016907   -0.0731056
H   1.16043   -0.147597   1.01513
H   1.34092   0.176245   -0.707336
4
Geom 377
C   0.59825   0.0223656   0.0547802
O   -0.628014   -0.0177936   -0.0682802
H   1.07311   -0.178156   1.13884
H   1.29825   0.180057   -0.762224
4
Geom 378
C   0.600327   0.029365   0.0912615
O   -0.625007   -0.0185462   -0.0818833
H   1.11759   -0.202947   0.98708
H   1.18132   0.133451   -0.828945
4
Geom 379
C   0.589188   0.0108947   0.0620585
O   -0.612479   -0.0155887   -0.0632779
H   0.92958   -0.114474   0.963291
H   1.30313   0.217963   -0.752724
4
Geom 380
C   0.551932   0.0197554   0.0897791
O   -0.590235   -0.0159929   -0.0778437
H   1.10641   -0.176554   1.01659
H   1.21688   0.180954   -0.904915
4
Geom 381
C   0.559062   0.000512857   0.0602851
O   -0.595734   -0.011969   -0.0681457
H   1.05406   -0.114971   1.21987
H   1.27161   0.284627   -0.91093
4
Geom 382
C   0.535461   0.00856627   0.0488908
O   -0.587401   -0.0137195   -0.0650191
H   1.14425   -0.117318   1.09319
H   1.33018   0.218866   -0.698197
4
Geom 383
C   0.580846   0.00300567   0.0721322
O   -0.611267   -0.0116586   -0.0780705
H   1.15242   -0.100923   1.08048
H   1.16037   0.235972   -0.75509
4
Geom 384
C   0.539633   0.0182861   0.0628409
O   -0.58776   -0.0161402   -0.0679437
H   1.11574   -0.15568   1.0288
H   1.31469   0.179913   -0.753502
4
Geom 385
C   0.588931   0.0322129   0.0906846
O   -0.604416   -0.019487   -0.0766436
H   0.966515   -0.226397   1.01044
H   1.14129   0.137923   -0.928593
4
Geom 386
C   0.568171   -0.00107059   0.0684641
O   -0.589459   -0.0108071   -0.072692
H   1.00726   -0.102971   1.15438
H   1.11036   0.273042   -0.87067
4
Geom 387
C   0.579082   0.0129755   0.0594408
O   -0.614532   -0.0144698   -0.0735263
H   1.15901   -0.143005   1.14172
H   1.2266   0.203961   -0.737337
4
Geom 388
C   0.587481   0.0089365   0.0630653
O   -0.606531   -0.0145624   -0.0662691
H   0.930057   -0.135263   1.12491
H   1.22858   0.24578   -0.878852
4
Geom 389
C   0.596751   0.0231148   0.0386281
O   -0.62218   -0.0183005   -0.0613133
H   0.996035   -0.184963   1.2052
H   1.30059   0.185988   -0.746826
4
Geom 390
C   0.550023   0.029125   0.0374375
O   -0.587   -0.0189554   -0.0603499
H   1.02388   -0.21444   1.20613
H   1.27079   0.154296   -0.748878
4
Geom 391
C   0.58973   -0.00367778   0.0722079
O   -0.627663   -0.00997984   -0.0813498
H   1.26102   -0.0649107   1.06247
H   1.20622   0.252895   -0.685937
4
Geom 392
C   0.547661   0.00863971   0.0849564
O   -0.595277   -0.012428   -0.0826056
H   1.26283   -0.117021   0.987946
H   1.19133   0.197197   -0.743275
4
Geom 393
C   0.598655   0.0388332   0.0453643
O   -0.619524   -0.0221762   -0.0620958
H   0.951908   -0.254363   1.2039
H   1.27989   0.129743   -0.813323
4
Geom 394
C   0.58228   0.0559671   0.0601546
O   -0.622898   -0.0260524   -0.0689699
H   1.11333   -0.326117   1.18414
H   1.36698   0.0590021   -0.86057
4
Geom 395
C   0.576788   0.0111422   0.0725856
O   -0.612384   -0.0141263   -0.0761994
H   1.14217   -0.149867   1.16374
H   1.23668   0.227199   -0.87344
4
Geom 396
C   0.557049   0.023577   0.0661828
O   -0.601551   -0.0171388   -0.0723897
H   1.16572   -0.169087   0.999172
H   1.27623   0.146171   -0.693101
4
Geom 397
C   0.541724   0.0241889   0.0723292
O   -0.59438   -0.0180299   -0.0688548
H   1.12538   -0.174809   0.966095
H   1.38522   0.15875   -0.789308
4
Geom 398
C   0.581445   0.00365307   0.0856559
O   -0.616455   -0.0117184   -0.0829146
H   1.20839   -0.0976186   1.00583
H   1.17962   0.225908   -0.764587
4
Geom 399
C   0.524985   0.00339701   0.0690422
O   -0.576885   -0.0122448   -0.0696278
H   1.12844   -0.102901   1.03525
H   1.30383   0.242594   -0.807058
4
Geom 400
C   0.604668   0.031454   0.0667984
O   -0.626961   -0.0203713   -0.0685485
H   0.988359   -0.2153   1.07738
H   1.28987   0.149897   -0.839599
4
Geom 401
C   0.542488   0.0303527   0.0444598
O   -0.588976   -0.0197833   -0.0595074
H   1.04361   -0.208273   1.10929
H   1.37215   0.146651   -0.749021
4
Geom 402
C   0.596175   0.0244196   0.0668367
O   -0.6282   -0.0190949   -0.0665783
H   1.01562   -0.18056   1.03727
H   1.38339   0.178656   -0.83122
4
Geom 403
C   0.6061   0.0406427   0.078676
O   -0.637929   -0.0222589   -0.0751512
H   1.11898   -0.228592   0.926557
H   1.31627   0.0837383   -0.725413
4
Geom 404
C   0.609301   0.00554041   0.0768557
O   -0.63346   -0.0131514   -0.0777178
H   1.10687   -0.113872   1.08964
H   1.21935   0.242433   -0.826085
4
Geom 405
C   0.586789   0.0449905   0.109833
O   -0.638913   -0.022969   -0.0865922
H   1.27981   -0.269155   0.954491
H   1.40099   0.083802   -0.942748
4
Geom 406
C   0.569175   0.00477309   0.0677187
O   -0.613542   -0.0134139   -0.0698343
H   1.12948   -0.0883906   0.963864
H   1.3584   0.230253   -0.716636
4
Geom 407
C   0.579681   0.0120133   0.0626697
O   -0.625801   -0.0155926   -0.0689151
H   1.14074   -0.139268   1.12056
H   1.4166   0.2295   -0.827802
4
Geom 408
C   0.598113   0.0134506   0.0680602
O   -0.625069   -0.0155169   -0.0713811
H   1.05679   -0.135273   1.04097
H   1.26946   0.20719   -0.773261
4
Geom 409
C   0.584658   0.027018   0.0681499
O   -0.640435   -0.0184684   -0.0770441
H   1.32271   -0.176665   1.01695
H   1.40762   0.133879   -0.660427
4
Geom 410
C   0.564569   0.0300094   0.0620331
O   -0.608858   -0.0178058   -0.0782655
H   1.26821   -0.212773   1.15352
H   1.20016   0.123852   -0.704784
4
Geom 411
C   0.585742   0.010466   0.0812699
O   -0.607439   -0.0145497   -0.0726497
H   0.987289   -0.118912   0.934768
H   1.20647   0.211016   -0.804209
4
Geom 412
C   0.553961   0.0322191   0.0547284
O   -0.604376   -0.0199147   -0.066718
H   1.14932   -0.215542   1.10353
H   1.37424   0.133783   -0.751091
4
Geom 413
C   0.577427   0.0385256   0.0606825
O   -0.60597   -0.0202963   -0.0744789
H   1.1192   -0.256894   1.19028
H   1.15024   0.106098   -0.785559
4
Geom 414
C   0.603095   0.0169451   0.0712647
O   -0.629332   -0.0166787   -0.0709912
H   1.03813   -0.147341   1.01544
H   1.29647   0.196089   -0.792073
4
Geom 415
C   0.601943   0.0226876   0.060334
O   -0.639909   -0.0188534   -0.0658985
H   1.07738   -0.161059   1.0112
H   1.43879   0.175945   -0.738503
4
Geom 416
C   0.563782   0.0350858   0.0548433
O   -0.601459   -0.0198166   -0.0700865
H   1.13179   -0.221899   1.08112
H   1.22854   0.104448   -0.676588
4
Geom 417
C   0.610635   -0.00175756   0.079005
O   -0.625163   -0.011409   -0.0761752
H   1.01581   -0.0836775   1.05548
H   1.16283   0.271479   -0.841997
4
Geom 418
C   0.620083   0.023958   0.0863083
O   -0.644553   -0.0172982   -0.0833349
H   1.17701   -0.170128   0.976241
H   1.19687   0.145206   -0.736091
4
Geom 419
C   0.620996   0.00471258   0.0602195
O   -0.643252   -0.0143726   -0.0664264
H   1.00011   -0.0904351   1.02155
H   1.34226   0.248233   -0.739114
4
Geom 420
C   0.585017   0.0269233   0.0713148
O   -0.615683   -0.018054   -0.074631
H   1.11676   -0.176224   0.95593
H   1.21646   0.12799   -0.675393
4
Geom 421
C   0.563539   0.026028   0.0883126
O   -0.591971   -0.0165757   -0.0828384
H   1.13483   -0.205451   1.06472
H   1.07781   0.144414   -0.856317
4
Geom 422
C   0.600508   -0.022575   0.0847558
O   -0.635161   -0.00673037   -0.0779597
H   1.14358   0.0064365   1.01576
H   1.31433   0.354983   -0.84243
4
Geom 423
C   0.569572   0.0369653   0.0556309
O   -0.59771   -0.0200504   -0.0711794
H   1.07633   -0.256045   1.22393
H   1.15555   0.119925   -0.811421
4
Geom 424
C   0.560062   0.0213541   0.0520624
O   -0.608457   -0.0176035   -0.064476
H   1.12191   -0.160391   1.04665
H   1.39377   0.171318   -0.69805
4
Geom 425
C   0.586978   0.0277467   0.0613997
O   -0.617433   -0.019402   -0.0661605
H   1.01536   -0.191876   1.04052
H   1.3223   0.155231   -0.776357
4
Geom 426
C   0.583089   0.0103323   0.0786543
O   -0.618434   -0.0152406   -0.0701917
H   1.04516   -0.112125   0.918191
H   1.35468   0.216787   -0.795498
4
Geom 427
C   0.608851   0.0243166   0.0872754
O   -0.638692   -0.0178777   -0.0805514
H   1.14429   -0.192889   1.07485
H   1.27031   0.172895   -0.890392
4
Geom 428
C   0.573656   0.0535686   0.0710598
O   -0.596569   -0.0263955   -0.0606107
H   0.830401   -0.304777   0.992876
H   1.33475   0.0716672   -0.931815
4
Geom 429
C   0.614667   0.00654752   0.0347768
O   -0.647584   -0.014775   -0.061434
H   1.0866   -0.0890564   1.08953
H   1.39987   0.231393   -0.583393
4
Geom 430
C   0.62677   0.0221892   0.0872221
O   -0.650649   -0.0178167   -0.0793592
H   1.10636   -0.173136   1.01668
H   1.28466   0.177502   -0.850504
4
Geom 431
C   0.517666   -0.0125027   0.0624147
O   -0.569269   -0.00833942   -0.0671464
H   1.10481   -0.0458232   1.08983
H   1.29373   0.31285   -0.822107
4
Geom 432
C   0.575839   0.0295943   0.0578975
O   -0.613252   -0.0199343   -0.0644286
H   1.03768   -0.199182   1.04858
H   1.36624   0.148986   -0.770202
4
Geom 433
C   0.589032   0.00190419   0.0542382
O   -0.625537   -0.0122261   -0.0715985
H   1.16239   -0.0975596   1.16645
H   1.27942   0.25473   -0.730715
4
Geom 434
C   0.581714   0.0051788   0.0740237
O   -0.61763   -0.0120106   -0.080979
H   1.22413   -0.112336   1.10685
H   1.17932   0.227096   -0.757816
4
Geom 435
C   0.609763   0.0149704   0.0762711
O   -0.642161   -0.015998   -0.0755018
H   1.13994   -0.125071   0.944123
H   1.31888   0.186528   -0.708781
4
Geom 436
C   0.587139   0.0473786   0.0901359
O   -0.616354   -0.0227935   -0.0813392
H   1.12722   -0.286104   1.04319
H   1.19138   0.069531   -0.880287
4
Geom 437
C   0.59778   0.00470954   0.0868289
O   -0.630197   -0.01326   -0.0782676
H   1.11984   -0.112385   1.05093
H   1.29177   0.252562   -0.897403
4
Geom 438
C   0.586136   0.0219138   0.076624
O   -0.621594   -0.0175988   -0.0736342
H   1.09439   -0.18771   1.10957
H   1.31932   0.191898   -0.908071
4
Geom 439
C   0.561756   0.0399139   0.0818182
O   -0.59786   -0.0218852   -0.0710294
H   1.02752   -0.248595   0.982911
H   1.29981   0.106487   -0.884597
4
Geom 440
C   0.583709   0.00713342   0.0928731
O   -0.628202   -0.0125401   -0.0876022
H   1.30855   -0.123058   1.06862
H   1.23893   0.222948   -0.838912
4
Geom 441
C   0.558291   0.0160335   0.0470688
O   -0.595874   -0.0157921   -0.0633976
H   1.05956   -0.132056   1.0124
H   1.27751   0.177587   -0.621453
4
Geom 442
C   0.563636   0.025316   0.0885668
O   -0.609799   -0.0175937   -0.0795271
H   1.19972   -0.188174   0.992019
H   1.29471   0.151772   -0.839195
4
Geom 443
C   0.594992   0.0150874   0.0800047
O   -0.608966   -0.014783   -0.0777798
H   1.02274   -0.152746   1.04811
H   1.0851   0.193526   -0.821071
4
Geom 444
C   0.573337   0.026785   0.0675966
O   -0.610359   -0.018237   -0.0723075
H   1.11765   -0.19232   1.05541
H   1.27015   0.148635   -0.767473
4
Geom 445
C   0.589677   0.00157828   0.0550224
O   -0.630605   -0.0133451   -0.0654925
H   1.09995   -0.0799444   1.05052
H   1.4146   0.258755   -0.72103
4
Geom 446
C   0.590269   -0.00370714   0.0775562
O   -0.614893   -0.0108803   -0.0746699
H   1.05118   -0.0683103   1.00764
H   1.20698   0.270934   -0.800797
4
Geom 447
C   0.58246   0.0512133   0.0527063
O   -0.616141   -0.026087   -0.0577227
H   0.942726   -0.268514   0.947613
H   1.42822   0.0585518   -0.713856
4
Geom 448
C   0.568657   -0.00872817   0.101555
O   -0.605646   -0.00868459   -0.0855965
H   1.18637   -0.060642   0.998161
H   1.18236   0.288204   -0.903655
4
Geom 449
C   0.620094   0.0301682   0.0616349
O   -0.639182   -0.0199001   -0.0698742
H   1.02448   -0.200333   1.06578
H   1.26404   0.142761   -0.745475
4
Geom 450
C   0.598316   0.0225542   0.0860674
O   -0.624194   -0.0174216   -0.0771598
H   1.07561   -0.164127   0.92863
H   1.23433   0.157877   -0.783615
4
Geom 451
C   0.604241   0.0330751   0.0650759
O   -0.624179   -0.0204745   -0.0689331
H   0.991642   -0.211404   1.02579
H   1.24752   0.128335   -0.7614
4
Geom 452
C   0.6145   0.00224034   0.0628478
O   -0.622952   -0.0132079   -0.0667154
H   0.894363   -0.0995698   1.09133
H   1.20318   0.268319   -0.835608
4
Geom 453
C   0.576872   0.0562007   0.0678884
O   -0.615144   -0.0253889   -0.0733486
H   1.13918   -0.317591   1.10195
H   1.28247   0.0371649   -0.800969
4
Geom 454
C   0.596658   0.0162434   0.0890091
O   -0.629217   -0.0145325   -0.087134
H   1.25764   -0.145969   1.00572
H   1.15178   0.169009   -0.737431
4
Geom 455
C   0.563931   -0.0136879   0.0469188
O   -0.602258   -0.00977069   -0.0584578
H   0.974296   -0.0439308   1.1752
H   1.39693   0.347784   -0.860863
4
Geom 456
C   0.561444   0.0199709   0.0382977
O   -0.591241   -0.0173753   -0.0570265
H   0.935201   -0.170075   1.14645
H   1.29078   0.19385   -0.752182
4
Geom 457
C   0.596284   -0.0057022   0.054145
O   -0.620326   -0.0106858   -0.0681223
H   1.03918   -0.0598865   1.10229
H   1.23359   0.283179   -0.720615
4
Geom 458
C   0.564955   -0.0149395   0.0644417
O   -0.612329   -0.00800608   -0.0735016
H   1.19798   -0.0426668   1.18588
H   1.32089   0.333417   -0.841433
4
Geom 459
C   0.596913   0.00765009   0.0890547
O   -0.618477   -0.0135038   -0.0788767
H   1.05523   -0.119584   1.0005
H   1.1807   0.228616   -0.863802
4
Geom 460
C   0.565948   0.0145051   0.0310179
O   -0.614585   -0.0173869   -0.0519683
H   1.01233   -0.132133   1.10217
H   1.53051   0.221172   -0.701496
4
Geom 461
C   0.621413   -0.00583938   0.0431698
O   -0.641772   -0.0120332   -0.061106
H   0.961082   -0.0663836   1.18729
H   1.35283   0.312694   -0.786283
4
Geom 462
C   0.582937   0.0143997   0.0504521
O   -0.602419   -0.0158847   -0.0623421
H   0.91976   -0.151485   1.13618
H   1.22771   0.217938   -0.802263
4
Geom 463
C   0.57446   -0.0027517   0.0869793
O   -0.599639   -0.0113398   -0.0730708
H   0.983036   -0.0716813   0.934462
H   1.22126   0.270223   -0.865203
4
Geom 464
C   0.566537   -0.0420691   0.0756833
O   -0.601661   -0.00212299   -0.0692476
H   1.0237   0.0871776   0.978482
H   1.30702   0.433232   -0.835399
4
Geom 465
C   0.612779   -0.0245638   0.0774788
O   -0.619077   -0.0055336   -0.0765614
H   0.973938   0.000186842   1.1008
H   1.0826   0.365918   -0.863022
4
Geom 466
C   0.621477   -0.00798178   0.0588391
O   -0.639018   -0.011272   -0.0653906
H   0.957598   -0.0443043   1.04619
H   1.31185   0.304043   -0.763755
4
Geom 467
C   0.553374   0.00174127   0.0727178
O   -0.591881   -0.0117558   -0.0727778
H   1.10261   -0.0895739   1.00274
H   1.22963   0.24122   -0.768322
4
Geom 468
C   0.589047   0.023643   0.0754765
O   -0.617809   -0.0179356   -0.0727462
H   1.04733   -0.190544   1.08217
H   1.27165   0.179488   -0.881095
4
Geom 469
C   0.561188   0.00436722   0.0604907
O   -0.593973   -0.012353   -0.0703317
H   1.07593   -0.109511   1.10747
H   1.19646   0.239369   -0.766283
4
Geom 470
C   0.581081   0.0260025   0.0369629
O   -0.609461   -0.0196741   -0.0551779
H   0.910017   -0.204354   1.21876
H   1.37133   0.192795   -0.837937
4
Geom 471
C   0.588281   0.0136348   0.085442
O   -0.624656   -0.0140161   -0.0851416
H   1.25529   -0.141253   1.04469
H   1.18148   0.187158   -0.765555
4
Geom 472
C   0.60963   0.00364697   0.0781932
O   -0.64687   -0.0140363   -0.0728221
H   1.11354   -0.0925886   1.00249
H   1.42159   0.257737   -0.832561
4
Geom 473
C   0.584798   0.0264601   0.0668541
O   -0.616096   -0.0193622   -0.0660856
H   0.990118   -0.199604   1.08357
H   1.35228   0.177646   -0.885539
4
Geom 474
C   0.585692   -0.0267127   0.0754807
O   -0.618311   -0.00520657   -0.0759727
H   1.1206   0.0131985   1.09295
H   1.2463   0.373303   -0.840718
4
Geom 475
C   0.577759   0.0106354   0.0839763
O   -0.600207   -0.012716   -0.0834062
H   1.13688   -0.135536   1.05099
H   1.03715   0.19652   -0.781944
4
Geom 476
C   0.612523   -0.00597296   0.0338307
O   -0.611762   -0.0110624   -0.0576662
H   0.814075   -0.050556   1.09688
H   1.1294   0.28305   -0.639275
4
Geom 477
C   0.613241   0.0451628   0.0522109
O   -0.645608   -0.0243052   -0.0645974
H   1.06087   -0.251321   1.04948
H   1.41123   0.0851233   -0.700722
4
Geom 478
C   0.598333   -0.0167461   0.0749725
O   -0.61997   -0.00734703   -0.0769381
H   1.0829   -0.0170661   1.04199
H   1.1598   0.318868   -0.768393
4
Geom 479
C   0.550923   -0.0312434   0.0699064
O   -0.594557   -0.00335443   -0.075863
H   1.17765   0.0153899   1.19189
H   1.22624   0.395664   -0.875031
4
Geom 480
C   0.584714   -0.0032796   0.0894068
O   -0.625574   -0.00998246   -0.0862226
H   1.28003   -0.0780344   1.0591
H   1.21378   0.261319   -0.810012
4
Geom 481
C   0.586824   0.039751   0.0672258
O   -0.617548   -0.0217744   -0.070716
H   1.06669   -0.238844   1.02312
H   1.27463   0.0969177   -0.756033
4
Geom 482
C   0.599684   0.00300242   0.102733
O   -0.628553   -0.0115536   -0.0894709
H   1.20871   -0.114946   1.06855
H   1.15413   0.248367   -0.926587
4
Geom 483
C   0.590826   -0.016488   0.0442606
O   -0.612022   -0.00892149   -0.0591692
H   0.915878   -0.0156117   1.09969
H   1.29007   0.339328   -0.742409
4
Geom 484
C   0.585004   0.0135174   0.0799765
O   -0.614372   -0.0152375   -0.0750831
H   1.06026   -0.164126   1.14677
H   1.25231   0.230814   -0.962188
4
Geom 485
C   0.619386   0.011113   0.0587401
O   -0.645506   -0.0162423   -0.0651451
H   1.0018   -0.129056   1.0993
H   1.3955   0.240319   -0.819586
4
Geom 486
C   0.62185   0.0197487   0.0424724
O   -0.644651   -0.017586   -0.0650759
H   1.04658   -0.15978   1.15798
H   1.30783   0.189545   -0.685664
4
Geom 487
C   0.585831   -0.000556414   0.0611987
O   -0.639496   -0.014236   -0.0615642
H   1.07982   -0.0925636   1.13397
H   1.62163   0.310931   -0.940364
4
Geom 488
C   0.599454   0.0145483   0.0825471
O   -0.622248   -0.0153251   -0.0771751
H   1.06184   -0.149305   1.04159
H   1.20367   0.205108   -0.854416
4
Geom 489
C   0.590416   0.0417896   0.081655
O   -0.631945   -0.0229297   -0.0735838
H   1.12253   -0.252781   1.01183
H   1.40451   0.104917   -0.871037
4
Geom 490
C   0.586038   -0.0193974   0.0800228
O   -0.620322   -0.00642478   -0.0808018
H   1.18825   -0.0185924   1.10658
H   1.20643   0.337326   -0.831788
4
Geom 491
C   0.560922   0.0345199   0.0434949
O   -0.605772   -0.0213819   -0.0584126
H   1.03686   -0.215827   1.07361
H   1.42597   0.129957   -0.719227
4
Geom 492
C   0.589541   0.0466178   0.087077
O   -0.625141   -0.0225964   -0.0825601
H   1.19778   -0.286228   1.09329
H   1.23167   0.0755857   -0.874587
4
Geom 493
C   0.551591   0.0179236   0.0924332
O   -0.592963   -0.0156982   -0.07757
H   1.12398   -0.144139   0.864929
H   1.24666   0.165675   -0.789201
4
Geom 494
C   0.60002   0.0423313   0.0675511
O   -0.631861   -0.0232971   -0.0679648
H   1.04053   -0.243989   0.994401
H   1.37082   0.0955047   -0.774848
4
Geom 495
C   0.579895   0.021386   0.0812783
O   -0.619346   -0.0164904   -0.0798338
H   1.20312   -0.169477   1.02177
H   1.24922   0.162358   -0.777297
4
Geom 496
C   0.579847   0.021892   0.0960596
O   -0.60023   -0.0163484   -0.0809345
H   1.04231   -0.176249   0.951154
H   1.10722   0.160852   -0.865208
4
Geom 497
C   0.571295   0.0349344   0.0878839
O   -0.616987   -0.0199036   -0.0809475
H   1.22188   -0.23601   1.05986
H   1.29543   0.121743   -0.876359
4
Geom 498
C   0.565365   0.0462991   0.0611716
O   -0.599059   -0.023591   -0.0653571
H   1.00088   -0.282859   1.11253
H   1.3025   0.0917972   -0.858408
4
Geom 499
C   0.554273   0.0260716   0.0515459
O   -0.5904   -0.0182919   -0.0636974
H   1.02385   -0.194025   1.1057
H   1.27418   0.159707   -0.7633
4
Geom 500
C   0.590596   -0.0122375   0.0539262
O   -0.635201   -0.00917134   -0.0706607
H   1.21469   -0.0134604   1.02399
H   1.36188   0.290532   -0.599422
4
Geom 501
C   0.564344   0.0260696   0.065378
O   -0.612205   -0.0194202   -0.0642542
H   1.07074   -0.171334   0.935395
H   1.45343   0.154945   -0.748858
4
Geom 502
C   0.602564   -0.0139758   0.0527058
O   -0.626273   -0.00861905   -0.069474
H   1.06104   -0.0398085   1.19579
H   1.23132   0.328813   -0.775528
4
Geom 503
C   0.615257   -0.015407   0.0725638
O   -0.643582   -0.00908211   -0.0725135
H   1.07588   -0.0213535   1.05446
H   1.34005   0.334748   -0.822405
4
Geom 504
C   0.57023   -0.0170442   0.0560386
O   -0.626747   -0.00734747   -0.0746273
H   1.31971   -0.0128104   1.1317
H   1.36517   0.318169   -0.669336
4
Geom 505
C   0.593132   -0.000552212   0.083943
O   -0.631158   -0.0117107   -0.0793278
H   1.18435   -0.0820034   1.02188
H   1.29785   0.260241   -0.817161
4
Geom 506
C   0.583039   0.0476809   0.102831
O   -0.612911   -0.0219977   -0.0887897
H   1.1997   -0.28168   0.97586
H   1.11309   0.0488772   -0.845866
4
Geom 507
C   0.56439   0.0341434   0.0950879
O   -0.597514   -0.0193138   -0.0816336
H   1.11138   -0.253294   1.11684
H   1.17908   0.139085   -1.00823
4
Geom 508
C   0.627475   0.0278341   0.0582808
O   -0.643674   -0.01956   -0.0685856
H   0.999792   -0.198997   1.12603
H   1.27214   0.163819   -0.78624
4
Geom 509
C   0.608683   0.0186419   0.0743372
O   -0.616982   -0.0162141   -0.0740756
H   0.962237   -0.162955   1.04373
H   1.10981   0.184124   -0.807997
4
Geom 510
C   0.551104   0.000166246   0.0513719
O   -0.598885   -0.0119886   -0.0655837
H   1.12864   -0.0822367   1.08568
H   1.34179   0.256332   -0.711277
4
Geom 511
C   0.574799   0.0247631   0.092025
O   -0.607893   -0.0170724   -0.0820329
H   1.14452   -0.199739   1.05603
H   1.18674   0.161647   -0.904611
4
Geom 512
C   0.584209   0.0219557   0.0913335
O   -0.609152   -0.0171425   -0.0772219
H   1.02923   -0.184389   1.01387
H   1.20996   0.180837   -0.930575
4
Geom 513
C   0.571544   0.0365108   0.0658845
O   -0.591734   -0.0204465   -0.0690467
H   0.961288   -0.242594   1.08759
H   1.15227   0.118172   -0.831016
4
Geom 514
C   0.56347   0.0237055   0.0400948
O   -0.599203   -0.018894   -0.0549381
H   0.946041   -0.161703   1.00655
H   1.38218   0.165114   -0.666825
4
Geom 515
C   0.617527   -0.0311692   0.0591677
O   -0.64987   -0.00518804   -0.0711156
H   1.12789   0.0340254   1.17047
H   1.36082   0.405245   -0.801092
4
Geom 516
C   0.584244   0.022824   0.0598203
O   -0.618616   -0.0183223   -0.0657643
H   1.03265   -0.181797   1.10424
H   1.35632   0.186631   -0.827564
4
Geom 517
C   0.556101   0.0108121   0.103081
O   -0.603159   -0.0126662   -0.0901653
H   1.3117   -0.129563   0.956865
H   1.16706   0.187653   -0.808023
4
Geom 518
C   0.562758   0.0285487   0.080505
O   -0.597348   -0.0187181   -0.0732878
H   1.0522   -0.216405   1.07484
H   1.25506   0.159357   -0.92505
4
Geom 519
C   0.587994   0.025909   0.0667132
O   -0.613964   -0.0180046   -0.072319
H   1.06149   -0.190011   1.06636
H   1.209   0.15307   -0.767722
4
Geom 520
C   0.595682   0.0251768   0.0910938
O   -0.618691   -0.0180323   -0.0777612
H   1.04024   -0.18575   0.96101
H   1.21373   0.157966   -0.866299
4
Geom 521
C   0.577802   0.00522621   0.0977112
O   -0.608713   -0.0130367   -0.0796802
H   1.06844   -0.131759   1.07642
H   1.24006   0.262239   -1.03004
4
Geom 522
C   0.611626   0.0290507   0.0270346
O   -0.636039   -0.0207064   -0.0548261
H   0.949299   -0.195475   1.17439
H   1.39015   0.164005   -0.680934
4
Geom 523
C   0.610064   0.0168303   0.0516271
O   -0.629897   -0.0170358   -0.0640942
H   0.962816   -0.16099   1.16358
H   1.29776   0.216771   -0.815855
4
Geom 524
C   0.601046   -0.00268811   0.0970574
O   -0.637103   -0.0112826   -0.0829317
H   1.18381   -0.0724729   0.970174
H   1.2985   0.269348   -0.864411
4
Geom 525
C   0.583181   0.02674   0.0881145
O   -0.616275   -0.01845   -0.0767289
H   1.093   -0.186424   0.941553
H   1.27149   0.146657   -0.827751
4
Geom 526
C   0.60516   0.0242786   0.0441773
O   -0.640461   -0.0192519   -0.0618955
H   1.06077   -0.17048   1.09324
H   1.42586   0.172747   -0.691704
4
Geom 527
C   0.567921   0.00228761   0.0577669
O   -0.613315   -0.0115416   -0.0753907
H   1.24822   -0.102095   1.173
H   1.25098   0.243836   -0.719098
4
Geom 528
C   0.618577   0.0019283   0.0546884
O   -0.623131   -0.0121266   -0.0701776
H   0.962561   -0.0910184   1.10644
H   1.08927   0.246323   -0.698618
4
Geom 529
C   0.602285   0.0382647   0.0842288
O   -0.641926   -0.0213857   -0.0795431
H   1.20785   -0.228066   0.975003
H   1.33626   0.0976675   -0.770271
4
Geom 530
C   0.575385   0.0164522   0.0789398
O   -0.610496   -0.0153554   -0.0776324
H   1.13866   -0.166606   1.1092
H   1.22693   0.200221   -0.871819
4
Geom 531
C   0.608174   0.0312718   0.0672596
O   -0.637079   -0.0187199   -0.0798152
H   1.2112   -0.206682   1.09294
H   1.18588   0.117239   -0.681844
4
Geom 532
C   0.580772   0.0159927   0.0877523
O   -0.609289   -0.0154084   -0.0782605
H   1.07828   -0.162461   1.05007
H   1.20403   0.202387   -0.907653
4
Geom 533
C   0.531814   0.00523494   0.0620232
O   -0.579315   -0.0121535   -0.0710085
H   1.15838   -0.102657   1.03536
H   1.23113   0.219017   -0.701681
4
Geom 534
C   0.598096   0.00301201   0.0898884
O   -0.624311   -0.012357   -0.0806755
H   1.10522   -0.109908   1.06218
H   1.2092   0.255965   -0.906869
4
Geom 535
C   0.595291   0.0136894   0.0581533
O   -0.632398   -0.0151246   -0.0734959
H   1.18565   -0.143525   1.15328
H   1.29052   0.206373   -0.734043
4
Geom 536
C   0.581703   0.0228274   0.0694679
O   -0.614823   -0.0181288   -0.0680905
H   1.03163   -0.164623   0.964084
H   1.32741   0.166346   -0.765359
4
Geom 537
C   0.595805   0.0182801   0.0779357
O   -0.641099   -0.0171472   -0.0750362
H   1.18372   -0.16387   1.08022
H   1.42443   0.204158   -0.872087
4
Geom 538
C   0.603279   0.0249369   0.0418186
O   -0.624225   -0.0188443   -0.0615742
H   0.965543   -0.18979   1.17619
H   1.28581   0.177749   -0.751664
4
Geom 539
C   0.579446   0.0236032   0.0946517
O   -0.615429   -0.0171601   -0.0815211
H   1.1562   -0.17834   0.954813
H   1.23934   0.15545   -0.842793
4
Geom 540
C   0.603071   -0.0106046   0.0771284
O   -0.623313   -0.00925433   -0.0760658
H   1.04524   -0.0607351   1.13617
H   1.19411   0.319682   -0.902085
4
Geom 541
C   0.566135   0.00476733   0.0778628
O   -0.609286   -0.0127325   -0.0756103
H   1.16905   -0.0930767   0.95891
H   1.28748   0.224193   -0.740797
4
Geom 542
C   0.611997   0.00648445   0.0766061
O   -0.640562   -0.0142151   -0.0738063
H   1.08422   -0.10122   0.989884
H   1.32261   0.235421   -0.785438
4
Geom 543
C   0.579548   -0.00721331   0.0362725
O   -0.624622   -0.0107308   -0.0632505
H   1.14834   -0.0595606   1.21717
H   1.39187   0.301559   -0.700012
4
Geom 544
C   0.601851   -0.00487324   0.0367528
O   -0.636667   -0.0124399   -0.0575164
H   1.02295   -0.0391981   1.03024
H   1.44286   0.280459   -0.609798
4
Geom 545
C   0.564072   0.00946102   0.047094
O   -0.614477   -0.0147806   -0.0644179
H   1.1476   -0.127156   1.16102
H   1.41588   0.23489   -0.754175
4
Geom 546
C   0.595053   0.00309775   0.0938447
O   -0.62823   -0.0120094   -0.0842622
H   1.19802   -0.0905816   0.953614
H   1.21485   0.230101   -0.788484
4
Geom 547
C   0.544143   -0.0206516   0.0768668
O   -0.580059   -0.00530979   -0.0779042
H   1.13768   -0.013502   1.07058
H   1.11684   0.329473   -0.804204
4
Geom 548
C   0.563121   0.00472105   0.0905702
O   -0.608268   -0.0132581   -0.0761745
H   1.12706   -0.116024   1.02557
H   1.34919   0.256033   -0.949811
4
Geom 549
C   0.576036   0.00527225   0.0377105
O   -0.623252   -0.0140809   -0.0613073
H   1.12915   -0.0985815   1.13738
H   1.43113   0.245086   -0.668183
4
Geom 550
C   0.569175   0.0280089   0.0705091
O   -0.602675   -0.0183219   -0.073122
H   1.08759   -0.210471   1.10936
H   1.22781   0.153563   -0.843177
4
Geom 551
C   0.575563   -0.0193872   0.0363221
O   -0.614402   -0.00812435   -0.0587858
H   1.04484   0.0048478   1.0984
H   1.38061   0.340738   -0.652689
4
Geom 552
C   0.593017   0.00548194   0.0457102
O   -0.630885   -0.0140765   -0.0642951
H   1.10128   -0.0936754   1.08119
H   1.37797   0.237614   -0.659821
4
Geom 553
C   0.581401   0.0160593   0.0853258
O   -0.621561   -0.0166136   -0.0730672
H   1.08613   -0.148892   0.978344
H   1.38343   0.207153   -0.889451
4
Geom 554
C   0.591743   0.0408781   0.0961242
O   -0.631944   -0.0205293   -0.0894801
H   1.31356   -0.240687   0.959728
H   1.19766   0.0655794   -0.738926
4
Geom 555
C   0.615422   0.00984495   0.0683433
O   -0.632585   -0.0138192   -0.0773313
H   1.0938   -0.131851   1.13196
H   1.14564   0.219755   -0.773183
4
Geom 556
C   0.577784   -0.0252894   0.082537
O   -0.603581   -0.00439126   -0.0814737
H   1.13431   0.0113921   1.04177
H   1.09297   0.345223   -0.786259
4
Geom 557
C   0.616779   -0.0086681   0.0676012
O   -0.64796   -0.010239   -0.0746252
H   1.15328   -0.0364981   1.02739
H   1.31402   0.288014   -0.702727
4
Geom 558
C   0.588532   -0.0251063   0.078893
O   -0.623121   -0.00617294   -0.0741367
H   1.09765   0.0161334   1.01993
H   1.31176   0.366578   -0.837466
4
Geom 559
C   0.596909   0.0167244   0.0381123
O   -0.61151   -0.0174878   -0.0542341
H   0.826028   -0.147121   1.09405
H   1.29937   0.211337   -0.741889
4
Geom 560
C   0.577598   -0.00013068   0.069574
O   -0.608297   -0.0119521   -0.0709247
H   1.04792   -0.0915304   1.07744
H   1.25643   0.268581   -0.834997
4
Geom 561
C   0.593542   0.0205145   0.0897447
O   -0.638955   -0.0172709   -0.0797453
H   1.21648   -0.163251   0.984101
H   1.38458   0.178897   -0.841837
4
Geom 562
C   0.587463   0.00499188   0.0889578
O   -0.633768   -0.0126671   -0.0834833
H   1.28151   -0.0977386   0.983012
H   1.30961   0.225144   -0.772054
4
Geom 563
C   0.582479   -0.00329832   0.0843926
O   -0.62346   -0.010401   -0.0823045
H   1.23469   -0.0825264   1.09122
H   1.2522   0.272677   -0.84462
4
Geom 564
C   0.577939   0.0491334   0.0528101
O   -0.622599   -0.0249776   -0.0630513
H   1.08823   -0.266057   1.01429
H   1.43904   0.0632534   -0.697196
4
Geom 565
C   0.556553   0.0154552   0.0492845
O   -0.602477   -0.0158199   -0.0644957
H   1.11916   -0.129382   1.0135
H   1.34339   0.182239   -0.631504
4
Geom 566
C   0.600794   0.00128556   0.0670848
O   -0.618958   -0.0124072   -0.0708499
H   0.994251   -0.0959994   1.08894
H   1.20311   0.263411   -0.818042
4
Geom 567
C   0.590335   0.023356   0.0427367
O   -0.624489   -0.0183101   -0.0630976
H   1.06472   -0.17373   1.12887
H   1.34496   0.172035   -0.691097
4
Geom 568
C   0.605119   0.00444108   0.0769452
O   -0.615014   -0.0125879   -0.0752291
H   0.983468   -0.0953938   0.975778
H   1.09979   0.228099   -0.752788
4
Geom 569
C   0.589847   0.00552509   0.0848501
O   -0.628613   -0.0132313   -0.0789869
H   1.17585   -0.110364   1.03528
H   1.30507   0.240374   -0.846773
4
Geom 570
C   0.552943   -0.0100286   0.0782889
O   -0.583436   -0.00897746   -0.0718915
H   1.01672   -0.0430118   0.963519
H   1.18663   0.290706   -0.8095
4
Geom 571
C   0.582995   0.0296237   0.0737492
O   -0.640572   -0.0198097   -0.0744493
H   1.26991   -0.188103   0.982741
H   1.4824   0.13558   -0.734075
4
Geom 572
C   0.598519   0.00498892   0.0604172
O   -0.627656   -0.0137169   -0.0682242
H   1.05765   -0.087799   0.994523
H   1.30483   0.2319   -0.685911
4
Geom 573
C   0.580246   0.00188198   0.0798315
O   -0.613951   -0.0111869   -0.0818367
H   1.19999   -0.100036   1.08175
H   1.16255   0.240978   -0.788262
4
Geom 574
C   0.595547   -0.0113327   0.0386782
O   -0.622955   -0.0104751   -0.058673
H   0.962273   -0.0534041   1.235
H   1.36097   0.340394   -0.819127
4
Geom 575
C   0.58018   0.0260848   0.0677164
O   -0.618307   -0.018197   -0.0732309
H   1.1385   -0.198081   1.11533
H   1.29396   0.162101   -0.814167
4
Geom 576
C   0.598066   0.024947   0.0565787
O   -0.630665   -0.0185023   -0.0686578
H   1.0931   -0.18192   1.09767
H   1.32253   0.164331   -0.73647
4
Geom 577
C   0.598207   0.00389542   0.0304119
O   -0.616577   -0.0149157   -0.0499837
H   0.818761   -0.0851634   1.06353
H   1.37161   0.26131   -0.687139
4
Geom 578
C   0.594278   0.0220556   0.0603173
O   -0.626248   -0.0171442   -0.0726636
H   1.13392   -0.172793   1.10564
H   1.25671   0.168078   -0.725384
4
Geom 579
C   0.567621   0.0486705   0.0805692
O   -0.609583   -0.0239997   -0.0730332
H   1.10475   -0.282497   1.0043
H   1.3388   0.069684   -0.859313
4
Geom 580
C   0.611361   -0.0100349   0.0435343
O   -0.638591   -0.0110906   -0.0603265
H   0.987951   -0.0412406   1.13503
H   1.39516   0.322547   -0.750739
4
Geom 581
C   0.587428   0.0200083   0.0857535
O   -0.601291   -0.0166771   -0.0740609
H   0.931661   -0.181612   1.04525
H   1.14445   0.193859   -0.945676
4
Geom 582
C   0.598956   0.0408186   0.0372361
O   -0.626729   -0.0234119   -0.0564155
H   0.954365   -0.229769   1.04733
H   1.38819   0.101119   -0.650118
4
Geom 583
C   0.62426   0.0231427   0.0653706
O   -0.659317   -0.018148   -0.0754132
H   1.1968   -0.176431   1.12145
H   1.36167   0.174704   -0.757722
4
Geom 584
C   0.578361   -0.0100393   0.0660694
O   -0.632665   -0.0102938   -0.0707393
H   1.21217   -0.0396115   1.05998
H   1.46983   0.308323   -0.778754
4
Geom 585
C   0.553981   0.00201784   0.0633605
O   -0.596385   -0.0121623   -0.0696604
H   1.11058   -0.0978053   1.08304
H   1.28591   0.25261   -0.786675
4
Geom 586
C   0.592018   0.0146073   0.0276067
O   -0.630867   -0.0177423   -0.0511295
H   0.97632   -0.117812   1.04581
H   1.51452   0.211275   -0.617833
4
Geom 587
C   0.582599   -0.00449917   0.0707287
O   -0.608906   -0.010858   -0.071548
H   1.02438   -0.0831433   1.12492
H   1.23009   0.294844   -0.886339
4
Geom 588
C   0.573133   0.0142832   0.0517299
O   -0.611232   -0.0158802   -0.0643415
H   1.06715   -0.129125   1.03106
H   1.33694   0.196894   -0.680632
4
Geom 589
C   0.568137   0.0105925   0.079881
O   -0.605452   -0.0144408   -0.0737754
H   1.09118   -0.128348   1.00081
H   1.28067   0.217218   -0.835848
4
Geom 590
C   0.612782   0.0230251   0.0585781
O   -0.653251   -0.0177833   -0.0746425
H   1.24234   -0.165938   1.09276
H   1.35652   0.159822   -0.660385
4
Geom 591
C   0.589433   0.0258707   0.0579836
O   -0.628602   -0.0183714   -0.0710909
H   1.15981   -0.188069   1.1152
H   1.32586   0.157405   -0.732111
4
Geom 592
C   0.60956   0.0230608   0.0887655
O   -0.64265   -0.0167266   -0.0865375
H   1.25564   -0.183361   1.07362
H   1.21334   0.16005   -0.811903
4
Geom 593
C   0.582355   0.0325724   0.0582457
O   -0.618491   -0.0210003   -0.0634253
H   1.01558   -0.213632   1.06086
H   1.39391   0.144895   -0.802556
4
Geom 594
C   0.616435   0.00544346   0.0514228
O   -0.639405   -0.0146107   -0.0634642
H   0.985433   -0.10004   1.08765
H   1.35019   0.252915   -0.747487
4
Geom 595
C   0.627187   0.0100705   0.0784864
O   -0.653816   -0.0142358   -0.0815413
H   1.19295   -0.122165   1.06329
H   1.24337   0.213996   -0.758478
4
Geom 596
C   0.557201   0.00223914   0.0703584
O   -0.59291   -0.0124327   -0.0691087
H   1.03733   -0.0950419   1.01812
H   1.26567   0.251503   -0.813841
4
Geom 597
C   0.582908   0.0225947   0.0759459
O   -0.618475   -0.0179604   -0.0712868
H   1.06876   -0.171427   0.992811
H   1.33389   0.173247   -0.820491
4
Geom 598
C   0.553313   0.0261658   0.059905
O   -0.591532   -0.0187264   -0.0635906
H   1.00375   -0.19164   1.04852
H   1.32368   0.163096   -0.807351
4
Geom 599
C   0.599586   0.0264904   0.0672478
O   -0.616574   -0.0191173   -0.0667022
H   0.925464   -0.187536   1.01102
H   1.24843   0.161331   -0.80789
4
Geom 600
C   0.611675   0.00221234   0.0751794
O   -0.635195   -0.0133157   -0.0717436
H   1.02095   -0.0931195   1.03208
H   1.30453   0.263914   -0.843386
4
Geom 601
C   0.570469   0.00531342   0.0701277
O   -0.607319   -0.0127959   -0.0737479
H   1.12772   -0.105809   1.04542
H   1.24597   0.23143   -0.764763
4
Geom 602
C   0.567022   0.00477721   0.065445
O   -0.586572   -0.0131832   -0.065466
H   0.900745   -0.113333   1.06045
H   1.18473   0.251485   -0.855475
4
Geom 603
C   0.583594   0.00542371   0.100448
O   -0.604831   -0.0109567   -0.0910509
H   1.18998   -0.114129   1.00169
H   0.987962   0.209248   -0.807436
4
Geom 604
C   0.591089   -0.0135121   0.0576296
O   -0.611836   -0.00888197   -0.0669115
H   0.98147   -0.0310705   1.08418
H   1.2184   0.318726   -0.763208
4
Geom 605
C   0.554002   0.0215051   0.0569166
O   -0.595595   -0.0179896   -0.0613846
H   1.00302   -0.17107   1.04932
H   1.38069   0.186328   -0.807579
4
Geom 606
C   0.599926   0.0167738   0.052176
O   -0.609071   -0.0163635   -0.0635574
H   0.887089   -0.14587   1.05022
H   1.16368   0.191654   -0.717547
4
Geom 607
C   0.590795   -0.00946752   0.0428751
O   -0.62681   -0.0105751   -0.0619099
H   1.06529   -0.0269737   1.04405
H   1.37573   0.293343   -0.626777
4
Geom 608
C   0.548504   0.0235248   0.0556376
O   -0.599992   -0.0171668   -0.0698231
H   1.20014   -0.176025   1.08333
H   1.31881   0.154175   -0.692431
4
Geom 609
C   0.556279   0.0212824   0.0675728
O   -0.601624   -0.0173087   -0.0689227
H   1.10382   -0.172704   1.04928
H   1.34846   0.179806   -0.814782
4
Geom 610
C   0.566327   0.0294038   0.0433276
O   -0.593129   -0.0190547   -0.0619639
H   0.97802   -0.207842   1.14188
H   1.2198   0.145954   -0.729142
4
Geom 611
C   0.584611   0.0245911   0.0804237
O   -0.612883   -0.017297   -0.0783661
H   1.10594   -0.203153   1.12582
H   1.18768   0.170673   -0.894463
4
Geom 612
C   0.617807   0.00057911   0.0846354
O   -0.640726   -0.0122007   -0.0794979
H   1.09985   -0.0992771   1.09439
H   1.2404   0.271822   -0.895216
4
Geom 613
C   0.57484   -0.00521793   0.0509876
O   -0.611019   -0.0113027   -0.0634233
H   1.03938   -0.0609894   1.0883
H   1.341   0.288307   -0.743604
4
Geom 614
C   0.585978   -0.0139528   0.053607
O   -0.622391   -0.00891067   -0.0676496
H   1.10369   -0.0272904   1.1131
H   1.32455   0.320649   -0.732522
4
Geom 615
C   0.660103   0.00158121   0.0688914
O   -0.666219   -0.0138778   -0.0699381
H   0.951786   -0.0689639   0.959408
H   1.28945   0.256194   -0.724496
4
Geom 616
C   0.570124   0.0286999   0.0492259
O   -0.606678   -0.0189883   -0.0657357
H   1.07507   -0.209844   1.17231
H   1.29257   0.155283   -0.769938
4
Geom 617
C   0.590533   0.00233199   0.0442674
O   -0.623782   -0.0140132   -0.0585978
H   0.983878   -0.0868798   1.0878
H   1.4122   0.267319   -0.739673
4
Geom 618
C   0.552008   0.0209543   0.0663423
O   -0.600889   -0.0167582   -0.0712006
H   1.16735   -0.164209   1.02597
H   1.32412   0.16648   -0.740673
4
Geom 619
C   0.535934   0.0313313   0.0600762
O   -0.583497   -0.0196307   -0.0646112
H   1.06815   -0.208016   1.02279
H   1.33868   0.132319   -0.767456
4
Geom 620
C   0.610994   0.043019   0.0793742
O   -0.629683   -0.0228443   -0.0744021
H   1.00286   -0.281924   1.15242
H   1.24325   0.118067   -0.971479
4
Geom 621
C   0.556542   0.0288395   0.0789719
O   -0.582847   -0.0176895   -0.076288
H   1.05176   -0.213689   1.05677
H   1.09938   0.136853   -0.841109
4
Geom 622
C   0.563464   0.0370149   0.0555828
O   -0.608669   -0.0222533   -0.0606002
H   1.02371   -0.234799   1.07412
H   1.45482   0.133052   -0.828945
4
Geom 623
C   0.557909   0.0305771   0.0548082
O   -0.596409   -0.0203426   -0.0602221
H   0.971261   -0.216858   1.10668
H   1.37883   0.161439   -0.858285
4
Geom 624
C   0.615826   0.015293   0.0472232
O   -0.628948   -0.0174395   -0.0575559
H   0.84828   -0.137517   1.05692
H   1.32862   0.218009   -0.760528
4
Geom 625
C   0.577792   -0.0148832   0.0700948
O   -0.626855   -0.00764805   -0.0791278
H   1.29305   -0.0247831   1.0949
H   1.3035   0.309181   -0.728472
4
Geom 626
C   0.589854   0.00807865   0.0257327
O   -0.616273   -0.0154012   -0.0523641
H   0.916269   -0.106726   1.1273
H   1.36873   0.240769   -0.657415
4
Geom 627
C   0.591194   -0.000782849   0.0940193
O   -0.626371   -0.0122912   -0.0777088
H   1.09032   -0.10134   1.07084
H   1.33898   0.291538   -1.01179
4
Geom 628
C   0.599226   0.0372214   0.0574356
O   -0.623349   -0.0217689   -0.0659137
H   0.987122   -0.245612   1.15087
H   1.29859   0.133718   -0.843424
4
Geom 629
C   0.616692   0.0326036   0.0700709
O   -0.6319   -0.0192091   -0.0781183
H   1.09165   -0.216689   1.08688
H   1.12181   0.119152   -0.736187
4
Geom 630
C   0.599597   0.00471659   0.0833246
O   -0.620733   -0.0128027   -0.0778052
H   1.05894   -0.109047   1.03453
H   1.18082   0.241882   -0.846612
4
Geom 631
C   0.576566   0.0330214   0.0638622
O   -0.621496   -0.020295   -0.0706243
H   1.1548   -0.221284   1.10276
H   1.3713   0.136007   -0.797071
4
Geom 632
C   0.610358   0.00909408   0.098238
O   -0.642651   -0.0139117   -0.0855507
H   1.19844   -0.128608   1.02855
H   1.26106   0.226922   -0.895283
4
Geom 633
C   0.580628   0.0140401   0.0779186
O   -0.626745   -0.0158501   -0.073899
H   1.16643   -0.136777   1.00513
H   1.39461   0.206963   -0.81484
4
Geom 634
C   0.553196   -0.0168275   0.0688214
O   -0.593826   -0.00773054   -0.0695977
H   1.07853   -0.0191969   1.03619
H   1.28669   0.328055   -0.805842
4
Geom 635
C   0.544831   0.0198544   0.0413542
O   -0.583747   -0.0163152   -0.0625973
H   1.06303   -0.157789   1.0849
H   1.24184   0.166126   -0.63861
4
Geom 636
C   0.568387   0.0214365   0.109056
O   -0.60669   -0.0165224   -0.0841451
H   1.1527   -0.162704   0.845596
H   1.23581   0.155492   -0.863441
4
Geom 637
C   0.59821   0.0130737   0.0550597
O   -0.623164   -0.0151002   -0.0696608
H   1.06719   -0.134435   1.10155
H   1.22767   0.204227   -0.706345
4
Geom 638
C   0.567098   -0.0154395   0.042043
O   -0.592111   -0.00829388   -0.0610534
H   0.95156   -0.0400324   1.21457
H   1.22093   0.341305   -0.800989
4
Geom 639
C   0.603357   -0.00492626   0.0900617
O   -0.649013   -0.0101055   -0.0874386
H   1.34187   -0.0652717   1.05161
H   1.30196   0.270116   -0.791027
4
Geom 640
C   0.552007   0.0263406   0.109749
O   -0.605518   -0.0172475   -0.0876976
H   1.28664   -0.188129   0.894033
H   1.27832   0.134032   -0.863746
4
Geom 641
C   0.588187   0.0101381   0.0788618
O   -0.626017   -0.0129665   -0.0850265
H   1.28722   -0.128422   1.08699
H   1.17227   0.199303   -0.731327
4
Geom 642
C   0.645097   0.054641   0.0690767
O   -0.661594   -0.0266101   -0.0708859
H   1.01276   -0.296977   1.0424
H   1.33374   0.0545035   -0.794648
4
Geom 643
C   0.573546   0.00859126   0.0698976
O   -0.619745   -0.0135684   -0.0762776
H   1.23096   -0.114304   1.04709
H   1.30331   0.213156   -0.723545
4
Geom 644
C   0.578662   0.00468961   0.0782025
O   -0.616479   -0.0118888   -0.081816
H   1.23305   -0.106464   1.06667
H   1.18849   0.225115   -0.754108
4
Geom 645
C   0.589062   0.0401358   0.0832106
O   -0.612095   -0.0206647   -0.0808682
H   1.10731   -0.260927   1.09271
H   1.12081   0.0968065   -0.854829
4
Geom 646
C   0.60271   0.0250422   0.0649619
O   -0.637124   -0.018531   -0.0718217
H   1.12598   -0.180042   1.06282
H   1.33686   0.161776   -0.751222
4
Geom 647
C   0.577428   0.0181496   0.0850064
O   -0.602838   -0.0148795   -0.0822944
H   1.1333   -0.166332   1.04748
H   1.08642   0.172182   -0.808338
4
Geom 648
C   0.551525   -0.00141745   0.0612636
O   -0.601244   -0.0102546   -0.0768481
H   1.26979   -0.094773   1.19375
H   1.23306   0.260204   -0.758349
4
Geom 649
C   0.568328   0.00709268   0.0937984
O   -0.615481   -0.0131233   -0.0822797
H   1.22908   -0.120514   1.01537
H   1.29965   0.230145   -0.881153
4
Geom 650
C   0.571564   0.00822512   0.0711342
O   -0.619817   -0.014034   -0.0734584
H   1.19382   -0.111976   1.0243
H   1.36521   0.222578   -0.760221
4
Geom 651
C   0.599884   0.0188996   0.0493809
O   -0.628707   -0.0175638   -0.0638213
H   1.01251   -0.176679   1.21739
H   1.35039   0.216202   -0.847248
4
Geom 652
C   0.566431   0.0355666   0.0773821
O   -0.603064   -0.0213965   -0.0676657
H   0.996391   -0.234416   1.01493
H   1.35785   0.136314   -0.917179
4
Geom 653
C   0.585389   0.0264323   0.0386219
O   -0.621481   -0.0192635   -0.0603577
H   1.04841   -0.182201   1.1137
H   1.37241   0.159008   -0.67042
4
Geom 654
C   0.572505   0.0438323   0.0740368
O   -0.623111   -0.0234284   -0.0705339
H   1.15034   -0.257904   1.01478
H   1.44975   0.0936328   -0.83168
4
Geom 655
C   0.61281   0.041058   0.0704947
O   -0.640521   -0.0238758   -0.0650112
H   0.961892   -0.245589   1.01102
H   1.4346   0.121451   -0.873389
4
Geom 656
C   0.56585   0.013079   0.0689012
O   -0.601863   -0.0145544   -0.0734073
H   1.11471   -0.144886   1.08836
H   1.2274   0.205951   -0.798502
4
Geom 657
C   0.596604   0.0134131   0.0488401
O   -0.626061   -0.0154167   -0.0674432
H   1.08417   -0.134144   1.119
H   1.2758   0.204917   -0.684938
4
Geom 658
C   0.607852   -0.000802704   0.0496816
O   -0.635014   -0.0130976   -0.0624382
H   0.997235   -0.0735142   1.08158
H   1.37089   0.276746   -0.736967
4
Geom 659
C   0.595734   0.0278902   0.0583859
O   -0.620555   -0.0190959   -0.0681748
H   1.01915   -0.211712   1.17411
H   1.26379   0.1685   -0.842093
4
Geom 660
C   0.619864   -0.0191469   0.072676
O   -0.638695   -0.00725922   -0.0767535
H   1.08209   -0.0138775   1.10689
H   1.20143   0.342871   -0.808872
4
Geom 661
C   0.565474   0.0325483   0.0426827
O   -0.597457   -0.0204138   -0.0591705
H   0.971617   -0.21412   1.10319
H   1.30504   0.136361   -0.727106
4
Geom 662
C   0.574382   0.0264127   0.0700528
O   -0.613785   -0.0177447   -0.0758466
H   1.18118   -0.187229   1.04249
H   1.24856   0.140165   -0.72763
4
Geom 663
C   0.592549   0.0259186   0.0391059
O   -0.629184   -0.0190043   -0.0624423
H   1.0905   -0.174198   1.09491
H   1.36732   0.153008   -0.624313
4
Geom 664
C   0.612191   0.000817156   0.0642966
O   -0.628421   -0.0126991   -0.0692151
H   0.977226   -0.089435   1.07846
H   1.2346   0.267055   -0.800309
4
Geom 665
C   0.561161   0.00567898   0.0662508
O   -0.588859   -0.0124416   -0.0721222
H   1.04695   -0.120905   1.11309
H   1.1446   0.236549   -0.812074
4
Geom 666
C   0.55908   0.00102398   0.0473847
O   -0.595495   -0.0122096   -0.0634698
H   1.04391   -0.0884383   1.10478
H   1.27774   0.255827   -0.716449
4
Geom 667
C   0.601073   0.00952885   0.0522345
O   -0.631991   -0.0142427   -0.0708168
H   1.13397   -0.122525   1.14542
H   1.26688   0.220915   -0.698228
4
Geom 668
C   0.604835   0.017352   0.0668735
O   -0.64032   -0.016085   -0.0764665
H   1.19554   -0.156898   1.12099
H   1.29272   0.191378   -0.758438
4
Geom 669
C   0.576337   0.00370729   0.0900817
O   -0.606032   -0.0113736   -0.0844565
H   1.17088   -0.113476   1.0654
H   1.11252   0.235648   -0.852384
4
Geom 670
C   0.575288   -0.00417422   0.0651753
O   -0.614457   -0.0104032   -0.0749394
H   1.17247   -0.0878558   1.19786
H   1.25715   0.288471   -0.839322
4
Geom 671
C   0.598604   0.00541287   0.0660959
O   -0.627257   -0.0145425   -0.0655394
H   0.986724   -0.0968092   0.993845
H   1.36842   0.248966   -0.795458
4
Geom 672
C   0.587408   0.00614822   0.0864247
O   -0.60348   -0.0125547   -0.0791119
H   1.02226   -0.125764   1.0669
H   1.08882   0.237617   -0.895161
4
Geom 673
C   0.603642   0.0129333   0.0828245
O   -0.624733   -0.0149967   -0.0767052
H   1.05564   -0.123747   0.932913
H   1.19945   0.193567   -0.756501
4
Geom 674
C   0.573113   0.0497138   0.0502546
O   -0.619929   -0.0256086   -0.0593024
H   1.04798   -0.271095   1.02421
H   1.49436   0.0713941   -0.736186
4
Geom 675
C   0.648084   -0.00388105   0.0547095
O   -0.661408   -0.0120602   -0.0696825
H   1.02271   -0.0786577   1.2072
H   1.28529   0.302079   -0.807485
4
Geom 676
C   0.62218   0.0131347   0.0321628
O   -0.657953   -0.0180498   -0.052818
H   0.987284   -0.109239   1.04061
H   1.5743   0.225116   -0.640089
4
Geom 677
C   0.601227   -0.0174267   0.0528185
O   -0.619069   -0.00736467   -0.0706752
H   1.03679   -0.0360758   1.24832
H   1.15717   0.346262   -0.810331
4
Geom 678
C   0.561333   0.0125194   0.0710848
O   -0.607675   -0.0150875   -0.0709161
H   1.14113   -0.118554   0.940433
H   1.347   0.194744   -0.716115
4
Geom 679
C   0.627529   0.0503356   0.0835449
O   -0.628876   -0.0251463   -0.0710902
H   0.843672   -0.300102   1.04574
H   1.19275   0.085661   -0.967021
4
Geom 680
C   0.578351   0.00432812   0.0758772
O   -0.615131   -0.0117807   -0.0809649
H   1.22427   -0.100716   1.04907
H   1.17956   0.221956   -0.722332
4
Geom 681
C   0.604406   0.0288296   0.0924375
O   -0.655334   -0.0193742   -0.0826846
H   1.29943   -0.185733   0.939649
H   1.43221   0.135752   -0.782799
4
Geom 682
C   0.590724   0.0295635   0.051578
O   -0.62697   -0.0204023   -0.0624174
H   1.03283   -0.199269   1.08658
H   1.41157   0.156867   -0.764875
4
Geom 683
C   0.56521   0.0293668   0.0322971
O   -0.6053   -0.0210671   -0.0495223
H   0.921553   -0.180099   1.00571
H   1.48273   0.150589   -0.659087
4
Geom 684
C   0.620723   0.02087   0.0730607
O   -0.625821   -0.0170661   -0.0731801
H   0.943707   -0.166927   1.02584
H   1.12528   0.175089   -0.789112
4
Geom 685
C   0.572645   0.0387462   0.0726798
O   -0.608148   -0.0211611   -0.0730117
H   1.09842   -0.241839   1.03717
H   1.26253   0.102142   -0.798581
4
Geom 686
C   0.572639   0.0258424   0.0671052
O   -0.617984   -0.018569   -0.0701116
H   1.14684   -0.168651   0.94724
H   1.37027   0.14146   -0.688307
4
Geom 687
C   0.566542   0.018767   0.0506132
O   -0.589828   -0.0175657   -0.0564619
H   0.846439   -0.156228   1.02619
H   1.29643   0.19736   -0.787516
4
Geom 688
C   0.565186   -0.0108149   0.0586522
O   -0.593038   -0.00921763   -0.0664307
H   0.991368   -0.0529114   1.12246
H   1.2186   0.313779   -0.821298
4
Geom 689
C   0.606205   0.0237584   0.0752219
O   -0.624182   -0.0179737   -0.0726079
H   1.0018   -0.169325   0.963435
H   1.21403   0.1575   -0.761528
4
Geom 690
C   0.591319   0.0252584   0.0478314
O   -0.628769   -0.0195319   -0.060616
H   1.03156   -0.173107   1.05058
H   1.43432   0.168151   -0.712859
4
Geom 691
C   0.56937   0.0448553   0.0551273
O   -0.612977   -0.023785   -0.0634013
H   1.06126   -0.270368   1.11495
H   1.41533   0.0995738   -0.819892
4
Geom 692
C   0.60248   0.00916651   0.075313
O   -0.621109   -0.0149267   -0.0697615
H   0.948999   -0.12836   1.04753
H   1.26241   0.24192   -0.891885
4
Geom 693
C   0.614628   0.0159895   0.0708847
O   -0.634096   -0.0167067   -0.0698118
H   0.987879   -0.140961   1.00019
H   1.28501   0.201531   -0.791017
4
Geom 694
C   0.540792   0.00613643   0.054502
O   -0.58001   -0.0132838   -0.0637403
H   1.02469   -0.111749   1.07031
H   1.26896   0.235313   -0.762433
4
Geom 695
C   0.570723   -0.0113205   0.0548894
O   -0.602505   -0.0086869   -0.0692303
H   1.08678   -0.0341713   1.07122
H   1.2075   0.292636   -0.68082
4
Geom 696
C   0.584989   0.0148191   0.0785757
O   -0.616945   -0.0155175   -0.0748329
H   1.09113   -0.144209   1.01508
H   1.26246   0.199841   -0.817796
4
Geom 697
C   0.571686   -0.0141413   0.0690259
O   -0.604104   -0.00875092   -0.0686566
H   1.02824   -0.0219834   0.993021
H   1.27995   0.315052   -0.780048
4
Geom 698
C   0.609727   0.0194462   0.0971863
O   -0.63845   -0.0164857   -0.0841569
H   1.15554   -0.174803   1.04765
H   1.24479   0.190706   -0.923975
4
Geom 699
C   0.609501   0.0281188   0.0733574
O   -0.633232   -0.0193751   -0.0721422
H   1.03652   -0.192645   1.0144
H   1.28369   0.151143   -0.797678
4
Geom 700
C   0.586044   0.0106543   0.0586424
O   -0.614786   -0.0148849   -0.0677106
H   1.02711   -0.14588   1.18657
H   1.27966   0.241062   -0.864976
4
Geom 701
C   0.57293   0.0121113   0.0891017
O   -0.609339   -0.0142089   -0.080379
H   1.15225   -0.143154   1.03478
H   1.2242   0.210259   -0.874808
4
Geom 702
C   0.630584   -0.00443871   0.0334624
O   -0.645194   -0.0111657   -0.065443
H   1.04825   -0.0507049   1.138
H   1.21079   0.26657   -0.552585
4
Geom 703
C   0.629577   0.0404428   0.0644615
O   -0.638595   -0.0222992   -0.0710126
H   0.965357   -0.259932   1.15429
H   1.20093   0.118098   -0.849576
4
Geom 704
C   0.59448   0.00567255   0.0579452
O   -0.633285   -0.0133407   -0.072868
H   1.18429   -0.115709   1.17817
H   1.31561   0.2457   -0.766426
4
Geom 705
C   0.586094   0.0380229   0.0803133
O   -0.613876   -0.0214875   -0.0728118
H   1.02227   -0.247166   1.04606
H   1.26947   0.121262   -0.901535
4
Geom 706
C   0.602033   0.00721139   0.0792901
O   -0.61027   -0.0139982   -0.0710772
H   0.888172   -0.122909   1.03192
H   1.15654   0.245012   -0.902746
4
Geom 707
C   0.570676   0.0242509   0.0729436
O   -0.602315   -0.0173673   -0.0737557
H   1.07883   -0.193006   1.08549
H   1.213   0.165693   -0.838234
4
Geom 708
C   0.594861   0.0238399   0.0474929
O   -0.617674   -0.0184324   -0.0627409
H   0.96893   -0.183777   1.13736
H   1.27869   0.178261   -0.76188
4
Geom 709
C   0.60776   0.0104628   0.0577491
O   -0.636941   -0.014171   -0.0745358
H   1.16725   -0.12148   1.11071
H   1.23256   0.207612   -0.670156
4
Geom 710
C   0.571565   0.0303816   0.0575729
O   -0.612413   -0.0195533   -0.0678739
H   1.10794   -0.209316   1.10501
H   1.33356   0.143698   -0.76809
4
Geom 711
C   0.56566   -0.00609946   0.051004
O   -0.607926   -0.0110375   -0.0637846
H   1.07106   -0.0683336   1.15017
H   1.36952   0.301938   -0.799934
4
Geom 712
C   0.579564   0.0102947   0.0750421
O   -0.606169   -0.0143296   -0.072638
H   1.02847   -0.135484   1.06429
H   1.21869   0.226135   -0.859766
4
Geom 713
C   0.570448   0.0560593   0.0618041
O   -0.602988   -0.0257274   -0.0673303
H   1.02827   -0.317012   1.09252
H   1.27694   0.0436415   -0.814605
4
Geom 714
C   0.556721   0.0234102   0.045281
O   -0.599363   -0.0180513   -0.0613971
H   1.05916   -0.17354   1.08422
H   1.35197   0.167092   -0.70374
4
Geom 715
C   0.562771   0.0234227   0.0776309
O   -0.598709   -0.0165858   -0.0772056
H   1.14943   -0.165266   0.937545
H   1.17929   0.135412   -0.691351
4
Geom 716
C   0.58937   0.0535503   0.0590456
O   -0.635531   -0.026506   -0.0641073
H   1.09987   -0.279429   0.975375
H   1.49653   0.0482897   -0.71577
4
Geom 717
C   0.608578   0.0206354   0.0592277
O   -0.64082   -0.0174924   -0.0705536
H   1.12264   -0.154563   1.04619
H   1.32898   0.172284   -0.686444
4
Geom 718
C   0.643055   0.0484637   0.0615405
O   -0.659858   -0.0248108   -0.0703282
H   1.03689   -0.26605   1.04317
H   1.30637   0.068572   -0.714544
4
Geom 719
C   0.563651   0.0186522   0.0426376
O   -0.596899   -0.0170379   -0.059091
H   0.978538   -0.155812   1.08981
H   1.31097   0.189934   -0.714447
4
Geom 720
C   0.611749   0.0070062   0.0772312
O   -0.63754   -0.0132685   -0.0803533
H   1.15105   -0.133983   1.18377
H   1.21077   0.246949   -0.88286
4
Geom 721
C   0.586202   0.0321517   0.0664427
O   -0.613309   -0.0191825   -0.0744374
H   1.09595   -0.225981   1.13769
H   1.18549   0.133402   -0.802219
4
Geom 722
C   0.596861   -0.00247095   0.0749966
O   -0.638835   -0.0117827   -0.0754031
H   1.18646   -0.0700149   1.03574
H   1.37319   0.272242   -0.78679
4
Geom 723
C   0.597227   0.0152742   0.0658072
O   -0.640332   -0.0168366   -0.0689202
H   1.13094   -0.134424   1.01674
H   1.4481   0.205573   -0.761258
4
Geom 724
C   0.607764   0.00672742   0.0527567
O   -0.633784   -0.0138985   -0.0693224
H   1.07752   -0.120524   1.18822
H   1.27215   0.246807   -0.77096
4
Geom 725
C   0.584019   0.000608538   0.0572299
O   -0.631676   -0.0134024   -0.0648342
H   1.11956   -0.075408   1.03623
H   1.47937   0.266674   -0.743472
4
Geom 726
C   0.582338   0.00623595   0.0317053
O   -0.610356   -0.0142568   -0.0574704
H   0.968065   -0.119005   1.22445
H   1.31251   0.256827   -0.744644
4
Geom 727
C   0.56021   0.000659365   0.0499299
O   -0.59976   -0.0126769   -0.0616848
H   1.02771   -0.0842444   1.07385
H   1.34817   0.263392   -0.74415
4
Geom 728
C   0.619275   0.0176628   0.0745662
O   -0.643433   -0.0168035   -0.0745545
H   1.07607   -0.155827   1.05878
H   1.28966   0.198011   -0.818172
4
Geom 729
C   0.604442   0.0192067   0.0608603
O   -0.639988   -0.0166612   -0.0735858
H   1.18566   -0.141582   1.01098
H   1.30203   0.163124   -0.622549
4
Geom 730
C   0.585631   -0.0203283   0.0285363
O   -0.597165   -0.00759715   -0.0545041
H   0.840943   0.0019615   1.13
H   1.19107   0.346463   -0.659533
4
Geom 731
C   0.585673   0.0269667   0.0624417
O   -0.62779   -0.0196654   -0.0657366
H   1.08411   -0.173998   0.965055
H   1.43345   0.150821   -0.720027
4
Geom 732
C   0.59874   -0.00446411   0.0514059
O   -0.611996   -0.0120755   -0.0588191
H   0.845297   -0.0512894   0.986817
H   1.26601   0.281896   -0.720174
4
Geom 733
C   0.588059   0.0307565   0.0782938
O   -0.629501   -0.0193186   -0.0780532
H   1.19776   -0.219602   1.10963
H   1.31855   0.145796   -0.857882
4
Geom 734
C   0.575825   -0.00762671   0.0384759
O   -0.605558   -0.0112033   -0.0564915
H   0.9353   -0.0589052   1.15713
H   1.34668   0.313326   -0.773473
4
Geom 735
C   0.549746   0.0219454   0.0391591
O   -0.584614   -0.0179766   -0.0554491
H   0.934712   -0.170924   1.09047
H   1.3254   0.180732   -0.731494
4
Geom 736
C   0.589049   0.036587   0.113265
O   -0.61917   -0.0199347   -0.0892346
H   1.16349   -0.253   1.02019
H   1.17706   0.11955   -1.00737
4
Geom 737
C   0.551631   0.0211523   0.0742782
O   -0.608265   -0.0170272   -0.073363
H   1.22158   -0.159453   0.973604
H   1.39143   0.163637   -0.748476
4
Geom 738
C   0.550848   -0.00953908   0.0696408
O   -0.596691   -0.00916383   -0.0724226
H   1.15176   -0.0463298   1.03674
H   1.28689   0.291153   -0.771319
4
Geom 739
C   0.595274   0.00816971   0.0423875
O   -0.634478   -0.015067   -0.0630983
H   1.08736   -0.137919   1.28474
H   1.42202   0.265574   -0.842804
4
Geom 740
C   0.56726   0.0305714   0.0649403
O   -0.610238   -0.0196231   -0.0690801
H   1.11281   -0.202655   1.02932
H   1.34543   0.135886   -0.760977
4
Geom 741
C   0.528327   0.0221568   0.0610259
O   -0.569156   -0.0167071   -0.0664909
H   1.03971   -0.185312   1.08952
H   1.2301   0.172455   -0.815663
4
Geom 742
C   0.573839   -0.00259187   0.0602062
O   -0.607771   -0.0119332   -0.0650548
H   1.01499   -0.0712035   1.04195
H   1.32576   0.27726   -0.781121
4
Geom 743
C   0.554378   0.039875   0.057472
O   -0.592939   -0.0216196   -0.0654291
H   1.05115   -0.234798   1.00303
H   1.28592   0.0889374   -0.703708
4
Geom 744
C   0.562337   0.0167353   0.0469407
O   -0.583115   -0.0169234   -0.0555138
H   0.820299   -0.161433   1.10853
H   1.2661   0.216562   -0.841178
4
Geom 745
C   0.57481   0.0461775   0.0825254
O   -0.610718   -0.0219714   -0.0816133
H   1.2001   -0.270603   1.02061
H   1.17587   0.0552831   -0.762741
4
Geom 746
C   0.610247   0.0496673   0.0800261
O   -0.634702   -0.023436   -0.0808094
H   1.1522   -0.278751   1.01628
H   1.18246   0.045124   -0.741411
4
Geom 747
C   0.581168   0.0328938   0.0798827
O   -0.616518   -0.0189412   -0.0809115
H   1.19816   -0.220649   1.05654
H   1.19414   0.115405   -0.778344
4
Geom 748
C   0.585119   0.0537938   0.0434688
O   -0.628541   -0.0263525   -0.0602859
H   1.07794   -0.284541   1.05403
H   1.45813   0.0480677   -0.669597
4
Geom 749
C   0.659818   0.0162601   0.0816603
O   -0.669466   -0.0163945   -0.0806593
H   1.07693   -0.157785   1.11233
H   1.21923   0.210177   -0.859302
4
Geom 750
C   0.612321   0.0341399   0.0784113
O   -0.648392   -0.0201435   -0.0806618
H   1.22804   -0.219467   1.05999
H   1.29919   0.118467   -0.768239
4
Geom 751
C   0.536776   0.0263171   0.0676818
O   -0.611192   -0.0178276   -0.0759479
H   1.38408   -0.188505   1.07479
H   1.45227   0.143895   -0.730092
4
Geom 752
C   0.602442   0.0312747   0.0496214
O   -0.617464   -0.020173   -0.0631595
H   0.924861   -0.211668   1.11365
H   1.22915   0.145252   -0.756876
4
Geom 753
C   0.579898   0.0302058   0.0482546
O   -0.6172   -0.0221764   -0.0501941
H   0.861037   -0.186788   0.955804
H   1.55722   0.164895   -0.788525
4
Geom 754
C   0.592276   0.0413346   0.0733326
O   -0.611286   -0.0223738   -0.0694098
H   0.951797   -0.248131   0.991731
H   1.22522   0.0968618   -0.818084
4
Geom 755
C   0.568818   0.0396686   0.0719816
O   -0.613252   -0.0216768   -0.0720347
H   1.14702   -0.229948   0.957145
H   1.34049   0.0874532   -0.725753
4
Geom 756
C   0.553755   0.00343296   0.0400171
O   -0.597867   -0.0133905   -0.0586816
H   1.04729   -0.0871045   1.06479
H   1.37541   0.244552   -0.664727
4
Geom 757
C   0.569281   -0.00408313   0.0730174
O   -0.593587   -0.0106568   -0.0715247
H   0.986491   -0.0990564   1.1771
H   1.18342   0.302611   -0.966131
4
Geom 758
C   0.608675   0.0226754   0.051413
O   -0.632229   -0.0182899   -0.0653744
H   1.0098   -0.177264   1.13322
H   1.30434   0.183352   -0.762625
4
Geom 759
C   0.555582   0.0256337   0.0850273
O   -0.607748   -0.0172492   -0.0809476
H   1.26952   -0.186089   0.997811
H   1.28824   0.140436   -0.780297
4
Geom 760
C   0.564469   0.0179513   0.0846483
O   -0.603613   -0.0158865   -0.0764116
H   1.12855   -0.147728   0.929159
H   1.25777   0.171922   -0.779121
4
Geom 761
C   0.607063   -0.0118606   0.0918758
O   -0.628601   -0.0093926   -0.0775758
H   1.03297   -0.0363333   0.963942
H   1.24277   0.312429   -0.881485
4
Geom 762
C   0.551184   -0.00976081   0.0720838
O   -0.588082   -0.0089827   -0.0720383
H   1.07728   -0.0523036   1.04921
H   1.22074   0.296892   -0.818977
4
Geom 763
C   0.582719   0.00430853   0.088001
O   -0.614773   -0.0128407   -0.0776672
H   1.09565   -0.107235   1.007
H   1.2505   0.245532   -0.876955
4
Geom 764
C   0.615112   0.0294494   0.0738029
O   -0.624498   -0.0179217   -0.0809559
H   1.07594   -0.220403   1.16292
H   1.03885   0.13999   -0.811623
4
Geom 765
C   0.60009   -0.0022816   0.0833161
O   -0.635077   -0.01142   -0.0789659
H   1.16645   -0.075617   1.02951
H   1.29509   0.269834   -0.823074
4
Geom 766
C   0.620903   0.0418309   0.074825
O   -0.634567   -0.0223396   -0.0745348
H   1.00942   -0.255107   1.0557
H   1.19621   0.0973859   -0.81848
4
Geom 767
C   0.565991   -0.00850775   0.0598493
O   -0.603297   -0.00897106   -0.0732007
H   1.16048   -0.046946   1.07415
H   1.20271   0.27643   -0.679798
4
Geom 768
C   0.542804   0.00384855   0.0377396
O   -0.605693   -0.0137463   -0.0591121
H   1.16816   -0.0967942   1.13809
H   1.50915   0.254939   -0.704077
4
Geom 769
C   0.622208   0.0217973   0.0522403
O   -0.643538   -0.0185397   -0.0643338
H   0.992961   -0.159213   1.05322
H   1.33951   0.179721   -0.708988
4
Geom 770
C   0.56643   -0.00871112   0.0380161
O   -0.604622   -0.00936888   -0.0656906
H   1.12891   -0.0529711   1.19353
H   1.25009   0.29119   -0.658397
4
Geom 771
C   0.591292   0.00596801   0.0808233
O   -0.6373   -0.0141639   -0.0748918
H   1.17619   -0.106127   1.01538
H   1.4254   0.245664   -0.843921
4
Geom 772
C   0.589082   -0.00205573   0.0568871
O   -0.620936   -0.0120185   -0.0667059
H   1.04972   -0.0753936   1.09
H   1.31847   0.27642   -0.763455
4
Geom 773
C   0.582456   0.0359121   0.0722259
O   -0.618873   -0.0205866   -0.0740566
H   1.13008   -0.227828   1.04048
H   1.28426   0.112758   -0.779906
4
Geom 774
C   0.585221   0.0272595   0.0429308
O   -0.606889   -0.0196418   -0.0574714
H   0.891119   -0.195973   1.11764
H   1.30011   0.168935   -0.771478
4
Geom 775
C   0.599077   0.0101626   0.0490036
O   -0.631036   -0.014653   -0.0681134
H   1.11518   -0.113638   1.08532
H   1.29429   0.210993   -0.642563
4
Geom 776
C   0.588229   0.00732235   0.0492348
O   -0.619097   -0.0146182   -0.0623222
H   1.00864   -0.10368   1.05464
H   1.34051   0.234301   -0.706552
4
Geom 777
C   0.562241   -0.00751024   0.0561709
O   -0.592575   -0.00993238   -0.0664684
H   1.01298   -0.070072   1.1575
H   1.2247   0.302935   -0.826194
4
Geom 778
C   0.614941   0.00352908   0.0431966
O   -0.641523   -0.0148891   -0.0571971
H   0.949538   -0.0746603   1.00653
H   1.43749   0.254747   -0.667885
4
Geom 779
C   0.597069   -0.0063484   0.0750552
O   -0.628144   -0.0102204   -0.0771688
H   1.1364   -0.0732668   1.13461
H   1.25109   0.296868   -0.858331
4
Geom 780
C   0.584863   -0.00447624   0.0482855
O   -0.594036   -0.0108623   -0.0621681
H   0.868073   -0.0652964   1.07735
H   1.12343   0.276794   -0.720407
4
Geom 781
C   0.590514   -0.000308955   0.102112
O   -0.607093   -0.0103634   -0.0870136
H   1.0955   -0.0914695   0.978194
H   1.03595   0.24543   -0.867831
4
Geom 782
C   0.622466   0.013797   0.0627795
O   -0.644895   -0.0162248   -0.0693604
H   1.03875   -0.126188   1.01835
H   1.31219   0.205215   -0.719828
4
Geom 783
C   0.549771   -0.00429823   0.0699134
O   -0.593156   -0.0109447   -0.06832
H   1.07989   -0.0491815   0.910301
H   1.31548   0.259866   -0.713238
4
Geom 784
C   0.579651   0.0293744   0.070312
O   -0.624327   -0.0201979   -0.0683285
H   1.09023   -0.214271   1.10518
H   1.44407   0.170877   -0.912734
4
Geom 785
C   0.591407   0.0228318   0.07061
O   -0.609408   -0.0175173   -0.0704396
H   0.972973   -0.171314   0.995132
H   1.18458   0.163279   -0.772725
4
Geom 786
C   0.59524   0.0143137   0.0733994
O   -0.618183   -0.0147581   -0.0771337
H   1.09578   -0.146265   1.0728
H   1.15539   0.195862   -0.777369
4
Geom 787
C   0.577787   0.0275562   0.080339
O   -0.622465   -0.0191779   -0.0738789
H   1.13665   -0.208667   1.08585
H   1.3903   0.170732   -0.924703
4
Geom 788
C   0.552809   0.0194397   0.0429268
O   -0.601037   -0.0175754   -0.0586725
H   1.05526   -0.162015   1.11309
H   1.42903   0.19529   -0.747817
4
Geom 789
C   0.582247   0.00174544   0.0271526
O   -0.611414   -0.0141957   -0.0502789
H   0.886618   -0.0879203   1.14459
H   1.41183   0.27824   -0.72471
4
Geom 790
C   0.605367   0.013938   0.052355
O   -0.646112   -0.0159257   -0.0701176
H   1.18776   -0.137683   1.1447
H   1.38608   0.210284   -0.710042
4
Geom 791
C   0.587989   -0.0216798   0.100284
O   -0.635041   -0.0057356   -0.0892821
H   1.33246   0.00662663   0.968908
H   1.2726   0.328345   -0.800776
4
Geom 792
C   0.573545   0.0227576   0.082561
O   -0.609693   -0.0167108   -0.0787657
H   1.16104   -0.166799   0.953623
H   1.21372   0.146846   -0.741373
4
Geom 793
C   0.564342   0.0290194   0.0753418
O   -0.605247   -0.0193604   -0.0706322
H   1.07038   -0.218883   1.10312
H   1.3434   0.166424   -0.933992
4
Geom 794
C   0.601286   -0.00491626   0.0660479
O   -0.620192   -0.0113817   -0.0678967
H   0.960166   -0.0646883   1.04714
H   1.25091   0.289667   -0.810773
4
Geom 795
C   0.625043   0.0283086   0.0761882
O   -0.634073   -0.0191381   -0.0738882
H   0.972237   -0.19262   0.998523
H   1.17627   0.145098   -0.787801
4
Geom 796
C   0.617292   0.0256246   0.0429747
O   -0.630117   -0.0183622   -0.0663213
H   0.99264   -0.195814   1.21232
H   1.18538   0.167934   -0.726223
4
Geom 797
C   0.59557   0.00298482   0.0669182
O   -0.632838   -0.0127729   -0.0743478
H   1.16586   -0.101553   1.11876
H   1.31398   0.254535   -0.790372
4
Geom 798
C   0.57387   0.0283868   0.0399634
O   -0.601672   -0.0199286   -0.0558543
H   0.912048   -0.192603   1.07846
H   1.33154   0.156693   -0.722626
4
Geom 799
C   0.605259   0.0258871   0.0591532
O   -0.638086   -0.0195481   -0.0656094
H   1.04582   -0.177325   1.0313
H   1.40195   0.165141   -0.749136
4
Geom 800
C   0.569999   0.0201557   0.0534441
O   -0.599333   -0.0170634   -0.064138
H   0.99214   -0.169071   1.09786
H   1.26041   0.185695   -0.771067
4
Geom 801
C   0.557037   -0.0026383   0.0575442
O   -0.594666   -0.0108723   -0.0685428
H   1.08958   -0.0757217   1.08589
H   1.24324   0.265494   -0.738013
4
Geom 802
C   0.563254   0.0420497   0.07486
O   -0.60354   -0.0226861   -0.068798
H   1.04736   -0.255134   1.00447
H   1.35227   0.100306   -0.858721
4
Geom 803
C   0.582693   0.0406118   0.0850532
O   -0.61519   -0.0220838   -0.0744449
H   1.06006   -0.251251   0.996279
H   1.29302   0.103985   -0.882277
4
Geom 804
C   0.57756   -0.0060661   0.0779477
O   -0.609156   -0.0103219   -0.0739887
H   1.07505   -0.0568406   0.988437
H   1.24339   0.27869   -0.79707
4
Geom 805
C   0.5627   0.0512077   0.0481671
O   -0.594582   -0.0248257   -0.0606533
H   0.97184   -0.288051   1.0718
H   1.29223   0.0581375   -0.737484
4
Geom 806
C   0.570765   0.0336131   0.0805102
O   -0.601772   -0.0191757   -0.0786044
H   1.11347   -0.246616   1.15649
H   1.16868   0.136529   -0.922376
4
Geom 807
C   0.606285   6.15645e-05   0.067231
O   -0.628464   -0.0125557   -0.0702062
H   1.01059   -0.0939648   1.11247
H   1.27225   0.278307   -0.853537
4
Geom 808
C   0.565014   -0.000252254   0.0489238
O   -0.597902   -0.0120995   -0.0628599
H   1.0118   -0.0805625   1.07987
H   1.27739   0.2614   -0.719547
4
Geom 809
C   0.580026   0.0462945   0.0443169
O   -0.633068   -0.0249323   -0.0593418
H   1.11799   -0.251233   1.03605
H   1.55058   0.0815124   -0.676702
4
Geom 810
C   0.596354   0.0469113   0.072028
O   -0.641854   -0.0243717   -0.0716134
H   1.16381   -0.261015   0.994403
H   1.44978   0.0750536   -0.77025
4
Geom 811
C   0.627077   0.0196273   0.109722
O   -0.650728   -0.0167949   -0.0871484
H   1.14211   -0.160197   0.920444
H   1.24651   0.178852   -0.898557
4
Geom 812
C   0.565125   0.0308971   0.0597814
O   -0.606348   -0.0200059   -0.065133
H   1.06164   -0.197828   0.999489
H   1.36028   0.133256   -0.732366
4
Geom 813
C   0.635115   -0.00184018   0.1008
O   -0.660104   -0.0122261   -0.0832814
H   1.12244   -0.0870501   1.03381
H   1.31927   0.288805   -0.967052
4
Geom 814
C   0.588669   0.0443002   0.0755128
O   -0.615028   -0.0227972   -0.0729613
H   1.03656   -0.271284   1.06555
H   1.24279   0.0914235   -0.861494
4
Geom 815
C   0.574124   0.00631224   0.0829026
O   -0.602436   -0.0127579   -0.0777519
H   1.08112   -0.127844   1.09048
H   1.17156   0.240968   -0.898383
4
Geom 816
C   0.582626   0.00324473   0.0748023
O   -0.61726   -0.0123105   -0.0767634
H   1.14411   -0.110981   1.1195
H   1.24261   0.253528   -0.84665
4
Geom 817
C   0.567212   0.0248629   0.0684601
O   -0.614986   -0.0175011   -0.0754485
H   1.22551   -0.186492   1.08411
H   1.30866   0.154014   -0.756605
4
Geom 818
C   0.565131   0.0251263   0.0711472
O   -0.600387   -0.0182644   -0.069376
H   1.03216   -0.203376   1.11325
H   1.29508   0.179877   -0.914116
4
Geom 819
C   0.567811   0.0212862   0.0707575
O   -0.603003   -0.0172669   -0.0697468
H   1.04795   -0.174544   1.04439
H   1.28891   0.180938   -0.834737
4
Geom 820
C   0.584167   0.0594198   0.064339
O   -0.62612   -0.0283089   -0.0612392
H   1.00789   -0.297188   0.89157
H   1.5011   0.024775   -0.740511
4
Geom 821
C   0.581066   -0.0142451   0.0427795
O   -0.620306   -0.00935744   -0.0616231
H   1.06793   -0.0208445   1.11165
H   1.38571   0.324774   -0.697795
4
Geom 822
C   0.608449   0.014863   0.073808
O   -0.640356   -0.0158789   -0.0755285
H   1.13759   -0.14044   1.0437
H   1.30822   0.201285   -0.778608
4
Geom 823
C   0.568232   0.00450628   0.0318872
O   -0.605772   -0.0143907   -0.0537709
H   0.963407   -0.10409   1.1615
H   1.41237   0.264632   -0.742568
4
Geom 824
C   0.60355   -0.00239276   0.101482
O   -0.617025   -0.00968153   -0.0898066
H   1.12371   -0.096971   1.08048
H   1.01015   0.26492   -0.918295
4
Geom 825
C   0.601307   0.0151513   0.0624639
O   -0.620198   -0.0161765   -0.0675449
H   0.966178   -0.149457   1.08626
H   1.24475   0.211592   -0.812803
4
Geom 826
C   0.605389   0.0362305   0.0572994
O   -0.631978   -0.0215504   -0.0669799
H   1.03105   -0.227867   1.08848
H   1.31822   0.124304   -0.762493
4
Geom 827
C   0.576227   0.0734629   0.0556982
O   -0.621872   -0.0302647   -0.0675351
H   1.14673   -0.374727   1.07891
H   1.38938   -0.0338537   -0.725046
4
Geom 828
C   0.63626   0.0229734   0.0980354
O   -0.668755   -0.0162906   -0.0953079
H   1.37846   -0.169759   1.01581
H   1.18692   0.140568   -0.725274
4
Geom 829
C   0.590451   0.0146171   0.0927078
O   -0.616723   -0.0149064   -0.0812739
H   1.10566   -0.144118   0.972483
H   1.17937   0.192457   -0.841241
4
Geom 830
C   0.562201   0.0138754   0.0608438
O   -0.619046   -0.0161585   -0.0668798
H   1.17667   -0.136105   1.05837
H   1.4816   0.213147   -0.77617
4
Geom 831
C   0.609766   -0.00210025   0.107771
O   -0.625793   -0.0099489   -0.0913359
H   1.15332   -0.0794008   0.959168
H   1.04568   0.248111   -0.847584
4
Geom 832
C   0.591526   0.0647486   0.0961044
O   -0.612542   -0.026872   -0.0826423
H   1.07447   -0.359836   1.03265
H   1.13141   0.00116969   -0.920131
4
Geom 833
C   0.612698   0.0246855   0.0993934
O   -0.647932   -0.0171246   -0.0900645
H   1.28689   -0.187114   1.0248
H   1.22855   0.150775   -0.83365
4
Geom 834
C   0.554776   0.021955   0.0849284
O   -0.592795   -0.0161517   -0.0789521
H   1.14838   -0.174543   0.987868
H   1.18167   0.155275   -0.800847
4
Geom 835
C   0.60392   0.0142372   0.0718691
O   -0.627124   -0.0138539   -0.083492
H   1.20774   -0.148154   1.13005
H   1.08199   0.184311   -0.715487
4
Geom 836
C   0.610749   0.00310791   0.041278
O   -0.631918   -0.0132537   -0.0638716
H   1.02209   -0.0792936   1.06996
H   1.26241   0.23844   -0.602536
4
Geom 837
C   0.563918   0.0444042   0.0636111
O   -0.602362   -0.0230501   -0.0671893
H   1.04954   -0.273921   1.10573
H   1.32349   0.0968365   -0.851576
4
Geom 838
C   0.595661   0.0226411   0.0828091
O   -0.632937   -0.0176028   -0.0775531
H   1.16205   -0.167167   0.975101
H   1.31826   0.162759   -0.785048
4
Geom 839
C   0.537827   0.0198895   0.0763973
O   -0.578367   -0.0148041   -0.0797909
H   1.19158   -0.180404   1.1018
H   1.1113   0.164342   -0.79989
4
Geom 840
C   0.556771   0.039188   0.051612
O   -0.597125   -0.0210827   -0.0674581
H   1.10812   -0.251373   1.1556
H   1.2669   0.105172   -0.754309
4
Geom 841
C   0.63464   0.0283071   0.0630888
O   -0.646425   -0.0193464   -0.0715552
H   1.01246   -0.187072   1.03781
H   1.2178   0.142872   -0.708143
4
Geom 842
C   0.606105   0.0241332   0.0937765
O   -0.635722   -0.0174429   -0.0834045
H   1.17045   -0.174025   0.949155
H   1.22972   0.149313   -0.796823
4
Geom 843
C   0.571527   0.0106503   0.0853105
O   -0.616662   -0.0143075   -0.0782629
H   1.19159   -0.128518   1.00627
H   1.31779   0.214584   -0.834741
4
Geom 844
C   0.594368   -0.00253354   0.0739497
O   -0.624   -0.0112946   -0.0746517
H   1.10217   -0.0662958   0.999132
H   1.25169   0.261522   -0.749639
4
Geom 845
C   0.573133   0.0230597   0.0591015
O   -0.616228   -0.0180308   -0.0673222
H   1.11274   -0.171634   1.05327
H   1.37063   0.169033   -0.743306
4
Geom 846
C   0.626048   0.0305688   0.0439297
O   -0.650767   -0.0208593   -0.0628885
H   1.01979   -0.205989   1.16236
H   1.3817   0.15887   -0.742118
4
Geom 847
C   0.62743   0.0556153   0.0908092
O   -0.658739   -0.0256631   -0.0831788
H   1.20536   -0.295628   0.957759
H   1.30619   0.0265242   -0.773678
4
Geom 848
C   0.604708   0.0380644   0.0737133
O   -0.628943   -0.0215129   -0.0735553
H   1.04859   -0.249136   1.10707
H   1.26062   0.123141   -0.872161
4
Geom 849
C   0.575494   0.0192693   0.0908663
O   -0.619206   -0.0158789   -0.0831684
H   1.23774   -0.169249   1.03513
H   1.26478   0.177629   -0.851893
4
Geom 850
C   0.5966   0.031408   0.0797664
O   -0.634193   -0.0209446   -0.0705715
H   1.0553   -0.223854   1.08137
H   1.43378   0.168096   -0.965888
4
Geom 851
C   0.596596   -0.0329933   0.0713269
O   -0.638632   -0.00324   -0.0809088
H   1.29061   0.0587208   1.04611
H   1.26896   0.371352   -0.666087
4
Geom 852
C   0.56975   0.00218516   0.0859156
O   -0.605769   -0.0122843   -0.0758658
H   1.09504   -0.0921129   0.965433
H   1.26262   0.246862   -0.839148
4
Geom 853
C   0.588171   0.00788321   0.0728976
O   -0.629962   -0.0139544   -0.0755544
H   1.1856   -0.12012   1.0856
H   1.33669   0.233528   -0.80925
4
Geom 854
C   0.591798   0.00787702   0.100948
O   -0.615795   -0.0117617   -0.0919454
H   1.22508   -0.123113   1.00989
H   1.02917   0.201796   -0.807398
4
Geom 855
C   0.565286   0.0415627   0.0934598
O   -0.610378   -0.0217482   -0.0796662
H   1.1749   -0.258214   0.99351
H   1.30906   0.0943006   -0.896737
4
Geom 856
C   0.548586   0.00529533   0.0237522
O   -0.577158   -0.0140932   -0.0491427
H   0.855876   -0.102743   1.12595
H   1.2997   0.249169   -0.683609
4
Geom 857
C   0.578544   0.0106777   0.0382321
O   -0.616266   -0.0164866   -0.0538126
H   0.944604   -0.134251   1.16925
H   1.47495   0.254574   -0.825206
4
Geom 858
C   0.623457   -0.025201   0.0404409
O   -0.650189   -0.00684561   -0.0650779
H   1.07415   0.00980116   1.23959
H   1.34901   0.384714   -0.743059
4
Geom 859
C   0.569141   0.0177121   0.0474698
O   -0.607382   -0.0170351   -0.060788
H   1.0256   -0.143677   1.03773
H   1.3649   0.188948   -0.692971
4
Geom 860
C   0.583656   -0.00949108   0.0450308
O   -0.61111   -0.0100185   -0.0629379
H   1.00721   -0.0420691   1.10411
H   1.26965   0.299885   -0.696192
4
Geom 861
C   0.58475   -0.0137682   0.0885565
O   -0.617668   -0.00766048   -0.0828848
H   1.18356   -0.0320499   1.01696
H   1.18434   0.303369   -0.810719
4
Geom 862
C   0.582209   0.00849766   0.0482992
O   -0.603881   -0.0154876   -0.0555988
H   0.846586   -0.106364   0.999816
H   1.33277   0.236789   -0.747291
4
Geom 863
C   0.605917   -0.00290831   0.0727988
O   -0.634576   -0.0107563   -0.0788024
H   1.17183   -0.0676591   1.04963
H   1.21239   0.258805   -0.720564
4
Geom 864
C   0.620237   0.0177198   0.0372321
O   -0.638703   -0.0183861   -0.0550036
H   0.881834   -0.149158   1.11923
H   1.39738   0.215779   -0.744379
4
Geom 865
C   0.56649   0.027189   0.0997126
O   -0.596913   -0.0174352   -0.0831375
H   1.11181   -0.206369   0.991827
H   1.14411   0.14515   -0.914414
4
Geom 866
C   0.585011   0.00432829   0.0637786
O   -0.630263   -0.0134008   -0.0714366
H   1.18152   -0.0945359   1.05268
H   1.38317   0.241486   -0.733104
4
Geom 867
C   0.559577   0.0430229   0.0636592
O   -0.604734   -0.0225775   -0.0689016
H   1.1118   -0.274709   1.15353
H   1.35057   0.10657   -0.872767
4
Geom 868
C   0.602975   -0.00566933   0.0758873
O   -0.636148   -0.0109653   -0.075165
H   1.12487   -0.0641545   1.06363
H   1.31932   0.291492   -0.829059
4
Geom 869
C   0.575598   0.04263   0.0576014
O   -0.611897   -0.0230828   -0.0638737
H   1.02833   -0.241494   0.988709
H   1.35695   0.086053   -0.715614
4
Geom 870
C   0.589988   0.0447872   0.063232
O   -0.622425   -0.0226115   -0.0731954
H   1.12756   -0.270816   1.12576
H   1.25348   0.0822093   -0.771767
4
Geom 871
C   0.589153   -0.00371375   0.0490459
O   -0.619747   -0.0119042   -0.0624297
H   1.01312   -0.0533921   1.02381
H   1.33535   0.272346   -0.671765
4
Geom 872
C   0.58713   0.0192231   0.0698338
O   -0.613515   -0.0179437   -0.0636043
H   0.922063   -0.148913   0.931891
H   1.3516   0.190612   -0.808722
4
Geom 873
C   0.591967   0.0243487   0.078393
O   -0.626762   -0.0174537   -0.0787055
H   1.17635   -0.179732   1.02786
H   1.24995   0.152625   -0.766941
4
Geom 874
C   0.539507   0.00126414   0.042953
O   -0.58735   -0.0122914   -0.0616412
H   1.08582   -0.0982755   1.16549
H   1.33962   0.264103   -0.753414
4
Geom 875
C   0.5913   0.0499509   0.0728097
O   -0.631887   -0.0252068   -0.0697645
H   1.08864   -0.290702   1.06851
H   1.42694   0.0818019   -0.883011
4
Geom 876
C   0.589299   0.0126115   0.0584991
O   -0.605019   -0.0152172   -0.0656458
H   0.927183   -0.133381   1.04928
H   1.18581   0.210532   -0.758748
4
Geom 877
C   0.578219   0.0249329   0.071666
O   -0.61331   -0.0187537   -0.0680133
H   1.02784   -0.18075   0.994592
H   1.34866   0.167319   -0.823266
4
Geom 878
C   0.579172   0.0224482   0.0541866
O   -0.619681   -0.0177204   -0.0676786
H   1.12202   -0.175155   1.11623
H   1.34425   0.17491   -0.742091
4
Geom 879
C   0.584521   0.00808383   0.0154398
O   -0.604289   -0.0153429   -0.0480122
H   0.838617   -0.114605   1.19093
H   1.31968   0.247661   -0.667554
4
Geom 880
C   0.610181   0.0119329   0.084017
O   -0.639799   -0.0147891   -0.0799213
H   1.15628   -0.12459   0.986377
H   1.26006   0.203027   -0.773122
4
Geom 881
C   0.595836   0.00708097   0.0447877
O   -0.624107   -0.0155087   -0.0568412
H   0.921044   -0.116808   1.13652
H   1.41705   0.264436   -0.822464
4
Geom 882
C   0.56698   0.00413939   0.0553621
O   -0.60917   -0.0141832   -0.0607628
H   1.01627   -0.0922217   1.01817
H   1.42835   0.253839   -0.767781
4
Geom 883
C   0.614546   0.0355425   0.0411194
O   -0.622748   -0.021928   -0.0569619
H   0.835759   -0.210003   1.02693
H   1.25799   0.120625   -0.66728
4
Geom 884
C   0.632261   -0.000944925   0.0862881
O   -0.650171   -0.0113053   -0.0841006
H   1.14854   -0.0848088   1.06693
H   1.16951   0.261289   -0.814384
4
Geom 885
C   0.563455   0.0223457   0.0756776
O   -0.585791   -0.0163449   -0.0739576
H   1.01745   -0.169204   0.961946
H   1.0981   0.14835   -0.744044
4
Geom 886
C   0.587203   0.0356875   0.0726806
O   -0.624759   -0.0208727   -0.0734381
H   1.12527   -0.233569   1.07896
H   1.32596   0.125714   -0.833621
4
Geom 887
C   0.599093   0.0324595   0.0612032
O   -0.626757   -0.0206381   -0.0667346
H   1.02158   -0.199706   0.989653
H   1.31979   0.126563   -0.71404
4
Geom 888
C   0.578573   -0.00764499   0.032248
O   -0.615836   -0.0122725   -0.0503165
H   0.921635   -0.0385525   1.06099
H   1.49074   0.31016   -0.701179
4
Geom 889
C   0.583428   -0.00870598   0.0546768
O   -0.616675   -0.0101384   -0.0669838
H   1.06885   -0.0462961   1.08591
H   1.29904   0.296667   -0.728631
4
Geom 890
C   0.563856   0.00504179   0.0651132
O   -0.607347   -0.0125054   -0.0742049
H   1.18999   -0.107043   1.08882
H   1.2629   0.231288   -0.741203
4
Geom 891
C   0.617689   0.00252441   0.0513744
O   -0.645098   -0.0137892   -0.0659303
H   1.04043   -0.111642   1.23723
H   1.37061   0.286236   -0.857349
4
Geom 892
C   0.571076   -0.00628299   0.0683173
O   -0.603995   -0.0101929   -0.0715393
H   1.07185   -0.0670281   1.08473
H   1.24187   0.289414   -0.817566
4
Geom 893
C   0.601762   0.0106656   0.0503864
O   -0.636369   -0.0151976   -0.0672289
H   1.11059   -0.122405   1.11839
H   1.35156   0.222415   -0.706142
4
Geom 894
C   0.583895   0.0365317   0.0459159
O   -0.616117   -0.0206916   -0.0672563
H   1.09788   -0.233613   1.16019
H   1.25559   0.112833   -0.69427
4
Geom 895
C   0.598788   0.0348351   0.0641792
O   -0.629286   -0.0210258   -0.0699187
H   1.06207   -0.238493   1.15603
H   1.32308   0.143219   -0.865316
4
Geom 896
C   0.608921   0.0242877   0.0672839
O   -0.627113   -0.0184217   -0.0695422
H   0.982906   -0.179882   1.04108
H   1.2471   0.168865   -0.79331
4
Geom 897
C   0.606521   -0.00186253   0.0601925
O   -0.630111   -0.0116032   -0.0716326
H   1.06923   -0.0859787   1.15585
H   1.23693   0.278113   -0.790469
4
Geom 898
C   0.590702   0.029838   0.068026
O   -0.642122   -0.01923   -0.0765422
H   1.2941   -0.184338   0.994749
H   1.39103   0.120062   -0.644721
4
Geom 899
C   0.62118   -0.00775087   0.0601231
O   -0.63909   -0.0103991   -0.071456
H   1.04344   -0.0577278   1.13674
H   1.23069   0.300864   -0.773332
4
Geom 900
C   0.586834   0.0073643   0.0686232
O   -0.631621   -0.0139335   -0.0739317
H   1.20204   -0.10351   1.02165
H   1.36251   0.222766   -0.720165
4
Geom 901
C   0.570994   0.0230166   0.121521
O   -0.614156   -0.0156219   -0.0966352
H   1.32356   -0.18645   0.943351
H   1.1524   0.146132   -0.911389
4
Geom 902
C   0.625996   0.0159593   0.0873976
O   -0.634569   -0.0158137   -0.0789548
H   0.999786   -0.155468   1.03412
H   1.14523   0.202224   -0.876456
4
Geom 903
C   0.582453   0.0228371   0.0735124
O   -0.616901   -0.0163519   -0.0802888
H   1.20716   -0.182211   1.09823
H   1.17592   0.155616   -0.754064
4
Geom 904
C   0.597889   -0.00933712   0.0617924
O   -0.616093   -0.00914695   -0.072918
H   1.04755   -0.049503   1.10164
H   1.13891   0.291653   -0.734907
4
Geom 905
C   0.579948   0.0110964   0.073745
O   -0.621224   -0.0145938   -0.0746353
H   1.16748   -0.117589   0.981459
H   1.31404   0.202886   -0.729791
4
Geom 906
C   0.601087   -0.00881197   0.063446
O   -0.623689   -0.0101117   -0.0702581
H   1.02349   -0.0616361   1.14676
H   1.24545   0.312845   -0.841932
4
Geom 907
C   0.589762   0.0159846   0.0722616
O   -0.617082   -0.015299   -0.0761776
H   1.10708   -0.156167   1.09278
H   1.19185   0.194454   -0.798973
4
Geom 908
C   0.58279   0.0455222   0.0487433
O   -0.611776   -0.0237207   -0.0622542
H   0.985164   -0.274171   1.14248
H   1.31256   0.0944181   -0.78962
4
Geom 909
C   0.571075   -0.00713979   0.0697053
O   -0.611731   -0.00948726   -0.0763503
H   1.19245   -0.0593018   1.08532
H   1.24406   0.28069   -0.758329
4
Geom 910
C   0.566272   0.0227329   0.0732102
O   -0.59428   -0.0169007   -0.0724895
H   1.03931   -0.173946   0.99653
H   1.17742   0.157303   -0.772548
4
Geom 911
C   0.632495   0.019859   0.0857053
O   -0.647294   -0.0161101   -0.0850769
H   1.13969   -0.182044   1.14582
H   1.1299   0.187071   -0.87084
4
Geom 912
C   0.591985   0.015304   0.0696573
O   -0.61071   -0.014744   -0.0764636
H   1.0662   -0.159962   1.1347
H   1.10513   0.197544   -0.805343
4
Geom 913
C   0.597594   0.0244103   0.0670004
O   -0.612656   -0.0179786   -0.0695593
H   0.957888   -0.179466   1.02205
H   1.17754   0.159956   -0.770636
4
Geom 914
C   0.573982   -0.01075   0.0709496
O   -0.611303   -0.00838558   -0.0777974
H   1.19027   -0.0472428   1.09757
H   1.20483   0.294132   -0.762434
4
Geom 915
C   0.609029   0.0254196   0.0541642
O   -0.63329   -0.0193669   -0.0638314
H   0.98058   -0.186349   1.1025
H   1.34618   0.176856   -0.789153
4
Geom 916
C   0.600859   0.0272629   0.067793
O   -0.637754   -0.0186249   -0.0756536
H   1.18301   -0.201187   1.13522
H   1.31187   0.157968   -0.796516
4
Geom 917
C   0.548082   0.00383583   0.0497189
O   -0.603331   -0.0135   -0.062585
H   1.1346   -0.0926999   1.06387
H   1.44237   0.247089   -0.71737
4
Geom 918
C   0.587434   0.00186141   0.0512562
O   -0.617159   -0.0122265   -0.0692441
H   1.08966   -0.105034   1.20357
H   1.2382   0.262721   -0.769697
4
Geom 919
C   0.575969   0.0133735   0.0615274
O   -0.61235   -0.0156805   -0.0669324
H   1.05745   -0.132602   1.0326
H   1.33061   0.208032   -0.75771
4
Geom 920
C   0.568055   0.0176258   0.108469
O   -0.606246   -0.0148726   -0.0889373
H   1.2134   -0.177553   1.03888
H   1.17203   0.18953   -0.973681
4
Geom 921
C   0.579955   -0.0158539   0.0711788
O   -0.623086   -0.00834957   -0.0729925
H   1.15779   -0.019398   1.04801
H   1.3532   0.326488   -0.791861
4
Geom 922
C   0.567873   -0.00248216   0.0740959
O   -0.607021   -0.011411   -0.072058
H   1.09447   -0.0820041   1.06068
H   1.30542   0.278465   -0.854091
4
Geom 923
C   0.618694   0.0382791   0.0745886
O   -0.645834   -0.0209269   -0.0803614
H   1.18211   -0.244802   1.12121
H   1.22863   0.106952   -0.78871
4
Geom 924
C   0.576105   0.00439654   0.0537298
O   -0.617006   -0.0130978   -0.0687835
H   1.1369   -0.111504   1.17176
H   1.32343   0.252833   -0.774645
4
Geom 925
C   0.5534   0.0340097   0.0456502
O   -0.595185   -0.0210835   -0.0577639
H   0.998871   -0.205287   1.0004
H   1.38549   0.120757   -0.681969
4
Geom 926
C   0.606409   0.0337454   0.0671737
O   -0.641047   -0.0206031   -0.0730052
H   1.14511   -0.205067   1.00432
H   1.33595   0.116059   -0.700283
4
Geom 927
C   0.578518   0.0177324   0.0645057
O   -0.633378   -0.0170067   -0.0704877
H   1.22065   -0.145771   1.03594
H   1.47079   0.19035   -0.740088
4
Geom 928
C   0.583731   0.0113479   0.0764651
O   -0.62233   -0.0147475   -0.0746818
H   1.14639   -0.11322   0.937539
H   1.30764   0.197963   -0.717519
4
Geom 929
C   0.57152   0.0130994   0.0858448
O   -0.595349   -0.0144605   -0.0764768
H   1.02488   -0.146204   1.01064
H   1.14635   0.205537   -0.873818
4
Geom 930
C   0.578712   0.0268197   0.0759187
O   -0.614795   -0.0181171   -0.075929
H   1.13786   -0.196739   1.05661
H   1.25635   0.15074   -0.810291
4
Geom 931
C   0.590646   0.0123045   0.063967
O   -0.622588   -0.0163044   -0.0638801
H   0.983524   -0.125571   0.999735
H   1.39226   0.223632   -0.802333
4
Geom 932
C   0.611785   0.00735629   0.0607556
O   -0.639212   -0.014334   -0.0697653
H   1.08232   -0.0902955   0.970872
H   1.30561   0.216003   -0.641831
4
Geom 933
C   0.609141   0.0469965   0.0803554
O   -0.638476   -0.0230353   -0.0804964
H   1.1726   -0.273715   1.05085
H   1.23512   0.0655285   -0.784869
4
Geom 934
C   0.57517   0.0122567   0.0642655
O   -0.60374   -0.0152307   -0.0667475
H   0.99573   -0.126559   0.99761
H   1.2652   0.208148   -0.758256
4
Geom 935
C   0.595357   0.00675004   0.0663789
O   -0.625967   -0.013589   -0.0734693
H   1.10885   -0.123774   1.14805
H   1.26447   0.244876   -0.827182
4
Geom 936
C   0.568728   0.0515165   0.0590743
O   -0.60652   -0.0251114   -0.0646767
H   1.02916   -0.297752   1.09486
H   1.35259   0.0686958   -0.826562
4
Geom 937
C   0.591173   -0.00827032   0.0743238
O   -0.622736   -0.0107601   -0.0696056
H   1.03236   -0.0413595   0.964074
H   1.33951   0.29641   -0.799121
4
Geom 938
C   0.559942   0.0355123   0.0716744
O   -0.605662   -0.0200651   -0.0749831
H   1.18175   -0.241556   1.1239
H   1.291   0.122971   -0.84206
4
Geom 939
C   0.563189   0.0247485   0.0569033
O   -0.597975   -0.0175619   -0.0684217
H   1.07878   -0.181395   1.06496
H   1.23331   0.151244   -0.711374
4
Geom 940
C   0.567678   0.0232487   0.0709305
O   -0.601387   -0.0166253   -0.0762298
H   1.13368   -0.19407   1.13527
H   1.17911   0.166915   -0.824787
4
Geom 941
C   0.617144   -0.00682343   0.0762325
O   -0.641294   -0.0106706   -0.0755531
H   1.08726   -0.0511291   1.01829
H   1.26989   0.287531   -0.781671
4
Geom 942
C   0.601912   0.0215082   0.0868799
O   -0.628159   -0.0165325   -0.0821487
H   1.14746   -0.175143   1.03606
H   1.18259   0.167239   -0.821545
4
Geom 943
C   0.598415   -0.0056234   0.0321168
O   -0.624371   -0.0126229   -0.0523488
H   0.890081   -0.0593126   1.14579
H   1.4215   0.312411   -0.752166
4
Geom 944
C   0.619676   0.0458471   0.0867607
O   -0.65899   -0.0241633   -0.0776815
H   1.17725   -0.260257   0.979795
H   1.43062   0.0836591   -0.834756
4
Geom 945
C   0.581739   -0.0187969   0.0765556
O   -0.624126   -0.00739995   -0.0765304
H   1.17533   -0.0337304   1.18374
H   1.33092   0.36079   -0.93546
4
Geom 946
C   0.619754   0.0198019   0.0871073
O   -0.641468   -0.0166409   -0.0808589
H   1.11727   -0.154207   0.961705
H   1.21158   0.168339   -0.770366
4
Geom 947
C   0.599051   0.0530492   0.0747573
O   -0.649109   -0.0252802   -0.0774024
H   1.26861   -0.296495   1.07521
H   1.42801   0.0518687   -0.791676
4
Geom 948
C   0.566177   0.00303891   0.084795
O   -0.603362   -0.0117599   -0.0802398
H   1.15795   -0.123978   1.14822
H   1.20405   0.260239   -0.93917
4
Geom 949
C   0.617548   0.0224872   0.0891826
O   -0.628336   -0.0169274   -0.0811125
H   1.03587   -0.180137   1.02001
H   1.11083   0.166842   -0.84936
4
Geom 950
C   0.556844   0.0332497   0.0447357
O   -0.584644   -0.0209989   -0.055292
H   0.8629   -0.232431   1.14823
H   1.31317   0.155607   -0.858149
4
Geom 951
C   0.597201   0.0204726   0.0546946
O   -0.638174   -0.0180798   -0.0654706
H   1.11309   -0.142579   0.984064
H   1.43201   0.17156   -0.651015
4
Geom 952
C   0.552138   0.00285556   0.0678767
O   -0.602211   -0.0123552   -0.0718382
H   1.18096   -0.0877093   1.00233
H   1.32993   0.235601   -0.725182
4
Geom 953
C   0.561676   0.0741363   0.0577454
O   -0.596095   -0.0299905   -0.0654474
H   1.03   -0.371254   0.994779
H   1.27026   -0.0496969   -0.698424
4
Geom 954
C   0.543637   0.0248372   0.0598057
O   -0.583669   -0.0192979   -0.0569902
H   0.908078   -0.18115   0.983901
H   1.40976   0.177495   -0.8463
4
Geom 955
C   0.586522   0.0207117   0.0533776
O   -0.623062   -0.0185056   -0.0606939
H   0.999112   -0.161409   1.0535
H   1.43331   0.194302   -0.780582
4
Geom 956
C   0.611999   0.000106354   0.0790385
O   -0.629205   -0.0128196   -0.0709989
H   0.960751   -0.0743961   0.943143
H   1.2658   0.262393   -0.812214
4
Geom 957
C   0.556491   -0.0160654   0.0430314
O   -0.582148   -0.00796772   -0.0602928
H   0.939503   -0.0249649   1.12604
H   1.20115   0.328513   -0.736296
4
Geom 958
C   0.576539   0.0235389   0.0704628
O   -0.62089   -0.0178254   -0.0729361
H   1.16528   -0.177083   1.04437
H   1.35153   0.165518   -0.780591
4
Geom 959
C   0.628209   0.0297751   0.0560064
O   -0.639342   -0.0205631   -0.0638188
H   0.905287   -0.201803   1.0824
H   1.28913   0.159433   -0.791184
4
Geom 960
C   0.544856   0.0220473   0.0427607
O   -0.581088   -0.0181741   -0.054935
H   0.915299   -0.176459   1.09544
H   1.34707   0.188188   -0.787501
4
Geom 961
C   0.57093   0.00199585   0.0649566
O   -0.614998   -0.0129237   -0.0687156
H   1.11422   -0.0916436   1.05556
H   1.37587   0.258795   -0.793196
4
Geom 962
C   0.557314   0.0665578   0.0593476
O   -0.602092   -0.0282876   -0.0668983
H   1.10209   -0.352272   1.06746
H   1.34529   -0.0054702   -0.767161
4
Geom 963
C   0.587268   0.0335699   0.0661816
O   -0.613426   -0.0191822   -0.0768728
H   1.1196   -0.251367   1.26005
H   1.151   0.141897   -0.882819
4
Geom 964
C   0.556424   -0.0116222   0.0699777
O   -0.601764   -0.00857261   -0.0735963
H   1.17436   -0.0286246   0.992702
H   1.2784   0.288868   -0.712667
4
Geom 965
C   0.594396   0.00111278   0.092643
O   -0.626329   -0.012091   -0.080158
H   1.13314   -0.0766789   0.906152
H   1.25738   0.241129   -0.791848
4
Geom 966
C   0.571099   0.023569   0.0570538
O   -0.611771   -0.0170071   -0.0729461
H   1.18552   -0.18711   1.15876
H   1.25133   0.1622   -0.735158
4
Geom 967
C   0.562445   0.0368558   0.0735542
O   -0.603182   -0.0200051   -0.0768373
H   1.17777   -0.240392   1.0812
H   1.22581   0.104858   -0.792315
4
Geom 968
C   0.546021   0.0247853   0.0623361
O   -0.58477   -0.0169713   -0.0714418
H   1.1132   -0.191895   1.09684
H   1.19373   0.151935   -0.760014
4
Geom 969
C   0.588542   0.00613954   0.0654998
O   -0.62728   -0.013948   -0.069965
H   1.12226   -0.0853954   0.93967
H   1.35305   0.219463   -0.663947
4
Geom 970
C   0.595215   0.0222444   0.105419
O   -0.635474   -0.0161523   -0.0918509
H   1.31171   -0.176932   0.989197
H   1.21419   0.154226   -0.841442
4
Geom 971
C   0.570521   0.0439692   0.0534078
O   -0.599158   -0.0224151   -0.0665488
H   1.02561   -0.265777   1.11279
H   1.21796   0.0837927   -0.747313
4
Geom 972
C   0.57434   0.011061   0.0869937
O   -0.601265   -0.014215   -0.0768091
H   1.04032   -0.150155   1.08147
H   1.19121   0.229862   -0.953051
4
Geom 973
C   0.58907   0.0220034   0.0846499
O   -0.61349   -0.0168723   -0.0781901
H   1.06502   -0.19431   1.11132
H   1.18515   0.1859   -0.933072
4
Geom 974
C   0.596258   0.0323386   0.0668855
O   -0.627514   -0.0197657   -0.0738674
H   1.12151   -0.219441   1.10752
H   1.26564   0.133893   -0.786364
4
Geom 975
C   0.590634   0.00997499   0.0739188
O   -0.629234   -0.0143076   -0.0761484
H   1.17808   -0.118494   1.02463
H   1.30333   0.212601   -0.751014
4
Geom 976
C   0.567989   0.0507394   0.0610485
O   -0.602244   -0.0245982   -0.0656617
H   1.02393   -0.276917   0.984083
H   1.29875   0.0489695   -0.723656
4
Geom 977
C   0.598361   0.0354451   0.0501183
O   -0.625391   -0.0216456   -0.0623971
H   0.985938   -0.222739   1.08784
H   1.34247   0.130038   -0.749083
4
Geom 978
C   0.588677   0.0174077   0.0512461
O   -0.634018   -0.0177478   -0.062175
H   1.08763   -0.146438   1.07575
H   1.49301   0.206644   -0.753942
4
Geom 979
C   0.609554   0.00324224   0.067647
O   -0.631008   -0.0123026   -0.0764974
H   1.10837   -0.10127   1.10947
H   1.17592   0.243724   -0.755639
4
Geom 980
C   0.584685   -0.00355204   0.0707416
O   -0.616437   -0.0102002   -0.0770923
H   1.1693   -0.0441692   0.918517
H   1.17983   0.234154   -0.592091
4
Geom 981
C   0.567403   0.0164788   0.0589421
O   -0.606913   -0.0164102   -0.0661311
H   1.05928   -0.162827   1.13766
H   1.34447   0.212864   -0.844705
4
Geom 982
C   0.59767   0.0175177   0.0802885
O   -0.631654   -0.01593   -0.0789854
H   1.17633   -0.14434   0.979612
H   1.2597   0.174387   -0.736817
4
Geom 983
C   0.625216   0.0299601   0.0958306
O   -0.6367   -0.0194789   -0.0802915
H   0.999598   -0.223459   1.06495
H   1.18853   0.16168   -0.986482
4
Geom 984
C   0.607059   0.00602099   0.0851745
O   -0.635617   -0.0128145   -0.0831489
H   1.18258   -0.122224   1.11056
H   1.20455   0.239714   -0.859857
4
Geom 985
C   0.580935   0.00971508   0.0628428
O   -0.613662   -0.0147402   -0.0679063
H   1.04241   -0.128874   1.09188
H   1.30734   0.232943   -0.817196
4
Geom 986
C   0.560156   0.00494889   0.0439989
O   -0.585157   -0.0132222   -0.0600855
H   0.931094   -0.10885   1.11871
H   1.21367   0.245576   -0.743779
4
Geom 987
C   0.591461   -0.0119377   0.0314715
O   -0.623725   -0.00992572   -0.0591072
H   1.03409   -0.0327246   1.17414
H   1.35004   0.3182   -0.665574
4
Geom 988
C   0.595895   0.0234289   0.0628444
O   -0.621225   -0.0185784   -0.0660154
H   0.973742   -0.189143   1.1166
H   1.31792   0.190839   -0.871943
4
Geom 989
C   0.591822   0.0155108   0.069148
O   -0.607924   -0.0158759   -0.0697297
H   0.940754   -0.170575   1.15878
H   1.1883   0.22366   -0.930227
4
Geom 990
C   0.584562   0.0424411   0.0334642
O   -0.630839   -0.0238759   -0.0567129
H   1.07858   -0.237468   1.0855
H   1.50061   0.0968629   -0.638653
4
Geom 991
C   0.58885   0.0183063   0.0916184
O   -0.634238   -0.0159314   -0.0840876
H   1.27364   -0.155561   0.995712
H   1.30843   0.17624   -0.806843
4
Geom 992
C   0.53849   -0.0254079   0.076796
O   -0.586773   -0.00504191   -0.0745517
H   1.15754   0.00389546   1.07719
H   1.27085   0.364457   -0.863179
4
Geom 993
C   0.610192   0.0111541   0.050704
O   -0.625458   -0.0147725   -0.0678783
H   1.00037   -0.132859   1.14938
H   1.18824   0.220306   -0.730603
4
Geom 994
C   0.610959   0.00626213   0.0828995
O   -0.636458   -0.0141842   -0.0746302
H   1.04805   -0.109947   1.00995
H   1.30601   0.246304   -0.867363
4
Geom 995
C   0.561764   0.00893904   0.0476618
O   -0.605836   -0.0145005   -0.0630523
H   1.09499   -0.102554   1.01483
H   1.35883   0.212058   -0.63642
4
Geom 996
C   0.571412   0.0444263   0.0580112
O   -0.613595   -0.0234593   -0.0651936
H   1.07545   -0.259822   1.05858
H   1.38664   0.0889689   -0.769416
4
Geom 997
C   0.564015   0.0341027   0.0454533
O   -0.600956   -0.0208798   -0.0602832
H   1.00618   -0.224305   1.12116
H   1.34337   0.135433   -0.760407
4
Geom 998
C   0.600888   0.0303831   0.0491287
O   -0.617357   -0.0198725   -0.0640988
H   0.939295   -0.227361   1.22906
H   1.23152   0.166792   -0.851513
4
Geom 999
C   0.59107   -0.0129218   0.0808775
O   -0.63981   -0.00878556   -0.08002
H   1.27469   -0.027831   1.02875
H   1.36937   0.306928   -0.776545
4
Geom 1000
C   0.586145   0.0199577   0.0628694
O   -0.611567   -0.0170214   -0.0684851
H   1.00725   -0.17407   1.11172
H   1.24722   0.192385   -0.828162
