# Supplementary material for: Fast and accurate excited states predictions: machine learning and diabatization
Source: Phys Chem Chem Phys. 2024 Jan 9;26(5):4306–19. doi: 10.1039/d3cp05685f (PMC10829538; doi:10.1039/d3cp05685f)
Supplement: CP-026-D3CP05685F-s001 [file CP-026-D3CP05685F-s001.zip › indices_160_train.txt]

109
791
703
500
789
270
751
13
607
931
620
443
115
100
598
847
757
846
717
46
84
874
256
733
129
783
554
280
983
273
53
378
626
265
811
2
447
6
882
741
712
570
573
232
932
210
904
540
876
862
543
797
755
761
651
283
784
108
113
51
33
462
622
734
550
746
445
211
429
456
166
655
812
960
8
839
229
111
670
581
807
750
553
905
913
833
349
362
990
725
96
949
412
911
836
238
167
591
820
309
781
645
771
902
535
317
205
148
793
888
147
632
522
972
907
160
710
787
971
577
240
49
775
545
24
446
203
44
81
914
323
721
87
885
828
116
207
18
304
471
171
457
528
826
162
27
679
5
955
263
308
289
352
672
415
767
425
245
669
996
