# Supplementary material for: Fast and accurate excited states predictions: machine learning and diabatization
Source: Phys Chem Chem Phys. 2024 Jan 9;26(5):4306–19. doi: 10.1039/d3cp05685f (PMC10829538; doi:10.1039/d3cp05685f)
Supplement: CP-026-D3CP05685F-s001 [file CP-026-D3CP05685F-s001.zip › indices_20_train.txt]

971
317
791
374
959
962
957
960
910
240
258
103
263
315
790
782
531
168
137
117
