# Supplementary material for: Fast and accurate excited states predictions: machine learning and diabatization
Source: Phys Chem Chem Phys. 2024 Jan 9;26(5):4306–19. doi: 10.1039/d3cp05685f (PMC10829538; doi:10.1039/d3cp05685f)
Supplement: CP-026-D3CP05685F-s001 [file CP-026-D3CP05685F-s001.zip › indices_320_train.txt]

91
35
453
59
360
136
363
150
483
160
897
571
957
313
404
56
250
958
372
591
513
647
937
289
672
233
93
166
161
464
456
547
273
390
790
398
753
982
416
850
803
246
384
31
186
508
215
332
309
455
865
496
50
846
843
776
667
838
480
894
506
55
236
479
633
692
460
268
952
164
662
735
3
872
158
276
52
693
194
10
929
27
516
889
392
167
323
737
259
695
657
699
555
989
324
930
243
126
703
970
965
680
877
219
854
590
915
406
962
546
814
568
880
107
159
575
183
640
581
973
62
655
354
947
256
955
115
781
829
768
607
564
991
148
603
828
244
42
876
78
960
174
725
357
109
426
90
683
721
316
802
588
758
700
358
189
369
618
855
463
624
627
139
403
664
565
674
325
451
999
878
452
620
563
297
595
967
434
180
296
904
214
197
145
121
749
748
291
794
58
482
69
673
342
882
694
864
337
902
992
964
105
203
225
205
106
608
923
903
138
738
127
630
597
18
806
560
54
548
377
682
280
129
997
382
417
200
438
994
178
122
985
320
359
130
757
901
251
646
60
147
787
341
285
523
868
177
47
631
553
709
143
507
437
350
216
317
711
825
606
881
663
866
875
97
535
70
95
445
719
394
288
731
580
797
856
750
724
402
782
621
767
112
368
79
152
857
120
184
484
466
780
687
928
346
986
415
391
315
925
241
235
833
754
304
714
745
17
123
720
334
497
892
732
386
247
305
16
213
934
