# Supplementary material for: Fast and accurate excited states predictions: machine learning and diabatization
Source: Phys Chem Chem Phys. 2024 Jan 9;26(5):4306–19. doi: 10.1039/d3cp05685f (PMC10829538; doi:10.1039/d3cp05685f)
Supplement: CP-026-D3CP05685F-s001 [file CP-026-D3CP05685F-s001.zip › indices_40_train.txt]

632
592
40
152
843
427
464
392
442
188
690
156
135
649
181
424
645
937
418
659
86
57
836
173
878
532
246
992
951
985
848
972
911
768
726
58
355
797
520
3
