# Supplementary material for: Fast and accurate excited states predictions: machine learning and diabatization
Source: Phys Chem Chem Phys. 2024 Jan 9;26(5):4306–19. doi: 10.1039/d3cp05685f (PMC10829538; doi:10.1039/d3cp05685f)
Supplement: CP-026-D3CP05685F-s001 [file CP-026-D3CP05685F-s001.zip › indices_80_train.txt]

981
796
712
974
231
947
235
487
289
82
868
229
398
755
720
517
23
5
298
33
933
312
899
132
788
878
50
349
669
778
130
75
818
324
468
372
593
402
738
32
208
478
212
750
262
187
946
190
824
822
337
480
633
72
929
271
949
659
112
612
957
457
573
386
21
500
821
26
939
721
390
244
896
522
69
425
585
441
679
113
