# Supplementary material for: Fast and accurate excited states predictions: machine learning and diabatization
Source: Phys Chem Chem Phys. 2024 Jan 9;26(5):4306–19. doi: 10.1039/d3cp05685f (PMC10829538; doi:10.1039/d3cp05685f)
Supplement: CP-026-D3CP05685F-s001 [file CP-026-D3CP05685F-s001.zip › README.txt]

Description of the attached files:
FNO_b3lyp_6-31gs_wigmovie.xyz ... xyz file with ensemble of 1000 geometries of the FNO molecule sampled at the B3LYP/6-31g* level with Wigner sampling for 300 K.
FNO_b3lyp_6-31gs_10s_eenes.txt ... txt file with excitation energies for the sampled FNO geometries and first 10 excited states at the TDA-B3LYP/6-31g*.
FNO_b3lyp_6-31gs_10s_tdms.txt ... txt file with transition dipole moments for the sampled FNO geometries and first 10 excited states at the TDA-B3LYP/6-31g*.
FNO_b3lyp_6-31gs_10s_tqms.txt ... txt file with vectorized transition quadrupole moments for the sampled FNO geometries and first 10 excited states at the TDA-B3LYP/6-31g*.
FNO_b3lyp_6-31gs_10s_toms.txt ... txt file with vectorized transition octupole moments for the sampled FNO geometries and first 10 excited states at the TDA-B3LYP/6-31g*.
CH2O_b3lyp_6-31gs_wigmovie.xyz ... xyz file with ensemble of 1000 of geometries of the CH2O molecule sampled at the B3LYP/6-31g* level with Wigner sampling for 300 K.
CH2O_b3lyp_6-31gs_10s_eenes.txt ... txt file array with excitation energies for the sampled CH2O geometries and first 10 excited states at the TDA-B3LYP/6-31g*.
CH2O_b3lyp_6-31gs_10s_tdms.txt ... txt file with transition dipole moments for the sampled CH2O geometries and first 10 excited states at the TDA-B3LYP/6-31g*.
CH2O_b3lyp_6-31gs_10s_tqms.txt ... txt file with vectorized transition quadrupole moments for the sampled CH2O geometries and first 10 excited states at the TDA-B3LYP/6-31g*.
CH2O_b3lyp_6-31gs_10s_toms.txt ... txt file with vectorized transition octupole moments for the sampled CH2O geometries and first 10 excited states at the TDA-B3LYP/6-31g*.
indices_X_train.txt ... txt files with randomly generated training indices used in the paper when training on X samples. The rest serves always as the test set.

Calculated excited-state properties are presented in the adiabatic energy-based order, one state per line, for the sampled geometries as they come in the corresponding xyz file.
Therefore, each 10 lines always correspond to 10 adiabatic states of one geometry.

Ground-state optimizations and vibrational analyses for the Wigner sampling were performed using Gaussian G09, revision D.01.[1]
The excited-state calculations were performed using the PySCF code, version 2.0.1.[2,3]

[1] M. J. Frisch, G. W. Trucks, H. B. Schlegel, G. E. Scuseria, M. A. Robb, J. R. Cheese-
man, G. Scalmani, V. Barone, B. Mennucci, G. A. Petersson, H. Nakatsuji, M. Car-
icato, X. Li, H. P. Hratchian, A. F. Izmaylov, J. Bloino, G. Zheng, J. L. Sonnen-
berg, M. Hada, M. Ehara, K. Toyota, R. Fukuda, J. Hasegawa, M. Ishida, T. Naka-
jima, Y. Honda, O. Kitao, H. Nakai, T. Vreven, J. A. Montgomery Jr., J. E. Peralta,
F. Ogliaro, M. Bearpark, J. J. Heyd, E. Brothers, K. N. Kudin, V. N. Staroverov,
T. Keith, R. Kobayashi, J. Normand, K. Raghavachari, A. Rendell, J. C. Burant, S. S.
Iyengar, J. Tomasi, M. Cossi, N. Rega, J. M. Millam, M. Klene, J. E. Knox, J. B. Cross,
V. Bakken, C. Adamo, J. Jaramillo, R. Gomperts, R. E. Stratmann, O. Yazyev, A. J.
Austin, R. Cammi, C. Pomelli, J. W. Ochterski, R. L. Martin, K. Morokuma, V. G.
Zakrzewski, G. A. Voth, P. Salvador, J. J. Dannenberg, S. Dapprich, A. D. Daniels,
O. Farkas, J. B. Foresman, J. V. Ortiz, J. Cioslowski and D. J. Fox, Gaussian 09,
Revision D.01, 2013.
[2] Q. Sun, T. C. Berkelbach, N. S. Blunt, G. H. Booth, S. Guo, Z. Li, J. Liu, J. D.
McClain, E. R. Sayfutyarova, S. Sharma, S. Wouters and G. K. Chan, PySCF: the
Python-based simulations of chemistry framework, WIREs Comput. Mol. Sci., 2018, 8,
e1340.
[3] Q. Sun, X. Zhang, S. Banerjee, P. Bao, M. Barbry, N. S. Blunt, N. A. Bogdanov, G. H.
Booth, J. Chen, Z. H. Cui, J. J. Eriksen, Y. Gao, S. Guo, J. Hermann, M. R. Hermes,
K. Koh, P. Koval, S. Lehtola, Z. Li, J. Liu, N. Mardirossian, J. D. McClain, M. Motta,
B. Mussard, H. Q. Pham, A. Pulkin, W. Purwanto, P. J. Robinson, E. Ronca, E. R.
Sayfutyarova, M. Scheurer, H. F. Schurkus, J. E. Smith, C. Sun, S. N. Sun, S. Upadhyay,
L. K. Wagner, X. Wang, A. White, J. D. Whitfield, M. J. Williamson, S. Wouters,
J. Yang, J. M. Yu, T. Zhu, T. C. Berkelbach, S. Sharma, A. Y. Sokolov and G. K. L.
Chan, Recent developments in the PySCF program package, J. Chem. Phys., 2020,
153, 024109.
